# Supplementary material for: White matter micro- and macrostructure brain charts for the human lifespan
Source: Nature. 2026 May 13;655(8124):979–89. doi: 10.1038/s41586-026-10454-2 (PMC13391363; doi:10.1038/s41586-026-10454-2)
Supplement: Supplementary file 12 — Centiles trajectories of brain charts. SDT.T9.1–5 contain the brain charts for the global metrics; SDT.T9.6–509 contain the brain charts for the tract-specific metrics (unnormalized); and SDT.T9.510–1157 contain the brain charts for the tract-specific macrostructural metrics (normalized). Included in each table are the male and female centile trajectories for the 2.5th, 25th, 50th, 75th and 97.5th percentiles; the interquartile range normalized by the 50th centile; and the derivatives of the 50th centiles with respect to both age and log(age). Charts are sampled in logarithmically spaced intervals. Age is reported in years, while centile trajectory values are reported in metric-specific units: diffusivities in mm2 s−1, volume in mm3, surface area in mm2, average length in mm, and FA is dimensionless (unitless). [file 41586_2026_10454_MOESM12_ESM.zip › plotted_curves/SDT.T9.101-CG_left_rd-mean_curve_metrics.csv]

ages	male_0.025th_percentile	female_0.025th_percentile	male_0.25th_percentile	female_0.25th_percentile	male_0.5th_percentile	female_0.5th_percentile	male_0.75th_percentile	female_0.75th_percentile	male_0.975th_percentile	female_0.975th_percentile	male_normalized_quantile_range	fwmale_normalized_quantile_range	male_median_centile_d_age	male_median_centile_d_log_age	female_median_centile_d_age	female_median_centile_d_log_age
0.25	0.0009101233206175063	0.0009195535065204376	0.00097908649653284	0.0009868641611756428	0.001017806730436238	0.0010245724852957767	0.0010583996483378396	0.0010640423931011361	0.0011413362318372063	0.0011444954064067866	0.07792555249758036	0.07532725408218757	-0.0005421489885679206	-0.00031302534112171104	-0.0005457528625209606	-0.00031510614159777555
0.25150637576242696	0.000909393044823048	0.0009188156640195399	0.0009783008852406634	0.000986072309146828	0.001016990050340235	0.0010237503764114	0.0010575503968117865	0.0010631886138809503	0.0011404204326662354	0.0011435770723383053	0.07792555251116776	0.07532725409532112	-0.0005407095358664904	-0.00031312977233241557	-0.000544303841220839	-0.00031521126700312374
0.2530218281966045	0.000908662281760561	0.0009180773292018229	0.0009775147497586478	0.0009852799287641194	0.0010161728253241888	0.0010229277189846859	0.0010567005786328854	0.0010623342649868632	0.0011395040224394968	0.0011426581255226673	0.07792555252496045	0.07532725410865267	-0.0005378274161251806	-0.0003133374104698772	-0.0005414025629154606	-0.0003154202853916932
0.25454641199404576	0.0009079310371424541	0.0009173385078388856	0.0009767280962320532	0.000984487026221593	0.0010153550617763897	0.0010221045194463894	0.0010558502004442102	0.0010614793530973664	0.0011385870083206221	0.0011417385731433312	0.0779255525389619	0.07532725412218633	-0.0005349562479482484	-0.0003135426010653086	-0.0005385123089738375	-0.00031562683996855245
0.2560801821758082	0.0009071993166763487	0.0009165992056974884	0.0009759409308009905	0.000983693607708136	0.0010145367660797746	0.0010212807842218776	0.0010549992688832686	0.0010606238848853537	0.0011376693974672395	0.0011408184223777383	0.07792555255317532	0.07532725413592446	-0.0005320960321001378	-0.00031374534621159134	-0.0005356330801651876	-0.0003158309328402942
0.25762319409447826	0.0009064671260648889	0.0009158594285393629	0.0009751532596002146	0.000982899679407237	0.0010137179446117128	0.001020456519730913	0.0010541477905817776	0.0010597678670178998	0.0011367511970307332	0.0011398976803970668	0.07792555256760357	0.07532725414987049	-0.0005292467688911007	-0.00031394564808526204	-0.0005327648768020388	-0.00031603256619805453
0.2591755034361701	0.000905734471005541	0.0009151191821210096	0.0009743650887589113	0.00098210524749677	0.0010128986037437845	0.0010196317323874298	0.0010532957721654356	0.0010589113061560266	0.0011358324141559966	0.0011389763543659874	0.07792555258225047	0.07532725416402838	-0.0005264084581831363	-0.0003141435089465683	-0.0005299076987455575	-0.0003162317423171801
0.2607371662225343	0.0009050013571904023	0.0009143784721935038	0.0009735764244004898	0.0009813103181487881	0.001012078749841565	0.0010188064285993174	0.0010524432202536963	0.0010580542089544773	0.0011349130559811897	0.0011380544514424165	0.07792555259712017	0.07532725417840047	-0.0005235810993912127	-0.00031433893113858025	-0.0005270615454062155	-0.00031642846355581233
0.2623082388127803	0.0009042677903060066	0.0009136373045023021	0.0009727872726423757	0.0009805148975293137	0.0010112583892644084	0.0010179806147682057	0.0010515901414595433	0.0010571965820614958	0.0011339931296374956	0.0011371319787772797	0.07792555261221516	0.07532725419299124	-0.000520764691485931	-0.0003145319170857197	-0.0005242264157488408	-0.0003166227323553039
0.2638887779057103	0.0009035337760331382	0.0009128956847870466	0.0009719976395958086	0.000979718991798129	0.0010104375283652392	0.0010171542972892448	0.0010507365423892752	0.0010563384321185959	0.0011330726422488873	0.0011362089435142631	0.07792555262753979	0.07532725420780374	-0.0005179592329987992	-0.0003147224692945094	-0.0005214023082948382	-0.00031681455123863667
0.26547884054176485	0.0009027993200466364	0.0009121536187813787	0.000971207531365632	0.0009789226071085769	0.0010096161734903326	0.0010163274825508999	0.0010498824296422756	0.001055479765760349	0.0011321516009318827	0.0011352853527895872	0.07792555264309746	0.07532725422284152	-0.0005151647220230093	-0.0003149105903518523	-0.0005185892211241883	-0.00031700392280942236
0.2670784841050822	0.0009020644280152151	0.0009114111122127472	0.000970416954050101	0.0009781257496073534	0.0010087943309791151	0.0010155001769347354	0.0010490278098108058	0.0010546205896141603	0.0011312300127953188	0.0011343612137317627	0.07792555265889206	0.07532725423810833	-0.0005123811562183223	-0.00031509628292483716	-0.0005157871518817747	-0.0003171908497530407
0.26868776632556873	0.0009013291056012682	0.0009106681708022173	0.000969625913740671	0.0009773284254343056	0.0010079720071639443	0.0010146723868152043	0.0010481726894797775	0.001053760910300049	0.001130307884940107	0.0011334365334613574	0.07792555267492765	0.07532725425360728	-0.0005096085328131217	-0.0003152795497599614	-0.0005129960977766634	-0.00031737533483358615
0.2703067452809827	0.0009005933584606953	0.0009099248002642927	0.0009688344165218127	0.0009765306407222363	0.0010071492083699163	0.0010138441185594481	0.0010473170752265501	0.001052900734430442	0.0011293852244590138	0.001132511319090771	0.07792555269120707	0.0753272542693433	-0.0005068468486054689	-0.0003154603936806055	-0.0005102160555862101	-0.00031755738089375707
0.2719354793990299	0.0008998571922427162	0.0009091810063067262	0.0009680424684708082	0.0009757324015967051	0.0010063259409146558	0.0010130153785270866	0.0010464609736207148	0.001052040068609954	0.0011284620384364305	0.0011315855777240026	0.07792555270773559	0.07532725428531942	-0.0005040960999713184	-0.0003156388175900582	-0.0005074470216623883	-0.000317736990855938
0.27357402745947257	0.000899120612589684	0.000908436794630335	0.0009672500756575552	0.0009749337141758279	0.00100550221110811	0.0010121861730700123	0.001045604391223878	0.0010511789194351747	0.0011275383339481365	0.001130659316456418	0.07792555272451639	0.07532725430153941	-0.0005013562828646845	-0.000315814824468158	-0.0005046889919322894	-0.0003179141677199515
0.2752224485962505	0.0008983836251369141	0.0009076921709288228	0.0009664572441443785	0.0009741345845700871	0.0010046780252523546	0.0010113565085321918	0.0010447473345894613	0.0010503172934944636	0.0011266141180610863	0.0011297325423745307	0.07792555274155412	0.07532725431800748	-0.0004986273928194174	-0.0003159884173705163	-0.0005019419619000098	-0.00031808891456167054
0.27688080229961526	0.0008976462355125034	0.0009069471408886037	0.0009656639799858395	0.00097333501888214	0.0010038533896413928	0.0010105263912494682	0.0010438898102624926	0.0010494551973677427	0.001125689397833182	0.0011288052625557795	0.07792555275885234	0.07532725433472721	-0.000495909424954033	-0.0003161595994282673	-0.0004992059266513138	-0.00031826123453276844
0.2785491484182772	0.0008969084493371566	0.0009062017101886201	0.000964870289228545	0.0009725350232066271	0.001003028310560962	0.0010096958275493623	0.0010430318247794021	0.0010485926376262921	0.0011247641803130552	0.0011278774840683076	0.07792555277641551	0.07532725435170395	-0.0004932023739758762	-0.000316328373848207	-0.0004964808808590182	-0.0003184311308618293
0.28022754716156506	0.0008961702722240077	0.000905455884500166	0.0009640761779109596	0.0009717346036299801	0.0010022027942883322	0.0010088648237508708	0.001042173384667818	0.0010477296208325384	0.001123838472539845	0.0011269492139707347	0.07792555279424804	0.07532725436894064	-0.0004905062341844513	-0.0003164947439118493	-0.0004937668187838251	-0.0003185986068515445
0.2819160591015993	0.0008954317097784509	0.0009047096694867178	0.0009632816520632199	0.0009709337662302414	0.0010013768470921185	0.001008033386164281	0.0010413144964463658	0.001046866153539864	0.0011229122815429836	0.0011260204593119539	0.07792555281235447	0.07532725438644133	-0.0004878209994713667	-0.0003166587129731224	-0.0004910637342773749	-0.0003187636658785742
0.28361474517547763	0.0008946927675979701	0.0009039630708037549	0.0009624867177069548	0.00097013251707687	0.0010005504752320898	0.0010072015210909704	0.0010404551666244738	0.0010460022422923983	0.0011219856143419834	0.0011250912271309043	0.0779255528307388	0.07532725440421144	-0.0004851466633264412	-0.00031682028445861876	-0.0004883716207864097	-0.0003189263113924645
0.2853236666874746	0.0008939534512719709	0.000903216094098599	0.0009616913808551014	0.0009693308622305714	0.0009997236849589813	0.0010063692348232264	0.001039595401702175	0.00104513789362483	0.0011210584779462272	0.0011241615244563716	0.07792555284940546	0.07532725442225435	-0.00048248321884075684	-0.00031697946186770576	-0.00048569047135543775	-0.00031908654691534255
0.2870428853112538	0.0008932137663816102	0.0009024687450102351	0.000960895647511723	0.0009685288077431032	0.0009988964825143024	0.001005536533644048	0.0010387352081699095	0.001044273114062202	0.0011201308793547526	0.0011232313583067657	0.07792555286835945	0.07532725444057486	-0.00047983065870943475	-0.0003171362487705831	-0.0004830202786314519	-0.00031924437604158307
0.28877246309209376	0.0008924737184996346	0.0009017210291691518	0.0009600995236718362	0.0009677263596571048	0.000998068874130159	0.001004703423826968	0.0010378745925083387	0.001043407910119726	0.0011192028255560527	0.001122300735689922	0.07792555288760536	0.07532725445917783	-0.0004771889752349101	-0.00031729064880814395	-0.00048036103486587267	-0.0003193998024361988
0.2905124624491269	0.0008917333131902123	0.0009009729521971696	0.0009593030153212287	0.000966923524005914	0.0009972408660290622	0.0010038699116358604	0.0010370135611881463	0.0010425422883025832	0.0011182743235278601	0.0011213696636028885	0.07792555290714791	0.07532725447806711	-0.0004745581603318727	-0.00031744266569191937	-0.00047771273191876684	-0.00031955282983484046
0.29226294617759224	0.0008909925560087732	0.0009002245197072833	0.0009585061284362887	0.0009661203068133961	0.0009964124644237517	0.001003036003324766	0.001036152120669856	0.001041676255105743	0.0011173453802369522	0.0011204381490317276	0.07792555292699184	0.0753272544972478	-0.0004719382055269339	-0.00031759230320116405	-0.00047507536126129013	-0.0003197034620425754
0.294023977451102	0.0008902514525018503	0.0008994757373034936	0.0009577088689838318	0.0009653167140937639	0.000995583675517018	0.0010022017051377042	0.0010352902774036434	0.001040809817013767	0.0011164160026389477	0.0011195061989513076	0.07792555294714198	0.07532725451672445	-0.0004693291019643442	-0.0003177395651836057	-0.00047244891397896227	-0.00031985170293263865
0.29579561982392083	0.0008895100082069213	0.0008987266105806551	0.0009569112429209339	0.0009645127518514154	0.0009947545055015237	0.0010013670233085046	0.0010344280378291552	0.0010399429805006343	0.0011154861976781097	0.0011185738203251144	0.07792555296760359	0.07532725453650188	-0.0004667308404112669	-0.0003178844555558058	-0.00046983338077671855	-0.0003199975564472657
0.29757793723326015	0.0008887682286522442	0.0008979771451243074	0.000956113256194751	0.0009637084260807507	0.0009939249605596225	0.001000531964060617	0.0010335654083753149	0.001039075752029545	0.001114555972287141	0.0011176410201050398	0.07792555298838147	0.07532725455658518	-0.00046414341125733394	-0.00031802697830021764	-0.0004672287519808527	-0.00032014102659547183
0.29937099400158496	0.000888026119356715	0.0008972273465105296	0.0009553149147423699	0.0009629037427660183	0.000993095046863197	0.0009996965336069514	0.0010327023954601604	0.001038208138052753	0.0011136253333870025	0.0011167078052312016	0.07792555300948041	0.07532725457697939	-0.0004615668045200305	-0.00031816713746546377	-0.000464635017542403	-0.0003202821174530246
0.3011748548389356	0.0008872836858297004	0.0008964772203057742	0.000954516224490624	0.0009620987078811339	0.0009922647705734751	0.0009988607381496905	0.0010318390054906478	0.0010373401450113717	0.0011126942878867069	0.0011157741826317358	0.07792555303090666	0.0753272545976895	-0.0004590010098479702	-0.00031830493716580865	-0.0004620521670414268	-0.00032042083316149994
0.30298958484526295	0.0008865409335708992	0.000895726772066724	0.000953717191355947	0.0009612933273895307	0.0009914341378408713	0.0009980245838801338	0.0010309752448624887	0.001036471779335212	0.0011117628426831417	0.0011148401592226203	0.07792555305266471	0.07532725461872034	-0.00045644601652372607	-0.00031844038157982646	-0.0004594801896887768	-0.0003205571779269778
0.30481524951277783	0.0008857978680701815	0.0008949760073401336	0.0009529178212442	0.0009604876072439845	0.0009906031548048099	0.0009971880769785166	0.0010301111199599675	0.0010356030474425945	0.0011108310046608707	0.0011139057419074741	0.07792555307476064	0.07532725464007761	-0.00045390181346899316	-0.00031857347495073407	-0.00045691907433281775	-0.0003206911560211523
0.3066519147283146	0.0008850544948074474	0.0008942249316626821	0.0009521181200505182	0.0009596815533864594	0.0009897718275935637	0.000996351223613849	0.0010292466371557723	0.0010347339557401822	0.0011098987806919527	0.0011129709375773782	0.07792555309719916	0.0753272546617663	-0.0004513683892447551	-0.0003187042215839764	-0.00045436880945826097	-0.00032082277177791774
0.3084996467757088	0.0008843108192524788	0.000893473550560826	0.0009513180936591508	0.0009588751717479491	0.000988940162324092	0.0009955140299437518	0.0010283818028108248	0.0010338645106228103	0.0011089661776357597	0.0011120357531106905	0.07792555311998645	0.07532725468379212	-0.00044884573205766776	-0.00031883262584780914	-0.00045182938319354715	-0.00032095202959461777
0.31035851233818973	0.0008835668468647924	0.0008927218695506514	0.0009505177479433056	0.000958068468248317	0.0009881081651018741	0.0009946765021142897	0.0010275166232741105	0.0010329947184733127	0.0011080332023387905	0.00111110019537286	0.07792555314312812	0.07532725470616028	-0.0004463338297618358	-0.00031895869217205	-0.0004493007833121232	-0.0003210789339306297
0.3122285785007863	0.0008828225830935009	0.0008919698941377318	0.000949717088764998	0.0009572614487961445	0.0009872758420207543	0.0009938386462598151	0.0010266511048825154	0.0010321245856623595	0.0011070998616344975	0.0011101642712162542	0.07792555316662965	0.0753272547288766	-0.0004438326698628092	-0.00031908242504727347	-0.00044678299723632797	-0.00032120348930628206
0.3141099127527488	0.0008820780333771682	0.0008912176298169822	0.0009489161219748944	0.0009564541192885752	0.00098644319916278	0.0009930004685028055	0.0010257852539606585	0.0010312541185482887	0.001106166162343104	0.0011092279874799738	0.0779255531904978	0.0753272547519469	-0.0004413422395216915	-0.0003192038290246446	-0.00044427601204216627	-0.0003213257003031045
0.31600258298998396	0.0008813332031436716	0.0008904650820725206	0.0009481148534121657	0.0009556464856111652	0.000985610242598048	0.0009921619749537068	0.0010249190768207306	0.0010303833234769435	0.0011052321112714327	0.001108291350989682	0.07792555321473782	0.07532725477537623	-0.00043886252555758176	-0.00031932290871472535	-0.0004417798144606411	-0.000321445571562079
0.3179066575175057	0.0008805880978100624	0.0008897122563775277	0.0009473132889043366	0.0009548385536377313	0.0009847769783845478	0.00099132317171078	0.001024052579762333	0.001029512206781512	0.001104297715212729	0.0011073543685574281	0.07792555323935525	0.07532725479917148	-0.000436393514450073	-0.0003194396687858092	-0.00043929439088163935	-0.00032156310778252983
0.3198222050518999	0.0008798427227824362	0.0008889591581941131	0.0009465114342671446	0.000954030329230211	0.0009839434125680172	0.0009904840648599501	0.0010231857690723275	0.001028640774782372	0.0011033629809465014	0.001106417046981485	0.07792555326435771	0.07532725482333794	-0.0004339351923449142	-0.00031955411396469846	-0.00043681972735937213	-0.0003216783137230672
0.32174929472380437	0.0008790970834557883	0.0008882057929731728	0.0009457092953043887	0.0009532218182385059	0.000983109551181781	0.0009896446604746479	0.0010223186510246668	0.0010277690337869253	0.0011024279152383374	0.0011054793930461663	0.07792555328975008	0.07532725484788194	-0.0004314875450576183	-0.0003196662490362323	-0.00043435580961398434	-0.00032179119419967206
0.32368799608040405	0.0008783511852138887	0.0008874521661542618	0.0009449068778077889	0.0009524130265003479	0.0009822754002466103	0.0009888049646156684	0.0010214512318802496	0.001026896990089452	0.0011014925248397482	0.001104541413521673	0.07792555331554007	0.07532725487280988	-0.0004290505580734627	-0.0003197760788400117	-0.0004319026230351075	-0.00032190175408478017
0.3256383790879404	0.0008776050334291512	0.0008866982831654589	0.0009441041875568508	0.0009516039598411504	0.0009814409657705762	0.0009879649833310182	0.0010205835178867682	0.0010260246499709505	0.0011005568164880026	0.0011036031151639202	0.07792555334173347	0.07532725489812765	-0.00042662421655365046	-0.0003198836082717038	-0.0004294601526855235	-0.000322009998306505
0.32760051413423674	0.000876858633462503	0.000885944149423238	0.0009433012303187223	0.0009507946240738758	0.000980606253748905	0.0009871247226557777	0.001019715515278557	0.0010251520196989945	0.0010996207969059674	0.001102664504714383	0.07792555336833638	0.07532725492384205	-0.0004242085053399458	-0.00031998884228298663	-0.0004270283833052724	-0.00032211593184894305
0.3295744720312385	0.0008761119906632542	0.0008851897703323367	0.0009424980118480531	0.0009499850249988882	0.00097977127016383	0.0009862841886119464	0.0010188472302764414	0.0010242791055275742	0.001098684472801938	0.0011017255888999267	0.07792555339535702	0.07532725494995944	-0.00042180340895556223	-0.0003200917858788843	-0.00042460729931600993	-0.00032221955975131333
0.33156032401756863	0.0008753651103689775	0.0008844351512856311	0.0009416945378868686	0.0009491751684038239	0.0009789360209844613	0.0009854433872083102	0.001017978669087598	0.0010234059136969564	0.0010977478508694953	0.001100786374432655	0.07792555342280148	0.07532725497648614	-0.0004194089116093258	-0.00032019244411785053	-0.00042219688482003637	-0.0003223208871045158
0.33355814176109866	0.000874617997905381	0.0008836802976640153	0.0009408908141644285	0.0009483650600634589	0.000978100512166637	0.0009846023244403045	0.0010171098379054035	0.001022532450433543	0.001096810937787338	0.0010998468680097587	0.07792555345067616	0.07532725500342927	-0.00041702499719953323	-0.0003202908221109635	-0.00041979712360920574	-0.0003224199190540733
0.33556799736153503	0.0008738706585861893	0.0008829252148362685	0.000940086846397102	0.0009475547057395689	0.0009772647496527976	0.0009837610062898656	0.0010162407429093016	0.0010216587219497178	0.0010958737402191388	0.0010989070763133505	0.0779255534789888	0.07532725503079575	-0.0004146516493165886	-0.0003203869250209823	-0.0004174079991656754	-0.000322516660797717
0.3375899633530214	0.000873123097713021	0.0008821699081589437	0.0009392826402882345	0.0009467441111808074	0.0009764287393718427	0.0009829194387253079	0.0010153713902646565	0.001020784734443717	0.001094936264813389	0.0010979670060103262	0.07792555350774649	0.0753272550585923	-0.00041228885124847126	-0.0003204807580625135	-0.00041502949466518113	-0.0003226111175837765
0.3396241127067558	0.00087237532057527	0.0008814143829762401	0.0009384782015280215	0.0009459332821225702	0.0009755924872390025	0.0009820776277011812	0.0010145017861226168	0.001019910494099482	0.0010939985182032502	0.0010970266637522058	0.07792555353695638	0.07532725508682593	-0.0004099365859820403	-0.0003205723265002902	-0.000412661592982283	-0.0003227032947126507
0.3416705188336247	0.0008716273324499893	0.0008806586446198887	0.000937673535793381	0.0009451222242868731	0.0009747559991557057	0.000981235579158143	0.0010136319366199794	0.001019036007086528	0.0010930605070064072	0.0010960860561749924	0.07792555356662638	0.07532725511550419	-0.0004075948362066151	-0.00032066163564817285	-0.0004103042766910314	-0.00032279319753328317
0.343729255586852	0.0008708791386017788	0.0008799026984090383	0.0009368686487478355	0.000944310943382228	0.0009739192810094543	0.0009803932990228325	0.0010127618478790593	0.0010181612795598105	0.001092122237824929	0.0010951451898990289	0.07792555359676373	0.07532725514463413	-0.000405263584319554	-0.00032074869086995417	-0.00040795752807126773	-0.000322880831444855
0.34580039726466444	0.0008701307442826644	0.0008791465496501348	0.0009360635460413811	0.0009434994451035134	0.0009730823386736894	0.0009795507932077341	0.0010118915260075498	0.0010172863176595853	0.0010911837172451176	0.0010942040715288474	0.0779255536273757	0.07532725517422341	-0.00040294281242730934	-0.000320833497577222	-0.00040562132911092785	-0.00032296620189509184
0.3478840186129729	0.0008693821547319954	0.0008783902036368135	0.0009352582333103759	0.0009426877351318615	0.0009722451780076754	0.0009787080676110609	0.0010110209770984031	0.0010164111275112876	0.0010902449518373767	0.0010932627076530373	0.07792555365847142	0.07532725520427998	-0.00040063250234972925	-0.00032091606122880423	-0.000403295661509262	-0.00032304931437945883
0.34998019482807	0.0008686333751763268	0.0008776336656497852	0.0009344527161774146	0.0009418758191345326	0.0009714078048563692	0.0009778651281166222	0.0010101502072296907	0.001015535715225394	0.0010893059481560663	0.0010923211048441011	0.07792555369005771	0.07532725523481049	-0.0003983326356237771	-0.00032099638733032454	-0.0004009805066802763	-0.00032313017443999503
0.352089001559344	0.0008678844108293186	0.0008768769409567308	0.0009336470002512206	0.0009410637027648036	0.0009705702250503069	0.0009770219805937128	0.0010092792224644911	0.0010146600868973065	0.0010883667127393763	0.0010913792696583256	0.07792555372214344	0.07532725526582336	-0.0003960431935065012	-0.0003210744814335642	-0.0003986758457561468	-0.0003232087876650913
0.3542105149120084	0.0008671352668916224	0.0008761200348121887	0.0009328410911265221	0.0009402513916618475	0.0009697324444054763	0.000976178630896982	0.0010084080288507524	0.0010137842486072194	0.001087427252109183	0.0010904372086356395	0.07792555375473581	0.07532725529732683	-0.0003937641569790318	-0.00032115034913557383	-0.00039638165959193783	-0.0003232851596892683
0.35634481144984936	0.000866385948550782	0.0008753629524574528	0.0009320349943839473	0.0009394388914506226	0.0009688944687232083	0.0009753350848663235	0.0010075366324211825	0.0010129082064200007	0.0010864875727709259	0.0010894949282994869	0.0779255537878443	0.07532725532932878	-0.0003914955067491621	-0.00032122399607756313	-0.00039409792876696215	-0.0003233592961911502
0.35849196819798806	0.0008656364609811269	0.0008746056991204668	0.0009312287155899089	0.000938626207741761	0.0009680563037900551	0.000974491348326756	0.0010066650391931209	0.001012031966385072	0.001085547681213473	0.0010885524351566982	0.07792555382147692	0.07532725536183768	-0.0003892372232561503	-0.0003212954279453173	-0.00039182463359044295	-0.00032343120289426985
0.36065206264566085	0.0008648868093436714	0.0008738482800157216	0.0009304222602964951	0.0009378133461314557	0.000967217955377679	0.0009736474270883077	0.0010057932551684233	0.0010111555345362862	0.0010846075839089958	0.0010876097356973585	0.07792555385564305	0.07532725539486133	-0.00038698928667280086	-0.0003213646504672263	-0.00038956175410345684	-0.0003235008855651256
0.3628251727490157	0.0008641369987860172	0.0008730907003441547	0.000929615634041365	0.0009370003122013562	0.0009663794292427416	0.0009728033269459077	0.0010049212863333461	0.0010102789168918167	0.0010836672873128438	0.0010866668363946866	0.07792555389035015	0.07532725542840897	-0.000384751676908629	-0.0003214316694136743	-0.0003873092700824865	-0.0003235683500128761
0.3650113769339257	0.0008633870344422533	0.0008723329652930512	0.0009288088423476421	0.000936187111518459	0.0009655407311267957	0.0009719590536792723	0.0010040491386584345	0.0010094021194540365	0.0010827267978634246	0.0010857237437049076	0.07792555392560829	0.07532725546248889	-0.0003825243736144124	-0.00032149649059678986	-0.00038506716104241834	-0.0003236336020878139
0.36721075409881926	0.0008626369214328619	0.0008715750800359508	0.000928001890723812	0.00093537374963501	0.0009647018667561752	0.0009711146130528041	0.0010031768180984093	0.0010085251482094154	0.001081786121982081	0.0010847804640671402	0.07792555396142656	0.0753272554971097	-0.0003803073561861048	-0.00032155911987039043	-0.00038283540624198253	-0.00032369664768239215
0.3694233836175272	0.0008618866648646198	0.0008708170497325429	0.0009271947846636153	0.0009345602320883907	0.0009638628418418875	0.0009702700108154721	0.0010023043305920516	0.0010076480091283963	0.0010808452660729675	0.0010838370039032647	0.07792555399781385	0.07532725553228045	-0.00037810060376636256	-0.0003216195631278729	-0.0003806139846858625	-0.000323757492729837
0.37164934534214805	0.0008611362698305095	0.000870058879528582	0.0009263875296459551	0.0009337465644010268	0.0009630236620795156	0.0009694252527007202	0.001001431682062104	0.0010067707081652978	0.0010799042365229434	0.0010828933696178178	0.07792555403477983	0.07532725556801119	-0.00037590409524845825	-0.0003216778263017417	-0.00037840287512680426	-0.00032381614320181606
0.3738887196059291	0.0008603857414096259	0.0008693005745557898	0.0009255801311347936	0.0009329327520802857	0.0009621843331491104	0.0009685803444263565	0.001000558878415157	0.0010058932512582006	0.0010789630397014505	0.0010819495675978726	0.07792555407233366	0.07532725560431011	-0.0003737178092806659	-0.0003217339153637755	-0.00037620205607116763	-0.0003238726051098262
0.3761415872261661	0.0008596350846670895	0.0008685421399317684	0.0009247725945790593	0.0009321188006183814	0.0009613448607150948	0.0009677352916944577	0.000999685925541551	0.001005015644328849	0.0010780216819604067	0.001081005604212927	0.07792555411048584	0.07532725564118745	-0.00037154172426878684	-0.00032178783632352825	-0.0003740115057809523	-0.0003239268845032506
0.3784080295071193	0.0008588843046539542	0.0008677835807599087	0.0009239649254125492	0.000931304715492276	0.0009605052504261617	0.0009668901001912663	0.0009988128293152685	0.0010041378932825408	0.0010770801696340917	0.0010800614858147936	0.0779255541492464	0.07532725567865187	-0.0003693758183795637	-0.0003218395952278019	-0.0003718312022779058	-0.000323978987469109
0.3806881282429484	0.0008581334064071258	0.000867024902129306	0.00092315712905384	0.0009304905021635902	0.000959665507915182	0.0009660447755870965	0.0009979395955938383	0.0010032600040080352	0.0010761385090390407	0.0010791172187374918	0.07792555418862451	0.0753272557167142	-0.0003672200695442607	-0.0003218891981602856	-0.00036966112334665957	-0.0003240289201316138
0.38298196572066395	0.0008573823949492716	0.000866266109114671	0.0009223492109061916	0.0009296761660785066	0.0009588256387991041	0.0009651993235362353	0.000997066230218233	0.001002381982377444	0.001075196706473936	0.0010781728092971376	0.07792555422863096	0.07532725575538383	-0.0003650744554627161	-0.0003219366512409172	-0.000367501246539087	-0.00032407668865161443
0.3852896247230969	0.0008566312752887422	0.000865507206776247	0.0009215411763574615	0.0009288617126676823	0.0009579856486788648	0.0009643537496768496	0.0009961927390127743	0.00100150383424614	0.0010742547682195053	0.0010772282637918418	0.07792555426927633	0.07532725579467055	-0.00036293895360442474	-0.00032198196062382944	-0.0003653515491745529	-0.0003241222992238779
0.38761118853188686	0.0008558800524194902	0.0008647482001597328	0.0009207330307800195	0.0009280471473461647	0.0009571455431393009	0.0009635080596309022	0.0009953191277850422	0.0010006255654526667	0.0010733127005384214	0.0010762835885016133	0.07792555431057124	0.07532725583458548	-0.0003608135412136171	-0.0003220251324979606	-0.00036321200834585343	-0.00032416575807828196
0.3899467409304866	0.0008551287313209883	0.0008639890942961948	0.0009199247795306568	0.0009272324755132985	0.0009563053277490551	0.0009626622590040523	0.0009944454023257765	0.0009997471818186357	0.0010723705096751988	0.0010753387896882496	0.07792555435252647	0.07532725587513862	-0.0003586981953130064	-0.0003220661730865271	-0.0003610826009232959	-0.0003242070714797596
0.39229636620718694	0.0008543773169581522	0.0008632298942019933	0.0009191164279505065	0.0009264177025526457	0.0009554650080604916	0.0009618163533855731	0.0009935715684087896	0.0009988686891486418	0.0010714282018560973	0.0010743938735952446	0.07792555439515296	0.07532725591634007	-0.0003565928927060369	-0.0003221050886457466	-0.00035896330355614237	-0.0003242462457260509
0.3946601491581577	0.000853625814281263	0.0008624706048787013	0.0009183079813649567	0.0009256028338318986	0.0009546245896096085	0.0009609703483482617	0.000992697631790875	0.0009979900932301701	0.001070485783289025	0.0010734488464476885	0.07792555443846223	0.0753272559582015	-0.0003544976099800201	-0.00032214188546378364	-0.0003568540926757735	-0.00032428328714689814
0.3970381750905084	0.0008528742282258954	0.0008617112313130355	0.0009174994450835773	0.0009247878747028054	0.0009537840779159582	0.0009601242494483629	0.000991823598211725	0.000997111399833515	0.0010695432601634486	0.0010725037144521817	0.07792555448246495	0.07532725600073423	-0.0003524123235097709	-0.0003221765698604162	-0.0003547549445003795	-0.0003243182021044899
0.39943052982536675	0.0008521225637128433	0.0008609517784767729	0.0009166908244000342	0.0009239728305010819	0.0009529434784825626	0.0009592780622254763	0.0009909494733938416	0.000996232614711683	0.0010686006386502979	0.0010715584837967295	0.07792555452717356	0.07532725604394833	-0.0003503370094616043	-0.0003222091481872025	-0.00035266583503776316	-0.0003243509969924896
0.4018372997009759	0.0008513708256480446	0.0008601922513266878	0.0009158821245920142	0.0009231577065463431	0.0009521027967958316	0.0009584317922024844	0.000990075263042452	0.0009953537436003224	0.0010676579249018741	0.001070613160650667	0.07792555457259899	0.07532725608785598	-0.0003482716437957223	-0.0003222396268257599	-0.0003505867400877827	-0.00032438167823448105
0.40425857157581063	0.0008506190189225171	0.0008594326548044748	0.0009150733509211529	0.0009223425081420204	0.000951262038325488	0.000957585444885469	0.000989200972845433	0.0009944747922176317	0.0010667151250517684	0.00106966775116456	0.07792555461875413	0.07532725613246835	-0.00034621620226960026	-0.0003222680121871546	-0.0003485176352472641	-0.00032441025228460707
0.4066944328317112	0.0008498671484122851	0.0008586729938366819	0.0009142645086329564	0.0009215272405752893	0.0009504212085244886	0.0009567390257636348	0.0009883266084732252	0.0009935957662642828	0.00106577224521477	0.0010687222614701231	0.07792555466565068	0.0753272561777973	-0.0003441706604407624	-0.00032229431071131853	-0.0003464584959109729	-0.00032443672562529335
0.4091449713770379	0.000849115218978317	0.0008579132733346444	0.0009134556029567341	0.0009207119091170008	0.0009495803128289533	0.0009558925403092383	0.00098745217557876	0.0009927166714233464	0.0010648292914867867	0.0010677766976801382	0.07792555471330088	0.07532725622385499	-0.000342134993670834	-0.000322318528866411	-0.00034440929727741487	-0.0003244611047683865
0.411610275649843	0.000848363235466457	0.0008571534981944147	0.000912646639105525	0.0009198965190216031	0.0009487393566580877	0.0009550459939775055	0.0009865776797973816	0.0009918375133602076	0.0010638862699447627	0.001066831065888365	0.07792555476171759	0.0753272562706535	-0.00034010917712892774	-0.00032234067314901305	-0.00034237001435022396	-0.00032448339625323896
0.41409043462106226	0.0008476112027073604	0.0008563936732967043	0.0009118376222760295	0.0009190810755270811	0.0009478983454141128	0.0009541993922065711	0.0009857031267467716	0.000990958297722501	0.001062943186646593	0.001065885372169471	0.07792555481091396	0.07532725631820518	-0.00033809318579411385	-0.00032236075008232334	-0.00034034062194124304	-0.00032450360664551536
0.41658553779772634	0.0008468591255164346	0.000855633803506815	0.0009110285576485442	0.0009182655838548822	0.0009470572844821964	0.0009533527404174013	0.0009848285220268788	0.0009900790301400314	0.0010620000476310528	0.0010649396225789448	0.07792555486090236	0.0753272563665233	-0.0003360869944581679	-0.0003223787662152977	-0.0003383210946758808	-0.000324521742538858
0.41909567522619073	0.000846107008693778	0.00085487389367458	0.0009102194503868963	0.0009174500492098528	0.0009462161792303872	0.0009525060440137253	0.0009839538712198492	0.0009891997162247024	0.0010610568589177185	0.0010639938231530226	0.07792555491169618	0.07532725641561996	-0.0003340905777292902	-0.0003223947281223438	-0.00033631140699358353	-0.0003245378105514729
0.4216209374953856	0.0008453548570241209	0.0008541139486343075	0.0009094103056383814	0.0009166344767801786	0.0009453750350095478	0.0009516593083819755	0.0009830791798899588	0.0009883203615704556	0.0010601136265068964	0.0010630479799086192	0.07792555496330977	0.07532725646550796	-0.00033210391003632433	-0.0003224086424040151	-0.00033431153315252593	-0.00032455181732704563
0.42416141574008476	0.0008446026752767643	0.0008533539732047159	0.0009086011285336968	0.0009158188717373137	0.0009445338571532853	0.0009508125388912148	0.000982204453583539	0.0009874409717531931	0.0010591703563795427	0.001062102098843246	0.0779255550157556	0.07532725651620154	-0.0003301269656307282	-0.0003224205156847626	-0.0003323214472331637	-0.0003245637695342696
0.4267172016441951	0.0008438504682055286	0.000852593972188882	0.0009077919241868854	0.0009150032392359275	0.000943692650977896	0.0009499657408930782	0.0009813296978289203	0.0009865615523307182	0.001058227054497202	0.0010611561859349475	0.07792555506904904	0.0753272565677133	-0.0003281597185886831	-0.0003224303546118801	-0.00033034112313976016	-0.00032457367386498626
0.42928838744406506	0.0008430982405486986	0.0008518339503741863	0.0009069826976952786	0.0009141875844138418	0.0009428514217823016	0.0009491189197217109	0.000980454918136366	0.0009856821088426709	0.0010572837268019368	0.0010602102471422325	0.07792555512320332	0.07532725662005753	-0.0003262021428168116	-0.0003224381658567532	-0.0003283705346050769	-0.00032458153703462944
0.43187506593181346	0.0008423459970289663	0.0008510739125322562	0.0009061734541394331	0.0009133719123919739	0.0009420101748479872	0.0009482720806937068	0.0009795801199980068	0.0009848026468104638	0.0010563403792162556	0.0010592642884040032	0.07792555517823298	0.07532725667324815	-0.00032425421205264926	-0.0003224439561122783	-0.00032640965519203924	-0.000324587365780421
0.4344773304586784	0.0008415937423533871	0.0008503138634189192	0.0009053641985830847	0.0009125562282742846	0.000941168915438951	0.0009474252291080564	0.0009787053088877902	0.0009839231717372271	0.0010553970176430591	0.0010583183156394984	0.07792555523415258	0.0753272567272989	-0.0003223158998696407	-0.00032244773209366695	-0.0003244584582987875	-0.0003245911668626478
0.4370952749383861	0.0008408414812133201	0.0008495538077741429	0.0009045549360730829	0.000911740537147714	0.0009403276488016385	0.0009465783702460787	0.00097783049026141	0.0009830436891077403	0.0010544536479655641	0.0010573723347482179	0.07792555529097776	0.07532725678222495	-0.0003203871796793878	-0.0003224495005372807	-0.0003225169171600095	-0.0003245929470621911
0.4397289938505404	0.000840089218284389	0.0008487937503219992	0.0009037456716393505	0.0009109248440821427	0.0009394863801648978	0.0009457315093713813	0.0009769556695562623	0.0009821642043883888	0.001053510276047256	0.0010564263516098773	0.0779255553487236	0.07532725683804083	-0.00031846802473436964	-0.0003224492681993818	-0.00032058500484999364	-0.00032459271317997196
0.4423785822440318	0.0008393369582264279	0.0008480336957706052	0.000902936410294824	0.0009101091541303298	0.0009386451147399199	0.0009448846517297965	0.0009760808521913795	0.0009812847230270972	0.0010525669077318192	0.0010554803720843368	0.07792555540740485	0.07532725689476126	-0.00031655840813146763	-0.00032244704185638295	-0.00031866269428759697	-0.00032459047203811653
0.4450441357404687	0.0008385847056834422	0.0008472736488120832	0.000902127157035412	0.0009092934723278682	0.0009378038577201941	0.0009440378025493342	0.0009752060435673893	0.0009804052504532822	0.0010516235488430897	0.001054534402011547	0.07792555546703817	0.07532725695240136	-0.0003146583028148797	-0.00032244282830368176	-0.0003167499582366895	-0.0003245862304768199
0.44772575053762753	0.0008378324652835587	0.0008465136141225167	0.0009013179168399416	0.0009084778036931377	0.0009369626142814529	0.0009431909670401343	0.0009743312490664532	0.0009795257920778018	0.0010506802051849903	0.0010535884472114992	0.07792555552763938	0.07532725701097688	-0.0003127676815793401	-0.0003224366343557994	-0.0003148467693111501	-0.0003245799953558448
0.4504235234129248	0.0008370802416389854	0.0008457535963619025	0.0009005086946701155	0.0009076621532272552	0.0009361213895816276	0.000942344150394413	0.0009734564740522206	0.0009786463532929003	0.0010497368825414832	0.0010526425134841624	0.07792555558922432	0.07532725707050344	-0.0003108865170729225	-0.0003224284668450761	-0.0003129530999768648	-0.00032457177355263434
0.4531375517269096	0.0008363280393459706	0.0008449936001741149	0.0008996994954704665	0.0009068465259140341	0.0009352801887607999	0.0009414973577864236	0.0009725817238697815	0.0009777669394721664	0.0010487935866765156	0.0010516966066094408	0.07792555565180992	0.07532725713099712	-0.00030901478179939934	-0.000322418332620783	-0.00031106892255539087	-0.0003245615719624506
0.4558679334267773	0.0008355758629847633	0.0008442336301868592	0.000898890324168317	0.000906030926719936	0.0009344390169411615	0.0009406505943724031	0.0009717070038456209	0.0009768875559704798	0.0010478503233339726	0.0010507507323471138	0.07792555571541261	0.0753272571924743	-0.0003071524481214616	-0.0003224062385485116	-0.00030919420922589924	-0.00032454939749687606
0.45861476704990445	0.000834823717119576	0.0008434736910116406	0.0008980811856737374	0.000905215360594037	0.0009335978792269695	0.0009398038652905402	0.0009708323192875753	0.0009760082081239756	0.0010469070982376287	0.0010498048964368001	0.07792555578005032	0.07532725725495189	-0.0003052994882647708	-0.00032239219151103393	-0.00030732893202875533	-0.0003245352570835913
0.4613781517274047	0.0008340716062985442	0.000842713787243721	0.0008972720848795027	0.00090439983246798	0.0009327567807045018	0.0009389571756609236	0.0009699576754847842	0.0009751289012499916	0.0010459639170910988	0.0010488591045979003	0.07792555584574025	0.07532725731844592	-0.0003034558743196525	-0.0003223761984063045	-0.0003054730628693214	-0.00032451915766709694
0.4641581871877068	0.0008333195350536937	0.0008419539234620838	0.0008964630266610588	0.0009035843472559392	0.0009319157264420218	0.0009381105305855054	0.0009690830777076543	0.0009742496406470321	0.0010450207855777947	0.0010479133625295569	0.07792555591249961	0.07532725738297427	-0.00030162157824481506	-0.00032235826614748775	-0.0003036265735193999	-0.00032450110620591
0.4669549737601532	0.0008325675079009024	0.0008411941042294017	0.0008956540158764802	0.0009027689098545838	0.0009310747214897347	0.000937263935148065	0.0009682085312078146	0.0009733704315947272	0.0010440777093608813	0.001046967675910612	0.07792555598034712	0.07532725744855429	-0.0002997965718685158	-0.0003223384016610431	-0.0003017894356200368	-0.00032448110967264743
0.46976861237862133	0.0008318155293398782	0.000840434334092004	0.000894845057366445	0.0009019535251430436	0.0009302337708797619	0.0009364173944141716	0.0009673340412180881	0.0009724912793537955	0.0010431346940832427	0.001046022050399566	0.07792555604930052	0.07532725751520328	-0.00029798082689289074	-0.00032231661188730776	-0.00029996162068607335	-0.0003244591750546366
0.4725992045851658	0.0008310636038541156	0.0008396746175798401	0.0008940361559541907	0.0009011381979828696	0.0009293928796260937	0.000935570913431145	0.0009664596129524457	0.0009716121891660037	0.0010421917453674351	0.001045076491634535	0.07792555611937957	0.07532725758293976	-0.00029617431489806223	-0.00032229290378138487	-0.0002981431001078394	-0.0003244353093522223
0.4754468525336833	0.0008303117359108694	0.000838914959206455	0.0008932273164454846	0.0009003229332180078	0.0009285520527245603	0.0009347244972280264	0.0009655852516059713	0.0009707331662541359	0.0010412488688156477	0.0010441310052332175	0.07792555619060215	0.07532725765178215	-0.0002943770073420282	-0.0003222672843094798	-0.000296333845153679	-0.00032440951957807274
0.47831165899359906	0.0008295599299611295	0.0008381553634689572	0.000892418543628597	0.0008995077356747649	0.0009277112951528024	0.0009338781508155438	0.0009647109623548365	0.0009698542158219579	0.0010403060700096747	0.001043185596792856	0.07792555626298836	0.0753272577217491	-0.00029258887556485313	-0.00032223976044951086	-0.0002945338269734199	-0.0003243818127568465
0.4811937273535759	0.0008288081904395919	0.0008373958348479927	0.0008916098422742696	0.0008986926101617805	0.0009268706118702393	0.0009330318791860839	0.0009638367503562634	0.0009689753430541869	0.0010393633545108776	0.001042240271890204	0.07792555633655747	0.07532725779285968	-0.0002908098907918877	-0.00032221033919169195	-0.0002927430166012046	-0.00032435219592505393
0.4840931616252451	0.0008280565217646301	0.0008366363778077167	0.0008908012171356853	0.000897877561469996	0.0009260300078180372	0.0009321856873136583	0.0009629626207484932	0.0009680965531164577	0.0010384207278601493	0.001041295036081491	0.07792555641132906	0.07532725786513249	-0.00028904002413643326	-0.000322179027537034	-0.0002909613849580994	-0.00032432067613019644
0.4870100664469608	0.0008273049283382738	0.0008358769967957704	0.0008899926729484439	0.0008970625943726308	0.0009251894879190842	0.0009313395801538801	0.0009620885786507617	0.0009672178511552981	0.0010374781955778873	0.0010403498949023938	0.07792555648732492	0.0753272579385877	-0.00028727924660165716	-0.00032214583249629003	-0.00028918890285445364	-0.0003242872604296565
0.4899445470875755	0.0008265534145461836	0.0008351176962432577	0.0008891842144305377	0.0008962477136251553	0.0009243490570779643	0.0009304935626439355	0.0009612146291632685	0.0009663392422980996	0.0010365357631639633	0.0010394048538680067	0.0779255565645646	0.07532725801324619	-0.00028552752908400647	-0.0003221107610902607	-0.0002874255409933968	-0.0003242519558908641
0.49289670945023945	0.0008258019847576296	0.000834358480564721	0.0008883758462823261	0.0008954329239652684	0.0009235087201809316	0.0009296476397025596	0.0009603407773671536	0.0009654607316530911	0.001035593436097695	0.0010384599184728135	0.07792555664306917	0.07532725808912728	-0.0002837848423755118	-0.00032207382034854515	-0.00028567126997286474	-0.0003242147695902142
0.4958666600762229	0.000825050643325473	0.0008335993541581238	0.0008875675731865156	0.0008946182301128754	0.0009226684820958893	0.0009288018162300144	0.0009594670283244747	0.0009645823243093173	0.0010346512198378237	0.0010375150941906626	0.07792555672286075	0.07532725816625188	-0.00028205115716736784	-0.00032203501730987405	-0.00028392606028909695	-0.0003241757086132335
0.4988545061487607	0.0008242993945861414	0.0008328403214048254	0.0008867593998081353	0.0008938036367700629	0.000921828347672364	0.000927956097108063	0.0009585933870781795	0.0009637040253366114	0.001033709119822482	0.0010365703864747395	0.07792555680396093	0.07532725824464133	-0.00028032644405104334	-0.0003219943590201668	-0.0002821898823380242	-0.0003241347800526373
0.5018603554969207	0.0008235482428596188	0.0008320813866695729	0.0008859513307945239	0.0008929891486210886	0.0009209883217414931	0.0009271104871999575	0.000957719858652093	0.0009628258397855831	0.0010327671414691838	0.001035625800757552	0.07792555688639168	0.07532725832431696	-0.00027861067352275004	-0.0003219518525338916	-0.00028046270641998716	-0.00032409199100988384
0.5048843165994948	0.0008227971924494162	0.0008313225543004682	0.0008851433707753009	0.0008921747703323476	0.0009201484091159931	0.0009262649913504058	0.0009568464480508856	0.0009619477726875832	0.0010318252901747853	0.0010346813424508933	0.07792555697017552	0.0753272584053006	-0.00027690381598527436	-0.00032190750491239983	-0.0002787445027407631	-0.00032404734859306505
0.5079264985889148	0.0008220462476425697	0.000830563828628968	0.0008843355243623606	0.0008913605065523718	0.0009193086145901559	0.0009254196143855702	0.0009559731602600675	0.0009610698290547028	0.0010308835713154839	0.001033737016945842	0.07792555705533584	0.07532725848761515	-0.0002752058417489489	-0.0003218613232217338	-0.00027703524141342584	-0.0003240008599153521
0.5109870112551897	0.0008212954127096204	0.0008298052139698625	0.0008835277961498539	0.0008905463619118066	0.000918468942939827	0.0009245743611130421	0.000955100000245968	0.0009601920138797462	0.0010299419902467912	0.0010327928296127316	0.07792555714189582	0.0753272585712816	-0.0002735167210374534	-0.00032181331453584594	-0.0002753348924638688	-0.0003239525320978265
0.5140659650498691	0.0008205446919045964	0.000829046714621259	0.0008827201907141682	0.0008897323410233929	0.0009176293989223867	0.0009237292363218262	0.0009542269729557139	0.0009593143321362163	0.0010290005523035134	0.0010318487858011333	0.07792555722987875	0.07532725865632461	-0.000271836423988564	-0.0003217634859335461	-0.00027364342583105494	-0.00032390237226603835
0.5171634710900281	0.0008197940894650095	0.0008282883348645763	0.0008819127126139213	0.0008889184484819632	0.0009167899872767434	0.0009228842447823327	0.0009533540833172244	0.0009584367887783047	0.001028059262799744	0.0010309048908398498	0.07792555731930974	0.0753272587427666	-0.0002701649206556245	-0.00032171184449741874	-0.00027196081136948713	-0.0003238503875498122
0.5202796411622786	0.0008190436096118398	0.0008275300789645317	0.00088110536638995	0.0008881046888644248	0.0009159507127233209	0.0009220393912463636	0.0009524813362391965	0.0009575593887408772	0.0010271181270288473	0.0010299611500368957	0.07792555741021273	0.07532725883063114	-0.0002685021810127086	-0.0003216583973154885	-0.0002702870188534823	-0.00032379658508430165
0.5234145877268029	0.0008182932565495258	0.0008267719511691274	0.000880298156565293	0.0008872910667297477	0.0009151115799640419	0.0009211946804470972	0.0009516087366110885	0.0009566821369394608	0.0010261771502634435	0.0010290175686794845	0.07792555750261353	0.07532725891994346	-0.00026684817495542523	-0.000321603151479527	-0.0002686220179787535	-0.0003237409720084905
0.5265684239214125	0.0008175430344659583	0.0008260139557096478	0.0008794910876451906	0.0008864775866189596	0.0009142725936823258	0.0009203501170990848	0.0009507362893031175	0.0009558050382702359	0.0010252363377554032	0.0010280741520340218	0.07792555759653645	0.07532725901072776	-0.0002652028723030275	-0.000321546114083443	-0.000266965778363798	-0.0003236835554633888
0.5297412635656308	0.0008167929475324742	0.0008252560968006524	0.0008786841641170737	0.0008856642530551405	0.0009134337585430793	0.0009195057058982432	0.0009498639991662501	0.0009549280976100323	0.001024295694735838	0.001027130905346099	0.07792555769200796	0.07532725910300862	-0.00026356624280252094	-0.00032148729222522543	-0.0002653182695545042	-0.00032362434259408657
0.5329332211648017	0.0008160429999038458	0.0008244983786399627	0.0008778773904505531	0.0008848510705434067	0.000912595079192685	0.0009186614515218408	0.0009489918710321898	0.0009540513198163118	0.001023355226415088	0.0010261878338404765	0.07792555778905491	0.07532725919681185	-0.00026193825612999544	-0.0003214266930045284	-0.0002636794610254012	-0.00032356334054753355
0.5361444119142209	0.0008152931957182818	0.0008237408054086665	0.000877070771097423	0.0008840380435709168	0.0009117565602590029	0.0009178173586285014	0.0009481199097133793	0.0009531747097271743	0.0010224149379827235	0.001025244942721087	0.07792555788770342	0.07532725929216319	-0.00026031888189312347	-0.00032136432352289357	-0.000262049322182184	-0.00032350055647242804
0.5393749517032939	0.0008145435390974191	0.0008229833812711078	0.0008762643104916489	0.0008832251766068592	0.0009109182063513607	0.0009169734318581919	0.0009472481200029894	0.0009522982721613446	0.001021474834607533	0.0010243022371710262	0.07792555798798088	0.07532725938908932	-0.0002587080896338523	-0.00032130019088305595	-0.00026042782236437856	-0.00032343599751882834
0.5426249571197181	0.0008137940341463242	0.000822226110374888	0.0008754580130493714	0.0008824124741024554	0.0009100800220605564	0.000916129675832227	0.0009463765066749229	0.0009514220119181764	0.001020534921437527	0.001023359722352552	0.0779255580899155	0.0753272594876174	-0.00025710584883040233	-0.000321234302188278	-0.00025881493084697893	-0.0003233696708369038
0.5458945454536906	0.0008130446849534902	0.0008214689968508648	0.0008746518831689018	0.000881599940490958	0.0009092420119588526	0.0009152860951532645	0.0009455050744838089	0.0009505459337776479	0.0010195952035999328	0.0010224174034070839	0.07792555819353578	0.07532725958777396	-0.00025551212890026487	-0.00032116666454226617	-0.0002572106168446109	-0.00032330158357804506
0.5491838347021408	0.0008122954955908378	0.0008207120448131483	0.0008738459252307239	0.0008807875801876451	0.0009084041805999804	0.000914442694405303	0.0009446338281650043	0.0009496700425003591	0.0010186556862011968	0.0010214752854551979	0.07792555829886934	0.07532725968958719	-0.00025392689920220035	-0.00032109728504878254	-0.0002556148495122812	-0.0003232317428930598
0.5524929435729888	0.0008115464701137126	0.0008199552583591067	0.0008730401435974902	0.0008799753975898293	0.0009075665325191353	0.0009135994781536875	0.0009437627724345923	0.0009487943428275395	0.0010177163743269801	0.0010205333735966344	0.07792555840594641	0.0753272597930855	-0.0002523501290390695	-0.0003210261708114781	-0.00025402759794845853	-0.00032316015593236713
0.55582199148943	0.0008107976125608906	0.0008191986415693632	0.0008722345426140291	0.0008791633970768518	0.0009067290722329819	0.0009127564509451062	0.000942891911989387	0.0009479188394810415	0.0010167772730421663	0.001019591672910293	0.07792555851479598	0.07532725989829751	-0.0002507817876586105	-0.0003209533289311728	-0.00025244883119676653	-0.00032308682984463766
0.5591710985942444	0.0008100489269545832	0.0008184421985078067	0.0008714291266073497	0.0008783515830100953	0.000905891804239663	0.000911913617307602	0.0009420212515069413	0.0009470435371633551	0.0010158383873908672	0.0010186501884542477	0.07792555862544898	0.07532726000525224	-0.00024922184425732463	-0.0003208787665080759	-0.0002508785182488704	-0.00032301177177701534
0.5625403857541326	0.0008093004173004369	0.0008176859332215885	0.0008706238998866395	0.0008775399597329795	0.0009050547330187949	0.0009110709817505698	0.0009411507956455428	0.0009461684405576038	0.0010148997223964234	0.0010177089252657399	0.07792555873793619	0.07532726011398001	-0.00024767026798272473	-0.0003208024906407869	-0.0002493166280473358	-0.00032293498887528416
0.565929974564078	0.0008085520875875412	0.000816929849741131	0.0008698188667432775	0.0008767285315709724	0.0009042178630314803	0.0009102285487647656	0.0009402805490442277	0.0009452935543275541	0.001013961283061412	0.0010167678883611937	0.07792555885228852	0.07532726022451011	-0.00024612702793452845	-0.00032072450842457467	-0.00024776312948604495	-0.00032285648828167535
0.569339987351735	0.000807803941788435	0.0008161739520801377	0.0008690140314508363	0.0008759173028315976	0.0009033811987203122	0.0009093863228223166	0.0009394105163227847	0.0009444188831176272	0.0010130230743676581	0.0010158270827362237	0.07792555896853817	0.07532726033687448	-0.00024459209316771147	-0.0003206448269520157	-0.00024621799141463785	-0.0003227762771362275
0.5727705471818436	0.0008070559838591141	0.0008154182442355922	0.0008682093982650932	0.0008751062778044373	0.0009025447445093845	0.0009085443083767223	0.0009385407020817655	0.0009435444315528989	0.0010120851012762413	0.0010148865133656365	0.07792555908671742	0.07532726045110415	-0.0002430654326943671	-0.0003205634533121615	-0.0002446811826392614	-0.0003226943625750933
0.5762217778606706	0.0008063082177390383	0.0008146627301877766	0.0008674049714240367	0.0008742954607611479	0.0009017085048042995	0.0009077025098628732	0.0009376711109024929	0.000942670204239118	0.001011147368727505	0.0010139461852034526	0.07792555920685947	0.07532726056723088	-0.00024154701548609325	-0.0003204803945901502	-0.00024315267192498435	-0.0003226107517302623
0.5796938039404782	0.0008055606473511446	0.0008139074139002738	0.0008666007551478807	0.0008734848559554669	0.0009008724839921811	0.0009068609316970546	0.0009368017473470748	0.0009417962057627131	0.001010209881641075	0.0010130061031829107	0.07792555932899753	0.07532726068528697	-0.00024003681047615744	-0.00032039565786695645	-0.0002416324279987947	-0.00032252545173008795
0.5831867507240184	0.0008048132766018526	0.0008131522993199816	0.0008657967536390702	0.0008726744676232236	0.0009000366864416833	0.0009060195782769609	0.0009359326159584124	0.0009409224406908054	0.0010092726449158632	0.0010120662722164831	0.07792555945316638	0.07532726080530582	-0.00023853478656149507	-0.0003203092502185867	-0.00024012041955095986	-0.0003224384696975946
0.5867007442690553	0.0008040661093810808	0.000812397390377125	0.0008649929710823002	0.0008718642999823558	0.0008992011165030073	0.00090517845398171	0.0009350637212602183	0.0009400489135712246	0.001008335663430092	0.0010111266971958922	0.07792555957940005	0.07532726092732049	-0.00023704091260495774	-0.0003202211787158571	-0.00023861661523691402	-0.0003223498127502278
0.5902359113929144	0.0008033191495622574	0.0008116426909852674	0.0008641894116445249	0.0008710543572329197	0.000898365778507912	0.0009043375631718577	0.0009341950677570286	0.0009391756289325222	0.0010073989420413033	0.0010101873829921244	0.07792555970773449	0.07532726105136572	-0.0002355551574378667	-0.0003201314504245045	-0.0002371209836810051	-0.0003222594880008811
0.5937923796770596	0.0008025724010023313	0.0008108882050413221	0.0008633860794749719	0.0008702446435571035	0.0008975306767697296	0.0009034969101894066	0.0009333266599342169	0.0009383025912839837	0.0010064624855863763	0.0010092483344554452	0.07792555983820591	0.07532726117747622	-0.0002340774898608039	-0.0003200400724031882	-0.00023563349347655027	-0.00032216750255523174
0.597370277471697	0.0008018258675417935	0.0008101339364255748	0.0008625829787051644	0.0008694351631192513	0.0008966958155833869	0.0009026564993578354	0.0009324585022580177	0.000937429805115656	0.0010055262988815522	0.0010083095564154265	0.07792555997084977	0.07532726130568744	-0.0002326078786464847	-0.00031994705170387827	-0.00023415411318876422	-0.000322073863512351
0.6009697339004076	0.0008010795530046884	0.0008093798890016919	0.0008617801134489316	0.000868625920065871	0.000895861199225419	0.0009018163349821036	0.0009315905991755405	0.0009365572748983545	0.0010045903867224482	0.0010073710536809553	0.0779255601057045	0.07532726143603465	-0.000231146292543144	-0.0003198523953734933	-0.0002326828113581314	-0.0003219785779658979
0.6045908788648067	0.0008003334611986258	0.000808626066616738	0.0008609774878024252	0.000867816918525654	0.0008950268319539827	0.000900976421348676	0.0009307229551147842	0.0009356850050836871	0.001003654753884074	0.0010064328310402586	0.07792556024280727	0.07532726156855585	-0.00022969270027459188	-0.0003197561104504587	-0.00023121955649985093	-0.00032188165300026106
0.6082338430492322	0.0007995875959148074	0.0008078724731012	0.0008601751058441446	0.0008670081626095014	0.0008941927180088858	0.0009001367627255454	0.000929855574484667	0.000934813000104078	0.0010027194051208648	0.0010054948932609316	0.0779255603821972	0.07532726170328687	-0.00022824707054221183	-0.0003196582039648177	-0.00022976431710797218	-0.00032178309569300123
0.611898757925461	0.0007988419609280411	0.0008071191122689965	0.0008593729716349539	0.0008661996564105336	0.000893358861611603	0.0008992973633622457	0.0009289884616750433	0.000933941264372783	0.0010017843451666979	0.00100455724508995	0.07792556052391349	0.07532726184026677	-0.0002268093720284997	-0.00031955868293939704	-0.00022831706165683807	-0.00032168291311387986
0.6155857557574533	0.0007980965599967592	0.0008063659879175049	0.0008585710892181016	0.000865391404004119	0.000892525266965297	0.0008984582274898808	0.0009281216210567249	0.0009330698022839165	0.001000849578734916	0.0010036198912537024	0.07792556066799569	0.07532726197953349	-0.000225379573397827	-0.0003194575543880862	-0.00022687775860222303	-0.00032158111232283293
0.6192949696061266	0.0007973513968630418	0.00080561310382758	0.0008577694626192451	0.0008645834094478947	0.0008916919382548445	0.0008976193593211451	0.0009272550569815085	0.000932198618212476	0.0009999151105183584	0.001002682836458016	0.07792556081448444	0.07532726212112623	-0.0002239576432991608	-0.0003193548253163647	-0.00022544637638489962	-0.0003214777003723024
0.6230265333341571	0.0007966064752526324	0.00080486046376357	0.0008569680958464675	0.0008637756767817829	0.0008908588796468532	0.0008967807630503433	0.0009263887737821939	0.0009313277165143595	0.0009989809451893784	0.001001746085388175	0.07792556096342165	0.0753272622650854	-0.00022254355036732676	-0.0003192505027199144	-0.00022402288343091603	-0.0003213726843039888
0.6267805816108112	0.0007958617988749691	0.000804108071473351	0.0008561669928903117	0.000862968210028029	0.0008900260952896963	0.0008959424428534262	0.0009255227757726197	0.0009304571015264062	0.0009980470873998835	0.001000809642708962	0.0779255611148493	0.07532726241145178	-0.00022113726322467442	-0.000319144593584314	-0.00022260724815416355	-0.00032126607115012806
0.6305572499168048	0.0007951173714232011	0.0008033559306883381	0.000855366157723798	0.0008621610131912124	0.000889193589313532	0.0008951044028880049	0.0009246570672476821	0.0009295867775664077	0.000997113541781355	0.0009998735130646757	0.07792556126880933	0.07532726256026645	-0.0002197387504846715	-0.0003190371048862328	-0.00022119943895976268	-0.0003211578679342131
0.634356674549194	0.0007943731965742103	0.0008026040451235133	0.0008545655943024474	0.0008613540902582774	0.0008883613658303282	0.0008942666472933813	0.0009237916524833629	0.0009287167489331423	0.0009961803129448776	0.000998937701079162	0.07792556142534601	0.07532726271157167	-0.00021834798075179296	-0.00031892804359115456	-0.0002197994242432305	-0.0003210480816675798
0.6381789926262927	0.000793629277988645	0.0008018524184774553	0.0008537653065643172	0.0008605474451985653	0.0008875294289338981	0.0008934291801905818	0.0009229265357367649	0.0009278470199064089	0.0009952474054811791	0.000998002211355854	0.07792556158450352	0.0753272628654098	-0.00021696492262399114	-0.00031881741665321095	-0.0002184071723936587	-0.00032093671935048973
0.642024342092622	0.0007928856193109392	0.0008011010544323612	0.0008529652984300224	0.0008597410819638354	0.0008866977826999225	0.0008925920056823806	0.0009220617212461367	0.0009269775947470501	0.0009943148239606556	0.000997067048477796	0.07792556174632728	0.07532726302182466	-0.0002155895446951661	-0.0003187052310160976	-0.00021702265179628089	-0.000320823787972907
0.6458928617238878	0.0007921422241693406	0.0008003499566540741	0.0008521655738027655	0.000858935004488298	0.0008858664311859829	0.0008917551278533309	0.0009211972132309035	0.0009261084776969884	0.0009933825729334063	0.000996132217007681	0.0779255619108624	0.07532726318086128	-0.00021422181555658115	-0.00031859149361199157	-0.00021564583083381883	-0.0003207092945134715
0.6497846911319898	0.0007913990961759364	0.0007995991287921083	0.0008513661365683656	0.0008581292166886387	0.0008850353784315882	0.0008909185507697927	0.0009203330158917009	0.0009252396729792505	0.0009924506569292675	0.000995197721487879	0.07792556207815637	0.0753272633425641	-0.000212861703798084	-0.00031847621136049664	-0.00021427667788702365	-0.00032059324593727845
0.6536999707700591	0.000790656238926687	0.0007988485744796857	0.0008505669905952919	0.0008573237224640602	0.0008842046284582132	0.0008900822784799751	0.0009194691334104085	0.0009243711847980133	0.0009915190804578521	0.000994263566440486	0.07792556224825609	0.07532726350697874	-0.00021150917801074365	-0.0003183593911691429	-0.0002129151613381869	-0.0003204756491979044
0.6576388419375281	0.0007899136560014471	0.0007980982973337551	0.0008497681397346896	0.0008565185256962991	0.0008833741852693236	0.0008892463150139547	0.0009186055699501803	0.0009235030173386238	0.0009905878480085792	0.0009933297563673445	0.07792556242121057	0.07532726367415256	-0.00021016420678839076	-0.00031824103993335906	-0.00021156124957255606	-0.00032035651123679676
0.661601446785229	0.0007891713509640027	0.0007973483009550296	0.0008489695878204171	0.0008557136302496707	0.0008825440528504139	0.0008884106643837201	0.0009177423296554821	0.0009226351747676444	0.000989656964050717	0.0009923962957500924	0.07792556259706797	0.07532726384413262	-0.000208826758728603	-0.0003181211645345572	-0.00021021491097879264	-0.00032023583898085906
0.6655879283205246	0.0007884293273620997	0.0007965985889280159	0.0008481713386690776	0.0008549090399710969	0.0008817142351690429	0.0008875753305832034	0.0009168794166521296	0.0009217676612328853	0.0009887264330334228	0.0009914631890501982	0.07792556277587968	0.07532726401696772	-0.00020749680243566104	-0.0003179997718417149	-0.00020887611395260797	-0.00032011363934489334
0.6695984304124688	0.0007876875887274717	0.0007958491648210438	0.0008473733960800505	0.0008541047586901388	0.0008808847361748631	0.0008867403175883121	0.0009160168350473175	0.0009209004808634384	0.0009877962593857746	0.0009905304407089974	0.07792556295769519	0.07532726419270688	-0.00020617430652138113	-0.000317876868709821	-0.00020754482689713805	-0.0003199899192295186
0.6736330977969988	0.000786946138575878	0.0007951000321863017	0.0008465757638355294	0.0008533007902190357	0.0008800555597996636	0.000885905629356971	0.0009151545889296658	0.0009200336377697204	0.0009868664475168193	0.00098959805514774	0.07792556314256774	0.07532726437140072	-0.00020485923960676666	-0.0003177524619795702	-0.0002062210182247476	-0.0003198646855208098
0.6776920760821589	0.0007862049804071326	0.000794351194559869	0.0008457784457005568	0.0008524971383527397	0.0008792267099574024	0.0008850712698291562	0.0009142926823692522	0.0009191671360435078	0.000985937001815611	0.0009886660367676259	0.07792556333054851	0.07532726455309899	-0.0002035515703241314	-0.00031762655847750176	-0.00020490465635931987	-0.0003197379450907145
0.6817755117533548	0.0007854641177051416	0.0007936026554617505	0.0008449814454230606	0.0008516938068689509	0.0008783981905442483	0.0008842372429269347	0.0009134311194176561	0.0009183009797579789	0.0009850079266512557	0.0009877343899498516	0.07792556352169246	0.07532726473785471	-0.0002022512673184318	-0.0003174991650153891	-0.00020359570973707553	-0.0003196097047958868
0.6858835521786408	0.0007847235539379337	0.0007928544183959125	0.00084418476673389	0.000850890799528159	0.0008775700054386151	0.0008834035525545046	0.0009125699041079946	0.0009174351729677546	0.0009840792263729518	0.000986803119055654	0.07792556371605396	0.07532726492572016	-0.00020095829924908493	-0.0003173702883903229	-0.00020229414680937585	-0.00031947997147901974
0.6900163456140378	0.0007839832925576982	0.0007921064868503139	0.0008433884133468555	0.000850088120073674	0.0008767421585012046	0.0008825702025982281	0.0009117090404549658	0.0009165697197089334	0.0009831509053100358	0.0009858722284263473	0.0779255639136879	0.07532726511674874	-0.00019967263479088448	-0.00031723993538324	-0.00020099993604308364	-0.0003193487519665694
0.6941740412088835	0.0007832433370008235	0.0007913588642969505	0.0008425923889587683	0.0008492857722316753	0.0008759146535750481	0.0008817371969266829	0.0009108485324548933	0.0009157046239991451	0.0009822229677720303	0.000984941722383382	0.07792556411465139	0.07532726531099566	-0.00019839424263680405	-0.00031710811276020046	-0.00019971304592257544	-0.00031921605306883816
0.6983567890112157	0.0007825036906879267	0.0007906115541918845	0.0008417966972494758	0.000848483759711243	0.0008750874944855418	0.0008809045393906949	0.0009099883840857629	0.000914839889837583	0.0009812954180486839	0.0009840116052283786	0.07792556431900162	0.07532726550851614	-0.00019712309149866325	-0.00031697482727124915	-0.00019843344495180937	-0.00031908188158094597
0.702564739973187	0.0007817643570238997	0.0007898645599752887	0.0008410013418819075	0.000847682086204405	0.0008742606850404955	0.0008800722338233856	0.0009091285993072732	0.0009139755212050558	0.0009803682604100268	0.0009830818812431826	0.07792556452679794	0.0753272657093675	-0.00019585915010866817	-0.0003168400856497777	-0.0001971611016551439	-0.00031894624428097096
0.7067980459565127	0.0007810253393979405	0.0007891178850714802	0.0008402063265021127	0.0008468807553861746	0.0008734342290301712	0.0008792402840402126	0.0009082691820608746	0.0009131115220640262	0.0009794414991064107	0.000982152554689909	0.07792556473809864	0.0753272659136061	-0.0001946023872212571	-0.0003167038946127465	-0.0001958959845794056	-0.0003188091479307542
0.7110568597379514	0.0007802866411835975	0.0007883715328889633	0.0008394116547393033	0.0008460797709145938	0.0008726081302273291	0.0008784086938390141	0.0009074101362698182	0.0009122478963586612	0.0009785151383685632	0.000981223629810993	0.0779255649529648	0.07532726612129137	-0.0001933527716144745	-0.0003165662608602682	-0.00019463806229501335	-0.0003186705992747618
0.7153413350148182	0.0007795482657388059	0.0007876255068204688	0.0008386173302058975	0.000845279136430778	0.0008717823923872704	0.0008775774670000556	0.000906551465839202	0.0009113846480148767	0.0009775891824076368	0.0009802951108292411	0.07792556517145875	0.0753272663324826	-0.00019211027209126152	-0.0003164271910749139	-0.0001933873033975464	-0.0003185306050400849
0.7196516264105322	0.0007788102164059305	0.0007868798102429946	0.0008378233564975634	0.0008444788555589591	0.0008709570192478857	0.0008767466072860735	0.0009056931746560166	0.0009105217809403861	0.000976663635415259	0.0009793670019478797	0.07792556539364268	0.07532726654724063	-0.0001908748574813851	-0.0003162866919222962	-0.00019214367650965958	-0.0003183891719366616
0.7239878894801961	0.000778072496511804	0.000786134446517847	0.0008370297371932604	0.0008436789319065282	0.0008701320145296953	0.0008759161184423204	0.0009048352665891919	0.0009096592990247456	0.000975738501563582	0.0009784393073506076	0.07792556561958044	0.07532726676562713	-0.00018964649664242328	-0.00031614477004990316	-0.00019090715028169392	-0.0003182463066559449
0.7283502807162107	0.000777335109367773	0.0007853894189906836	0.0008362364758552895	0.0008428793690640849	0.0008693073819359032	0.0008750860041966173	0.0009039777454896504	0.0009087972061394073	0.0009748137850053403	0.0009775120312016502	0.07792556584933694	0.0753272669877049	-0.000188425158461486	-0.0003160014320874316	-0.00018967769339420237	-0.00031810201587204046
0.7327389575539218	0.0007765980582697341	0.0007846447309915533	0.0008354435760293312	0.0008420801706054763	0.0008684831251524363	0.0008742562682593916	0.0009031206151903494	0.000907935506137762	0.0009738894898738962	0.0009765851776458083	0.0779255660829789	0.07532726721353798	-0.00018721081185657518	-0.00031585668464628736	-0.00018845527455843558	-0.00031795630624018023
0.7371540783773028	0.0007758613464981834	0.000783900385834946	0.0008346510412445003	0.0008412813400878523	0.0008676592478479998	0.0008734269143237368	0.0009022638795063378	0.0009070742028551979	0.000972965620283302	0.0009756587508085187	0.0779255663205727	0.07532726744319145	-0.0001860034257774451	-0.0003157105343186417	-0.00018723986251777125	-0.0003178091843962505
0.74159580252467	0.0007751249773182575	0.00078315638681983	0.0008338588750133875	0.000840482881051708	0.0008668357536741236	0.000872597946065455	0.0009014075422348043	0.0009062133001091461	0.0009720421803283498	0.0009747327547959043	0.07792556656218734	0.0753272676767309	-0.00018480296920786454	-0.00031556298767840274	-0.00018603142604965706	-0.00031766065695770784
0.746064290294433	0.0007743889539797765	0.0007824127372297026	0.0008330670808321084	0.0008396847970209335	0.0008660126462652098	0.0008717693671431095	0.0009005516071551282	0.0009053528016991363	0.0009711191740846282	0.000973807193694835	0.07792556680789299	0.07532726791422441	-0.00018360941116628282	-0.0003154140512798276	-0.0001848299339667625	-0.0003175107305226632
0.7505597029508803	0.0007736532797172932	0.0007816694403326318	0.0008322756621803545	0.0008388870915028612	0.0008651899292385885	0.0008709411811980738	0.0008996960780289346	0.0009044927114068456	0.0009701966056085824	0.0009728820715729768	0.07792556705775978	0.07532726815574008	-0.0001824227207076201	-0.0003152637316582163	-0.00018363535511842222	-0.0003173594116700207
0.7550822027299987	0.0007729179577501327	0.0007809264993813019	0.0008314846225214371	0.0008380897679883155	0.0008643676061945607	0.0008701133918545825	0.0008988409586001427	0.0009036330329961526	0.0009692744789375639	0.0009719573924788554	0.07792556731185998	0.07532726840134765	-0.00018124286692410008	-0.0003151120353288295	-0.0001824476583911494	-0.00031720670695800646
0.7596319528453285	0.0007721829912824462	0.000780183917613066	0.0008306939653023441	0.0008372928299516672	0.00086354568071646	0.0008692860027197887	0.0008979862525950268	0.0009027737702131976	0.0009683527980898978	0.0009710331604419151	0.07792556757026703	0.0753272686511185	-0.00018006981894695684	-0.00031495896878694363	-0.00018126681271110612	-0.000317052622925168
0.7642091174938536	0.0007714483835032494	0.0007794416982499844	0.0008299036939537817	0.0008364962808508762	0.0008627241563706954	0.0008684590173838086	0.0008971319637222624	0.0009019149267864267	0.0009674315670649325	0.0009701093794725709	0.07792556783305606	0.07532726890512458	-0.00017890354594769786	-0.0003148045385081011	-0.00018009278704485265	-0.00031689716609009655
0.7688138618619275	0.0007707141375864773	0.0007786998444988814	0.0008291138118902337	0.0008357001241275516	0.0008619030367068108	0.0008676324394197815	0.000896278095672988	0.0009010565064266568	0.0009665107898431065	0.0009691860535622765	0.07792556810030275	0.07532726916343911	-0.00017774401713899213	-0.0003146487509468887	-0.00017892555040038838	-0.0003167403429502613
0.7734463521312342	0.0007699802566910268	0.0007779583595513863	0.0008283243225100075	0.0008349043632069962	0.0008610823252575356	0.0008668062723839199	0.0008954246521208571	0.0009001985128271258	0.0009655904703860037	0.0009682631866835774	0.07792556837208454	0.07532726942613763	-0.00017659120177603016	-0.00031449161253691016	-0.0001777650718286089	-0.00031658215998225936
0.7781067554847866	0.000769246743960811	0.0007772172465839909	0.0008275352291952914	0.000834109001498267	0.0008602620255388433	0.0008659805198155689	0.0008945716367220992	0.0008993409496635551	0.0009646706126364197	0.0009673407827901798	0.07792556864848024	0.07532726969329616	-0.0001754450691582865	-0.0003143331296915075	-0.00017661132042476324	-0.0003164226236416767
0.7827952401129585	0.0007685136025248017	0.0007764765087580886	0.0008267465353122015	0.0008333140423942209	0.0008594421410499985	0.000865155185237255	0.0008937190531155706	0.0008984838205941994	0.000963751220518417	0.0009664188458170041	0.07792556892957023	0.07532726996499103	-0.00017430558863006096	-0.00031417330880245675	-0.00017546426532949466	-0.00031626174036314403
0.7875119752195561	0.0007677808354970854	0.0007757361492200354	0.0008259582442108421	0.0008325194892715746	0.0008586226752736224	0.0008643302721547482	0.0008928669049228187	0.0008976271292599134	0.0009628322979373941	0.0009654973796802548	0.077925569215435	0.07532727024130198	-0.00017317272958174146	-0.0003140121562398013	-0.0001743238757297011	-0.00031609951655886537
0.792257131027923	0.0007670484459769082	0.0007749961711011933	0.0008251703592253528	0.0008317253454909558	0.000857803631675741	0.000863505784057116	0.0008920151957481361	0.0008967708792842051	0.0009619138487801425	0.0009645763882774801	0.07792556950615877	0.07532727052230945	-0.00017204646145162206	-0.00031384967835265676	-0.00017319012086028374	-0.00031593595861981183
0.7970308787870847	0.000766316437048731	0.0007742565775179851	0.0008243828836739677	0.0008309316143969593	0.0008569850137058459	0.0008626817244167803	0.0008911639291786212	0.0008959150742732958	0.0009609958769149145	0.0009636558754876353	0.07792556980182583	0.07532727080809415	-0.0001709267537261805	-0.00031368588146765686	-0.00017206297000525728	-0.00031577107291524964
0.8018333907779276	0.0007655848117822779	0.000773517371571943	0.0008235958208590705	0.0008301382993182011	0.000856166824796951	0.0008618580966895738	0.0008903131087842383	0.0008950597178161809	0.000960078386191486	0.0009627358451711484	0.07792557010252128	0.0753272710987402	-0.00016981357594145208	-0.0003135207718887034	-0.0001709423924980552	-0.0003156048657910193
0.8066648403194178	0.0007648535732325927	0.0007727785563497682	0.0008228091740672516	0.0008293454035673812	0.0008553490683656541	0.0008610349043148064	0.0008894627381178815	0.0008942048134846949	0.0009591613804412271	0.0009618163011699898	0.07792557040833316	0.07532727139433146	-0.00016870689768494485	-0.00031335435589874283	-0.00016982835772390292	-0.0003154373435713953
0.8115254017748545	0.0007641227244400819	0.0007720401349233732	0.0008220229465693559	0.000828552930441329	0.0008545317478121849	0.0008602121507153105	0.0008886128207154243	0.0008933503648335617	0.0009582448634771533	0.0009608972473077273	0.07792557071935026	0.07532727169495375	-0.0001676066885956673	-0.00031318663975718475	-0.0001687208351200259	-0.00031526851255764266
0.8164152505581643	0.0007633922684305803	0.0007713021103499472	0.0008212371416205539	0.0008277608832210742	0.0008537148665204795	0.0008593898392975163	0.0008877633600957974	0.0008924963754004718	0.0009573288390940126	0.0009599786873896078	0.07792557103566344	0.07532727200069506	-0.00016651291836548843	-0.0003130176297002907	-0.0001676197941768709	-0.00031509837902746196
0.8213345631402307	0.0007626622082153935	0.0007705644856720004	0.0008204517624603871	0.0008269692651718932	0.0008528984278582271	0.0008585679734514993	0.0008869143597610375	0.0008916428487061313	0.0009564133110683349	0.0009590606252026111	0.0779255713573647	0.07532727231164477	-0.0001654255567409696	-0.0003128473319424785	-0.0001665252044398685	-0.00031492694923654363
0.8262835170552626	0.0007619325467913582	0.0007698272639174229	0.000819666812312832	0.0008261780795433742	0.000852082435176937	0.0008577465565510472	0.0008860658231963565	0.0008907897882543311	0.0009554982831585083	0.0009581430645155242	0.07792557168454775	0.07532727262789268	-0.00016434457352333676	-0.0003126757526739077	-0.00016543703550953026	-0.00031475422941623643
0.8312622909072027	0.0007612032871408941	0.0007690904480995403	0.0008188822943863574	0.0008253873295694744	0.0008512668918119984	0.0008569255919537209	0.0008852177538702036	0.0008899371975320115	0.0009545837591048471	0.0009572260090790105	0.07792557201730844	0.07532727294953191	-0.0001632699385702846	-0.0003125028980617839	-0.00016435525704298903	-0.0003145802257744912
0.8362710643761712	0.0007604744322320593	0.0007683540412171666	0.0008180982118739827	0.0008245970184685798	0.00085045180108274	0.0008561050830009151	0.0008843701552343281	0.0008890850800093233	0.0009536697426296572	0.0009563094626256756	0.07792557235574342	0.07532727327665525	-0.0001622016217963096	-0.0003123287742491099	-0.0001632798387549983	-0.00031440494449544443
0.8413100182249524	0.0007597459850186085	0.0007676180462546636	0.0008173145679533416	0.000823807149443566	0.0008496371662924976	0.000855285033017922	0.0008835230307238483	0.0008882334391396973	0.000952756237437312	0.0009553934288701414	0.07792557269995139	0.0753272736093597	-0.00016113959317468063	-0.0003121533873557125	-0.00016221075041925048	-0.00031422839173977923
0.8463793343055166	0.0007590179484400409	0.0007668824661819921	0.0008165313657867326	0.0008230177256818542	0.0008488229907286657	0.0008544654453139897	0.0008826763837573071	0.0008873822783598998	0.0009518432472143113	0.0009544779115091081	0.07792557305003338	0.07532727394774123	-0.00016008382273761945	-0.0003119767434772158	-0.0001611479618685019	-0.00031405057364300437
0.8514791955655843	0.0007582903254216674	0.0007661473039547759	0.0008157486085211926	0.0008222287503554823	0.0008480092776627741	0.0008536463231823955	0.0008818302177367498	0.000886531601090114	0.0009509307756293674	0.0009535629142214388	0.07792557340609156	0.07532727429189932	-0.0001590342805771472	-0.0003117988486839862	-0.000160091442996127	-0.00031387149631642575
0.8566097860552276	0.0007575631188746596	0.0007654125625143536	0.0008149662992885481	0.0008214402266211558	0.0008471960303505418	0.0008528276699004991	0.0008809845360477813	0.0008856814107339918	0.0009500188263334635	0.0009526484406682175	0.07792557376823044	0.07532727464193457	-0.00015799093684715215	-0.0003116197090237416	-0.00015904116375767274	-0.000313691165847757
0.861771290933513	0.0007568363316961081	0.0007646782447878366	0.0008141844412054796	0.0008206521576203141	0.0008463832520319419	0.000852009488729812	0.0008801393420596336	0.0008848317106787271	0.0009491074029599292	0.0009517344944928269	0.07792557413655544	0.07532727499794963	-0.0001569537617630984	-0.0003114393305181373	-0.0001579970941704839	-0.0003135095882985939
0.8669638964751838	0.0007561099667690842	0.0007639443536881723	0.0008134030373735866	0.0008198645464791968	0.0008455709459312725	0.0008511917829160647	0.0008792946391252385	0.0008839825042951262	0.0009481965091245179	0.0009508210793210237	0.07792557451117473	0.07532727536004902	-0.0001559227256032747	-0.0003112577191640431	-0.0001569592043153406	-0.0003133267697058295
0.8721877900773816	0.0007553840269626941	0.0007632108921141981	0.0008126220908794456	0.0008190773963089016	0.0008447591152572152	0.0008503745556892683	0.0008784504305812894	0.0008831337949376702	0.0009472861484254734	0.0009499081987610077	0.07792557489219888	0.07532727572833821	-0.00015489779871033504	-0.0003110748809340702	-0.0001559274643377906	-0.0003131427160817102
0.877443160266411	0.0007546585151321384	0.0007624778629507019	0.0008118416047946773	0.0008182907102054491	0.0008439477632029031	0.0008495578102637816	0.0008776067197483119	0.0008822855859445855	0.0009463763244436067	0.0009489958564034959	0.0779255752797383	0.07532727610292521	-0.00015387895149163167	-0.0003108908217754336	-0.0001549018444484268	-0.00031295743341297477
0.8827301967045416	0.0007539334341187708	0.000761745269068481	0.000811061582176005	0.0008175044912498465	0.0008431368929459851	0.0008487415498383766	0.0008767635099307306	0.0008814378806379133	0.000945467040742367	0.000948084055821797	0.07792557567390751	0.07532727648392072	-0.00015286615441996443	-0.00031070554760956326	-0.0001538823149237062	-0.00031277092766032744
0.8880490901968541	0.0007532087867501595	0.000761013113324405	0.0008102820260653247	0.0008167187425081554	0.0008423265076486967	0.0008479257775963095	0.0008759208044169423	0.0008805906823235803	0.0009445583008679215	0.0009471728005718884	0.07792557607482202	0.07532727687143613	-0.00015185937803464944	-0.00031051906433243737	-0.0001528688461072264	-0.0003125832047590482
0.8934000326981257	0.0007524845758401443	0.0007602813985614721	0.0008095029394897639	0.0008159334670315516	0.000841516610457922	0.0008471104967053825	0.0008750786064793809	0.0008797439942914656	0.0009436501083492251	0.0009462620941924889	0.07792557648259983	0.07532727726558523	-0.00015085859294265702	-0.0003103313778145822	-0.00015186140841051687	-0.0003123942706188265
0.8987832173197573	0.0007517608041888986	0.0007595501276088729	0.0008087243254617506	0.0008151486678563939	0.0008407072045052632	0.0008462957103180149	0.0008742369193745904	0.0008788978198154731	0.0009427424666980993	0.0009453519402051353	0.07792557689736042	0.07532727766648376	-0.00014986376981901417	-0.0003101424939006836	-0.0001508599723136772	-0.0003122041311228452
0.904198838336744	0.0007510374745829885	0.0007588193032820505	0.0008079461869790747	0.0008143643480042873	0.000839898292907108	0.0008454814215713101	0.0008733957463432936	0.0008780521621536016	0.0009418353794093064	0.000944442342114258	0.07792557731922613	0.07532727807424998	-0.00014887487940776212	-0.00030995241840903187	-0.00014986450836627918	-0.0003120127921284743
0.9096470911946843	0.0007503145897954351	0.0007580889283827612	0.0008071685270249559	0.0008135805104821516	0.0008390898787646983	0.0008446676335871246	0.000872555090610464	0.0008772070245480167	0.0009409288499606257	0.0009435333034072578	0.07792557774832141	0.07532727848900371	-0.00014789189252280288	-0.00030976115713196584	-0.00014887498718817171	-0.0003118202594662445
0.915128172516836	0.0007495921525857747	0.000757359005699138	0.0008063913485681099	0.0008127971582822858	0.0008382819651641976	0.0008438543494721374	0.0008717149553853966	0.000876362410225122	0.0009400228818129332	0.0009426248275545847	0.07792557818477162	0.07532727891086731	-0.00014691478004853764	-0.00030956871583512346	-0.00014789137947023023	-0.00031162653894017955
0.9206422801112097	0.0007488701657001226	0.0007566295380057538	0.0008056146545628142	0.0008120142943824374	0.0008374745551767626	0.0008430415723179202	0.0008708753438617815	0.0008755183223956323	0.0009391174784102766	0.0009417169180098146	0.07792557862870593	0.07532727933996453	-0.0001459435129408243	-0.00030937510025783044	-0.00014691365597531425	-0.0003114316363279357
0.9261896129777101	0.0007481486318712318	0.0007559005280636805	0.0008048384479489739	0.0008112319217458667	0.0008366676518586095	0.0008422293052010042	0.0008700362592177737	0.0008746747642546448	0.0009382126431799541	0.0009408095782097272	0.07792557908025552	0.07532727977642259	-0.0001449780622278518	-0.0003091803161130169	-0.00014594178753890574	-0.00031123555738016284
0.931770371315315	0.0007474275538185579	0.0007551719786205549	0.0008040627316521902	0.0008104500433214171	0.0008358612582510849	0.0008414175511829543	0.000869197704616066	0.0008738317389817125	0.000937308379532592	0.0009399028115743828	0.07792557953955292	0.07532728022036934	-0.00014401839901043156	-0.0003089843690863292	-0.00014497574506977529	-0.00031103830782039377
0.9373847565293029	0.0007467069342483218	0.0007544438924106421	0.0008032875085838278	0.0008096686620435811	0.0008350553773807377	0.0008406063133104365	0.0008683596832039638	0.0008729892497409182	0.0009364046908622241	0.0009389966215072053	0.07792558000673379	0.07532728067193649	-0.00014306449446296887	-0.0003087872648362133	-0.0001440154995508286	-0.00031083989334496076
0.9430329712385201	0.0007459867758535717	0.0007537162721548981	0.0008025127816410823	0.0008088877808325717	0.0008342500122593881	0.0008397955946152921	0.0008675221981134582	0.0008721472996809491	0.0009355015805463724	0.0009380910113950588	0.07792558048193701	0.07532728113125722	-0.00014211631983453155	-0.00030858900899477515	-0.00014306102203984206	-0.0003106403196230789
0.9487152192826929	0.0007452670813142467	0.0007529891205610335	0.0008017385537070481	0.0008081074025943863	0.0008334451658841972	0.0008389853981146054	0.0008666852524612964	0.0008713058919351671	0.0009345990519461221	0.0009371859846083268	0.07792558096530174	0.07532728159846694	-0.00014117384644882214	-0.00030838960716608743	-0.00014211228366993456	-0.00031043959229609674
0.9544317057297852	0.0007445478532972425	0.0007522624403235817	0.0008009648276507901	0.0008073275302208828	0.0008326408412377435	0.0008381757268107813	0.0008658488493490628	0.0008704650296216904	0.0009336971084062087	0.0009362815445009975	0.07792558145697108	0.07532728207370402	-0.0001402370457055102	-0.00030818906492710574	-0.00014116925565067773	-0.00031023771697819
0.9601826368833979	0.0007438290944564714	0.0007515362341239575	0.0008001916063274063	0.0008065481665898419	0.0008318370412880874	0.0008373665836916097	0.0008650129918632453	0.0008696247158434607	0.0009327957532550917	0.0009353776944107364	0.07792558195709105	0.07532728255710888	-0.0001393058890808152	-0.0003079873878277517	-0.00014023190926869267	-0.0003100346992560288
0.9659682202902156	0.0007431108074329307	0.0007508105046305269	0.0007994188925781035	0.0008057693145650409	0.000831033768988848	0.0008365579717303437	0.0008641776830753161	0.0008687849536883233	0.0009318949898050384	0.000934474437658974	0.07792558246580901	0.07532728304882487	-0.00013838034812743705	-0.0003077845813889979	-0.0001393002158876222	-0.000309830544687445
0.9717886647474951	0.0007423929948547676	0.000750085254498672	0.0007986466892302658	0.0008049909769963257	0.0008302310272792775	0.0008357498938857731	0.0008633429260418076	0.0008679457462291033	0.0009309948213522081	0.000933571777550986	0.07792558298327594	0.07532728354899673	-0.00013746039447626313	-0.00030758065110472743	-0.00013837414694969907	-0.0003096252588028203
0.9776441803106027	0.0007416756593373398	0.0007493604863708546	0.0007978749990975205	0.0008042131567196765	0.0008294288190843276	0.0008349423531022933	0.0008625087238043822	0.0008671070965236789	0.0009300952511767273	0.0009326697173759729	0.07792558350964465	0.07532728405777363	-0.0001365459998364238	-0.00030737560244120665	-0.0001374536739759541	-0.00030941884710453116
0.9835349783005937	0.0007409588034832864	0.0007486362028766845	0.0007971038249798136	0.0008034358565572827	0.0008286271473147281	0.0008341353523099829	0.0008616750793899155	0.00086626900761506	0.0009291962825427781	0.0009317682604071449	0.07792558404507183	0.07532728457530607	-0.00013563713599594462	-0.00030716944083616915	-0.0001365387685669378	-0.0003092113150665321
0.9894612713118381	0.0007402424298825875	0.0007479124066329834	0.0007963331696634755	0.0008026590793176111	0.0008278260148670567	0.000833328894424674	0.0008608419958105657	0.0008654314825314621	0.0009282979186986747	0.0009308674099018019	0.07792558458971585	0.07532728510174692	-0.00013473377482237092	-0.0003069621716990101	-0.00013562940240330335	-0.0003090026681345781
0.9954232732196957	0.0007395265411126375	0.000747189100243854	0.0007955630359212983	0.0008018828277954807	0.0008270254246238169	0.0008325229823480301	0.0008600094760638575	0.0008645945242863884	0.0009274001628769527	0.0009299671691014194	0.0779255851437379	0.0753272856372529	-0.00013383588826337833	-0.0003067538004109249	-0.0001347255472460701	-0.00030879291172516976
1.0014211991882311	0.0007388111397383046	0.0007464662863007467	0.0007947934265125998	0.000801107104772132	0.0008262253794535074	0.0008317176189676195	0.0008591775231327533	0.0008637581358787031	0.0009265030182944472	0.0009290675412317303	0.07792558570730333	0.07532728618198273	-0.00013294344834748062	-0.000306544332324743	-0.00013382717493787277	-0.00030858205122683
1.0074552656779823	0.0007380962283120017	0.0007457439673825247	0.0007940243441833016	0.0008003319130153002	0.0008254258822107009	0.0008309128071569887	0.0008583461399857345	0.0008629223202927111	0.0009256064881523785	0.0009281685295028088	0.07792558628057893	0.07532728673609833	-0.00013205642718445987	-0.00030633377276462204	-0.00013293425740316944	-0.0003083700919992993
1.013525690453769	0.0007373818093737502	0.0007450221460555324	0.0007932557916659959	0.0007995572552792865	0.0008246269357361145	0.0008301085497757387	0.0008575153295768761	0.0008620870804982342	0.0009247105756364342	0.0009272701371091539	0.077925586863735	0.07532728729976412	-0.0001311747969659216	-0.0003061221270261594	-0.00013204676664849146	-0.0003081570393728972
1.0196326925925556	0.0007366678854512493	0.0007443008248736658	0.0007924877716800212	0.0007987831343050343	0.0008238285428566889	0.0008293048496696029	0.0008566850948459274	0.000861252419450694	0.0009238152839168562	0.0009263723672297765	0.0779255874569446	0.07532728787314774	-0.00013029852996568336	-0.00030590940037555914	-0.00013116467476366467	-0.0003079428986495769
1.0257764924913542	0.0007359544590599427	0.000743580006378435	0.0007917202869315331	0.0007980095528201955	0.0008230307063856619	0.0008285017096705166	0.0008558554387183902	0.000860418340091184	0.0009229206161485244	0.0009254752230282788	0.07792558806038535	0.07532728845642049	-0.00012942759854098207	-0.0003056955980513809	-0.00013028795392205916	-0.000307727675102315
1.0319573118751795	0.0007352415327030834	0.0007428596930990369	0.0007909533401135747	0.0007972365135392105	0.0008222334291226401	0.000827699132596699	0.0008550263641055918	0.0008595848453465532	0.0009220265754710358	0.0009245787076529438	0.0779255886742355	0.07532728904975461	-0.00012856197513197443	-0.0003054807252617642	-0.00012941657638045057	-0.0003075113739736124
1.0381753738050519	0.0007345291088718079	0.0007421398875524248	0.0007901869339061568	0.0007964640191633806	0.0008214367138536845	0.0008268971212527301	0.0008541978739047752	0.0008587519381294876	0.0009211331650088014	0.0009236828242368226	0.0779255892986785	0.07532728965332734	-0.00012770163226288878	-0.00030526478718620464	-0.00012855051448061594	-0.00030729400047774247
1.0444309026860459	0.0007338171900451969	0.0007414205922433712	0.0007894210709763227	0.0007956920723809369	0.0008206405633513757	0.000826095678429621	0.0008533699709991665	0.0008579196213385826	0.0009202403878711203	0.0009227875758978125	0.07792558993389974	0.0753272902673188	-0.00012684654254269123	-0.0003050477889754988	-0.00012768974064937544	-0.00030707555979966883
1.05072412427539	0.0007331057786903489	0.0007407018096645421	0.0007886557539782261	0.00079492067586712	0.0008198449803748977	0.0008252948069048966	0.0008525426582580621	0.0008570878978584294	0.0009193482471522712	0.0009218929657387503	0.07792559058008974	0.07532729089191184	-0.00012599667866473874	-0.0003048297357500507	-0.00012683422739862005	-0.0003068560570938239
1.057055265690613	0.0007323948772624469	0.0007399835422965662	0.0007878909855532067	0.0007941498322842536	0.0008190499676701134	0.0008244945094426725	0.0008517159385369064	0.0008562567705596934	0.0009184567459315992	0.0009209989968474963	0.07792559123743992	0.075327291527292	-0.00012515201340818072	-0.0003046106326016207	-0.00012598394732647733	-0.00030663549748577434
1.0634245554177415	0.000731684488204826	0.0007392657926080998	0.0007871267683298587	0.0007933795442818147	0.0008182555279696377	0.0008236947887937287	0.0008508898146773694	0.0008554262422991926	0.0009175658872735973	0.0009201056722970188	0.0779255919061468	0.07532729217364972	-0.00012431251963797296	-0.0003043904845923817	-0.00012513887311756122	-0.00030641388607141606
1.0698322233195456	0.0007309746139490445	0.0007385485630559012	0.0007863631049241095	0.0007926098144965129	0.0008174616639929189	0.0008228956476955899	0.0008500642895074307	0.0008545963159199803	0.0009166756742279981	0.0009192129951454824	0.07792559258641023	0.07532729283117778	-0.00012347817030511354	-0.00030416929675433635	-0.00012429897754313857	-0.00030619122791630815
1.0762785006438331	0.0007302652569149522	0.0007378318560848996	0.0007855999979392936	0.0007918406455523654	0.0008166683784463157	0.0008220970888726047	0.0008492393658414586	0.0008537669942514268	0.0009157861098298585	0.0009183209684363382	0.077925593278433	0.0753272935000719	-0.0001226489384475865	-0.00030394707409039934	-0.00012346423346183688	-0.0003059675280563112
1.0827636200317978	0.0007295564195107589	0.000737115674128262	0.0007848374499662243	0.0007910720400607684	0.000815875674023171	0.0008212991150360205	0.0008484150464802887	0.0008529382801092974	0.0009148971970996455	0.0009174295951984049	0.07792559398242196	0.07532729418053219	-0.00012182479719039657	-0.00030372382157328737	-0.00012263461382001906	-0.0003057427914972821
1.089287815526412	0.0007288481041331057	0.0007364000196074698	0.0007840754635832731	0.0007903040006205787	0.0008150835534038958	0.0008205017288840655	0.0008475913342113095	0.0008521101762958399	0.000914008939043327	0.0009165388784459635	0.07792559469858745	0.07532729487276221	-0.00012100571974581198	-0.0003034995441451027	-0.00012181009165206785	-0.00030551702321460206
1.0958513225808764	0.000728140313167136	0.0007356848949323834	0.0007833140413564436	0.000789536529818183	0.0008142920192560449	0.0008197049331020251	0.000846768231808542	0.0008512826855998589	0.0009131213386524602	0.0009156488211788396	0.07792559542714367	0.07532729557696902	-0.00012019167941468983	-0.00030327424671972025	-0.00012099064008119081	-0.00030529022815428686
1.1024543780671139	0.0007274330489865588	0.0007349703025013148	0.0007825531858394413	0.0007887696302275783	0.0008135010742343899	0.0008189087303623202	0.000845945742032716	0.0008504558107968023	0.0009122343989042697	0.0009147594263824943	0.0779255961683091	0.07532729629336274	-0.00011938264958578915	-0.00030304793417954	-0.00012017623231924679	-0.0003050624112313771
1.1090972202843215	0.0007267263139537288	0.0007342562447011013	0.0007817928995737594	0.000788003304410447	0.0008127107209810082	0.0008181131233245893	0.0008451238676313609	0.000849629554648844	0.0009113481227617507	0.0009138706970281126	0.07792559692230451	0.07532729702215836	-0.00011857860373648554	-0.0003028206113767362	-0.00011936684166738432	-0.0003048335773303268
1.115780088967567	0.0007260201104197094	0.0007335427239071736	0.0007810331850887459	0.000787237554916233	0.0008119209621253534	0.0008173181146357661	0.0008443026113388814	0.0008488039199049642	0.0009104625131737474	0.0009129826360726933	0.07792559768935654	0.07532729776357402	-0.00011777951543359005	-0.0003025922831340899	-0.0001185624415166106	-0.00030460373130583585
1.1225032252964444	0.0007253144407243454	0.0007328297424836273	0.0007802740449016838	0.0007864723842822181	0.0008111318002843377	0.0008165237069301576	0.0008434819758766412	0.0008479789093010327	0.0009095775730750428	0.0009120952464591333	0.0779255984696941	0.07532729851783178	-0.00011698535833307155	-0.00030236295424324044	-0.00011776300534790257	-0.00030437287798168455
1.1292668719037753	0.0007246093071963364	0.0007321173027832962	0.0007795154815178664	0.0007857077950335997	0.0008103432380624117	0.0008157299028295267	0.0008426619639530476	0.0008471545255598923	0.0009086933053864516	0.0009112085311163219	0.07792559926355265	0.075327299285158	-0.00011619610618084086	-0.00030213262946593433	-0.0001169685067325954	-0.0003041410221511498
1.1360712728843656	0.0007239047121533032	0.000731405407147822	0.0007787574974306733	0.0007849437896835667	0.0008095552780516411	0.0008149367049431696	0.0008418425782636291	0.0008463307713914402	0.000907809713014905	0.0009103224929592283	0.07792560007116854	0.07532730006578163	-0.00011541173281283401	-0.00030190131353324823	-0.00011617891933254215	-0.00030390816857633896
1.1429166738038161	0.0007232006579018634	0.0007306940579077299	0.0007780000951216487	0.000784180370733379	0.0008087679228317902	0.0008141441158680007	0.0008410238214911252	0.0008455076494927162	0.0009069267988535441	0.0009094371348889923	0.07792560089278466	0.07532730085993816	-0.0001146322121553453	-0.00030166901114528355	-0.00011539421690102275	-0.0003036743219893834
1.1498033217073829	0.0007224971467377002	0.0007299832573824938	0.0007772432770605759	0.00078341754067244	0.0008079811749703991	0.0008133521381886237	0.0008402056963055642	0.0008446851625479776	0.0009060445657818066	0.0009085524597930095	0.0779256017286479	0.07532730166786522	-0.00011385751822574897	-0.00030143572697249876	-0.00011461437328256358	-0.0003034394870914947
1.1567314651288954	0.0007217941809456321	0.0007292730078806157	0.0007764870457055538	0.0007826553019783794	0.000807195037022862	0.0008125607744774223	0.0008393882053643458	0.0008438633132287912	0.0009051630166655152	0.0009076684705450271	0.07792560257900902	0.075327302489806	-0.00011308762513198567	-0.0003012014656533224	-0.00011383936241279868	-0.0003032036685513273
1.1637013540997225	0.0007210917627996925	0.0007285633116996973	0.0007757314035030802	0.0007818936571171323	0.0008064095115325156	0.000811770027294639	0.0008385713513123325	0.0008430421041941165	0.000904282154356976	0.0009067851700052367	0.07792560344412366	0.07532730332600691	-0.00011232250707372826	-0.00030096623179640125	-0.00011306915832016984	-0.000302966871008975
1.1707132401577995	0.0007203898945631891	0.000727854171126505	0.0007749763528881186	0.0007811326085430066	0.0008056246010307066	0.000810979899188446	0.0008377551367819206	0.0008422215380903797	0.000903401981695055	0.0009059025610203507	0.07792560432425168	0.0753273041767192	-0.00011156213834223605	-0.00030073002997949017	-0.00011230373512491343	-0.00030272909907227974
1.177767376356704	0.0007196885784887886	0.0007271455884370531	0.0007742218962841865	0.0007803721586987751	0.0008048403080368847	0.0008101903926950419	0.0008369395643931363	0.0008414016175515731	0.000902522501505283	0.0009050206464237105	0.07792560521965747	0.07532730504219846	-0.00011080649332048664	-0.0003004928647487304	-0.00011154306703967803	-0.0003024903573175808
1.1848640172747877	0.0007189878168185791	0.0007264375658966684	0.0007734680361034246	0.0007796123100157422	0.0008040566350586747	0.0008094015103387199	0.0008361246367537107	0.0008405823451993274	0.000901643716599935	0.0009041394290353654	0.07792560613061016	0.07532730592270626	-0.00011005554648373106	-0.00030025474062000956	-0.00011078712837020444	-0.0003022506502909361
1.1920034190243662	0.0007182876117841484	0.0007257301057600691	0.0007727147747466802	0.0007788530649138294	0.0008032735845919635	0.000808613254631957	0.0008353103564591706	0.0008397637236430022	0.0009007656297781281	0.000903258911662168	0.07792560705738491	0.07532730681850672	-0.00010930927239966026	-0.0003000156620776573	-0.00011003589351493703	-0.000302009982506235
1.1991858392609598	0.0007175879656066536	0.0007250232102714347	0.000771962114603582	0.0007780944258016531	0.0008024911591209761	0.0008078256280754935	0.0008344967260929177	0.0008389457554797706	0.0008998882438259084	0.0009023790970978676	0.07792560800026027	0.0753273077298691	-0.0001085676457286272	-0.00029977563357519443	-0.00010928933696587734	-0.00030176835844678007
1.2064115371925936	0.0007168888804968946	0.0007243168816644792	0.0007712100580526208	0.0007773363950765984	0.0008017093611183606	0.000807038633158412	0.0008336837482263163	0.0008381284432947009	0.000899011561516345	0.0009014999881231957	0.07792560895951939	0.07532730865706867	-0.00010783064122381336	-0.0002995346595348336	-0.00010854743330842437	-0.0003015257825642881
1.2136807735891502	0.000716190358655387	0.0007236111221625266	0.0007704586074612243	0.000776578975124904	0.0008009281930452677	0.0008062522723582243	0.0008328714254187767	0.0008373117896608455	0.0008981355856096193	0.0009006215875059631	0.07792560993545253	0.0753273096003845	-0.00010709823373170752	-0.00029929274434795095	-0.00010781015722178405	-0.00030128225927913976
1.2209938107917835	0.0007154924022724321	0.0007229059339785815	0.0007697077651858374	0.0007758221683217363	0.0008001476573514312	0.0008054665481409476	0.0008320597602178387	0.0008364957971393217	0.000897260318853116	0.0008997438980011471	0.07792561092835361	0.07532731056010059	-0.00010637039819189065	-0.0002990498923740037	-0.00010707748347900392	-0.00030103779297985245
1.2283509127223842	0.0007147950135281963	0.0007222013193154073	0.0007689575335720037	0.0007750659770312738	0.0007993677564752538	0.0008046814629611938	0.0008312487551592609	0.0008356804682794039	0.0008963857639815186	0.0008988669223509894	0.07792561193852157	0.07532731153650694	-0.0001056471096376882	-0.00029880610794155715	-0.00010634938694736168	-0.00030079238802363517
1.2357523448931043	0.0007140981945927761	0.0007214972803655952	0.0007682079149544367	0.0007743104036067808	0.0007985884928438834	0.000803897019262245	0.0008304384127670992	0.0008348658056186015	0.0008955119237168957	0.0008979906632850818	0.07792561296626149	0.07532731252989824	-0.00010492834319598965	-0.000298561395347563	-0.00010562584258852481	-0.00030054604873622215
1.2431983744159416	0.0007134019476262792	0.0007207938193116426	0.0007674589116571084	0.0007735554503906925	0.0007978098688733013	0.0008031132194761415	0.0008296287355538008	0.0008340518116827514	0.0008946388007687998	0.0008971151235204639	0.07792561401188373	0.07532731354057375	-0.00010421407408784528	-0.00029831575885774786	-0.0001049068254587518	-0.00030029877941156746
1.2506892700123766	0.0007127062747788903	0.0007200909383260223	0.0007667105259933177	0.0007728011197146885	0.0007970318869683965	0.000802330066023759	0.0008288197260202789	0.0008332384889860976	0.0008937663978343513	0.0008962403057617094	0.07792561507570392	0.07532731456883908	-0.00010350427762829961	-0.0002980692027064191	-0.00010419231070905172	-0.00030005058431228915
1.2582253020230734	0.0007120111781909514	0.0007193886395712602	0.0007659627602657795	0.0007720474138997765	0.0007962545495230563	0.0008015475613148963	0.0008280113866560089	0.0008324258400313812	0.0008928947175983386	0.0008953662127010241	0.07792561615804332	0.07532731561500486	-0.00010279892922658573	-0.00029782173109582644	-0.00010348227358515649	-0.0002998014676683647
1.2658067424176331	0.0007113166599930297	0.0007186869252000105	0.0007652156167666949	0.000771294335256373	0.000795477858920242	0.0008007657077483564	0.0008272037199391051	0.0008316138673099268	0.0008920237627333043	0.0008944928470183376	0.07792561725922957	0.07532731667938694	-0.00010209800438663874	-0.00029757334819741077	-0.00010277668942809681	-0.00029955143367885184
1.2734338648044117	0.0007106227223059949	0.0007179857973551262	0.0007644690977778381	0.000770541886084379	0.0007947018175320747	0.0007999845077120279	0.0008263967283364125	0.0008308025733017261	0.000891153535899642	0.000893620211381393	0.07792561837959433	0.07532731776230765	-0.00010140147870673494	-0.0002973240581502501	-0.00010207553367404948	-0.0002993004865106397
1.2811069444403917	0.0007099293672410924	0.0007172852581697377	0.0007637232055706306	0.000769790068673264	0.0007939264277199179	0.0007992039635829712	0.0008255904143035913	0.0008299919604755266	0.0008902840397456882	0.0008927483084458442	0.07792561951947799	0.07532731886409437	-0.00010070932788004694	-0.0002970738650621696	-0.00010137878185457333	-0.0002990486302986983
1.2888262582411194	0.000709236596900015	0.0007165853097673237	0.0007629779424062228	0.0007690388853021442	0.0007931516918344583	0.0007984240777274985	0.0008247847802852003	0.000829182031288916	0.0008894152769078121	0.0008918771408553449	0.07792562067922498	0.07532731998508023	-0.00010002152769467837	-0.0002968227730092976	-0.0001006864095968521	-0.0002987958691464676
1.296592084790695	0.0007085444133749795	0.0007158859542617886	0.0007622333105355738	0.0007682883382398624	0.0007923776122157899	0.0007976448525012586	0.0008239798287147857	0.0008283727881884101	0.0008885472500105123	0.000891006711241644	0.07792562185918539	0.07532732112560442	-9.933805403357365e-05	-0.000296570786035677	-9.99983926234585e-05	-0.000298542207124608
1.3044047043518285	0.0007078528187488	0.0007151871937575375	0.0007614893121995306	0.0007675384297450709	0.0007916041911934982	0.0007968662902493234	0.000823175562014968	0.0008275642336095415	0.0008876799616665095	0.0008901370222246804	0.07792562305971784	0.07532732228601323	-9.865888287503843e-05	-0.0002963179081540701	-9.931470675302728e-05	-0.0002982876482725272
1.312264398875954	0.0007071618150949595	0.000714489030349547	0.0007607459496289063	0.0007667891620663068	0.0007908314310867382	0.0007960883933062631	0.0008223719825975239	0.0008267563699769394	0.0008868134144768355	0.0008892680764126708	0.07792562428118574	0.07532732346665755	-9.798399029251059e-05	-0.0002960641433450151	-9.863532790002627e-05	-0.0002980321965976307
1.320171452013404	0.0007064714044776888	0.000713791466123447	0.000760003225044564	0.0007660405374420795	0.0007900593342043253	0.0007953111639962402	0.0008215690928634788	0.0008259491997044257	0.0008859476110309323	0.0008883998764022109	0.07792562552395921	0.07532732466789492	-9.731335245462963e-05	-0.0002958094955568258	-9.796023207461757e-05	-0.00029777585607415613
1.3281261491236485	0.000705781588952038	0.0007130945031555905	0.0007592611406574943	0.0007652925581009467	0.0007892879028448121	0.0007945346046330868	0.0008207668952031901	0.0008251427251950973	0.0008850825539067434	0.0008875324247783647	0.07792562678841525	0.07532732589009025	-9.664694562581955e-05	-0.00029555396870681316	-9.728939538340697e-05	-0.0002975186306453659
1.3361287772855897	0.0007050923705639502	0.0007123981435131301	0.0007585196986688949	0.0007645452262615953	0.0007885171392965736	0.0007937587175203897	0.0008199653919964326	0.0008243369488414116	0.0008842182456708044	0.0008866657241147578	0.07792562807493647	0.07532732713361401	-9.598474616586555e-05	-0.0002952975666797586	-9.662279402905538e-05	-0.00029726052422202054
1.3441796253079266	0.0007044037513503376	0.0007117023892540941	0.0007577789012702511	0.0007637985441329237	0.000787747045837892	0.0007929835049515747	0.0008191645856124882	0.000823531873025277	0.0008833546888783411	0.0008857997769736725	0.07792562938391456	0.07532732839884362	-9.532673053015e-05	-0.00029504029332838577	-9.596040431051472e-05	-0.00029700154068257323
1.352278983739575	0.0007037157333391559	0.0007110072424274609	0.0007570387506434175	0.0007630525139141226	0.0007869776247370384	0.0007922089692099909	0.0008183644784102307	0.0008227275001181387	0.00088249188607336	0.000884934585906143	0.07792563071574585	0.07532732968616275	-9.467287526989526e-05	-0.00029478215247377704	-9.530220262305572e-05	-0.0002967416838733361
1.3604271448801535	0.0007030283185494779	0.0007103127050732347	0.0007562992489606967	0.0007623071377947543	0.0007862088782523567	0.0007914351125689941	0.0008175650727382142	0.0008219238324810662	0.0008816298397887442	0.0008840701534520459	0.07792563207083565	0.07532733099596307	-9.402315703204572e-05	-0.00029452314790490153	-9.46481654583789e-05	-0.0002964809576083971
1.3686244027905345	0.0007023415089915681	0.0007096187792225212	0.0007555603983849198	0.0007615624179548359	0.0007854408086323476	0.0007906619372920315	0.0008167663709347576	0.0008211208724648404	0.0008807685525463449	0.0008832064821401988	0.077925633449595	0.07532733232864171	-9.337755255935803e-05	-0.00029426328337850416	-9.399826940470479e-05	-0.00029621936566973095
1.3768710533034536	0.0007016553066669589	0.000708925466897602	0.0007548222010695282	0.0007608183565649185	0.0007846734181157521	0.0007898894456327248	0.0008159683753280349	0.0008203186224100418	0.0008799080268570779	0.00088234357448845	0.07792563485244335	0.07532733368460427	-9.273603869031088e-05	-0.0002940025626186893	-9.335249114650335e-05	-0.00029595691180608896
1.3851673940341884	0.0007009697135685276	0.000708232770112015	0.0007540846591586556	0.0007600749557861726	0.0007839067089316387	0.0007891176398349603	0.0008151710882361628	0.0008195170846471413	0.0008790482652210197	0.0008814814330037803	0.07792563627980668	0.07532733506426331	-9.209859235954215e-05	-0.00029374098931822523	-9.271080746510452e-05	-0.00029569359973471987
1.3935137243912972	0.0007002847316805642	0.0007075406908706218	0.0007533477747872028	0.0007593322177704632	0.0007831406832994796	0.000788346522132963	0.0008143745119672831	0.0008187162614965797	0.0008781892701274945	0.0008806200601823872	0.07792563773212013	0.07532733646803713	-9.14651905977032e-05	-0.00029347856713779485	-9.207319523844848e-05	-0.00029542943314067593
1.4019103455874267	0.0006996003629788529	0.0007068492311696908	0.0007526115500809247	0.0007585901446604353	0.0007823753434292416	0.0007875760947513907	0.0008135786488196542	0.0008179161552688642	0.0008773310440551753	0.0008797594585097877	0.07792563920982425	0.07532733789635399	-9.083581053133394e-05	-0.0002932152997054682	-9.143963144103012e-05	-0.00029516441567606355
1.410357560650181	0.0006989166094307431	0.0007061583929969682	0.0007518759871565064	0.0007578487385895932	0.0007816106915214664	0.0007868063599054119	0.0008127835010817367	0.0008171167682646498	0.0008764735894721732	0.0008788996304609074	0.0779256407133698	0.07532733934964844	-9.021042938294616e-05	-0.0002929511906170079	-9.081009314398925e-05	-0.0002948985509607649
1.4188556744330574	0.0006982334729952287	0.0007054681783317577	0.0007511410881216484	0.0007571080016823852	0.0007808467297673575	0.0007860373198007957	0.0008119890710322832	0.0008163181027748323	0.0008756169088361377	0.0008780405785001806	0.07792564224321409	0.07532734082836248	-8.958902447112754e-05	-0.0002926862434359523	-9.018455751512444e-05	-0.0002946318425818273
1.4274049936264492	0.0006975509556230199	0.000704778589144994	0.0007504068550751447	0.0007563679360542817	0.0007800834603488624	0.0007852689766339935	0.000811195360940424	0.0008155201610806338	0.0008747610045943469	0.0008771823050816416	0.0779256437998237	0.07532734233294737	-8.897157321068744e-05	-0.00029242046169411506	-8.956300181906657e-05	-0.0002943642940945179
1.4360058267687137	0.0006968690592566178	0.0007040896273993185	0.0007496732901069633	0.0007556285438118581	0.0007793208854387559	0.0007845013325922234	0.0008104023730657534	0.0008147229454536898	0.0008739058791838012	0.0008763248126490182	0.0779256453836725	0.07532734386386107	-8.8358053112296e-05	-0.0002921538488903086	-8.894540341700813e-05	-0.00029409590902096383
1.4446584842573071	0.0006961877858303936	0.0007034012950491583	0.0007489403952983298	0.0007548898270528779	0.0007785590072007281	0.000783734389853558	0.0008096101096584209	0.0008139264581561406	0.0008730515350313223	0.0008754681036358317	0.0779256469952434	0.07532734542157041	-8.774844178277563e-05	-0.00029188640849142633	-8.833173976703634e-05	-0.0002938266908514564
1.453363278359986	0.0006955071372706596	0.0007027135940407964	0.0007482081727218065	0.0007541517878663697	0.0007777978277894644	0.0007829681505870035	0.000808818572959216	0.0008131307014407139	0.0008721979745536446	0.0008746121804654842	0.07792564863502761	0.0753273470065504	-8.71427169250455e-05	-0.00029161814393208196	-8.772198842375151e-05	-0.0002935566430430636
1.4621205232260774	0.0006948271154957475	0.0007020265263124563	0.0007474766244413735	0.0007534144283327172	0.0007770373493507328	0.0007822026169525933	0.0008080277651996576	0.0008123356775508216	0.0008713452001575104	0.0008737570455513638	0.07792565030352616	0.07532734861928427	-8.654085633792719e-05	-0.0002913490586140266	-8.711612703830862e-05	-0.0002932857690199353
1.470930534897817	0.0006941477224160829	0.0007013400937943716	0.0007467457525125119	0.0007526777505237335	0.0007762775740214682	0.0007814377911014665	0.0008072376886020812	0.0008115413887206414	0.0008704932142397668	0.0008729027012969316	0.07792565200124718	0.07532735026026492	-8.594283791647783e-05	-0.0002910791559074255	-8.651413335894476e-05	-0.0002930140721749963
1.4797936313217521	0.0006934689599342586	0.0007006542984088624	0.0007460155589822813	0.0007519417565027449	0.0007755185039298535	0.0007806736751759523	0.0008064483453797258	0.0008107478371752042	0.0008696420191874563	0.000872049150095817	0.07792565372870934	0.07532735192999207	-8.534863965164313e-05	-0.0002908084391495813	-8.59159852302574e-05	-0.0002927415558677815
1.48871013236022	0.0006927908299451144	0.0006999691420704153	0.0007452860458894052	0.0007512064483246747	0.0007747601411954092	0.0007799102713096603	0.0008056597377368248	0.0008099550251304888	0.000868791617377917	0.0008711963943319187	0.07792565548644068	0.07532735362897693	-8.475823963021573e-05	-0.00029053691164521167	-8.532166059341956e-05	-0.00029246822342471335
1.4976803598028874	0.0006921133343358082	0.0006992846266857568	0.0007445572152643496	0.0007504718280361242	0.0007740024879290749	0.0007791475816275615	0.0008048718678686908	0.0008091629547935055	0.0008679420111788737	0.0008703444363794947	0.0779256572749778	0.07532735535773777	-8.417161603507112e-05	-0.0002902645766667822	-8.473113748629774e-05	-0.0002921940781404342
1.5067046373783677	0.0006914364749858962	0.0006986007541539314	0.0007438290691294068	0.0007497378976754547	0.0007732455462332951	0.0007783856082460749	0.0008040847379618067	0.0008083716283623868	0.0008670932029485362	0.0008694932786032606	0.07792565909486689	0.07532735711680309	-8.358874714496645e-05	-0.00028999143745461753	-8.414439404315355e-05	-0.0002919191232763074
1.5157832907659001	0.0006907602537674029	0.000697917526366377	0.0007431016094987722	0.0007490046592728694	0.0007724893182021012	0.0007776243532731537	0.0008032983501939096	0.0008075810480264749	0.0008662451950356894	0.0008686429233584844	0.07792566094666503	0.07532735890671044	-8.300961133444335e-05	-0.0002897174972161798	-8.356140849482413e-05	-0.00029164336206133346
1.5249166476071065	0.0006900846725449017	0.0006972349452069995	0.0007423748383786323	0.0007482721148504942	0.0007717338059212016	0.0007768638188083675	0.0008025127067340845	0.00080679121596641	0.0008653979897797957	0.0008677933729910782	0.07792566283093806	0.07532736072800808	-8.24341870737863e-05	-0.00028944275912648476	-8.298215916847929e-05	-0.0002913667976916223
1.5341050375178134	0.0006894097331755883	0.0006965530125522552	0.0007416487577672403	0.0007475402664224643	0.0007709790114680603	0.0007761040069429927	0.0008017278097428472	0.0008060021343542218	0.0008645515895110828	0.0008669446298377023	0.0779256647482626	0.07532736258125221	-8.186245292918226e-05	-0.00028916722632857383	-8.24066244878019e-05	-0.00029108943333100434
1.5433487920999491	0.0006887354375093543	0.0006958717302712172	0.0007409233696549996	0.000746809115994998	0.0007702249369119853	0.0007753449197600901	0.0008009436613722348	0.000805213805353411	0.0008637059965506433	0.0008660966962258481	0.07792566669922524	0.07532736446701006	-8.129438756214469e-05	-0.00028889090193195965	-8.183478297261321e-05	-0.00029081127211016966
1.5526482449535108	0.0006880617873888697	0.0006951911002256645	0.0007401986760245488	0.0007460786655664901	0.0007694715843142156	0.0007745865593346001	0.0008001602637658967	0.0008044262311190497	0.0008628612132105308	0.0008652495744739479	0.07792566868442331	0.07532736638585932	-8.072996973004787e-05	-0.00028861378901454127	-8.126661323887979e-05	-0.00029053231712691807
1.5620037316886017	0.0006873887846496502	0.0006945111242701473	0.000739474678850837	0.0007453489171275839	0.0007687189557279984	0.0007738289277334194	0.0007993776190591774	0.0008036394137978588	0.0008620172417938512	0.000864403266891459	0.07792567070446518	0.07532736833838773	-8.016917828571751e-05	-0.0002883358906214939	-8.070209399895639e-05	-0.0002902525714468529
1.5714155899375468	0.0006867164311201389	0.0006938318042520704	0.0007387513801012104	0.0007446198726612601	0.0007679670531986831	0.0007730720270154919	0.0007985957293792089	0.0008028533555283038	0.0008611740845948617	0.0008635577757789661	0.07792567275996919	0.07532737032519324	-7.961199217732667e-05	-0.00028805720976521343	-8.014120406106551e-05	-0.00028997203810249284
1.580884159367074	0.0006860447286217788	0.000693153142011766	0.0007380287817354906	0.0007438915341429142	0.0007672158787637985	0.0007723158592318909	0.0007978145968449963	0.0008020680584406789	0.0008603317438990638	0.000862713103428272	0.07792567485156521	0.07532737234688447	-7.905839044843044e-05	-0.000287777749425816	-7.958392232942924e-05	-0.00028969072009354946
1.5904097816905756	0.0006853736789690919	0.0006924751393825741	0.0007373068857060599	0.0007431639035404444	0.0007664654344531437	0.0007715604264259077	0.0007970342235675105	0.0008012835246572013	0.0008594902219833009	0.0008618692521224997	0.07792567697989505	0.07532737440408122	-7.850835223768143e-05	-0.0002874975125500834	-7.903022780407498e-05	-0.0002894086203866497
1.5999928006804371	0.0006847032839697535	0.0006917977981909171	0.0007365856939579412	0.0007424369828143303	0.0007657157222888713	0.0007708057306331359	0.0007962546116497733	0.0008004997562920974	0.0008586495211158551	0.0008610262241361833	0.07792567914561059	0.07532737649741475	-7.796185677922535e-05	-0.00028721650205365545	-7.848009958100893e-05	-0.0002891257419165294
1.6096335621804478	0.0006840335454246625	0.000691121120256372	0.0007358652084288747	0.0007417107739177122	0.0007649667442855664	0.0007700517738815535	0.0007954757631869416	0.0007997167554516869	0.0008578096435565328	0.0008601840217353616	0.07792568134937639	0.07532737862752718	-7.741888340203479e-05	-0.00028693472081872673	-7.793351685192462e-05	-0.0002888420875848674
1.6193324141182788	0.0006833644651280283	0.0006904451073917547	0.0007351454310494098	0.00074098527879648	0.0007642185024503423	0.0007692985581916125	0.0007946976802664071	0.0007989345242344793	0.0008569705915567758	0.0008593426471776795	0.07792568359186901	0.07532738079507181	-7.687941152972888e-05	-0.000286652171694074	-7.739045890364782e-05	-0.00028855766025934204
1.6290897065180392	0.0006826960448674398	0.0006897697614031962	0.0007344263637429807	0.0007402604993893555	0.0007634709987829199	0.0007685460855763284	0.0007939203649678771	0.0007981530647312632	0.0008561323673597468	0.000858502102712486	0.07792568587377685	0.0753273830007142	-7.63434206812949e-05	-0.000286368857497582	-7.685090511889286e-05	-0.00028827246277612906
1.6389057915129117	0.0006820282864239387	0.0006890950840902095	0.0007337080084259849	0.0007395364376279661	0.0007627242352757084	0.0007677943580413538	0.0007931438193634597	0.0007973723790251851	0.0008552949732004234	0.0008576623905809168	0.07792568819580002	0.07532738524513083	-7.581089047013767e-05	-0.00028608478101344037	-7.631483497563124e-05	-0.0002879864979383473
1.6487810233578566	0.0006813611915721041	0.00068842107724578	0.0007329903670078737	0.0007388130954369382	0.0007619782139139006	0.0007670433775850772	0.000792368045517763	0.0007965924691918521	0.0008544584113057028	0.0008568235130160072	0.07792569055865235	0.0753273875290126	-7.528180060416972e-05	-0.0002857999449932258	-7.578222804692503e-05	-0.0002876997685158922
1.6587157584424002	0.0006806947620801193	0.0006877477426564304	0.0007322734413912264	0.0007380904747339712	0.0007612329366755482	0.0007662931461986983	0.0007915930454879734	0.0007958133372994085	0.0008536226838944882	0.0008559854722427743	0.07792569296305961	0.07532738985306012	-7.47561308859987e-05	-0.00028551435215659615	-7.52530640010865e-05	-0.00028741227724635166
1.6687103553034934	0.0006800289997098537	0.0006870750821023057	0.0007315572334718359	0.0007373685774299249	0.0007604884055316531	0.0007655436658663206	0.0007908188213239504	0.0007950349854086338	0.0008527877931777896	0.0008551482704783211	0.07792569540976105	0.07532739221798831	-7.423386121235831e-05	-0.0002852280051897915	-7.472732260115772e-05	-0.00028712402683370164
1.6787651746384535	0.0006793639062169369	0.0006864030973572458	0.0007308417451387897	0.0007366474054289011	0.0007597446224462502	0.0007647949385650348	0.0007900453750683121	0.0007942574155730282	0.0008519537413588188	0.0008543119099319295	0.07792569789950814	0.0753273946245242	-7.37149715741986e-05	-0.0002849409067466335	-7.420498370519502e-05	-0.00028683501994974936
1.6888805793179813	0.0006786994833508354	0.0006857317901888626	0.0007301269782745528	0.0007359269606283241	0.0007590015893764937	0.0007640469662650029	0.0007892727087565278	0.0007934806298389005	0.000851120530633085	0.0008534763928051556	0.07792570043306776	0.07532739707340767	-7.319944205656792e-05	-0.00028465305944821995	-7.368602726587348e-05	-0.00028654525923310636
1.6990569343992543	0.0006780357328549271	0.000685061162358619	0.0007294129347550476	0.000735207244919027	0.0007582593082727415	0.0007632997509295473	0.0007885008244170013	0.0007927046302454612	0.0008502881631884902	0.0008526417212919293	0.07792570301121857	0.07532739956539194	-7.268725283855054e-05	-0.00028436446588372966	-7.317043333029266e-05	-0.0002862547472893273
1.7092946071391046	0.0006773726564665767	0.0006843912156219039	0.0007286996164497347	0.0007344882601853296	0.0007575177810786378	0.0007625532945152344	0.0007877297240711608	0.0007919294188249075	0.000849456641205422	0.0008518078975786457	0.07792570563475426	0.07532740210124467	-7.217838419276701e-05	-0.00028407512860870177	-7.265818204013619e-05	-0.0002859634866916594
1.7195939670072704	0.0006767102559172166	0.0006837219517281082	0.0007279870252217013	0.0007337700083051246	0.0007567770097312057	0.0007618075989719594	0.0007869594097335538	0.0007911549976025143	0.0008486259668568576	0.0008509749238442637	0.07792570830448256	0.07532740468174558	-7.167281648554069e-05	-0.00028378505014639566	-7.214925363130398e-05	-0.0002856714799803761
1.7299553856997325	0.0006760485329324162	0.0006830533724207028	0.0007272751629277348	0.0007330524911499575	0.000756036996160923	0.0007610626662430332	0.000786189883411926	0.0007903813685967233	0.0008477961423084498	0.0008501428022604008	0.07792571102122524	0.07532740730769039	-7.117053017672431e-05	-0.00028349423298767995	-7.164362843350286e-05	-0.0002853787296621113
1.7403792371521247	0.000675387489231963	0.0006823854794373178	0.0007265640314184102	0.0007323357105851137	0.0007552977422918154	0.0007603184982652721	0.0007854211471073181	0.0007896085338192338	0.0008469671697186304	0.0008493115349914334	0.07792571378581986	0.07532740997988695	-7.067150581932524e-05	-0.0002832026795901166	-7.114128687062127e-05	-0.00028508523821124676
1.7508658975532332	0.0006747271265299368	0.0006817182745098133	0.0007258536325381704	0.0007316196684696937	0.0007545592500415374	0.0007595750969690754	0.00078465320281415	0.0007888364952750872	0.0008461390512387016	0.0008484811241945851	0.07792571659911758	0.07532741269915928	-7.017572405962347e-05	-0.00028291039237929305	-7.06422094602921e-05	-0.0002847910080696625
1.76141574535857	0.0006740674465347844	0.0006810517593643617	0.0007251439681254079	0.0007309043666567025	0.0007538215213214579	0.0007588324642785176	0.000783886052520311	0.0007880652549627613	0.0008453117890129337	0.0008476515720200296	0.07792571946198563	0.07532741546634568	-6.96831656367275e-05	-0.00028261737374757345	-7.014637681355268e-05	-0.000284496041645238
1.7720291613040315	0.0006734084509493995	0.0006803859357215234	0.0007244350400125474	0.0007301898069931299	0.0007530845580367483	0.0007580906021114341	0.0007831196982072501	0.0007872948148742575	0.0008444853851786619	0.0008468228806109852	0.07792572237530747	0.07532741828229862	-6.919381138265068e-05	-0.00028232362605490335	-6.96537696349836e-05	-0.00028420034131371175
1.7827065284196406	0.0006727501414711938	0.0006797208052963215	0.0007237268500261264	0.0007294759913200315	0.0007523483620864631	0.0007573495123795025	0.0007823541418500603	0.0007865251769951891	0.0008436598418663788	0.0008459950521038087	0.07792572533998053	0.07532742114788685	-6.870764222204756e-05	-0.0002820291516287543	-6.91643687224866e-05	-0.0002839039094182094
1.7934482320433673	0.000672092519792176	0.0006790563697983192	0.0007230193999868778	0.0007287629214726121	0.0007516129353636288	0.0007566091969883317	0.0007815893854175716	0.000785756343304871	0.0008428351611998328	0.0008451680886280926	0.07792572835692055	0.07532742406399526	-6.822463917177668e-05	-0.0002817339527630969	-6.867815496671564e-05	-0.00028360674826780063
1.8042546598350382	0.00067143558759903	0.0006783926309317015	0.0007223126917098161	0.0007280505992803127	0.0007508782797553306	0.0007558696578375509	0.000780825430872441	0.0007849883157764129	0.0008420113452961268	0.0008443419923067659	0.0779257314270576	0.0753274270315227	-6.774478334124062e-05	-0.00028143803172003823	-6.819510935150014e-05	-0.0002833088601398026
1.8151262017903238	0.0006707793465731845	0.0006777295903953425	0.0007216067270043096	0.0007273390265668835	0.0007501443971427909	0.000755130896820886	0.0007800622801712334	0.000784221096376799	0.0008411883962658064	0.00084351676525618	0.07792573455133966	0.0753274300513858	-6.726805593183782e-05	-0.0002811413907289617	-6.771521295324823e-05	-0.0002830102472781426
1.8260632502548164	0.000670123798390895	0.0006770672498828932	0.0007209015076741723	0.000726628205150478	0.0007494112894014622	0.0007543929158262574	0.0007792999352645198	0.0007834546870669897	0.0008403663162129636	0.000842692409586217	0.07792573773073135	0.07532743312451694	-6.679443823665726e-05	-0.0002808440319856942	-6.723844694067616e-05	-0.0002827109118932192
1.8370661999381863	0.0006694689447233192	0.0006764056110828502	0.0007201970355177414	0.0007259181368437272	0.000748678958401109	0.0007536557167358571	0.0007785383980969624	0.0007826890898020012	0.0008395451072353305	0.0008418689274003772	0.07792574096621561	0.07532743625186508	-6.632391164070744e-05	-0.0002805459576542546	-6.676479257514828e-05	-0.0002824108561638172
1.848135447928429	0.000668814787236589	0.000675744675678635	0.0007194933123279588	0.0007252088234538251	0.0007479474060058924	0.0007529193014262367	0.0007777776706073999	0.0007819243065309983	0.0008387247714243709	0.0008410463207958781	0.07792574425879072	0.07532743943439688	-6.585645762043763e-05	-0.0002802471698656883	-6.629423120994848e-05	-0.0002821100822351097
1.8592713937061955	0.0006681613275918905	0.0006750844453486724	0.000718790339892454	0.0007245002667826113	0.0007472166340744566	0.0007521836717683949	0.000777017754728942	0.0007811603391973834	0.0008379053108653826	0.0008402245918637509	0.07792574760947557	0.07532744267309535	-6.539205774352269e-05	-0.00027994767071812254	-6.58267442901761e-05	-0.0002818085922188518
1.8704744391592067	0.00066750856744554	0.0006744249217664667	0.0007180881199936276	0.0007237924686266552	0.0007464866444600148	0.0007514488296278638	0.0007762586523890552	0.0007803971897388882	0.0008370867276375907	0.0008394037426889383	0.07792575101930492	0.07532744596896247	-6.493069366879378e-05	-0.000279647462277266	-6.536231335275283e-05	-0.0002815063881946023
1.8817449885967616	0.0006668565084490565	0.0006737661066006763	0.0007173866544087305	0.0007230854307773349	0.0007457574390104326	0.0007507147768647913	0.0007755003655096518	0.0007796348600876575	0.0008362690238142416	0.0008385837753503867	0.07792575448933374	0.07532744932301712	-6.447234714591216e-05	-0.000279346546575826	-6.490092002606196e-05	-0.0002812034722087797
1.8930834487643238	0.0006662051522492424	0.0006731080015151945	0.0007166859449099478	0.0007223791550209246	0.0007450290195683166	0.0007499815153340312	0.0007747428960071798	0.0007788733521703448	0.0008354522014627038	0.0008377646919211464	0.07792575802063559	0.0753274527362964	-6.401700001519572e-05	-0.0002790449256137306	-6.444254602969157e-05	-0.00028089984627435727
1.9044902288582053	0.0006655545004882579	0.0006724506081692242	0.000715985993264482	0.0007216736431386745	0.0007443013879710967	0.0007492490468852279	0.0007739862457927124	0.0007781126679081984	0.0008346362626445607	0.0008369464944684685	0.07792576161430285	0.07532745620985676	-6.35646342076468e-05	-0.00027874260135887785	-6.398717317451091e-05	-0.0002805955123725279
1.9159657405403292	0.000664904554803693	0.0006717939282173516	0.0007152868012346295	0.0007209688969068904	0.0007435745460511108	0.0007485173733628971	0.0007732304167720317	0.0007773528092171475	0.0008338212094157034	0.0008361291850538929	0.07792576527144773	0.07532745974477331	-6.311523174430678e-05	-0.00027843957574594236	-6.353478336208057e-05	-0.0002802904724507893
1.9275103979530908	0.000664255316828651	0.0006711379633096305	0.00071458837057787	0.0007202649180970242	0.0007428484956356943	0.0007477864966065217	0.000772475410845725	0.0007765937780078994	0.0008330070438264353	0.000835312765733357	0.07792576899320232	0.07532746334214029	-6.266877473617982e-05	-0.00027813585067612556	-6.30853585844443e-05	-0.00027998472842277744
1.9391246177343011	0.0006636067881918208	0.0006704827150916547	0.0007138907030469455	0.0007195617084757516	0.000742123238547264	0.0007470564184506316	0.000771721229909271	0.0007758355761860246	0.0008321937679215633	0.0008344972385572852	0.07792577278071912	0.07532746700307189	-6.222524538433694e-05	-0.0002778314280193761	-6.263888092439968e-05	-0.00027967828217109747
1.9508088190322228	0.0006629589705175494	0.0006698281852046315	0.000713193800389938	0.000718859269805052	0.0007413987766033984	0.0007463271407248863	0.0007709678758531242	0.0007750782056520412	0.0008313813837404894	0.0008336826055706816	0.07792577663517194	0.07532747072870133	-6.178462597936779e-05	-0.0002775263096123082	-6.21953325548319e-05	-0.00027937113554463155
1.9625634235206988	0.0006623118654259246	0.0006691743752854656	0.0007124976643503584	0.000718157603842297	0.0007406751116169308	0.0007455986652541685	0.0007702153505628099	0.000774321668301514	0.0008305698933173154	0.0008328688688132342	0.07792578055775473	0.07532747452018454	-6.134689890102338e-05	-0.0002772204972579795	-6.175469573829057e-05	-0.00027906329035815025
1.9743888554143678	0.0006616654745328489	0.000668521286966834	0.0007118022966672273	0.0007174567123403333	0.0007399522453960312	0.000744870993858668	0.0007694636559190122	0.0007735659660251392	0.0008297592986809361	0.0008320560303194102	0.07792578454968244	0.07532747837869497	-6.091204661843111e-05	-0.00027691399272780637	-6.131695282743724e-05	-0.0002787547483951158
1.9862855414839768	0.000661019799450112	0.0006678689218772572	0.000711107699075151	0.0007167565970475575	0.0007392301797442898	0.0007441441283539619	0.0007687127937976586	0.0007728111007088303	0.0008289496018551307	0.0008312440921185442	0.07792578861219399	0.07532748230543011	-6.048005168958828e-05	-0.0002766067977601483	-6.088208626427172e-05	-0.000278445511405212
1.9982539110717792	0.0006603748417854721	0.0006672172816411857	0.0007104138733044116	0.0007160572597080096	0.0007385089164608059	0.0007434180705511099	0.0007679627660700139	0.0007720570742338152	0.0008281408048586652	0.0008304330562349458	0.07792579274654783	0.07532748630160664	-6.005089676107411e-05	-0.00027629891406041884	-6.045007858006962e-05	-0.0002781355811054542
2.010294396107033	0.0006597306031427279	0.0006665663678790667	0.0007097208210810432	0.0007153587020614449	0.0007377884573402711	0.0007426928222567298	0.0007672135746027664	0.0007713038884767168	0.0008273329097053858	0.0008296229246879865	0.07792579695402763	0.07532749036846492	-5.962456456797688e-05	-0.0002759903433013633	-6.002091239516033e-05	-0.00027782495917968997
2.0224074311215867	0.000659087085121798	0.0006659161822074305	0.0007090285441269179	0.0007146609258434273	0.0007370688041730558	0.0007419683852730948	0.0007664652212581179	0.0007705515453096515	0.000826525918404315	0.0008288136994922034	0.07792580123593788	0.07532749450726611	-5.920103793357473e-05	-0.00027568108712308637	-5.959457041859739e-05	-0.00027751364727879313
2.0345934532655616	0.0006584442893187942	0.0006652667262389592	0.0007083370441598251	0.0007139639327854025	0.0007363499587452942	0.0007412447613982088	0.0007657177078938724	0.0007698000466003103	0.0008257198329597486	0.0008280053826573907	0.07792580559360834	0.0753274987192951	-5.87802997691067e-05	-0.00027537114713277466	-5.91710354480475e-05	-0.0002772016470206917
2.0468529023231294	0.0006578022173260998	0.0006646180015825715	0.0007076463228935557	0.0007132677246147894	0.0007356319228389698	0.0007405219524259021	0.0007649710363635247	0.0007690493942120564	0.0008249146553713514	0.0008271979761887006	0.07792581002839034	0.07532750300585944	-5.836233307354374e-05	-0.000275060524905113	-5.875029036941232e-05	-0.0002768889599903679
2.059186220728381	0.0006571608707324442	0.0006639700098434919	0.0007069563820379816	0.0007125723030550548	0.0007349146982320004	0.000739799960145909	0.0007642252085163502	0.0007682995900040061	0.0008241103876342532	0.0008263914820867341	0.07792581454166243	0.07532750736828965	-5.79471209332591e-05	-0.00027474922198161833	-5.8332318156714e-05	-0.0002765755877398024
2.0715938535812968	0.0006565202511229807	0.0006633227526233345	0.0007062672232991424	0.0007118776698258035	0.000734198286698326	0.0007390787863439611	0.0007634802261974951	0.0007675506358311271	0.0008233070317391475	0.0008255859023476445	0.07792581913482567	0.0753275118079412	-5.7534646522004046e-05	-0.00027443723987169433	-5.7917101871828025e-05	-0.00027626153178847423
2.084076248663807	0.0006558803600793584	0.0006626762315201717	0.0007055788483793197	0.0007111838266428527	0.0007334826900079883	0.0007383584328018642	0.0007627360912480588	0.0007668025335443175	0.0008225045896723803	0.0008247812389632244	0.07792582380930704	0.07532751632619311	-5.7124893100401336e-05	-0.00027412458005160456	-5.7504624664094645e-05	-0.00027594679362233365
2.0966338564559543	0.0006552411991798049	0.0006620304481286209	0.000704891258977128	0.0007104907752183241	0.0007327679099272244	0.0007376389012975962	0.0007619928055051931	0.0007660552849905069	0.0008217030634160581	0.0008239774939210135	0.07792582856655969	0.07532752092444964	-5.671784401565724e-05	-0.0002738112439639173	-5.709486977003783e-05	-0.0002756313746936634
2.109267130152151	0.0006546027699991992	0.0006613854040399166	0.0007042044567875937	0.0007097985172607222	0.0007320539482185483	0.0007369201936053849	0.0007612503708021864	0.0007653088920127397	0.0008209024549481368	0.000823174669204389	0.07792583340806204	0.07532752560414015	-5.631348270171074e-05	-0.0002734972330200036	-5.6687820513479786e-05	-0.0002753152764231881
2.1219765256775314	0.0006539650741091448	0.0006607411008419834	0.0007035184435022331	0.0007091070544750133	0.0007313408066408328	0.000736202311495795	0.0007605087889685484	0.0007645633564502621	0.000820102766242516	0.0008223727667926596	0.07792583833531898	0.07532753036671978	-5.591179267870963e-05	-0.0002731825485981221	-5.6283460304965005e-05	-0.00027499850019818695
2.1347625017044103	0.0006533281130780497	0.0006600975401195196	0.0007028332208091384	0.0007084163885627153	0.0007306284869494	0.0007354852567358157	0.0007597680618301048	0.0007638186801386167	0.0008193039992691398	0.0008215717886611678	0.07792584334986309	0.07532753521366882	-5.5512757552493575e-05	-0.000272867192042614	-5.588177264143068e-05	-0.0002746810473721606
2.147625519668832	0.0006526918884712041	0.0006594547234540725	0.0007021487903930626	0.0007077265212219767	0.0007299169908961082	0.0007347690310889484	0.0007590281912090885	0.0007630748649097314	0.000818506155994095	0.0008207717367813847	0.07792584845325481	0.07532754014649592	-5.5116361014791865e-05	-0.00027255116466604057	-5.548274110616855e-05	-0.00027436291926627443
2.160566043787228	0.0006520564018508499	0.0006588126524241123	0.0007014651539354947	0.00070703745414766	0.0007292063202294305	0.000734053636315289	0.00075828917892422	0.0007623319125920065	0.0008177092383797006	0.0008199726131210048	0.07792585364708131	0.07532754516673569	-5.472258684283485e-05	-0.0002722344677481836	-5.5086349368519555e-05	-0.0002740441171686925
2.1735845410731627	0.0006514216547762646	0.0006581713286051119	0.000700782313114748	0.0007063491890314245	0.0007284964766945473	0.0007333390741716176	0.0007575510267908057	0.0007615898250104063	0.0008169132483846102	0.0008191744196440444	0.0779258589329599	0.0753275502759508	-5.433141889885432e-05	-0.000271917102535435	-5.469258118354428e-05	-0.0002737246423345774
2.1866814813541975	0.0006507876488038306	0.000657530753569622	0.0007001002696060384	0.0007056617275618085	0.000727787462033428	0.0007326253464114804	0.0007568137366208198	0.0007608486039865464	0.0008161181879639055	0.0008183771583109372	0.07792586431253545	0.07532755547573154	-5.394284113008699e-05	-0.0002715990702417681	-5.430142039172803e-05	-0.0002734044959856463
2.199857337288837	0.0006501543854871183	0.0006568909288873517	0.0006994190250815696	0.0007049750714243152	0.0007270792779849187	0.0007319124547852824	0.0007560773102229999	0.0007601082513387878	0.0008153240590691953	0.0008175808310786339	0.07792586978748356	0.07532756076769695	-5.355683756841714e-05	-0.00027128037204832145	-5.391285091874837e-05	-0.00027308367931067057
2.213112584383593	0.0006495218663769551	0.0006562518561252411	0.0006987385812106129	0.0007042892223014915	0.0007263719262848256	0.000731200401040367	0.0007553417494029306	0.0007593687688823221	0.000814530863648708	0.0008167854399006947	0.07792587535950893	0.07532756615349538	-5.3173392330088665e-05	-0.0002709610091033432	-5.35268567753433e-05	-0.0002727621934659752
2.2264477010101436	0.0006488900930215073	0.0006556135368475395	0.00069805893965959	0.0007036041818730126	0.0007256654086660029	0.0007304891869211054	0.0007546070559631361	0.0007586301584292627	0.000813738603647392	0.0008159909867273885	0.0779258810303483	0.07532757163480515	-5.27924896154032e-05	-0.0002706409825220524	-5.314342205677003e-05	-0.0002724400395740789
2.2398631684225956	0.0006482590669663541	0.0006549759726158855	0.0006973801020921581	0.000702919951815767	0.0007249597268584378	0.0007297788141689839	0.0007538732317031693	0.0007578924217887362	0.0008129472810070117	0.0008151974735057917	0.07792588680176787	0.07532757721333365	-5.2414113708557086e-05	-0.00027032029338716623	-5.276253094271127e-05	-0.0002721172187246379
2.2533594707748548	0.0006476287897545633	0.0006543391649893802	0.0006967020701692877	0.0007022365338039362	0.0007242548825893352	0.0007290692845226879	0.0007531402784196999	0.0007571555607669699	0.0008121568976662423	0.0008144049021798805	0.07792589267556733	0.07532758289082006	-5.203824897734646e-05	-0.0002699989427486782	-5.2384167697091394e-05	-0.0002717937319748065
2.2669370951380965	0.0006469992629267668	0.0006537031155246643	0.0006960248455493458	0.0007015539295090775	0.0007235508775832032	0.000728360599718187	0.0007524081979066015	0.0007564195771673804	0.0008113674555607654	0.0008136132746906292	0.07792589865357742	0.07532758866903459	-5.1664879872685004e-05	-0.00026967693162294193	-5.2008316667476184e-05	-0.0002714695803479328
2.2805965315183476	0.000646370488021242	0.0006530678257760001	0.0006953484298881838	0.0007008721406002131	0.0007228477135619435	0.0007276527614888275	0.0007516769919550491	0.0007556844727906704	0.0008105789566233728	0.0008128225929761127	0.07792590473766269	0.07532759454977885	-5.1293990928614336e-05	-0.00026935426099397586	-5.163496228507633e-05	-0.0002711447648343357
2.294338272874165	0.0006457424665739804	0.0006524332972953418	0.000694672824839211	0.0007001911687439034	0.0007221453922449291	0.0007269457715654111	0.0007509466623535976	0.0007549502494349083	0.0008097914027840534	0.0008120328589715938	0.0779259109297208	0.07532760053488756	-5.092556676194668e-05	-0.0002690309318132411	-5.12640890644421e-05	-0.0002708192863917769
2.308162815134429	0.0006451152001187707	0.0006517995316324179	0.0006939980320534849	0.0006995110156043394	0.0007214439153490982	0.0007262396316762868	0.0007502172108882807	0.0007542169088956268	0.0008090047959700984	0.0008112440746096297	0.07792591723168385	0.07532760662622703	-5.055959207185198e-05	-0.00026870694499864234	-5.0895681603053966e-05	-0.0002704931459444615
2.3220706572162446	0.0006444886901872698	0.0006511665303348047	0.0006933240531797877	0.0006988316828434177	0.0007207432845890328	0.0007255343435474335	0.0007494886393426922	0.0007534844529659069	0.0008082191381061908	0.0008104562418201604	0.07792592364551755	0.07532761282569961	-5.019605163975732e-05	-0.00026838230143580444	-5.052972458115257e-05	-0.00027016634438381537
2.336062301042938	0.0006438629383090828	0.0006505342949480057	0.0006926508898647122	0.0006981531721208304	0.0007200435016770506	0.0007248299089025492	0.0007487609494980823	0.0007527528834364716	0.0008074344311145089	0.0008096693625306132	0.07792593017322468	0.0753276191352391	-4.983493032887851e-05	-0.00026805700197696236	-5.016620276133629e-05	-0.0002698388825675968
2.3501382515621807	0.0006432379460118379	0.0006499028270155284	0.0006919785437527429	0.0006974754850941433	0.0007193445683232868	0.0007241263294631363	0.0007480341431334426	0.0007520222020957737	0.0008066506769148184	0.0008088834386659958	0.077925936816843	0.0753276255568156	-4.9476213084091725e-05	-0.00026773104744137743	-4.9805100988419004e-05	-0.00026951076132072926
2.3642990167642037	0.0006426137148212636	0.0006492721280789614	0.0006913070164863401	0.0006967986234188831	0.0007186464862357838	0.0007234236069485891	0.0007473082220255993	0.0007512924107300888	0.0008058678774245733	0.0008080984721489951	0.07792594357844744	0.07532763209243507	-4.911988493158659e-05	-0.00026740443861578145	-4.944640418907964e-05	-0.0002691819814352181
2.378545107700138	0.000641990246261263	0.0006486421996780488	0.0006906363097060191	0.0006961225887486146	0.0007179492571205721	0.0007227217430762768	0.0007465831879492985	0.0007505635111235988	0.000805086034559008	0.000807314464900071	0.07792595046015027	0.075327638744139	-4.8765930978651034e-05	-0.00026707717625387706	-4.9090097371553426e-05	-0.0002688525436696232
2.392877038500453	0.0006413675418539927	0.0006480130433507736	0.0006899664250504366	0.0006954473827350325	0.0007172528826817608	0.000722020739561636	0.0007458590426772991	0.0007498355050584911	0.0008043051502312394	0.0008065314188375609	0.0779259574641007	0.07532764551400493	-4.8414336413220294e-05	-0.00026674926107606023	-4.87361656253231e-05	-0.00026852244874911446
2.4072953263935135	0.0006407456031199383	0.000647384660633429	0.0006892973641564703	0.0006947730070280364	0.0007165573646216218	0.0007213205981182517	0.0007451357879804612	0.0007491083943150408	0.0008035252263523609	0.0008057493358777686	0.07792596459248781	0.07532765240414871	-4.806508650377975e-05	-0.0002664206937701974	-4.838459412098706e-05	-0.0002681916973663323
2.4218004917242455	0.0006401244315779894	0.0006467570530606983	0.0006886291286593024	0.0006940994632758182	0.0007158627046406747	0.0007206213204579463	0.0007444134256278355	0.0007483821806717046	0.0008027462648315391	0.0008049682179350679	0.07792597184754008	0.07532765941672442	-4.771816659896247e-05	-0.0002660914749910148	-4.80353681097459e-05	-0.00026786029018022184
2.436393057972914	0.0006395040287455183	0.000646130222165731	0.0006879617201925027	0.0006934267531249448	0.0007151689044377752	0.0007199229082908667	0.0007436919573867533	0.0007476568659052102	0.0008019682675761132	0.000804188066921996	0.07792597923152507	0.07532766655392376	-4.737356212721616e-05	-0.0002657616053597378	-4.768847292321854e-05	-0.0002675282278161717
2.4510735517740176	0.0006388843961384573	0.0006455041694802241	0.0006872951403881126	0.0006927548782204429	0.0007144759657102013	0.0007192253633255715	0.0007429713850229192	0.0007469324517906489	0.0008011912364916937	0.0008034088847493557	0.07792598674675288	0.07532767381797882	-4.703125859669213e-05	-0.00026543108546533967	-4.7343893973199325e-05	-0.00026719551086712423
2.46584250293529	0.0006382655352713699	0.0006448788965344919	0.0006866293908767233	0.0006920838402058775	0.0007137838901537354	0.0007185286872691145	0.0007422517103004935	0.0007462089401015598	0.0008004151734822522	0.0008026306733263069	0.07792599439557299	0.07532768121116155	-4.6691241594842836e-05	-0.000265099915863487	-4.700161675133541e-05	-0.00026686213989243757
2.4807004444568266	0.000637647447657534	0.0006442544048575508	0.0006859644732875637	0.0006914136407234412	0.0007130926794627559	0.0007178328818271348	0.0007415329349821907	0.0007454863326100277	0.0007996400804502279	0.0008018534345604693	0.0779260021803789	0.07532768873578577	-4.635349678802636e-05	-0.00026476809707651205	-4.666162682872774e-05	-0.0002665281154179411
2.4956479125503126	0.0006370301348090142	0.000643630695977193	0.0006853003892485795	0.0006907442814140338	0.0007124023353303199	0.0007171379487039427	0.0007408150608293631	0.0007447646310867673	0.0007988659592966192	0.0008010771703580172	0.07792601010360682	0.07532769639420504	-4.601800992137112e-05	-0.0002644356295938566	-4.6323909855729845e-05	-0.00026619343793629624
2.510685446658382	0.0006364135982367413	0.0006430077714200649	0.0006846371403865196	0.0006900757639173482	0.000711712859448252	0.0007164438896026067	0.0007400980896020953	0.0007440438373012183	0.0007980928119210844	0.0008003018826237792	0.07792601816773587	0.07532770418881628	-4.5684766818501754e-05	-0.00026410251387201655	-4.598845156171885e-05	-0.0002658581079069966
2.5258135894740787	0.0006357978394505856	0.0006423856327117433	0.0006839747283270141	0.000689408089871951	0.000711024253507227	0.0007157507062250392	0.0007393820230592897	0.0007433239530216324	0.0007973206402220366	0.0007995275732613345	0.07792602637529081	0.07532771212206067	-4.535375338110201e-05	-0.00026376875033448655	-4.565523775468261e-05	-0.00026552212575639556
2.54103288696045	0.0006351828599594355	0.0006417642813768143	0.0006833131546946606	0.0006887412609153683	0.0007103365191968601	0.0007150584002720841	0.00073866686295876	0.0007426049800151645	0.0007965494460967416	0.0007987542441731099	0.07792603472884227	0.07532772019642137	-4.502495558860939e-05	-0.0002634343393706773	-4.532425432087275e-05	-0.00026518549187676266
2.556343888370238	0.0006345686612712774	0.0006411437189389528	0.0006826524211131096	0.0006880752786841716	0.0007096496582057937	0.0007143669734436073	0.0007379526110573227	0.000741886920047968	0.0007957792314414214	0.0007979818972604832	0.07792604323100573	0.07532772841442731	-4.469835949818049e-05	-0.00026309928133816385	-4.4995487224731845e-05	-0.0002648482066276714
2.571747146265715	0.0006339552448932642	0.0006405239469209937	0.0006819925292051391	0.0006874101448140537	0.0007089636722217774	0.0007136764274385759	0.0007372392691108802	0.0007411697748852765	0.0007950099981513401	0.0007972105344238719	0.07792605188444525	0.07532773677865336	-4.437395124415322e-05	-0.00026276357656096483	-4.4668922508431935e-05	-0.00026451027033558283
2.5872432165386163	0.0006333426123318007	0.0006399049668450163	0.0006813334805927468	0.0006867458609399208	0.000708278562931763	0.0007129867639551529	0.0007365268388745188	0.000740453546291502	0.0007942417481209139	0.0007964401575628398	0.0779260606918714	0.07532774529171966	-4.405171703763741e-05	-0.00026242722532895946	-4.4344546291437414e-05	-0.0002641716832920693
2.602832658430207	0.0006327307650926176	0.0006392867802324204	0.0006806752768972297	0.0006860824286959739	0.0007075943320219876	0.0007122979846907833	0.0007358153221025973	0.0007397382360303255	0.0007934744832438037	0.0007956707685761929	0.07792606965604441	0.07532775395629429	-4.373164316661543e-05	-0.00026209022789999703	-4.402234477056399e-05	-0.00026383244575689524
2.6185160345514573	0.0006321197046808448	0.0006386693886039998	0.0006800179197392633	0.0006854198497157878	0.0007069109811780571	0.0007116100913422754	0.0007351047205488326	0.0007390238458647813	0.0007927082054130111	0.0007949023693620735	0.07792607877977505	0.07532776277509348	-4.3413715995345437e-05	-0.0002617525844984536	-4.3702304219444404e-05	-0.00026349255795585225
2.6342939109033563	0.0006315094326010931	0.0006380527934800247	0.0006793614107389914	0.0006847581256324019	0.0007062285120850382	0.0007109230856058954	0.000734395035966396	0.0007383103775573552	0.0007919429165209798	0.0007941349618180639	0.07792608806592319	0.07532777175088158	-4.309792196397974e-05	-0.0002614142953143994	-4.338441098810167e-05	-0.00026315202008048155
2.6501668568973313	0.0006308999503575313	0.0006374369963803206	0.0006787057515161081	0.0006840972580784014	0.0007055469264275447	0.0007102369691774528	0.0007336862701080029	0.0007375978328700738	0.0007911786184596961	0.0007933685478412843	0.0779260975174002	0.07532778088647384	-4.278424758865848e-05	-0.00026107536050617997	-4.306865150302541e-05	-0.0002628108322899614
2.666135445375801	0.0006302912594539565	0.0006368219988243382	0.0006780509436899333	0.0006834372486859972	0.0007048662258898172	0.0007095517437523824	0.0007329784247259973	0.0007368862135645899	0.0007904153131207766	0.0007926031293284844	0.07792610713717207	0.07532779018473555	-4.247267946087471e-05	-0.0002607357801982513	-4.275501226657513e-05	-0.0002624689947095804
2.6822002526328483	0.0006296833613938803	0.0006362078023312414	0.0006773969888795083	0.0006827780990871182	0.0007041864121558205	0.0007088674110258405	0.0007322715015724513	0.0007361755214022826	0.0007896530023955807	0.0007918387081761528	0.07792611692825524	0.07532779964858329	-4.21632042470893e-05	-0.00026039555448065244	-4.2443479856612426e-05	-0.0002621265074302104
2.6983618584350144	0.0006290762576806011	0.000635594408419979	0.0006767438887036714	0.0006821198109134892	0.0007035074869093248	0.0007081839726927875	0.0007315655023992514	0.0007354657581443432	0.0007888916881753	0.0007910752862806083	0.07792612689372279	0.07532780928098712	-4.185580868885583e-05	-0.00026005468341147586	-4.2134040926525285e-05	-0.000261783370510249
2.71462084604223	0.0006284699498172812	0.0006349818186093644	0.0006760916447811423	0.0006814623857967165	0.000702829451833992	0.0007075014304480753	0.000730860428958188	0.0007347569255518664	0.0007881313723510584	0.0007903128655381004	0.07792613703670191	0.07532781908496974	-4.1550479602182194e-05	-0.0002597131670151187	-4.1826682204676446e-05	-0.00026143958397406575
2.730977802228858	0.0006278644393070245	0.0006343700344181529	0.0006754402587306076	0.000680805825368373	0.000702152308613465	0.0007068197859865367	0.0007301562830010492	0.0007340490253859432	0.0007873720568140114	0.0007895514478449085	0.07792614736037669	0.07532782906360858	-4.12472038772288e-05	-0.0002593710052818665	-4.152139049409809e-05	-0.0002610951478121126
2.747433317304874	0.0006272597276529549	0.0006337590573651228	0.0006747897321708033	0.0006801501312600825	0.0007014760589314561	0.0007061390410030737	0.0007294530662797103	0.0007333420594077537	0.0007866137434554469	0.0007887910350974418	0.07792615786798832	0.07532783922003777	-4.0945968478211386e-05	-0.00025902819816933653	-4.121815267237039e-05	-0.0002607500619818126
2.763987985137163	0.0006266558163582921	0.0006331488889691475	0.0006741400667205981	0.0006794953051036022	0.0007008007044718301	0.0007054591971927413	0.0007287507805462251	0.0007326360293786533	0.0007858564341668788	0.0007880316291923351	0.07792616856283743	0.0753278495574455	-4.064676044290144e-05	-0.0002586847456012009	-4.091695569106296e-05	-0.0002604043264061162
2.780642403170963	0.0006260527069264316	0.0006325395307492822	0.00067349126399908	0.0006788413485309119	0.0007001262469186967	0.0007047802562508433	0.0007280494275529183	0.0007319309370602725	0.000785100130840153	0.0007872732320265547	0.07792617944828172	0.0753278600790784	-4.034956688241456e-05	-0.00025834064746768637	-4.0617786575630754e-05	-0.0002600579409746673
2.797397172451417	0.0006254504008610179	0.0006319309842248336	0.0006728433256256352	0.0006781882631742911	0.0006994526879564939	0.0007041022198730108	0.0007273490090524739	0.0007312267842146008	0.0007843448353675391	0.0007865158454974882	0.07792619052774157	0.07532787078824366	-4.005437498090167e-05	-0.0002579959036256019	-4.032063242505671e-05	-0.00025971090554341436
2.8142528976452668	0.000624848899666027	0.0006313232509154456	0.0006721962532200373	0.0006775360506664115	0.000698780029270079	0.0007034250897552991	0.000726649526798031	0.0007305235726040839	0.0007835905496418371	0.0007857594715030539	0.07792620180469906	0.07532788168830493	-3.97611719951986e-05	-0.0002576505138979224	-4.002548041140072e-05	-0.00025936321993380584
2.831210187062679	0.0006242482048458406	0.0006307163323411733	0.000671550048402528	0.0006768847126404175	0.0006981082725448128	0.0007027488675942711	0.0007259509825432706	0.0007298213039917143	0.0007828372755564699	0.0007850041119417936	0.07792621328269757	0.07532789278268816	-3.9469945254621414e-05	-0.0002573044780743994	-3.973231777983782e-05	-0.00025901488393470506
2.848269652679189	0.0006236483179053243	0.0006301102300225606	0.0006709047127939023	0.0006762342507300086	0.0006974374194666504	0.0007020735550870836	0.0007252533780425104	0.0007291199801411194	0.0007820850150055868	0.0007842497687129726	0.07792622496534533	0.07532790407488132	-3.91806821605431e-05	-0.0002569577959107283	-3.9441131847950395e-05	-0.0002586658972999756
2.865431910157798	0.0006230492403499066	0.000629504945480725	0.0006702602480155925	0.0006755846665695327	0.0006967674717222271	0.000701399153931584	0.000724556715050795	0.0007284196028166619	0.0007813337698841623	0.0007834964437166856	0.07792623685631554	0.07532791556843382	-3.88933701860987e-05	-0.00025661046712871505	-3.915191000560328e-05	-0.00025831625974953587
2.882697578871184	0.0006224509736856584	0.00062890048023743	0.0006696166556897553	0.0006749359617940618	0.0006960984309989494	0.0007007256658263904	0.0007238609953239903	0.0007277201737835247	0.0007805835420880973	0.0007827441388539489	0.07792624895934716	0.07532792726696069	-3.8607996876070805e-05	-0.0002562624914173861	-3.8864639714832755e-05	-0.0002579659709707194
2.900067281924058	0.0006218535194193627	0.0006282968358151641	0.0006689739374393475	0.0006742881380394809	0.0006954302989850758	0.0007000530924709819	0.0007231662206188681	0.0007270216948078042	0.0007798343335143118	0.0007819928560268033	0.07792626127824727	0.07532793917414081	-3.8324549846372596e-05	-0.0002559138684314899	-3.857930850911448e-05	-0.00025761503061519364
2.9175416461756507	0.0006212568790586038	0.0006276940137372267	0.0006683320948882227	0.0006736411969425767	0.000694763077369814	0.0006993814355657942	0.0007224723926932085	0.0007263241676566093	0.0007790861460608555	0.0007812425971384189	0.07792627381689077	0.07532795129372064	-3.804301678364541e-05	-0.00025556459779094154	-3.829590399331492e-05	-0.0002572634383009309
2.9351213022623317	0.0006206610541118395	0.0006270920155277982	0.0006676911296612081	0.000672995140141117	0.0006940967678434055	0.0006987106968122995	0.0007217795133058858	0.0007256275940981459	0.0007783389816270019	0.000780493364093189	0.07792628657922318	0.07532796362951331	-3.776338544538363e-05	-0.00025521467908365403	-3.801441384358728e-05	-0.0002569111936132906
2.952806884620376	0.0006200660460884759	0.0006264908427120216	0.0006670510433841877	0.0006723499692739373	0.0006934313720972088	0.0006980408779130975	0.0007210875842169579	0.0007249319759018109	0.0007775928421133448	0.0007797451587968296	0.07792629956926016	0.07532797618540014	-3.748564365920609e-05	-0.00025486411186240177	-3.773482580658044e-05	-0.00025655829610177205
2.970599031508854	0.0006194718564989549	0.0006258904968160873	0.0006664118376841948	0.0006717056859810311	0.0006927668918237987	0.0006973719805720109	0.0007203966071877686	0.0007242373148382927	0.0007768477294219098	0.0007789979831564902	0.0779263127910918	0.07532798896533406	-3.720977932268957e-05	-0.0002545128956460141	-3.745712769945633e-05	-0.0002562047452822347
2.9884983850326714	0.0006188784868548237	0.0006252909793673031	0.0006657735141894897	0.0006710622919036284	0.0006921033287170446	0.0006967040064941654	0.0007197065839810291	0.0007235436126796534	0.0007761036454562431	0.0007782518390808415	0.07792632624887869	0.0753280019733381	-3.6935780403191815e-05	-0.0002541610299200969	-3.718130740954645e-05	-0.000255850540636704
3.006505591165733	0.0006182859386688175	0.0006246922918941819	0.0006651360745296476	0.0006704197886842885	0.0006914406844722048	0.000696036957386087	0.0007190175163609185	0.0007228508711994317	0.0007753605921215192	0.0007775067284801882	0.0779263399468604	0.07532801521350845	-3.666363493736932e-05	-0.00025380851413592254	-3.6907352893987555e-05	-0.00025549568161267744
3.0246212997742656	0.0006176942134549367	0.000624094435926513	0.0006644995203356428	0.0006697781779669773	0.0006907789607860131	0.000695370834955784	0.0007183294060931708	0.0007221590921727263	0.0007746185713246388	0.0007767626532665585	0.0779263538893496	0.07532802869001495	-3.639333103088588e-05	-0.0002534553477100132	-3.6635252179430255e-05	-0.0002551401676232634
3.0428461646402667	0.0006171033127285291	0.0006234974129954503	0.0006638638532399375	0.0006691374613971638	0.0006901181593567715	0.0006947056409128448	0.000717642254945175	0.0007214682773762996	0.0007738775849743336	0.000776019615353817	0.07792636808073851	0.07532804240710204	-3.612485685825298e-05	-0.0002531015300256123	-3.6364993361730213e-05	-0.00025478399804734764
3.0611808434850984	0.000616513238006361	0.0006229012246335834	0.0006632290748765606	0.0006684976406218957	0.000689458281884432	0.0006940413769685189	0.0007169560646860592	0.0007207784285886625	0.0007731376349812606	0.0007752776166577561	0.07792638252549762	0.07532805636909204	-3.585820066241349e-05	-0.00025274706043168504	-3.609656460568447e-05	-0.00025442717222956546
3.079625997993227	0.0006159239908067035	0.0006223058723750231	0.0006625951868811986	0.0006678587172898926	0.0006887993300706939	0.0006933780448358138	0.0007162708370867911	0.0007200895475901732	0.0007723987232581099	0.000774536659096204	0.07792639722817901	0.07532807058038361	-3.559335075439124e-05	-0.0002523919382425299	-3.582995414462553e-05	-0.0002540696894797745
3.0981822938360946	0.0006153355726494076	0.0006217113577554792	0.000661962190891279	0.0006672206930516297	0.0006881413056190877	0.000692715646229581	0.000715586573920268	0.0007194016361631298	0.0007716608517197036	0.0007737967445891237	0.07792641219341676	0.07532808504545632	-3.533029551312447e-05	-0.0002520361627385559	-3.556515028025134e-05	-0.00025371154907358195
3.116850400696155	0.0006147479850559841	0.0006211176823123394	0.000661330088546056	0.0006665835695594237	0.0006874842102350668	0.0006920541828666071	0.00071490327696141	0.0007187146960918627	0.000770924022283097	0.0007730578750587155	0.07792642742592742	0.07532809976886917	-3.506902338507034e-05	-0.000251679733165977	-3.530214138220203e-05	-0.0002533527502522337
3.135630992291033	0.0006141612295496814	0.00062052484758475	0.0006606988814866962	0.0006659473484675196	0.0006868280456260952	0.0006913936564657032	0.0007142209479872546	0.0007180287291628302	0.00077018823686768	0.0007723200524295177	0.07792644293051403	0.07532811475526478	-3.480952288386491e-05	-0.0002513226487360076	-3.504091588776154e-05	-0.00025299329222172595
3.1545247463978408	0.0006135753076555688	0.0006199328551136983	0.000660068571356367	0.0006653120314321801	0.000686172813501742	0.0006907340687477989	0.0007135395887770522	0.0007173437371647141	0.0007694534973952833	0.0007715832786285134	0.07792645871206526	0.07532813000936803	-3.455178259009761e-05	-0.00025096490862588916	-3.4781462301614746e-05	-0.0002526331741538046
3.1735323448776414	0.00061299022090061	0.000619341706442088	0.0006594391598003179	0.0006646776201117668	0.0006855185155737645	0.0006900754214360271	0.0007128592011123549	0.00071665972188851	0.0007687198057902745	0.0007708475555852264	0.07792647477555811	0.07532814553599088	-3.42957911510372e-05	-0.00025060651197866823	-3.452376919556993e-05	-0.00025227239518588185
3.192654473700048	0.0006124059708137466	0.000618751403114823	0.0006588106484659704	0.0006640441161668324	0.0006848651535562033	0.0006894177162558183	0.000712179786777116	0.0007159766851276258	0.0007679871639796643	0.0007701128852318286	0.07792649112606055	0.07532816134003012	-3.404153728022233e-05	-0.0002502474579024194	-3.426782520815283e-05	-0.0002519109544202869
3.211891822967991	0.0006118225589259757	0.0006181619466788857	0.0006581830390030032	0.0006634115212602034	0.0006842127291654699	0.0006887609549349897	0.0007115013475577802	0.0007152946286779726	0.0007672555738932075	0.0007693792695032394	0.07792650776873009	0.07532817742647202	-3.378900975718052e-05	-0.0002498877454706061	-3.401361904425623e-05	-0.00025154885092387724
3.2312450869426166	0.0006112399867704319	0.0006175733386834224	0.0006575563330634395	0.0006627798370570735	0.0006835612441204394	0.0006881051392038405	0.0007108238852433819	0.0007146135543380668	0.0007665250374635079	0.0007686467103372355	0.07792652470881899	0.07532819380039305	-3.353819742716452e-05	-0.0002495273737221082	-3.376113947502549e-05	-0.00025118608372953766
3.2507149640683446	0.0006106582558824643	0.0006169855806798154	0.0006569305323017319	0.0006621490652250824	0.0006829107001425384	0.0006874502707952344	0.0007101474016256361	0.0007139334639091147	0.0007657955566261191	0.0007679152096745431	0.07792654195167349	0.07532821046696038	-3.328908920086776e-05	-0.0002491663416612222	-3.351037533746298e-05	-0.0002508226518351808
3.2703021569980693	0.0006100773677997183	0.0006163986742217714	0.0006563056383748515	0.00066151920743441	0.0006822610989558375	0.0006867963514446996	0.0007094718984990357	0.000713254359195116	0.000765067133319649	0.0007671847694589512	0.07792655950273616	0.0753282274314349	-3.304167405404276e-05	-0.00024880464825727255	-3.326131553396672e-05	-0.0002504585542026927
3.2900073726185273	0.000609497324062214	0.0006158126208654003	0.0006556816529423721	0.0006608902653578633	0.0006816124422871416	0.0006861433828905168	0.0007087973776609445	0.0007125762420029587	0.0007643397694858617	0.0007664553916374121	0.07792657736754806	0.0753282446991733	-3.279594102731376e-05	-0.00024844229244525007	-3.301394903235458e-05	-0.000250093789760375
3.3098313220758016	0.0006089181262124269	0.0006152274221692912	0.0006550585776665581	0.0006602622406709573	0.0006809647318660785	0.0006854913668738061	0.0007081238409116921	0.0007118991141425056	0.0007636134670697805	0.0007657270781601398	0.0779265955517504	0.07532826227562715	-3.25518792256875e-05	-0.00024807927312428535	-3.276826486525025e-05	-0.0002497283574003084
3.329774720800988	0.0006083397757953719	0.0006146430796946036	0.0006544364142124559	0.0006596351350520158	0.0006803179694251971	0.0006848403051386291	0.0007074512900546752	0.0007112229774267054	0.0007628882280197989	0.0007649998309807256	0.07792661406108634	0.07532828016634756	-3.230947781845267e-05	-0.00024771558915923086	-3.252425212987159e-05	-0.00024936225597937955
3.349838288536016	0.0006077622743586757	0.0006140595950051386	0.000653815164247973	0.0006590089501822453	0.0006796721567000483	0.0006841901994320711	0.0007067797268964415	0.000710547833671674	0.0007621640542877722	0.00076427365205623	0.07792663290140145	0.07532829837698614	-3.206872603881902e-05	-0.0002473512393800781	-3.228189998789183e-05	-0.00024899548431991936
3.370022749359618	0.0006071856234526656	0.0006134769696674271	0.000653194829443974	0.0006583836877458344	0.0006790272954292866	0.0006835410515043385	0.000706109153246798	0.0007098736846968006	0.0007614409478291336	0.0007635485433472963	0.07792665207864898	0.07532831691329582	-3.182961318350455e-05	-0.00024698622258109704	-3.204119766490182e-05	-0.0002486280412084818
3.390328831713469	0.0006066098246304448	0.0006128952052508067	0.0006525754114743615	0.0006577593494300343	0.0006783833873547541	0.0006828928631088484	0.0007054395709188964	0.0007092005323248373	0.0007607189106029902	0.0007628245068182491	0.0779266715988877	0.07532833578113352	-3.159212861261057e-05	-0.00024662053752202984	-3.180213445023311e-05	-0.00024825992539623254
3.4107572684284713	0.0006060348794479749	0.0006123143033275078	0.0006519569120161685	0.0006571359369252537	0.0006777404342215769	0.0006822456360023236	0.000704770981729336	0.0007085283783820007	0.0007599979445722331	0.0007621015444372045	0.07792669146828675	0.07532835498646111	-3.135626174911518e-05	-0.00024625418292653634	-3.156469969660056e-05	-0.000247891135598699
3.431308796751202	0.000605460789464159	0.0006117342654727324	0.0006513393327496462	0.0006565134519251436	0.000677098437778257	0.0006815993719448834	0.0007041033874982583	0.0007078572246980673	0.0007592780517036412	0.0007613796581761721	0.07792671169312573	0.07532837453535028	-3.1122002078835115e-05	-0.00024588715748399825	-3.132888281990459e-05	-0.0002475216704963812
3.4519841583705158	0.0006048875562409172	0.0006111550932647355	0.0006507226753583466	0.0006558918961266855	0.0006764573997767594	0.0006809540727001357	0.0007034367900494391	0.0007071870731064665	0.0007585592339679813	0.0007606588500111587	0.07792673227979899	0.07532839443398014	-3.088933914988101e-05	-0.0002455194598477428	-3.109467329875937e-05	-0.00024715152873355795
3.47278409944432	0.0006043151813432757	0.0006105767882849113	0.0006501069415292203	0.0006552712712302853	0.0006758173219726131	0.0006803097400352743	0.0007027711912103942	0.0007065179254443853	0.0007578414933401237	0.0007599391219222806	0.07792675323481593	0.07532841468864293	-3.065826257242846e-05	-0.00024515108863523705	-3.086206067431929e-05	-0.00024678070891892556
3.4937093706264992	0.0006037436663394417	0.000609999352117872	0.0006494921329526976	0.0006546515789398586	0.0006751782061249968	0.0006796663757211666	0.0007021065928124677	0.0007058497835528594	0.0007571248317991396	0.0007592204758938633	0.07792677456480215	0.075328435305743	-3.0428762018547967e-05	-0.00024478204242942003	-3.0631034549984115e-05	-0.0002464092096257642
3.514760727094002	0.0006031730128008873	0.0006094227863515306	0.0006488782513227795	0.0006540328209629204	0.0006745400539968338	0.0006790239815324511	0.0007014429966909331	0.0007051826492768728	0.000756409251328409	0.0007585029139145496	0.07792679627650441	0.07532845629180165	-3.02008272217609e-05	-0.00024441231977706535	-3.04015845910173e-05	-0.0002460370293911607
3.535938928574102	0.0006026032223024322	0.0006088470925771849	0.0006482652983371272	0.0006534149990106764	0.0006739028673548859	0.0006783825592476285	0.0007007804046850899	0.0007045165244654563	0.0007556947539157285	0.0007577864379774069	0.07792681837679076	0.07532847765345685	-2.9974447976775787e-05	-0.0002440419191891141	-3.0173700524306624e-05	-0.00024566416671645275
3.557244739371806	0.0006020342964223236	0.0006082722723895989	0.0006476532756971513	0.000652798114798112	0.000673266647969846	0.0006777421106491573	0.0007001188186383621	0.0007038514109717849	0.0007549813415534168	0.000757071050080033	0.07792684087265316	0.07532849939746683	-2.974961413922811e-05	-0.00024367083914120236	-2.9947372138041523e-05	-0.0002452906200668681
3.578678928397448	0.0006014662367423194	0.000607698327387087	0.0006470421851080993	0.0006521821700440819	0.0006726313976164305	0.0006771026375235471	0.0006994582403983934	0.0007031873106532771	0.0007542690162384209	0.000756356752224664	0.07792686377120983	0.07532852153071318	-2.9526315625343774e-05	-0.00024329907807263407	-2.9722589281442474e-05	-0.00024491638787160763
3.600242269194432	0.0006008990448477714	0.0006071252591715955	0.0006464320282791481	0.0006515671664714	0.0006719971180734755	0.000676464141661452	0.0006987986718171489	0.0007025242253716898	0.0007535577799724249	0.0007556435464182784	0.07792688707970791	0.07532854406019966	-2.9304542411592166e-05	-0.0002429266343864367	-2.949934186433946e-05	-0.00024454146852312397
3.6219355399671502	0.0006003327223277076	0.0006065530693487901	0.0006458228069234934	0.0006509531058069353	0.0006713638111240304	0.0006758266248577704	0.000698140114751013	0.0007018621569932259	0.000752847634761958	0.0007549314346727142	0.07792691080552497	0.07532856699305762	-2.90842845346289e-05	-0.00024255350645097096	-2.92776198571338e-05	-0.00024416586037870336
3.643759523609069	0.0005997672707749092	0.0006059817595281309	0.0006452145227584333	0.0006503399897816914	0.0006707314785554454	0.0006751900889117277	0.0006974825710608804	0.0007012011073886193	0.0007521385826184943	0.0007542204190047607	0.0779269349561717	0.07532859033654646	-2.886553209072336e-05	-0.00024217969259751615	-2.9057413290284675e-05	-0.00024378956175882815
3.6657150077309777	0.0005992026917860021	0.000605411331322966	0.0006446071775054687	0.0006497278201309082	0.000670100122159477	0.0006745545356269863	0.0006968260426122672	0.0007005410784332483	0.0007514306255585733	0.0007535105014362819	0.07792695953929547	0.07532861409805829	-2.8648275235446455e-05	-0.00024180519112035337	-2.8838712253932697e-05	-0.00024341257094634416
3.6878027846894206	0.0005986389869615362	0.0006048417863506098	0.0006440007728903877	0.0006491165985941494	0.0006694697437323762	0.0006739199668117313	0.0006961705312754022	0.0006998820720072283	0.0007507237656039006	0.000752801683994319	0.07792698456268048	0.07532863828511684	-2.8432504183713986e-05	-0.0002414300002790415	-2.8621506897931123e-05	-0.0002430348861892917
3.710023651615288	0.0005980761579060651	0.0006042731262324263	0.0006433953106433546	0.0006485063269153907	0.0006688403450749806	0.000673286384278767	0.0006955160389253255	0.0006992240899955102	0.0007500180047814546	0.0007520939687111959	0.07792701003425243	0.0753286629053832	-2.821820920919857e-05	-0.00024105411829611345	-2.8405787431297694e-05	-0.00024265650569837982
3.732378410442586	0.000597514206228234	0.0006037053525939167	0.0006427907924990056	0.0006478970068431153	0.0006682119279928163	0.000672653789845615	0.0006948625674419922	0.0006985671342879843	0.0007493133451236006	0.0007513873576246334	0.07792703596207942	0.07532868796665602	-2.8005380644039943e-05	-0.00024067754335699298	-2.819154412193707e-05	-0.0002422774276472639
3.7548678679373717	0.0005969531335408624	0.0006031384670648019	0.000642187220196537	0.0006472886401304046	0.0006675844942961893	0.0006720221853346093	0.000694210118710371	0.0006979112067795792	0.0007486097886681986	0.0007506818527778573	0.07792706235437637	0.07532871347687561	-2.779400887873741e-05	-0.0002403002736114379	-2.797876729644308e-05	-0.00024189765017312848
3.777492835726878	0.0005963929414610252	0.0006025724712791073	0.0006415845954797961	0.0006466812285350296	0.0006669580458002801	0.0006713915725729918	0.0006935586946205416	0.0006972563093703614	0.0007479073374587095	0.0007499774562197064	0.07792708921950559	0.07532873944412431	-2.7584084361726574e-05	-0.00023992230717234664	-2.7767447339763912e-05	-0.00024151717137652073
3.8002541303288	0.0005958336316101388	0.0006020073668752463	0.0006409829200973733	0.0006460747738195427	0.0006663325843252417	0.0006707619533930078	0.0006929082970677976	0.0006966024439656364	0.000747205993544308	0.0007492741700047422	0.07792711656598067	0.07532876587663129	-2.737559759906534e-05	-0.00023954364211534185	-2.755757469484997e-05	-0.00024113598932018476
3.823152573180761	0.000595275205614046	0.0006014431554961095	0.0006403821958026957	0.0006454692777513728	0.0006657081116962959	0.0006701333296320075	0.0006922589279527486	0.0006959496124760534	0.0007465057589799937	0.0007485719961933641	0.07792714440247003	0.07532879278277521	-2.716853915425005e-05	-0.00023916427647976968	-2.7349139862473462e-05	-0.0002407541020305881
3.8461889906699622	0.0005947176651030962	0.0006008798387891431	0.0006397824243541141	0.0006448647421029125	0.0006650846297438262	0.0006695057031325344	0.000691610589181415	0.000695297816817699	0.0007458066358266963	0.0007478709368519119	0.07792717273779694	0.07532882017108491	-2.696289964778699e-05	-0.00023878420826717317	-2.7142133400798185e-05	-0.0002403715074961177
3.8693642141629967	0.0005941610117122379	0.0006003174184064444	0.0006391836075150048	0.0006442611686516213	0.0006644621403034825	0.0006688790757424352	0.0006909632826653404	0.000694647058912211	0.0007451086261513965	0.0007471709940527888	0.07792720158094503	0.07532884805024416	-2.6758669757067505e-05	-0.0002384034354429021	-2.6936545925237282e-05	-0.00023998820366843976
3.892679080035866	0.0005936052470810917	0.0005997558960048343	0.0006385857470538476	0.0006436585591801051	0.0006638406452162651	0.0006682534493149413	0.0006903170103216785	0.0006939973406868648	0.0007444117320272227	0.000746472169874557	0.07792723094106108	0.07532887642909203	-2.6555840215995025e-05	-0.00023802195593500275	-2.6732368108095886e-05	-0.00023960418846183384
3.9161344297041563	0.0005930503728540472	0.0005991952732459569	0.0006379888447443334	0.0006430569154762225	0.0006632201463286354	0.0006676288257087828	0.0006896717740733083	0.0006933486640746926	0.0007437159555335771	0.0007457744664020658	0.07792726082745559	0.07532890531663042	-2.6354401814606895e-05	-0.00023763976763344075	-2.652959067819642e-05	-0.0002392194597524433
3.9397311096534064	0.0005924963906803399	0.0005986355517963539	0.0006373929023654473	0.0006424562393331695	0.0006626006454926035	0.0006670052067882734	0.000689027575848928	0.0006927010310145709	0.0007430212987562379	0.0007450778857265501	0.07792729124960854	0.07532893472202014	-2.615434539898591e-05	-0.00023725686839162763	-2.6328204420805745e-05	-0.00023883401537969084
3.963469971469652	0.0005919433022141405	0.0005980767333275586	0.0006367979217015668	0.0006418565325495782	0.0006619821445658316	0.000666382594423417	0.0006883844175831618	0.0006920544434513342	0.0007423277637874758	0.000744382429945752	0.07792732221717044	0.07532896465459069	-2.5955661870819685e-05	-0.0002368732560251996	-2.612820017707483e-05	-0.00023844785314425243
3.987351871870168	0.0005913911091146381	0.0005975188195161794	0.0006362039045425511	0.0006412577969296101	0.0006613646454117284	0.0006657609904900035	0.0006877423012166584	0.0006914089033358735	0.0007416353527261642	0.0007436881011640294	0.07792735373996647	0.0753289951238385	-2.575834218716648e-05	-0.000236488928311962	-2.5929568843967646e-05	-0.00023806097080927846
4.01137767273438	0.0005908398130461297	0.0005969618120439878	0.0006356108526838407	0.0006406600342830513	0.0006607481498995507	0.0006651403968697085	0.0006871012286961993	0.0006907644126252412	0.0007409440676778958	0.0007429949014924719	0.07792738582799864	0.07532902613943128	-2.5562377360167227e-05	-0.00023610388299219465	-2.573230137390206e-05	-0.00023767336610031053
4.035548241134971	0.0005902894156781007	0.0005964057125980022	0.000635018767926545	0.0006400632464254038	0.0006601326599044989	0.0006645208154501898	0.0006864612019747982	0.0006901209732827539	0.0007402539107550915	0.0007423028330490091	0.07792741849145184	0.0753290577112136	-2.5367758456774914e-05	-0.00023571811776837426	-2.5536388774444543e-05	-0.0002372850367045043
4.059864449369175	0.0005897399186853166	0.0005958505228705803	0.000634427652077542	0.0006394674351779857	0.0006595181773078182	0.0006639022481251916	0.0006858222230118066	0.0006894785872780976	0.0007395648840771181	0.0007416118979585316	0.07792745174069263	0.07532908984920521	-2.5174476598426726e-05	-0.00023533163030453608	-2.5341822107996168e-05	-0.00023689598027029635
4.08432717499025	0.0005891913237479077	0.0005952962445595029	0.0006338375069495707	0.0006388726023680239	0.0006589047039968975	0.0006632846967946419	0.0006851842937730187	0.0006888372565874338	0.0007388769897704009	0.0007409220983530016	0.07792748558627655	0.07532912256360909	-2.498252296084108e-05	-0.00023494441822721757	-2.5148592491645166e-05	-0.0002365061944087088
4.108937300839158	0.000588643632551453	0.0005947428793680619	0.0006332483343613246	0.0006382787498287488	0.0006582922418653674	0.000662668163364751	0.0006845474162307724	0.0006881969831935006	0.0007381902299685373	0.0007402334363715668	0.07792752003894847	0.07532915586481168	-2.4791888773646395e-05	-0.00023455647912429267	-2.495669109670723e-05	-0.00023611567669148958
4.133695715076422	0.0005880968467870726	0.0005941904290051507	0.0006326601361375505	0.0006376858793994942	0.0006576807928132029	0.0006620526497481171	0.0006839115923640593	0.0006875577690857233	0.0007375046068124145	0.000739545914160679	0.07792755510964945	0.0753291897633869	-2.4602565320192005e-05	-0.00023416781054574898	-2.476610914859366e-05	-0.0002357244246524448
4.15860331121418	0.0005875509681515084	0.0005936388951853475	0.0006320729141091381	0.0006370939929257864	0.0006570703587468185	0.000661438157863819	0.0006832768241586227	0.0006869196162603124	0.0007368201224503196	0.0007388595338742042	0.07792759080951689	0.07532922427010087	-2.441454393720642e-05	-0.0002337784100028828	-2.457683792643668e-05	-0.0002353324357863007
4.183660988148428	0.000587005998347219	0.0005930882796290113	0.0006314866701132242	0.0006365030922594505	0.0006564609415791755	0.0006608246896375275	0.0006826431136070719	0.00068628252672038	0.0007361367790380632	0.0007381742976735465	0.07792762714988993	0.07532925939591371	-2.4227816014469467e-05	-0.00023338827496802161	-2.438886876278412e-05	-0.00023493970754862037
4.208869650191461	0.0005864619390824607	0.0005925385840623626	0.0006309014059932812	0.0006359131792586986	0.0006558525432298777	0.0006602122470015982	0.0006820104627089801	0.0006856465024760356	0.0007354545787390887	0.0007374902077277571	0.07792766414231174	0.07532929515198264	-2.4042372994647482e-05	-0.00023299740287499593	-2.4202193043434614e-05	-0.00023454623735641444
4.2342302071045115	0.0005859187920713817	0.0005919898102175804	0.0006303171235992189	0.000635324255788234	0.0006552451656252765	0.00065960083189518	0.0006813788734709981	0.0006850115455445034	0.000734773523724596	0.0007368072662136581	0.07792770179853646	0.07532933154966885	-2.3858206372972396e-05	-0.0002326057911191115	-2.4016802207071572e-05	-0.00023415202258753043
4.259743574130585	0.0005853765590341044	0.0005914419598328833	0.0006297338247874764	0.0006347363237193416	0.000654638810698567	0.0006589904462643107	0.0006807483479069525	0.0006843776579502185	0.0007340936161736487	0.0007361254753159524	0.07792774013052833	0.07532936860053745	-2.3675307696993664e-05	-0.0002322134370568718	-2.3832687745060227e-05	-0.00023375706058087475
4.285410672027485	0.0005848352416968173	0.0005908950346526245	0.0006291515114211219	0.0006341493849299913	0.0006540334803898946	0.0006583810920620247	0.0006801188880379588	0.0006837448417249418	0.0007334148582733007	0.0007354448372273457	0.07792777915046985	0.07532940631636223	-2.34936685661203e-05	-0.00023182033800425716	-2.3649841200984456e-05	-0.000233361348635025
4.311232427101037	0.0005842948417918661	0.0005903490364273829	0.0006285701853699539	0.0006335634413049372	0.000653429176646459	0.0006577727712484561	0.0006794904958925303	0.0006831130989078696	0.0007327372522187139	0.0007347653541486696	0.07792781887076196	0.07532944470913087	-2.3313280631626077e-05	-0.00023142649123936154	-2.34682541706277e-05	-0.00023296488400986748
4.337209771238533	0.0005837553610578364	0.0005898039669140462	0.0006279898485105896	0.000632978494735808	0.0006528259014226089	0.0006571654857909366	0.0006788631735066779	0.0006824824315457322	0.0007320608002132687	0.0007340870282889877	0.07792785930403105	0.07532948379104754	-2.313413559626616e-05	-0.0002310318940011158	-2.3287918301535815e-05	-0.00023256766392559802
4.363343641942354	0.0005832168012396485	0.0005892598278759091	0.0006274105027265701	0.0006323945471212148	0.0006522236566799511	0.0006565592376641058	0.0006782369229240249	0.0006818528416929135	0.0007313855044686903	0.0007334098618657277	0.0779279004631313	0.07532952357453776	-2.2956225213831283e-05	-0.00023063654348741414	-2.310882529273431e-05	-0.00023216968556200035
4.389634982363801	0.0005826791640886465	0.0005887166210827593	0.000626832149908459	0.0006318116003668469	0.0006516224443874556	0.000655954028850011	0.0006776117461959163	0.0006812243314115539	0.000730711367205169	0.0007327338571047937	0.07792794236114994	0.07532956407224944	-2.27795412891061e-05	-0.00023024043685730688	-2.2930966894551402e-05	-0.00023177094605950077
4.416084741337141	0.0005821424513626858	0.0005881743483109699	0.000626254791953937	0.0006312296563855697	0.0006510222665215531	0.0006553498613382128	0.000676987645381523	0.0006805969027716615	0.0007300383906514746	0.0007320590162406889	0.07792798501141027	0.07532960529706186	-2.2604075677550017e-05	-0.00022984357123040366	-2.2754334908257207e-05	-0.00023137144251808572
4.442693873413836	0.0005816066648262255	0.0005876330113435922	0.0006256784307679036	0.0006306487170975278	0.0006504231250662435	0.000654746737125891	0.0006763646225479541	0.0006799705578512227	0.00072936657704508	0.0007313853415166366	0.07792802842747673	0.0753296472620857	-2.242982028493115e-05	-0.00022944594368579097	-2.257892118585035e-05	-0.00023097117199780137
4.469463338897009	0.0005810718062504174	0.000587092611970443	0.000625103068262576	0.0006300687844302415	0.000649825022013199	0.000654144658217947	0.0006757426797703667	0.0006793452987363105	0.0007286959286322822	0.0007307128351846981	0.07792807262315934	0.07532968998066955	-2.225676706713725e-05	-0.0002290475512625456	-2.2404717629731855e-05	-0.0002305701315180042
4.49639410387609	0.0005805378774131987	0.0005865531519882019	0.0006245287063575893	0.0006294898603187119	0.0006492279593618693	0.0006535436266271131	0.0006751218191320756	0.0006787211275211982	0.0007280264476683235	0.0007300414995059001	0.07792811761251721	0.07532973346640223	-2.2084908029884262e-05	-0.00022864839095948497	-2.223171619247788e-05	-0.00023016831805755533
4.523487140261684	0.0005800048800993821	0.0005860146332004993	0.0006239553469800963	0.0006289119467055178	0.0006486319391195868	0.000652943644374055	0.0006745020427246641	0.0006780980463084686	0.0007273581364175139	0.000729371336750351	0.07792816340986353	0.0753297777331198	-2.191423522841275e-05	-0.0002282484597346951	-2.205990887654656e-05	-0.0002297657285547372
4.550743425820648	0.000579472816100748	0.0005854770574180119	0.0006233829920648689	0.0006283350455409207	0.0006480369633016736	0.0006523447134874812	0.0006738833526480974	0.0006774760572091273	0.0007266909971533537	0.0007287023491973688	0.07792821002977206	0.0753298227949074	-2.1744740767310963e-05	-0.00022784775450614136	-2.188928773399698e-05	-0.00022936235990654585
4.578163944211368	0.0005789416872161341	0.0005849404264585545	0.0006228116435543965	0.0006277591587829643	0.0006474430339315445	0.0006517468360042488	0.0006732657510108293	0.0006768551623427142	0.0007260250321586543	0.0007280345391356015	0.0779282574870786	0.0753298686661056	-2.1576416800167877e-05	-0.00022744627215079416	-2.171984486628621e-05	-0.0002289582089695652
4.605749685019276	0.0005784114952515313	0.0005844047421471709	0.0006222413033989912	0.0006271842883975759	0.0006468501530408174	0.0006511500139694686	0.0006726492399299196	0.0006762353638374146	0.0007253602437256664	0.0007273679088631495	0.07792830579688761	0.07532991536131425	-2.1409255529316468e-05	-0.00022704400950460113	-2.155157242393277e-05	-0.00022855327255888458
4.633501643792551	0.0005778822420201729	0.0005838700063162318	0.000621671973556886	0.0006266104363586715	0.0006462583226694168	0.0006505542494366161	0.000672033821531143	0.0006756166638301746	0.0007246966341561985	0.000726702460687694	0.07792835497457688	0.07532996289539694	-2.1243249205616863e-05	-0.00022664096336258432	-2.1384462606259882e-05	-0.0002281475474481126
4.6614208220780515	0.0005773539293426292	0.000583336220805525	0.0006211036559943395	0.0006260376046482574	0.0006456675448656843	0.0006499595444676378	0.0006714194979491046	0.0006749990644668143	0.0007240342057617475	0.000726038196926619	0.07792840503580234	0.07533001128348643	-2.107839012813542e-05	-0.00022623713047849325	-2.1218507661161304e-05	-0.00022774103036959925
4.689508227457455	0.0005768265590468991	0.0005828033874623514	0.0006205363526857356	0.0006254657952565326	0.0006450778216864834	0.0006493659011330597	0.0006708062713273511	0.0006743825679021406	0.0007233729608636188	0.0007253751199071371	0.07792845599650357	0.07533006054099023	-2.0914670643957384e-05	-0.00022583250756494366	-2.1053699884832425e-05	-0.00022733371801399171
4.717764873583629	0.0005763001329685048	0.0005822715081416183	0.0006199700656136885	0.0006248950101819938	0.000644489155197309	0.0006487733215120964	0.0006701941438184855	0.0006737671763000615	0.0007227129017930544	0.0007247132319664159	0.07792850787290749	0.07533011068359177	-2.075208314777227e-05	-0.00022542709129201588	-2.0890031621430272e-05	-0.00022692560702948505
4.746191780217212	0.0005757746529505866	0.0005817405847059373	0.0006194047967691477	0.0006243252514315419	0.0006439015474724001	0.0006481818076927633	0.0006695831175842853	0.0006731528918337061	0.0007220540308913621	0.0007240525354517069	0.07792856068153557	0.0753301617272608	-2.059062008181317e-05	-0.0002250208782890034	-2.072749526293126e-05	-0.000226516694022863
4.774789973263409	0.0005752501208439936	0.0005812106190257149	0.000618840548151496	0.0006237565210205798	0.00064331500059484	0.000647591361771981	0.0006689731947958099	0.0006725397166855316	0.0007213963505100362	0.0007233930327204677	0.07792861443920757	0.07533021368825556	-2.0430273935447343e-05	-0.0002246138651427615	-2.0566083248810263e-05	-0.00022610697555872084
4.803560484809025	0.0005747265385073832	0.0005806816129792522	0.0006182773217686615	0.0006231888209731255	0.0006427295166566773	0.0006470019858556907	0.0006683643776335255	0.0006719276530474475	0.0007207398630108931	0.0007227347261404954	0.07792866916304814	0.07533026658312736	-2.0271037244994072e-05	-0.00022420604839815117	-2.0405788065747457e-05	-0.00022569644815877143
4.832504353159697	0.0005742039078073097	0.0005801535684528381	0.000617715119637213	0.0006226221533219112	0.0006421450977590242	0.0006464136820589626	0.0006677566682874107	0.0006713167031209266	0.0007200845707661903	0.0007220776180900502	0.0779287248704912	0.07533032042872777	-2.01129025934714e-05	-0.00022379742455826135	-2.0246602247458306e-05	-0.00022528510830283066
4.861622622877388	0.0005736822306183244	0.0005796264873408461	0.000617153943782473	0.0006220565201084918	0.000641561746012176	0.0006458264525061063	0.0006671500689570817	0.0006707068691171244	0.0007194304761587627	0.0007214217109579867	0.07792878157928675	0.07533037524221349	-1.995586261021795e-05	-0.00022338799008254917	-2.0088518374299785e-05	-0.00022487295242709648
4.890916344818065	0.000573161508823071	0.0005791003715458344	0.0006165937962386201	0.0006214919233833536	0.0006409794635357195	0.0006452402993307876	0.000666544581851906	0.0006700981532569986	0.0007187775815821508	0.0007207670071438865	0.07792883930750508	0.07533043104105107	-1.9799909970780183e-05	-0.00022297774138851922	-1.993152907311252e-05	-0.00022445997692509267
4.9203865761696335	0.000572641744312379	0.0005785752229786378	0.0006160346790487945	0.0006209283652060163	0.0006403982524586434	0.000644655224676135	0.0006659402091911195	0.0006694905577714235	0.0007181258894407279	0.0007201135090581825	0.0779288980735434	0.07533048784302344	-1.964503739664003e-05	-0.00022256667485104353	-1.977562701701782e-05	-0.00022404617814794636
4.950034380490085	0.0005721229389853607	0.0005780510435584674	0.0006154765942652032	0.0006203658476451422	0.0006398181149194504	0.0006440712306948535	0.0006653369532039444	0.0006688840849013092	0.0007174754021498324	0.0007194612191222928	0.07792895789613315	0.0753305456662352	-1.949123765484541e-05	-0.00022215478680132072	-1.962080492499095e-05	-0.00022363155240251453
4.979860827745887	0.0005716050947495106	0.0005775278352130107	0.0006149195439492309	0.0006198043727786472	0.0006392390530662729	0.0006434883195493428	0.0006647348161297112	0.0006682787368977256	0.0007168261221359018	0.0007188101397687557	0.07792901879434398	0.07533060452911819	-1.933850355790266e-05	-0.0002217420735277642	-1.9467055561737945e-05	-0.00022321609595248038
5.009866994350591	0.0005710882135207974	0.0005770055998785246	0.0006143635301715419	0.0006192439426938017	0.0006386610690569804	0.0006429064934118039	0.000664133800217972	0.0006676745160220148	0.0007161780518365982	0.0007181602734413538	0.07792908078759009	0.07533066445043914	-1.918682796341921e-05	-0.00022132853127512786	-1.9314371737409394e-05	-0.00022279980501789531
5.040053963203681	0.000570572297223768	0.0005764843394999406	0.0006138085550121934	0.000618684559487348	0.0006380841650593003	0.00064232575446436	0.0006635339077286276	0.000667071424545919	0.0007155311937009506	0.0007175116225952569	0.07792914389563795	0.07533072544930279	-1.9036203773930074e-05	-0.0002209141562449224	-1.916274630734717e-05	-0.0002223826757748737
5.070422823729659	0.0005700573477916372	0.0005759640560309562	0.000613254620560737	0.0006181262252656003	0.0006375083432509225	0.0006417461048991651	0.000662935140932039	0.0006664694647516936	0.0007148855501894764	0.000716864189697145	0.07792920813861069	0.07533078754516041	-1.888662393654747e-05	-0.00022049894459419406	-1.9012172171801664e-05	-0.00022196470435525972
5.100974671917351	0.0005695433671663964	0.0005754447514341424	0.0006127017289163363	0.0006175689421445632	0.0006369336058196269	0.0006411675469185264	0.0006623375021091597	0.000665868638932237	0.0007142411237743297	0.0007162179772253533	0.07792927353699693	0.07533085075781491	-1.873808144278559e-05	-0.00022008289243610757	-1.8862642275695868e-05	-0.0002215458868464193
5.131710610359471	0.0005690303572989011	0.0005749264276810371	0.0006121498821878663	0.0006170127122500346	0.0006363599549633848	0.0006405900827350142	0.0006617409935516454	0.0006652689493912065	0.0007135979169394217	0.0007155729876699983	0.07792934011165517	0.07533091510742847	-1.859056932834724e-05	-0.0002196659958401126	-1.871414960841894e-05	-0.0002211262192914898
5.1626317482924104	0.0005685183201489794	0.0005744090867522496	0.0006115990824940314	0.0006164575377177211	0.0006357873928904855	0.0006400137145715821	0.0006611456175619855	0.0006646703984431449	0.0007129559321805682	0.0007149292235331206	0.07792940788382158	0.07533098061452788	-1.844408067275781e-05	-0.00021924825083044497	-1.856668720351569e-05	-0.00022070569768864456
5.193739201636265	0.0005680072576855252	0.0005738927306375585	0.0006110493319634699	0.0006159034206933467	0.000635215921819646	0.000639438444661682	0.00066055137645362	0.0006640729884136011	0.0007123151720056177	0.0007142866873288157	0.0779294768751169	0.07533104730001065	-1.8298608599233435e-05	-0.00021882965338729243	-1.8420248138495757e-05	-0.00022028431799146764
5.225034093035115	0.0005674971718866012	0.0005733773613360131	0.0006105006327348676	0.0006153503633327631	0.0006346455439801307	0.0006388642752493817	0.0006599582725510661	0.0006634767216392538	0.0007116756389345931	0.0007136453815833723	0.07792954710755355	0.07533111518515322	-1.8154146274349664e-05	-0.00021841019944539297	-1.827482553450749e-05	-0.00021986207610771857
5.256517551897525	0.0005669880647395392	0.0005728629808560384	0.0006099529869570685	0.0006147983678020677	0.000634076261611869	0.0006382912085894864	0.000659366308190041	0.0006628816004680412	0.0007110373354998277	0.0007130053088354155	0.07792961860354175	0.0753311842916169	-1.8010686907869722e-05	-0.00021798988489493687	-1.813041255616099e-05	-0.00021943896790015127
5.288190714437326	0.0005664799382410381	0.000572349591215531	0.0006094063967891846	0.000614247436277708	0.0006335080769655706	0.0006377192469476519	0.0006587754857175848	0.000662287627259279	0.0007104002642461022	0.0007123664716360375	0.0779296913858973	0.0753312546414558	-1.786822375247736e-05	-0.00021756870558084507	-1.7987002411311293e-05	-0.00021901498918641682
5.320054723714605	0.0005659727943972678	0.0005718371944419658	0.0006088608644007099	0.0006136975709465999	0.0006329409923028457	0.0006371483926005067	0.0006581858074921883	0.0006616948043837898	0.0007097644277307858	0.0007117288725489403	0.07792976547784995	0.07533132625712254	-1.772675010344206e-05	-0.00021714665730158955	-1.7844588350662827e-05	-0.00021859013573716224
5.352110729676963	0.0005654666352239725	0.0005713257925725002	0.0006083163919716356	0.000613148774006243	0.0006323750098963275	0.0006365786478357753	0.0006575972758839204	0.0006611031342240325	0.0007091298285239788	0.000711092514150581	0.07792984090304894	0.07533139916147612	-1.758625929849933e-05	-0.00021672373581035909	-1.7703163667653204e-05	-0.000218164403277335
5.384359889201005	0.0005649614627465683	0.0005708153876540729	0.0006077729816925582	0.0006126010476648305	0.000631810132029786	0.0006360100149523935	0.0006570098932745503	0.0006605126191742244	0.0007084964692086481	0.0007104573990303047	0.0779299176855728	0.07533147337778982	-1.744674471761999e-05	-0.0002162999368150731	-1.7562721698246783e-05	-0.00021773778748626627
5.41680336613411	0.0005644572790002473	0.0005703059817435101	0.0006072306357647958	0.0006120543941413651	0.0006312463609982506	0.000635442496260631	0.0006564236620576758	0.0006599232616404708	0.0007078643523807705	0.0007098235297904893	0.0779299958499346	0.07533154892975867	-1.730819978264589e-05	-0.000215875255976411	-1.742325582059119e-05	-0.00021731028399640806
5.44944233133642	0.0005639540860300831	0.0005697975769076291	0.0006066893564005042	0.0006115088156657759	0.0006306836991081336	0.0006348760940822131	0.0006558385846388545	0.0006593350640408933	0.0007072334806494779	0.0007091909090466892	0.07793007542109237	0.075331625841505	-1.7170617957135495e-05	-0.0002154496889087143	-1.7284759454767526e-05	-0.00021688188839270872
5.482277962723094	0.0005634518858911321	0.000569290175223346	0.0006061491458227899	0.0006109643144790351	0.0006301221486773486	0.0006343108107504473	0.0006552546634357294	0.0006587480288057627	0.0007066038566371982	0.00070855953942778	0.07793015642445507	0.07533170413759005	-1.703399274612799e-05	-0.00021502323118011146	-1.714722606264464e-05	-0.00021645259621384805
5.515311445306831	0.0005629506806485366	0.0005687837787777753	0.0006056100062658247	0.0006104208928332707	0.0006295617120354335	0.0006337466486103381	0.0006546719008781575	0.0006581621583776219	0.0007059754829797973	0.0007079294235760968	0.07793023888589246	0.07533178384301815	-1.689831769589173e-05	-0.00021459587831147708	-1.7010649147601586e-05	-0.00021602240295125197
5.548543971240616	0.0005624504723776312	0.0005682783896683401	0.0006050719399749644	0.0006098785529918874	0.0006290023915236738	0.0006331836100187184	0.0006540902994083425	0.0006575774552114226	0.000705348362326729	0.0007073005641475864	0.07793032283174266	0.07533186498324726	-1.6763586393677907e-05	-0.00021416762577657067	-1.687502225425526e-05	-0.00021559130404850968
5.581976739860765	0.0005619512631640458	0.000567774010002876	0.0006045349492068633	0.0006093372972296815	0.0006284441894952252	0.0006326216973443683	0.0006535098614809629	0.0006569939217746522	0.0007047224973411759	0.0007066729638119473	0.07793040828882021	0.07533194758419548	-1.6629792467475965e-05	-0.00021373846900138438	-1.6740338968255705e-05	-0.0002151592949015818
5.615610957730194	0.0005614530551038145	0.0005672706418997393	0.0006039990362295942	0.000608797127832962	0.0006278871083152404	0.0006320609129681443	0.0006529305895633066	0.0006564115605474704	0.0007040978907002005	0.0007060466252527809	0.07793049528442549	0.07533203167225143	-1.6496929585805425e-05	-0.0002133084033644067	-1.6606592916031115e-05	-0.00021472637085821755
5.649447838681973	0.0005609558503034761	0.0005667682874879132	0.0006034642033227627	0.0006082580470996672	0.00062733115036099	0.0006315012592831016	0.0006523524861353992	0.0006558303740228379	0.0007034745450948878	0.0007054215511677363	0.07793058384635355	0.0753321172742809	-1.63649914575216e-05	-0.000212877424196678	-1.6473777764597006e-05	-0.00021429252721834324
5.6834886038631165	0.0005604596508801842	0.0005662669489071144	0.0006029304527776274	0.0006077200573394847	0.0006267763180219892	0.000630942738694622	0.0006517755536901383	0.0006552503647066507	0.0007028524632304967	0.0007047977442686586	0.0779306740029021	0.07533220441763554	-1.6233971831465174e-05	-0.00021244552678020834	-1.634188722127866e-05	-0.00021385775923314643
5.717734481778674	0.0005599644589618143	0.0005657666283079032	0.0006023977868972205	0.0006071831608739717	0.000626222613700127	0.0006303853536205399	0.0006511997947334295	0.0006546715351178757	0.0007022316478266094	0.0007041752072817406	0.07793076578288238	0.0753322931301631	-1.610386449633211e-05	-0.00021201270634896296	-1.6210915033482154e-05	-0.0002134220621049232
5.75218670833605	0.0005594702766870681	0.0005652673278517911	0.0006018662079964649	0.0006066473600366757	0.0006256700398097878	0.0006298291064912711	0.0006506252117843159	0.0006540938877886851	0.0007016121016172793	0.0007035539429476709	0.0779308592156249	0.07533238344021659	-1.597466328043251e-05	-0.00021157895808830707	-1.6080854988468826e-05	-0.0002129854309868423
5.786846526889619	0.000558977106205584	0.0005647690497113506	0.0006013357184022955	0.0006061126571732569	0.0006251185987779832	0.000629273999749941	0.0006500518073751183	0.0006535174252645916	0.0007009938273511845	0.0007029339540217866	0.07793095433099531	0.07533247537665987	-1.5846362051378377e-05	-0.00021114427713385397	-1.5951700913098554e-05	-0.00021254786098254264
5.821715188285586	0.0005584849496780471	0.0005642717960703253	0.0006008063204537829	0.0006055790546416098	0.0006245682930444797	0.0006287200358525144	0.0006494795840515694	0.0006529421501045874	0.0007003768277917804	0.0007023152432742263	0.07793105115939675	0.07533256896888217	-1.5718954716017683e-05	-0.00021070865857317211	-1.5823446673725663e-05	-0.00021210934714707697
5.856793950907131	0.00055799380927629	0.0005637755691237359	0.0006002780165022475	0.0006050465548119813	0.0006240191250619219	0.000628167217267919	0.0006489085443729454	0.0006523680648812741	0.0006997611057174459	0.0007016978134900762	0.0779311497317847	0.07533266424680318	-1.559243522003366e-05	-0.00021027209744343967	-1.5696086175796473e-05	-0.00021166988448483026
5.892084080719833	0.0005575036871834142	0.0005632803710779989	0.0005997508089113922	0.0006045151600671029	0.0006234710972959726	0.0006276155464781873	0.0006483386909122138	0.0006517951721810129	0.000699146663921648	0.0007010816674695361	0.07793125007967457	0.07533276124088674	-1.546679754779734e-05	-0.00020983458873194416	-1.5569613363677556e-05	-0.00021122946794972786
5.927586851317345	0.0005570145855938893	0.0005627862041510296	0.0005992247000574152	0.0006039848728023065	0.0006229242122254323	0.0006270650259785769	0.0006477700262561609	0.0006512234746040505	0.0006985335052130867	0.0007004668080280625	0.07793135223515343	0.07533285998214473	-1.5342035722168065e-05	-0.00020939612737637392	-1.5444022220511763e-05	-0.00021078809244602648
5.963303543967366	0.0005565265067136711	0.0005622930705723608	0.0005986996923291421	0.0006034556954256538	0.0006223784723423788	0.0006265156582777098	0.0006472025530055393	0.0006506529747646705	0.0006979216324158585	0.000699853237996534	0.07793145623088826	0.0753329605021555	-1.5218143804188178e-05	-0.00020895670826323598	-1.5319306767867802e-05	-0.00021034575282645462
5.999235447657878	0.0005560394527603086	0.0005618009725832512	0.000598175788128145	0.0006029276303580607	0.0006218338801522948	0.000625967445897702	0.0006466362737752039	0.0006500836752913257	0.0006973110483696091	0.0006992409602214023	0.07793156210013887	0.07533306283306519	-1.5095115892980668e-05	-0.00020851632622945204	-1.5195461065639626e-05	-0.0002099024438936975
6.035383859143656	0.000555553425963055	0.000561309912436798	0.0005976529898688664	0.0006024006800334206	0.000621290438174199	0.000625420391374295	0.0006460711911942503	0.0006495155788267818	0.0006967017559296895	0.000698629977564851	0.07793166987676754	0.07533316700760452	-1.4972946125435191e-05	-0.0002080749760605266	-1.5072479211744594e-05	-0.00020945816039867615
6.071750082993084	0.000555068428562983	0.0005608198923980533	0.00059713129997875	0.0006018748468987344	0.0006207481489407834	0.0006248744972569944	0.0006455073079061619	0.0006489486880282616	0.0006960937579673198	0.0006980202929049565	0.0779317795952488	0.07533327305909723	-1.485162867593745e-05	-0.0002076326524898947	-1.495035534185285e-05	-0.00020901289704007564
6.108335431635222	0.0005545844628130974	0.0005603309147441376	0.000596610720898364	0.000601350133414238	0.000620207014998547	0.0006243297661092038	0.0006449446265689502	0.0006483830055675873	0.0006954870573697482	0.0006974119091358486	0.07793189129068366	0.07533338102146894	-1.4731157756291136e-05	-0.0002071893502003791	-1.4829083629290182e-05	-0.00020856664846545525
6.145141225407182	0.000554101530978444	0.0005598429817643524	0.000596091255081527	0.0006008265420535274	0.0006196670389079272	0.0006237862005083578	0.0006443831498552953	0.0006478185341313225	0.0006948816570404067	0.0006968048291678678	0.07793200499880669	0.07533349092926178	-1.4611527615429956e-05	-0.0002067450638228996	-1.470865828475526e-05	-0.00020811940927011052
6.182168792601758	0.0005536196353362289	0.0005593560957602974	0.0005955729049954375	0.0006003040753036904	0.0006191282232434386	0.0006232438030460617	0.0006438228804526941	0.0006472552764209199	0.0006942775598990796	0.0006961990559277313	0.077932120756002	0.07533360281764322	-1.449273253915917e-05	-0.00020629978793573756	-1.4589073556097593e-05	-0.00020767117399680957
6.2194194695153895	0.00055313877817593	0.0005588702590459844	0.0005950556731208025	0.0005997827356654333	0.0006185905705938091	0.0006227025763282259	0.0006432638210636034	0.000646693235152863	0.0006936747688820632	0.000695594592358692	0.0779322385993114	0.07533371672241691	-1.4374766849989049e-05	-0.00020585351706509103	-1.4470323728085072e-05	-0.0002072219371353351
6.256894600496366	0.0005526589617994114	0.0005583854739479578	0.0005945395619519649	0.0005992625256532149	0.0006180540835621155	0.0006221625229752076	0.0006427059744055858	0.0006461324130588186	0.0006930732869423296	0.0006949914414207082	0.07793235856644902	0.07533383268003657	-1.4257624906905894e-05	-0.00020540624568406163	-1.4352403122174992e-05	-0.00020677169312184607
6.294595537993358	0.000552180188521042	0.0005579017428054079	0.0005940245739970362	0.0005987434477953763	0.0006175187647659247	0.0006216236456219493	0.0006421493432114576	0.0006455728128857806	0.0006924731170496953	0.000694389606090606	0.07793248069581088	0.0753339507276149	-1.4141301105136117e-05	-0.00020495796821258516	-1.4235306096366598e-05	-0.0002063204363397103
6.332523642604218	0.0005517024606678097	0.0005574190679702905	0.0005935107117780253	0.0005982255046342704	0.0006169846168374303	0.0006210859469181159	0.000641593930229437	0.0006450144373962183	0.0006918742621909846	0.0006937890893622448	0.07793260502648991	0.07533407090293817	-1.4025789875995315e-05	-0.00020450867901779246	-1.4119027044963428e-05	-0.00020586816111875517
6.370680283125076	0.0005512257805794375	0.0005569374518074428	0.0005929979778309684	0.0005977086987263961	0.0006164516424235916	0.0006205494295282365	0.000641039738223289	0.0006444572893682263	0.0006912767253701959	0.0006931898942466857	0.0779327315982864	0.07533419324447702	-1.3911085686581226e-05	-0.00020405837241234404	-1.4003560398283613e-05	-0.00020541486173404622
6.40906683659976	0.0005507501506085041	0.0005564568966947062	0.0005924863747060661	0.0005971930326425329	0.0006159198441862785	0.0006200140961318489	0.0006404867699724823	0.0006439013715956768	0.0006906805096086758	0.0006925920237723617	0.07793286045172287	0.07533431779139928	-1.3797183039624544e-05	-0.00020360704265501295	-1.3888900622515896e-05	-0.00020496053240624812
6.447684688369473	0.000550275573120558	0.0005559774050230431	0.0005919759049678109	0.0005966785089678726	0.0006153892248024078	0.0006194799494236384	0.0006399350282723321	0.000643346686888368	0.0006900856179452828	0.0006919954809852466	0.07793299162805482	0.07533444458358209	-1.3684076473270343e-05	-0.00020315468395026848	-1.3775042219502792e-05	-0.00020450516730151358
6.486535232122802	0.0005498020504942404	0.0005554989791966586	0.0005914665711951249	0.0005961651303021576	0.0006148597869640905	0.0006189469921135837	0.0006393845159341588	0.0006427932380721798	0.0006894920534365637	0.0006914002689490261	0.07793312516928753	0.0753345736616254	-1.3571760560852561e-05	-0.00020270129044774876	-1.366197972651681e-05	-0.00020404876053091436
6.525619869945995	0.0005493295851214009	0.0005550216216331196	0.0005909583759814923	0.0005956528992598119	0.0006143315333787704	0.0006184152269270984	0.0006388352357854349	0.0006422410279892231	0.0006888998191569212	0.0006908063907452697	0.07793326111818491	0.07533470506686478	-1.3460229910709255e-05	-0.00020224685624221916	-1.3549707716036669e-05	-0.00020359130614978904
6.564940012373588	0.0005488581794072193	0.0005545453347634792	0.000590451321935095	0.0005951418184700826	0.000613804466769372	0.0006178846566051806	0.0006382871906699417	0.0006416900594979991	0.0006883089181987903	0.0006902138494736056	0.07793339951828725	0.0753348388413861	-1.3349479165907646e-05	-0.00020179137537233716	-1.3438220795538268e-05	-0.00020313279815764584
6.604497078439295	0.0005483878357703275	0.0005540701210323962	0.000589945411678951	0.0005946318905771734	0.0006132785898744451	0.0006173552839045541	0.0006377403834479252	0.0006411403354735491	0.0006877193536728131	0.000689622648251894	0.07793354041392368	0.07533497502803609	-1.323950300414524e-05	-0.00020133484182183192	-1.3327513607357643e-05	-0.00020267323049853736
6.644292495727218	0.0005479185566429266	0.0005535959828982577	0.0005894406478510462	0.0005941231182403842	0.0006127539054483071	0.000616827111597817	0.0006371948169962464	0.000640591858807614	0.000687131128708011	0.0006890327902164024	0.0779336838502268	0.0753351136704386	-1.3130296137444514e-05	-0.000200877249517728	-1.3217580828345753e-05	-0.00020221259705895112
6.684327700423376	0.0005474503444709152	0.0005531229228333074	0.0005889370331044792	0.000593615504134252	0.0006122304162611965	0.000616300142473593	0.0006366504942085451	0.0006400446324087937	0.0006865442464519692	0.0006884442785219872	0.07793382987314668	0.07533525481300883	-1.3021853311966439e-05	-0.00020041859233024817	-1.3108417169753125e-05	-0.00020175089166880877
6.724604137367524	0.000546983201714007	0.0005526509433237641	0.0005884345701075952	0.0005931090509486881	0.0006117081250994156	0.0006157743793366757	0.0006361074179953935	0.0006394986592027018	0.0006859587100710077	0.0006878571163422675	0.07793397852946686	0.07533539850096647	-1.2914169307898585e-05	-0.00019995886407390973	-1.3000017377076331e-05	-0.00020128810810166042
6.76512326010531	0.0005465171308458536	0.0005521800468699481	0.0005879332615441236	0.0005926037613891181	0.0006111870347654789	0.0006152498250081785	0.0006355655912844525	0.0006389539421321244	0.0006853745227503625	0.0006872713068698045	0.07793412986681914	0.07533554478035026	-1.2807238939106444e-05	-0.00019949805850483227	-1.2892376229702365e-05	-0.00020082424007226984
6.805886530940724	0.0005460521343541746	0.0005517102359864106	0.0005874331101133268	0.0005920996381766285	0.000610667148078269	0.000614726482325691	0.0006350250170206393	0.000638410484157187	0.000684791687694373	0.0006866868533162889	0.07793428393369654	0.07533569369803442	-1.2701057053026744e-05	-0.00019903616932198664	-1.2785488540824515e-05	-0.0002003592812379329
6.846895420988873	0.0005455882147408749	0.000551241513202054	0.0005869341185301307	0.0005915966840481025	0.000610148467873179	0.0006142043541434227	0.0006344856981662802	0.0006378682882555079	0.0006842102081266542	0.000686103758912715	0.07793444077947466	0.07533584530174228	-1.2595618530436732e-05	-0.00019857319016623742	-1.2679349157194292e-05	-0.00019989322519753383
6.888151410229076	0.0005451253745221767	0.0005507738810602653	0.0005864362895252777	0.0005910949017563702	0.0006096309970022733	0.0006136834433323643	0.0006339476377012794	0.0006373273574223696	0.0006836300872902919	0.0006855220269095726	0.07793460045441966	0.07533599964006264	-1.2490918285255545e-05	-0.00019810911462014857	-1.2573952958924543e-05	-0.00019942606549112896
6.92965598755826	0.0005446636162287394	0.0005503073421190375	0.0005859396258454588	0.0005905942940703459	0.0006091147383344311	0.0006131637527804329	0.0006334108386232763	0.0006367876946708735	0.0006830513284480159	0.0006849416605770242	0.07793476300971341	0.07533615676246432	-1.23869512643612e-05	-0.0001976439362077892	-1.2469294859312509e-05	-0.00019895779559998827
6.971410650844719	0.0005442029424057923	0.0005498418989511038	0.0005854441302534673	0.00059009486377518	0.0006085996947555084	0.000612645285392634	0.0006328753039478155	0.0006362493030321134	0.0006824739348823968	0.0006843626632050989	0.07793492849746275	0.07533631671931307	-1.2283712447350333e-05	-0.00019717764839354002	-1.2365369804582214e-05	-0.00019848840894529096
7.01341690698215	0.0005437433556132576	0.0005493775541440628	0.0005849498055283365	0.0005895966136723996	0.0006080858691684867	0.0006121280440912129	0.0006323410367085065	0.0006357121855553362	0.0006818979098960269	0.0006837850381038747	0.07793509697071904	0.07533647956188862	-1.2181196846399421e-05	-0.0001967102445829122	-1.22621727737535e-05	-0.00019801789888881927
7.055676271944047	0.0005432848584258803	0.0005489143103005101	0.0005844566544654889	0.0005890995465800588	0.000607573264493632	0.0006116120318158128	0.0006318080399571949	0.0006351763453081105	0.0006813232568117131	0.0006832087886036706	0.07793526848349708	0.07533664534239864	-1.2079399505994168e-05	-0.0001962417181208126	-1.2159698778384416e-05	-0.00019754625873166787
7.098190270838397	0.0005428274534333597	0.0005484521700381694	0.0005839646798768835	0.000588603665332886	0.000607061883668652	0.0006110972515236342	0.0006312763167641293	0.000634641785376498	0.0006807499789726679	0.0006826339180552379	0.07793544309078969	0.07533681411399941	-1.1978315502802865e-05	-0.00019577206229229316	-1.2057942862409889e-05	-0.0001970734817142994
7.1409604379627405	0.0005423711432404739	0.0005479911359900228	0.0005834738845911603	0.0005881089727824319	0.0006065517296488514	0.0006105837061895913	0.0006307458702181279	0.0006341085088652183	0.0006801780797426977	0.0006820604298299493	0.07793562084858696	0.07533698593080884	-1.187793994544134e-05	-0.00019530127032148237	-1.1956900101933558e-05	-0.00019659956101597542
7.183988316859528	0.0005419159304672156	0.0005475312108044447	0.0005829842714537917	0.0005876154717972211	0.000606042805407294	0.000610071398806475	0.0006302167034267509	0.0006335765188978247	0.0006796075625064013	0.000681488327319997	0.07793580181389413	0.07533716084792769	-1.1778267974273463e-05	-0.00019482933537109948	-1.1856565605045631e-05	-0.0001961244897546871
7.227275460371831	0.0005414618177489204	0.0005470723971453324	0.0005824958433272315	0.0005871231652629002	0.0006055351139349613	0.00060956033238511	0.0006296888195164728	0.0006330458186168714	0.0006790384306693636	0.0006809176139385831	0.07793598604475001	0.075337338921454	-1.1679294761274966e-05	-0.00019435625054292638	-1.1756934511613845e-05	-0.0001956482609863086
7.270823430699384	0.0005410088077363985	0.0005466146976922421	0.0005820086030910634	0.0005866320560823928	0.0006050286582409119	0.0006090505099545211	0.0006291622216328507	0.0006325164111840915	0.0006784706876583486	0.00068034829312012	0.07793617360024549	0.07533752020850458	-1.1581015509787122e-05	-0.00019388200887660023	-1.1658001993082243e-05	-0.00019517086770413916
7.31463379945495	0.0005405569030960685	0.000546158115140522	0.0005815225536421538	0.0005861421471760489	0.0006045234413524464	0.0006085419345620938	0.0006286369129407019	0.0006319882997805678	0.0006779043369215021	0.0006797803683204263	0.0779363645405434	0.07533770476723138	-1.1483425454297293e-05	-0.00019340660334862814	-1.1559763252284687e-05	-0.00019469230283865324
7.358708147721062	0.0005401061065100931	0.0005457026522014499	0.0005810376978948072	0.0005856534414818041	0.0006040194663152719	0.000608034609273742	0.0006281128966242806	0.0006314614876069132	0.0006773393819285522	0.0006792138430169296	0.07793655892689748	0.07533789265684043	-1.1386519860315768e-05	-0.00019293002687310878	-1.1462213523257513e-05	-0.00019421255925697323
7.403048066107065	0.0005396564206765099	0.0005452483116023665	0.0005805540387809153	0.000585165941955329	0.0006035167361936629	0.0006075285371740702	0.0006275901758874493	0.0006309359778834437	0.0006767758261710063	0.0006786487207088642	0.07793675682167088	0.07533808393761203	-1.129029402419622e-05	-0.00019245227230139939	-1.136534807109641e-05	-0.00019373162976325797
7.447655154806527	0.0005392078483093669	0.0005447950960868129	0.0005800715792501117	0.0005846796515701858	0.0006030152540706282	0.0006070237213665399	0.0006270687539538591	0.000630411773850356	0.0006762136731623561	0.000678085004917474	0.07793695828836018	0.0753382786709182	-1.1194743272868561e-05	-0.00019197333242039483	-1.12691621916702e-05	-0.00019324950709674604
7.49253102365499	0.0005387603921388613	0.0005443430084146707	0.0005795903222699313	0.000584194573317989	0.0006025150230480799	0.0006065201649736422	0.0006265486340671296	0.0006298888787679125	0.0006756529264382823	0.0006775226991862211	0.0779371633916108	0.07533847691924511	-1.1099862963687146e-05	-0.00019149319995286074	-1.1173651211473373e-05	-0.00019276618393199163
7.537677292188054	0.0005383140549114744	0.0005438920513622989	0.0005791102708259636	0.0005837107102085599	0.0006020160462469994	0.0006060178711370627	0.0006260298194910279	0.0006293672959166188	0.0006750935895568626	0.0006769618070809884	0.07793737219724177	0.07533867874621274	-1.1005648484282461e-05	-0.00019101186755719757	-1.1078810487489925e-05	-0.0001922816528790866
7.583095589699846	0.0005378688393901085	0.0005434422277226726	0.0005786314279220114	0.000583228065270087	0.0006015183268076073	0.0006055168430178531	0.0006255123135096505	0.0006288470285974058	0.0006745356660987762	0.0006764023321902883	0.07793758477226523	0.0753388842165928	-1.0912095252333873e-05	-0.00019052932782673282	-1.098463540693314e-05	-0.0001917959064821756
7.628787555301809	0.0005374247483542263	0.0005429935403055252	0.0005781537965802486	0.0005827466415492854	0.0006010218678895327	0.000605017083796603	0.0006249961194276062	0.0006283280801318146	0.0006739791596675142	0.0006758442781254719	0.07793780118490999	0.07533909339633296	-1.0819198715381409e-05	-0.00019004557328888838	-1.0891121387086866e-05	-0.00019130893721934494
7.674754837981857	0.0005369817845999916	0.0005425459919374891	0.0005776773798413826	0.0005822664421115593	0.0006005266726719879	0.0006045185966736136	0.0006244812405702022	0.0006278104538621828	0.000673424073889594	0.0006752876485209415	0.07793802150464049	0.0753393063525773	-1.0726954350686116e-05	-0.00018956059640561074	-1.0798263875157199e-05	-0.00019082073750281703
7.720999096663877	0.0005365399509404049	0.0005420995854622347	0.0005772021807648098	0.0005817874700411613	0.0006000327443539354	0.0006040213848690674	0.0006239676802836245	0.0006272941531518262	0.0006728704124147659	0.00067473244703436	0.07793824580218175	0.07533952315368649	-1.0635357664991532e-05	-0.00018907438957189993	-1.070605834801834e-05	-0.00019033129967727103
7.767522000267617	0.0005360992502054506	0.0005416543237406194	0.0005767282024287849	0.0005813097284413613	0.0005995400861542704	0.000603525451623211	0.0006234554419351339	0.0006267791813852348	0.0006723181789162354	0.0006741786773468714	0.07793847414954233	0.0753397438692622	-1.0544404194339808e-05	-0.00018858694511529606	-1.0614500312057344e-05	-0.00018984061601969027
7.814325227768903	0.000535659685242234	0.0005412102096508264	0.0005762554479305788	0.0005808332204346058	0.0005990487013119902	0.0006030308001965252	0.0006229445289132472	0.0006262655419682554	0.000671767377090875	0.0006736263431633122	0.07793870662003541	0.07533996857016825	-1.0454089503997115e-05	-0.0001880982552973226	-1.0523585303048345e-05	-0.00018934867874022265
7.861410468260233	0.0005352212589151245	0.000540767246088509	0.0005757839203866421	0.000580357949162684	0.0005985585930863691	0.000602537433869904	0.0006224349446279282	0.0006257532383282827	0.0006712180106594407	0.0006730754482124292	0.077938943288305	0.07534019732855336	-1.0364409188137053e-05	-0.0001876083123103084	-1.0433308885889753e-05	-0.00018885547997979368
7.908779421011744	0.0005347839741059021	0.0005403254359669405	0.000575313622932775	0.0005798839177868992	0.0005980697647571444	0.0006020453559448368	0.0006219266925107839	0.0006252422739144572	0.0006706700833667982	0.0006725259962471041	0.07793918423034968	0.07534043021787552	-1.0275358869705348e-05	-0.0001871171082781925	-1.0343666654444653e-05	-0.00018836101181037013
7.956433795532517	0.0005343478337138989	0.0005398847822171572	0.0005748445587242905	0.000579411129488232	0.000597582219624688	0.0006015545697435858	0.0006214197760152524	0.0006247326521978533	0.0006701235989821393	0.0006719779910445715	0.07793942952354489	0.07534066731292496	-1.0186934200311429e-05	-0.00018662463525673245	-1.0254654231410705e-05	-0.0001878652662350433
8.004375311632296	0.0005339128406561454	0.0005394452877881056	0.0005743767309361818	0.0005789395874675108	0.0005970959610101901	0.0006010650786093683	0.0006209141986167985	0.0006242243766716757	0.0006695785612992081	0.0006714314364066425	0.07793967924667052	0.07534090868984819	-1.0099130859959546e-05	-0.00018613088523157517	-1.0166267268085956e-05	-0.0001873682351866135
8.052605699483543	0.000533478997867517	0.000539006955646793	0.0005739101427632929	0.0005784692949455832	0.000596610992255841	0.0006005768859065406	0.0006204099638131119	0.0006237174508514587	0.0006690349741365259	0.0006708863361599326	0.0779399334799363	0.07534115442617416	-1.0011944556893512e-05	-0.00018563585011827088	-1.007850144419016e-05	-0.0001868699105272431
8.101126699683881	0.0005330463083008818	0.0005385697887784358	0.0005734447974204885	0.0005780002551634876	0.0005961273167250155	0.0006000899950207835	0.0006199070751243037	0.0006232118782752634	0.0006684928413376209	0.0006703426941560882	0.0779401923050066	0.07534140460083814	-9.925371027455325e-06	-0.00018513952176206494	-9.991352467726873e-06	-0.00018637028404833167
8.149940063318896	0.0005326147749272469	0.0005381337901866083	0.0005729806981428237	0.0005775324713826243	0.0005956449378024553	0.0005996044093592855	0.0006194055360931037	0.0006227076625038751	0.0006679521667712544	0.0006698005142720149	0.07794045580502647	0.07534165929420586	-9.839406035908223e-06	-0.00018464189193760638	-9.90481607481778e-06	-0.0001858693474702522
8.199047552025359	0.0005321844007359078	0.000537698962893394	0.0005725178481857166	0.0005770659468849294	0.000595163858894455	0.0005991201323509302	0.000618905350285062	0.0006222048071210069	0.000667412954331653	0.0006692598004101076	0.07794072406465073	0.07534191858810334	-9.754045374225917e-06	-0.00018414295234753242	-9.818888029447699e-06	-0.00018536709244053318
8.248450938054788	0.0005317551887345995	0.0005372653099395412	0.0005720562508251232	0.0005766006849730538	0.0005946840834290518	0.0005986371674464892	0.0006184065212887523	0.0006217033157335044	0.0006668752079387443	0.0006687205564984898	0.0779409971700696	0.07534218256583977	-9.669284861917385e-06	-0.00018364269462205207	-9.733564123350948e-06	-0.0001848635105343166
8.298152004337403	0.0005313271419496474	0.0005368328343846109	0.0005715959093577123	0.0005761366889705351	0.0005942056148562136	0.0005981555181188069	0.0006179090527159754	0.0006212031919715468	0.0006663389315383911	0.0006681827864912419	0.07794127520903679	0.0753424513122363	-9.585120345912378e-06	-0.0001831411103192654	-9.648840175882113e-06	-0.00018435859325437176
8.348152544546481	0.0005309002634261173	0.0005364015393071323	0.0005711368271010402	0.0005756739622219763	0.0005937284566480272	0.0005976751878629934	0.0006174129482019633	0.0006207044394888536	0.0006658041291026273	0.0006676464943686402	0.07794155827089887	0.07534272491365289	-9.50154770034111e-06	-0.00018263819092390055	-9.564712033726351e-06	-0.00018385233202876383
8.398454363163072	0.0005304745562279699	0.0005359714278047614	0.0005706790073937291	0.0005752125080932282	0.0005932526122988931	0.0005971961801966209	0.0006169182114055875	0.0006202070619628966	0.0006652708046299003	0.0006671116841374007	0.07794184644662319	0.07534300345801687	-9.418562826385944e-06	-0.00018213392784700855	-9.48117557081872e-06	-0.00018334471821171427
8.449059275541144	0.0005300500234382128	0.0005355425029944318	0.0005702224535956451	0.000574752329971565	0.0005927780853257152	0.0005967184986599134	0.000616424846009567	0.0006197110630951042	0.0006647389621453094	0.0006665783598309148	0.07794213982882821	0.07534328703485099	-9.336161652081024e-06	-0.0001816283124249224	-9.398226688143822e-06	-0.00018283574308260164
8.49996910797308	0.0005296266681590592	0.0005351147680125156	0.0005697671690880809	0.0005742934312658711	0.0005923048792681007	0.000596242146815947	0.000615932855720681	0.0006192164466110777	0.0006642086057008546	0.0006660465255094977	0.07794243851181187	0.07534357573530231	-9.25434013218391e-06	-0.00018112133591938195	-9.315861313566667e-06	-0.00018232539784533708
8.551185697755594	0.0005292044935120777	0.0005346882260149792	0.0005693131572739319	0.0005738358154068189	0.0005918329976885496	0.0005957671282508434	0.0006154422442699765	0.000618723216260799	0.0006636797393756766	0.0006655161852606299	0.07794274259158475	0.07534386965217166	-9.173094247995166e-06	-0.00018061298951661808	-9.234075401702568e-06	-0.0001818136736283782
8.602710893256043	0.0005287835026383541	0.0005342628801775414	0.0005688604215778844	0.0005733794858470545	0.0005913624441726592	0.0005952934465739704	0.0006149530154129881	0.0006182313758188484	0.0006631523672763097	0.0006649873431992064	0.07794305216589995	0.07534416887994527	-9.092420007184888e-06	-0.00018010326432693624	-9.152864933660403e-06	-0.00018130056148281393
8.654546553979111	0.0005283636986986457	0.0005338387336958373	0.0005684089654465948	0.0005729244460613881	0.0005908932223293158	0.0005948211054181449	0.0006144651729299464	0.0006177409290846226	0.0006626264935369274	0.0006644600034677906	0.07794336733428234	0.07534447351482193	-9.012313443626171e-06	-0.00017959215138367568	-9.072225916956743e-06	-0.0001807860523828364
8.706694550633951	0.0005279450848735432	0.0005334157897855753	0.0005679587923488797	0.000572470699546974	0.0005904253357909043	0.0005943501084398312	0.0006139787206260042	0.0006172518798825494	0.0006621021223196014	0.0006639341702368606	0.07794368819806581	0.07534478365474849	-8.932770617220767e-06	-0.0001790796416428625	-8.992154385338916e-06	-0.00018027013722535234
8.759156765201672	0.0005275276643636272	0.0005329940516827009	0.0005675099057758975	0.0005720182498235029	0.0005899587882135027	0.0005938804593193459	0.0006134936623314469	0.000616764232062309	0.0006615792578145501	0.0006634098477050665	0.07794401486042116	0.07534509939944832	-8.85378761377939e-06	-0.00017856572598308473	-8.912646398579437e-06	-0.00017975280682828998
8.811935091003267	0.0005271114403896321	0.0005325735226435605	0.0005670623092413413	0.0005715671004333924	0.000589493583277091	0.0005934121617610652	0.0006130100019019207	0.0006162779894990575	0.0006610579042403998	0.0006628870400994896	0.07794434742639374	0.07534542085045384	-8.775360544803143e-06	-0.00017805039520409072	-8.833698042332895e-06	-0.00017923405193059905
8.865031432767935	0.0005266964161926043	0.0005321542059450641	0.000566616006281624	0.0005711172549419757	0.0005890297246857539	0.0005929452194936298	0.0006125277432186495	0.0006157931560936492	0.0006605380658444417	0.0006623657516758971	0.07794468600293347	0.07534574811114304	-8.697485547349074e-06	-0.00017753364002652539	-8.755305427997177e-06	-0.0001787138631919316
8.918447706701835	0.00052628259503407	0.0005317361048848529	0.0005661710004560741	0.0005706687169376968	0.000588567216167891	0.0005924796362701536	0.0006120468901886657	0.0006153097357728625	0.0006600197469028971	0.0006618459867190075	0.07794503069893276	0.07534608128676801	-8.62015878388099e-06	-0.00017701545109165273	-8.67746469253479e-06	-0.0001781922311918649
8.972185840557227	0.0005258699801961929	0.0005313192227814604	0.0005657272953471212	0.0005702214900323003	0.0005881060614764208	0.0005920154158684327	0.0006115674467450299	0.0006148277324896247	0.0006595029517211754	0.0006613277495427502	0.0779453816252607	0.0753464204844921	-8.543376442094255e-06	-0.00017649581896034272	-8.600171998295915e-06	-0.00017766914642874942
9.02624777370205	0.0005254585749819448	0.0005309035629744873	0.0005652848945604964	0.0005697755778610329	0.0005876462643889958	0.0005915525620911606	0.0006110894168470649	0.0006143471502232463	0.000658987684634147	0.0006608110444905359	0.07794573889479864	0.07534676581342356	-8.46713473470935e-06	-0.00017597473411154474	-8.523423532837138e-06	-0.00017714459931887638
9.080635457189915	0.0005250483827152706	0.0005304891288247662	0.0005648438017254263	0.0005693309840828377	0.0005871878287082153	0.000591091078766141	0.0006106128044805861	0.0006138679929796508	0.0006584739500064118	0.0006602958759355258	0.07794610262247664	0.0753471173846521	-8.391429899407693e-06	-0.00017545218694352271	-8.447215508843378e-06	-0.00017661858019725474
9.135350853830497	0.0005246394067412518	0.000530075923714529	0.0005644040204948248	0.0005688877123805503	0.0005867307582618336	0.000590630969746499	0.0006101376136581284	0.000613390264791604	0.0006579617522325655	0.0006597822482808971	0.07794647292531165	0.07534747531128343	-8.316258198627809e-06	-0.00017492816777241182	-8.371544163909318e-06	-0.0001760910793160292
9.190395938260405	0.0005242316504262786	0.0005296639510475818	0.0005639655545454969	0.0005684457664611024	0.0005862750569029802	0.0005901722389109028	0.0006096638484191866	0.000612913969718954	0.0006574510957374788	0.0006592701659601224	0.07794684992244526	0.07534783970847686	-8.241615919370171e-06	-0.00017440266683035888	-8.296405760358123e-06	-0.0001755620868428981
9.245772697014415	0.0005238251171582195	0.0005292532142494765	0.0005635284075783368	0.0005680051500557231	0.0005858207285103776	0.0005897148901637817	0.0006091915128304493	0.0006124391118488674	0.0006569419849765735	0.0006587596334372447	0.07794723373518099	0.0753482106934822	-8.167499373105264e-06	-0.00017387567426681294	-8.221796585148634e-06	-0.0001750315928623486
9.301483128597186	0.0005234198103465873	0.0005288437167676794	0.0005630925833185255	0.0005675658669201385	0.0005853677769885557	0.0005892589274355433	0.0006087206109860345	0.0006119656952960655	0.000656434424436097	0.0006582506552071527	0.07794762448702588	0.07534858838567837	-8.093904895585362e-06	-0.00017334718014641592	-8.147712949682813e-06	-0.00017449958737351945
9.357529243555355	0.0005230157334227169	0.0005284354620717517	0.0005626580855157407	0.0005671279208347812	0.0005849162062680791	0.0005888043546828011	0.0006082511470077374	0.0006114937242030704	0.0006559284186334121	0.0006577432357958681	0.07794802230372892	0.07534897290661141	-8.020828846673662e-06	-0.0001728171744487389	-8.07415118963574e-06	-0.00017396606028990957
9.413913064550128	0.0005226128898399334	0.0005280284536535199	0.0005622249179443544	0.0005666913156049929	0.0005844660203057644	0.0005883511758885938	0.0006077831250452647	0.0006110232027404442	0.000655423972117274	0.0006572373797608242	0.07794842731332179	0.0753493643800342	-7.948267610238466e-06	-0.0001722856470679074	-8.001107664847192e-06	-0.00017343100143907275
9.47063662643026	0.0005222112830737283	0.000527622695027256	0.0005617930844036421	0.0005662560550612341	0.0005840172230849083	0.0005878993950626144	0.0006073165492764845	0.0006105541351070373	0.000654921089468122	0.0006567330916911564	0.07794883964616224	0.07534976293194731	-7.876217593949346e-06	-0.00017175258781135239	-7.928578759113479e-06	-0.0001728944005611882
9.527701976305488	0.0005218109166219338	0.0005272181897298527	0.0005613625887179905	0.0005658221430592933	0.0005835698186155121	0.0005874490162414373	0.0006068514239076715	0.0006100865255302355	0.0006544197752983683	0.0006562303762079899	0.07794925943497348	0.07535016869063894	-7.804675229166995e-06	-0.00017121798639968544	-7.856560880077287e-06	-0.0001723562473090745
9.585111173620431	0.000521411794004899	0.0005268149413210031	0.0005609334347371048	0.0005653895834804969	0.0005831238109345101	0.000587000043488747	0.0006063877531737547	0.0006096203782662075	0.0006539200342526893	0.0006557292379647318	0.07794968681488947	0.07535058178672606	-7.733636970762812e-06	-0.00017068183246533863	-7.785050459061145e-06	-0.0001718165312470099
9.642866290228868	0.0005210139187656687	0.0005264129533833823	0.0005605056263362207	0.0005649583802319239	0.0005826792041060014	0.0005865524808955711	0.0006059255413385712	0.0006091556976001605	0.0006534218710083235	0.0006552296816473669	0.07795012192349951	0.07535100235319843	-7.663099296986199e-06	-0.00017014411555245357	-7.714043950898287e-06	-0.00017127524184995524
9.700969410468568	0.0005206172944701587	0.0005260122295228265	0.0005600791674163166	0.0005645285372466183	0.0005822360022214788	0.0005861063325805137	0.0006054647926951159	0.0006086924878465919	0.0006529252902753671	0.0006547317119747554	0.07795056490088864	0.07535143052546145	-7.593058709303227e-06	-0.00016960482511574337	-7.64353783381036e-06	-0.0001707323685031098
9.75942263123647	0.0005202219247073399	0.0005256127733685174	0.0005596540619043274	0.0005641000584838071	0.0005817942094000665	0.0005856616026899902	0.0006050055115658009	0.0006082307533495463	0.0006524302967970778	0.0006542353336989328	0.07795101588968883	0.07535186644137752	-7.523511732252658e-06	-0.0001690639505197017	-7.57352860924522e-06	-0.00017018790050105093
9.818228062064373	0.0005198278130894156	0.0005252145885731648	0.0005592303137533596	0.000563672947929116	0.0005813538297887531	0.0005852182953984652	0.0006045477023027099	0.0006077704984828753	0.0006519368953501765	0.0006537405516054142	0.07795147503512151	0.075352310241316	-7.454454913300226e-06	-0.0001685214810382002	-7.504012801732955e-06	-0.00016964182704704012
9.877387825195074	0.000519434963252007	0.0005248176788131921	0.0005588079269429109	0.0005632472095947901	0.0005809148675626314	0.0005847764149086913	0.0006040913692878605	0.0006073117276504957	0.0006514450907451571	0.0006532473705134997	0.07795194248504458	0.07535276206819305	-7.385884822687719e-06	-0.0001679774058533784	-7.434986958718484e-06	-0.0001690941372519128
9.936904055658934	0.0005190433788543333	0.0005244220477889243	0.0005583869054790865	0.0005628228475199158	0.0005804773269251376	0.000584335965451953	0.0006036365169334655	0.0006068544452866565	0.0006509548878265936	0.0006527557952765866	0.07795241839000323	0.07535322206752162	-7.317798053290726e-06	-0.0001674317140552828	-7.366447650424511e-06	-0.0001685448201334261
9.996778901350961	0.0005186530635793986	0.0005240276992247727	0.0005579672533948215	0.0005623998657706426	0.0005800412121082926	0.0005838969512883077	0.0006031831496821976	0.000606398655856202	0.0006504662914734557	0.0006522658307824788	0.07795290290327567	0.0753536903874574	-7.2501912204772645e-06	-0.00016688439464061788	-7.298391469741372e-06	-0.0001679938646161755
10.05701452310831	0.0005182640211341776	0.000523634636869425	0.0005575489747501032	0.0005619782684404069	0.0005796065273729473	0.0005834593767068309	0.000602731272007457	0.0006059443638548401	0.0006499793065994221	0.0006517774819537028	0.07795339618092564	0.07535416717884832	-7.183060961936903e-06	-0.00016633543651209393	-7.230815032018868e-06	-0.00016744125952973532
10.117613094788254	0.0005178762552498023	0.0005232428644960369	0.0005571320736321962	0.0005615580596501616	0.000579173277009028	0.0005830232460258673	0.0006022808884136411	0.0006054915738094135	0.0006494939381532035	0.0006512907537478286	0.07795389838185023	0.07535465259528029	-7.116403937563673e-06	-0.0001657848284775526	-7.163714974951774e-06	-0.0001668869936082007
10.178576803346665	0.0005174897696817517	0.0005228523859024227	0.0005567165541558676	0.0005611392435486025	0.0005787414653357862	0.0005825885635932779	0.0006018320034364166	0.0006050402902781739	0.0006490101911188634	0.00065080565115779	0.07795440966783489	0.0753551467931321	-7.050216829320756e-06	-0.00016523255924978664	-7.097087958454935e-06	-0.00016633105548995164
10.239907848916916	0.0005171045682100386	0.0005224632049112463	0.0005563024204636145	0.0005607218243123973	0.0005783110967020447	0.0005821553337866918	0.0006013846216429916	0.0006045905178510534	0.0006485280705161409	0.0006503221792122084	0.07795493020360315	0.07535564993162122	-6.984496341069617e-06	-0.00016467861744499934	-7.030930664489801e-06	-0.00016577343371625142
10.301608444889292	0.0005167206546394038	0.000522075325370218	0.0005558896767258958	0.0005603058061464201	0.0005778821754864553	0.0005817235610137615	0.0006009387476323957	0.0006041422611499461	0.0006480475814007843	0.0006498403429757227	0.07795546015687045	0.07535616217285886	-6.919239198441632e-06	-0.0001641229915819442	-6.965239796930846e-06	-0.00016521411673034447
10.363680817990868	0.0005163380327995071	0.0005216887511522885	0.0005554783271413615	0.000559891193283984	0.0005774547060977496	0.0005812932497124191	0.000600494386035758	0.000603695524828987	0.0006475687288648805	0.0006493601475493213	0.07795599969840109	0.07535668368190104	-6.854442148697577e-06	-0.00016356567008163347	-6.900012081421589e-06	-0.00016465309287680419
10.426127208365882	0.0005159567065451215	0.0005213034861558466	0.0005550683759370889	0.0005594779899870774	0.0005770286929749986	0.000580864404351135	0.0006000515415165892	0.0006032503135748353	0.0006470915180371921	0.0006488815980706748	0.07795654900206025	0.07535721462680188	-6.7901019605966575e-06	-0.00016300664126622788	-6.8352442652592355e-06	-0.0001640903504011304
10.488949869656532	0.0005155766797563259	0.0005209195343049151	0.000554659827368814	0.0005590662005465999	0.0005766041405878686	0.0005804370294291758	0.0005996102187710648	0.000602806632106959	0.0006466159540834923	0.0006484046997144741	0.07795710824487374	0.07535775517867133	-6.726215424249053e-06	-0.00016244589335820403	-6.770933117218603e-06	-0.00016352587744812574
10.552151069084381	0.0005151979563387053	0.0005205368995493539	0.0005542526857211733	0.000558655829282605	0.0005761810534368854	0.0005800111294768724	0.0005991704225283154	0.0006023644851779244	0.0006461420422069135	0.0006479294576927752	0.07795767760708287	0.07535830551172604	-6.662779350954592e-06	-0.00016188341447904986	-6.707075427415075e-06	-0.0001629596620610907
10.615733087532126	0.0005148205402235448	0.0005201555858650581	0.0005538469553079402	0.0005582468805445394	0.0005757594360536971	0.0005795867090558811	0.0005987321575507135	0.0006019238775736868	0.0006456697876482884	0.0006474558772553403	0.07795825727220426	0.07535886580334995	-6.599790573098667e-06	-0.00016131919264888994	-6.64366800718838e-06	-0.00016239169218139338
10.679698219625935	0.0005144444353680317	0.000519775597254162	0.0005534426404722681	0.0005578393587114884	0.0005753392930013403	0.0005791637727594544	0.0005982954286341699	0.000601484814113884	0.0006451991956865021	0.0006469839636899904	0.07795884742709083	0.07535943623414944	-6.537245944018659e-06	-0.00016075321578590263	-6.58070768896294e-06	-0.00016182195564748425
10.744048773818252	0.0005140696457554523	0.0005193969377452408	0.0005530397455869307	0.0005574332681924187	0.0005749206288745059	0.0005787423252127072	0.0005978602406084228	0.0006010472996521308	0.0006447302716388411	0.0006465137223229519	0.0779594482619888	0.07536001698801358	-6.475142337844346e-06	-0.0001601854717048351	-6.518191326103026e-06	-0.00016125044019404955
10.808787072471103	0.000513696175395397	0.0005190196113935174	0.0005526382750545699	0.0005570286134264284	0.0005745034482998129	0.0005783223710728925	0.0005974265983373421	0.0006006113390763205	0.0006442630208613551	0.0006460451585192172	0.07796005997060401	0.0753606082521732	-6.4134766493669296e-06	-0.00015961594811604585	-6.456115792772242e-06	-0.00016067713345072066
10.87391545193992	0.0005133240283239605	0.0005186436222810676	0.000552238233307941	0.0005566253988829942	0.0005740877559360793	0.0005779039150296735	0.0005969945067192259	0.0006001769373089247	0.0006437974487492115	0.0006455782776829005	0.07796068275016163	0.07536121021726304	-6.352245793895921e-06	-0.00015904463262461643	-6.394477983784341e-06	-0.00016010202294090836
10.93943626265785	0.0005129532086039503	0.0005182689745170313	0.0005518396248101658	0.0005562236290622286	0.0005736735564746005	0.0005774869618054056	0.000596563970687109	0.0005997440993073018	0.0006433335607370663	0.0006451130852576052	0.07796131680147152	0.07536182307738082	-6.2914467071637295e-06	-0.00015847151273014337	-6.333274814504346e-06	-0.00015952509608185839
11.00535186922059	0.0005125837203250866	0.0005178956722378159	0.0005514424540549767	0.0005558233084951252	0.0005732608546394211	0.0005770715161554087	0.0005961349952090625	0.0005993128300639973	0.0006428713622994234	0.0006446495867267839	0.07796196232899456	0.07536244703015313	-6.231076345162602e-06	-0.00015789657582515604	-6.27250322070283e-06	-0.0001589463401832497
11.071664650471687	0.0005122155676042156	0.0005175237196073133	0.0005510467255669775	0.0005554244417438219	0.0005728496551876224	0.000576657582868256	0.0005957075852885097	0.0005988831346070624	0.0006424108589510131	0.0006441877876141161	0.07796261954090673	0.07536308227679922	-6.171131683990229e-06	-0.0001573198091937289	-6.21216015839459e-06	-0.0001583657424456264
11.138376999588447	0.0005118487545855151	0.0005171531208171087	0.0005506524439018948	0.0005550270334018553	0.0005724399629096007	0.000576245166766055	0.0005952817459645356	0.0005984550180003623	0.0006419520562471648	0.0006437276934838781	0.07796328864916895	0.07536372902219574	-6.111609719775153e-06	-0.00015674120001171743	-6.152242603744973e-06	-0.00015778328996042534
11.205491324168262	0.0005114832854407042	0.0005167838800866944	0.0005502596136468353	0.0005546310880944205	0.0005720317826293529	0.0005758342727047351	0.0005948574823122009	0.0005980284853438922	0.0006414949597841841	0.0006432693099413205	0.07796396986959504	0.07536438747494296	-6.052507468505032e-06	-0.00015616073534485686	-6.092747552910276e-06	-0.0001571989697080889
11.273010046315514	0.0005111191643692572	0.0005164160016636881	0.0005498682394205477	0.0005542366104786372	0.0005716251192047663	0.0005754249055743399	0.0005944347994428641	0.0005976035417741021	0.0006410395751997406	0.0006428126426330562	0.07796466342192332	0.07536505784743489	-5.993821965894798e-06	-0.00015557840214777685	-6.033672021922391e-06	-0.00015661276855785666
11.340935602728974	0.0005107563955986145	0.0005160494898240444	0.0005494783258736835	0.0005538436052438077	0.0005712199775279082	0.0005750170702993146	0.0005940137025044997	0.0005971801924642113	0.000640585908173252	0.0006423576972474391	0.07796536952988545	0.07536574035592644	-5.935550267286045e-06	-0.00015499418726371006	-5.975013046555233e-06	-0.00015602467326622516
11.409270444789758	0.0005103949833843981	0.0005156843488722789	0.0005490898776890596	0.0005534520771116905	0.0005708163625253176	0.0005746107718388072	0.0005935941966820227	0.0005967584426245412	0.0006401339644262757	0.0006419044795149602	0.07796608842128139	0.07536643522060392	-5.877689447493506e-06	-0.00015440807742285456	-5.916767682184222e-06	-0.00015543467047608728
11.478017038649782	0.0005100349320106281	0.0005153205831416833	0.0005487028995819279	0.0005530620308367642	0.0005704142791583037	0.0005742060151869603	0.0005931762871976196	0.0005963382975028382	0.0006396837497229061	0.0006414529952086387	0.07796682032805359	0.07536714266565685	-5.820236600681018e-06	-0.00015382005924136077	-5.858933003679602e-06	-0.00015484274671595522
11.547177865320764	0.0005096762457899392	0.0005149581969945498	0.0005483173963002406	0.0005526734712065015	0.0005700137324232418	0.0005738028053732156	0.0005927599793110749	0.0005959197623846101	0.0006392352698701726	0.0006410032501444222	0.07796756548636138	0.07536786291935278	-5.763188840244432e-06	-0.00015323011922066532	-5.8015061052529154e-06	-0.00015424888839826734
11.616755420763786	0.0005093189290638001	0.0005145971948223923	0.0005479333726249221	0.0005522864030416414	0.0005696147273518764	0.0005734011474626153	0.0005923452783201082	0.0005955028425934578	0.0006387885307184446	0.0006405552501815892	0.07796832413665947	0.07536859621410859	-5.706543298680637e-06	-0.00015263824374635304	-5.744484100355524e-06	-0.00015365308181930493
11.686752215979308	0.0005089629862027333	0.0005142375810461707	0.0005475508333701427	0.0005519008311964648	0.0005692172690116227	0.0005730010465561071	0.0005919321895607085	0.0005950875434914145	0.0006383435381618391	0.000640109001223155	0.0779690965237732	0.07536934278656855	-5.6502971274496536e-06	-0.00015204441908671373	-5.687864121512939e-06	-0.0001530553131567497
11.75717077709787	0.0005086084216065395	0.0005138793601165206	0.0005471697833835936	0.0005515167605590765	0.000568821362505877	0.0005726025077908577	0.0005915207184074792	0.0005946738704792909	0.0006379002981386354	0.0006396645092162876	0.07796988289698317	0.07537010287767974	-5.5944474968644756e-06	-0.00015144863139195108	-5.631643320251102e-06	-0.00015245556847018338
11.82801364547121	0.0005082552397045184	0.0005135225365139737	0.0005467902275467642	0.0005511341960516779	0.0005684270129743224	0.0005722055363405555	0.0005911108702739768	0.0005942618289970116	0.0006374588166316893	0.0006392217801527159	0.07797068351010042	0.07537087673277189	-5.538991595975713e-06	-0.00015085086669364145	-5.5758188669463235e-06	-0.0001518538336994224
11.899283377763982	0.0005079034449556942	0.0005131671147491931	0.0005464121707752217	0.0005507531426308568	0.0005680342255932423	0.000571810137415733	0.0005907026506130611	0.0005938514245239716	0.0006370190996688569	0.0006387808200691569	0.07797149862155471	0.07537166460163726	-5.4839266324111305e-06	-0.000150251110902333	-5.520387950668296e-06	-0.00015125009466218642
11.970982546046038	0.0005075530418490451	0.0005128130993632029	0.0005460356180188959	0.0005503736052878712	0.0005676430055758379	0.0005714163162640816	0.000590296064917247	0.0005934426625793851	0.0006365811533234214	0.0006383416350477386	0.0779723284944763	0.0753724667386107	-5.42924983228197e-06	-0.00014964934980749023	-5.465347779111569e-06	-0.0001506443370548477
12.043113737885237	0.0005072040349037273	0.0005124604949276184	0.000545660574262361	0.0005499955890489356	0.0005672533581725433	0.0005710240781707697	0.0005898911187190545	0.00059303554872264	0.000636144983714522	0.0006379042312164285	0.07797317339678009	0.07537328340265363	-5.374958440067593e-06	-0.00014904556907634203	-5.4106955784446326e-06	-0.00015003654645041886
12.115679556440844	0.0005068564286693079	0.0005121093060448819	0.0005452870445251247	0.0005496190989755114	0.0005668652886713476	0.0005706334284587684	0.0005894878175913701	0.0005926300885536563	0.0006357105970075913	0.0006374686147494682	0.0779740336012562	0.07537411485743813	-5.321049718475402e-06	-0.00014843975425241074	-5.356428593192818e-06	-0.00014942670829744265
12.188682620557461	0.0005065102277259943	0.0005117595373484977	0.0005449150338619169	0.0005492441401645999	0.0005664788023981187	0.0005702443724891756	0.0005890861671478057	0.0005922262877132494	0.0006352779994147937	0.0006370347918678128	0.077974909385657	0.0753749613714345	-5.267520948313339e-06	-0.00014783189075397163	-5.302544086101257e-06	-0.00014881480791853474
12.26212556485955	0.0005061654366848695	0.0005114111935032703	0.0005445445473629848	0.0005488707177490403	0.0005660939047169328	0.0005698569156615485	0.0005886861730430659	0.0005918241518834966	0.0006348471971954748	0.0006366027688395754	0.07797580103278717	0.07537582321799405	-5.214369428395774e-06	-0.00014722196387394193	-5.2490393380420775e-06	-0.0001482008305100091
12.336011039846525	0.0005058220601881232	0.0005110642792055408	0.0005441755901543817	0.000548498836897801	0.0005657106010303989	0.0005694710634142302	0.0005882878409733114	0.000591423686788103	0.0006344181966566049	0.0006361725519804729	0.07797670883059757	0.07537670067544551	-5.16159247540603e-06	-0.0001466099587778269	-5.195911647876052e-06	-0.0001475847611400738
12.41034171198835	0.000505480102909292	0.0005107187991834315	0.0005438081673982714	0.0005481285028162872	0.0005653288967799995	0.000569086821224692	0.0005878911766765381	0.0005910248981927796	0.0006339910041532421	0.000635744147654283	0.07797763307227837	0.0753775940271785	-5.109187423761076e-06	-0.0001459958605024153	-5.1431583323112255e-06	-0.0001469665847471796
12.485120263821853	0.0005051395695534957	0.000510374758197086	0.0005434422842932238	0.0005477597207466413	0.0005649487974464214	0.0005687041946098679	0.000587496185932948	0.0005906277919056182	0.0006335656260889875	0.0006353175622733029	0.07797857405635453	0.07537850356174082	-5.057151625559482e-06	-0.0001453796539561264	-5.090776725856939e-06	-0.00014634628614072775
12.560349394047481	0.0005048004648576721	0.00051003216103891	0.0005430779460745158	0.000547392495968043	0.0005645703085498944	0.0005683231891264931	0.0005871028745653275	0.0005902323737774668	0.0006331420689164481	0.0006348928022988062	0.07797953208678345	0.0753794295729306	-5.005482450375423e-06	-0.0001447613239154849	-5.038764180622171e-06	-0.0001457238499975172
12.63603181762671	0.000504462793590828	0.0005096910125338248	0.0005427151580144424	0.0005470268337970282	0.0005641934356505414	0.0005679438103714581	0.0005867112484394375	0.0005898386497023254	0.0006327203391377165	0.0006344698742415227	0.07798050747305409	0.07538037235989345	-4.9541772852001315e-06	-0.0001441408550254819	-4.987118066235741e-06	-0.00014509926086159197
12.712170265880024	0.0005041265605542715	0.0005093513175395056	0.0005423539254226176	0.0005466627395877894	0.0005638181843487142	0.0005675660639821469	0.0005863213134643927	0.0005894466256177222	0.000632300443304836	0.0006340487846621021	0.07798150053028759	0.07538133222721823	-4.903233534319599e-06	-0.00014351823179815926	-4.935835769744393e-06	-0.0001444725031434918
12.78876748658549	0.000503791770581864	0.000509013080946638	0.0005419942536462901	0.0005463002187324972	0.0005634445602853515	0.0005671899556367953	0.0005859330755930588	0.0005890563075051149	0.0006318823880202896	0.0006336295401716006	0.07798251157934018	0.07538230948503777	-4.852648619162788e-06	-0.00014289343861029202	-4.884914695453633e-06	-0.0001438435611175043
12.865826244077915	0.0005034584285402624	0.0005086763076791657	0.000541636148070654	0.0005459392766616128	0.000563072569142327	0.000566815491054844	0.0005855465408224462	0.0005886677013902835	0.0006314661799374843	0.0006332121474319624	0.07798354094690955	0.0753833044491304	-4.802419978243086e-06	-0.00014226645970372154	-4.834352264860946e-06	-0.00014321241892212289
12.943349319348618	0.000503126539329168	0.0005083410026945421	0.0005412796141191633	0.0005455799188442068	0.0005627022166428049	0.0005664426759972937	0.0005851617151941067	0.0005882808133437286	0.0006310518257612402	0.0006327966131565095	0.07798458896563958	0.07538431744102166	-4.752545067003046e-06	-0.00014163727918294067	-4.784145916507474e-06	-0.00014257906055756275
13.0213395101458	0.0005027961078815759	0.0005080071709839869	0.0005409246572538536	0.0005452221507882835	0.0005623335085516015	0.0005660715162670718	0.0005847786047945402	0.0005878956494810804	0.0006306393322482927	0.0006323829441104392	0.07798565597422942	0.07538534878809135	-4.703021357707702e-06	-0.00014100588101387257	-4.7342931058735015e-06	-0.00014194346988467832
13.099799631075467	0.0005024671391640257	0.0005076748175727405	0.0005405712829756616	0.0005448659780411034	0.0005619664506755465	0.0005657020177093926	0.0005843972157556001	0.0005875122159635027	0.0006302287062077927	0.0006319711471113237	0.07798674231754378	0.07538639882367754	-4.6538463393383175e-06	-0.0001403722490228021	-4.684791305264394e-06	-0.00014130563062378365
13.178732513703073	0.0005021396381768568	0.0005073439475203239	0.0005402194968247498	0.0005445114061895134	0.0005616010488638504	0.0005653341862121308	0.0005840175542549074	0.0005871305189981109	0.0006298199545018185	0.0006315612290296198	0.07798784834672842	0.07538746788718977	-4.605017517486567e-06	-0.00013973636689523783	-4.635638003698279e-06	-0.00014066552635320917
13.258141006655675	0.0005018136099544584	0.0005070145659207955	0.0005398693043808328	0.0005441584408602743	0.0005612373090084714	0.0005649680277061885	0.0005836396265162628	0.0005867505648383829	0.0006294130840458867	0.0006311531967891779	0.07798897441932046	0.07538855632421498	-4.556532414230503e-06	-0.00013909821817417733	-4.586830706804993e-06	-0.00014002314050834408
13.338027975724735	0.0005014890595655301	0.0005066866779030155	0.0005395207112635085	0.0005438070877203965	0.0005608752370444925	0.0005646035481658741	0.0005832634388100699	0.0005863723597845851	0.0006290081018094769	0.0006307470573677637	0.07799012089936744	0.07538966448663446	-4.508388568017028e-06	-0.00013845778625851124	-4.538366936686876e-06	-0.00013937845637936042
13.418396303969553	0.0005011659921133389	0.0005063602886309072	0.0005391737231325906	0.0005434573524774756	0.0005605148389504961	0.0005642407536092815	0.0005828889974537602	0.0005859959101841961	0.000628605014816557	0.0006303428177975819	0.07799128815754766	0.07539079273273669	-4.4605835335816656e-06	-0.00013781505440248198	-4.49024423182726e-06	-0.00013873145711043589
13.49924889182131	0.0005008444127359772	0.0005060354033037242	0.0005388283456884428	0.0005431092408800326	0.0005601561207489443	0.0005638796500986724	0.0005825163088122191	0.0005856212224323381	0.000628203830146115	0.0006299404851658074	0.07799247657128924	0.07539194142733549	-4.413114881812383e-06	-0.00013717000571360216	-4.442460146986821e-06	-0.00013808212569851874
13.580588657187745	0.0005005243266066272	0.0005057120271563137	0.0005384845846723199	0.000542762758717854	0.0005597990885065641	0.0005635202437408621	0.0005821453792982227	0.0005852483029722089	0.0006278045549327003	0.0006295400666151199	0.07799368652489477	0.07539311094188855	-4.365980199637267e-06	-0.00013652262315111408	-4.395012253079981e-06	-0.00013743044499149593
13.662418535558457	0.0005002057389338228	0.0005053901654593901	0.0005381424458667088	0.0005424179118223406	0.0005594437483347359	0.000563162540687612	0.000581776215372874	0.0005848771582955244	0.0006274071963669682	0.0006291415693442504	0.0779949184096656	0.07539430165461956	-4.319177089931285e-06	-0.00013587288952485177	-4.34789813705521e-06	-0.00013677639768643057
13.744741480110864	0.000499888654961715	0.0005050698235198028	0.0005378019350956732	0.0005420747060668543	0.0005590901063898848	0.0005628065471360235	0.0005814088235460472	0.000584507794942961	0.0006270117616962312	0.0006287450006085284	0.07799617262403222	0.07539551395064198	-4.272703171421741e-06	-0.00013522078749436672	-4.301115401828242e-06	-0.00013611996632938161
13.827560461816718	0.000499573079970338	0.0005047510066808071	0.0005374630582251996	0.0005417331473670673	0.0005587381688738731	0.0005624522693289324	0.0005810432103768308	0.0005841402195046012	0.0006266182582250164	0.0006283503677204358	0.0779974495736818	0.07539674822208499	-4.226556078546027e-06	-0.00013456629956636046	-4.254661666125946e-06	-0.0001354611333123923
13.910878469549415	0.0004992590192758803	0.0005044337203223436	0.000537125821163552	0.0005413932416813231	0.000558387942034406	0.0005620997135553184	0.0005806793824739864	0.0005837744386203921	0.0006262266933156325	0.0006279576780501744	0.07799874967169455	0.07539800486822001	-4.180733461357951e-06	-0.0001339094080933939	-4.208534564400894e-06	-0.00013479988087257422
13.9946985101918	0.000498946478230953	0.0005041179698613098	0.0005367902298616234	0.0005410549950109877	0.0005580394321654295	0.0005617488861507033	0.0005803173464963992	0.0005834104589805988	0.0006258370743887398	0.0006275669390262294	0.07800007333867445	0.0753992842955957	-4.135232985446203e-06	-0.0001332500952733462	-4.162731746744624e-06	-0.00013413619109145514
14.079023608744702	0.0004986354622248629	0.0005038037607518401	0.0005364562903132931	0.0005407184134008148	0.0005576926456075398	0.0005613997934975653	0.0005799571091535426	0.0005830482873262683	0.0006254494089239275	0.0006271781581359462	0.07800142100289052	0.07540058691816581	-4.090052331793843e-06	-0.00013258834314683332	-4.11725087873455e-06	-0.00013347004589181477
14.163856808436103	0.0004983259766838873	0.0005034910984855863	0.0005361240085557881	0.0005403835029393096	0.0005573475887483949	0.0005610524420257526	0.000579598677205945	0.0005826879304496995	0.0006250637044603007	0.0006267913429261158	0.07800279310041618	0.07540191315743011	-4.045189196682456e-06	-0.0001319241335955429	-4.072089641361104e-06	-0.00013280142703697706
14.24920117083096	0.0004980180270715517	0.0005031799885920006	0.0005357933906700488	0.0005400502697590976	0.0005570042680231318	0.0005607068382129021	0.0005792420574656619	0.0005823293951949136	0.0006246799685970716	0.0006264065010035612	0.07800419007527007	0.07540326344256659	-4.000641291607154e-06	-0.00013125744834180386	-4.027245730930159e-06	-0.00013213031612982484
14.335059775941703	0.0004977116188889024	0.0005028704366386151	0.00053546444278109	0.0005397187200372909	0.0005566626899147812	0.0005603629885848579	0.0005788872567967492	0.0005819726884581302	0.0006242982089941575	0.0006260236400357317	0.07800561237956628	0.07540463821057773	-3.956406343175092e-06	-0.00013058826894667142	-3.982716858942897e-06	-0.00013145669461046838
14.421435722339384	0.000497406757674791	0.000502562448231332	0.0005351371710583763	0.0005393888599958675	0.0005563228609546941	0.0005600208997161018	0.000578534282115747	0.0005816178171882532	0.0006239184333727859	0.0006256427677513093	0.07800706047365699	0.07540603790643059	-3.912482092956714e-06	-0.0001299165768070265	-3.938500751978283e-06	-0.0001307805437541637
14.50833212726552	0.0004971034490061559	0.0005022560290147112	0.0005348115817161953	0.0005390606959020486	0.0005559847877229718	0.0005596805782301834	0.0005781831403921686	0.0005812647883873584	0.0006235406495161128	0.0006252638919408193	0.07800853482628706	0.07540746298320225	-3.868866297420271e-06	-0.00012924235315500687	-3.894595151619773e-06	-0.00013010184467071584
14.595752126744532	0.0004968016984983039	0.0005019511846722574	0.0005344876810140334	0.0005387342340686774	0.0005556484768488957	0.0005593420308001532	0.0005778338386489895	0.000580913609111185	0.0006231648652698385	0.0006248870204572458	0.07801003591474566	0.07540891390223049	-3.825556727849854e-06	-0.00012856557905722987	-3.85099781434646e-06	-0.00012942057830261922
14.683698875697011	0.0004965015118051949	0.0005016479209267133	0.0005341654752569544	0.0005384094808546039	0.0005553139350113614	0.0005590052641490026	0.0005774863839631445	0.0005805642864696333	0.0006227910885428362	0.0006245121612166559	0.07801156422502478	0.07541039113326323	-3.7825511701957727e-06	-0.0001278862354113508	-3.8077065114129442e-06	-0.0001287367254227123
14.772175548053516	0.000496202894619733	0.0005013462435403537	0.0005338449707959874	0.0005380864426650764	0.0005549811689393256	0.000558670285050109	0.000577140783466034	0.0005802168276272739	0.0006224193273077916	0.0006241393221988376	0.0780131202519773	0.07541189515461477	-3.7398474249860855e-06	-0.00012720430294478613	-3.7647190287474173e-06	-0.00012805026663255392
14.861185336869132	0.0004959058526740527	0.0005010461583152822	0.000533526174028513	0.0005377651259521308	0.000554650185412248	0.0005583371003276842	0.0005767970443440305	0.0005798712398038516	0.0006220495896018441	0.0006237685114479352	0.07801470449947842	0.07541342645331825	-3.697443307275859e-06	-0.00012651976221469963	-3.7220331668948517e-06	-0.00012736118236210403
14.95073145443871	0.0004956103917398083	0.0005007476710937237	0.000533209091398649	0.0005374455372149824	0.0005543209912605376	0.000558005716857222	0.0005764551738389887	0.0005795275302748005	0.0006216818835272342	0.0006233997370730966	0.07801631748059394	0.07541498552529292	-3.6553366464854055e-06	-0.0001258325936041721	-3.679646740873451e-06	-0.00012666945286642084
15.040817132412794	0.0004953165176284721	0.0005004507877583304	0.0005328937293976531	0.0005371276830004315	0.0005539935933660149	0.000557676141565963	0.0005761151792487724	0.0005791857063717681	0.0006213162172519709	0.0006230330072491341	0.0780179597177464	0.07541657287549917	-3.6135252863087747e-06	-0.00012514277732081358	-3.637557580061894e-06	-0.00012597505822374566
15.131445621914246	0.0004950242361916249	0.0005001555142324808	0.0005325800945643151	0.0005368115699032629	0.0005536679986623651	0.000557348381433352	0.0005757770679277737	0.0005788457754831404	0.0006209525990104938	0.0006226683302171847	0.07801963174288638	0.0754181890181087	-3.572007084665617e-06	-0.00012445029339634706	-3.5957635281577e-06	-0.00012527797833533638
15.222620193655578	0.0004947335533212541	0.0004998618564805819	0.0005322681934853602	0.0005364972045666495	0.0005533442141356029	0.0005570224434915046	0.0005754408472874462	0.0005785077450545707	0.0006205910371043484	0.000622305714285382	0.07802133409766905	0.07541983447667301	-3.5307799135467915e-06	-0.00012375512168338876	-3.554262443029345e-06	-0.00012457819292228944
15.31434413805701	0.0004944444749500535	0.0004995698205083776	0.0005319580327958548	0.0005361845936825664	0.0005530222468245422	0.0005566983348256806	0.0005751065247968416	0.0005781716225895219	0.0006202315399028731	0.0006219451678295396	0.07802306733363043	0.07542150978429435	-3.48984165895452e-06	-0.00012305724185435185	-3.513052196650341e-06	-0.00012387568152440187
15.406620765365147	0.0004941570070517211	0.0004992794123632531	0.0005316496191796134	0.0005358737439922007	0.0005527021038212663	0.0005563760625747566	0.0005747741079831512	0.0005778374156498058	0.0006198741158438875	0.000621586699293833	0.07802483201236994	0.07542321548380183	-3.44919022078876e-06	-0.00012235663339950353	-3.4721306749808424e-06	-0.00012317042349800633
15.499453405772549	0.0004938711556412651	0.0004989906381345475	0.0005313429593696141	0.000535564662286372	0.0005523837922716089	0.0005560556339317107	0.0005744436044322563	0.0005775051318561364	0.0006195187734343968	0.0006212303171915042	0.07802662870573414	0.07542495212792891	-3.408823512745726e-06	-0.0001216532756247446	-3.4314957778661635e-06	-0.00012246239801382008
15.592845409537835	0.0004935869267753057	0.0004987035039538642	0.0005310380601484127	0.0005352573554059519	0.0005520673193756347	0.000555737056144106	0.0005741150217892816	0.0005771747788886838	0.0006191655212512997	0.0006208760301055623	0.07802845799600519	0.07542672027949571	-3.3687394622276823e-06	-0.00012094714764977754	-3.391145418955681e-06	-0.0001217515840553629
15.686800147106629	0.0004933043265523851	0.000498418015995387	0.0005307349283485668	0.000534951830242292	0.0005517526923881302	0.0005554203365145844	0.0005737883677591588	0.0005768463644876389	0.0006188143679421088	0.0006205238466895027	0.07803032047609133	0.07542852051159415	-3.3289360102657477e-06	-0.00012023822840689924	-3.35107752562e-06	-0.0001210379604176387
15.781321009233178	0.0004930233611132701	0.0004981341804761902	0.0005304335708530535	0.0005346480937376464	0.0005514399186190909	0.0005551054824013562	0.0005734636501071884	0.0005765198964537757	0.0006184653222256735	0.0006201737756680221	0.07803221674972377	0.07543035340777787	-3.28941111141191e-06	-0.00011952649663879433	-3.31129003883256e-06	-0.00012032150570451261
15.87641140710273	0.0004927440366412681	0.0004978520036565627	0.000530133994595703	0.0005343461528856127	0.0005511290054342236	0.000554792501218708	0.0005731408766596178	0.0005761953826490318	0.0006181183928929204	0.00061982582583776	0.07803414743165356	0.07543221956224934	-3.2501627336245335e-06	-0.00011881193089556541	-3.271780913067287e-06	-0.0001196021983261436
15.972074772454643	0.0004924663593625368	0.000497571491840325	0.0005298362065616298	0.000534046014731564	0.0005508199602554492	0.0005544814004375053	0.0005728200553042213	0.0005758728309970876	0.0006177735888075993	0.0006194800060680345	0.07803611314785554	0.07543411958006307	-3.2111888582111135e-06	-0.00011809450953420564	-3.2325481162387426e-06	-0.00011888001649862368
16.06831455770623	0.0004921903355463983	0.0004972926513751505	0.0005295402137876653	0.0005337476863730904	0.0005505127905614072	0.0005541721875857029	0.000572501193990883	0.0005755522494839513	0.0006174309189070346	0.0006191363253015934	0.07803811453573416	0.07543605407731835	-3.17248747971682e-06	-0.00011737421071583709	-3.1935896295772273e-06	-0.00011815493824038348
16.165134236077357	0.0004919159715056565	0.000497015488652893	0.0005292460233628024	0.0005334511749604477	0.000550207503887973	0.0005538648702488656	0.0005721843007321933	0.0005752336461585575	0.0006170903922028941	0.0006187947925553783	0.07804015224433121	0.0754380236813645	-3.1340566058256185e-06	-0.00011665101240351805	-3.1549034475541853e-06	-0.00011742694137108212
16.262537301715792	0.0004916432735969142	0.0004967400101099078	0.0005289536424286361	0.0005331564876970014	0.0005499041078287749	0.0005535594560706848	0.0005718693836040472	0.000574917029133363	0.0006167520177819609	0.0006184554169212878	0.07804222693454384	0.0754400290310083	-3.095894257286111e-06	-0.00011592489236079973	-3.1164875777889636e-06	-0.00011669600350946996
16.36052726982327	0.0004913722482208939	0.0004964662222273842	0.0005286630781798136	0.0005328636318396842	0.0005496026100357174	0.0005532559527535103	0.0005715564507462506	0.0005746024065849585	0.0006164158048069183	0.0006181182075669633	0.07804433927933763	0.07544207077672432	-3.0579984678104875e-06	-0.00011519582814931151	-3.0783400409399586e-06	-0.00011596210207075186
16.459107676782416	0.0004911029018227597	0.0004961941315316737	0.0005283743378644854	0.0005325726146994515	0.000549303018219512	0.0005529543680588805	0.0005712455103631343	0.0005742897867546799	0.000616081762517143	0.0006177831737365739	0.07804648996397247	0.07544414958086776	-3.0203672839804185e-06	-0.00011446379712644339	-3.0404588706308897e-06	-0.00011522521426489407
16.55828208028434	0.0004908352408924416	0.0004959237445946237	0.0005280874287847631	0.0005322834436417459	0.0005490053401502116	0.0005526547098080631	0.000570936570724175	0.0005739791779492332	0.0006157499002295129	0.0006174503247516191	0.0780486796862269	0.0754462661178953	-2.9829987651607513e-06	-0.00011372877644350021	-3.0028421133519202e-06	-0.00011448531709437604
16.658054059457015	0.000490569271964962	0.0004956550680339104	0.0005278023582971793	0.0005319961260869598	0.0005487095836577519	0.0005523569858825971	0.0005706296401646213	0.0005736705885413193	0.0006154202273392168	0.0006171196700117356	0.07805090915662731	0.07544842107458616	-2.945890983421448e-06	-0.00011299074304377266	-2.965487828384631e-06	-0.00011374238735249731
16.758427214994473	0.0004903050016207614	0.000495388108513376	0.0005275191338131519	0.000531710669510909	0.0005484157566324953	0.0005520612042248424	0.0005703247270861289	0.000573364026970271	0.0006150927533205815	0.000616791218995518	0.078053179098685	0.07545061515026788	-2.909042023430033e-06	-0.00011224967365998373	-2.9283940876888293e-06	-0.00011299640162032443
16.859405169286727	0.000490042436486031	0.0004951228727433676	0.0005272377627994553	0.0005314270814453052	0.0005481238670257857	0.0005517673728385375	0.0005700218399574032	0.0005730595017426964	0.0006147674877279096	0.0006164649812613496	0.07805549024913233	0.07545284905705016	-2.872449982365289e-06	-0.00011150554481173525	-2.8915589758210167e-06	-0.00011224733626473415
16.960991566550526	0.0004897815832330448	0.0004948593674810784	0.000526958252778693	0.0005311453694782387	0.0005478339228505057	0.0005514754997893595	0.0005697209873148484	0.0005727570214331301	0.0006144444401963239	0.0006161409664482446	0.07805784335816794	0.07545512352005726	-2.8361129698352937e-06	-0.00011075833280399516	-2.8549805898532912e-06	-0.00011149516743659549
17.063190072960847	0.0004895224485804915	0.0004945975995308895	0.0005266806113297758	0.0005308655412546598	0.0005475459321816395	0.0005511855932054912	0.000569422177763224	0.0005724565946846886	0.0006141236204426249	0.0006158191842766982	0.07806023918970399	0.07545743927766796	-2.8000291078041258e-06	-0.00011000801372490487	-2.818657039287912e-06	-0.00011073987106832717
17.166004376783235	0.0004892650392938105	0.0004943375757447146	0.0005264048460884036	0.0005305876044768661	0.0005472599031568412	0.0005508976612781938	0.0005691254199763083	0.0005721582302097362	0.0006138050382661589	0.000615499644549549	0.07806267852161863	0.07545979708176248	-2.7641965304700013e-06	-0.00010925456344239304	-2.7825864459501796e-06	-0.00010998142287095558
17.26943818850684	0.0004890093621855338	0.0004940793030223499	0.0005261309647475558	0.0005303115669050007	0.0005469758439770157	0.0005506117122623896	0.0005688307226975738	0.0005718619367905607	0.0006134887035497021	0.0006151823571528576	0.07806516214601285	0.075462197697966	-2.7286133842058594e-06	-0.00010849795760307923	-2.746766943920783e-06	-0.0001092197983327825
17.37349524097843	0.0004887554241156187	0.0004938227883118173	0.0005258589750579772	0.0005300374363575428	0.0005466937629068928	0.0005503277544772415	0.0005685380947408616	0.0005715677232800493	0.000613174626260345	0.0006148673320567851	0.07806769086947318	0.0754646419059062	-2.6932778274691566e-06	-0.00010773817162933186	-2.711196679443424e-06	-0.00010845497271635973
17.478179289537028	0.0004885032319917971	0.0004935680386097232	0.0005255888848286806	0.0005297652207118161	0.0005464136682756227	0.000550045796306751	0.0005682475449910755	0.0005712755986023826	0.0006128628164504026	0.0006145545793164975	0.0780702655133381	0.0754671304994701	-2.658188030706457e-06	-0.00010697518071672851	-2.6758738108289756e-06	-0.00010768692105597721
17.583494112149474	0.0004882527927699133	0.0004933150609616048	0.0005253207019274426	0.0005294949279044922	0.0005461355684773645	0.0005497658462003518	0.0005679590824048725	0.0005709855717537271	0.0006125532842583245	0.0006142441090730688	0.07807288691396973	0.07546966428706531	-2.6233421762775384e-06	-0.00010620895983219636	-2.6407965083865247e-06	-0.00010691561815595607
17.689443509546752	0.0004880041134542733	0.0004930638624622905	0.0005250544342813124	0.0005292265659321042	0.0005458594719718902	0.0005494879126735158	0.0005676727160113703	0.000570697651802943	0.0006122460399096255	0.0006139359315544059	0.0780755559230318	0.07547224409189018	-2.588738458370824e-06	-0.00010543948371116718	-2.6059629543292648e-06	-0.00010614103858753998
17.79603130536116	0.0004877572010979903	0.0004928144502562532	0.0005247900898771198	0.0005289601428515617	0.000545585387285189	0.0005492120043083637	0.0005673884549128571	0.0005704118478922944	0.0006119410937178213	0.0006136300570761774	0.0780782734077705	0.07547487075220406	-2.5543750829127437e-06	-0.00010466672685521816	-2.5713713426877595e-06	-0.00010536315668671636
17.90326134626431	0.00048751206280333534	0.0004925668315379734	0.0005245276767619914	0.0005286956667806735	0.0005453133230100833	0.0005489381297542817	0.0005671063082855132	0.000570128169238173	0.0006116384560853837	0.0006133264960427623	0.07808104025130239	0.07547754512160734	-2.5202502674753595e-06	-0.0001038906635289355	-2.5370198792188693e-06	-0.00010458194655102449
18.011137502105942	0.0004872687057220902	0.0004923210135523003	0.000524267203043873	0.0005284331458986758	0.000545043287806849	0.0005486662977285487	0.0005668262853801429	0.0005698466251318294	0.0006113381375047052	0.0006130252589482086	0.07808385735290789	0.07548026806932259	-2.4863622412186863e-06	-0.00010311126775870705	-2.5029067813380976e-06	-0.00010379738203807054
18.119663666053608	0.0004870271370558968	0.0004920770035948125	0.0005240086768920489	0.000528172588446759	0.0005447752904038386	0.0005483965170169617	0.0005665483955229066	0.0005695672249401066	0.000611040148559073	0.0006127263563771984	0.07808672562832882	0.07548304048048363	-2.452709244803522e-06	-0.00010232851332948878	-2.469030278042395e-06	-0.00010300943676271046
18.228843754733095	0.00048678736405661556	0.0004918348090121863	0.0005237521065376758	0.0005279140027286076	0.0005445093395981173	0.0005481287964744768	0.0005662726481160707	0.0005692899781061918	0.0006107444999236617	0.0006124297990060359	0.07808964601007183	0.07548586325643057	-2.419289530275221e-06	-0.00010154237378152964	-2.4353886097939342e-06	-0.00010221808409352495
18.338681708369887	0.0004865493940266833	0.0004915944372025638	0.0005234975002743172	0.0005276573971109418	0.0005442454442561044	0.0005478631450258533	0.0005659990526387641	0.0005690148941503718	0.0006104512023665386	0.0006121355976036432	0.07809261944771921	0.07548873731500642	-2.3861013610190253e-06	-0.00010075282240856742	-2.4019800284632957e-06	-0.00010142329715098763
18.44918149093129	0.0004863132343194686	0.0004913558956159206	0.0005232448664584813	0.000527402780024062	0.0005439836133142175	0.0005475995716663038	0.0005657276186477391	0.0005687419826707956	0.0006101602667496774	0.0006118437630325683	0.07809564690824379	0.07549166359086366	-2.353143011675062e-06	-9.995983225528915e-05	-2.3688027972544427e-06	-0.00010062504880498091
18.56034709026951	0.0004860788923396365	0.0004911191917544385	0.000522994213510167	0.0005271501599624007	0.0005437238557795283	0.0005473380854621523	0.0005654583557781467	0.0005684712533442505	0.0006098717040299918	0.000611554306250009	0.07809872937632915	0.0754946430357751	-2.3204127680299252e-06	-9.916337611376447e-05	-2.3358551905923973e-06	-9.982331167104896e-05
18.672182518265565	0.0004858463755435097	0.0004908843331728821	0.0005227455499134151	0.0005268995454850834	0.0005434661807304249	0.0005470786955515029	0.0005651912737443205	0.0005682027159269468	0.0006095855252603801	0.0006112672383088532	0.07810186785469876	0.07549767661894831	-2.2879089269650654e-06	-9.836342652137786e-05	-2.3031354940698974e-06	-9.901805810853814e-05
18.784691810974078	0.0004856156914394332	0.0004906513274789697	0.0005224988842168607	0.000526650945216485	0.0005432105973172786	0.000546821411144908	0.0005649263823405666	0.0005679363802553076	0.0006093017415907834	0.0006109825703587252	0.0781050633644485	0.07550076532735102	-2.255629796369188e-06	-9.755995575809473e-05	-2.2706420043623957e-06	-9.820926021782139e-05
18.897879028768923	0.0004853868475881412	0.0004904201823337552	0.0005222542250342952	0.0005264043678468023	0.0005429571147631199	0.0005465662415260514	0.0005646636914419658	0.0005676722562467736	0.0006090203642692599	0.0006107003136470544	0.07810831694538695	0.07550391016603653	-2.223573695043276e-06	-9.675293584293643e-05	-2.238373029134818e-06	-9.739688983680106e-05
19.01174825648978	0.00048515985160312616	0.0004901909054520062	0.0005220115810452343	0.0005261598221326243	0.0005427057423643241	0.0005463131960524348	0.0005644032110051872	0.0005674103539006131	0.0006087414046430747	0.0006104204795201548	0.07811162965637992	0.07550711215847977	-2.1917389526468142e-06	-9.594233853219003e-05	-2.2063268869721743e-06	-9.658091853854966e-05
19.126303603589555	0.000484934711151006	0.0004899635046025863	0.000521770960995483	0.0005259173168975116	0.0005424564894912972	0.0005460622841560732	0.0005641449510693039	0.0005671506832987454	0.0006084648741597976	0.0006101430794243183	0.0781150025757055	0.0755103723469183	-2.160123909602813e-06	-9.512813531571684e-05	-2.1745019073019303e-06	-9.576131762829843e-05
19.241549204282624	0.0004847114339519005	0.0004897379876088398	0.0005215323736977185	0.0005256768610325805	0.0005422093655891797	0.0005458135153441968	0.000563888921756631	0.0005668932546065719	0.0006081907843684286	0.0006098681249069256	0.07811843680141288	0.07551369179269922	-2.1287269170136743e-06	-9.431029741403807e-05	-2.1428964303046687e-06	-9.49380581404119e-05
19.357489217694134	0.00048449002777980213	0.0004895143623489763	0.0005212958280320694	0.0005254384634970927	0.0005419643801785485	0.0005455668991999631	0.0005636351332735617	0.0005666380780738182	0.0006079191469205272	0.0006095956276175713	0.07812193345168505	0.07551707157663322	-2.0975463366100164e-06	-9.348879577628089e-05	-2.111508806854675e-06	-9.411111083583446e-05
19.474127828010037	0.0004842705004629503	0.0004892926367564572	0.0005210613329467004	0.0005252021333190483	0.0005417215428561308	0.0005453224453831711	0.0005633835959114194	0.0005663851640353833	0.0006076499735713604	0.0006093255993092012	0.07812549366521829	0.07552051279935447	-2.066580540640954e-06	-9.266360107593186e-05	-2.0803373984232265e-06	-9.328044619844045e-05
19.59146924462811	0.0004840528598842127	0.0004890728188203898	0.0005208288974584111	0.0005249678795957906	0.0005414808632955288	0.0005450801636309925	0.0005631343200473217	0.0005661345229122076	0.0006073832761810737	0.0006090580518392728	0.07812911860159545	0.07552401658168928	-2.035827911816418e-06	-9.183468370854708e-05	-2.049380577001398e-06	-9.24460344321476e-05
19.709517702309874	0.0004838371139814606	0.0004888549165859132	0.0005205985306532294	0.000524735711494608	0.0005412423512479451	0.000544840063758702	0.000562887316145051	0.0005658861652121395	0.0006071190667158663	0.0006087929971709231	0.07813280944167823	0.07552758406502955	-2.0052868432282253e-06	-9.10020137886991e-05	-2.01863672504108e-06	-9.160784545829415e-05
19.828277461333414	0.0004836232707479513	0.0004886389381545971	0.0005203702416870187	0.0005245056382533511	0.0005410060165429234	0.0005446021556604211	0.0005626425947559383	0.0005656401015308241	0.0006068573572491938	0.0006085304473741604	0.078136567388	0.07553121641171356	-1.9749557382668127e-06	-9.016556114635477e-05	-1.988104235357835e-06	-9.076584891182238e-05
19.94775280764713	0.0004834113382327098	0.0004884248916848335	0.0005201440397860878	0.0005242776691810466	0.000540771869089093	0.0005443664493098687	0.0005624001665197563	0.0005653963425525946	0.0006065981599629803	0.0006082704146270665	0.07814039366516452	0.07553491480541649	-1.944833010556618e-06	-8.932529532441891e-05	-1.9577815110714825e-06	-8.992001413879458e-05
20.067948053024427	0.0004832013245409121	0.000488212785392234	0.0005199199342478036	0.0005240518136585237	0.0005405399188749223	0.0005441329547611182	0.000562160042165625	0.0005651548990513779	0.0006063414871488504	0.0006080129112170182	0.07814428952026302	0.07553868045154347	-1.9149170838754156e-06	-8.848118557513995e-05	-1.9276669655215323e-06	-8.907031019275702e-05
20.188867535219305	0.000482993237834272	0.000488002627550031	0.0005196979344412166	0.0005238280811390429	0.0005403101759694815	0.0005439016821493661	0.0005619222325129273	0.0005649157818916121	0.0006060873512093787	0.0006077579495419274	0.07814825622328389	0.075542514577636	-1.885206392073218e-06	-8.76332008567654e-05	-1.8977590221869525e-06	-8.821670583138153e-05
20.31051561812294	0.00048278708633142664	0.0004877944264894763	0.0005194780498076868	0.0005236064811489337	0.0005400826505232145	0.000543672641691708	0.0005616867484722376	0.0005646790020291743	0.0006058357646593571	0.0006075055421114965	0.07815229506754262	0.0755464184337805	-1.8556993790007185e-06	-8.678130983014176e-05	-1.8680561146154802e-06	-8.735916951319034e-05
20.432896691921076	0.0004825828783083282	0.00048758819060024523	0.0005192602898615175	0.0005233870232882356	0.0005398573527687183	0.0005434458436879232	0.0005614536010462609	0.0005644445705123204	0.0006055867401270794	0.0006072557015484927	0.07815640737011417	0.07555039329302941	-1.826394498445974e-06	-8.592548085618879e-05	-1.8385566863616046e-06	-8.649766939486381e-05
20.55601517325261	0.0004823806220986293	0.000487383928330839	0.0005190446641905934	0.0005231697172313456	0.0005396342930215293	0.0005432212985212651	0.0005612228013307812	0.000564212498482634	0.0006053402903556417	0.0006070084405900379	0.07816059447227357	0.0755544404518258	-1.7972902140507042e-06	-8.506568199177778e-05	-1.8092591908954944e-06	-8.563217332714645e-05
20.679875505368887	0.0004821803260940787	0.0004871816481889924	0.0005188311824570285	0.0005229545727276735	0.000539413481680923	0.0005429990166592669	0.000560994360515627	0.0005639827971759922	0.000605096428204267	0.0006067637720889201	0.0781648577399463	0.07555856123044138	-1.7683849992326632e-06	-8.420188098635928e-05	-1.7801620915318742e-06	-8.476264885140528e-05
20.804482158294064	0.0004819819987449127	0.00048698135874208063	0.0005186198543978156	0.0005227415996023032	0.0005391949292307183	0.0005427790086545509	0.0005607682898856443	0.0005637554779235382	0.0006048551666496435	0.0006065217090149218	0.07816919856416817	0.07556275697341507	-1.7396773371288268e-06	-8.333404527909039e-05	-1.7512638613615024e-06	-8.388906319654887e-05
20.92983962898646	0.00048178564856025003	0.00048678306861752845	0.0005184106898254858	0.0005225308077566587	0.0005389786462400928	0.0005425612851456492	0.000560544600821684	0.0005635305521526707	0.0006046165187872843	0.0006062822644561677	0.07817361836155072	0.07556702905001007	-1.7111657205034526e-06	-8.246214199457425e-05	-1.722562983184385e-06	-8.301138327561353e-05
21.055952441500814	0.0004815912841084872	0.00048658678650322	0.0005182036986287717	0.0005223222071691761	0.0005387646433644085	0.000542345856857831	0.0005603233048016018	0.0005633080313880394	0.0006043804978329067	0.0006060454516204886	0.07817811857475833	0.07557137885466914	-1.6828486516882318e-06	-8.158613793973757e-05	-1.6940579494213043e-06	-8.212957568151658e-05
21.18282514715158	0.00048139891401769623	0.0004863925211479147	0.0005179988907732781	0.000522115807895988	0.0005385529313460438	0.000542132734603946	0.0005601044134012692	0.0005630879272525632	0.0006041471171238309	0.0006058112838368133	0.07818270067299374	0.07557580780748704	-1.6547246425124666e-06	-8.070599960044444e-05	-1.665747262045731e-06	-8.124360668380903e-05
21.31046232467717	0.0004812085469760232	0.000486200281361657	0.0005177962763021592	0.0005219116200716043	0.0005383435210152369	0.0005419219292852683	0.0005598879382955989	0.0005628702514684498	0.0006039163901203981	0.0006055797745565691	0.07818736615249133	0.07558031735468827	-1.6267922142198035e-06	-7.98216931372081e-05	-1.637629432526145e-06	-8.035344222527552e-05
21.438868580405217	0.00048102019173208824	0.00048601007601619474	0.0005175958653368019	0.0005217096539096095	0.0005381364232909399	0.0005417134518923575	0.0005596738912595836	0.0005626550158582363	0.0006036883304074127	0.0006053509373551123	0.07819211653702259	0.07558490896911113	-1.5990498974070844e-06	-7.893318438199903e-05	-1.6097029817336607e-06	-7.945904791774316e-05
21.568048548418737	0.0004808338570953854	0.0004858219140453953	0.0005173976680775142	0.0005215099197033601	0.0005379316491816791	0.0005415073135059244	0.0005594622841693446	0.0005624422323458395	0.0006034629516955984	0.0006051247859331735	0.07819695337840897	0.07558958415070714	-1.5714962319562584e-06	-7.804043883472e-05	-1.5819664398986598e-06	-7.856038903918117e-05
21.69800689072348	0.0004806495519366859	0.00048563580444566177	0.0005172016948042227	0.0005213124278266895	0.0005377292097864276	0.0005413035252977077	0.0005592531290031978	0.0005622319129576191	0.0006032402678230837	0.0006049013341183236	0.07820187825704467	0.0755943444270469	-1.544129766954585e-06	-7.714342165875132e-05	-1.5544183465097429e-06	-7.765743052876029e-05
21.828748297416116	0.0004804672851884403	0.0004854517562763561	0.0005170079558771758	0.0005211171887346238	0.0005375291162954885	0.0005411020985313648	0.0005590464378427318	0.0005620240698234572	0.0006030202927569031	0.0006046805958664675	0.07820689278243072	0.0755991913538332	-1.5169490606239434e-06	-7.624209767727319e-05	-1.5270572502547493e-06	-7.675013698334177e-05
21.960277486853503	0.00048028706584518453	0.0004852697786602179	0.0005168164617376525	0.0005209242129641005	0.0005373313799913866	0.0005409030445633672	0.0005588422228739	0.0005618187151778506	0.0006028030405945247	0.000604462585263353	0.07821199859371927	0.07560412651542994	-1.4899526802596846e-06	-7.533643136969914e-05	-1.499881708957873e-06	-7.583847265409116e-05
22.092599205822967	0.0004801089029639439	0.00048508988078378777	0.00051662722290868	0.0005207335111346954	0.0005371360122497709	0.0005407063748439092	0.0005586404963881267	0.0005616158613610143	0.0006025885255653965	0.0006042473165261036	0.07821719736026621	0.07560915152539262	-1.4631392021681802e-06	-7.442638686809555e-05	-1.4728902895076723e-06	-7.492240144207907e-05
22.225718229713628	0.0004799328056646376	0.00048491207189782954	0.0005164402499957534	0.0005205450939493553	0.0005369430245403245	0.0005405121009178258	0.0005584412707834236	0.0005614155208200039	0.0006023767620325152	0.0006040348040047754	0.07822249078219633	0.07561426802702075	-1.4365072115805205e-06	-7.35119279522134e-05	-1.446081567784644e-06	-7.40018868944925e-05
22.359639362688714	0.0004797587831304892	0.00048473636131775495	0.0005162555536875704	0.0005203589721951386	0.0005367524284276928	0.0005403202344255212	0.0005582445585655304	0.0005612177061098465	0.000602167764494024	0.0006038250621839332	0.07822788059097982	0.07561947769390817	-1.4100553025861613e-06	-7.25930180457135e-05	-1.4194541285909683e-06	-7.307689220029112e-05
22.494367437858962	0.00047958684460843267	0.0004845627584240508	0.000516073144756765	0.000520175156743964	0.0005365642355724137	0.0005401307871039098	0.0005580503723490596	0.0005610224298946935	0.0006019615475848284	0.0006036181056842562	0.07823336855001671	0.0756247822305143	-1.3837820780739432e-06	-7.166962021239176e-05	-1.3930065655776494e-06	-7.214738018584965e-05
22.629907317457054	0.00047941699940952186	0.0004843912726627054	0.0005158930340606536	0.000519993658553367	0.0005363784577318647	0.0005399437707873672	0.0005578587248586647	0.0005608297049489837	0.0006017581260782385	0.0006034139492641622	0.07823895645523797	0.07563018337273907	-1.3576861496679068e-06	-7.074169715225176e-05	-1.3667374811942093e-06	-7.12133133116688e-05
22.766263893012997	0.00047924925690933723	0.00048422191354563395	0.0005157152325419827	0.0005198144886672573	0.0005361951067612146	0.0005397591974086878	0.0005576696289302141	0.0005606395441586192	0.0006015575148876322	0.0006032126078214542	0.07824464613571182	0.07563568288851322	-1.3317661376479294e-06	-6.9809211196592e-05	-1.3406454866032522e-06	-7.02746536674348e-05
22.903442085530802	0.0004790836265484008	0.0004840546906511108	0.0005155397512296918	0.0005196376582166937	0.0005360141946143955	0.0005395770790000631	0.0005574830975119926	0.0005604519605221644	0.0006013597290681515	0.0006030140963950007	0.07825043945426582	0.07564128257839867	-1.306020670885106e-06	-6.887212430418954e-05	-1.3147292016208335e-06	-6.933136296791154e-05
23.041446845665973	0.00047892011783258026	0.0004838896136241945	0.0005153666012396729	0.000519463178420655	0.0005358357333450745	0.0005393974276940586	0.0005572991436659055	0.0005602669671520505	0.0006011647838184131	0.0006028184301664281	0.07825633830812158	0.07564698427620055	-1.2804483867851543e-06	-6.79303980569701e-05	-1.288987254650974e-06	-6.838340254872177e-05
23.180283153904217	0.00047875874033350514	0.00048372669217716267	0.0005151957937755483	0.0005192910605868297	0.0005356597351076482	0.0005392202557246159	0.0005571177805687096	0.0005600845772758064	0.000600972694482256	0.0006026256244618518	0.07826234462953703	0.07565278984959042	-1.255047931199944e-06	-6.698399365498431e-05	-1.2634182826017429e-06	-6.74307333610874e-05
23.31995602074116	0.00047859950368897726	0.00048356593608994095	0.0005150273401294485	0.0005191213161124056	0.0005354862121582416	0.0005390455754280565	0.0005569390215132559	0.0005599048042372995	0.0006007834765505088	0.0006024356947536249	0.0782684603864685	0.07565870120074317	-1.2298179583919346e-06	-6.603287191318807e-05	-1.2380209308512132e-06	-6.647331596908168e-05
23.460470486863187	0.00047844241760337857	0.00048340735521053215	0.0005148612516827972	0.0005189539564848661	0.0005353151768557178	0.0005388733992440976	0.0005567628799097437	0.0005597276614979896	0.0006005971456627812	0.0006022486566621122	0.07827468758323684	0.07566472026698419	-1.2047571309472226e-06	-6.507699325597471e-05	-1.21279385315292e-06	-6.551111054353687e-05
23.60183162332936	0.0004782874918480881	0.0004832509594554531	0.0005146975399071101	0.0005187889932828023	0.0005351466416627064	0.0005387037397168885	0.000556589369287002	0.0005595531626382095	0.0006004137176092939	0.0006020645259574993	0.0782810282612138	0.07567084902145003	-1.1798641197135248e-06	-6.411631771288673e-05	-1.1877357115796985e-06	-6.454407685800578e-05
23.744044531754422	0.0004781347362618894	0.00048309675881016224	0.0005145362163647923	0.0005186264381767223	0.000534980619146636	0.0005385366094960475	0.0005564185032937777	0.000559381321358452	0.0006002332083327219	0.0006018833185616191	0.07828748449951907	0.0756770894737635	-1.155137603733392e-06	-6.315080491360592e-05	-1.1628451764571137e-06	-6.357217428404338e-05
23.887114344492932	0.00047798416075138815	0.00048294476332949864	0.0005143772927099556	0.0005184663029298798	0.0005348171219807874	0.0005383720213377223	0.0005562502957000507	0.0005592121514806842	0.000600055633930082	0.0006017050505498178	0.07829405841572773	0.07568344367071857	-1.130576270189131e-06	-6.218041408408148e-05	-1.1381209263033962e-06	-6.259536178665481e-05
24.031046224824397	0.0004778357752914166	0.0004827949831381082	0.0005142207806892253	0.0005183085993990966	0.0005346561629453474	0.0005382099881056509	0.0005560847603983535	0.000559045666949666	0.0005998810106546306	0.0006015297381528343	0.07830075216659864	0.07568991369698012	-1.106178814336235e-06	-6.120510404163115e-05	-1.1135616477635224e-06	-6.161359791977128e-05
24.175845367139747	0.0004776895899254522	0.0004826474284308818	0.000514066692142575	0.0005181533395356066	0.0005344977549284876	0.0005380505227722458	0.0005559219114051236	0.0005588818818343009	0.0005997093549178095	0.0006013573977587229	0.07830756794880935	0.07569650167579987	-1.0819439394300912e-06	-6.0224833189306826e-05	-1.0891660355393917e-06	-6.062684082069891e-05
24.32151699712871	0.0004775456147660236	0.0004825021094733868	0.0005139150390041529	0.0005180005353858974	0.0005343419109274466	0.0005378936384196838	0.000555761762862061	0.0005587208103289927	0.0005995406832912065	0.0006011880459147954	0.07831450799971044	0.07570320976974233	-1.0578703566615794e-06	-5.923955951135651e-05	-1.0649327923213051e-06	-5.96350482052338e-05
24.468066371968433	0.00047740385999512817	0.00048235903660230324	0.0005137658333031283	0.0005178501990925705	0.0005341886440496332	0.0005377393482410154	0.0005556043290375156	0.0005585624667550316	0.0005993750125085607	0.0006010216993296033	0.07832157459809251	0.07571004018142606	-1.0339567851058978e-06	-5.824924056879732e-05	-1.0408606287348396e-06	-5.863817736329047e-05
24.61549878051318	0.0004772643358646355	0.0004822182202258535	0.0005136190871645342	0.0005177023428951964	0.0005340379675137321	0.0005375876655412779	0.0005554496243278806	0.0005584068655619862	0.0005992123594677827	0.0006008583748749366	0.07832877006496887	0.07571699515428043	-1.0102019516607628e-06	-5.725383349441948e-05	-1.0169482632840354e-06	-5.763618515404467e-05
24.763819543485244	0.0004771270526967022	0.0004820796708242372	0.0005134748128101279	0.0005175569791311886	0.0005338898946508324	0.0005374386037386299	0.000555297663259016	0.0005582540213291248	0.0005990527412330199	0.0006006980895878664	0.07833609676437228	0.0757240769733172	-9.866045909657454e-07	-5.625329498673559e-05	-9.931944222655274e-07	-5.662902799971614e-05
24.91303401366693	0.0004769920208841789	0.000481943398950064	0.0005133330225592542	0.0005174141202366818	0.000533744438905565	0.0005372921763654965	0.0005551484604876851	0.0005581039487668511	0.0005988961750367484	0.0006005408606728123	0.07834355710416921	0.07573128796591626	-9.631634453474095e-07	-5.524758130541485e-05	-9.695978397206238e-07	-5.5616661881183194e-05
25.063147576093755	0.0004768592508910211	0.00048180941522878694	0.0005131937288297196	0.0005172737787474193	0.0005336016138372551	0.0005371483970697275	0.0005550020308030147	0.0005579566627181613	0.0005987426782818987	0.0006003867055036469	0.0783511535368902	0.07573863050262632	-9.398772647692226e-07	-5.4236648266481335e-05	-9.461572573702531e-07	-5.459904233263979e-05
25.214165648248784	0.00047672875325269334	0.0004816777303591323	0.0005130569441386698	0.0005171359672996457	0.0005334614331210848	0.0005370072796157695	0.0005548583891279677	0.0005578121781601181	0.0005985922685440113	0.0006002356416258266	0.0783588885605715	0.07574610699798409	-9.167448067519748e-07	-5.32204512361939e-05	-9.22871424549913e-07	-5.3576124435919525e-05
25.366093680258146	0.00047660053857657904	0.0004815483551135323	0.000512922681103484	0.0005170006986310152	0.0005333239105492775	0.0005368688378858544	0.0005547175505208479	0.0005576705102053492	0.000598444963573436	0.0006000876867585638	0.07836676471962188	0.07575371991134447	-8.937648363200029e-07	-5.2198945126119556e-05	-8.997390981498217e-07	-5.254786281547186e-05
25.518937155087716	0.0004764746175423829	0.0004814213003385552	0.0005127909524426677	0.000516867985581499	0.0005331890600322858	0.0005367330858811976	0.0005545795301768127	0.000557531674103562	0.0005983007812975536	0.0005999428587970259	0.07837478460569823	0.07576147174773516	-8.709361259482806e-07	-5.1172084387998695e-05	-8.767590425591901e-07	-5.151421163308856e-05
25.672701588741027	0.00047635100090253555	0.0004812965769553329	0.0005126617709767603	0.0005167378410943091	0.0005330568956000028	0.000536600037723214	0.0005544443434294155	0.0005573956852430804	0.0005981597398230416	0.0005998011758145743	0.07838295085860442	0.07576936505871665	-8.482574554832725e-07	-5.013982300751396e-05	-8.539300295920624e-07	-5.0475124581714215e-05
25.827392530458226	0.0004762296994825958	0.000481174195959991	0.0005125351496292495	0.0005166102782168259	0.000532927431402983	0.0005364697076547483	0.0005543120057521652	0.0005572625591524049	0.0005980218574381732	0.0005996626560650365	0.07839126616720422	0.07577740244327326	-8.257276120937108e-07	-4.910211449904445e-05	-8.312508384307211e-07	-4.943055487995063e-05
25.983015562916506	0.00047611072418165114	0.00048105416842407587	0.0005124111014274944	0.0005164853101015398	0.0005328006817136808	0.0005363421100413198	0.0005541825327601092	0.0005571323115017922	0.0005978871526151549	0.0005995273179850164	0.07839973327035302	0.0757855865487067	-8.033453902085794e-07	-4.80589118999758e-05	-8.087202555706087e-07	-4.838045526676937e-05
26.139576302431465	0.0004759940859727162	0.00048093650549497845	0.0005122896395036556	0.0005163629500069935	0.0005326766609277005	0.0005362172593723802	0.0005540559402114374	0.0005570049581048554	0.0005977556440124966	0.0005993951801962369	0.07840835495785056	0.07579392007156145	-7.811095914544465e-07	-4.701016776503808e-05	-7.863370747544091e-07	-4.732477799548884e-05
26.297080399159835	0.00047587979590312944	0.00048082121839635984	0.0005121707770956366	0.0005162432112987422	0.0005325553835650651	0.0005360951702625902	0.0005539322440091085	0.0005568805149201894	0.0005976273504774268	0.0005992662615079272	0.07841713407140821	0.07580240575855644	-7.590190245997368e-07	-4.595583416044935e-05	-7.64100096912199e-07	-4.626347482782067e-05
26.455533537303385	0.0004757678650949464	0.00048070831842857224	0.0005120545275480303	0.0005161261074503152	0.0005324368642714966	0.0005359758574531079	0.0005538114602024984	0.0005567589980530169	0.0005975022910483415	0.0005991405809192408	0.07842607350563854	0.07581104640754575	-7.370725054883787e-07	-4.489586265764289e-05	-7.420081300970466e-07	-4.519649702766637e-05
26.614941435314055	0.00047565830474533406	0.0004805978169690817	0.0005119409043130791	0.0005160116520441937	0.0005323211178197169	0.0005358593358128981	0.0005536936049890752	0.0005566404237568591	0.0005973804849572961	0.0005990181576217208	0.07843517620906532	0.07581984486848876	-7.152688569838587e-07	-4.383020432764673e-05	-7.200599894375236e-07	-4.412379535598254e-05
26.77530984610034	0.00047555112612695784	0.00048048972547288187	0.0005118299209516392	0.000515899858772788	0.0005322081591107587	0.0005357456203400472	0.0005535786947160918	0.0005565248084352242	0.0005972619516325347	0.0005988990110017929	0.07844444518514843	0.07582880404444713	-6.9360690891241e-07	-4.275880973503288e-05	-6.982544970661475e-07	-4.3045320063786474e-05
26.93664455723489	0.00047544634058836895	0.00048038405547291553	0.0005117215911341557	0.0005157907414394363	0.0005320980031752971	0.0005356347261631094	0.0005534667458823073	0.000556412168643331	0.0005971467107010638	0.0005987831606433158	0.07845388349333625	0.07583792689259806	-6.720854980009957e-07	-4.168162893150584e-05	-6.765904820595341e-07	-4.196102088591114e-05
27.098951391163432	0.0004753439595543885	0.0004802808185804839	0.0005116159286416473	0.0005156843139594007	0.000531990665174994	0.0005355266685424535	0.0005533577751397307	0.0005563025210898429	0.0005970347819912665	0.0005986706263301566	0.07846349425013459	0.07584721642526797	-6.507034678187619e-07	-4.059861144975474e-05	-6.550667803945955e-07	-4.087084703580102e-05
27.26223620541477	0.0004752439945264874	0.0004801800264856588	0.0005115129473666993	0.0005155805903608796	0.0005318861604038616	0.0005354214628716371	0.0005532517992953893	0.000556195882638636	0.0005969261855355597	0.0005985614280488181	0.07847328063019654	0.07585667571098766	-6.294596687178404e-07	-3.9509706297180536e-05	-6.336822348702604e-07	-3.977474719782381e-05
27.426504892812353	0.0004751464570831636	0.00048008169095769106	0.0005114126613144648	0.0005154795847860287	0.0005317845042896406	0.000535319124678793	0.0005531488353131219	0.0005560922703105892	0.0005968209415730957	0.0005984555859911062	0.07848324586743718	0.07586630787556728	-6.083529577693807e-07	-3.841486194883226e-05	-6.124356950532647e-07	-3.8672669521108705e-05
27.59176338168682	0.0004750513588803172	0.0004799858238454173	0.0005113150846036785	0.0005153813114919907	0.0005316857123951995	0.0005352196696280357	0.0005530489003154014	0.0005559917012854022	0.0005967190705525102	0.0005983531205568446	0.07849339325616936	0.0758761161031968	-5.873821987240849e-07	-3.731402634207792e-05	-5.913260172328311e-07	-3.756456161374544e-05
27.758017636089992	0.0004749587116516165	0.00047989243707765705	0.0005112202314676723	0.0005152857848519305	0.0005315898004199405	0.0005351231135208779	0.0005529520115851743	0.00055589419290343	0.0005966205931347087	0.0005982540523566251	0.07850372615226082	0.07588610363756074	-5.665462619369645e-07	-3.620714686924931e-05	-5.703520643514978e-07	-3.645037053554012e-05
27.925273656010095	0.000474868527208867	0.00047980154266361524	0.0005111281162554108	0.0005151930193560881	0.0005314967842012379	0.0005350294722976749	0.0005528581865677382	0.0005557997626675585	0.0005965255301957106	0.0005981584022146152	0.07851424797431575	0.07589627378298518	-5.458440243131298e-07	-3.509417037071694e-05	-5.495127059461369e-07	-3.533004279115959e-05
28.09353747758831	0.00047478081744237063	0.00047971315269327414	0.0005110387534325242	0.0005151030296128332	0.0005314066797158799	0.0005349387620390772	0.0005527674428726354	0.0005557084282450928	0.0005964339028295298	0.0005980661911714032	0.07852496220488184	0.07590662990559927	-5.252743692561821e-07	-3.397504312867283e-05	-5.288068180972147e-07	-3.4203524323692114e-05
28.2628151733366	0.0004746955943212829	0.00047962727933778516	0.0005109521575823614	0.0005150158303497347	0.0005313195030815394	0.000534850998967508	0.0005526797982755832	0.000555620207469683	0.0005963457323511121	0.0005979774404868964	0.0785358723916784	0.07591717543452695	-5.048361865992584e-07	-3.2849710859386705e-05	-5.08233283358318e-07	-3.307076050690361e-05
28.43311285235687	0.0004746128698939666	0.00047954393484985587	0.0005108683434070464	0.0005149314364146385	0.0005312352705582559	0.0005347661994486564	0.0005525952707204262	0.0005555351183432715	0.0005962610402993183	0.0005978921716432668	0.07854698214885182	0.07592791386309634	-4.845283725618803e-07	-3.171811870715524e-05	-4.877909907125694e-07	-3.193169613908975e-05
28.604436660561465	0.0004745326562883358	0.0004794631315641298	0.0005107873257285446	0.0005148498627767545	0.0005311539985499384	0.000534684379992987	0.0005525138783211177	0.0005554531790380712	0.0005961798484399559	0.0005978104063479428	0.07855829515825444	0.075938848750078	-4.6434982968988903e-07	-3.0580211236877486e-05	-4.6747883551689906e-07	-3.078627543594281e-05
28.77679278089485	0.0004744549657121981	0.00047938488189756373	0.0005107091194897391	0.0005147711245277505	0.0005310757036058857	0.0005346055572572701	0.000552435639363731	0.0005553744078985697	0.0005961021787688652	0.000597732166536654	0.07856981517075275	0.07594998372095017	-4.4429946679473004e-07	-2.9435932426727374e-05	-4.4729571943525823e-07	-2.963444202287724e-05
28.950187433556945	0.0004743798104535902	0.00047930919834980097	0.0005106337397555178	0.0005146952368828632	0.0005310004024223275	0.0005345297480461324	0.0005523605723084996	0.0005552988234435663	0.0005960280535150572	0.0005976574743765281	0.07858154600755776	0.07596132246918257	-4.2437619889208744e-07	-2.828522566034053e-05	-4.272405503770362e-07	-2.8476138927022165e-05
29.124626876227456	0.00047430720288111006	0.0004792360935035384	0.0005105612017138718	0.000514622215182015	0.0005309281118439856	0.0005344569693136271	0.0005522886957918906	0.0005552264443682385	0.0005959574951439065	0.0005975863522692425	0.07859349156158552	0.07597286875755271	-4.045789471587326e-07	-2.71280337203611e-05	-4.073122424575956e-07	-2.7311308571184578e-05
29.30011740429177	0.0004742371554442356	0.00047916558002488477	0.0005104915206769951	0.0005145520748909375	0.000530858848865649	0.0005343872381648176	0.0005522200286286996	0.0005551572895462324	0.0005958905263603932	0.0005975188228542201	0.07860565579884551	0.0759846264194867	-3.849066388737603e-07	-2.5964298780781214e-05	-3.8750971593972533e-07	-2.6139892765938977e-05
29.476665351068124	0.00047416968067364487	0.00047909767066371776	0.0005104247120824051	0.0005144848316023114	0.0005307926306337747	0.0005343205718573886	0.0005521545898141869	0.0005550913780317918	0.0005958271701124074	0.0005974549090118917	0.07861804275985458	0.07599659936042742	-3.653582073472484e-07	-2.4793962398073077e-05	-3.67831897155578e-07	-2.496183270062069e-05
29.654277088036206	0.0004741047911815266	0.000479032378254035	0.0005103607914940675	0.0005144205010369148	0.0005307294744481084	0.0005342569878032762	0.0005520923985262401	0.0005550287290619168	0.0005957674495941103	0.0005973946338670086	0.07863065656108173	0.07600879155923132	-3.4593259188729804e-07	-2.3616965505068865e-05	-3.4827771847696296e-07	-2.377706893720577e-05
29.832959025067048	0.0004740424996618789	0.00047896971571429093	0.0005102997746035267	0.0005143590990447765	0.0005306693977633185	0.0005341965035703118	0.0005520334741275667	0.0005549693620585476	0.0005957113882493442	0.0005973380207920094	0.07864350139642584	0.0760212070695927	-3.2662873773736667e-07	-2.2433248402745076e-05	-3.288461182533297e-07	-2.258554140205371e-05
30.0127176106544	0.0004739828188908072	0.00047890969604773683	0.000510241677231055	0.0005143006416063469	0.0005306124181906593	0.0005341391368838944	0.0005519778361679237	0.0005549132966307898	0.0005956590097751143	0.0005972850934104505	0.07865658153871563	0.07603385002149886	-3.074455960053613e-07	-2.1242750751007677e-05	-3.0953604074324646e-07	-2.138718937691464e-05
30.193559332147448	0.0004739257617268109	0.00047885233234274695	0.0005101865153268062	0.0005142451448336756	0.0005305585534996527	0.000534084905628682	0.0005519255043863794	0.0005548605525771684	0.0005956103381251249	0.0005972358756004949	0.07866990134124854	0.07604672462271435	-2.8838212362959463e-07	-2.0045411561989135e-05	-2.903464360727668e-07	-2.0181951491879402e-05
30.37549071598484	0.00047387134111106	0.0004787976377731392	0.0005101343049719792	0.0005141926249715985	0.000530507821619786	0.0005340338278503007	0.0005518764987136065	0.0005548111498879138	0.0005955653975133752	0.0005971903914984574	0.0786834652393568	0.07605983516029523	-2.6943728331937054e-07	-1.8841169191818885e-05	-2.712762601784005e-07	-1.896976571692799e-05
30.55851832793038	0.00047381957006766614	0.00047874562559848733	0.000510085062379993	0.0005141430983989364	0.0005304602406422383	0.0005339859217570801	0.0005518308392742122	0.0005547651087472845	0.0005955242124178242	0.0005971486655024172	0.07869727775200804	0.07607318600213561	-2.5061004349231746e-07	-1.7629961331380728e-05	-2.5232447474986784e-07	-1.7750569353283674e-05
30.742648773309874	0.00047377046170394215	0.00047869630916442466	0.0005100388038976709	0.0005140965816297046	0.0005304158288216244	0.0005339412057218072	0.0005517885463891016	0.0005547224495359243	0.0005954868075841151	0.0005971107222758909	0.0787113434834369	0.07608678159854651	-2.3189937821952757e-07	-1.6411724998097177e-05	-2.3349004716678202e-07	-1.652429902460062e-05
30.92788869724955	0.00047372402921065534	0.0004786497019029417	0.0005099955460064391	0.0005140530913143353	0.0005303746045777651	0.0005338996982835081	0.0005517496405778818	0.0005546831928332569	0.0005954532080293721	0.0005970765867515733	0.0787256671248115	0.0761006264838652	-2.1330426718479088e-07	-1.518639652819953e-05	-2.147719504600517e-07	-1.5290890669192314e-05
31.114244784915854	0.00047368028586226336	0.00047860581733266813	0.000509955305323524	0.0005140126442409013	0.0005303365864974717	0.0005338614181492424	0.000551714142561292	0.0005546473594199089	0.0005954234390460525	0.0005970462841351364	0.0787402534559381	0.07611472527810215	-1.9482369561975993e-07	-1.3953911567415878e-05	-1.9616916325420133e-07	-1.4050279531344079e-05
31.30172376175672	0.00047363924501714875	0.0004785646690591508	0.0005099180986031734	0.0005139752573363617	0.0005303017933363643	0.0005338263841959303	0.0005516820732636825	0.0005546149702801793	0.0005953975262058833	0.000597019839909106	0.07875510734699455	0.07612908268861729	-1.7645665425320908e-07	-1.2714205062061557e-05	-1.7768066970296967e-07	-1.2802400151459836e-05
31.4903323937443	0.0004736009201178348	0.0004785262707751202	0.0005098839427378778	0.0005139409476678107	0.0005302702440207031	0.0005337946154721985	0.000551653453815522	0.0005545860466045404	0.0005953754953638543	0.0005969972798367993	0.07877023376030388	0.07614370351183611	-1.5820213925248766e-07	-1.1467211250226761e-05	-1.5930545943943636e-07	-1.1547186357582784e-05
31.68007748761912	0.0004735653246911962	0.000478490636260746	0.0005098528547596087	0.0005139097324437412	0.0005302419576492524	0.0005337661312002509	0.0005516283055559517	0.0005545606097921794	0.0005953573726622937	0.0005969786299663395	0.07878563775214657	0.07615859263499684	-1.4005915217538134e-07	-1.0212863652617199e-05	-1.4104252752679923e-07	-1.0284571256430342e-05
31.870965891135747	0.0004735324723486523	0.0004784577793838805	0.0005098248518410608	0.0005138816290153157	0.0005302169534951603	0.0005337409507777622	0.0005516066500353701	0.0005545386814535775	0.0005953431845350085	0.000596963916634735	0.07880132447460622	0.07617375503793876	-1.2202669991807046e-07	-8.951095063769454e-06	-1.2289087440351364e-07	-9.014487224276446e-06
32.063004493309954	0.0004735023767863509	0.0004784277141002918	0.0005097999512969087	0.0005138566548776492	0.0005301952510078679	0.0005337190937797958	0.0005515885090180634	0.0005545202834131284	0.0005953329577115053	0.0005969531664720383	0.07881729917745825	0.07618919579492581	-1.0410379465636624e-07	-7.68183754217e-06	-1.0484950582778131e-07	-7.736865897139955e-06
32.25620022466719	0.00047347505178533823	0.0004784004544538839	0.0005097781705850726	0.0005138348276711035	0.0005301768698150408	0.0005337005799607477	0.0005515739044848753	0.0005545054377117986	0.0005953267192212858	0.000596946406405576	0.07883356721009681	0.0762049200765086	-8.628945379388596e-08	-6.405022400846061e-06	-8.691743281943713e-08	-6.451638161208972e-06
32.45056005749291	0.00047345051121171645	0.00047837601457690633	0.0005097595273079954	0.0005138161651825928	0.0005301618297245273	0.0005336854292563167	0.000551562858635919	0.0005544941666098286	0.000595324496398223	0.0005969436636642591	0.07885013402350126	0.07622093315142592	-6.858269990979438e-08	-5.1205801978732035e-06	-6.909367161462947e-08	-5.158734143445587e-06
32.64609100608406	0.0004734287690167841	0.0004783544086901474	0.0005097440392139261	0.0005138006853468964	0.0005301501507263395	0.0005336736617854944	0.000551555393893327	0.0005544864925894731	0.0005953263168850117	0.0005969449657829682	0.07886700517224556	0.07623724038854661	-5.0982560711749364e-08	-3.82844072707722e-06	-5.1377243613127954e-08	-3.858083202148976e-06
32.84280012700226	0.00047340983923716375	0.0004783356511031145	0.0005097317241982172	0.0005137884062479853	0.0005301418529946604	0.0005336652978525867	0.0005515515329040491	0.0005544824383577866	0.0005953322086377068	0.000596950340607019	0.07888418631655011	0.07625384725885281	-3.3488068970199264e-08	-2.5285330070151657e-06	-3.3767175313921885e-08	-2.5496139158392994e-06
33.040694519328454	0.0004733937359949165	0.0004783197562142042	0.0005097226003046328	0.0005137793461203612	0.000530136956889882	0.0005336603579492612	0.0005515512985426941	0.000554482026849455	0.0005953421999303443	0.0005969598162967159	0.07890168322437814	0.07627075933746541	-1.6098262474797953e-08	-1.2207852716078493e-06	-1.6262498272719486e-08	-1.2332540741122333e-06
33.239781324919136	0.00047338047349763457	0.00047830673851084976	0.0005097166857266634	0.0005137735233504002	0.000530135482960661	0.0005336588627566163	0.0005515547139144111	0.0005544852812296632	0.0005953563193596453	0.0005969734213319785	0.07891950177357268	0.07628798230571186	1.1878160165526563e-09	9.487503982441581e-08	1.1377509511779904e-09	9.10693327693668e-08
33.44006772866406	0.000473370066038523	0.00047829661256966065	0.0005097139988088529	0.0005137709564777135	0.0005301374519460097	0.000533660833147283	0.0005515618023578222	0.000554492224897018	0.000595374595849808	0.0005969911845170654	0.07893764795404651	0.07630552195324015	1.83711188392853e-08	1.4185212936779212e-06	1.8434530853206343e-08	1.4234301245613645e-06
33.64156095874556	0.0004733625279964606	0.00047828939305653894	0.0005097145580481367	0.0005137716641965144	0.0005301428847774095	0.0005336662901875496	0.0005515725874479978	0.0005545028814865063	0.0005953970586573924	0.0005970131349853755	0.07895612787000997	0.07632338418017273	3.545259346596913e-08	2.7502276720575702e-06	3.562879503688117e-08	2.7639029418907723e-06
33.84426828689945	0.0004733578738360449	0.0004782850947267878	0.0005097183820951879	0.0005137756653570012	0.0005301518025809532	0.0005336752551395207	0.0005515870929994817	0.0005545172748725143	0.0005954237373762935	0.0005970393022043487	0.07897494774225637	0.07634157499931653	5.2433182558568256e-08	4.090069183310119e-06	5.2721492254997546e-08	4.1125632558730585e-06
34.04819702867729	0.0004733561181076144	0.0004782837324251878	0.0005097254897557742	0.0005137829789667406	0.0005301642266795143	0.0005336877494632912	0.0005516053430693607	0.0005545354291718747	0.0005954546619428056	0.0005970697159804448	0.07899411391048652	0.0763601005384088	6.931382403132548e-08	5.438121673723151e-06	6.971356647359796e-08	5.469487380060922e-06
34.25335454371064	0.0004733572754472592	0.00047828532108607397	0.000509735899992128	0.0005137936241920773	0.0005301801785949503	0.0005337037948191686	0.0005516273619603908	0.0005545573687469853	0.0005954898626407921	0.0005971044064642339	0.0790136328356915	0.07637896704242053	8.60954510900104e-08	6.794461837697496e-06	8.660595692444768e-08	6.834752481560402e-06
34.45974823597649	0.0004733613605767999	0.00047828987573337526	0.0005097496319243195	0.0005138076203595384	0.0005301996800503246	0.000533723413069904	0.0005516531742241628	0.0005545831182089577	0.0005955293701069397	0.0005971434041555644	0.07903351110258304	0.0763981808759039	1.0277899228612955e-07	8.15916722886334e-06	1.0339959814449975e-07	8.208436591120027e-06
34.66738555406454	0.00047336838830375666	0.0004782974114806464	0.0005097667048316474	0.0005138249869572585	0.0005302227529721678	0.000533746626282968	0.0005516828046643295	0.0005546127024208293	0.0005955732153361245	0.0005971867399088426	0.07905375542207695	0.0764177485253968	1.1936537158089428e-07	9.532316272528596e-06	1.2009542004940386e-07	9.590618616273083e-06
34.87627399144595	0.00047337837352128974	0.0004783079435310758	0.0005097871381540364	0.0005138457436364148	0.0005302494194927652	0.0005337734567328495	0.00055171627833988	0.0005546461465008224	0.0005956214296868748	0.0005972344449384072	0.07907437263383107	0.07643767660186972	1.3585550838056577e-07	1.0913988275948472e-05	1.366943479621293e-07	1.0981378351093696e-05
35.086421086743854	0.0004733913312081164	0.00047832148717746675	0.0005098109514934414	0.0005138699102126649	0.000530279701952471	0.0005338039269033834	0.0005517536205684647	0.0005546834758256532	0.0005956740448869377	0.0005972865508240031	0.07909536970883825	0.07645797184323715	1.5225031759630303e-07	1.2304263440399144e-05	1.5319730268040233e-07	1.2380796489103174e-05
35.29783442400536	0.00047340727642841067	0.00047833805780220554	0.0005098381646152679	0.0005138975066676053	0.0005303136229020594	0.0005338380594901157	0.0005517948569297816	0.0005547247160339017	0.0005957310930389588	0.0005973430895163677	0.07911675375207626	0.07647864111691793	1.685507097003245e-07	1.370322287369552e-05	1.6960520052788051e-07	1.3788954635177153e-05
35.51052163297529	0.0004734262243316705	0.00047835767087719814	0.0005098687974497976	0.0005139285531502344	0.0005303512051051036	0.0005338758774026936	0.0005518400132690129	0.0005547698930294293	0.0005957926066262661	0.0005974040933429196	0.07913853200521631	0.07649969142244828	1.847575907666741e-07	1.5110948601376739e-05	1.8591895339556928e-07	1.5205935316897623e-05
35.72449038937153	0.0004734481901525647	0.0004783803419637863	0.0005099028700936239	0.0005139630699784251	0.0005303924715403853	0.0005339174037672909	0.000551889115700317	0.0005548190329848559	0.0005958586185187679	0.0005974695950135571	0.07916071184938792	0.07652112989416235	2.0087186253041865e-07	1.6527523579348835e-05	2.0213946880557297e-07	1.663182199766744e-05
35.93974841516195	0.0004734731892107516	0.0004784060867126394	0.0005099404028110999	0.0005140010776404129	0.00053043744540434	0.0005339626619290651	0.0005519421906103842	0.0005548721623450948	0.0005959291619789691	0.0005975396276265723	0.07918330080801014	0.07654296380392132	2.168944224396896e-07	1.7953031706374745e-05	2.1826764995814922e-07	1.8066699088811755e-05
36.15630347884324	0.0004735012369106692	0.00047843492086361666	0.0005099814160357926	0.0005140425967962892	0.0005304861501135319	0.0005340116754546466	0.0005519992646620444	0.0005549293078309428	0.0005960042706681005	0.0005976142246746776	0.07920630654967974	0.07656520056390816	2.3282616370013526e-07	1.9387557836522684e-05	2.3430439577832966e-07	1.951065196216517e-05
36.374163395721176	0.0004735323487412976	0.0004784668602456057	0.000510025930371948	0.000514087648279506	0.000530538609307163	0.0005340644681346614	0.0005520603647979389	0.0005549904964427312	0.0005960839786523707	0.0005976934200511517	0.07922973689112688	0.0765878477294838	2.48667975334552e-07	2.0831187792072492e-05	2.502506009764184e-07	2.0963766963186248e-05
36.59333602819267	0.0004735665402758925	0.00047850192077633044	0.0005100739665959662	0.0005141362530983926	0.0005305948468496167	0.000534121063986289	0.0005521255182442526	0.0005550557554640396	0.0005961683204093447	0.0005977772480561058	0.07925359980023478	0.07661091300210802	2.644207422338417e-07	2.228400837692157e-05	2.661071560991664e-07	2.242613142429406e-05
36.813829286029524	0.0004736038271716875	0.0004785401184621324	0.0005101255456578855	0.0005141884324376819	0.000530654886833036	0.0005341814872558542	0.0005521947525145105	0.000555125112465469	0.0005962573308344452	0.0005978657434028757	0.07927790339912885	0.07663440423232017	2.8008534519647667e-07	2.3746107388714077e-05	2.818749475694531e-07	2.389783367720555e-05
37.03565112666392	0.00047364422516955944	0.0004785814693977158	0.00051018068868287	0.0005142442076600401	0.0005307187535799308	0.0005342457624214497	0.0005522680954134295	0.0005551985953084743	0.0005963510452475809	0.0005979589412245331	0.07930265596733012	0.07665832942279215	2.956626609955035e-07	2.521757363355137e-05	2.9755485775198945e-07	2.537896306736842e-05
37.25880955547555	0.00047368775009367113	0.00047862598976587	0.0005102394169727189	0.0005143036003076196	0.0005307864716458324	0.0005343139141956031	0.0005523455750408514	0.0005552762321492725	0.0005964494993999185	0.0005980568770805395	0.07932786594498553	0.07668269673144527	3.111535624197425e-07	2.6698496938717953e-05	3.13147764996035e-07	2.686960996713117e-05
37.483312626080554	0.0004737344178510662	0.0004786736958371482	0.0005103017520073678	0.0005143666321036043	0.0005308580658219678	0.0005343859675279684	0.0005524272197957227	0.0005553580514428023	0.0005965527294807752	0.0005981595869635174	0.07935354193616484	0.07670751447464351	3.265589183334191e-07	2.8188968167211503e-05	3.286545436945957e-07	2.8369865790064952e-05
37.70916844062219	0.00047378424443124314	0.00047872460396952503	0.0005103677154464164	0.0005144333249537826	0.0005309335611379901	0.0005344619476080675	0.0005525130583801638	0.0005554440819467662	0.0005966607721246695	0.0005982671073061753	0.07937969271223715	0.07673279113045038	3.4187959371888114e-07	2.968907923145414e-05	3.4407606432974337e-07	2.9879823004980155e-05
37.93638515006311	0.00047383724590567523	0.00047877873060800375	0.0005104373291306457	0.0005145037009481118	0.0005310129828647229	0.0005345418798680544	0.0005526031198035841	0.0005555343527257245	0.0005967736644184923	0.0005983794749883529	0.07940632721531832	0.0767585353419655	3.571164497273398e-07	3.119892310689265e-05	3.594131935207544e-07	3.139957514942948e-05
38.164970954479706	0.00047389343842730734	0.00047883609228419993	0.0005105106150835611	0.0005145777823623052	0.0005310963565169637	0.0005346257899855287	0.0005526974333868892	0.0005556288931552737	0.0005968914439088451	0.0005984967273442253	0.07943345456180069	0.07678475592073418	3.722703437428372e-07	3.2718593848263255e-05	3.7466679408742695e-07	3.292921684570904e-05
38.39493410335793	0.0004739528382300035	0.0004788967056158785	0.0005105875955129312	0.0005146555916594213	0.0005311837078563119	0.0005347137038863814	0.0005527960287667481	0.0005557277329262885	0.0005970141486095165	0.0005986189021696452	0.07946108404596344	0.07681146185023605	3.8734212942257915e-07	3.42481866028449e-05	3.898377250954009e-07	3.4468843815013694e-05
38.626282895891045	0.00047401546162795694	0.00047896058730645706	0.0005106682928123409	0.0005147371514914658	0.0005312750628940418	0.0005348056477476836	0.0005528989358999373	0.0005558309020492409	0.0005971418170091158	0.0005987460377296394	0.0794892251436596	0.0768386622894505	4.0233265674702486e-07	3.5787797625669304e-05	4.0492684190147725e-07	3.601855289186995e-05
38.859025681279114	0.00047408132501505323	0.00047902775414446083	0.0005107527295627468	0.0005148224847009941	0.0005313704478940094	0.0005349016480006069	0.0005530061850677595	0.0005559384308585863	0.0005972744880788611	0.000598878172766051	0.07951788751609477	0.0768663665765066	4.1724277207843413e-07	3.733752429517512e-05	4.199349962130325e-07	3.7578442040164806e-05
39.09317085903034	0.00047415044486419535	0.0004790982230029442	0.0005108409285340465	0.0005149116143227339	0.0005314698893756079	0.000535001731333396	0.0005531178068805428	0.0005560503500172391	0.0005974122012805366	0.000599015346505354	0.07954708101368634	0.0768945842324179	4.320733182109574e-07	3.8897465128709396e-05	4.3486303614201187e-07	3.914861036885542e-05
39.328726879264174	0.00047422283772657496	0.00047917201083885963	0.0005109329126866488	0.0005150045635852057	0.0005315734141167551	0.0005351059246943713	0.0005532338322822149	0.0005561666905211119	0.0005975549965746061	0.0005991575986666136	0.07957681568001658	0.07692332496489583	4.468251344150881e-07	4.046771979741848e-05	4.497118062467796e-07	4.072915814681832e-05
39.56570224301631	0.0004742985202309013	0.0004792491346923855	0.0005110287051730535	0.0005151013559123561	0.0005316810491569262	0.0005352142552949786	0.0005533542925549581	0.0005562874837037438	0.0005977029144285021	0.0005993049694696236	0.07960710175587268	0.07695259867226117	4.61499056499462e-07	4.204838914335929e-05	4.644821475928342e-07	4.2320186819780337e-05
39.80410550254544	0.00047437750908257926	0.0004793296116862057	0.0005111283293394391	0.0005152020149251981	0.000531792821800231	0.00053532675061288	0.0005534792193239508	0.0005564127612410058	0.0005978559958250906	0.0005994574996432081	0.07963794968338417	0.07698241544743793	4.760959168561771e-07	4.3639575194945324e-05	4.791748978022481e-07	4.3921799026305774e-05
40.04394526164196	0.00047445982106283306	0.0004794134590247393	0.0005112318087272527	0.0005153065644434576	0.0005319087596185268	0.0005354434383950874	0.0005536086445621866	0.0005565425551558913	0.0005980142822713078	0.0005996152304337013	0.07966937011025285	0.077012785582045	4.906165445082815e-07	4.524138118310039e-05	4.937908910970356e-07	4.553409861356161e-05
40.28523017593832	0.00047454547302777834	0.0004795006939933153	0.0005113391670748072	0.0005154150284872244	0.0005320288904545803	0.0005355643466611352	0.0005537426005953824	0.0005566768978233866	0.0005981778158069844	0.0005997782036135991	0.07970137389408412	0.07704371957058151	5.050617651713562e-07	4.685391155902219e-05	5.083309583613863e-07	4.715719065519208e-05
40.52796895322162	0.00047463448190744134	0.00047959133395730384	0.0005114504283188874	0.0005155274312786176	0.0005321532424252735	0.0005356895037063079	0.0005538811201069775	0.0005568158219754363	0.0005983466390138613	0.000599946461490405	0.07973397210681915	0.07707522811470847	5.19432401305123e-07	4.847727201091889e-05	5.227959272012962e-07	4.8791181468763045e-05
40.77217035374772	0.00047472686470471833	0.00047968539636118344	0.0005115656165963581	0.0005156437972434502	0.0005322818439248519	0.0005358189381049028	0.0005540242361432183	0.0005569593607059922	0.000598520795024793	0.0006001200469156558	0.0797671760392687	0.07710732212763494	5.337292721542108e-07	5.0111569480496e-05	5.371866219699376e-07	5.043617863115246e-05
41.017843190557436	0.00047482263849427255	0.0004797828987275523	0.000511684756245774	0.000515764151012899	0.0005324147236282173	0.0005359526787135384	0.0005541719821183339	0.0005571075474761492	0.0005987003275331477	0.0006002990032941409	0.07980099720575827	0.07714001273860206	5.479531938060514e-07	5.1756912181191717e-05	5.515038638426867e-07	5.209229099790991e-05
41.26499632979458	0.00047492182042137597	0.000479883858656086	0.0005118078718090005	0.0005158885174251865	0.0005325519104942707	0.0005360907546745181	0.000554324391819811	0.0005572604161193841	0.0005988852808024184	0.000600483374593325	0.07983544734887942	0.0771733112974801	5.621049792487766e-07	5.341340961607932e-05	5.657484708630929e-07	5.375962872074258e-05
41.51363869102594	0.0004750244277006814	0.0004799882938224269	0.0005119349880328335	0.0005160169215272619	0.0005326934337692991	0.0005362331954192301	0.000554481499413758	0.000557418000846878	0.0005990756996760331	0.0006006732053529677	0.07987053844435156	0.07720722937946509	5.761854384145858e-07	5.50811725956446e-05	5.799212579912349e-07	5.543830326520949e-05
41.763779247563185	0.000475130477614932	0.0004800962219770144	0.000512066129870624	0.0005161493885764886	0.0005328393229904104	0.0005363800306716028	0.000554643339450373	0.0005575803362529431	0.000599271629587387	0.0006008685406949566	0.07990628270600696	0.07724177878989777	5.901953782376426e-07	5.6760313256784545e-05	5.940230371620503e-07	5.712842743020585e-05
42.0154270267867	0.00047523998751360146	0.0004802076609438486	0.0005122013224839074	0.0005162859440423393	0.0005329896079890195	0.0005365312904516068	0.0005548099468695118	0.0005577474573205483	0.000599473116570091	0.0006010694263333546	0.07994269259088856	0.07727697156918883	6.041356027050322e-07	5.8450945080890104e-05	6.080546173352092e-07	5.883011536589322e-05
42.26859111047143	0.0004753529748114597	0.0004803226286191824	0.0005123405912440305	0.0005164266136080874	0.0005331443188943783	0.000536687005078804	0.000554981357006352	0.0005579193994269392	0.0005996802072684443	0.000601275908584661	0.07997978080447113	0.07731281999786678	6.180069129062011e-07	6.0153182913205705e-05	6.220168045447706e-07	6.0543482593045095e-05
42.523280635114425	0.0004754694569870709	0.0004804411429701475	0.0005124839617337869	0.00051657142317251	0.0005333034861371617	0.0005368472051759499	0.000555157605597172	0.0005580961983493711	0.000599892948948142	0.0006014880343783085	0.08001756030600896	0.07734933660174591	6.318101070921546e-07	6.186714298254958e-05	6.359104019577292e-07	6.226864602276727e-05
42.77950479226489	0.00047558945158121025	0.00048056322203330227	0.0005126314597490481	0.0005167203988515872	0.0005334671404531018	0.0005370119216726466	0.0005553387287852304	0.0005582778902709414	0.0006001113895072205	0.0006017058512673823	0.08005604431401098	0.07738653415721926	6.455459807205594e-07	6.359294292020146e-05	6.497362099212867e-07	6.400572397577409e-05
43.03727282885567	0.00047571297619520165	0.00048068888391310623	0.0005127831113003967	0.0005168735669802068	0.0005336353128866708	0.0005371811858090448	0.0005555247631267574	0.0005584645117865336	0.0006003355774872429	0.0006019294074395834	0.0800952463118531	0.07742442569667993	6.592153265140739e-07	6.533070178070532e-05	6.634950260216155e-07	6.575483620313571e-05
43.29659404753705	0.0004758400484891789	0.0004808181467803163	0.0005129389426147643	0.0005170309541138719	0.0005338080347948251	0.0005373550291396051	0.000555715745597063	0.0005586560999088727	0.0006005655620847446	0.0006021587517284376	0.08013518005351931	0.07746302451407132	6.728189345156423e-07	6.708054006196451e-05	6.771876451343826e-07	6.751610390620666e-05
43.55747780701245	0.0004759706861802535	0.0004809510288702964	0.000513098980137061	0.0005171925870304041	0.000533985337850793	0.0005375334835369046	0.0005559117135967516	0.0005588526920746913	0.0006008013931629259	0.000602393933624749	0.08017585956948783	0.07750234417057852	6.863575921316461e-07	6.884257972548935e-05	6.908148594741894e-07	6.928964975706775e-05
43.81993352237618	0.00047610490704060184	0.000481087548481248	0.0005132632505318097	0.0005173584927316521	0.0005341672540479235	0.0005377165811955047	0.0005561127049580653	0.0005590543261510158	0.0006010431212636194	0.0006026350032883199	0.08021729917276303	0.07754239850045426	6.998320841989075e-07	7.061694421835185e-05	7.043774586552864e-07	7.107559792045304e-05
44.08397066545326	0.0004762427288954572	0.0004812277239723484	0.0005134317806847774	0.0005175286984451989	0.0005343538157035893	0.0005379043546358715	0.0005563187579513403	0.0005592610404415696	0.0006012907976195251	0.0006028820115599295	0.08025951346504974	0.07758320161698817	7.132431930280576e-07	7.240375849368319e-05	7.178762297440494e-07	7.287407407485791e-05
44.349598765141174	0.00047638416962100675	0.00048137157376180057	0.0005136045977046004	0.000517703231626067	0.0005345450554631425	0.0005380968367083544	0.0005565299112915901	0.0005594728736932991	0.0006015444741667259	0.000603135009973592	0.08030251734308565	0.07762476791862481	7.265916984605658e-07	7.420314903276715e-05	7.313119573077679e-07	7.468520543407742e-05
44.6168274077539	0.00047652924714219414	0.00048151911632478603	0.000513781728924411	0.0005178821199584206	0.0005347410063039328	0.0005382940605972186	0.0005567462041452155	0.0005596898651030244	0.0006018042035574931	0.0006033940507690888	0.08034632600512519	0.0776671120952358	7.398783779253345e-07	7.601524386742498e-05	7.446854234721082e-07	7.650912076945238e-05
44.88566623736761	0.0004766779794304164	0.0004816703701913209	0.0005139632019034557	0.0005180653913572686	0.0005349417015393796	0.0005384960598247397	0.0005569676761368445	0.0005599120543242172	0.000602070039173386	0.0006036591869047922	0.08039095495758997	0.07771024913453985	7.531040064905244e-07	7.78401726021366e-05	7.579974079781424e-07	7.834595043286485e-05
45.15612495616904	0.0004768303845011194	0.0004818253539440113	0.0005141490444287116	0.0005182530739701611	0.0005351471748231063	0.0005387028682553569	0.0005571943673563056	0.0005601394814739119	0.000602342035138658	0.0006039304720707855	0.08043642002188048	0.07775419432869199	7.662693569203665e-07	7.967806643720265e-05	7.712486882348237e-07	8.019582637938671e-05
45.42821332480542	0.0004769864804112816	0.0004819840862157022	0.0005143392845164937	0.0005184451961788842	0.0005353574601531332	0.0005389145200998846	0.0005574263183657362	0.0005603721871397493	0.0006026202463339748	0.0006042079607022889	0.08048273734136042	0.07779896328103048	7.793751997288304e-07	8.152905819197587e-05	7.844400393734133e-07	8.205888219064983e-05
45.701941162736816	0.00047714628525678614	0.000482146585687017	0.0005145339504140577	0.000518641786601147	0.0005355725918761325	0.0005391310499197883	0.0005576635702068332	0.0005606102123871585	0.0006029047284104546	0.0006044917079933954	0.08052992338851882	0.0778445719129989	7.924223032328582e-07	8.339328232813414e-05	7.975722343014739e-07	8.393525309824401e-05
45.97731834859046	0.0004773098171696749	0.0004823128710837836	0.0005147330706011919	0.000518842874092262	0.0005357926046917427	0.0005393524926315185	0.0005579061644082411	0.0005608535987666776	0.0006031955378040392	0.0006047817699111309	0.0805779949723046	0.07789103647123945	8.054114336101528e-07	8.52708749742026e-05	8.106460437619584e-07	8.582507600844724e-05
46.25435482051728	0.00047747709431528374	0.0004824829611743462	0.0005149366737918033	0.0005190484877468246	0.0005360175336569522	0.0005395788835109147	0.0005581541429930966	0.0005611023883214243	0.0006034927317502083	0.0006050782032098494	0.08062696924565939	0.07793837353486618	8.183433549558815e-07	8.716197395006176e-05	8.236622363868781e-07	8.772848952644241e-05
46.533060576550575	0.0004776481348892482	0.0004826568747667507	0.00051514478893549	0.0005192586569003742	0.0005362474141905409	0.0005398102581976666	0.000558407548486713	0.0005613566235947074	0.0006037963682990412	0.000605381065445962	0.08067686371323135	0.07798660002292471	8.312188293371032e-07	8.906671879160832e-05	8.366215787532476e-07	8.964563398122793e-05
46.813445674966815	0.00047782295711438404	0.0004828346307058093	0.000515357445219106	0.0005194734111310562	0.0005364822820775929	0.000540046652699848	0.0005586664239244276	0.0005616163476377969	0.0006041065063306448	0.0006056904149930257	0.08072769623929106	0.07803573320204123	8.440386168507728e-07	9.098525077642916e-05	8.495248354413064e-07	9.157665145144434e-05
47.09552023464871	0.0004780015792374284	0.00048301624787003045	0.0005155746720683101	0.0005196927802612656	0.0005367221734740717	0.0005402881033985121	0.0005589308128596016	0.0005618816040178448	0.0006044232055709465	0.0006060063110571867	0.08077948505584893	0.07808579069426791	8.568034756790358e-07	9.291771294936413e-05	8.623727690879697e-07	9.352168579056241e-05
47.37929443545016	0.0004781840195256437	0.00048320174516841525	0.0005157964991491028	0.0005199167943592838	0.0005369671249114665	0.0005405346470523571	0.0005592007593717846	0.0005621524368259678	0.0006047465266078757	0.0006063288136929996	0.08083224877098039	0.07813679048513048	8.695141621437637e-07	9.486425014840205e-05	8.751661404486286e-07	9.548088265394494e-05
47.66477851856398	0.00047837029626327437	0.0004833911415371141	0.0005160229563693456	0.0005201454837409005	0.0005372171733015031	0.0005407863208024631	0.0005594763080750441	0.0005624288906854931	0.0006050765309079342	0.0006066579838196287	0.08088600637737095	0.07818875093188207	8.821714307692208e-07	9.682500903218649e-05	8.879057084471313e-07	9.745438952464547e-05
47.951982786891236	0.00047856042774785867	0.00048358445593593556	0.0005162540738802688	0.0005203788789710198	0.0005374723559409323	0.0005410431621770923	0.0005597575041264692	0.0005627110107603714	0.000605413280833178	0.0006069938832374405	0.08094077726107532	0.0782416907719749	8.947760343405026e-07	9.880013810692478e-05	9.005922302400765e-07	9.944235574144145e-05
48.24091760541319	0.00047875443228637864	0.00048378170734470784	0.0005164898820779557	0.0005206170108652549	0.0005377327105163825	0.0005413052090965716	0.0005600443932348445	0.0005629988427637636	0.0006057568396586116	0.0006073365746450097	0.0809965812105119	0.07829562913174844	9.073287239541681e-07	0.00010078978775350522	9.132264612792635e-07	0.00010144493252699227
48.53159340156531	0.00047895232819125254	0.0004839829147594825	0.0005167304116048097	0.0005208599104915033	0.000537998275109289	0.00054157249987824	0.0005603370216695072	0.0005632924329668048	0.000606107271590015	0.0006076861216565374	0.08105343842568874	0.07835058553534661	9.198302490842679e-07	0.00010279411025626572	9.258091553549517e-07	0.00010346227301420707
48.82402066561362	0.0004791541337761594	0.00048418809718857287	0.0005169756933510005	0.0005211076091714989	0.0005382690882008971	0.0005418450732414689	0.000560635436269386	0.0005635918282075428	0.0006064646417822133	0.0006080425888196978	0.08111136952767117	0.07840657991386993	9.322813576398067e-07	0.00010481325983166534	9.383410646681767e-07	0.00010549453227669259
49.11820995103327	0.0004793598673516922	0.00048439727364843265	0.0005172257584558879	0.0005213601384823537	0.0005385451886773405	0.0005421229683127685	0.0005609396844522341	0.0005638970759000749	0.0006068290163578065	0.0006084060416339392	0.08117039556830326	0.07846363261476907	9.446827960249166e-07	0.00010684739265726106	9.508229398897316e-07	0.00010754186735763283
49.41417187488941	0.0004795695472208287	0.00048461046315935143	0.0005174806383094194	0.0005216175302580689	0.0005388266158347961	0.0005424062246309586	0.0005612498142240506	0.0005642082240438635	0.0006072004624263639	0.000608776546569231	0.0812305380401825	0.07852176441148391	9.570353091905735e-07	0.00010889666690074018	9.632555302097143e-07	0.00010960443729862712
49.71191711822035	0.00047978319167421633	0.00048482768474097547	0.0005177403645535001	0.0005218798165910244	0.0005391134093847134	0.0005426948821524254	0.0005615658741887017	0.000564525321233254	0.0006075790481041059	0.000609154171085288	0.08129181888690055	0.07858099651334442	9.69339640706805e-07	0.00011096124275124242	9.75639583408001e-07	0.00011168240317084577
50.01145642642306	0.0004800008189852691	0.00048504895740764017	0.0005180049690833406	0.000522147029833446	0.0005394056094591333	0.0005429889812564548	0.0005618879135577547	0.0005648484166671938	0.000607964842534092	0.00060953898365128	0.08135426051356034	0.07864135057573081	9.815965328221045e-07	0.00011304128245009926	9.879758459116006e-07	0.0001137759281055889
50.3128006096408	0.00048022244740505976	0.000485274300163507	0.000518274484048767	0.0005224192025988413	0.0005397032566160771	0.0005432885627506488	0.0005622159821605123	0.0005651775601591554	0.0006083579159069151	0.0006099310537660407	0.0814178857975718	0.07870284871050882	9.938067265173166e-07	0.00011513695032117077	1.0002650628576464e-06	0.00011588517732573356
50.61596054315354	0.00048044809515700713	0.00048550373199750295	0.0005185489418555039	0.0005226963677634096	0.0005400063918450247	0.0005435936678764234	0.0005625501304542702	0.0005655128021472757	0.0006087583394819349	0.0006103304519787957	0.08148271809974071	0.07876551349674603	1.0059709615732907e-06	0.00011724841280352782	1.0125079781515096e-06	0.00011801031817744445
50.9209471677702	0.0004806777804313487	0.0004857372718780465	0.0005188283751664199	0.0005229785584674154	0.0005403150565724734	0.0005439043383145897	0.0005628904095347915	0.0005658541937047077	0.0006091661856090538	0.0006107372499104186	0.08154878127565471	0.0788293679917173	1.0180899766332229e-06	0.00011937583848388444	1.0247053345332612e-06	0.00012015152016295327
51.22777149022361	0.0004809115213793905	0.0004859749387475634	0.0005191128169027376	0.0005232658081165341	0.000540629292667585	0.0005442206161910229	0.0005632368711470148	0.0005662017865502028	0.0006095815277510652	0.000611151520275241	0.0816160996873835	0.07889443574221029	1.03016450926619e-06	0.0001215193981296131	1.03685787363611e-06	0.00012230895497322702
51.53644458356769	0.00048114933610752695	0.00048621675151677056	0.0005194023002452035	0.0005235581503831553	0.0005409491424479177	0.0005445425440824142	0.0005635895676959913	0.0005665556330589155	0.0006100044405065785	0.000611573336903424	0.08168469821549294	0.07896074079613637	1.0421952960260224e-06	0.00012367926472195423	1.0489663360547076e-06	0.0001244827965222045
51.84697758757708	0.00048139124267101985	0.0004864627290587372	0.0005196968586352163	0.0005238556192076544	0.0005412746486852464	0.0005448701650221186	0.0005639485522580657	0.0005669157862734532	0.000610434999633551	0.0006120027747639211	0.08175460227139136	0.07902830771446413	1.0541830725222098e-06	0.00012585561349111318	1.0610314614090078e-06	0.00012667322098112999
52.15938170914916	0.00048163725906753336	0.0004867128902026967	0.0005199965257759117	0.0005241582487996171	0.0005416058546114769	0.0005452035225060853	0.0005643138785923057	0.0005672822999151625	0.0006108732820734391	0.0006124399099880373	0.08182583781001622	0.07909716158347825	1.0661285734849544e-06	0.00012804862195121836	1.0730539884045483e-06	0.0001288804068130811
52.47366822270851	0.0004818874032304091	0.0004869672537276133	0.0005203013356332008	0.0005244660736390252	0.0005419428039246493	0.0005455426604988864	0.0005646856011521854	0.0005676552283956692	0.0006113193659759941	0.0006128848198936142	0.08189843134286857	0.07916732802737814	1.0780325328282707e-06	0.0001302584699355569	1.0850346549041165e-06	0.00013110453480913442
52.789848470613855	0.0004821416930216754	0.0004872258383554878	0.0005206113224367563	0.000524779128477392	0.0005422855407950362	0.0005458876234398352	0.0005650637750975304	0.000568034626828673	0.0006117733307247153	0.0006133375830098578	0.08197240995141253	0.07923883322122686	1.0898956837142792e-06	0.0001324853396326986	1.0969741979883563e-06	0.0001333457881242256
53.107933863567155	0.00048240014622478013	0.000487488662744395	0.0005209265206809456	0.0005250974483388512	0.000542634109871334	0.0005462384562492026	0.0005654484563067305	0.000568420551042007	0.0006122352569629903	0.0006137982791028268	0.08204780130084649	0.07931170390425815	1.1017187586260645e-06	0.0001347294156240353	1.1088733540273255e-06	0.0001356043523144529
53.42793588102576	0.0004826627805370396	0.0004877557454812433	0.000521246965125713	0.0005254210685211933	0.0005429885562869576	0.0005465952043345305	0.0005658397013892352	0.0005688130575899715	0.0006127052266209418	0.000614266989201612	0.08212463365426038	0.07938596739356164	1.113502489429475e-06	0.0001369908849208762	1.1207328587425121e-06	0.00013788041537438067
53.74986607161648	0.0004829296135617849	0.00048802710507424117	0.0005215726907973923	0.0005257500245968429	0.0005433489256664246	0.0005469579135970414	0.0005662375676983256	0.0005692122037659418	0.0006131833229429986	0.0006147437956252118	0.08220293588719485	0.0794616515981496	1.1252476074479325e-06	0.00013926993700352774	1.1325534472814277e-06	0.0001401741677759527
54.073736053552395	0.00048320066280020977	0.0004883027599450723	0.0005219037329894722	0.0005260843524137862	0.0005437152641318547	0.0005473266304381563	0.0005666421133441917	0.0005696180476152728	0.000613669630516231	0.0006152287820101547	0.08228273750260237	0.07953878503341986	1.136954843530629e-06	0.00014156676386013756	1.1443358542835265e-06	0.00014248580250725285
54.399557515052166	0.0004834759456428874	0.0004885827284207479	0.0005222401272632777	0.0005264240880964243	0.0005440876183095559	0.0005477014017661059	0.0005670533972072987	0.0005700306479484872	0.0006141642352994489	0.0006157220333388577	0.08236406864624649	0.07961739683603171	1.1486249281194216e-06	0.00014388156002628771	1.1560808139503536e-06	0.00014481551511247304
54.727342214761876	0.0004837554793609666	0.0004888670287251489	0.0005225819094485974	0.0005267692680463718	0.0005444660353367307	0.0005480822750026569	0.0005674714789520763	0.0005704500643547828	0.0006146672246531221	0.000616223635968783	0.08244696012252896	0.0796975167792084	1.160258591326787e-06	0.000146214522626531	1.1677890601187284e-06	0.00014716350373286669
55.057101982179326	0.0004840392810970185	0.0004891556789702236	0.0005229291156442263	0.00052711992894318	0.0005448505628682793	0.0005484692980899372	0.0005678964190409192	0.0005708763572158415	0.0006151786873701171	0.0006167336776623871	0.08253144341077609	0.07977917528847059	1.1718565629987047e-06	0.00014856585141453937	1.179461326326339e-06	0.0001495299691473273
55.38884871808102	0.000484327367855527	0.0004894486971468416	0.000523281782218435	0.000527476107744986	0.0005452412490837149	0.0005488625194973739	0.0005683282787485212	0.0005713095877199669	0.0006156987137073014	0.0006172522476179083	0.0826175506819916	0.07986240345783086	1.1834195727977075e-06	0.00015093574881669403	1.1910983458931655e-06	0.00015191511481572884
55.722594394951685	0.00048461975649301427	0.0004897461011152913	0.0005236399458093584	0.000527837841689091	0.000545638142694195	0.0005492619882287448	0.0005687671201765515	0.0005717498178765555	0.0006162273954180369	0.0006177794365010189	0.08270531481609573	0.0799472330664488	1.1949483502711857e-06	0.00015332441997450985	1.2027008519871832e-06	0.00015431914692111415
56.058351057416104	0.00048491646370777525	0.0004900479085953941	0.0005240036433252914	0.0005282051682924459	0.0005460412929496568	0.0005496677538293358	0.0005692130062686731	0.0005721971105309061	0.0006167648257855859	0.0006183153364773588	0.08279476941966353	0.08003369659577877	1.2064436249297752e-06	0.00015573207278883616	1.214269577705135e-06	0.00015674227441417332
56.39613082267415	0.0004852175060292253	0.0004903541371562446	0.0005243729119449042	0.0005285781253520654	0.0005464507496460806	0.0005500798663932256	0.0005696660008259334	0.0005726515293793899	0.0006173110996574788	0.0006188600412460043	0.0828859488441807	0.08012182724720669	1.2179061263232517e-06	0.00015815891796489012	1.2258052561469083e-06	0.00015918470905806892
56.7359458809379	0.00048552289980682253	0.000490664804205533	0.0005247477891173495	0.0005289567509453348	0.0005468665631328595	0.0005504983765706761	0.0005701261685225138	0.0005731131389849739	0.000617866313480854	0.0006194136460738736	0.08297888820483575	0.08021165896021505	1.2293365841119794e-06	0.00016060516905704036	1.2373086204839475e-06	0.00016164666547299755
57.07780849587155	0.00048583266119857094	0.0004909799269784597	0.0005251283125622767	0.0005293410834302328	0.0005472887843202963	0.0005509233355756502	0.0005705935749218702	0.0005735820047931272	0.0006184305653388207	0.0006199762478311289	0.08307362339986372	0.08030322643107467	1.2407357281547316e-06	0.00016307104251675475	1.2487804040495687e-06	0.00016412836118427643
57.42173100503407	0.00048614680615907755	0.0004912995225262155	0.0005255145202697381	0.0005297311614454501	0.0005477174646872235	0.0005513547951934525	0.0005710682864932677	0.000574058193148112	0.0006190039549878768	0.0006205479450275977	0.083170191130464	0.08039656513209247	1.2521042885897888e-06	0.00016555675774029832	1.26022134041507e-06	0.00016663001666955557
57.7677258203244	0.0004864653504271491	0.000491623607704011	0.0005259064504999845	0.0005301270239104019	0.0005481526562887496	0.0005517928077884942	0.0005715503706287228	0.0005745417713096741	0.000619586583896417	0.0006211288378502467	0.08326862892131011	0.08049171133143276	1.263442995901292e-06	0.00016806253711561248	1.2716321634623738e-06	0.000169151855406377
58.115805428429454	0.00048678830951290255	0.0004919521991586337	0.0005263041417831339	0.0005305287100251235	0.000548594411764123	0.0005522374263121813	0.0005720398956603561	0.0005750328074701369	0.0006201785552843588	0.0006217190282017473	0.08336897514166998	0.08058870211352744	1.27475258101346e-06	0.00017058860607316317	1.2830136074694614e-06	0.0001716941039219544
58.465982391274686	0.00048711569868439375	0.0004922853133155293	0.0005267076329187331	0.0005309362592700562	0.0005490427843447441	0.0005526887043109397	0.0005725369308781955	0.0005755313707719284	0.0006207799741639548	0.0006223186197401762	0.08347126902716229	0.08068757540009926	1.2860337753776508e-06	0.00017313519313727488	1.294366407197543e-06	0.00017425699184454857
58.818269346477535	0.0004874475329537176	0.0004926229663653746	0.0005271169629751755	0.0005313497114057056	0.000549497827862297	0.0005531466959343713	0.0005730415465484117	0.0005760375313255425	0.0006213909473818031	0.0006229277179198886	0.08357555070216731	0.08078836997182207	1.2972873110480383e-06	0.00017570252997650693	1.3056912979719391e-06	0.0001768407519544546
59.172679007803275	0.00048778382706258155	0.0004929651742501299	0.0005275321712889886	0.0005317691064721692	0.0005499595967570235	0.0005536114559435448	0.000573553813932022	0.000576551360227949	0.000622011583662114	0.000623546430033601	0.083681861202917	0.0808911254906304	1.3085139207687831e-06	0.00017829085145619483	1.3169890157632876e-06	0.00017944562023573807
59.52922416562417	0.0004881245954673166	0.0004933119526485444	0.0005279532974639735	0.0005321944847885248	0.0005504281460861311	0.0005540830397194227	0.0005740738053040647	0.0005770729295814683	0.0006226419936512748	0.0006241748652557304	0.08379024250128769	0.08099588252271558	1.3197143380703092e-06	0.0001809003956937949	1.3282602972818688e-06	0.00018207183593131615
59.887917687380885	0.0004884698523233229	0.0004936633169611094	0.0005283803813702037	0.0005326258869520837	0.0005509035315323537	0.0005545615032714384	0.0005746015939732755	0.0005776023125131346	0.0006232822899637694	0.0006248131346870462	0.0839007375293206	0.08110268256221978	1.3308892973544137e-06	0.00018353140411318802	1.3395058800638e-06	0.00018471964159728904
60.24877251804685	0.0004888196114689054	0.0004940192822944135	0.0005288134631428533	0.0005330633538374823	0.0005513858094126439	0.0005550469032462075	0.0005751372543022585	0.0005781395831945437	0.0006239325872294802	0.000625461351400658	0.08401339020449389	0.08121156805565774	1.342039533980678e-06	0.00018618412149998265	1.3507265025553862e-06	0.00018738928315807646
60.6118016805955	0.000489173886408495	0.0004943798634448993	0.0005292525831808671	0.0005335069265956203	0.0005518750366870224	0.0005555392969363927	0.0005756808617281899	0.0005786848168622209	0.0006245930021424446	0.0006261196304894123	0.08412824545577877	0.08132258242709563	1.353165784366648e-06	0.00018885879606020395	1.3619229042115657e-06	0.00019008100996474597
60.97701827647021	0.0004895326902952233	0.0004947450748819878	0.0005296977821454548	0.0005339566466524314	0.0005523712709675759	0.0005560387422897181	0.0005762324927840607	0.0005792380898385152	0.0006252636535111106	0.0006267880891147377	0.08424534925049978	0.08143577010410982	1.3642687860793406e-06	0.0001915556794781781	1.3730958255866576e-06	0.00019279507485270297
61.34443548605718	0.0004898960359128274	0.0004951149307305454	0.0005301491009584022	0.0005344125557074792	0.0005528745705276091	0.0005565452979181368	0.0005767922251204783	0.0005797994795530411	0.0006259446623101464	0.0006274668465569946	0.08436474862203282	0.08155117654455138	1.3753492779307623e-06	0.00019427502697659527	1.3842460084280373e-06	0.0001955317342014068
61.71406656916102	0.0004902639356568571	0.0004954894447526741	0.0005306065808001894	0.0005348746957323671	0.0005533849943109556	0.0005570590231071561	0.0005773601375280473	0.0005803690645646822	0.0006266361517338634	0.0006281560242673831	0.08448649169837509	0.08166884826415213	1.3864080000799322e-06	0.00019701709737798834	1.3953741957770755e-06	0.00019829124799576603
62.085924865483435	0.0004906364015151658	0.0004958686303287929	0.0005310702631079116	0.0005353431089689592	0.0005539026019414513	0.0005575799778253255	0.0005779363099603479	0.0005809469245841846	0.0006273382472513173	0.0006288557459214761	0.08461062773160645	0.08178883286499918	1.3974456941302435e-06	0.00019978215316700243	1.4064811320640058e-06	0.00020107387988797798
62.46002379510434	0.000491013445047642	0.0004962525004379849	0.0005315401895729841	0.0005358178379273929	0.0005544274537325696	0.0005581082227338838	0.0005785208235575307	0.0005815331404973458	0.0006280510766631397	0.0006295661374744243	0.08473720712828893	0.08191117906490836	1.4084631032335471e-06	0.0002025704605546491	1.4175675632092976e-06	0.00020387989726100564
62.83637685896657	0.00049139507736517	0.0004966410676375836	0.0005320164021386309	0.0005362989253838851	0.0005549596106972301	0.0005586438191965802	0.0005791137606705548	0.0005821277943888336	0.0006287747701601822	0.0006302873272179097	0.08486628148083156	0.08203593672773063	1.4194609721931506e-06	0.00020538228954326831	1.4286342367281733e-06	0.00020670957129412248
63.21499763936286	0.0004917813091077743	0.0004970343440419647	0.0005324989429971374	0.0005367864143783102	0.0005554991345577734	0.0005591868292896616	0.0005797152048860791	0.0005827309695666465	0.0006295094603840222	0.0006310194458389075	0.08499790359985	0.08216315689462847	1.4304400475696364e-06	0.00020821791399355805	1.439681901832632e-06	0.00020956317702885974
63.59589980042612	0.0004921721504219264	0.0004974323413005148	0.0005329878545868611	0.0005372803482115473	0.000556046087756119	0.0005597373158120385	0.0005803252410520454	0.0005833427505872428	0.0006302552824894216	0.0006317626264803246	0.0851321275475756	0.08229289181635233	1.4414010777960042e-06	0.000211077611693547	1.450711309541712e-06	0.00021244099343752099
63.979097088622495	0.0004925676109369775	0.0004978350705747473	0.0005334831795889914	0.0005377807704425818	0.0005566005334640999	0.0005602953422956298	0.0005809439553039655	0.0005839632232813613	0.0006310123742088009	0.0006325170048035952	0.0852690086723304	0.08242519498656162	1.4523448132848981e-06	0.00021396166442823328	1.4617232127926228e-06	0.00021534330349286257
64.36460333324754	0.0004929676997406821	0.0004982425425145256	0.0005339849609240367	0.0005382877248853498	0.0005571625355939845	0.0005608609730158926	0.0005815714350919413	0.0005845924747805547	0.0006317808759188127	0.0006332827190532966	0.08540860364412924	0.08256012117622027	1.4632720065422319e-06	0.00021687035805093013	1.4727183665469955e-06	0.00021827039423866212
64.75243244692527	0.0004933724253537765	0.0004986547672333622	0.0005344932417480344	0.0005388012556053099	0.0005577321588091826	0.0005614342730025347	0.0005822077692084416	0.0005852305935444617	0.0006325609307090911	0.0006340599101238738	0.08555097049143226	0.08269772646911806	1.4741834122837397e-06	0.00021980398255654066	1.4836975279068935e-06	0.0002212225568623688
65.14259842611021	0.0004937817957035775	0.000499071754282759	0.0005350080654484663	0.0005393214069157353	0.0005583094685351506	0.0005620153080504235	0.000582853047816865	0.0005858776693888466	0.0006333526844532703	0.0006348487216285519	0.08569616863910735	0.08283806829854944	1.4850797875589012e-06	0.00022276283215737214	1.4946614562354838e-06	0.00022420008677041803
65.53511535159264	0.0004941958180965646	0.0004994935126255484	0.0005355294756398706	0.0005398482233737108	0.0005588945309704924	0.000562604144730692	0.00058350736248092	0.0005865337935144328	0.0006341562858823587	0.0006356492999705231	0.08584425894763763	0.08298120548519874	1.4959618918663e-06	0.000225747205358659	1.5056109132728299e-06	0.00022720328366362952
65.92999738900669	0.0004946144991898955	0.000499920050608193	0.0005360575161591242	0.0005403817497758115	0.0005594874130982591	0.0005632008504020409	0.0005841708061948368	0.0005871990585365534	0.0006349718866605534	0.0006364617944164959	0.0859953037536213	0.08312719827628344	1.506830487286873e-06	0.00022875740503859598	1.5165466632629599e-06	0.00023023245161614414
66.32725878934137	0.0004950378449618292	0.0005003513759320133	0.0005365922310603977	0.0005409220311534681	0.0005600881826974667	0.0005638054932222557	0.0005848434734144687	0.000587873558515659	0.0006357996414636157	0.0006372863571727085	0.08614936691162796	0.083276108385986	1.5176863386094598e-06	0.00023179373852819096	1.5274694730772493e-06	0.00023328789915462445
66.72691388945532	0.0004954658606809939	0.0005007874956232821	0.0005371336646097477	0.0005414691127679771	0.000560696908354814	0.0005644181421599236	0.0005855254600892805	0.0005885573889886996	0.000636639708059879	0.0006381231434634924	0.08630651383743679	0.08342799903724646	1.5285302134570048e-06	0.0002348565176933104	1.5383801123381282e-06	0.0002363699393397728
67.12897711259382	0.0004958985508744718	0.0005012284160021609	0.0005376818612793445	0.000542023040105163	0.000561313659476627	0.0005650388670063748	0.0005862168636952877	0.0005892506470014278	0.0006374922473940246	0.0006389723116124994	0.0864668115527378	0.08358293500495077	1.5393628824335748e-06	0.0002379460590206106	1.5492793535628463e-06	0.0002394788898514716
67.53346296890952	0.0004963359192946439	0.0005016741426504193	0.0005382368657413117	0.0005425838588696641	0.0005619385063010258	0.000565667738387844	0.0005869177832689645	0.0005899534311416465	0.000638357423673722	0.0006398340231267015	0.08663032873133415	0.08374098266057377	1.5501851192492588e-06	0.00024106268370249762	1.560167972286205e-06	0.00024261507307300756
67.94038605598601	0.0004967779688847399	0.0005021246803778858	0.0005387987228611539	0.0005431516149788171	0.0005625715199103122	0.0005663048277778512	0.0005876283194421549	0.000590665841573435	0.000639235404459248	0.0006407084427832589	0.08679713574691024	0.0839022100183413	1.5609977008727155e-06	0.0002442067177271523	1.5710467472075749e-06	0.00024577881618016717
68.3497610593647	0.000497224701743063	0.000502580033187597	0.000539367477690769	0.0005437263545561433	0.0005632127722436061	0.0005669502075098278	0.0005883485744780431	0.0005913879800724035	0.0006401263607562283	0.0006415957387194041	0.08696730472242968	0.08406668678295541	1.57180140767689e-06	0.00024737849196973527	1.5819164603330348e-06	0.0002489704512314006
68.7616027530747	0.0004976761190858075	0.0005030402042395676	0.0005399431754610055	0.0005443081239243923	0.0005638623361097097	0.0005676039507899686	0.0005890786523081965	0.0005921199500619978	0.0006410304671116017	0.0006424960825254361	0.08714090958121883	0.08423448439895972	1.5825970235867903e-06	0.0002505783422853819	1.5927778971207632e-06	0.00025219031526010904
69.17592600016614	0.000498132221208438	0.000503505195813151	0.0005405258615737616	0.0005448969695981423	0.0005645202852002286	0.0005682661317103389	0.0005898186585707493	0.0005928618566509078	0.0006419479017129697	0.0006434096493409766	0.08731802609981358	0.08440567610179968	1.593385336231168e-06	0.0002538066096046121	1.6036318466284899e-06	0.0002554387503690275
69.59274575324658	0.0004985930074455515	0.0005039750092679067	0.0005411155815935832	0.0005454929382759154	0.0005651866941029337	0.0005689368252622189	0.00059056870064974	0.0005936138066716043	0.0006428788464914433	0.0006443366179546033	0.08749873196262874	0.0845803369706476	1.604167137106557e-06	0.00025706364003243165	1.614479101672765e-06	0.00025871610382816046
70.01207705502031	0.000499058476129181	0.0005044496450029431	0.0005417123812387668	0.0005460960768318122	0.0005658616383153999	0.0005696161073497219	0.0005913288877156835	0.0005943759087200751	0.0006438234872281702	0.0006452771709070309	0.08768310681852855	0.08475854398306354	1.6149432217416396e-06	0.00026034978494925143	1.6253204589866026e-06	0.000262022728174216
70.43393503883172	0.0004995286245454578	0.0005049291024146444	0.0005423163063719095	0.0005467064323066098	0.0005665451942588942	0.0005703040548036578	0.0005920993307673884	0.0005951482731967714	0.000644782013664662	0.0006462314945979538	0.08787123233937365	0.0849403760715659	1.6257143898617188e-06	0.0002636654011141798	1.636156719383411e-06	0.0002653589813133711
70.85833492921113	0.000500003448889585	0.000505413379852745	0.0005429274029899132	0.0005473240518983328	0.0005672374392925538	0.0005710007453956877	0.0005928801426751018	0.0005959310123488506	0.0006457546196171153	0.0006471997793967465	0.08806319228062351	0.08512591418218647	1.6364814455680464e-06	0.00026701085077221465	1.6469886879281895e-06	0.0002687252266264928
71.2852920424243	0.000500482944219035	0.0005059024745746523	0.0005435457172133878	0.0005479489829522368	0.0005679384517278332	0.0005717062578527356	0.0005936714382250049	0.0005967242403137252	0.0006467415030948728	0.0006481822197571437	0.0882590725440761	0.08531524133509183	1.6472451975120539e-06	0.00027038650176283707	1.6578171741083976e-06	0.00027212183307680216
71.71482178702524	0.0005009671044049123	0.0005063963826979781	0.0005441712952754469	0.00054858127295021	0.0005686483108432487	0.0005724206718717059	0.0005944733341651323	0.0005975280731640075	0.0006477428664232206	0.0006491790143361155	0.08845896124283308	0.08550844268735233	1.6580064590797751e-06	0.00027379272763236595	1.6686429920132828e-06	0.0002755491753208411
72.14693966441222	0.0005014559220813979	0.0005068950991511745	0.000544804183509853	0.0005492209694995324	0.0005693670968994124	0.000573144068134473	0.0005952859492527615	0.0005983426289538719	0.0006487589163706988	0.0006501903661170745	0.08866294876858143	0.0857056055979531	1.6687660485879786e-06	0.00027722990775046197	1.6794669605189536e-06	0.0002790076338224923
72.58166126938723	0.0005019493885932067	0.0005073986176222252	0.0005454444283384966	0.000549868120320996	0.0005700948911543841	0.0005738765283231944	0.0005961094043033429	0.0005991680277669225	0.0006497898642811359	0.0006512164825376496	0.0888711278612845	0.08590681969512769	1.679524789477806e-06	0.000280698427428408	1.690289903483102e-06	0.0002824975949707459
73.01900229071879	0.0005024474939409599	0.0005079069305052855	0.0005460920762581549	0.0005505227732363245	0.0005708317758793228	0.0005746181351359151	0.0005969438222410128	0.0006000043917655985	0.000650835926210597	0.0006522575756221843	0.08908359368138641	0.08611217694612103	1.6902835105148074e-06	0.0002841986780405953	1.7011126499361486e-06	0.0002860194511991182
73.45897851170821	0.0005029502267244043	0.0005084200288452065	0.0005467471738265222	0.0005511849761548808	0.0005715778343744724	0.000575368972302503	0.0005977893281507757	0.0006008518452422017	0.0006518973230694798	0.0006533138621192014	0.08930044388462582	0.08632177172947772	1.701043046006107e-06	0.00028773105715181047	1.7119360342878918e-06	0.00028957360111035724
73.90160581075892	0.000503457574083377	0.0005089379022798419	0.000547409767647457	0.0005518547770596158	0.000572333150985477	0.0005761291246009041	0.0005986460493324105	0.0006017105146715938	0.0006529742807699782	0.0006543855636440288	0.08952177869957714	0.08653570090995498	1.7118042360114976e-06	0.0002912959686453137	1.722760896535891e-06	0.00029316044960331356
74.34690016194996	0.0005039695216364262	0.0005094605389800542	0.0005480799043554193	0.0005525322239922318	0.0005730978111200359	0.0005768986778737412	0.0005995141153561726	0.0006025805287656522	0.0006540670303791558	0.0006554729068268396	0.08974770100802293	0.08675406391618365	1.7225679265691707e-06	0.00029489382285639854	1.7335880824857763e-06	0.0002967804080047376
74.79487763561212	0.0005044860534169914	0.0005099879255873168	0.0005487576305990552	0.0005532173650375124	0.0005738719012649147	0.0005776777190452554	0.000600393658120373	0.000603462018529534	0.0006551758082778855	0.0006565761234663306	0.08997831642828825	0.08697696282117703	1.7333349699317482e-06	0.00029852503671033703	1.7444184439715594e-06	0.000300433894203575
75.24555439890803	0.0005050071518070425	0.0005105200471488187	0.0005494429930238955	0.0005539102483067912	0.0005746555090033207	0.0005784663361386057	0.0006012848119109098	0.000604355117319844	0.000656300856325919	0.0006576954506893053	0.09021373340164879	0.08720450242581765	1.7441062248073e-06	0.0003021900338635447	1.7552528390926388e-06	0.00030412133279072995
75.6989467164156	0.0005055327974680666	0.0005110568870499604	0.0005501360382541141	0.0005546109219205068	0.0005754487230326506	0.0005792646182935404	0.0006021877134628294	0.0006052599609047761	0.0006574424220333644	0.0006588311311164297	0.09045406328195459	0.08743679034544982	1.754882556600037e-06	0.0003058892448482148	1.766092132449615e-06	0.00030784315520147876
76.15507095071504	0.0005060629692692909	0.0005115984269441321	0.0005508368128733082	0.0005553194339898061	0.0005762516331826202	0.0005800726557844395	0.0006031025020240055	0.0006061766875263046	0.0006586007587388641	0.0006599834130344329	0.09069942042859894	0.08767393709969591	1.7656648376801693e-06	0.00030962310722423836	1.776937195397451e-06	0.0003115997998637682
76.61394356297929	0.0005065976442130415	0.0005121446466796691	0.0005515453634042641	0.0005560358325971547	0.0005770643304338055	0.0005808905400387598	0.0006040293194210398	0.0006071054379645362	0.0006597761257948008	0.0006611525505750693	0.09094992230297985	0.08791605620565603	1.7764539476454152e-06	0.0003133920657332201	1.7877889063043799e-06	0.0003153917123503852
77.07558111356816	0.0005071367973570873	0.0005126955242238476	0.0005522617362876334	0.0005567601657758943	0.0005778869069365753	0.0005817183636558716	0.000604968310127449	0.0006080463556042834	0.0006609687887598228	0.0006623388039011325	0.09120568956859984	0.08816326427461485	1.7872507736020268e-06	0.00031719657245889155	1.7986481508178599e-06	0.0003192193455356235
77.54000026262605	0.0005076804017338774	0.0005132510355838135	0.0005529859778595027	0.0005574924814887128	0.0005787194560304699	0.0005825562204263212	0.0006059196213342781	0.0006089995865039863	0.0006621790195990765	0.0006635424393998725	0.09146684619496954	0.08841568111242555	1.7980562104563322e-06	0.00032103708699277034	1.8095158221448403e-06	0.00032308315975763946
78.00721777068286	0.0005082284282665083	0.0005138111547242993	0.0005537181343277695	0.0005582328276049572	0.0005795620722639976	0.000583404205351514	0.0006068834030232026	0.0006099652794670553	0.000663407096892466	0.0006647637298841428	0.09173351956546882	0.08867342982371562	1.808871161205301e-06	0.00032491407660291405	1.8203928213362565e-06	0.000326983622984639
78.47725049925933	0.0005087808456813021	0.0005143758534819984	0.0005544582517472928	0.000558981251876749	0.0005804148514148942	0.0005842624146638457	0.0006078598080422622	0.0006109435861157646	0.0006646533060513499	0.0006660029548016584	0.09200584058934895	0.08893663692009358	1.8196965372619138e-06	0.00032882801641263837	1.8312800575955935e-06	0.0003309212109892795
78.95011541147531	0.0005093376204168485	0.000514945101476462	0.0005552063759937506	0.0005597378019138413	0.0005812778905108527	0.0005851309458472944	0.0006088489921843307	0.0006119346609678004	0.0006659179395440712	0.0006672604004527499	0.0922839438180534	0.08920543243252313	1.8305332587725083e-06	0.0003327793895812614	1.8421784485844143e-06	0.0003348964075256672
79.42582957266194	0.0005098987165293508	0.0005155188660173481	0.0005559625527361356	0.0005605025251571421	0.000582151287850725	0.0005860098976584751	0.0006098511142684323	0.0006129386615155677	0.000667201297130731	0.0006685363602170021	0.09256796756604402	0.08947995002805442	1.8413822549501711e-06	0.0003367686874918979	1.853088920743609e-06	0.0003389097045132794
79.90441015097758	0.000510464095594124	0.0005160971120078869	0.000556726827407834	0.0005612754688508628	0.0005830351430262314	0.0005868993701481924	0.0006108663362240489	0.0006139557483084019	0.0006685036861076701	0.0006698311347892299	0.09285805403633979	0.08976032713110134	1.85224446443903e-06	0.00034079640994835736	1.864012409643484e-06	0.0003429616022294635
80.38587441802741	0.0005110337166030893	0.0005166798018443947	0.0005574992451762216	0.0005620566800132132	0.0005839295569441904	0.0005877994646834988	0.0006118948231785517	0.0006149860850378054	0.0006698254215621301	0.0006711450324252336	0.09315434945097151	0.09004670504947153	1.86312083566933e-06	0.0003448630653753171	1.8749498603236586e-06	0.00034705260950504413
80.87023974948666	0.0005116075358580685	0.0005172668953116519	0.0005582798509106855	0.0005628462054055648	0.0005848346318492727	0.0005887102839702683	0.0006129367435478794	0.0006160298386258347	0.0006711668266375702	0.0006724783691977998	0.09345700418657908	0.09033922910535708	1.8740123272440595e-06	0.0003489691710275439	1.8859022276628869e-06	0.00035118324392841016
81.35752362572781	0.0005121855068597256	0.000517858349473986	0.0005590686891490267	0.0005636440915000273	0.0005857504713473221	0.0005896319320763197	0.0006139922691306417	0.0006170871793168032	0.0006725282328102	0.0006738314692634735	0.0937661729153742	0.09063804877151468	1.8849199083376122e-06	0.0003531152532069426	1.896870476762215e-06	0.00035535403205760874
81.8477436324513	0.000512767580191943	0.0005184541185618592	0.0005598658040621345	0.0005644503844453441	0.0005866771804292424	0.0005905645144550968	0.000615061575205777	0.0006181582807724338	0.0006739099801772534	0.0006752046651406148	0.09408201475172175	0.0909433178128641	1.8958445591084339e-06	0.00035730184748605787	1.9078555833410395e-06	0.0003595655096384903
82.34091746132043	0.0005133537034014553	0.0005190541538537697	0.0005606712394168733	0.0005652651300310365	0.0005876148654954849	0.0005915081379699301	0.000616144840633949	0.0006192433201706317	0.0006753124177576088	0.0006765982979993134	0.09440469340458157	0.09125519443375633	1.9067872711384494e-06	0.0003615294989420398	1.918858534156369e-06	0.00036381822183245704
82.83706291059936	0.0005139438208725177	0.0005196584035532647	0.0005614850385370794	0.000566088373649705	0.000588563634381155	0.0005924629109189043	0.0006172422479628503	0.0006203424783080407	0.0006767359038053715	0.0006780127179637527	0.09473437733610031	0.09157384143116758	1.9177490478801884e-06	0.000365798762396799	1.9298803274304336e-06	0.00036811272345048385
83.33619788579601	0.0005145378736964019	0.0005202668126608408	0.0005623072442625829	0.0005669201602573967	0.0005895235963817542	0.0005934289430603434	0.0006183539835365903	0.0006214559397065569	0.0006781808061370681	0.0006794482844276418	0.09507123992660937	0.0918994263540911	1.9287309051332913e-06	0.00037011020266841665	1.9409219733077833e-06	0.00037244957919804755
83.83834040030794	0.0005151357995354946	0.0005208793228405261	0.000563137898906162	0.0005677605343319548	0.0005904948622795979	0.0005944063456389544	0.0006194802376093745	0.0006225838927240007	0.000679647502473162	0.0006809053663834017	0.09541545964634417	0.09223212166941758	1.9397338715400987e-06	0.0003744643948314086	1.95198449432811e-06	0.0003768293639282161
84.34350857607244	0.0005157375324817534	0.0005214958722808868	0.0005639770442083153	0.0005686095398292342	0.0005914775443709154	0.0005953952314126336	0.0006206212044636637	0.0006237265296691232	0.0006811363807946014	0.0006823843427657779	0.09576722023419176	0.09257210493459703	1.9507589891030325e-06	0.00037886192448713385	1.9630689259207516e-06	0.0003812526629047436
84.85172064422062	0.0005163430029092874	0.0005221163955502344	0.0005648247212897663	0.0005694672201370988	0.0005924717564936784	0.0005963957146799828	0.0006217770825330453	0.0006248840469211773	0.0006826478397152054	0.0006838856028106547	0.09612671088378988	0.09291955897740531	1.961807313727998e-06	0.0003833033880456943	1.974176316923916e-06	0.0003857200720758097
85.36299494573534	0.0005169521373207875	0.000522740823445761	0.0005656809706015688	0.0005703336180270703	0.0005934776140561727	0.0005974079113085445	0.0006229480745300305	0.0006260566450542541	0.0006841822888706833	0.0006854095464298307	0.09649412643733075	0.0932746720831496	1.972879915794674e-06	0.0003877893930184645	1.985307730127976e-06	0.0003902321983580981
85.87734993211305	0.0005175648581875494	0.0005233690828363461	0.0005665458318727103	0.0005712087756035349	0.0005944952340663528	0.0005984319387638001	0.0006241343875790264	0.0006272445289666333	0.0006857401493251804	0.0006869565846026114	0.09686966758742524	0.0936376381896549	1.9839778807477287e-06	0.0003923205583226119	1.9964642428404447e-06	0.000394789659932393
86.39480416602983	0.000518181083782795	0.000524001096498739	0.0005674193440550808	0.0005720927342503628	0.0005955247351620022	0.0005994679161389472	0.0006253362333547298	0.0006284479080153721	0.0006873218539962579	0.0006885271397850795	0.09725354108741395	0.09400865709041048	1.9951023097238138e-06	0.0003968975145986209	2.007646947483591e-06	0.0003993930865514861
86.91537632201124	0.0005188007280080062	0.0005246367829468392	0.0005683015452656846	0.0005729855345748392	0.0005965662376417455	0.0006005159641855056	0.0006265538282262197	0.000629666996156415	0.0006889278480992993	0.0006901216463380018	0.09764595997052915	0.09438793464625758	2.006254320211301e-06	0.00040152090454220746	2.018856952224141e-06	0.0004040431198620159
87.43908518710603	0.0005194237002119533	0.0005252760562537568	0.0005691924727259565	0.0005738872163487527	0.0005976198634969396	0.000601576205344772	0.000627787393407025	0.0006309020120904807	0.0006905585896123722	0.0006917405509743503	0.09804714377832688	0.09477568300603231	2.017435046733655e-06	0.000406191383248225	2.0300953816218504e-06	0.0004087404137369244
87.9659496615646	0.0005200499050020933	0.0005259188258663251	0.0005700921626980344	0.000574797818446507	0.0005986857364444815	0.0006026487637801633	0.0006290371551114681	0.0006321531794150176	0.0006922145497626491	0.0006933843132274891	0.09845731879884174	0.09517212083659542	2.0286456415729215e-06	0.0004109096185710148	2.0413633773205733e-06	0.00041348563462506593
88.4959887595208	0.0005206792420480034	0.0005265649964117411	0.0005710006504178472	0.0005757173787801127	0.0005997639819605796	0.0006037337654104932	0.0006303033447176039	0.0006334207267825414	0.0006938962135355583	0.000695053405941154	0.09887671831492952	0.0955774735626965	2.0398872755325722e-06	0.00041567629150091046	2.0526620987740274e-06	0.00041827946191475007
89.0292216096782	0.0005213116058764895	0.0005272144674959679	0.0005719179700248517	0.0005766459342308954	0.000600854727315525	0.0006048313379442134	0.0006315861989370892	0.0006347048880656693	0.0006956040802079056	0.0006967483157823982	0.09930558286330017	0.09599197361716229	2.0511611387348267e-06	0.0004204920965567155	2.0639927240043024e-06	0.00042312258831336824
89.56566745600044	0.0005219468856579977	0.0005278671334935357	0.0005728441544882567	0.000577583520577764	0.0006019581016095119	0.000605941610914672	0.0006328859599923368	0.0006360059025292002	0.0006973386639062806	0.0006984695437787753	0.0997441605047606	0.09641586070190383	2.06246844146221e-06	0.0004253577421964444	2.0753564504021093e-06	0.00042801572024404877
90.1053456584057	0.0005225849649839392	0.0005285228833283457	0.0005737792355295551	0.0005785301724218569	0.0006030742358095517	0.0006070647157164226	0.0006342028758013286	0.0006373240150095941	0.0006991004941921535	0.00070021760588108	0.10019270710621943	0.09684938206028355	2.073810415044756e-06	0.00043027395124735357	2.086754495569205e-06	0.00043295957826058884
90.6482756934654	0.0005232257216345227	0.0005291816002450815	0.000574723243541185	0.0005794859231073977	0.0006042032627875372	0.000608200785642649	0.0006355372001704926	0.0006386594761022491	0.0007008901166751492	0.0007019930335530872	0.10065148663504044	0.09729279276140071	2.0851883127909025e-06	0.0004352414613553457	2.0981880982050543e-06	0.0004379548974812464
91.19447715510712	0.0005238690273366598	0.0005298431615707874	0.0005756762075011195	0.0005804508046385547	0.0006053453173595017	0.000609349955923738	0.0006368891929960568	0.000640012542356964	0.0007027080936560786	0.0007037963743897812	0.10112077146635338	0.09774635599688739	2.0966034109724894e-06	0.00044026102545625945	2.1096585190407595e-06	0.0004430024280428352
91.74396975532183	0.000524514747511505	0.0005305074384661813	0.0005766381548831862	0.0005814248475921162	0.0006065005363261434	0.0006105123637670728	0.0006382591204743367	0.0006413834764820366	0.0007045550048014173	0.0007056281927656976	0.10160084270397755	0.09821034339084457	2.108057009859738e-06	0.00044533341226966894	2.121167041822976e-06	0.0004481029355765387
92.29677332487483	0.000525162741011151	0.0005311742956662247	0.0005776091115628964	0.000582408081025757	0.0006076690585146585	0.0006116881483980885	0.0006396472553214209	0.0006427725475574354	0.0007064314478510168	0.0007074890705150706	0.10209199051563694	0.0986850353235763	2.119550434821066e-06	0.00045045940681741337	2.1327149743573465e-06	0.0004532572017069275
92.85290781402206	0.0005258128598440052	0.000531843591209471	0.000578589101718568	0.0005834005323816921	0.0006088510248219745	0.0006128774511026706	0.0006410538770027771	0.0006441800312575543	0.000708338039360971	0.0007093796076456322	0.10259451448319969	0.09917072126982253	2.131085037474943e-06	0.0004556398109670651	2.144303649599536e-06	0.00045846602457473573
93.41239329322968	0.0005264649488883076	0.0005325151761556627	0.0005795781477274842	0.0005844022273854538	0.0006100465782594174	0.0006140804152709371	0.0006424792719732829	0.0006456062100840335	0.0007102754154836473	0.0007113004230879666	0.10310872396869758	0.09966770015222838	2.1426621969082094e-06	0.0004608754440022511	2.1559344268171684e-06	0.00046373021938588
93.97524995389855	0.0005271188455932801	0.0005331888942910616	0.0005805762700568599	0.0005854131899395767	0.0006112558639989205	0.0006152971864425024	0.0006439237339282816	0.0006470513736092246	0.0007122442327870776	0.0007132521554825204	0.10363493849693942	0.10017628071082978	2.15428332097636e-06	0.00046616714322469943	2.167608692812918e-06	0.00046905061898863676
94.54149810909283	0.0005277743796673267	0.0005338645818209301	0.0005815834871493375	0.0005864334420119037	0.0006124790294208342	0.0006165279123532706	0.0006453875640662449	0.0006485158187308543	0.0007142451691160014	0.0007152354640064438	0.10417348815557183	0.10069678188937763	2.165949847658254e-06	0.0004715157645841378	2.1793278632160082e-06	0.00047442807447914404
95.11115819427312	0.0005284313727526963	0.0005345420670485879	0.0005825998153027323	0.0005874630035182561	0.0006137162241634209	0.0006177727429838592	0.0006468710713636883	0.0006499998499385219	0.0007162789244970292	0.000717251029242628	0.10472471401349467	0.10122953323937715	2.177663246506886e-06	0.0004769221833431647	2.1910933838564404e-06	0.0004798634558399739
95.68425076803395	0.0005290896380859992	0.0005352211700404192	0.0005836252685437449	0.0005885018921991686	0.0006149676001741345	0.0006190318306097248	0.0006483745728630256	0.0006515037795926743	0.0007183462220905621	0.0007192995540934381	0.10528896855858144	0.10177487534276072	2.189425020181256e-06	0.0004823872947783969	2.2029067322119683e-06	0.0004853576526113318
96.26079651284576	0.0005297489801439246	0.0005359017022761915	0.0005846598584953258	0.0005895501234903891	0.0006162333117627733	0.0006203053298530883	0.0006498983939740837	0.000653027928216764	0.0007204478091922798	0.0007213817647418174	0.10586661615572043	0.10233316025417485	2.201236706063023e-06	0.00048791201491703295	2.2147694189430037e-06	0.0004909115745975329
96.84081623580131	0.0005304091942734782	0.0005365834662839944	0.0005857035942373588	0.0005906077103868165	0.0006175135156566038	0.0006215933977367483	0.0006514428687900419	0.0006545726248033184	0.00072258445828718	0.0007234984116626154	0.10645803352624979	0.10290475196390647	2.213099877976265e-06	0.000493497281315522	2.2266829895176187e-06	0.0004965261526126835
97.42433086936633	0.0005310700663060439	0.000537266255259108	0.0005867564821603359	0.0005916746632995442	0.0006188083710575752	0.0006228961937398947	0.0006530083404186306	0.0006561382071347266	0.0007247569681594	0.0007256502706872013	0.10706361024991783	0.10349002688255414	2.2250161480140375e-06	0.0004991440538817948	2.2386490259424744e-06	0.0005022023392675934
98.01136147213543	0.0005317313721545198	0.0005379498526660474	0.0005878185258116508	0.0005927509899056505	0.0006201180397017354	0.0006242138798560315	0.0006545951613294535	0.000657725022119573	0.00072696616506124	0.0007278381441246214	0.1076837492905721	0.10408937434859357	2.236987168469009e-06	0.0005048533157426399	2.250669148588292e-06	0.0005079411097994591
98.60192922959182	0.0005323928773927504	0.000538634031823002	0.000588889725734131	0.0005938366949903525	0.0006214426859209703	0.0006255466206531177	0.0006562036937183647	0.0006593334261454112	0.0007292129039450513	0.0007300628619427874	0.10831886754685231	0.10470319716006961	2.2490146338904112e-06	0.000510626074160983	2.262745018135671e-06	0.0005137434629488846
99.1960554548718	0.0005330543368164528	0.0005393185554678677	0.000589970079296412	0.0005949317802811373	0.0006227824767072064	0.0006268945833360662	0.0006578343098898988	0.0006609637854489417	0.0007314980697619347	0.0007323252830134391	0.10896939642923253	0.10533191213171783	2.261100283267297e-06	0.0005164633615072495	2.2748783376401677e-06	0.0005196104218879033
99.79376158953411	0.0005337154939847785	0.0005400031753050082	0.0005910595805147235	0.0005960362442734435	0.0006241375817792183	0.000628257937811728	0.0006594873926588081	0.0006626164765046006	0.0007338225788314373	0.0007346262964248757	0.10963578246485102	0.10597595067889053	2.2732459023524186e-06	0.0005223662362870141	2.2870708547265053e-06	0.0005255430352007068
100.39506920433367	0.0005343760807416288	0.0005406876315318587	0.0005921582198656494	0.0005971500820474535	0.0006255081736521942	0.0006296368567565082	0.0006611633357718405	0.0006642918864326497	0.0007361873802867753	0.0007369668228667401	0.110318487931639	0.10663575942975831	2.2854533261290047e-06	0.00052833578422945	2.299324363922643e-06	0.0005315423779230638
101.00000000000001	0.0005350358167157877	0.000541371652344437	0.0005932659840893787	0.0005982732850755353	0.0006268944277102227	0.0006310315156867736	0.0006628625443509602	0.0006659904134279266	0.0007385934576004087	0.0007393478160914571	0.11101799152337015	0.10731180086733455	2.2915911505241746e-06	0.0005313373639439675	2.3054850906194476e-06	0.000534558867702755
