# Supplementary material for: White matter micro- and macrostructure brain charts for the human lifespan
Source: Nature. 2026 May 13;655(8124):979–89. doi: 10.1038/s41586-026-10454-2 (PMC13391363; doi:10.1038/s41586-026-10454-2)
Supplement: Supplementary file 12 — Centiles trajectories of brain charts. SDT.T9.1–5 contain the brain charts for the global metrics; SDT.T9.6–509 contain the brain charts for the tract-specific metrics (unnormalized); and SDT.T9.510–1157 contain the brain charts for the tract-specific macrostructural metrics (normalized). Included in each table are the male and female centile trajectories for the 2.5th, 25th, 50th, 75th and 97.5th percentiles; the interquartile range normalized by the 50th centile; and the derivatives of the 50th centiles with respect to both age and log(age). Charts are sampled in logarithmically spaced intervals. Age is reported in years, while centile trajectory values are reported in metric-specific units: diffusivities in mm2 s−1, volume in mm3, surface area in mm2, average length in mm, and FA is dimensionless (unitless). [file 41586_2026_10454_MOESM12_ESM.zip › plotted_curves/SDT.T9.102-CG_left_surface_area_curve_metrics.csv]

ages	male_0.025th_percentile	female_0.025th_percentile	male_0.25th_percentile	female_0.25th_percentile	male_0.5th_percentile	female_0.5th_percentile	male_0.75th_percentile	female_0.75th_percentile	male_0.975th_percentile	female_0.975th_percentile	male_normalized_quantile_range	fwmale_normalized_quantile_range	male_median_centile_d_age	male_median_centile_d_log_age	female_median_centile_d_age	female_median_centile_d_log_age
0.25	8464.195291876047	7998.632733944793	11093.713382439297	10370.781073445607	12455.969263979052	11598.856975188239	13790.093092351059	12802.143296260716	16235.919455093324	15010.789015473947	0.21647289365985517	0.20962084695208943	11044.610598622648	6376.924190751664	10284.615836240317	5938.119314671664
0.25150637576242696	8475.500845745162	8009.316439895851	11108.531162108371	10384.633238527204	12472.606597690261	11614.349471209824	13808.512404346971	12819.243011978439	16257.605637336319	15030.838801195143	0.21647289370439987	0.20962084699502595	11026.529991962016	6385.602376469411	10267.779380897526	5946.200342584401
0.2530218281966045	8486.837170454251	8020.029224175771	11123.38927201392	10398.523105687647	12489.28921400715	11629.88413387918	13826.981849045933	12836.389268792303	16279.35084388245	15050.943157361895	0.21647289374961748	0.20962084703861095	10990.285454811528	6402.96258316841	10234.028880006168	5962.365969762206
0.25454641199404576	8498.204279602018	8030.77109963529	11138.287729979524	10412.450691589034	12506.017132942052	11645.460981831558	13845.50144860382	12853.582087270903	16301.155100817321	15071.10210809144	0.21647289379551823	0.20962084708285508	10954.092481907457	6420.330381097738	10200.326395154465	5978.538665808737
0.2560801821758082	8509.60218650601	8041.542078859449	11153.22655346025	10426.416012548962	12522.79037409353	11661.080033316934	13864.07122471844	12870.821487557565	16323.018433687226	15091.315677002385	0.21647289384211352	0.20962084712776857	10917.95140895946	6437.70561150834	10166.67223895574	5994.718282899354
0.25762319409447826	8521.030904202024	8052.342174167045	11168.205759541908	10440.41908453983	12539.608956645563	11676.7413061992	13882.691198628594	12888.107489369497	16344.940867498037	15111.58388721372	0.21647289388941443	0.2096208471733621	10881.862568888813	6455.088115284685	10133.066721416079	6010.904672864359
0.2591755034361701	8532.490445443404	8063.1713976099545	11183.225364940101	10454.459923187964	12556.472899366454	11692.444817955193	13901.361391112903	12905.4401119967	16366.922426713842	15131.906761343507	0.2164728939374327	0.20962084721964683	10845.826291794423	6472.477732935455	10099.510149926879	6027.097687191796
0.2607371662225343	8543.98082270043	8074.029760972562	11198.285385999441	10468.53854377287	12573.382220607959	11708.19058567387	13920.081822488817	12922.81937430105	16388.963135255774	15152.284321507837	0.2164728939861791	0.20962084726663374	10809.8429050087	6489.874304618221	10066.00282929046	6043.29717703443
0.2623082388127803	8555.502048159664	8084.917275771131	11213.385838692679	10482.65496122642	12590.336938304325	11723.97862605539	13938.852512611564	12940.245294715294	16411.063016500728	15172.71658931964	0.21647289403566614	0.2096208473143341	10773.912733028643	6507.277670100797	10032.545061677229	6059.502993187867
0.2638887779057103	8567.05413372324	8095.833953253149	11228.526738619783	10496.809190132008	12607.337069971223	11739.80895541016	13957.673480872965	12957.717891241999	16433.22209328006	15193.203585887444	0.21647289408590484	0.20962084736275954	10738.03609754797	6524.687668781728	9999.137146644294	6075.714986101259
0.26547884054176485	8578.637091008244	8106.779804396737	11243.70810100713	10511.001244723773	12624.382632704886	11755.681589657988	13976.544746200478	12975.237181452607	16455.440387878363	15213.745331814285	0.21647289413690818	0.20962084741192163	10702.21331744548	6542.104139675386	9965.779381126165	6091.933005865663
0.2670784841050822	8590.25093134598	8117.754839909947	11258.929940706534	10525.231138885702	12641.47364318096	11771.59654432706	13995.46632705593	12992.803182486314	16477.717922032036	15234.341847196389	0.21647289418868773	0.20962084746183207	10666.444708798546	6559.526921426412	9932.472059456166	6108.156902231742
0.26868776632556873	8601.895665781401	8128.75907023024	11274.192272194505	10539.498886150941	12658.61011765373	11787.55383455318	14014.43824143466	13010.415911049235	16500.054716928247	15254.993151622175	0.21647289424125649	0.20962084751250312	10630.730584905017	6576.955852314364	9899.215473367833	6124.386524604633
0.2703067452809827	8613.571305072368	8139.792505523761	11289.495109571279	10553.80449970087	12675.792071954991	11803.55347507874	14033.460506864263	13028.075383413248	16522.45079320347	15275.699264170917	0.21647289429462707	0.20962084756394717	10595.071256171446	6594.39077018993	9866.0099119097	6140.621721992269
0.2719354793990299	8625.277859688886	8150.855155684648	11304.838466559804	10568.147992364182	12693.01952149293	11819.595480251666	14052.533140403359	13045.781615414868	16544.906170942024	15296.460203411414	0.21647289434881256	0.20962084761617675	10559.467030235566	6611.83151254151	9832.855661552865	6156.862343067769
0.27357402745947257	8637.015339812579	8161.94703033451	11320.222356505079	10582.529376616238	12710.292481251365	11835.679864024733	14071.656158640746	13063.534622454432	16567.42086967509	15317.275987401057	0.21647289440382575	0.20962084766920405	10523.9182118834	6629.277916446794	9799.75300610857	6173.108236119617
0.2752224485962505	8648.783755335746	8173.068138821554	11335.646792372892	10596.948664577912	12727.610965788357	11851.806639954237	14090.829577693865	13081.334419494702	16589.994908378885	15338.146633684157	0.2164728944596803	0.20962084772304238	10488.425103120971	6646.7298186142	9766.702226800378	6189.3592490912415
0.27688080229961526	8660.583115861007	8184.218490220233	11351.111786749369	10611.405868015143	12744.97498923567	11867.97582119952	14110.05341320821	13099.181021060287	16612.628305473976	15359.072159291289	0.21647289451638999	0.20962084777770468	10452.988003147766	6664.187055361457	9733.70360224368	6205.61522956565
0.2785491484182772	8672.413430700279	8195.398093330292	11366.617351839617	10625.900998337696	12762.384565297278	11884.187420521575	14129.32768035565	13117.07444123613	16635.321078823323	15380.052580737509	0.21647289457396784	0.2096208478332042	10417.607208243571	6681.649462541565	9700.75740832556	6221.876024687663
0.28022754716156506	8684.274708874133	8206.606956676153	11382.163499466906	10640.434066598367	12779.839707248422	11900.441450282151	14148.652393833427	13135.014693666515	16658.07324573105	15401.08791402121	0.21647289463242908	0.20962084788955482	10382.283011962194	6699.116875665728	9667.863918402232	6238.14148128964
0.2819160591015993	8696.166959111231	8217.84508850639	11397.750241071919	10655.005083492304	12797.340427934781	11916.73792244301	14168.027567863193	13153.001791554243	16680.884822941378	15422.17817462311	0.21647289469178702	0.2096208479467704	10347.015705021098	6716.589129824657	9635.02340318961	6254.41144581046
0.28361474517547763	8708.090189847408	8229.11249679285	11413.377587711528	10669.614059355861	12814.886739771102	11933.076848564622	14187.453216189524	13171.03574765919	16703.755826636814	15443.323377504628	0.21647289475205667	0.20962084800486427	10311.805575285107	6734.066059678327	9602.23613073863	6270.685764286201
0.2853236666874746	8720.044409225055	8240.409189230086	11429.045550058026	10684.261004165866	12832.478654740324	11949.45823980537	14206.929352078942	13189.116574297444	16726.68627243704	15464.523537106797	0.21647289481325288	0.20962084806385137	10276.652907812502	6751.547499481589	9569.502366495784	6286.964282376226
0.2870428853112538	8732.029625092297	8251.73517323456	11444.754138398017	10698.94592753859	12850.116184392338	11965.882106920382	14226.45598831853	13207.244283339995	16749.676175397268	15485.7786673488	0.21647289487539023	0.2096208481237457	10241.557984860148	6769.0332830837	9536.822373294272	6303.246845364105
0.28877246309209376	8744.04584500238	8263.090455944079	11460.503362631625	10713.668838729021	12867.79933984311	11982.348460260724	14246.033137214983	13225.418886211864	16772.72555000712	15507.08878162689	0.2164728949384845	0.2096208481845628	10206.521085824817	6786.523243882228	9504.196411306038	6319.533298112452
0.2905124624491269	8756.093076212683	8274.47504421687	11476.293232271208	10728.429746629643	12885.528131773208	11998.857309772025	14265.660810592968	13243.64039389057	16795.8344101887	15528.453892812631	0.21647289500255112	0.20962084824631647	10171.542487321887	6804.0172148766	9471.624738112092	6335.823485109489
0.29226294617759224	8768.171325684289	8285.888944631139	11492.123756440771	10743.228659769893	12903.302570427184	12015.408664993896	14285.339019794425	13261.908816905498	16819.00276929577	15549.874013252136	0.21647289506760592	0.20962084830902286	10136.62246314995	6821.515028632712	9439.107608669437	6352.117250445299
0.294023977451102	8780.280600080887	8297.332163484072	11507.994943874555	10758.065586314846	12921.122665611949	12032.002535058427	14305.06777567679	13280.224165336233	16842.230640111666	15571.349154764133	0.21647289513366472	0.20962084837269684	10101.76128424704	6839.016517257318	9406.64527527336	6368.414437777363
0.29579561982392083	8792.420905768226	8308.804706791296	11523.906802916305	10772.940534064523	12938.988426695978	12048.63892868944	14324.847088612101	13298.586448811746	16865.518034848235	15592.879328638985	0.21647289520074392	0.20962084843735493	10066.959218804725	6856.521512462292	9374.237987661734	6384.714890399482
0.29757793723326015	8804.592248813275	8320.3065802861	11539.859341518166	10787.85351045288	12956.89986260807	12065.317854201334	14344.676968485635	13316.995676509108	16888.86496514424	15614.4645456372	0.2164728952688605	0.20962084850301238	10032.216532143299	6874.029845481273	9341.885992896277	6401.018451157492
0.29937099400158496	8816.794634983356	8331.837789418598	11555.852567239568	10802.804522546729	12974.85698183607	12082.039319497899	14364.557424694487	13335.45185715219	16912.27144206367	15636.104815987908	0.21647289533803088	0.209620848569686	9997.533486810047	6891.541347123217	9309.589535459876	6417.324962503742
0.3011748548389356	8829.028069745522	8343.39833935516	11571.886487246382	10817.793577044984	12992.85979242595	12098.80333207146	14384.488466146555	13353.954999010708	16935.737476094564	15657.800149387735	0.21647289540827258	0.20962084863739186	9962.910342541989	6909.055847751908	9277.348857214209	6433.634266472422
0.30298958484526295	8841.292558265575	8354.988234977473	11587.961108309659	10832.820680277464	13010.908301980393	12115.609899001545	14404.47010125896	13372.505109898771	16959.263077147145	15679.550554999088	0.216472895479603	0.20962084870614764	9928.347356251907	6926.573177259881	9245.164197393693	6449.946204663254
0.30481524951277783	8853.588105407394	8366.607480881903	11604.076436804733	10847.885838204056	13029.002517657755	12132.459026953944	14424.502337956923	13391.102197173812	16982.848254552493	15701.356041448948	0.21647289555203975	0.20962084877596926	9893.844782065134	6944.0931650958955	9213.035792639945	6466.260618261527
0.3066519147283146	8865.914715732035	8378.256081378657	11620.232478710046	10862.989056413622	13047.142446170781	12149.350722179495	14444.58518367232	13409.746267735283	17006.49301706085	15723.216616827267	0.21647289562560082	0.20962084884687512	9859.402871315368	6961.6156402505	9180.963876990136	6482.577348024119
0.3084996467757088	8878.272393496994	8389.934040491078	11636.429239606185	10878.130340123094	13065.328093785505	12166.284990513059	14464.71864534248	13428.437328023503	17030.197372840197	15745.132288685681	0.2164728957003051	0.20962084891888275	9825.02187253721	6979.140431248583	9148.948681875598	6498.896234274842
0.31035851233818973	8890.661142655306	8401.641361954786	11652.666724674695	10893.309694176367	13083.559466319923	12183.26183737229	14484.902729408699	13447.1753840183	17053.96132947451	15767.103064035895	0.2164728957761707	0.20962084899200975	9790.702031455934	6996.667366131209	9116.990436115302	6515.217116889078
0.3122285785007863	8903.080966854715	8413.378049216919	11668.944938697005	10908.527123043297	13101.836569142786	12200.281267756522	14505.137441814924	13465.960441237787	17077.784893962216	15789.12894934824	0.21647289585321727	0.2096208490662748	9756.44359102333	7014.196272476111	9085.089365941472	6531.539835308213
0.3141099127527488	8915.53186943687	8425.14410543534	11685.263886053353	10923.782630818687	13120.159407172398	12217.343286245614	14525.422788006394	13484.792504737095	17101.668072714587	15811.209950550201	0.21647289593146335	0.20962084914169635	9722.246791429352	7031.726977404207	9053.245695015881	6547.864228548016
0.31600258298998396	8928.013853436514	8436.9395334779	11701.623570721742	10939.07622122132	13138.527984875423	12234.447896998889	14545.758772928362	13503.671579107195	17125.61087155423	15833.346073025015	0.21647289601092917	0.20962084921829377	9688.111870048102	7049.259307522327	9021.459644383285	6564.1901351502165
0.3179066575175057	8940.526921580464	8448.764335921456	11718.023996276595	10954.407897592702	13156.942306265406	12251.59510375372	14566.145401024416	13522.597668473321	17149.61329571311	15855.537321609856	0.21647289609163445	0.20962084929608563	9654.039061490446	7066.793088962324	8989.731432506349	6580.5173932099715
0.3198222050518999	8953.071076286946	8460.618515051252	11734.465165887888	10969.777662896246	13175.402374901778	12268.784909824612	14586.582676235397	13541.570776493993	17173.6753498313	15877.783700594657	0.2164728961735995	0.20962084937509204	9620.028597612865	7084.3281473796815	8958.061275285669	6596.845840375405
0.32174929472380437	8965.646319664567	8472.502072859934	11750.947082319793	10985.185519716	13193.908193888345	12286.01731810179	14607.070601997726	13560.590906359426	17197.797037954977	15900.085213720271	0.2164728962568453	0.20962084945533271	9586.080707454588	7101.864307894371	8926.449386001565	6613.175313803833
0.32368799608040405	8978.252653511463	8484.415011046764	11767.46974792957	11000.631470255628	13212.459765872029	12303.292331050054	14627.609181242004	13579.65806079028	17221.978363534807	15922.441864176975	0.2164728963413924	0.20962084953682786	9552.195617355406	7119.401395172812	8894.895975421183	6629.505650227424
0.3256383790879404	8990.89007931452	8496.357331016874	11784.033164666549	11016.115516337444	13231.057093041742	12320.609950707696	14648.198416391771	13598.772242036466	17246.21932942445	15944.8536546031	0.21647289642726253	0.2096208496195981	9518.3735508807	7136.939233367797	8863.401251726318	6645.836685898248
0.32760051413423674	9003.558598248343	8508.329033880285	11800.637334070769	11031.637659401133	13249.700177126837	12337.970178685078	14668.838309361796	13617.933451875575	17270.519937878573	15967.320587083168	0.21647289651447713	0.20962084970366474	9484.614728829823	7154.477646105923	8831.965420520399	6662.168256579433
0.3295744720312385	9016.258211174418	8520.330120451132	11817.282257271889	11047.19790050276	13268.389019395918	12355.373016163512	14689.528861556739	13637.14169161163	17294.880190551266	15989.84266314645	0.21647289660305855	0.2096208497890481	9450.919369255658	7172.016456504818	8800.588684850372	6678.500197558664
0.33156032401756863	9028.988918640145	8532.36059124673	11833.967934987906	11062.796240313537	13287.123620655368	12372.818463893895	14710.270073869546	13656.39696207361	17319.30008849414	16012.419883765206	0.21647289669302935	0.20962084987577126	9417.287687450182	7189.555487146135	8769.271245196927	6694.832343627233
0.33355814176109866	9041.750720877906	8544.420446486714	11850.694367523965	11078.432679118743	13305.903981248022	12390.306522195484	14731.061946679965	13675.69926361406	17343.77963215462	16035.05224935308	0.216472896784412	0.2096208499638553	9383.71989603294	7207.094560136553	8738.01329954993	6711.164529134985
0.33556799736153503	9054.543617804304	8556.509686092304	11867.46155477133	11094.107216816736	13324.730101052024	12407.837190954811	14751.904479853289	13695.048596107916	17368.318821374407	16057.73975976372	0.21647289687723015	0.20962085005332276	9350.216204871424	7224.633497035131	8706.81504333252	6727.496587916277
0.3375899633530214	9067.367609018998	8568.62830968521	11884.269496205858	11109.81985291755	13343.601979479108	12425.410469624094	14772.797672738434	13714.444958950753	17392.917655387264	16080.482414288705	0.21647289697150687	0.20962085014419657	9316.776821060106	7242.172118832357	8675.676669389475	6743.8283532815985
0.3396241127067558	9080.22269380384	8580.776316586816	11901.118190886897	11125.570586541837	13362.519615473342	12443.026357220071	14793.741524166593	13733.888351057485	17417.57613281741	16103.280211656045	0.21647289706726697	0.20962085023649982	9283.401949030813	7259.710246021394	8644.598368086386	6760.15965807531
0.3416705188336247	9093.108871121973	8592.953705817328	11918.007637456072	11141.35941641976	13381.483007509802	12460.684852322753	14814.736032449708	13753.378770860996	17442.294251677715	16126.133150028567	0.21647289716453452	0.20962085033025601	9250.091790494975	7277.247698541265	8613.580327252392	6776.4903346272185
0.343729255586852	9106.026139616777	8605.160476094776	11934.937834135922	11157.186340889699	13400.492153593004	12478.385953073974	14835.78119537878	13772.916216310547	17467.072009367726	16149.041227002032	0.21647289726333446	0.20962085042548942	9216.84654443385	7294.784295768477	8582.62273217924	6792.820214742795
0.34580039726466444	9118.97449761092	8617.39662583412	11951.908778728655	11173.051357897097	13419.547051255533	12496.12965717611	14856.877010222328	13792.50068487034	17491.909402671852	16172.004439603474	0.21647289736369185	0.20962085052222393	9183.666407170705	7312.319856553804	8551.725765681826	6809.149129739031
0.3478840186129729	9131.953943105438	8629.662153146393	11968.920468614942	11188.954464993332	13438.647697556667	12513.915961890812	14878.023473724885	13812.132173518148	17516.806427757583	16195.022784289577	0.21647289746563247	0.2096208506204849	9150.551572318189	7329.854199171066	8520.889608046506	6825.476910393219
0.34998019482807	9144.964473778626	8641.957055837614	11985.972900752442	11204.89565933434	13457.794089080751	12531.744864037453	14899.22058210517	13831.810678743585	17541.76308017334	16218.096256944664	0.2164728975691826	0.20962085072029715	9117.502230803017	7347.387141334824	8490.11443706369	6841.803386962507
0.352089001559344	9158.00608698515	8654.28133140799	12003.06607167468	11220.874937679544	13476.986221935904	12549.616359991973	14920.468331054692	13851.536196546818	17566.779354846825	16241.224852879173	0.21647289767436895	0.20962085082168655	9084.518570885528	7364.918500193395	8459.400428040884	6858.128389179707
0.3542105149120084	9171.078779754924	8666.634977050842	12020.199977489541	11236.892296390493	13496.224091752347	12567.53044568529	14941.766715735866	13871.308722436852	17591.855246082836	16264.408566827642	0.2164728977812186	0.20962085092467883	9051.600778141525	7382.448092310224	8428.747753781267	6874.451746230014
0.35634481144984936	9184.182548792169	8679.017989651706	12037.37461387805	11252.947731429671	13515.507693681036	12585.487116602035	14963.115730780515	13891.128251430093	17616.99074756146	16287.647392947045	0.21647289788975888	0.20962085102930098	9018.74903551396	7399.975733693689	8398.1565846405	6890.773286781739
0.35849196819798806	9197.317390474382	8691.430365787366	12054.58997609302	11269.041238359257	13534.837022392127	12603.486367779124	14984.515370288176	13910.994778048796	17642.185852336104	16310.941324814952	0.21647289800001782	0.20962085113557996	8985.963523278944	7417.501239755191	8367.627088490874	6907.0928389485925
0.36065206264566085	9210.483300851249	8703.872101724826	12071.846058957626	11285.172812339802	13554.212072073395	12621.528193804286	15005.965627824335	13930.90829631943	17667.440552831413	16334.290355427618	0.21647289811202391	0.20962085124354266	8953.244419053663	7435.024425306823	8337.1594307255	6923.410230285954
0.3628251727490157	9223.680275643605	8716.343193420333	12089.142856864042	11301.342448128931	13573.632836428687	12639.612588814625	15027.466496418729	13950.8687997711	17692.75484084126	16357.694477198138	0.21647289822580607	0.20962085135321765	8920.591897819657	7452.54510456603	8306.753774288576	6939.7252877955325
0.3650113769339257	9236.908310242365	8728.843636518362	12106.480363772047	11317.550140080059	13593.09930867637	12657.739546495173	15049.01796856362	13970.876281433933	17718.12870752674	16381.153681954554	0.21647289834139397	0.2096208514646329	8888.00613196101	7470.063091175165	8276.410279698204	6956.037837943528
0.36721075409881926	9250.167399707556	8741.373426350692	12123.858573207746	11333.795882141183	13612.611481547887	12675.90906007753	15070.62003621219	13990.930733837606	17743.562143414252	16404.66796093812	0.21647289845881718	0.20962085157781737	8855.487291217782	7487.578198154923	8246.12910501426	6972.347706614528
0.3694233836175272	9263.457538767074	8753.932557935246	12141.277478261944	11350.079667853373	13632.169347285939	12694.121122338202	15092.272690776543	14011.032149009474	17769.055138393156	16428.23730480112	0.21647289857810634	0.20962085169280034	8823.03554268973	7505.090237889439	8215.910405842122	6988.654719107319
0.37164934534214805	9276.778721815683	8766.521025975142	12158.73707158884	11366.40149034954	13651.772897642999	12712.375725597196	15113.97592312606	14031.18051847306	17794.60768171385	16451.861703605082	0.21647289869929254	0.20962085180961204	8790.65105092246	7522.599022187758	8185.754335403908	7004.958700176328
0.3738887196059291	9290.130942913964	8779.138824857691	12176.237345404643	11382.761342353151	13671.42212387979	12730.672861716599	15135.729723585693	14051.37583324645	17820.219761985736	16475.54114681892	0.21647289882240728	0.2096208519282824	8758.333977856673	7540.10436222842	8155.661044492852	7021.25947399484
0.3761415872261661	9303.51419578713	8791.785948653287	12193.778291486022	11399.159216176773	13691.117016763523	12749.012522098952	15157.53408193403	14071.618083840522	17845.891367174976	16499.275623316822	0.21647289894748256	0.2096208520488428	8726.084482818842	7557.606068539433	8125.630681475624	7037.556864129379
0.3784080295071193	9316.92847382391	8804.46239111435	12211.359901168653	11415.595103720716	13710.857566566254	12767.394697685713	15179.388987401486	14091.90726025724	17871.62248460232	16523.065121376294	0.21647289907455045	0.20962085217132406	8693.902722568251	7575.103951023892	8095.663392324466	7053.850693563465
0.3806881282429484	9330.373770075441	8817.168145674272	12228.982165345744	11432.068996471668	13730.64376306327	12785.81937895576	15201.2944286685	14112.243351987998	17897.41310094102	16546.909628676174	0.21647289920364526	0.20962085229575836	8661.78885130724	7592.597818953451	8065.759320630692	7070.140784693416
0.38298196572066395	9343.850077254152	8829.903205446373	12246.645074466589	11448.580885501315	13750.475595531418	12804.286555923818	15223.250393863682	14132.626348011905	17923.263202214628	16570.80913229466	0.21647289933479974	0.20962085242217846	8629.743020665832	7610.08748094691	8035.918607589789	7086.426959306002
0.3852896247230969	9357.357387732543	8842.667563222743	12264.348618534976	11465.130761464881	13770.353052747356	12822.796218138848	15245.25687056189	14153.056236793978	17949.17277379475	16594.76361870717	0.21647289946804862	0.20962085255061733	8597.765379748307	7627.572744990699	8006.141392045654	7102.709038601723
0.38761118853188686	9370.895693542174	8855.46121147328	12282.09278710784	11481.718614599851	13790.276122986012	12841.348354682606	15267.313845782523	14173.533006283571	17975.14180039901	16618.773073784487	0.21647289960342664	0.20962085268110867	8565.856075085234	7645.053418385796	7976.427810448222	7118.986843141727
0.3899467409304866	9384.464986372255	8868.284142344372	12299.877569293425	11498.344434724271	13810.244794018538	12859.942954167742	15289.421305987249	14194.05664391227	18001.1702660884	16642.837482790324	0.21647289974096973	0.20962085281368636	8534.015250678174	7662.529307773802	7946.777996887453	7135.260192872491
0.39229636620718694	9398.065257568702	8881.136347657983	12317.70295375006	11515.008211235569	13830.259053110927	12878.580004736496	15311.579237078467	14214.627136592455	18027.25815426546	16666.956830379633	0.21647289988071305	0.20962085294838548	8502.243048037868	7680.000219154637	7917.19208313711	7151.528907142114
0.3946601491581577	9411.696498132802	8894.01781891042	12335.568928684399	11531.709933108948	13850.318887022042	12897.259494058884	15333.787624397155	14235.244470715295	18053.405447671736	16691.13110059622	0.21647290002269423	0.209620853085241	8470.53960613953	7697.465957832523	7887.670198611449	7167.792804654688
0.3970381750905084	9425.358698720098	8906.928547271255	12353.475481849939	11548.449588895985	13870.424282001955	12915.981409331142	15356.046452720986	14255.908632149041	18079.612128385575	16715.36027687078	0.21647290016694992	0.20962085322428964	8438.905061464757	7714.9263284388	7858.212470397819	7184.051703482866
0.39943052982536675	9439.051849639103	8919.868523582129	12371.422600545384	11565.227166723098	13890.5752237901	12934.745737273997	15378.35570626233	14276.61960623711	18105.878177819777	16739.64434201863	0.2164729003135186	0.20962085336556743	8407.339547978248	7732.381134896539	7828.819023243617	7200.30542104179
0.4018372997009759	9452.775940850079	8932.837738355565	12389.410271612986	11582.042654289993	13910.771697613418	12953.552464130958	15400.715368666168	14297.377377796185	18132.20357671911	16763.983278237494	0.21647290046243894	0.20962085350911197	8375.843197211158	7749.830180477351	7799.489979629405	7216.553774143569
0.40425857157581063	9466.53096196396	8945.836181774	12407.438481437186	11598.896038868412	13931.01368818483	12972.401575666883	15423.12542300841	14318.181931114665	18158.588305158362	16788.377067105685	0.2164729006137499	0.20962085365496097	8344.416138180066	7767.273267720826	7770.225459694862	7232.796578913461
0.4066944328317112	9480.316902240804	8958.863843688281	12425.507215942558	11615.787307300185	13951.301179700922	12991.293057165823	15445.585851793347	14339.033249950258	18185.032342539333	16812.825689579273	0.21647290076749176	0.20962085380315298	8313.058497442864	7784.71019845875	7741.025581289548	7249.033650819678
0.4091449713770379	9494.133750588857	8971.920713616802	12443.616460592586	11632.71644599611	13971.634155840586	13010.226893429759	15468.096636952116	14359.9313175286	18211.53566758902	16837.32912599047	0.21647290092370483	0.209620853953727	8281.770399147645	7802.140773855615	7711.890460014343	7265.264804706909
0.411610275649843	9507.981495563103	8985.006780744114	12461.76620038776	11649.683440934154	13992.012599762877	13029.203068776598	15490.657759840356	14380.876116541041	18238.098258356862	16861.88735604504	0.21647290108243097	0.20962085410672307	8250.551964953076	7819.564794308972	7682.820209161378	7281.489854709711
0.41409043462106226	9521.860125364008	8998.12203391977	12479.956419863951	11666.68827765795	14012.436494105174	13048.221567038485	15513.269201236159	14401.867629142784	18264.72009221233	16886.500358820107	0.21647290124371146	0.209620854262182	8219.40331410151	7836.982059508562	7653.814939767122	7297.708614304196
0.41658553779772634	9535.769627836264	9011.266461657102	12498.187103090731	11683.730941275218	14032.905820981314	13067.282371560043	15535.930941338014	14422.905836950928	18291.401145842494	16911.16811276188	0.21647290140758993	0.20962085442014458	8188.324563438073	7854.39236843586	7624.874760635663	7313.92089630058
0.41909567522619073	9549.709990467527	9024.440052132057	12516.458233669753	11700.811416456248	14053.420561979765	13086.385465196665	15558.642959762767	14443.990721042614	18318.14139524964	16935.890595683446	0.2164729015741096	0.2096208545806533	8157.31582738366	7871.795519322157	7595.999778311234	7330.1265128124505
0.4216209374953856	9563.68120038701	9037.642793181847	12534.769794732894	11717.92968743217	14073.980698161538	13105.530830312591	15581.405235543323	14465.122261952865	18344.940815748563	16960.667784762274	0.2164729017433146	0.2096208547437502	8126.377217929345	7889.191309624817	7567.190097084735	7346.325275239535
0.42416141574008476	9577.68324436417	9050.874672303726	12553.121768940518	11735.08573799333	14094.58621005824	13124.718448779096	15604.217747126491	14486.30043967262	18371.79938196401	16985.499656537886	0.21647290191525	0.20962085490947932	8095.508844737895	7906.579536110628	7538.445819070097	7362.516994331032
0.4267172016441951	9591.716108807554	9064.135676653881	12571.514138479992	11752.279551487898	14115.237077670414	13143.948301972921	15627.08047237114	14507.525233646968	18398.71706782852	17010.386186909793	0.216472902089962	0.20962085507788433	8064.7108150688	7923.959994763136	7509.767044143286	7378.701480108313
0.42928838744406506	9605.779779763168	9077.42579304591	12589.946885063537	11769.511110819862	14135.933280465113	13163.220370774028	15649.993388545518	14528.796622772712	18425.69384657928	17035.327351134645	0.21647290226749688	0.2096208552490106	8033.983233813662	7941.332480806857	7481.153869982343	7394.878541887272
0.43187506593181346	9619.874242913435	9090.745007949818	12608.419989926848	11786.780398447743	14156.674797374362	13182.534635564176	15672.956472325539	14550.114585396756	18452.729690756107	17060.32312382433	0.21647290244790185	0.2096208554229032	8003.326203505974	7958.696788688656	7452.606392065063	7411.047988261562
0.4344773304586784	9633.99948357547	9104.093307490402	12626.933433826865	11804.087396382492	14177.461606792647	13201.891076224569	15695.969699792027	14571.479099313534	18479.824572198173	17085.373478942973	0.21647290263122546	0.20962085559960933	7972.7398243341595	7976.052712082863	7424.12470368389	7427.209627100732
0.4370952749383861	9648.15548670006	9117.470677446283	12645.487197040402	11821.432086186247	14198.293686575389	13221.289672134437	15719.033046429002	14592.890141763446	18506.978462042018	17110.478389805077	0.21647290281751705	0.20962085577917577	7942.224194196984	7993.400043922942	7395.708896001801	7443.363265587948
0.4397289938505404	9662.342236870058	9130.877103248391	12664.081259362078	11838.814448970346	14219.171014036601	13240.730402168865	15742.146487121088	14614.34768943044	18534.191330718506	17135.63782907272	0.21647290300682556	0.2096208559616511	7911.77940862067	8010.738576301839	7367.359057970811	7459.508710120805
0.4423785822440318	9676.559718299015	9144.312569978649	12682.71560010248	11856.23446539366	14240.09356594685	13260.213244696877	15765.309996151283	14635.851718439917	18561.46314795015	17160.851768753077	0.21647290319920284	0.20962085614708365	7881.405560845509	8028.068100544158	7339.075276416261	7475.645766385831
0.4450441357404687	9690.807914829824	9157.777062368732	12701.390198086436	11873.692115660944	14261.061318531292	13279.738177579628	15788.523547198754	14657.402204356737	18588.793882748574	17186.120180196085	0.2164729033947001	0.209620856335524	7851.102741819806	8045.388407178689	7310.857636028901	7491.774239323568
0.44772575053762753	9705.086809933233	9171.270564798631	12720.10503165103	11891.187379520998	14282.074247467466	13299.305178168326	15811.787113336399	14678.999122182895	18616.183503411616	17211.44303409175	0.2164729035933694	0.20962085652702153	7820.871040207334	8062.699285925366	7282.706219370943	7507.893933126237
0.4504235234129248	9719.396386706489	9184.793061295388	12738.86007864384	11908.720236265019	14303.132327883299	13318.914223302405	15835.100667028664	14700.642446355556	18643.631977520752	17236.820300467767	0.21647290379526488	0.20962085672162878	7790.71054239152	8080.00052568689	7254.621106881648	7524.004651220981
0.4531375517269096	9733.73662787177	9198.344535531602	12757.655316420889	11926.290664724673	14324.23553435482	13338.56528930736	15858.464180128978	14722.33215074462	18671.139271938096	17262.251948686753	0.21647290400044047	0.20962085691939802	7760.621332493145	8097.291914543603	7226.602376893163	7540.10619627079
0.4558679334267773	9748.107515774864	9211.924970824179	12776.490721844886	11943.898643270466	14345.383840904175	13358.258351992925	15881.87762387758	14744.068208650731	18698.705352803823	17287.737947443864	0.21647290420895182	0.20962085712038253	7730.603492397815	8114.573239764199	7198.650105654728	7556.198370182421
0.45861476704990445	9762.509032383596	9225.534350132868	12795.366271283205	11961.544149809853	14366.577220997358	13377.993386650951	15905.340968899	14765.850592802939	18726.3301855332	17313.27826476405	0.21647290442085507	0.2096208573246362	7700.6571017247625	8131.844287757762	7170.764367309865	7572.280974063557
0.4613781517274047	9776.941159286338	9239.172656058834	12814.281940605902	11979.227161785375	14387.815647541998	13397.770368053345	15928.854185199592	14787.67927535641	18754.013734813725	17338.872867999395	0.21647290463620728	0.20962085753221446	7670.782237904612	8149.104844127782	7142.94523396017	7588.353808269836
0.4641581871877068	9791.403877690667	9252.839870843383	12833.237705183974	11996.947656173026	14409.09909288538	13417.58927045023	15952.417242165371	14809.554227890407	18781.755964602515	17364.521723826736	0.21647290485506615	0.20962085774317366	7640.978976129089	8166.3546936097555	7115.192775622476	7604.4166723499075
0.4669549737601532	9805.89716842162	9266.535976366335	12852.233539887055	12014.705609480134	14430.427528811884	13437.450067567557	15976.03010855918	14831.475421405654	18809.556838123022	17390.224798244584	0.2164729050774922	0.20962085795757013	7611.247389398515	8183.593620092608	7087.507060275413	7620.469365064986
0.46976861237862133	9820.421011920429	9280.260954144813	12871.26941908178	12032.500997743788	14451.800926541131	13457.352732605386	15999.692752518602	14853.442826322434	18837.416317862553	17415.98205657086	0.216472905303545	0.20962085817546253	7581.587548530195	8200.821406616364	7059.888153861277	7636.511684380472
0.4725992045851658	9834.975388242772	9294.014785331596	12890.345316629478	12050.3337965287	14473.219256725406	13477.297238235464	16023.405141553127	14875.45641247792	18865.334365568942	17441.793463439826	0.21647290553328555	0.20962085839690994	7551.999522136524	8218.03783532139	7032.336120272987	7652.543427433353
0.4754468525336833	9849.560277057348	9307.797450713777	12909.46120588431	12068.203980925478	14494.682489447549	13497.283556599305	16047.16724254184	14897.516149124054	18893.310942247823	17467.658982799527	0.21647290576677686	0.2096208586219724	7522.4833766943775	8235.242687508464	7004.851021412294	7668.564390570857
0.47831165899359906	9864.175657644313	9321.608930711256	12928.617059691218	12086.111525548675	14516.190594218671	13517.311659306004	16070.979021730844	14919.62200492513	18921.346008159602	17493.578577909026	0.21647290600408117	0.20962085885071108	7493.0391765208915	8252.435743592214	6977.432917169295	7684.574369315989
0.4811937273535759	9878.821508893696	9335.449205375291	12947.812850383849	12104.056404534895	14537.74353997582	13537.38151743012	16094.840444730731	14941.773947955462	18949.43952281647	17519.552211335616	0.2164729062452643	0.2096208590831876	7463.666983789299	8269.616783093661	6950.081865442451	7700.573158365674
0.4840931616252451	9893.497809303823	9349.31825438698	12967.048549782492	12122.03859154082	14559.341295079656	13557.493101509477	16118.75147651397	14963.971945696972	18977.591444979327	17545.57984495201	0.21647290649039175	0.20962085931946622	7434.366858538706	8286.785584635567	6922.797922137659	7716.560551573057
0.4870100664469608	9908.204536979698	9363.21605705573	12986.324129191966	12140.058059741257	14580.983827312079	13577.646381542969	16142.712081412283	14986.215965036734	19005.80173265473	17571.661439933487	0.2164729067395296	0.20962085955961082	7405.138858709484	8303.941925958265	6895.5811412069015	7732.536341971718
0.4899445470875755	9922.9416696315	9377.142592317829	13005.63955939962	12158.114781827268	14602.671103874005	13597.841326988468	16166.722223114199	15008.505972264691	19034.070343091957	17597.796956755185	0.21647290699274607	0.20962085980368647	7375.9830401344225	8321.085583886132	6868.431574642193	7748.500321745407
0.49289670945023945	9937.70918457284	9391.097838734835	13024.994810673088	12176.20873000406	14624.403091382812	13618.077906760489	16190.781864662224	15030.841933071071	19062.397232779716	17623.98635518907	0.21647290725011015	0.20962086005176042	7346.899456532206	8338.216334308963	6841.34927246673	7764.45228220569
0.4958666600762229	9952.507058719171	9405.081774492035	13044.389852758177	12194.33987598904	14646.179755870007	13638.356089227967	16214.890968450252	15053.223812543943	19090.782357443073	17650.229594301083	0.2164729075116928	0.20962086030390023	7317.888159588445	8355.33395224344	6814.3342828084715	7780.392013847828
0.4988545061487607	9967.335268586288	9419.094377397056	13063.82465487693	12212.508191009954	14668.001062779014	13658.675842212238	16239.049496221114	15075.651575166956	19119.225672040586	17676.526632448502	0.21647290777756487	0.20962086056017493	7288.9491988806985	8372.438211727422	6787.386651834939	7796.319306262303
0.5018603554969207	9982.193790288373	9433.135624877983	13083.299185725018	12230.713645802505	14689.866976962272	13679.037132984311	16263.257409063373	15098.125184816374	19147.72713076052	17702.877427276435	0.21647290804779915	0.20962086082065448	7260.082621942274	8389.528885875829	6760.506423806772	7812.233948174398
0.5048843165994948	9997.082599536663	9447.205493982137	13102.813413470041	12248.956210608725	14711.777462679323	13699.4399282631	16287.51466740921	15120.644604759089	19176.286687018353	17729.281935715517	0.21647290832247051	0.2096208610854104	7231.288474301808	8406.60574690206	6733.693641121499	7828.135727471206
0.5079264985889148	10012.001671637567	9461.303961374284	13122.367305749054	12267.235855174675	14733.732483594018	13719.884194212817	16311.82123103131	15143.209797649763	19204.904293453143	17755.740113978543	0.21647290860165316	0.2096208613545151	7202.56679941481	8423.668566016946	6706.948344242759	7844.024431109428
0.5109870112551897	10026.950981491025	9475.431003335067	13141.960829666381	12285.552548748403	14755.732002772085	13740.36989644071	16336.177059040203	15165.820725528323	19233.579901924346	17782.25191755754	0.21647290888542436	0.2096208616280426	7173.9176387568	8440.717113516293	6680.27057179343	7859.899845188484
0.5140659650498691	10041.930503588885	9489.586595759487	13161.593951791525	12303.906260077993	14777.77598267878	13760.896999994871	16360.58210988163	15188.477349817547	19262.31346350876	17808.817301220926	0.21647290917386217	0.20962086190606832	7145.341031782795	8457.751158711035	6653.660360511858	7875.76175489556
0.5171634710900281	10056.940212013029	9503.770714155145	13181.26663815671	12322.296957409259	14799.864385176106	13781.465469361652	16385.03634133349	15211.179631320207	19291.104928496905	17835.43621901018	0.2164729094670455	0.20962086218866818	7116.837015944999	8474.770469926298	6627.117745276075	7891.6099444967695
0.5202796411622786	10071.980080433756	9517.983333640688	13200.978854254745	12340.724608483755	14821.997171520434	13802.075268463455	16409.539710503188	15233.927530216632	19319.954246389927	17862.108624236967	0.21647290976505498	0.20962086247592013	7088.405626766849	8491.774814564735	6600.642759162001	7907.444197400939
0.5234145877268029	10087.050082108133	9532.22442894426	13220.730565036869	12359.18918053675	14844.174302360085	13822.726360656463	16434.09217382498	15256.7210060622	19348.861365896424	17888.834469480207	0.21647291006797315	0.20962086276790343	7060.046897765715	8508.763958997093	6574.235433383379	7923.264296055306
0.5265684239214125	10102.150189877973	9546.493974401606	13240.521734910111	12377.690640294784	14866.395737732355	13843.41870872789	16458.693687056664	15279.560017784323	19377.826234928598	17915.613706582528	0.21647291037588354	0.2096208630646988	7031.760860505048	8525.73766859714	6547.8957973304205	7939.0700219785795
0.5297412635656308	10117.280376168324	9560.791943954617	13260.352327735302	12396.228953973776	14888.661437061292	13864.152274893886	16483.344205277102	15302.444523680102	19406.84880059934	17942.44628664754	0.21647291068887062	0.20962086336638783	7003.547544650268	8542.69570778776	6521.6238786266185	7954.861155803781
0.5329332211648017	10132.440612985607	9575.118311149601	13280.222306824637	12414.804087276778	14910.971359154955	13884.927020797017	16508.043682883228	15325.374481413568	19435.92900921866	17969.332160036574	0.21647291100702112	0.20962086367305363	6975.406977919396	8559.637839961797	6495.4197030835785	7970.637477205135
0.5361444119142209	10147.630871915824	9589.473049135559	13300.131634939326	12433.416005391748	14933.325462202776	13905.742907503774	16532.7920735871	15348.349848012935	19465.06680629026	17996.27127636548	0.2164729113304234	0.20962086398478139	6947.339186106343	8576.563827482983	6469.283294721041	7986.3987648990005
0.5393749517032939	10162.851124122699	9603.856130662456	13320.080274287166	12452.06467298931	14955.72370377284	13926.599895502073	16557.589330412877	15371.370579867824	19494.26213650797	18023.26358450138	0.2164729116591659	0.2096208643016572	6919.344193121418	8593.473431715276	6443.2146758041345	8002.144796672277
0.5426249571197181	10178.10134034599	9618.267528079605	13340.068186520315	12470.75005422065	14978.166040809374	13947.497944698895	16582.435405694087	15394.436632726673	19523.514943752496	18050.309032559584	0.21647291199334068	0.2096208646237689	6891.42202098947	8610.366412993986	6417.213866839651	8017.875349347945
0.5458945454536906	10193.381490899526	9632.70721333382	13360.095332732739	12489.47211271514	15000.6524296299	13968.43701441763	16607.33025107042	15417.547961693801	19552.825171087698	18077.407567900216	0.21647291233304028	0.20962086495120566	6863.5726898605935	8627.242530624848	6391.28088659374	8033.590198797174
0.5491838347021408	10208.691545669522	9647.17515796783	13380.161673457982	12508.230811578253	15023.182825922706	13989.417063395751	16632.273817484962	15440.70452122684	19582.1927607573	18104.559137125147	0.21647291267835841	0.20962086528405835	6835.796218020376	8644.101542861667	6365.415752092842	8049.289119909052
0.5524929435729888	10224.031474112537	9661.67133311834	13400.267168666507	12527.026113389073	15045.757184743889	14010.438049782033	16657.26605518091	15463.906265133663	19611.61765418104	18131.76368607443	0.21647291302939126	0.2096208656224193	6808.092621907592	8660.943206910975	6339.618478644174	8064.971886596642
0.55582199148943	10239.401245253775	9676.195709514433	13420.41177776348	12545.857980198227	15068.375460514846	14031.499931134222	16682.306913698794	15487.153146569824	19641.09979195137	18159.02115982328	0.21647291338623598	0.2096208659663829	6780.461916130502	8677.767278934363	6313.889079851564	8080.638271799311
0.5591710985942444	10254.800827685112	9690.74825747569	13440.595459586142	12564.726373525427	15091.037607019325	14052.602664416305	16707.39634187324	15510.44511803553	19670.639113829668	18186.33150267852	0.21647291374899247	0.20962086631604462	6752.904113478959	8694.573514026124	6288.227567625465	8096.288047467824
0.5625403857541326	10270.230189563265	9705.328946910484	13460.818172401467	12583.631254357295	15113.743577400817	14073.746205996062	16732.53428783002	15533.782131372947	19700.235558742792	18213.69465817545	0.2164729141177614	0.20962086667150165	6725.41922492953	8711.361666213721	6262.633952185744	8111.920984551776
0.565929974564078	10285.689298607827	9719.937747314101	13481.079873903533	12602.572583144865	15136.49332415958	14094.9305116423	16757.72069898283	15557.164137763142	19729.889064779225	18241.110569074226	0.21647291449264558	0.20962086703285326	6698.007259659469	8728.131488435436	6237.108242078451	8127.536852990277
0.569339987351735	10301.178122099398	9734.57462776699	13501.380521211118	12621.550319801388	15159.286799149952	14116.155536522354	16782.955522030257	15580.591087723336	19759.599569185557	18268.57917735666	0.2164729148737493	0.20962086740019975	6670.6682250835	8744.882732574828	6211.65044420911	8143.135421741754
0.5727705471818436	10316.69662687768	9749.239556932951	13521.720070865185	12640.564423699936	15182.12395357752	14137.42123519946	16808.238702952694	15604.06293110399	19789.367008362828	18296.100424222815	0.21647291526117943	0.2096208677736441	6643.40212682914	8761.615149399731	6186.260563816875	8158.716458724346
0.5762217778606706	10332.244779339439	9763.932503057214	13542.098478826209	12659.614853670926	15205.00473799613	14158.727561629943	16833.570187008983	15627.57961708572	19819.191317862584	18323.674250087355	0.21647291565504362	0.20962086815329067	6616.2089687525295	8778.328488559928	6160.938604492694	8174.279730814043
0.5796938039404782	10347.82254543658	9778.65343396463	13562.515700471657	12678.701567999775	15227.929102305052	14180.074469160609	16858.949918733317	15651.1410941764	19849.07243238323	18351.30059457618	0.21647291605545227	0.2096208685392454	6589.08875300223	8795.022498647682	6135.684568240074	8189.8250039042905
0.5831867507240184	10363.429890674315	9793.402317057918	13582.97169059359	12697.82452442463	15250.896995746287	14201.461910526226	16884.377841932233	15674.747310208386	19879.010285766486	18378.97939652315	0.21647291646251743	0.20962086893161605	6562.04147999594	8811.696927138604	6110.498455444351	8205.352042847313
0.5867007442690553	10379.066780109039	9808.17911931567	13603.466403395878	12716.983680133777	15273.908366901438	14222.889837846593	16909.853899681162	15698.398212335294	19909.00481099333	18406.710593966338	0.21647291687635278	0.2096208693305127	6535.067148400471	8828.35152034415	6085.380264864303	8220.86061140988
0.5902359113929144	10394.733178346312	9822.98380729045	13623.99979249157	12736.178991763194	15296.963163688772	14244.358202623824	16935.378034321162	15722.093747028995	19939.05594018016	18434.49412414446	0.21647291729707435	0.20962086973604702	6508.1657551992685	8844.986023481935	6060.3299936938565	8236.350472343154
0.5937923796770596	10410.429049539	9837.816347107033	13644.57181090043	12755.41041539423	15320.061333360432	14265.866955739757	16960.950187455863	15745.833860076751	19969.163604575166	18462.32992349355	0.21647291772480065	0.20962087014833322	6481.337295691948	8861.600180638488	6035.347637554631	8251.821387344506
0.597370277471697	10426.154357385134	9852.676704460371	13665.182411046164	12774.677906551018	15343.202822499336	14287.416047453044	16986.57029994799	15769.618496578003	19999.327734554285	18490.217927643203	0.21647291815965114	0.20962087056748657	6454.581763478927	8878.19373473199	6010.4331904868595	8267.273117020726
0.6009697339004076	10441.909065125887	9867.5648446137	13685.831544753744	12793.98142019799	15366.387577016183	14309.005427396378	17012.238311916084	15793.447600941323	20029.5482596173	18518.158071412963	0.21647291860174825	0.20962087099362478	6427.899150510784	8894.766427553724	5985.586644995958	8282.705420931801
0.6045908788648067	10457.69313554361	9882.480732396665	13706.51916324685	12813.320910737453	15389.61554214656	14330.635044573799	17037.954162731286	15817.32111688142	20059.825108384073	18546.15028880887	0.21647291905121654	0.20962087142686753	6401.289447096176	8911.317999754101	5960.807992055779	8298.118057572283
0.6082338430492322	10473.506530959741	9897.424332203362	13727.24521714513	12832.696332007052	15412.88666244788	14352.30484735783	17063.717791013936	15841.238987416013	20090.158208590547	18574.194513019727	0.21647291950818168	0.20962087186733738	6374.752641883213	8927.848190786783	5936.09722109721	8313.510784328915
0.611898757925461	10489.349213232668	9912.395607990304	13748.009656461385	12852.107637277137	15436.200881796214	14374.014783486551	17089.52913463011	15865.201154862558	20120.54748708464	18602.29067641332	0.21647291997277326	0.20962087231515752	6348.288721902296	8944.356738950592	5911.454320044722	8328.883357506245
0.6155857557574533	10505.221143755745	9927.394523274557	13768.812430598999	12871.554779248352	15459.558143383418	14395.764800060902	17115.388130688367	15889.207560835312	20150.99286982247	18630.43871053294	0.21647292044512145	0.2096208727704549	6321.897672569845	8960.843381362967	5886.879275315208	8344.23553231312
0.6192949696061266	10521.122283455099	9942.421041131656	13789.65348834903	12891.037710048915	15482.958389713851	14417.554843541637	17141.294715536187	15913.258146241938	20181.4942818641	18658.63854609342	0.2164729209253595	0.20962087323335768	6295.57947770576	8977.307853963692	5862.37207184406	8359.567062858492
0.6230265333341571	10537.052592787635	9957.475124193741	13810.53277788763	12910.556381232233	15506.4015626015	14439.384859746642	17167.248824756756	15937.352851280577	20212.05164736979	18686.8901129777	0.21647292141362365	0.2096208737039961	6269.334119536681	8993.749891493004	5837.932693080278	8374.877702136058
0.6267805816108112	10553.01203173878	9972.55673464739	13831.450246773067	12930.110743774057	15529.887603166608	14461.254793847796	17193.250393165225	15961.491615436353	20242.66488959559	18715.193340232738	0.2164729219100512	0.20962087418250355	6243.161578715313	9010.169227486942	5813.561121006962	8390.167202016339
0.6305572499168048	10569.000559820477	9987.665834231766	13852.40584194311	12949.70074807011	15553.416451832763	14483.164590368262	17219.299354805506	15985.67437747841	20273.333930889567	18743.54815606601	0.21647292241478255	0.20962087466901486	6217.061834345572	9026.565594300628	5789.257336167153	8405.435313273687
0.634356674549194	10585.018136068973	10002.80238423649	13873.399509712119	12969.326343933319	15576.988048323634	14505.114193179446	17245.39564294665	16009.901075456539	20304.058692687522	18771.954487841573	0.21647292292796091	0.20962087516366817	6191.034863969078	9042.93872305192	5765.0213176484685	8420.681785528548
0.6381789926262927	10601.06471904267	10017.966345499626	13894.431195768244	12988.987480591206	15600.60233165979	14527.103545498048	17271.53919007933	16034.171646697927	20334.839095508887	18800.412262076272	0.21647292344973104	0.20962087566660348	6165.080643585185	9059.288343627471	5740.853043100331	8435.906367253512
0.642024342092622	10617.140266819897	10033.157678405589	13915.500845170496	13008.684106683166	15624.259240155456	14549.132589883007	17297.72992791224	16058.486027803796	20365.675058952464	18828.92140443576	0.2164729239802407	0.20962087617796288	6139.1991476914845	9075.61418471951	5716.752488775877	8451.108805810567
0.6458928617238878	10633.244736996887	10048.376342883199	13936.608402346097	13028.416170257966	15647.958711415515	14571.201268232755	17323.967787368805	16082.844154646347	20396.566501692523	18857.481839730957	0.2164729245196409	0.2096208766978917	6113.390349262627	9091.915973762982	5692.719629511237	8466.288847393356
0.6497846911319898	10649.378086685352	10063.622298403436	13957.753811087325	13048.183618770814	15671.70068233197	14593.309521781886	17350.252698583216	16107.245962365112	20427.5133414742	18886.093491913733	0.2164729250680841	0.20962087722653727	6087.654219767079	9108.19343693927	5668.754438734846	8481.446237019729
0.6536999707700591	10665.54027251045	10078.895503977466	13978.937014548801	13067.986399080824	15695.485089080903	14615.457291098333	17376.584590897113	16131.691385363838	20458.515495109554	18914.756284073286	0.21647292562572668	0.20962087776404975	6061.990729209967	9124.446299212053	5644.856888518203	8496.580718583427
0.6576388419375281	10681.731250608516	10094.195918154535	14000.157955244575	13087.824457448265	15719.311867119193	14637.644516080332	17402.96339285592	16156.180357307097	20489.57287847324	18943.47013843217	0.21647292619272662	0.20962087831058193	6036.399846113054	9140.674284266774	5621.026949549094	8511.692034783773
0.661601446785229	10697.950976624774	10109.5234990198	14021.416575045087	13107.697739531755	15743.18095118112	14659.87113595323	17429.38903220509	16180.712811116819	20520.685406498116	18972.234976342188	0.216472926769245	0.20962087886628933	6010.881537525682	9156.877114510164	5597.2645911434665	8526.779927127995
0.6655879283205246	10714.199405711095	10124.8782041922	14042.712815174255	13127.606190385522	15767.092275275081	14682.137089266447	17455.8614358865	16205.288678968898	20551.852993170985	19001.050718280472	0.21647292735544668	0.20962087943132968	5985.435769075295	9173.054511109833	5573.569781294791	8541.84413597174
0.6695984304124688	10730.476492523847	10140.259990822435	14064.046616206642	13147.54975445675	15791.045772680423	14704.44231389052	17482.380530034898	16229.907892289955	20583.075551528425	19029.917283845643	0.21647292795149795	0.2096208800058648	5960.062504945556	9189.206193942577	5549.942486651475	8556.884400467388
0.6736330977969988	10746.782191221457	10155.66881559065	14085.417918064277	13167.528375582615	15815.041375943854	14726.786747013763	17508.94623997396	16254.570381753629	20614.352993652145	19058.834591753486	0.2164729285575685	0.20962088059005754	5934.761707887985	9205.331881579012	5526.382672527572	8571.900458551478
0.6776920760821589	10763.11645546222	10171.104634704381	14106.826660013767	13187.541996987597	15839.07901687623	14749.170325139274	17535.55849021274	16279.276077277294	20645.685230664774	19087.802559833093	0.21647292917383185	0.20962088118407454	5909.533339259913	9221.431291323155	5502.890302939108	8586.892046981025
0.6817755117533548	10779.47923840199	10186.567403896357	14128.272780663288	13207.590561280635	15863.158626549166	14771.592984081766	17562.217204441888	16304.024908018557	20677.07217272546	19116.82110502277	0.2164729298004638	0.20962088178808586	5884.37735901284	9237.504139160737	5479.465340594295	8601.858901285566
0.6858835521786408	10795.870492691818	10202.05707842228	14149.756217959488	13227.674010452256	15887.280135291528	14794.054658964342	17588.92230552979	16328.816802371688	20708.5137290253	19145.890143365817	0.21647293043764257	0.20962088240226412	5859.2937257278245	9253.5501397904	5456.107746925205	8616.80075579742
0.6900163456140378	10812.290170475737	10217.573613058727	14171.276909184584	13247.792285871876	15911.443472686235	14816.555284215461	17615.67371551903	16353.651687964284	20740.00980778317	19175.009590006674	0.216472931085551	0.20962088302678406	5834.28239659965	9269.56900657015	5432.817482070532	8631.717343597207
0.6941740412088835	10828.738223388222	10233.116962100747	14192.834790953031	13267.945328284643	15935.648567566466	14839.094793565451	17642.471355622187	16378.529491653422	20771.560316240786	19204.179359186357	0.21647293174437454	0.2096208836618252	5809.343327470124	9285.560451548547	5409.594504911685	8646.608396549243
0.6983567890112157	10845.214602552098	10248.687079359885	14214.429799208783	13288.133077808903	15959.89534801261	14861.67312004364	17669.31514621844	16403.45013952248	20803.165160658715	19233.39936423876	0.21647293241430138	0.20962088430756903	5784.476472838782	9301.524185449816	5386.4387730781455	8661.473645281978
0.702564739973187	10861.71925857591	10264.283918161711	14236.061869221856	13308.355473933005	15984.183741348408	14884.29019597478	17696.205006849323	16428.413556877204	20834.82424631137	19262.669517586048	0.2164729330955234	0.20962088496419998	5759.681785859633	9317.459917638917	5363.350242949557	8676.312819164246
0.7067980459565127	10878.252141551744	10279.907431343736	14257.730935585463	13328.612455512583	16008.513674137732	14906.945952976053	17723.140856215152	16453.419668242397	20866.537477482798	19291.98973073475	0.21647293378823607	0.20962088563190717	5734.959218388889	9333.367356180213	5340.328869693447	8691.125646345317
0.7110568597379514	10894.81320105278	10295.557571253114	14279.436932212824	13348.903960767586	16032.885072181	14929.640321953697	17750.122612171053	16478.468397358192	20898.30475746202	19321.359914271416	0.21647293449263788	0.20962088631088138	5710.3087209551595	9349.246207754593	5317.374607242644	8705.9118536897
0.7153413350148182	10911.402386130838	10311.234289744329	14301.179792333933	13369.22992727928	16057.297860511551	14952.373233099685	17777.150191722958	16503.559667176396	20930.1259885383	19350.779977858332	0.21647293520893113	0.20962088700131765	5685.730242782971	9365.096177673899	5294.48740831716	8720.671166792046
0.7196516264105322	10928.019645313969	10326.93753817691	14322.959448492411	13389.590291987291	16081.751963392127	14975.144615888401	17804.223511023694	16528.69339985683	20962.001071996565	19380.249830229186	0.2164729359373218	0.20962088770341483	5661.2237318260595	9380.916969906073	5271.667224450735	8735.403309986927
0.7239878894801961	10944.664926604095	10342.667267413195	14344.775832542422	13409.9849911867	16106.247304311377	14997.95439907341	17831.342485369132	16553.86951676373	20993.929908112837	19409.769379184923	0.21647293667801895	0.20962088841737397	5636.789134775288	9396.708287062589	5248.914006002946	8750.108006351627
0.7283502807162107	10961.33817747456	10358.423427816027	14366.628875645454	13430.413960525066	16130.783805980278	15020.802510684116	17858.50702919421	16579.0879384621	21025.912396149604	19439.338531589405	0.21647293743123552	0.20962088914340102	5612.426397041883	9412.469830346294	5226.227702141739	8764.784977647476
0.7327389575539218	10978.039344867564	10374.20596924633	14388.518508266963	13450.87713499928	16155.361390328353	15043.688878022243	17885.717056068763	16604.3485847138	21057.948434350852	19468.95719336485	0.2164729381971888	0.20962088988170424	5588.135462794453	9428.20129957376	5203.608260877198	8779.433944352437
0.7371540783773028	10994.768375191828	10390.014841060902	14410.444660173327	13471.374448952705	16179.97997850024	15066.61342765865	17912.972478693708	16629.651374474055	21090.037919937622	19498.625269487744	0.21647293897609868	0.20962089063249734	5563.916274976684	9443.902393195778	5181.055629079696	8794.054625663906
0.74159580252467	11011.525214320067	10405.849992110008	14432.407260428501	13491.905836072063	16204.639490851972	15089.576085429842	17940.27320889694	16654.996225887568	21122.18074910315	19528.34266398429	0.21647293976819035	0.20962089139599582	5539.768775289645	9459.57280822331	5158.569752462208	8808.646739445161
0.746064290294433	11028.309807586424	10421.711370734994	14454.406237390698	13512.471229384328	16229.339846947207	15112.576776434493	17967.619157629153	16680.383056284725	21154.376817007967	19558.109279925935	0.21647294057369204	0.20962089217242028	5515.692904238123	9475.21224029176	5136.150575622916	8823.210002274252
0.7505597029508803	11045.122099784136	10437.598924766036	14476.441518709313	13533.070561253837	16254.080965553801	15135.615425030212	17995.010234960053	16705.81178217801	21186.626017775427	19587.925019425184	0.21647294139283607	0.2096208929619947	5491.688601128291	9490.820383618586	5113.798042044276	8837.744129409548
0.7550822027299987	11061.962035162835	10453.512601519633	14498.513031321381	13553.703763379019	16278.86276463985	15158.691954829907	18022.446350073948	16731.28231925797	21218.92824448653	19617.789783630877	0.21647294222585878	0.2096208937649467	5467.755804067245	9506.396930981893	5091.5120940937195	8852.248834772501
0.7596319528453285	11078.829557426148	10469.452347796305	14520.620701448446	13574.370766789412	16303.68516137013	15181.806288698426	18049.927411265864	16756.794582389553	21251.28338917534	19647.703472723875	0.21647294307300166	0.20962089458150887	5443.894449989777	9521.941573737655	5069.292673044372	8866.723830955103
0.7642091174938536	11095.724609729057	10485.41810987811	14542.7644545931	13595.071501842465	16328.54807210224	15204.958348748994	18077.45332593722	16782.34848560814	21283.69134282389	19677.665985912437	0.21647294393450872	0.20962089541191758	5420.104474671651	9537.454001812264	5047.139719092986	8881.168829225004
0.7688138618619275	11112.647134675448	10501.409833526346	14564.944215535765	13615.80589822054	16353.45141238299	15228.148056339853	18105.024000591864	16807.94394211584	21316.151995357548	19707.677221427846	0.2164729448106298	0.209620896256412	5396.385812740773	9552.933903698344	5025.053171363892	8895.58353950549
0.7734463521312342	11129.59707431547	10517.427463979016	14587.15990833125	13636.573884927644	16378.395096944545	15251.375332070616	18132.63934083178	16833.580864277494	21348.66523563991	19737.73707651975	0.2164729457016185	0.20962089711523774	5372.738397672772	9568.380966415629	5003.0329679118	8909.967670355458
0.7781067554847866	11146.574370142964	10533.470945948446	14609.411456305377	13657.375390286325	16403.379039700598	15274.640095778797	18160.299251352895	16859.259163616814	21381.230951467904	19767.845447451626	0.21647294660773322	0.20962089798864342	5349.16216181824	9583.794875537511	4981.079045742517	8924.32092898665
0.7827952401129585	11163.578963092892	10549.540223618813	14631.698782051608	13678.210341934493	16428.40315374263	15297.942266536238	18188.003635940873	16884.978750812457	21413.84902956685	19798.002229496175	0.2164729475292361	0.2096208988768815	5325.657036418561	9599.175315181725	4959.191340828082	8938.643021252472
0.7875119752195561	11180.61079353874	10565.635240643718	14654.021807427644	13699.078666822255	16453.467351336072	15321.281762645602	18215.752397466928	16910.739535694152	21446.519355585493	19828.20731693079	0.21647294846639487	0.20962089978021026	5302.222951594042	9614.521967970766	4937.369788098615	8952.933651616331
0.792257131027923	11197.669801289812	10581.755940143617	14676.38045355189	13719.980291208587	16478.571543916336	15344.658501636626	18243.545437883393	16936.541427238568	21479.241814090816	19858.460603032705	0.21647294941948117	0.20962090069889205	5278.859836384421	9629.834515072871	4915.614321475616	8967.192523182835
0.7970308787870847	11214.75592558876	10597.9022647035	14698.774640800228	13740.915140658348	16503.71564208519	15368.072400262785	18271.38265821974	16962.38433356563	21512.016288563333	19888.761980074676	0.21647295038877226	0.20962090163319363	5255.5676187572535	9645.112636185251	4893.924873884069	8981.419337694533
0.8018333907779276	11231.869105108859	10614.074156370285	14721.204288802413	13761.883140038886	16528.89955560672	15391.52337449751	18299.263958578085	16988.26816193434	21544.842661391824	19919.11133932011	0.21647295137454983	0.20962090258338606	5232.346225590445	9660.356009484734	4872.3013772335835	8995.613795472309
0.8066648403194178	11249.009277951305	10630.271556650305	14743.669316438578	13782.884213516785	16554.12319340342	15415.011339530553	18327.18923812885	17014.192818738764	21577.720813868225	19949.5085710183	0.21647295237710037	0.20962090354974625	5209.195582704619	9675.564311651513	4850.743762449594	9009.77559544472
0.8115254017748545	11266.176381642612	10646.49440650683	14766.169641835802	13803.91828455465	16579.386463552302	15438.536209764368	18355.1583951065	17040.15820950407	21610.650626182593	19979.953564399853	0.2164729533967158	0.20962090453255558	5186.115614879178	9690.737217868213	4829.251959486632	9023.904435145669
0.8164152505581643	11283.370353131913	10662.742646357503	14788.705182364576	13824.985275907806	16604.68927328097	15462.097898810438	18383.171326805154	17066.164238882422	21643.63197741794	20010.446207671834	0.21647295443369272	0.20962090553209944	5163.106245858828	9705.874401815701	4807.82589733717	9038.000010711607
0.8213345631402307	11300.591128788315	10679.016216071866	14811.275854635345	13846.085109621064	16630.031528963707	15485.696319485669	18411.227929574292	17092.210810649052	21676.664745545215	20040.986388013156	0.2164729554883337	0.20962090654866997	5140.167398355668	9720.975535635836	4786.46550403256	9052.062016847078
0.8262835170552626	11317.838644398083	10695.315054968676	14833.881574494812	13867.217707025276	16655.413136117357	15509.331383808507	18439.328098814152	17118.297827697937	21709.74880741785	20071.573991569552	0.21647295656094592	0.2096209075825626	5117.298994069686	9736.040289950557	4765.170706659323	9066.09014683729
0.8312622909072027	11335.112835162066	10711.63910181349	14856.522257022581	13888.382988734173	16680.833999397528	15533.003002995438	18467.471728971574	17144.42519203796	21742.88403876687	20102.20890344903	0.2164729576518423	0.20962090863407945	5094.50095371413	9751.068333881442	4743.941431388026	9080.084092574194
0.8362710643761712	11352.413635692921	10727.988294816043	14879.197816527523	13909.580874640995	16706.294022594528	15556.711087457199	18495.65871353547	17170.592804788725	21776.0703141956	20132.891007717004	0.21647295876134132	0.20962090970352745	5071.7731969936285	9766.059334971476	4722.777603448834	9094.04354447918
0.8413100182249524	11369.740980012324	10744.362571627584	14901.908166544095	13930.811283915025	16731.793108629226	15580.455546794909	18523.888945032268	17196.800566176276	21809.307507174242	20163.62018739125	0.21647295988976686	0.20962091079121914	5049.11564263422	9781.01295922976	4701.679147158749	9107.968191542197
0.8463793343055166	11387.094801548274	10760.761869338372	14924.653219828855	13952.07413499836	16757.331159549165	15604.23628979645	18552.162315021575	17223.04837552912	21842.595490034833	20194.396324437268	0.21647296103744917	0.20962091189747223	5026.528208390111	9795.928871102165	4680.645985932788	9121.85772130033
0.8514791955655843	11404.475033132248	10777.186124474958	14947.432888356696	13973.369345602361	16782.908076524298	15628.053224432519	18580.478714091492	17249.33613127385	21875.93413396568	20225.219299763132	0.2164729622047237	0.20962091302260993	5004.010811072774	9810.8067335058	4659.678042306332	9135.711819867138
0.8566097860552276	11421.88160699665	10793.635272997768	14970.247083317527	13994.696832704572	16808.523759843283	15651.906257853154	18608.838031854495	17275.663730931337	21909.32330900655	20256.08899321504	0.21647296339193164	0.20962091416696157	4981.563366537914	9825.646207776386	4638.7752379255835	9149.530171883292
0.861771290933513	11439.314454771706	10810.1092502982	14993.09571511221	14016.056512544901	16834.17810890892	15675.795296383498	18637.240156942396	17302.031071112044	21942.762884042713	20287.005283571798	0.21647296459942092	0.2096209153308628	4959.1857896868605	9840.446953645442	4617.937493549194	9163.312460495625
0.8669638964751838	11456.773507482883	10826.607991196171	15015.97869334917	14037.448300622485	16859.871022234354	15699.720245520264	18665.68497700213	17328.43804751211	21976.25272680001	20317.968048540275	0.2164729658275453	0.20962091651465392	4936.877994531067	9855.208629326895	4597.164729103679	9177.058367437683
0.8721877900773816	11474.258695548097	10843.131429937457	15038.895926840743	14058.872111692235	16885.602397438957	15723.681009927885	18694.172378691186	17354.884554909124	22009.792703839452	20348.977164750406	0.21647296707666405	0.20962091771868155	4914.6398941392545	9869.93089139834	4576.456863639876	9190.767572918907
0.877443160266411	11491.76994877469	10859.67950019087	15061.84732359922	14080.327859761164	16911.37213124391	15747.677493434416	18722.70224767276	17381.370487157612	22043.382680551505	20380.032507749915	0.2164729683471443	0.20962091894330015	4892.4714006881695	9884.613394874148	4555.813815378817	9204.439755691681
0.8827301967045416	11509.307196356882	10876.252135045823	15084.832790833503	14101.815458085259	16937.18011946843	15771.709599028023	18751.27446861154	17407.89573718511	22077.02252115118	20411.13395199974	0.21647296963935858	0.20962092018886766	4870.372425465845	9899.255793167744	4535.235501712887	9218.074593022931
0.8880490901968541	11526.870366872658	10892.849267009417	15107.85223494505	14123.33481916568	16963.02625702524	15795.777228852743	18779.888925168696	17434.460196987555	22110.712088672084	20442.281370868583	0.21647297095368645	0.20962092145575056	4848.3428788562305	9913.857738053892	4514.721839192323	9231.671760647558
0.8934000326981257	11544.459388281048	10909.470828003849	15130.905561524292	14144.885854745417	16988.910437916526	15819.88028420474	18808.54549999742	17461.06375762511	22144.45124496121	20473.474636628045	0.21647297229051402	0.2096209227443213	4826.38267040113	9928.418879753444	4494.272743584355	9245.230932856444
0.8987832173197573	11562.074187919332	10926.116749363766	15153.99267534698	14166.468475805881	17014.83255522985	15844.018665528502	18837.2440747384	17487.706309217963	22178.239850673566	20504.713620447725	0.2164729736502342	0.2096209240549577	4804.491708759917	9942.938866820652	4473.888129832922	9258.751782389823
0.904198838336744	11579.714692499927	10942.786961833346	15177.113480370117	14188.082592563083	17040.792501133576	15868.19227241256	18865.984530014743	17514.387740941642	22212.07776526627	20535.998192389674	0.21647297503324667	0.20962092538804583	4782.669901736546	9957.417346183676	4453.567912086612	9272.233980469871
0.9096470911946843	11597.380828107709	10959.481395563753	15200.267879728446	14209.728114464371	17066.79016687294	15892.401003585846	18894.76674542765	17541.107941022965	22245.964846993375	20567.328221403684	0.21647297643995858	0.20962092674397817	4760.917156319832	9971.853963189293	4433.312003734987	9285.677196850535
0.915128172516836	11615.072520197076	10976.199980110363	15223.45577573061	14231.404950184831	17092.82544276573	15916.644756913669	18923.590599551615	17567.866796735598	22279.900952900276	20598.703575322088	0.21647297787078432	0.2096209281231534	4739.233378653182	9986.248361514881	4413.120317379013	9299.081099727191
0.9206422801112097	11632.789693588966	10992.942644429952	15246.677069855228	14253.113007623624	17118.8982181979	15940.923429393617	18952.455969929568	17594.664194395562	22313.885938817995	20630.124120854456	0.2164729793261453	0.20962092952597844	4717.6184740511235	10000.600183175411	4392.992764850147	9312.445355751086
0.9261896129777101	11650.532272467934	11009.709316877927	15269.931662747107	14274.852193900435	17145.008381619286	15965.23691715159	18981.362733068152	17621.500019356823	22347.91965935759	20661.589723582478	0.21647298080647034	0.20962093095286646	4696.072347030509	10014.90906856209	4372.929257234326	9325.769630057737
0.931770371315315	11668.300180379294	11026.499925205622	15293.219454213466	14296.62241535194	17171.155820539396	15989.585115437856	19010.31076443306	17648.374156006954	22382.001967904685	20693.10024795484	0.21647298231219644	0.20962093240423832	4674.594901313772	10029.174656417686	4352.929704880575	9339.05358625343
0.9373847565293029	11686.09334022615	11043.314396557511	15316.540343220066	14318.423577528218	17197.340421523044	16013.967918623022	19039.299938444194	17675.286487762707	22416.132716613785	20724.65555728206	0.21647298384376754	0.20962093388052278	4653.1860398189165	10043.396583795547	4332.994017386809	9352.296886363532
0.9430329712385201	11703.911674266328	11060.152657468292	15339.89422788719	14340.255585188965	17223.562070185882	16038.385220193812	19068.33012847071	17702.23689706532	22450.31175640243	20756.255513730957	0.21647298540163595	0.20962093538215484	4631.845664693741	10057.574486094061	4313.122103633359	9365.499190875329
0.9487152192826929	11721.755104109583	11077.01463386025	15363.281005485984	14362.11834230007	17249.820651190243	16062.836912749259	19097.40120682645	17729.22526537634	22484.538936945803	20787.89997831979	0.21647298698626238	0.20962093690957903	4610.5736773156095	10071.707997034304	4293.313871784601	9378.66015871754
0.9544317057297852	11739.623550714448	11093.900251040284	15386.700572434347	14384.011752029792	17276.116048240547	16087.322887996386	19126.513044764826	17756.25147317285	22518.81410667076	20819.588810912657	0.2164729885981145	0.20962093846324603	4589.369978304021	10085.79674866423	4273.569229299901	9391.779447260313
0.9601826368833979	11757.51693438543	11110.809433697254	15410.152824293238	14405.935716745298	17302.448144079157	16111.843036746392	19155.66551247426	17783.31539994326	22553.137112750417	20851.321870214528	0.21647299023766908	0.20962094004361576	4568.2344675341155	10099.840371352155	4253.888082944788	9404.85671230685
0.9659682202902156	11775.43517476983	11127.74210589899	15433.63765576253	14427.890138008808	17328.816820481756	16136.397248910283	19184.85847907304	17810.4169241825	22587.507801098116	20883.09901376566	0.21647299190541167	0.20962094165115572	4547.167044126894	10113.838493736926	4234.270338778384	9417.891608045902
0.9717886647474951	11793.378190854803	11144.698191089477	15457.154960677159	14449.874916573937	17355.22195825296	16160.98541349483	19214.091812604493	17837.555923387532	22621.926016361733	20914.920097936312	0.21647299360183583	0.20962094328634168	4526.167606482282	10127.790742785204	4214.715902194614	9430.883787119761
0.9776441803106027	11811.345900964347	11161.67761208607	15480.70463200319	14471.889952382087	17381.663437221967	16185.607418598518	19243.365380032137	17864.73227405291	22656.391601918	20946.784977921536	0.21647299532744357	0.20962094494965833	4505.236052289605	10141.696743770968	4195.224677923834	9443.832900589332
0.9835349783005937	11829.338222756307	11178.680291076595	15504.286561833871	14493.935144558722	17408.141136238082	16210.263151407371	19272.679047234786	17891.945851666154	22690.90439986671	20978.693507735778	0.216472997082747	0.20962094664159836	4484.3722785124555	10155.556120226625	4175.796570018865	9456.738597890828
0.9894612713118381	11847.35507321918	11195.706149616382	15527.900641385477	14516.010391409483	17434.654933166097	16234.952498190638	19302.032679001353	17919.196530702997	22725.464251024627	21010.64554020729	0.2164729988682662	0.20962094836266343	4463.576181414304	10169.368493966758	4156.431481881067	9469.600526863243
0.9954232732196957	11865.396368669202	11212.75510862549	15551.546760993493	14538.115590416626	17461.204704881962	16259.675344296777	19331.42613902614	17946.484184622957	22760.07099491994	21042.64092697294	0.216473000684531	0.20962095011336412	4442.847656586906	10183.133485125378	4137.129316287115	9482.418333782814
1.0014211991882311	11883.462024747298	11229.827088385822	15575.224810108615	14560.250638235286	17487.79032726833	16284.431574149305	19360.859289903856	17973.808685864762	22794.72446978638	21074.67951847286	0.21647300253207996	0.20962095189422048	4422.186598925851	10196.85071207676	4117.889975366183	9495.191663284786
1.0074552656779823	11901.551956415879	11246.92200853812	15598.934677292553	14582.41543068956	17514.411675209834	16309.221071242404	19390.331993124433	18001.16990584148	22829.42451255714	21106.761163944742	0.21647300441146317	0.20962095370576075	4401.592902649194	10210.51979144523	4098.713360614609	9507.92015837552
1.013525690453769	11919.666077955813	11264.039788079075	15622.676250214094	14604.6098627688	17541.06862258868	16334.043718136792	19419.84410906807	18028.56771493599	22864.17095885907	21138.885711418523	0.2164730063232373	0.2096209555485234	4381.066461323062	10224.140338139609	4079.5993729226757	9520.60346046416
1.0196326925925556	11937.80430296338	11281.180345358469	15646.449415645086	14626.833828623887	17567.761042280108	16358.89939645554	19449.395497000343	18056.001982496364	22898.963643006846	21171.053007710954	0.21647300826797197	0.20962095742305684	4360.607167858165	10237.711965315044	4060.547912570415	9533.24120932538
1.0257764924913542	11955.966544347073	11298.343598076142	15670.25405945627	14649.087221563324	17594.488806147772	16383.787986879715	19478.986015066937	18083.472576831027	22933.802397996853	21203.26289841999	0.21647301024624482	0.20962095932991745	4340.21491451934	10251.234284374863	4041.5588792355265	9545.833043103106
1.0319573118751795	11974.152714324571	11315.529463279137	15694.090066613307	14671.369934049519	17621.251785039225	16408.70936914423	19508.615520288775	18110.979365204228	22968.687055501392	21235.515227919408	0.21647301225864507	0.20962096126967336	4319.88959294185	10264.706904972903	4022.6321720115375	9558.378598315641
1.0381753738050519	11992.362724419552	11332.737857358707	15717.957321172637	14693.681857694926	17648.04984878129	16433.663422033515	19538.283868556835	18138.52221383124	23003.617445862637	21267.809839353213	0.21647301430577134	0.2096209632429021	4299.6310941250995	10278.129434973933	4003.7676893980242	9570.877509812359
1.0444309026860459	12010.596485458524	11349.968696047265	15741.855706277276	14716.022883258094	17674.882866175383	16458.650023377126	19567.990914626967	18166.100987873488	23038.593398086487	21300.14657462997	0.2164730163882335	0.2096209652501911	4279.439308462432	10291.50148050394	3984.9653293292504	9583.329410818405
1.05072412427539	12028.853907567805	11367.221894415597	15765.785104152928	14738.392900640054	17701.750704993086	16483.66905004567	19597.736512115047	18193.715551434125	23073.61473983688	21332.525274417534	0.21647301850665257	0.2096209672921392	4259.31412573182	10304.822645887733	3966.2249891704414	9595.733932894655
1.057055265690613	12047.134900170158	11384.497366869644	15789.74539610354	14760.791798880164	17728.6532319712	16508.720377946203	19627.520513491447	18221.365767552863	23108.681297429317	21364.94577813708	0.21647302066165997	0.20962096936935448	4239.255435121944	10318.092533697374	3947.54656573385	9608.090705957264
1.0634245554177415	12065.439371981915	11401.795027147786	15813.73646250756	14783.219466152581	17755.59031280753	16533.80388201824	19657.3427700764	18249.051498201658	23143.792895825354	21397.407923958	0.2164730228538983	0.20962097148245665	4219.263125223573	10331.310744695365	3928.9299552766606	9620.399358243681
1.0698322233195456	12083.767231009428	11419.114788317505	15837.758182813275	14805.67578976194	17782.56181215567	16558.91943622898	19687.20313203422	18276.772604279387	23178.949358625854	21429.911548791642	0.216473025084022	0.20962097363207724	4199.3370840486605	10344.476877862122	3910.3750535186846	9632.65951633174
1.0762785006438331	12102.118384546266	11436.456562772726	15861.810435535162	14828.160656139933	17809.567593620897	16584.066913569437	19717.10144836877	18304.528945607584	23214.150508065606	21462.45648828639	0.2164730273526972	0.20962097581885736	4179.477199042216	10357.590530385729	3891.881755647715	9644.87080512708
1.0827636200317978	12120.492739169664	11453.82026223046	15885.893098249244	14850.673950840948	17836.607519754954	16609.246186049568	19747.037566917665	18332.3203809251	23249.396165006554	21495.042576821343	0.21647302966060145	0.20962097804344992	4159.683357078815	10370.651297640987	3873.449956324883	9657.032847849187
1.089287815526412	12138.890200737631	11471.205797728073	15910.006047589279	14873.215558538532	17863.681452051795	16634.457124694356	19777.01133434758	18360.14676788375	23284.686148932255	21527.66964750122	0.2164730320084241	0.20962098030652074	4139.955444487743	10383.65877321409	3855.079549700953	9669.145266055595
1.0958513225808764	12157.310674385473	11488.613079620007	15934.149159242239	14895.785363021148	17890.789250942486	16659.699599539043	19807.02259614863	18388.007963043052	23320.020277941225	21560.337532150246	0.21647303439686805	0.20962098260874582	4120.293347043218	10396.612548858859	3836.7704294109717	9681.20767959021
1.1024543780671139	12175.754064522764	11506.042017574913	15958.322307944345	14918.383247188485	17917.930775790777	16684.973479624987	19837.07119662942	18415.90382186569	23355.398368741204	21593.046061306755	0.21647303682664726	0.20962098495081427	4100.696949990699	10409.512214525137	3818.5224885947537	9693.219706619158
1.1090972202843215	12194.220274829948	11523.492520572436	15982.525367476615	14941.009093047258	17945.105884888093	16710.27863299501	19867.15697891155	18443.834198712342	23390.820236642594	21625.79506421721	0.2164730392984894	0.20962098733342707	4081.1661380375735	10422.357358323876	3800.3356198952533	9705.180963600986
1.115780088967567	12212.709208255214	11540.964496900273	16006.758210660772	14963.662781707444	17972.314435448952	16735.614926689163	19897.279784924503	18471.79894683703	23426.28569555255	21658.584368830703	0.21647304181313395	0.20962098975729754	4061.700795384124	10435.147566567175	3782.2097154818475	9717.091065316461
1.1225032252964444	12231.22076701122	11558.457854151067	16031.020709354965	14986.344193378234	17999.55628360617	16760.9822267402	19927.43945540038	18499.79791838213	23461.79455796867	21691.413801793136	0.21647304437133477	0.20962099222315195	4042.3008057042025	10447.882423695177	3764.144667031942	9728.949624800589
1.1292668719037753	12249.754852571717	11575.972499219224	16055.312734449357	15009.053207363917	18026.831284405882	16786.380398169003	19957.635829868374	18527.830964373305	23497.346634972593	21724.283188441266	0.21647304697385852	0.20962099473172924	4022.966052177828	10460.561512338463	3746.1403657647315	9740.756253407337
1.1360712728843656	12268.31136566848	11593.50833829801	16079.6341558621	15031.789702060141	18054.13929180307	16811.809304980372	19987.868746649798	18555.897934714885	23532.94173622409	21757.192352797298	0.2164730496214855	0.20962099728378156	4003.6964174928144	10473.184413286392	3728.196702440735	9752.510560774244
1.1429166738038161	12286.890206287842	11611.065276876281	16103.984842534817	15054.55355494966	18081.48015865645	16837.268810158286	20018.138042852475	18583.99867818464	23568.579669954488	21790.141117562755	0.21647305231501027	0.20962099988007488	3984.491783837788	10485.750705454033	3710.313567355508	9764.212154792156
1.1498033217073829	12305.491273667478	11628.64321973543	16128.364662428385	15077.344642598402	18108.85373672377	16862.758775661525	20048.4435543655	18612.133042428904	23604.2602429605	21823.1293041128	0.2164730550552413	0.20962100252138802	3965.352032932453	10498.259965923615	3692.490850368282	9775.860641648062
1.1567314651288954	12324.11446629313	11646.242070946317	16152.77348251865	15100.16284065147	18136.259876656994	16888.27906241917	20078.785115853916	18640.300873957684	23639.983260597975	21856.156732490454	0.2164730578430009	0.2096210052085144	3946.2770460259635	10510.71176992217	3674.7284408984706	9787.455625799019
1.1637013540997225	12342.759681895244	11663.861733866077	16177.211168792051	15123.008023829052	18163.698427997388	16913.829530326046	20109.162560753284	18668.50201813958	23675.7485267755	21889.223221400673	0.21647306067912647	0.20962100794226127	3927.26670389669	10523.105690792669	3657.026227931259	9798.996709952597
1.1707132401577995	12361.426817445683	11681.502111134996	16201.67758624127	15145.880065922349	18191.16923917065	16939.410038238188	20139.575721264308	18696.736319196792	23711.55584394807	21922.328588204506	0.21647306356447096	0.20962101072345	3908.320886880858	10535.441300041508	3639.3841000352986	9810.483495098539
1.177767376356704	12380.11576915444	11699.163104673444	16226.172598861007	15168.778839789615	18218.672157482164	16965.020443968388	20170.02442834755	18725.003620200223	23747.405013110878	21955.472648913343	0.21647306649990172	0.20962101355291682	3889.4394748616032	10547.718167286832	3621.801945359679	9821.91558047384
1.1848640172747877	12398.826432466214	11716.84461567863	16250.696069643443	15191.704217351953	18246.2070291119	16990.660604281504	20200.508511717828	18753.303763064305	23783.295833792738	21988.655218182845	0.21647306948630154	0.20962101643151287	3870.622347277822	10559.93586025387	3604.27965163975	9833.292563552037
1.1920034190243662	12417.558702057133	11734.546544621455	16275.24786057397	15214.65606958926	18273.77369910965	17016.330374889953	20231.0277998389	18781.636588542002	23819.2281040498	22021.876109307123	0.2164730725245692	0.20962101936010452	3851.8693831423298	10572.093944803346	3586.8171062136535	9844.61404006742
1.1991858392609598	12436.312471831357	11752.268791243383	16299.827832626777	15237.634266536179	18301.37201139005	17042.029610449146	20261.582119918003	18810.00193621981	23855.20162045917	22055.135134212833	0.21647307561561976	0.20962102233957342	3833.1804610509425	10584.191984921694	3569.4141960316338	9855.879604013171
1.2064115371925936	12455.087634917825	11770.011254553312	16324.435845760561	15260.638677278019	18329.001808727775	17067.758164552964	20292.171297900506	18838.399644512745	23891.216178112587	22088.432103453357	0.2164730787603838	0.209621025370817	3814.5554591782857	10596.229542692658	3552.070807651384	9867.088847608306
1.2136807735891502	12473.884083666742	11787.773832824276	16349.071758913953	15283.669169946525	18356.662932752428	17093.51588972902	20322.795158464254	18866.829550659113	23927.271570609777	22121.766826202645	0.21647308195980883	0.20962102845474884	3795.9942552866414	10608.20617828751	3534.7868272478227	9878.241361295804
1.2209938107917835	12492.70170964629	11805.556423590324	16373.73543000121	15306.725611715836	18384.355223943672	17119.30263743414	20353.453525014225	18895.291490715532	23963.36759005217	22155.139110249387	0.21647308521486	0.20962103159229822	3777.496726747602	10620.121450014878	3517.562140630558	9889.336733776145
1.2283509127223842	12511.540403639274	11823.358923643373	16398.426715907837	15329.807868798394	18412.07852162636	17145.118258049773	20384.146219677074	18923.7852995519	23999.504027036488	22188.54876199111	0.21647308852651867	0.20962103478441174	3759.0627505367156	10631.974914258346	3500.3966332389973	9900.374551957473
1.2357523448931043	12530.400055639633	11841.181229029884	16423.14547248603	15352.91580644067	18439.832663965386	17170.962600877258	20414.873063295487	18952.31081084611	24035.6806706481	22221.995586428024	0.21647309189578387	0.20962103803205234	3740.6922032355797	10643.766125475522	3483.2901901495643	9911.354400964454
1.2431983744159416	12549.280554849089	11859.023235047716	16447.89155455028	15376.04928891907	18467.617487960764	17196.835514133218	20445.63387542273	18980.86785707903	24071.897308454612	22255.479387157087	0.21647309532367243	0.20962104133620044	3722.38496105792	10655.494636240415	3466.2426960947923	9922.275864162017
1.2506892700123766	12568.181789673774	11876.884836242943	16472.66481587298	15399.208179535852	18495.432829442732	17222.736844945004	20476.42847431722	19009.456269529437	24108.153726499488	22288.999966366133	0.2164730988112201	0.20962104469785353	3704.140899856109	10667.159997235052	3449.2540354682133	9933.138523147441
1.2582253020230734	12587.103647720876	11894.765926406646	16497.465109180022	15422.392340614942	18523.278523066765	17248.66643934602	20507.25667693701	19038.075878268904	24144.44970929552	22322.557124827807	0.2164731023594799	0.20962104811802773	3685.9598950981162	10678.761757160071	3432.3240923080593	9943.941957681905
1.2658067424176331	12606.046015794955	11912.666398571506	16522.292286146014	15445.601633497545	18551.154402308235	17274.62414227082	20538.118298933896	19066.726512156332	24180.785039817987	22356.15066189326	0.21647310596952452	0.2096210515977557	3667.84182190313	10690.299462813884	3415.4527503284626	9954.685745755676
1.2734338648044117	12625.008779894824	11930.58614500878	16547.14619739018	15468.835918538247	18579.06029945782	17300.609797550762	20569.01315464831	19095.407998833227	24217.159499498564	22389.7803754865	0.2164731096424451	0.20962105513809068	3649.786555052735	10701.77265909547	3398.6398929252755	9965.369463579264
1.2811069444403917	12643.991825209943	11948.52505722492	16572.026692471623	15492.09505510062	18606.996045616175	17326.623247909087	20599.941057103468	19124.120164718206	24253.572868218464	22423.446062098064	0.21647311337935307	0.20962105874010303	3631.793968975544	10713.180888942443	3381.8854031697847	9975.992685547564
1.2888262582411194	12662.995036117027	11966.483025958407	16596.933619884967	15515.378901553147	18634.961470689046	17352.66433495635	20630.90181799992	19152.86283500201	24290.02492430206	22457.147516779114	0.21647311718137893	0.20962106240488254	3613.8639377672225	10724.523693358991	3365.1891638212837	9986.554984253366
1.296592084790695	12682.018296176542	11984.459941176385	16621.866827055703	15538.687315264851	18662.956403382057	17378.732899185583	20661.895247709814	19181.635833642136	24326.51544451008	22490.884533135155	0.21647312104967392	0.20962106613353865	3595.9963352007326	10735.800611421932	3348.5510573384818	9997.055930489674
1.3044047043518285	12701.061488129368	12002.455692071539	16646.826160335862	15562.02015260128	18690.98067119586	17404.828779967756	20692.92115527151	19210.43898335786	24363.044204033355	22524.656903320232	0.21647312498540913	0.20962106992720092	3578.191034727264	10747.011180263013	3331.9709658813663	10007.495093244594
1.312264398875954	12720.124493893187	12020.470167058682	16671.811464999308	15585.377268920089	18719.03410042084	17430.95181554688	20723.97934838375	19239.272105624797	24399.610976485863	22558.464418030555	0.21647312898977739	0.20962107378701805	3560.447909478564	10758.154935048893	3315.448771312833	10017.872039675713
1.320171452013404	12739.207194559127	12038.503253771574	16696.822585237314	15608.758518566903	18747.116516132162	17457.10184303537	20755.069633400148	19268.135020669837	24436.21553389836	22592.30686649853	0.21647313306399166	0.20962107771416064	3542.766832287656	10769.23140901979	3298.984355214983	10028.186335139442
1.3281261491236485	12758.309470388234	12056.554839059578	16721.859364154	15632.163754871048	18775.227742184667	17483.27869840927	20786.191815323567	19297.027547465834	24472.85764671166	22626.184036486582	0.21647313720928782	0.2096210817098189	3525.147675677901	10780.240133429412	3282.5775988835376	10038.437543150503
1.3361287772855897	12777.431200807932	12074.62480898435	16746.921643761652	15655.592830141213	18803.367601207614	17509.482216503424	20817.345697800298	19325.949503726308	24509.537083769857	22660.09571428094	0.21647314142692342	0.20962108577520522	3507.590311893495	10791.180637622252	3266.228383355541	10048.625225441996
1.3441796253079266	12796.57226440877	12092.71304881673	16772.00926497654	15679.045595661477	18831.535914599965	17535.712231007015	20848.531083114834	19354.900705900523	24546.25361231417	22694.041684685842	0.21647314571817772	0.20962108991155332	3490.094612887129	10802.052448962815	3249.9365893939976	10058.748941906262
1.352278983739575	12815.732538940601	12110.819443033173	16797.122067613876	15702.521901686667	18859.73250252478	17561.968574458402	20879.747772183695	19383.88096916777	24583.006997975655	22728.021731016914	0.2164731500843541	0.20962109412011826	3472.6604503169656	10812.855092806276	3233.702097489033	10068.808250560425
1.3604271448801535	12834.911901309264	12128.943875312552	16822.25989038349	15726.02159743825	18887.95718390433	17588.251078240515	20910.995564549976	19412.890107432326	24619.797004768854	22762.03563509517	0.21647315452677776	0.20962109840217844	3455.287695585517	10823.588092594407	3217.524787893053	10078.80270764511
1.3686244027905345	12854.110227573094	12147.086228532933	16847.422570885297	15749.54453110014	18916.209776415013	17614.559572576185	20942.274258377798	19441.927933318268	24656.62339508519	22796.08317724102	0.21647315904679898	0.2096211027590345	3437.976219826145	10834.250969791785	3201.404540606076	10088.731867555063
1.3768710533034536	12873.327392939342	12165.246384768137	16872.60994560458	15773.090549814282	18944.490096482103	17640.893886523183	20973.583650446417	19470.99425816405	24693.485929686107	22830.16413626788	0.21647316364579092	0.20962110719201102	3420.7258939011954	10844.843243855052	3185.341235377826	10098.595282816328
1.3851673940341884	12892.563271760611	12183.424225284401	16897.821849907377	15796.659499676316	18972.797959274532	17667.25384796943	21004.92353614452	19500.088892017153	24730.38436769632	22864.2782894759	0.21647316832515237	0.2096211117024555	3403.536588431103	10855.36443230277	3169.334751731949	10108.392504154239
1.3935137243912972	12911.817737531523	12201.619630537223	16923.0581180361	15820.251225731514	19001.133178699998	17693.639283628392	21036.293709464775	19529.211643629078	24767.318466597433	22898.42541264614	0.2164731730863059	0.20962111629173988	3386.408173791133	10865.81405067863	3153.384968962986	10118.123080449644
1.4019103455874267	12931.090662884997	12219.83248016784	16948.318583104694	15843.865571970224	19029.495567399546	17720.05001903405	21067.693962997855	19558.36232044975	24804.287982220914	22932.605280033975	0.21647317793070064	0.20962112096126062	3369.340520094149	10876.191612479743	3137.491766122752	10127.786558682565
1.410357560650181	12950.381919588697	12238.06265299988	16973.603077093983	15867.50238132355	19057.88493674232	17746.485878536034	21099.124087926648	19587.540728622178	24841.29266874126	22966.81766436288	0.21647318285981135	0.20962112571243918	3352.3334972409066	10886.496629288886	3121.655022064573	10137.382484046742
1.4188556744330574	12969.691378541744	12256.31002703626	16998.91143084738	15891.16149565933	19086.301096820804	17772.94668529515	21130.58387402093	19616.746672977508	24878.33227866978	23001.062336818606	0.21647318787513836	0.20962113054672168	3335.38697489514	10896.728610673454	3105.874615420471	10146.910399860702
1.4274049936264492	12989.018909770819	12274.57447945548	17024.243474065817	15914.842755777378	19114.74385644508	17799.432261278063	21162.07310963111	19645.979957029183	24915.406562847184	23035.339067042358	0.21647319297821016	0.20962113546558123	3318.50082248752	10906.887064177077	3090.1504246068653	10156.369847559836
1.4360058267687137	13008.364382426858	12292.855886608531	17049.599035303414	15938.54600140546	19143.213023137996	17825.94242725281	21193.59158168281	19675.240382967964	24952.515270437267	23069.647623124965	0.21647319817058083	0.20962114047051666	3301.674909251742	10916.971495414618	3074.482327855774	10165.760366780218
1.4446584842573071	13027.727664781472	12311.154124015497	17074.9779419628	15962.271071194915	19171.70840312995	17852.477002783882	21225.139075671123	19704.527751656544	24989.658148920134	23103.98777160058	0.21647320345383372	0.20962114556305372	3284.909104202641	10926.981407974381	3058.870203195256	10175.081495274324
1.453363278359986	13047.108624223296	12329.469066362113	17100.38002029038	15986.017802716224	19200.229801353522	17879.035806227315	21256.715375654705	19733.841862624093	25026.834944085236	23138.359277440286	0.2164732088295799	0.20962115074474497	3268.203276141081	10936.916303417645	3043.31392845558	10184.332768907305
1.4621205232260774	13066.507127254423	12347.800587496386	17125.805095371634	16009.786032454627	19228.77702143826	17905.618654725757	21288.320264249956	19763.182514060867	25064.045400024566	23172.761904045772	0.21647321429945926	0.20962115601717124	3251.5572936804965	10946.77568134293	3027.8133812906453	10193.513721714262
1.470930534897817	13085.923039486963	12366.148560425345	17151.252991126665	16033.575595805945	19257.34986570567	17932.22536420384	21319.953522625514	19792.549502813064	25101.289259126173	23207.195413243346	0.21647321986514112	0.20962116138194156	3234.9710252434015	10956.559039347805	3012.3684391776333	10202.62388586672
1.4797936313217521	13105.356225639338	12384.512857311565	17176.723530305357	16057.386327072067	19285.94813516377	17958.855749363105	21351.614930496224	19821.942624377265	25138.566262067074	23241.659565277376	0.21647322552832404	0.2096211668406939	3218.4443390469532	10966.265872965567	2996.978979402804	10211.662791617215
1.48871013236022	13124.806549532646	12402.893349469692	17202.21653448261	16081.218059456489	19314.57162950176	17985.509623677044	21383.304266117277	19851.361672894935	25175.87614780633	23276.154118803923	0.2164732312907383	0.209621172395095	3201.977103151148	10975.895675803069	2981.6448791048024	10220.629967421759
1.4976803598028874	13144.273874087405	12421.289907363407	17227.73182405411	16105.07062506038	19343.220147085314	18012.186799386687	21415.021306278923	19880.806441147593	25213.218653578908	23310.67883088502	0.21647323715414385	0.209621178046842	3185.5691854311153	10985.44793942431	2966.3660152512603	10229.524939835537
1.5067046373783677	13163.758061319519	12439.70240060158	17253.26921823107	16128.943854877627	19371.893484950626	18038.887087495106	21446.76582629998	19910.276720550704	25250.59351488799	23345.233456981558	0.2164732431203328	0.20962118379766165	3169.2204535803758	10994.922153339721	2951.1422646398423	10238.347233500797
1.5157832907659001	13183.258972336998	12458.130697935201	17278.828535035937	16152.83757879086	19400.59143879964	18065.61029776292	21478.537600022486	19939.772301148794	25288.0004654987	23379.817750947564	0.21647324919112854	0.20962118964931248	3152.930775146233	11004.317805111408	2935.973503932939	10247.096371246036
1.5249166476071065	13202.776467336278	12476.574667253884	17304.409591297604	16176.751625566952	19429.313802994664	18092.35623870333	21510.33639980582	19969.29297160991	25325.439237431197	23414.4314650237	0.21647325536838827	0.20962119560358417	3136.700017506024	11013.634380245581	2920.8596096348483	10255.771873986814
1.5341050375178134	13222.310405598557	12495.03417558242	17330.012202646623	16200.685822852565	19458.060370553023	18119.124717577102	21542.161996520703	19998.838519220117	25362.90956095366	23449.074349830866	0.21647326165400138	0.20962120166229764	3120.5280478899367	11022.871362252627	2905.800458111684	10264.37326077791
1.5433487920999491	13241.860645486338	12513.509089077497	17355.6361835107	16224.639997169927	19486.830933141984	18145.915540387872	21574.01415954367	20028.408729878338	25400.41116457572	23483.74615436409	0.21647326804989175	0.2096212078273073	3104.4147333734436	11032.02823259728	2890.7959255860187	10272.90004876908
1.5526482449535108	13261.427044439599	12531.999273024087	17381.2813471097	16248.613973912143	19515.625281073175	18172.728511876914	21605.89265675083	20058.003388090572	25437.943775041207	23518.446625985827	0.21647327455801704	0.209621214100501	3088.359940899536	11041.104470760562	2875.8458881572587	10281.351753264666
1.5620037316886017	13281.009458972503	12550.504591832349	17406.947505451368	16272.607577339242	19544.4432032978	18199.563435518718	21637.797254512636	20087.622276965005	25475.507117321933	23553.17551042022	0.21647328118037062	0.2096212204837994	3072.363537267316	11050.099554175511	2860.9502217902336	10289.727887661662
1.5714155899375468	13300.607744669405	12569.02490903384	17432.634469326087	16296.620630573254	19573.284487400742	18226.420113515476	21669.727717687318	20117.26517820597	25513.10091461003	23587.932551746006	0.21647328791898127	0.20962122697915783	3056.425389141543	11059.01295824349	2846.1088023256743	10298.027963466011
1.580884159367074	13320.22175618159	12587.560087278449	17458.34204830268	16320.652955594256	19602.148919595864	18253.298346792722	21701.68380961572	20146.931872109104	25550.724888311845	23622.717492390857	0.21647329477591404	0.20962123358856738	3040.5453630719567	11067.844156382605	2831.321505497326	10306.251490335912
1.5904097816905756	13339.851347223426	12606.109988330758	17484.07005072335	16344.704373235705	19631.03628472035	18280.197934994067	21733.66529211502	20176.62213755556	25588.378758040606	23657.530073124657	0.21647330175327054	0.20962124031405352	3024.7233254708117	11076.592619922943	2816.5882069094805	10314.397975986358
1.5999928006804371	13359.496370568784	12624.674473066643	17509.81828369903	16368.77470318002	19659.946366229477	18307.118676476297	21765.671925472994	20206.33575200663	25626.06224160963	23692.370033053125	0.216473308853191	0.2096212471576796	3008.959142651409	11085.257818233222	2801.908782074577	10322.46692630183
1.6096335621804478	13379.156678047575	12643.253401470041	17535.586553104888	16392.86376395445	19688.878946191602	18334.06036830474	21797.70346844241	20236.072491498588	25663.775055025766	23727.23710961186	0.21647331607785317	0.20962125412154403	2993.25268080784	11093.839218623936	2787.283106395742	10330.457845255267
1.6193324141182788	13398.832120541878	12661.846632629246	17561.374663575236	16416.97137292627	19717.833805282437	18361.022806247936	21829.759678234754	20265.832130636845	25701.51691248203	23762.13103855945	0.21647332342947384	0.20962126120778388	2977.6038060222054	11102.33628634829	2772.7110551703954	10338.370234906208
1.6290897065180392	13418.522547982482	12680.454024733684	17587.182418499073	16441.097346298622	19746.81072278005	18388.00578477296	21861.84031051469	20295.614442590824	25739.28752635108	23797.051553971494	0.21647333091030968	0.20962126841857498	2962.0123842855683	11110.748484674376	2758.1925036108587	10346.203595456202
1.6389057915129117	13438.227809345197	12699.075435070408	17613.009620015247	16465.241499106007	19775.809476559487	18415.009097040405	21893.9451193941	20325.41919908837	25777.08660717823	23831.998388234075	0.21647333852265807	0.20962127575613076	2946.4782814905047	11119.075274824165	2743.727326838416	10353.957425210625
1.6487810233578566	13457.947752647255	12717.710720020688	17638.856069007783	16489.4036452099	19804.829843087486	18442.032534899517	21926.073857426254	20355.246170410424	25814.913863674592	23866.97127203751	0.21647334626885706	0.20962128322270573	2931.001363436226	11127.316115980968	2729.315399888321	10361.63122057356
1.6587157584424002	13477.682224943635	12736.359735056574	17664.721565101085	16513.58359729429	19833.87159741712	18469.07588888315	21958.22627559991	20385.09512538548	25852.769002710134	23901.969934369867	0.21647335415128688	0.2096212908205936	2915.581495839637	11135.470465313178	2714.956597717479	10369.22447607154
1.6687103553034934	13497.431072323503	12755.0223347375	17690.60590665531	16537.781166861336	19862.93451318264	18496.138948202984	21990.40212333357	20414.96583138427	25890.651729306963	23936.994102510762	0.21647336217237031	0.20962129855212983	2900.2185443309136	11143.537777930964	2700.6507952027023	10376.73668431677
1.6787651746384535	13517.194139906433	12773.698372706727	17716.508890761434	16561.996164226755	19892.018362593906	18523.221500744337	22022.60114846935	20444.858054314103	25928.561746632113	23972.043502024713	0.21647337033457306	0.20962130641969157	2884.9123744686367	11151.517506934702	2686.397867153748	10384.167336047627
1.6888805793179813	13536.971271838986	12792.387701688114	17742.43031323681	16586.228398515683	19921.12291643145	18550.323333061573	22054.82309726755	20474.771558613753	25966.498755991153	24007.117856755198	0.21647337864040614	0.20962131442569842	2869.662851737463	11159.409103385638	2672.1976883127354	10391.51592010539
1.6990569343992543	13556.762311290824	12811.090173482447	17768.36996862011	16610.477677657935	19950.247944040773	18577.444230372792	22087.0677144003	20504.706107247654	26004.46245682074	24042.216888817813	0.21647338709242467	0.20962132257261384	2854.469841551385	11167.212016294245	2658.050133355893	10398.78192342585
1.7092946071391046	13576.567100451284	12829.8056389642	17794.32765016685	16634.74380838382	19979.393213327363	18604.583976555197	22119.334742946092	20534.661461700736	26042.4525466822	24077.340318594295	0.2164733956932296	0.20962133086294465	2839.3332092689816	11174.92569266539	2643.9550769065972	10405.964831070509
1.7195939670072704	13596.38548052561	12848.53394807798	17820.303149844498	16659.0265962196	20008.558490751202	18631.742354139955	22151.62392438369	20564.637381972847	26080.468721254376	24112.487864725954	0.2164734044454682	0.20962133929924298	2824.252820185735	11182.549577455502	2629.9123935293173	10413.064126192126
1.7299553856997325	13616.217291731386	12867.274949835148	17846.296258327817	16683.325845483083	20037.743541321568	18658.91914430737	22183.93499858642	20594.633626573366	26118.51067432689	24147.65924410737	0.21647341335183692	0.20962134788410722	2809.228539548698	11190.083113600034	2615.9219577446347	10420.07929006964
1.7403792371521247	13636.06237329487	12886.028492310374	17872.306764994126	16707.641359279252	20066.948128591695	18686.114126881923	22216.267703816222	20624.64995251578	26156.578097793223	24182.854171880073	0.21647342241507836	0.2096213566201816	2794.2602325449698	11197.525741965976	2601.983644017717	10427.009802054148
1.7508658975532332	13655.920563447255	12904.794422638086	17898.334457918398	16731.97293949564	20096.17201465331	18713.327080327184	22248.621776717646	20654.68611531204	26194.670681643605	24218.072361425955	0.21647343163798535	0.20962136551015784	2779.347764328122	11204.876901426353	2588.0973267818335	10433.855139637366
1.76141574535857	13675.791699421263	12923.57258700928	17924.379123868865	16756.32038679824	20125.414960131704	18740.55778174121	22280.996952312405	20684.741868967525	26232.788113958668	24253.313524361336	0.2164734410234009	0.20962137455677637	2764.4910000115633	11212.136028821114	2574.2628804310225	10440.614778414369
1.7720291613040315	13695.67561744727	12942.362830667817	17950.440548301933	16780.683500626747	20154.676724180048	18767.806006851224	22313.39296399308	20714.816965975187	26270.930080902006	24288.57737053016	0.21647345057421874	0.20962138376282652	2749.6898046637652	11219.302558925934	2560.480179320206	10447.288192065433
1.7827065284196406	13715.572152749799	12961.16499790715	17976.518515357657	16805.06207919034	20183.957064474296	18795.071530008958	22345.809543517513	20744.911157310373	26309.096266713637	24323.86360799794	0.2164734602933846	0.2096213931311469	2734.944043328869	11226.37592451321	2546.7490977813723	10453.87485240493
1.7934482320433673	13735.481139543806	12979.978932066817	18002.612807854926	16829.455919463155	20213.25573720783	18822.35412418557	22378.246421002856	20775.024192425295	26347.286353703013	24359.171943045236	0.21647347018389626	0.2096214026646288	2720.2535810219124	11233.355556313414	2533.0695101175224	10460.374229339417
1.8042546598350382	13755.402411031118	12998.804475529038	18028.72320728677	16853.864817179932	20242.57249708618	18849.653560966784	22410.703324919792	20805.155819243617	26385.500022242202	24394.50208016141	0.21647348024880664	0.2096214123662136	2705.618282737909	11240.24088304583	2519.4412906148937	10466.785790910479
1.8151262017903238	13775.335799396771	13017.641469715296	18054.84949381566	16878.28856683161	20271.907097321793	18876.969610548	22443.179982086695	20835.3057841551	26423.73695075906	24429.853722038322	0.21647349049122255	0.20962142223889615	2691.0380134446314	11247.03133136034	2505.864313533064	10473.109003227204
1.8260632502548164	13795.28113580523	13036.489755082754	18080.991446268563	16902.72696166069	20301.25928962847	18904.302041729115	22475.676117663526	20865.473832009906	26461.996815730075	24465.226569563656	0.2164735009143066	0.20962143228572516	2676.5126381011214	11253.72632591147	2492.338453124743	10479.343330544885
1.8370661999381863	13815.238250397038	13055.349171121086	18107.148842132607	16927.179793657197	20330.628824216506	18931.650621910016	22508.191455146472	20895.659706113598	26500.27929167406	24500.620321815124	0.21647351152127836	0.2096214425098038	2662.042021662346	11260.32528934814	2478.8635836379835	10485.488235248253
1.848135447928429	13835.20697228498	13074.21955634885	18133.32145755006	16951.646853554	20360.015449787108	18959.015117085346	22540.72571636175	20925.863148221437	26538.58405114488	24536.034676053747	0.2164735223154153	0.20962145291429096	2647.6260290625505	11266.827642238233	2465.4395793013973	10491.543177786283
1.8592713937061955	13855.187129550413	13093.100748310044	18159.509067313633	16976.127930822386	20389.418913527104	18986.395291839617	22573.278621459773	20956.083898532925	26576.910764724616	24571.469327717517	0.21647353330005298	0.20962146350240218	2633.2645252362126	11273.232803139836	2452.06631434476	10497.507616735063
1.8704744391592067	13875.178549239747	13111.992583570753	18185.71144486182	17000.62281366774	20418.83896110374	19013.790909342333	22605.849888909415	20986.321695686514	26615.25910101685	24606.923970415202	0.21647354447858702	0.20962147427741107	2618.957375132246	11279.540188640822	2438.7436630101874	10503.381008837372
1.8817449885967616	13895.181057360896	13130.89489771583	18211.92836227436	17025.131289025285	20448.275336659615	19041.201731343303	22638.43923549243	21016.57627675437	26653.62872664007	24642.398295920222	0.21647355585447509	0.2096214852426492	2604.7044436888536	11285.74921324104	2425.4714995308314	10509.16280889418
1.8930834487643238	13915.19447887931	13149.807525345115	18238.159590267052	17049.653142555246	20477.727782806847	19068.627518167188	22671.046376296974	21046.847377236438	26692.019306220114	24677.89199416372	0.21647356743123544	0.20962149640150865	2590.50559586077	11291.859289458487	2412.2496981549775	10514.852469856385
1.9044902288582053	13935.218637714846	13168.730300070505	18264.404898187706	17074.18815863905	20507.19604062257	19096.06802870931	22703.671024712654	21077.134731055772	26730.43050238436	24713.404753229115	0.21647357921244986	0.20962150775744176	2576.3606966218213	11297.869827815797	2399.078133146977	10520.44944281457
1.9159657405403292	13955.253356737698	13187.663054512104	18290.664054010842	17098.736120374393	20536.67984964301	19123.523020430133	22736.312892423994	21107.438070552515	26768.861975754033	24748.936259345042	0.2164735912017653	0.20962151931396353	2562.269610944204	11303.780236741994	2385.9566787729273	10525.953176923096
1.9275103979530908	13975.29845776498	13206.60562029499	18316.936824333283	17123.296809571104	20566.178947858505	19150.992249350667	22768.97168940493	21137.757126478784	26807.313384937766	24784.4861968794	0.21647360340289293	0.20962153107465198	2548.2322038352722	11309.589922720566	2372.8852093295427	10531.363119513262
1.9391246177343011	13995.35376155713	13225.557828045832	18343.222974369462	17147.870006746773	20595.69307170832	19178.475470047575	22801.64712391308	21168.09162799332	26845.7843865249	24820.05424833309	0.21647361581961136	0.20962154304314856	2534.248340322869	11315.298290206585	2359.8635991327465	10536.678716027644
1.9508088190322228	14015.419087814198	13244.51950738937	18369.52226794663	17172.45549112226	20625.221956075246	19205.97243564819	22834.33890248379	21198.441302655985	26884.27463507846	24855.640094333627	0.21647362845576684	0.20962155522316056	2520.317885463359	11320.904741648585	2346.89172252547	10541.899410047568
1.9625634235206988	14035.494255172365	13263.490486945137	18395.834467500328	17197.053040617462	20654.765334280542	19233.48289782579	22867.046729924543	21228.805876422586	26922.78378312862	24891.243413629007	0.21647364131527463	0.20962156761846215	2506.440704346285	11326.408677500207	2333.9694538809126	10547.024643289391
1.9743888554143678	14055.57908120024	13282.470594323953	18422.15933406959	17221.662431846835	20684.322938078574	19261.0066067946	22899.77030930905	21259.185073639357	26961.311481165794	24926.86388308136	0.21647365440211971	0.2096215802328954	2492.616662089131	11331.809496179223	2321.0966675993986	10552.053855581675
1.9862855414839768	14075.673382395236	13301.459656124536	18448.496627292247	17246.283440115025	20713.894497651563	19288.543311304933	22932.509341971465	21289.578617037605	26999.8573776338	24962.501177660633	0.21647366772036003	0.20962159307037054	2478.8456238477957	11337.106594105251	2308.2732381166425	10556.986484887078
1.9982539110717792	14095.77697417999	13320.45749793007	18474.846105400273	17270.915839412486	20743.4797416044	19316.09275863831	22965.263527500618	21319.986227728346	27038.421118923172	24998.154970438365	0.21647368127412528	0.20962160613486822	2465.1274548301008	11342.299365739804	2295.4990399153903	10561.8219673438
2.010294396107033	14115.88967089891	13339.46394430498	18501.20752521534	17295.559402411334	20773.078396959612	19343.654694602832	22998.03256373453	21350.40762519724	27077.002349364655	25033.824932581745	0.21647369506761951	0.20962161943044139	2451.46202028112	11347.387203518301	2282.773947515525	10566.559737210162
2.0224074311215867	14136.01128581432	13358.478818791289	18527.580642143796	17320.21390046067	20802.690189151836	19371.228863527987	23030.816146754238	21380.84252729882	27115.600711222032	25069.510733346902	0.2164737091051226	0.2096216329612147	2437.8491854940075	11352.369497878011	2270.0978354790714	10571.199226876255
2.0345934532655616	14156.141631103106	13377.501943905436	18553.965210172333	17344.879103582505	20832.31484202291	19398.81500826009	23063.613970878432	21411.290650251543	27154.2158446858	25105.212040073096	0.21647372339099075	0.20962164673138767	2424.2888158182614	11357.245637288317	2257.4705784226535	10575.739866906311
2.0468529023231294	14176.28051785301	13396.533141134789	18580.360981863185	17369.554780467304	20861.952077816524	19426.412870157343	23096.42572865755	21441.751708632302	27192.84738786624	25140.928518176337	0.2164737379296592	0.20962166074523544	2410.7807766594924	11362.015008236282	2244.8920510148164	10580.181086019147
2.059186220728381	14196.427756059144	13415.572230934371	18606.76770834963	17394.240698469766	20891.601617173208	19454.02218908511	23129.25111086821	21472.22541537125	27231.494976786948	25176.659831143334	0.2164737527256421	0.20962167500710885	2397.3249334752327	11366.676995193586	2232.3621279707877	10584.522311049048
2.0715938535812968	14216.583154620239	13434.61903272326	18633.1851393311	17418.936623604233	20921.263179124842	19481.642703410827	23162.089806507196	21502.71148174621	27270.15824537773	25212.40564052499	0.21647376778353514	0.2096216895214382	2383.9211517904187	11371.230980681255	2219.880684070522	10588.762967020739
2.084076248663807	14236.746521335344	13453.67336488155	18659.613023068963	17443.642320540792	20950.936481089957	19509.274149999655	23194.941502786256	21533.209617377863	27308.83682546853	25248.165605930746	0.21647378310801627	0.20962170429273214	2370.569297196809	11375.6763452515	2207.4475941549754	10592.902477125172
2.0966338564559543	14256.917662900021	13472.735044746698	18686.051106381536	17468.35755260059	20980.62123886817	19536.916264209252	23227.80588512597	21563.719530224043	27347.530346782256	25283.93938502198	0.2164737987038484	0.20962171932558107	2357.2692353473976	11380.01246745605	2195.0627331231954	10596.940262691118
2.109267130152151	14277.09638490294	13491.803888610342	18712.49913463975	17493.08208175177	21010.317166635312	19564.568779885278	23260.682637150356	21594.240926574763	27386.238436928445	25319.726633506132	0.21647381457587828	0.2096217346246586	2344.0208319737576	11384.238723908085	2182.725975946407	10600.875743239187
2.1219765256775314	14297.282491822261	13510.87971171487	18738.956851762425	17517.815668605068	21040.02397693817	19592.231429356463	23293.571440681117	21624.773511046787	27424.96072139654	25355.527005130465	0.2164738307290417	0.20962175019472087	2330.8239528768463	11388.35448923707	2170.4371976607945	10604.708336445969
2.1347625017044103	14317.475787022107	13529.962328250094	18765.42400021172	17542.55807240959	21069.74138068941	19619.903943429916	23326.471975731984	21655.316986578488	27463.696823549246	25391.340151675977	0.21647384716836165	0.20962176604060956	2317.6784639385296	11392.35913612973	2158.196273378795	10608.437458180822
2.147625519668832	14337.67607274905	13549.051551349945	18791.900320988607	17567.309051048538	21099.469087162506	19647.58605138638	23359.383920503184	21685.87105442465	27502.446364616084	25427.165722951384	0.21647386389895273	0.20962178216725488	2304.584231118206	11396.252035300247	2146.0030782836257	10612.062522471882
2.160566043787228	14357.88315012849	13568.147193089038	18818.385553628188	17592.06836103484	21129.206803986526	19675.27748097538	23392.30695137562	21716.435414151067	27541.208963686546	25463.003366786837	0.21647388092602005	0.20962179857967458	2291.5411204629345	11400.032555536833	2133.857487640693	10615.582941557746
2.1735845410731627	14378.096819161326	13587.249064479536	18844.879436195395	17616.83575750716	21158.954237141294	19702.977958410727	23425.24074290563	21747.009763629692	27579.984237703964	25498.85272902823	0.21647389825486335	0.20962181528297655	2278.5489981047576	11403.700063672848	2121.759376795031	10618.998125854414
2.1866814813541975	14398.316878720205	13606.356975467606	18871.381705280142	17641.610994225335	21188.711090952027	19730.687208365514	23458.184967818986	21777.593799033057	27618.771801458515	25534.7134535307	0.2164739158908771	0.209621832282361	2265.607730261283	11407.253924583085	2109.7086211702554	10622.307483955752
2.199857337288837	14418.543126546165	13625.470734930257	18897.892095992996	17666.393823566366	21218.477068084478	19758.4049539676	23491.1392970056	21808.18721482935	27657.57126758097	25570.58518215293	0.21647393383955357	0.20962184958312077	2252.717183248489	11410.693501238711	2097.70509628288	10625.510422683787
2.213112584383593	14438.775359245095	13644.590150672011	18924.41034196063	17691.183996520136	21248.251869539847	19786.130916794886	23524.10339951387	21838.789703777235	27696.382246536155	25606.467554751016	0.21647395210648232	0.2096218671906453	2239.877223476069	11414.018154670019	2085.748677736032	10628.606347053777
2.2264477010101436	14459.013372284275	13663.715029421586	18950.936175321316	17715.981262685204	21278.035194649776	19813.864816870617	23557.076942545224	21869.400956920632	27735.204346616476	25642.36020917254	0.21647397069735516	0.20962188511041913	2227.0877174437046	11417.227243945468	2073.839241216425	10631.59466025047
2.2398631684225956	14479.2569599887	13682.845176828498	18977.46932672024	17740.785370264442	21307.826741071083	19841.606372658523	23590.059591448247	21900.020663583466	27774.037173935136	25678.26278125027	0.21647398961796455	0.20962190334802708	2214.3485317636514	11420.320126272272	2061.976662516594	10634.47476373287
2.2533594707748548	14499.505915537991	13701.980397460085	19004.009525305482	17765.59606606127	21337.626204781336	19869.355301058673	23623.05100971386	21930.648511365023	27812.88033242043	25714.174904796873	0.2164740088742085	0.2096219219091539	2201.659533148166	11423.296156927943	2050.1608175208094	10637.246057156473
2.2669370951380965	14519.760030962496	13721.120494797868	19030.556498723006	17790.413095474974	21367.433280073197	19897.111317402207	23656.050858969058	21961.284186134224	27851.733423808455	25750.096211598207	0.21647402847209013	0.20962194079958557	2189.0205884057796	11426.15468922723	2038.3915822041454	10639.907938354183
2.2805965315183476	14540.019097140072	13740.265271234488	19057.10997311252	17815.23620249683	21397.247659549852	19924.8741354471	23689.05879897189	21991.927372024937	27890.596047637227	25786.02633140788	0.2164740484177214	0.20962196002521366	2176.431564469356	11428.895074667875	2026.6688326565782	10642.45980346296
2.294338272874165	14560.282903792671	13759.4145280705	19083.669673103086	17840.06512970602	21427.069034120083	19952.64346737355	23722.074487606023	22022.57775143095	27929.467801240342	25821.96489194134	0.21647406871732314	0.20962197959203493	2163.8923283739714	11431.516662800219	2014.9924450643593	10644.901046811603
2.308162815134429	14580.551239482704	13778.568065510934	19110.235321808424	17864.899618265226	21456.897092993044	19980.419023779144	23755.097580875004	22053.2350050006	27968.34827974023	25857.911518869696	0.21647408937722895	0.20962199950615354	2151.402747263084	11434.018801254686	2003.3622957138577	10647.231060938444
2.3220706572162446	14600.823891609693	13797.725682662129	19136.806640822593	17889.73940791662	21486.731523673465	20008.200513674365	23788.12773289695	22083.898811631916	28007.237076041994	25893.86583581398	0.21647411040388653	0.20962201977378472	2138.96268841275	11436.400835862849	1991.7782610150753	10649.44923670683
2.336062301042938	14621.10064640705	13816.887177528715	19163.38335021592	17914.58423697801	21516.57201195707	20035.987644478333	23821.164595899536	22114.568848467887	28046.13378082752	25929.827464339734	0.21647413180385883	0.20962204040125462	2126.572019209503	11438.662110532634	1980.2402174808085	10651.554963188712
2.3501382515621807	14641.381288938297	13836.052347010022	19189.965168530063	17939.433842338287	21546.418241925094	20063.78012201372	23854.207820213924	22145.244790890887	28085.037982548412	25965.796023950443	0.21647415358382682	0.20962206139500297	2114.230607155012	11440.80196726881	1968.7480417313054	10653.547627686989
2.3642990167642037	14661.665603093952	13855.220986897151	19216.551812774036	17964.28795945367	21576.269895939873	20091.5776505026	23887.25705426994	22175.92631251816	28123.949267420325	26001.77113208231	0.21647417575059238	0.20962208276158606	2101.9383198814467	11442.819746240973	1957.3016105082352	10655.42661579419
2.378545107700138	14681.953371587908	13874.39289186958	19243.142998419582	17989.146322343408	21606.12665463965	20119.379932561686	23920.31194459035	22206.61308519654	28162.8672194163	26037.752404098115	0.21647419831107967	0.20962210450767832	2089.695025149267	11444.714785777498	1945.900800673291	10657.191311389674
2.392877038500453	14702.244375954355	13893.567855492205	19269.7384393972	18014.008663586028	21635.98819693418	20147.186669198145	23953.372135785994	22237.30477899788	28201.791420261077	26073.73945328191	0.2164742212723367	0.20962212664007343	2077.500590848387	11446.486422356684	1934.5454892073758	10658.841096627526
2.4072953263935135	14722.538396544103	13912.745670211938	19296.33784809143	18038.874714315	21665.854199999456	20174.99755980478	23986.43727055004	22268.00106221378	28240.721449424367	26109.731890832856	0.21647424464153958	0.20962214916568767	2065.35488499247	11448.133990575094	1923.2355532081565	10660.375351914205
2.4218004917242455	14742.835212521397	13931.926127354634	19322.94093533677	18063.744204214836	21695.72433927317	20202.81230215573	24019.506989652924	22298.70160135086	28279.656884115007	26145.729325859724	0.21647426842599227	0.2096221720915624	2053.2577757355757	11449.656823227182	1911.9708699032199	10661.793455974665
2.436393057972914	14763.134601860496	13951.109017121938	19349.547410413303	18088.616861517086	21725.598288449848	20230.630592401998	24052.58093193705	22329.406061125825	28318.597299274687	26181.731365375228	0.2164742926331312	0.2096221954248647	2041.2091313591227	11451.054251238238	1900.7513166387798	10663.09478579741
2.4510735517740176	14783.43634134228	13970.294128588	19376.15698104233	18113.492412996184	21755.475719475966	20258.45212506686	24085.658734311397	22360.114104460474	28357.542267571705	26217.73761429013	0.21647431727052602	0.20962221917289128	2029.2088202951709	11452.325603777543	1889.5767709014472	10664.27871673042
2.46584250293529	14803.740206551196	13989.481249696672	19402.769353382497	18138.370583965887	21785.356302545675	20286.276593041905	24118.740031746802	22390.825392477353	28396.49135939548	26253.747675408234	0.21647434234588267	0.20962224334307053	2017.2567111079115	11453.47020816151	1878.447110301233	10665.344622405712
2.4807004444568266	14824.04597187154	14008.67016725795	19429.38423202497	18163.251098274737	21815.239706095388	20314.103687582014	24151.824457270053	22421.539584494196	28435.444142849617	26289.761149419945	0.21647436786704602	0.20962226794296346	2005.352672504494	11454.487389901187	1867.362212580745	10666.291874764953
2.4956479125503126	14844.353410484562	14027.860666945258	19456.001319989813	18188.133678302696	21845.125596799793	20341.9330983016	24184.91164195947	22452.256338019884	28474.400183746784	26325.777634897517	0.21647439384200282	0.20962229298026797	1993.4965733378194	11455.376472714823	1856.3219556183321	10667.119844086934
2.510685446658382	14864.662294364756	14047.052533291971	19482.62031872119	18213.01804495664	21875.01363956648	20369.76451316966	24218.001214938984	22482.975308748955	28513.35904560181	26361.796728288744	0.21647442027888214	0.20962231846282078	1981.6882826066576	11456.136778539512	1845.3262174288975	10667.827898988966
2.5258135894740787	14884.972394277065	14066.24554968873	19509.240928083815	18237.90391766705	21904.90349753201	20397.597618506068	24251.092803373875	22513.69615055758	28552.32028962668	26397.818023912234	0.21647444718596076	0.2096223443985994	1969.9276694589062	11456.76762751909	1834.3748761656461	10668.415406421293
2.54103288696045	14905.283479773088	14085.439498379903	19535.862846358097	18262.791014383496	21934.79483205651	20425.43209897658	24284.186032464764	22544.418515498062	28591.283474723605	26433.841113951068	0.21647447457166324	0.2096223707957247	1958.2146031918237	11457.268338024616	1823.4678101206664	10668.881731686182
2.556343888370238	14925.595319188329	14104.634160460999	19562.485770236657	18287.679051571376	21964.687302719798	20453.267637589226	24317.280525443428	22575.14205379491	28630.248157480055	26469.865588448185	0.21647450244456717	0.2096223976624639	1946.5489532623906	11457.638226709329	1812.604897735524	10669.226238478906
2.571747146265715	14945.907679638636	14123.829315875255	19589.109394819756	18312.5677442076	21994.580567316312	20481.103915689535	24350.375903567165	22605.86641383959	28669.213892162265	26505.89103530036	0.21647453081340387	0.2096224250072337	1934.9305892732227	11457.876608408056	1801.7860175865935	10669.448288808111
2.5872432165386163	14966.220327017081	14143.024743410759	19615.73341361134	18337.45680577698	22024.47428185071	20508.940612956514	24383.471786113998	22636.591242186132	28708.18023070962	26541.917040253054	0.21647455968706225	0.20962245283860134	1923.359380990616	11457.982796261087	1791.0110484034522	10669.547243105713
2.602832658430207	14986.53302599082	14162.220220697442	19642.357518515022	18362.345948268394	22054.3681005334	20536.77740739844	24416.567790377743	22667.316183546518	28747.146722728943	26577.943186895085	0.21647458907459033	0.2096224811652896	1911.835198336048	11457.95610164851	1780.2798690597992	10669.522460158914
2.6185160345514573	15006.845539997743	14181.415524203941	19668.98139982984	18387.234882170866	22084.261675775826	20564.613975348482	24449.663531662878	22698.04088078588	28786.112915488462	26613.969056653084	0.21647461898520046	0.2096225099961773	1900.3579113913001	11457.795834221877	1769.5923585779965	10669.373297148384
2.6342939109033563	15027.157631243419	14200.610429234728	19695.60474624637	18412.12331646994	22114.154658186166	20592.449991460697	24482.758623279773	22728.76497491814	28825.078353912322	26649.99422878639	0.21647464942827047	0.20962253934030337	1888.927390404977	11457.501301941462	1758.9483961373335	10669.099109688774
2.6501668568973313	15047.469060697942	14219.804709927092	19722.22724484268	18437.01095864388	22144.046696564837	20620.285128705862	24515.852676539784	22759.48810510143	28864.042580574856	26686.01828038178	0.21647468041334686	0.2096225692068706	1877.5435057868017	11457.071811048314	1748.3478610658785	10668.699251781218
2.666135445375801	15067.779588092677	14238.998139248139	19748.848581080278	18461.897514659886	22173.937437899975	20648.119058367225	24548.945300750274	22790.20990863345	28903.005135694784	26722.040786348094	0.21647471195014786	0.20962259960524607	1866.2061281121569	11456.506666075438	1737.7906328462996	10668.173075845
2.6822002526328483	15088.088971917226	14258.190488991855	19775.46843880016	18486.78268897042	22203.826527363086	20675.95145003651	24582.03610320987	22820.93002094709	28941.96555712971	26758.06131941115	0.21647474404856723	0.2096226305449666	1854.915128130815	11455.805169912055	1727.2765911237802	10667.519932767842
2.6983618584350144	15108.39696941634	14277.381529776261	19802.08650021898	18511.666184509613	22233.713608304774	20703.781971609897	24615.12468920377	22851.64807560605	28980.92338037068	26794.079450108668	0.21647477671867726	0.20962266203574034	1843.6703767544823	11454.966623727232	1716.8056156943785	10666.739171834197
2.71462084604223	15128.703336586625	14296.571031040276	19828.702445924824	18536.54770268933	22263.59832225007	20731.610289283686	24648.210661998597	22882.363704300085	29019.87813853617	26830.094746784787	0.21647480997073118	0.20962269408745043	1832.4717450673925	11453.99032703042	1706.3775865148054	10665.830140784848
2.730977802228858	15149.007828173677	14315.758761041006	19855.31595487362	18561.426943395792	22293.480308894417	20759.43606755059	24681.293622838035	22913.076536840967	29058.829362367054	26866.106775585362	0.21647484381516685	0.20962272671015897	1821.3191043339903	11452.8755777115	1695.9923837089445	10664.792185853701
2.747433317304874	15169.310197668916	14334.944486850805	19881.92670438511	18586.30360498586	22323.359206099274	20787.258969195573	24714.373170937983	22943.786201157927	29097.776580220954	26902.115100452753	0.21647487826261078	0.20962275991410778	1810.2123259907821	11451.621672011912	1685.6498875616817	10663.624651738442
2.763987985137163	15189.610197306609	14354.127974354404	19908.534370139092	18611.177384283463	22353.234649887872	20815.07865529198	24747.448903481938	22974.492323293423	29136.719318066902	26938.11928312085	0.2164749133238808	0.2096227937097245	1799.1512816465693	11450.227904506959	1675.3499785185559	10662.326881588902
2.780642403170963	15209.90757806064	14373.308988245926	19935.138626171345	18636.04797657585	22383.10627444077	20842.894785197357	24780.520415616087	23005.194527398573	29175.657099479628	26974.118883109863	0.2164749490099895	0.20962282810762423	1788.1358430886175	11448.693568158895	1665.0925371906487	10660.898217049893
2.797397172451417	15230.202089641702	14392.48729202621	19961.739144870095	18660.91507561025	22412.973712091898	20870.707016549757	24813.587300445004	23035.892435729143	29214.589445634563	27010.11345772165	0.21647498533214787	0.2096228631186134	1777.1658822948812	11447.017954382114	1654.8774443666916	10659.337998327333
2.8142528976452668	15250.49348049433	14411.662648000018	19988.335596972258	18685.77837359039	22442.836593324428	20898.515005263933	24846.649149027133	23066.58566864137	29253.515875302648	27046.10256203492	0.21647502230176954	0.20962289875369328	1766.2412714151433	11445.20035293419	1644.7045809958363	10657.64556408627
2.831210187062679	15270.78149779366	14430.834817272997	20014.927651559377	18710.637561172698	22472.694546766266	20926.318405527112	24879.705550369818	23097.273844587362	29292.435904844537	27082.08574889988	0.21647505993047295	0.209622935024063	1755.3618827812606	11443.240051989444	1634.5738281967351	10655.8202515156
2.848269652679189	15291.06588744273	14450.003559749115	20041.514976054226	18735.492327463096	22502.547199186283	20954.116869795504	24912.756091425254	23127.95658011128	29331.34904820589	27118.062568933885	0.21647509823008734	0.2096229719411244	1744.5275889163604	11441.136338185519	1624.4850672656903	10653.861396374647
2.865431910157798	15311.346394069411	14469.168634127771	20068.097236216938	18760.34236001342	22532.394175490066	20981.910048790338	24945.80035708574	23158.633489845015	29370.254816911933	27154.032570516414	0.2164751372126533	0.20962300951648435	1733.7382625271566	11438.888496588916	1614.4381796709495	10651.76833296055
2.882697578871184	15331.62276102356	14488.32979790114	20094.674096141465	18785.18734481811	22562.235098715988	21009.69759149421	24978.83793017947	23189.304186504218	29409.152720062557	27189.9952997845	0.2164751768904297	0.20962304776195909	1722.9937765032519	11436.495810681954	1604.4330470496789	10649.540394095238
2.900067281924058	15351.894730373913	14507.486807351212	20121.245218251635	18810.02696631053	22592.069590030856	21037.47914514702	25011.868391465752	23219.968280883862	29448.042264326756	27225.95030062763	0.21647521727589708	0.20962308668957758	1712.2940039292444	11433.957562452182	1594.469551221584	10647.176911212504
2.9175416461756507	15372.16204290557	14526.639417547436	20147.810263298044	18834.86090736004	22621.897268726487	21065.2543552428	25044.89131963123	23250.625381854792	29486.922953938338	27261.89711468374	0.21647525838175954	0.20962312631158625	1701.638818083331	11431.273032394238	1584.5475741869304	10644.677214351017
2.9351213022623317	15392.424438116794	14545.787382343737	20174.368890354064	18859.688849268307	22651.717752215285	21093.022865525603	25077.9062912851	23281.275096359233	29525.79429069034	27297.835281334097	0.21647530022095043	0.20962316664045147	1691.0280924257822	11428.441499417648	1574.6669981149025	10642.040632080752
2.952806884620376	15412.681654216294	14564.930454375892	20200.920756812393	18884.510471766047	22681.53065602646	21120.784317985952	25110.91288095498	23311.917029406948	29564.655773930244	27333.764337698824	0.21647534280663758	0.20962320768886541	1680.4617006158223	11425.462240984663	1564.8277053600177	10639.266491618939
2.970599031508854	15432.933428120437	14584.068385058958	20227.465518381625	18909.32545300985	22711.33559380222	21148.538352857337	25143.910661082726	23342.550784071398	29603.506900555203	27369.683818632515	0.21647538615222467	0.20962324946974809	1669.9395165090682	11422.334533080459	1555.0295784603804	10636.354118815623
2.9884983850326714	15453.179495450391	14603.20092458458	20254.002829082685	18934.133469578843	22741.132177293897	21176.284608612576	25176.89920202022	23373.175961485813	29642.34716500716	27405.593256719705	0.21647543027135865	0.20962329199625385	1659.4614141527563	11419.057650201954	1545.2725001313956	10633.302838121075
3.006505591165733	15473.419590529335	14622.32782191831	20280.53234124532	18958.9341964714	22770.920016358	21204.02272196015	25209.878072025076	23403.792160839173	29681.176059267877	27441.492182270285	0.21647547517793084	0.2096233352817724	1649.0272677943576	11415.63086540252	1535.5563532760134	10630.11197265843
3.0246212997742656	15493.65344637977	14641.448824797166	20307.05370550484	18983.727307102123	22800.698718952688	21231.752327840954	25242.846837256806	23434.398979372712	29719.993072854537	27477.380123315415	0.2164755208860846	0.20962337933993677	1638.6369518819265	11412.053450317122	1525.8810209835647	10626.780844222754
3.0428461646402667	15513.880794720742	14660.563679726933	20333.566570798575	19008.512473298524	22830.467891133878	21259.473059424607	25275.80506177254	23464.99601237588	29758.797692814824	27513.256605603005	0.21647556741021773	0.2096234241846242	1628.2903410568833	11408.324675106443	1516.2463865228929	10623.308773234952
3.0611808434850984	15534.10136596502	14679.672131979543	20360.070584362453	19033.289365297805	22860.227137051443	21287.184548105968	25308.75230752291	23495.58285318258	29797.58940372216	27549.121152593278	0.21647561476498736	0.2096234698299643	1617.987310165423	11404.443808552809	1506.6523333549267	10619.695078840945
3.079625997993227	15554.314889216601	14698.77392559075	20386.565391727883	19058.057651744017	22889.976058945813	21314.88642350198	25341.68813434838	23526.159093167716	29836.36768767152	27584.973285454904	0.2164756629653156	0.20962351629033932	1607.7277342609596	11400.410118068568	1497.09874513268	10615.93907890888
3.0981822938360946	15574.521092267947	14717.868803357496	20413.050636718355	19082.816999684805	22919.714257144242	21342.57831344815	25374.61209997515	23556.724321743415	29875.132024274695	27620.81252306064	0.2164757120263941	0.2096235635803928	1597.5114885917865	11396.222869636491	1487.5855056900764	10612.040089969523
3.116850400696155	15594.719701597236	14736.956506835313	20439.52596144603	19107.567074568273	22949.441330057056	21370.259843995078	25407.523760011067	23587.27812635521	29913.881890655615	27656.638381982968	0.21647576196368723	0.20962361171503072	1587.3384486126015	11391.881327877752	1478.1124990546377	10607.997427294496
3.135630992291033	15614.910442365857	14756.036776336032	20465.9910063087	19132.30754024015	22979.156874174332	21397.93063940539	25440.42266794205	23617.820092478767	29952.61676144624	27692.45037649033	0.2164758127929394	0.2096236607094294	1577.2084899884649	11387.38475609757	1468.6796094487654	10603.810404930264
3.1545247463978408	15635.093038415811	14775.109350925248	20492.445409986547	19157.03805894073	23008.860484062337	21425.590322150383	25473.308375128217	23648.349803616216	29991.33610878212	27728.248018543007	0.21647586453017914	0.20962371057903792	1567.121488590259	11382.732416265644	1459.2867212868296	10599.478335673455
3.1735323448776414	15655.26721226712	14794.173968419977	20518.888809439017	19181.758291301983	23038.551752360112	21453.23851290688	25506.180430800152	23678.866841292776	30030.039402298145	27764.030817789167	0.21647591719172313	0.20962376133958538	1557.0773204957368	11377.923569018021	1449.9337191761006	10595.000531089492
3.192654473700048	15675.43268511522	14813.230365386129	20545.320839901597	19206.467896344544	23068.230269775937	21480.874830553927	25539.038382055107	23709.370785053143	30068.72610912415	27799.79828156083	0.21647597079418326	0.20962381300708333	1547.0758619871922	11372.95747366175	1440.6204879141878	10590.376301502809
3.211891822967991	15695.58917682842	14832.278277136149	20571.74113488269	19231.166531474795	23097.89562508393	21508.49889216963	25571.8817738533	23739.86121245811	30107.395693880713	27835.549914869967	0.21647602535447172	0.2096238655978333	1537.1169895639177	11367.833388265222	1431.346912500565	10585.604956082068
3.2312450869426166	15715.736405945547	14851.317437726815	20598.14932616083	19255.85385248226	23127.547405120993	21536.110313028308	25604.710149014583	23770.337699081443	30146.047618675373	27871.285220404992	0.2164760808898042	0.20962391912842945	1527.200579934055	11362.550569611602	1422.1128781294683	10580.685802804306
3.2507149640683446	15735.874089673265	14870.347579956706	20624.545043781327	19280.52951353648	23157.185194783156	21563.7087065971	25637.523048214538	23800.799818506286	30184.6813430981	27907.00369852661	0.21647613741770882	0.2096239736157675	1517.326510013896	11357.108273203485	1412.918270189315	10575.61814845493
3.2703021569980693	15756.001943883735	14889.36843536399	20650.927916053482	19305.193167184414	23186.808577022533	21591.29368453313	25670.320009981137	23831.247142322027	30223.29632421758	27942.704847264304	0.21647619495602893	0.209624029077046	1507.4946569416206	11351.505753371865	1403.762974274112	10570.401298727375
3.2900073726185273	15776.119683112294	14908.379734224267	20677.297569547787	19329.844464347814	23216.417132844286	21618.86485668067	25703.10057069148	23861.679240121306	30261.892016577443	27978.388162312927	0.2164762535229299	0.20962408552977574	1497.7048980600666	11345.74226315692	1394.646876169485	10565.034558116458
3.3098313220758016	15796.227020554677	14927.381205547954	20703.653629092514	19354.483054320088	23246.010441302893	21646.421831067713	25735.864264567786	23892.095679496262	30300.467872191708	28014.053137028444	0.21647631313690605	0.2096241429917822	1487.9571109339595	11339.817054455169	1385.5698618678143	10559.517230050638
3.329774720800988	15816.323668065228	14946.372577078577	20729.995717771646	19379.108584764293	23275.588079499932	21673.96421390383	25768.610623674955	23922.496026036275	30339.02334054204	28049.69926242539	0.216476373816784	0.20962420148121322	1478.2511733423453	11333.72937796358	1376.5318175592693	10553.848616838455
3.349838288536016	15836.409336153914	14965.353575290006	20756.323456921185	19403.720701709775	23305.149622580033	21701.49160957648	25801.339177916238	23952.87984332397	30377.55786857282	28085.326027172334	0.21647643558173113	0.20962426101654386	1468.5869632752147	11327.478483172134	1367.532629633206	10548.028019677848
3.370022749359618	15856.483733984474	14984.323925384704	20782.636466127053	19428.319049550148	23334.69464372862	21729.00362064888	25834.049455030814	23983.246692932942	30416.070900688388	28120.932917589304	0.21647649845126074	0.20962432161658287	1458.9643589486368	11321.063618480228	1358.5721846875967	10542.05473874323
3.390328831713469	15876.546569371862	15003.283351291306	20808.934363221935	19452.90327104038	23364.222714168496	21756.49984785683	25866.74098059007	24013.596134424322	30454.56187874887	28156.51941764395	0.21647656244523766	0.20962438330047847	1449.383238793118	11314.48403113801	1349.6503695208812	10535.928073140793
3.4107572684284713	15896.597548780177	15022.23157566271	20835.216764282883	19477.47300729456	23393.73340315725	21783.979890106297	25899.413277994878	24043.92772534423	30493.030242067067	28192.08500894864	0.2164766275838864	0.20962444608772487	1439.8434814618668	11307.738967302255	1340.767071138136	10529.647320957389
3.431308796751202	15916.636377320261	15041.168319873794	20861.483283628448	19502.027897783202	23423.22627798414	21811.443344470506	25932.065868472204	24074.24102122063	30531.475427404628	28227.62917075693	0.21647669388779617	0.2096245099981678	1430.3449658226455	11300.827672000974	1331.9221767454874	10523.21177923493
3.4519841583705158	15936.662758747538	15060.093304019409	20887.733533816096	19526.56758033086	23452.700903967318	21838.8898061874	25964.69827107212	24104.53557556059	30569.89686896875	28263.151379960513	0.21647676137792696	0.20962457505201107	1420.8875709677814	11293.749389208853	1323.1155737573863	10516.620744036045
3.47278409944432	15956.676395459857	15079.006246912342	20913.9671256397	19551.091691113772	23482.156844451132	21866.318868657076	25997.310002664977	24134.810939847594	30608.29399840891	28298.651111086183	0.21647683007561877	0.2096246412698239	1411.4711762106745	11286.503361851908	1314.3471497941064	10509.873510442208
3.4937093706264992	15976.676988495308	15097.906866081266	20940.183668126952	19575.599864657463	23511.59366080333	21893.73012343922	26029.900577938344	24165.066663538757	30646.66624481347	28334.127836292708	0.21647690000259598	0.20962470867254612	1402.0956610899884	11279.088831833564	1305.6167926861672	10502.969372590072
3.514760727094002	15996.664237530178	15116.794877768853	20966.38276853699	19600.091733834528	23541.010912412527	21921.123160250758	26062.46950939434	24195.302294062356	30685.01303470673	28369.58102536811	0.21647697118097525	0.20962477728149687	1392.7609053644119	11271.505040025339	1296.9243904687464	10495.907623652369
3.535938928574102	16016.637840876709	15135.669996929637	20992.56403235778	19624.56692986217	23570.408156685357	21948.497566963168	26095.0163073466	24225.517376814943	30723.333792045472	28405.010145726403	0.21647704363327258	0.20962484711837934	1383.4667890163837	11263.751226302236	1288.269831385347	10488.68755587656
3.557244739371806	16036.597495481159	15154.53193722821	21018.72706330385	19649.025082300126	23599.78494904411	21975.852929600318	26127.540479917734	24255.71145515904	30761.627938216145	28440.414662405088	0.21647711738241124	0.2096249182052883	1374.2131922557019	11255.826629583724	1279.6530038912897	10481.308460621163
3.578678928397448	16056.542896921721	15173.380411037282	21044.87146331389	19673.465819048415	23629.14084292412	22003.188832336018	26160.04153303655	24285.884070420565	30799.89489203181	28475.794038062253	0.21647719245172747	0.20962499056471817	1364.9999955156818	11247.730487821624	1271.0737966502202	10473.769628346898
3.600242269194432	16076.473739406516	15192.215129435792	21070.99683254848	19697.888766345197	23658.475389771327	22030.504857491775	26192.518970435503	24316.034761886454	30838.134069729258	28511.147732973925	0.21647726886497928	0.20962506421956978	1355.8270794574637	11239.462038052268	1262.5320985376602	10466.07034865953
3.6219355399671502	16096.389715771664	15211.035802207101	21097.102769387817	19722.29354876469	23687.78813903993	22057.800585534584	26224.972293648167	24346.163066802277	30876.344884966264	28546.4752050315	0.21647734664635443	0.209625139193157	1346.6943249681499	11231.020516395569	1254.0277986396686	10458.20991031453
3.643759523609069	16116.290517479289	15229.842137837133	21123.188870429483	19746.679789215097	23717.07863818996	22085.07559507468	26257.40100200667	24376.268520369933	30914.526748818706	28581.775909739154	0.21647742582047702	0.20962521550921506	1337.6016131592914	11222.405158052221	1245.56078625191	10450.187601218
3.6657150077309777	16136.175834615573	15248.633843512544	21149.254730486246	19771.0471089365	23746.346432684917	22112.329462863363	26289.80459263922	24406.350655745286	30952.67906977787	28617.049300211278	0.21647750641241484	0.2096252931919075	1328.5488253753865	11213.615197399631	1237.1309508856502	10442.00270849932
3.6878027846894206	16156.045355889042	15267.41062511913	21175.299942584097	19795.3951274991	23775.591065989807	22139.56176379113	26322.182560468034	24436.409004036264	30990.801253748185	28652.294827170357	0.21647758844769086	0.20962537226583502	1319.5358431866625	11204.649867947213	1228.738182264031	10433.654518490657
3.710023651615288	16175.898768628502	15286.172187239898	21201.32409795996	19819.723462801056	23804.812079568608	22166.772070885378	26354.53439820665	24466.443094300397	31028.89270404427	28687.511938944335	0.21647767195228693	0.20962545275604236	1310.5625483912881	11195.508402363397	1220.3823703216622	10425.142316743731
3.732378410442586	16195.735758781397	15304.918233153512	21227.32678605987	19844.03173106677	23834.009012882423	22193.959955308626	26386.85959635803	24496.452453542985	31066.952821388848	28722.70008146461	0.21647775695265536	0.20962553468802625	1301.6288230227074	11186.19003256876	1212.0634052117239	10416.46538810525
3.7548678679373717	16215.556010912	15323.648464832642	21253.307594536956	19868.319546845058	23863.181403387374	22221.124986356604	26419.157643212297	24526.43660671509	31104.981003910383	28757.85869826383	0.21647784347572568	0.20962561808774482	1292.7345493384637	11176.693989648484	1203.7811772971181	10407.62301665172
3.777492835726878	16235.359208199543	15342.362582942169	21279.26610924939	19892.58652300719	23892.3287865324	22248.266731456166	26451.42802484451	24556.39507671137	31142.97664714053	28792.987230473595	0.21647793154891448	0.20962570298162417	1283.8796098290477	11167.01950394921	1195.5355771572213	10398.614485773258
3.8002541303288	16255.145032436698	15361.060286837801	21305.201914258734	19916.832270745384	23921.450695757583	22275.38475616379	26483.670225112888	24586.32738436851	31180.939144012358	28828.08511682277	0.21647802120013332	0.2096257893965686	1275.063887216209	11157.165805082768	1187.326495586778	10389.43907818012
3.823152573180761	16274.913164027674	15379.741274564298	21331.114591827863	19941.05639957087	23950.54666249199	22302.478624163512	26515.883725656542	24616.233048463087	31218.867884857857	28863.151793635174	0.21647811245779797	0.20962587735996846	1266.287264455459	11147.132121969946	1179.1538235984044	10380.096075934358
3.8461889906699622	16294.66328198685	15398.40524285419	21357.003722419573	19965.25851731259	23979.616216152233	22329.547897265642	26548.068005894074	24646.111585710256	31256.762257406477	28898.18669482824	0.21647820535083856	0.20962596689970855	1257.5496247312403	11136.91768281348	1171.0174524178146	10370.58476043772
3.8693642141629967	16314.395063936818	15417.051887125937	21382.868884694377	19989.438230115145	24008.658884140154	22356.592135404564	26580.222543021093	24675.962510761477	31294.621646782467	28933.189251910546	0.2164782999087062	0.20962605804417808	1248.8508514621644	11126.521715169773	1162.9172734884196	10360.904412481003
3.892679080035866	16334.108186107176	15435.680901482843	21408.70965550936	20013.595142437745	24037.674191841754	22383.610896637776	26612.346812009193	24705.78533620353	31332.44543550389	28968.15889398088	0.2164783961613856	0.20962615082227845	1240.1908283013036	11115.943445964716	1154.8531784732477	10351.054312283173
3.9161344297041563	16353.802323332673	15454.291978711291	21434.525609916145	20037.728857052316	24066.661662625007	22410.60373714387	26644.4402856037	24735.579572556457	31370.233003480138	29003.09504772599	0.21647849413940273	0.20962624526343354	1231.569439132465	11105.182101480663	1146.825059248542	10341.033739455976
3.9397311096534064	16373.47714905192	15472.884810279567	21460.31632115963	20061.8389750423	24095.62081783867	22437.57021122136	26676.502434322458	24765.344728272412	31407.983728010826	29037.997137419487	0.2164785938738353	0.2096263413976001	1222.98656807706	11094.236907451414	1138.8328079131315	10330.841973107308
3.963469971469652	16393.132335305825	15491.459086336412	21486.081360676377	20085.925095801213	24124.5511768106	22464.509871287228	26708.532726454156	24795.08030973412	31445.696983783975	29072.86458492023	0.21647869539632264	0.20962643925527452	1214.4420994862448	11083.107088995166	1130.8763167796424	10320.478291771375
3.987351871870168	16412.767552736103	15510.0144957096	21511.820298093066	20109.986817031157	24153.45225684624	22491.422267875412	26740.53062805676	24824.785821253416	31483.372142874472	29107.696809670837	0.21647879873907583	0.2096265388675053	1205.9359179500607	11071.791870735586	1122.9554783822387	10309.94197351858
4.01137767273438	16432.382470584074	15528.550725904886	21537.53270122541	20134.02373474185	24182.323573227553	22518.306949635877	26772.495602956515	24854.46076507033	31521.0085747431	29142.49322869681	0.216478903934888	0.20962664026590186	1197.467908292485	11060.290476763621	1115.0701854741783	10299.232295936905
4.035548241134971	16451.976756689073	15547.06746310446	21563.218136076466	20158.03544324905	24211.1646392113	22545.163463333018	26804.427112746213	24884.10464135146	31558.605646234744	29177.2532566049	0.21647901101714548	0.20962674348264496	1189.0379555725958	11048.602130679414	1107.2203310268233	10288.348536148667
4.059864449369175	16471.550077487336	15565.564392165974	21588.876166835704	20182.021535173662	24239.974966028207	22571.991353844845	26836.324616784375	24913.71694818922	31596.162721577715	29211.97630558242	0.2164791200198373	0.20962684855049682	1180.6459450835828	11036.726055608131	1099.4058082298725	10277.289970836602
4.08432717499025	16491.102098010466	15584.041196621081	21614.506355877387	20205.98160144029	24268.754062881308	22598.790164161503	26868.187572193645	24943.297181600374	31633.679162382094	29246.66178539574	0.2164792309775673	0.20962695550281268	1172.291762356297	11024.661474253051	1091.6265104949707	10266.055876302533
4.108937300839158	16510.6324818845	15602.497558674604	21640.108263759896	20229.9152312766	24297.50143694541	22625.559435384745	26900.015433860302	24972.844835525553	31671.154327639408	29281.309103390013	0.21647934392556464	0.20962706437354892	1163.9752931604744	11012.40760892164	1083.8823314551264	10254.64552847296
4.133695715076422	16530.140891328414	15620.933159203149	21665.68144922423	20253.822012211873	24326.21659336558	22652.298706726517	26931.80765443281	25002.359401827896	31708.58757372123	29315.917664487766	0.21647945889969572	0.20962717519727755	1155.696423499554	10999.963681520894	1076.1731649616268	10243.05820289813
4.15860331121418	16549.6269871532	15639.347677754222	21691.22546919327	20277.701530076418	24354.89903525654	22679.007515508423	26963.563684321252	25031.840370292593	31745.978254378744	29350.48687118867	0.21647957593647432	0.20962728800919472	1147.4550396121922	10987.328913578764	1068.498905084678	10231.293174788356
4.183660988148428	16569.090428760403	15657.740792544926	21716.739878770408	20301.553369000238	24383.548263701305	22705.685397160458	26995.282971696088	25061.28722862565	31783.325720741577	29385.016123568275	0.21647969507307557	0.20962740284513315	1139.2510279777925	10974.502526327036	1060.859446119226	10219.34971907828
4.208869650191461	16588.53087414148	15676.112180461338	21742.22423123918	20325.377111412723	24412.163777750993	22732.331885220847	27026.964962488044	25090.69946245384	31820.62932131797	29419.504819278267	0.2164798163473459	0.20962751974157268	1131.0842753128381	10961.48374069482	1053.2546825803583	10207.227110419422
4.2342302071045115	16607.947979876295	15694.461517057156	21767.678078061843	20349.172338041324	24440.745074423445	22758.946511334732	27058.609100386795	25120.076555323463	31857.888401993478	29453.952353545235	0.21647993979781588	0.20962763873565352	1122.9546685682144	10948.27177730482	1045.6845092016738	10194.92462317925
4.259743574130585	16627.341401132428	15712.78847655304	21793.100968879007	20372.938627911215	24469.29164870301	22785.528805254	27090.214826840926	25149.417988700297	31895.10230603123	29488.3581191709	0.2164800654637132	0.20962775986518678	1114.8620949357864	10934.865856563672	1038.1488209412782	10182.441531528719
4.285410672027485	16646.710791663994	15731.09273183555	21818.492451508602	20396.675558344374	24497.802993539626	22812.078294836447	27121.781581057072	25178.72324196886	31932.270374071242	29522.721506531492	0.21648019338497468	0.20962788316866815	1106.8064418470603	10921.265198674984	1030.6475129805622	10169.777109451592
4.311232427101037	16666.05580381098	15749.37395445652	21843.852071945563	20420.38270495926	24526.278599848672	22838.594506045603	27153.308799999955	25207.99179243235	31969.39194413074	29557.041903577992	0.2164803236022587	0.20962800868528766	1098.7875969688175	10907.469023627229	1023.1804807196604	10156.930630731396
4.337209771238533	16685.376088497975	15767.631814631915	21869.17937436076	20444.059641669828	24554.71795651	22865.076962949875	27184.795918391537	25237.223115311925	32006.46635160343	29591.318695835536	0.21648045615695982	0.2096281364549459	1090.8054482045118	10893.476551228203	1015.7476197800133	10143.901368992403
4.363343641942354	16704.67129523363	15785.865981241357	21894.473901100842	20467.70594068544	24583.120550367974	22891.5251877226	27216.24236871122	25266.4166837469	32043.492929260163	29625.551266403945	0.21648059109122006	0.2096282665182637	1082.85988370009	10879.287001197226	1008.3488260079757	10130.688597770408
4.389634982363801	16723.94107210969	15804.076121827204	21919.735192687527	20491.321172510157	24611.48586623094	22917.9387006415	27247.647581195495	25295.571968794346	32080.4710072487	29659.73899595754	0.21648072844794464	0.20962839891659676	1074.9507918391027	10864.899593139999	1000.9839954712079	10117.291590497829
4.416084741337141	16743.18506580033	15822.261902593986	21944.962787817378	20514.90490594258	24639.813386871192	22944.317020088696	27279.01098383807	25324.68843942929	32117.3999130943	29693.881262745665	0.21648086827081361	0.20962853369204865	1067.078061242879	10850.313546577469	993.6530244594323	10103.709620538168
4.442693873413836	16762.402921561286	15840.422988407612	21970.156223361213	20538.456708075315	24668.10259302455	22970.659662550333	27310.332002389652	25353.765562544504	32154.278971699765	29727.977442592743	0.21648101060429722	0.2096286708874849	1059.241580773727	10835.528081014752	986.355809486995	10089.941961241886
4.469463338897009	16781.594283229406	15858.559042794976	21995.315034364165	20561.976144295015	24696.35296339069	22996.96614261688	27341.610060358533	25382.802802950966	32191.10750534641	29762.026908899126	0.21648115549367122	0.20962881054654534	1051.441239530046	10820.542415911332	979.0922472872771	10075.987885910086
4.49639410387609	16800.75879322164	15876.66972794302	22020.438754044975	20585.462778281748	24724.563974632598	23023.2359729826	27372.844579010125	25411.799623377556	32227.88483369396	29796.029032641054	0.2164813029850281	0.2096289527136601	1043.6769268525532	10805.35577078443	971.862234819564	10061.846667905338
4.523487140261684	16819.89609253495	15894.75470469871	22045.526913796515	20608.916172009503	24752.735101377402	23049.468664446365	27404.034977368206	25440.755484472087	32264.610273782273	29829.983182372154	0.2164814531252956	0.20962909743406188	1035.9485323221306	10789.967365205288	964.6656692675897	10047.517580647953
4.550743425820648	16839.005820745268	15912.813632568073	22070.579043185055	20632.335885745528	24780.865816215828	23075.663725911178	27435.180672214472	25469.669844801	32301.283140031235	29863.888724223452	0.21648160596224966	0.2096292447538023	1028.255945752142	10774.376418760978	957.5024480309803	10032.999897575006
4.578163944211368	16858.087616007226	15930.846169715978	22095.594669950584	20655.721478050637	24808.95558970282	23101.820664384697	27466.281078089483	25498.54216085017	32337.902744242198	29897.745021904575	0.21648176154453078	0.2096293947197655	1020.5990572018782	10758.582151219249	950.3724687380018	10018.292892280035
4.605749685019276	16877.14111505367	15948.85197296571	22120.573320006857	20679.072505779237	24837.003890357868	23127.938984979563	27497.335607293233	25527.37188702545	32374.46839559905	29931.5514367048	0.21648191992165863	0.20962954737968392	1012.9777569697471	10742.583782491274	943.2756292404956	10003.395838508382
4.633501643792551	16896.16595319528	15966.83069779865	22145.514517441537	20702.38852407955	24865.010184665425	23154.018190913856	27528.343669885886	25556.15847565339	32410.979400669446	29965.307327494196	0.21648208114404913	0.20962970278215315	1005.3919355902472	10726.380532628857	936.2118276102119	9988.308010143228
4.6614208220780515	16915.161764320008	15984.781998353797	22170.417784516223	20725.669086393576	24892.973937075243	23180.05778351134	27559.304673688373	25584.901376981743	32447.435063405857	29999.012050724552	0.21648224526303056	0.20962986097664874	997.8414838406025	10709.971621929668	929.1809621439315	9973.028681278229
4.689508227457455	16934.12818089302	16002.705527427705	22195.282641667007	20748.91374445768	24920.894610003284	23206.05726220234	27590.218024283615	25613.600039180626	32483.83468514746	30032.664960431113	0.21648241233085883	0.20963002201353997	990.326292734826	10693.356270907447	922.1829313598573	9957.557126227766
4.717764873583629	16953.06483395609	16020.600936474008	22220.108607504448	20772.122048302575	24948.77166383196	23232.016124524	27621.0831250171	25642.253908343067	32520.177564621208	30066.265408233572	0.21648258240073606	0.20963018594410845	982.8462535270955	10676.533700358123	915.2176340000588	9941.892619571649
4.746191780217212	16971.971353127657	16038.467875603481	22244.895198814385	20795.293546254088	24976.60455691137	23257.933866121424	27651.89937699845	25670.86242848645	32556.46299794402	30099.812743338138	0.21648275552682655	0.20963035282056325	975.4012577160611	10659.503131443635	908.284969033848	9926.034436226822
4.774789973263409	16990.847366602524	16056.3059935838	22269.641930558286	20818.4277849335	25004.392745559955	23283.80998074828	27682.666179102464	25699.425041553448	32592.690278624483	30133.306312538993	0.21648293176427458	0.2096305226960577	967.9911970308167	10642.263785565272	901.3848356450326	9909.98185133934
4.803560484809025	17009.692501151472	16074.114937839202	22294.348315873463	20841.52430925779	25032.135684065106	23309.6439602674	27713.38292796998	25727.941187412904	32628.85869756426	30166.74546021969	0.21648311116922198	0.20963069562470732	960.6159634452779	10624.814884568565	894.5171332457103	9893.734140470624
4.832504353159697	17028.506382121606	16091.89435445089	22319.01386607435	20864.582662440826	25059.83282468486	23335.43529465234	27744.049018010093	25756.41030386181	32664.96754306113	30200.129528355883	0.21648329379882705	0.20963087166160632	953.2754491767846	10607.155650751665	887.6817614746979	9877.290579605848
4.861622622877388	17047.28863343598	16109.643888156712	22343.63809065281	20887.602385993665	25087.48361764858	23361.183471988053	27774.663841401147	25784.831826626272	32701.01610081058	30233.457856516845	0.21648347971128162	0.2096310508628461	945.9695466703852	10589.285306731239	880.8786201833282	9860.650445037521
4.890916344818065	17066.038877593477	16127.363182351051	22368.220497278722	20910.58301972513	25115.08751115794	23386.88797847179	27805.226788092117	25813.205189362787	32737.003653907894	30266.729781867343	0.21648366896583113	0.20963123328553337	938.6981486202567	10571.20307571441	874.1076094539603	9843.813013600186
4.9203865761696335	17084.756735669333	16145.051879085406	22392.76059180152	20933.52410174329	25142.643951389004	23412.548298415048	27835.737245805165	25841.529823660614	32772.9294828516	30299.944639170855	0.21648386162279273	0.20963141898780752	931.4611479594023	10552.908181419596	867.3686295923544	9826.777562620118
4.950034380490085	17103.441827314702	16162.709619068031	22417.257878250493	20956.425168455706	25170.15238249283	23438.163914244164	27866.194600036648	25869.80515904272	32808.79286554513	30333.101760791065	0.2164840577435748	0.20963160802886047	924.258437851211	10534.399848027155	860.6615811184747	9809.543369842693
4.979860827745887	17122.09377075699	16180.33604166424	22441.71185883598	20979.285754570614	25197.612246597255	23463.734306501938	27896.598234059336	25898.030622967814	32844.593077299876	30366.20047669469	0.21648425739069765	0.2096318004689555	917.0899117090739	10515.677300419658	853.9863647847669	9792.109713678248
5.009866994350591	17140.71218280025	16197.9307848969	22466.122033950836	21002.105393098293	25225.022983808805	23489.25895384947	27926.947528924866	25926.205640832635	32880.32939083855	30399.240114454584	0.21648446062781276	0.20963199636944574	909.9554631791543	10496.739764040336	847.342881561548	9774.475873068906
5.040053963203681	17159.29667882495	16215.49348544621	22490.48790217097	21024.883615351602	25252.384032213693	23514.737333067085	27957.241863465133	25954.32963597329	32916.00107629734	30432.219999251723	0.21648466751972373	0.2096321957927959	902.8549861462088	10477.586464992724	840.731032640324	9756.641127566807
5.070422823729659	17177.846872788712	16233.02377865047	22514.80896025721	21047.61995094774	25279.69482788027	23540.1689190566	27987.48061429531	25982.402029667974	32951.6074012299	30465.139453878885	0.21648487813240694	0.2096323988025996	895.7883747366141	10458.216630108654	834.150719437981	9738.60475740116
5.100974671917351	17196.36237722629	16250.521298506079	22539.08470315617	21070.313927809053	25306.95480486035	23565.553184842596	28017.663155815637	26010.42224113873	32987.14763061005	30497.99779874311	0.21648509253303252	0.2096326054636037	888.7555233100429	10438.629486892372	827.6018435890437	9720.366043446586
5.131710610359471	17214.842803250092	16267.985677668123	22563.314624001894	21092.96507216462	25334.163395191445	23590.8896015745	28047.788860214238	26038.389687553958	33022.62102683547	30530.794351869125	0.21648531078998745	0.20963281584172516	881.7563264708151	10418.824263700284	821.0843069555704	9701.92426736094
5.1626317482924104	17233.287760550687	16285.416547450872	22587.49821411744	21115.572908551767	25361.320028898925	23616.177638528607	28077.85709746979	26066.303784030973	33058.0268497315	30563.528428902857	0.21648553297289538	0.2096330300040739	874.7906790576526	10398.800189646892	814.5980116179562	9683.278711518273
5.193739201636265	17251.696857397073	16302.813537828093	22611.63496301618	21138.136959817253	25388.424133997854	23641.416763109784	28107.867235353926	26094.163943638236	33093.36435655439	30596.19934311444	0.2164857591526406	0.2096332480189765	867.8584761465318	10378.556494686753	808.1428598774364	9664.428659077734
5.225034093035115	17270.069700637338	16320.176277433731	22635.72435840368	21160.656747119112	25415.475136495526	23666.60644085386	28137.818639434383	26121.969577398202	33128.6328019956	30628.80640540209	0.2164859894013916	0.2096334699559948	860.9596130548744	10358.092409712262	801.7187542609172	9645.373394076712
5.256517551897525	17288.405895699274	16337.504393562549	22659.765886179473	21183.13178992828	25442.472460393783	23691.746135429814	28167.710673077887	26149.720094290107	33163.83143818574	30661.34892429587	0.21648622379262134	0.2096336958859501	854.0939853347954	10337.407166490331	795.3255975130596	9626.112201368436
5.288190714437326	17306.705046590843	16354.797512170586	22683.759030438672	21205.561606030155	25469.415527691322	23716.83530864187	28197.54269745309	26177.41490125259	33198.959514698545	30693.826205961257	0.21648646240113442	0.20963392588094606	847.2614887749078	10316.499997751787	788.9632925989572	9606.644366709515
5.320054723714605	17324.966755900932	16372.055257875998	22707.70327347403	21227.945711526543	25496.30375838638	23741.873420432086	28227.314071533874	26205.053403186852	33234.01627855537	30726.237554203337	0.2164867053030894	0.20963416001439236	840.4620194043382	10295.37013726309	782.6317427082104	9586.969176825136
5.352110729676963	17343.19062480016	16389.277253959786	22731.598095777998	21250.2836208376	25523.13657047947	23766.85992888284	28257.024152102746	26232.635002959734	33269.00097422977	30758.58227047097	0.21648695257602302	0.20963439836102615	833.6954734855681	10274.016819791868	776.3308512473595	9567.085919376463
5.384359889201005	17361.376253041424	16406.46312236645	22755.442976044542	21272.574846703566	25549.91337997585	23791.79429021922	28286.672293753978	26260.159101406687	33303.91284365176	30790.85965386079	0.21648720429887675	0.20963464099693865	826.9617475208943	10252.439281223342	770.0605218464043	9546.993883067742
5.41680336613411	17379.523238961065	16423.612483705096	22779.23739117174	21294.81890018719	25576.633600888894	23816.675958812073	28316.25784889765	26287.625097335505	33338.75112621316	30823.06900112209	0.21648746055202026	0.20963488799959915	820.2607382482965	10230.636758553796	763.8206583547872	9526.692357646301
5.44944233133642	17397.631179479384	16440.72495725001	22802.980816263578	21317.015290675474	25603.29664524254	23841.504387180397	28345.780167762816	26315.032387529245	33373.51505877196	30855.209606660865	0.21648772141727965	0.20963513944787857	813.5923426403315	10208.608489925973	757.6111648408114	9506.180633927695
5.482277962723094	17415.699670101858	16457.800160941864	22826.672724632655	21339.163525882195	25629.901923074784	23866.279025994547	28375.23859840171	26342.380366750185	33408.20387565791	30887.280762544924	0.21648798697796187	0.20963539542207701	806.956457907334	10186.353714697994	751.4319455940276	9485.458003871143
5.515311445306831	17433.728304919903	16474.837711388496	22850.312587802346	21361.26311184997	25656.448842440568	23890.999324078955	28404.632486693357	26369.668427743134	33442.81680867734	30919.281758508405	0.21648825731888222	0.20963565600394773	800.3529814946232	10163.871673471294	745.2829051226145	9464.523760585114
5.548543971240616	17451.7166766121	16491.837223866107	22873.899875509538	21383.313552952826	25682.93680941535	23915.66472841544	28433.961176347926	26396.89596123946	33477.35308711896	30951.21188195707	0.2164885325263921	0.20963592127672445	793.7818110827939	10141.16160812974	739.1639481544844	9443.377198386937
5.581976739860765	17469.664376445086	16508.798312320225	22897.43405570705	21405.314351898505	25709.36522809823	23940.274684146192	28463.224008910638	26424.062355960792	33511.81193775912	30983.070417973195	0.21648881268840645	0.20963619132514877	787.2428445878904	10118.222761880606	733.0749796364107	9422.017612832598
5.615610957730194	17487.570994274876	16525.720589366945	22920.91459456649	21427.265009731163	25735.733500615755	23964.82863457726	28492.420323766335	26451.16699862318	33546.19258486785	31014.85664932108	0.2164890978944331	0.2096364662354965	780.7359801620478	10095.054379322566	727.0159047353081	9400.444300772622
5.649447838681973	17505.436118547943	16542.603666294093	22944.340956480977	21449.165025833925	25762.041027125353	23989.326021181816	28521.549458143756	26478.209273941124	33580.49425021458	31046.569856452395	0.21648938823559932	0.20963674609560567	774.2611161900568	10071.655706443824	720.9866288347403	9378.656560355797
5.6834886038631165	17523.25933630248	16559.447153062425	22967.71260406799	21471.013897931593	25788.287205819124	24013.766283603654	28550.610747120158	26505.188564631826	33614.71615307421	31078.209317511726	0.21648968380468428	0.2096370309949054	767.8181512909941	10048.025990675204	714.9870575363166	9356.653691085055
5.717734481778674	17541.040233169657	16576.250658306915	22991.02899817233	21492.811122093426	25814.47143292764	24038.148859660767	28579.603523625938	26532.104251419518	33648.85751023335	31109.774308342367	0.21648998469614622	0.20963732102444463	761.4069843206089	10024.164480991662	709.0170966624864	9334.43499390129
5.75218670833605	17558.77839337516	16593.013789338256	23014.28959786939	21514.55619273626	25840.59310272415	24062.47318534928	28608.52711844979	26558.9557130402	33682.917535997	31141.264102492463	0.21649029100615536	0.20963761627692035	755.0275143652689	10000.070427863859	703.0766522501362	9311.999771146104
5.786846526889619	17576.473399740244	16609.736152143956	23037.4938604679	21536.24860262707	25866.651607528198	24086.738694846812	28637.38086024311	26585.74232624581	33716.89544219457	31172.677971220546	0.21649060283262267	0.2096379168467105	748.6796407435322	9975.743083333597	697.1656305530923	9289.347326630726
5.821715188285586	17594.124833683498	16626.41735139005	23060.641241513546	21557.8878428864	25892.6463377102	24110.944820516794	28666.164075525576	26612.463465809313	33750.79043818707	31204.015183502215	0.21649092027523328	0.20963822282989955	742.3632630125503	9951.181701145135	691.2839380467194	9266.476965755224
5.856793950907131	17611.732275222308	16643.056990422578	23083.731194792275	21579.473402991476	25918.57668169576	24135.090992912425	28694.876088690366	26639.11850452962	33784.601730874114	31235.275006036536	0.21649124343547763	0.20963853432431523	736.0782809588709	9926.385536672547	685.4314814201789	9243.387995439582
5.892084080719833	17629.2953029743	16659.654671268996	23106.763172333558	21601.0047707793	25944.442025969835	24159.17664078066	28723.51622200928	26665.706813236306	33818.328524700635	31266.456703252297	0.21649157241668449	0.2096388514295556	729.8245945982635	9901.353846963495	679.6081675765454	9220.079724173993
5.927586851317345	17646.81349415894	16676.209994639812	23129.736624413923	21622.48143244997	25970.241755081326	24183.20119106642	28752.083795638293	26692.22776079477	33851.97002166425	31297.559537314726	0.216491907324055	0.20963917424702344	723.6021041835775	9876.085890901275	673.8139036394423	9196.551462159492
5.963303543967366	17664.28642459947	16692.722559930422	23152.650999560916	21643.902872570437	25995.975251648066	24207.1640689173	28780.578127623583	26718.680714111848	33885.52542132313	31328.58276813285	0.21649224826469526	0.20963950287995825	717.4107101965346	9850.580929139629	668.0485969458823	9172.802521254867
5.999235447657878	17681.71366872425	16709.191965222526	23175.50574455633	21665.26857407753	26021.641896361056	24231.064697687514	28808.998533906735	26745.06503814063	33918.99392080292	31359.52565336578	0.21649259534765217	0.2096398374334698	711.2503133507562	9824.838224191219	662.312155048654	9148.832215049304
6.035383859143656	17699.09479956891	16725.617807286213	23198.300304440527	21686.57801828204	26047.241067989922	24254.902498942985	28837.344328331277	26771.38009588655	33952.37471480528	31390.38744843067	0.21649294868394744	0.20964017801457258	705.120814590482	9798.857040471397	656.6044857154484	9124.639858920127
6.071750082993084	17716.42938877785	16741.99968158144	23221.034122515903	21707.830684872028	26072.772143387414	24278.67689246556	28865.614822648222	26797.625248412507	33985.666995615225	31421.167406509434	0.2164933083866151	0.20964052473221897	699.0221150894067	9772.636644323356	650.9254969280446	9100.224770036526
6.108335431635222	17733.71700660641	16758.3371822602	23243.70664035127	21729.026051916877	26098.23449749495	24302.387296258185	28893.80932652273	26823.799854845045	34018.86995310983	31451.864778556774	0.21649367457073726	0.20964087769733658	692.9541162535897	9746.176304114982	645.275096884172	9075.586267463863
6.145141225407182	17750.957221922632	16774.62990216825	23266.317297785783	21750.163595871098	26123.627503347634	24326.03312654959	28921.92714754018	26849.903272380052	34051.98277476626	31482.478813307633	0.2164940473534793	0.2096412370228611	686.9167197163333	9719.475290223956	639.6531939938432	9050.723672145978
6.182168792601758	17768.14960220932	16790.877432847163	23288.865532933185	21771.242791578257	26148.950532079718	24349.613797799422	28949.967591212826	26875.934856288848	34085.00464567039	31513.008757285144	0.2164944268541317	0.20964160282377553	680.9098273424897	9692.532875141129	634.0596968820319	9025.636306999251
6.2194194695153895	17785.29371356615	16807.079364536377	23311.35078218623	21792.263112275174	26174.202952930198	24373.1287227034	28977.929960986487	26901.89395992447	34117.93474852575	31543.45385480879	0.21649481319414482	0.209641975217146	674.9333412235137	9665.348333462141	628.4945143851801	9000.323496902362
6.256894600496366	17802.389120711596	16823.23528617515	23333.77248022086	21813.22402959588	26199.384133248164	24396.577312198406	29005.813558247115	26927.779934727758	34150.77226366202	31573.813348002368	0.2164952064971705	0.2096423543221604	668.9871636794996	9637.920941971242	622.9575555532356	8974.784568788484
6.294595537993358	17819.435386985326	16839.344785404865	23356.13006000102	21834.125013576144	26224.493438498892	24419.95897546811	29033.61768232808	26953.5921302341	34183.51636904456	31604.086476802724	0.21649560688910077	0.20964274026016547	663.0711972608115	9610.249979709275	617.4487296497682	8949.018851691857
6.332523642604218	17836.432074350276	16855.407448571113	23378.42295278309	21854.96553265764	26249.53023226952	24443.273119948302	29061.34163051707	26979.32989407983	34216.16624028356	31634.27247896814	0.2164960144981092	0.20964313315470695	657.185344744008	9582.334727981128	611.9679461495252	8923.025676762685
6.370680283125076	17853.378743394976	16871.42286072599	23400.65058812072	21875.745053692524	26274.49387627519	24466.519151332614	29088.984698063476	27004.992572009127	34248.72105064357	31664.37059008723	0.21649642945469227	0.20964353313157047	651.3295091309701	9554.17447038833	606.5151147372089	8896.804377300665
6.40906683659976	17870.274953335764	16887.390605630255	23422.812393869415	21896.463041947776	26299.383730364887	24489.69647357799	29116.54617818549	27030.57950788058	34281.17997105295	31694.3800435876	0.21649685189171078	0.20964394031882005	645.5035936519271	9525.768492942676	601.090145310096	8870.354288849048
6.447684688369473	17887.12026201938	16903.31026575591	23444.907796191863	21917.118961110187	26324.19915252817	24512.804488910962	29144.025362078173	27056.09004367467	34313.54217011429	31724.300070745438	0.21649728194443357	0.20964435484684085	639.7075017645257	9497.116084089503	595.6929479773971	8843.674749236554
6.486535232122802	17903.914225925215	16919.181422288402	23466.936219562616	21937.7122732908	26348.939498901153	24535.842597833263	29171.421538920746	27081.523519500566	34345.806814114025	31754.12990069445	0.21649771975058152	0.20964477684838148	633.9411371502792	9468.216534729116	590.3234330569976	8816.765098572709
6.525619869945995	17920.656400167925	16935.003655129207	23488.897086773453	21958.24243902996	26373.604123773315	24558.81019912813	29198.733995884715	27106.87927360364	34377.97306703303	31783.868760435565	0.21649816545037098	0.20964520645859563	628.2044037152664	9439.069138273597	584.9815110756317	8789.624679321423
6.564940012373588	17937.346338499818	16950.77654289818	23510.789818938374	21978.708917302025	26398.19237959382	24581.706689866292	29225.96201814159	27132.156642372694	34410.040090556766	31813.515874846376	0.2164986191865593	0.2096456438150878	622.4972055936232	9409.673190762289	579.6670927730156	8762.252836402506
6.604497078439295	17953.983593313787	16966.499662936436	23532.613835499407	21999.11116552084	26422.703616978888	24604.531465412783	29253.10488887169	27157.354960348024	34442.007044086706	31843.070466691566	0.21649908110449265	0.20964608905795495	616.8194471410825	9380.027990818024	574.3800890946877	8734.648917137645
6.644292495727218	17970.567715645466	16982.17259130849	23554.368554231394	22019.448639544265	26447.13718471791	24627.28391943268	29280.161889271592	27182.473560228467	34473.873084750165	31872.53175663211	0.21649955135215027	0.20964654232983473	611.17103293736	9350.132839745842	569.1204111953266	8706.81227136869
6.684327700423376	17987.098255176505	16997.79490280546	23576.053391248268	22039.720793680066	26471.49242978134	24649.96344389849	29307.132298563578	27207.511772880087	34505.637367412564	31901.898963236494	0.21650003008019483	0.2096470037759502	605.5518677867949	9319.987041599117	563.8879704386345	8678.742251492105
6.724604137367524	18003.5747602368	17013.366170947284	23597.667761008073	22059.927080690668	26495.768697327112	24672.56942909612	29334.015394003447	27232.468927343452	34537.29904468773	31931.171302990235	0.21650051744201915	0.20964747354415617	599.9618567164871	9289.58990321029	558.6826783961733	8650.438212512992
6.76512326010531	18019.99677780787	17028.88596798603	23619.211076319407	22080.06695179924	26519.96533070876	24695.10126363249	29360.810450890214	27257.344350842654	34568.85726695046	31960.347990307513	0.21650101359379717	0.20964795178498777	594.4009049750748	9258.940734234639	553.5044468458509	8621.899512064643
6.805886530940724	18036.363853525138	17044.353864908153	23640.68274834654	22100.13985669452	26544.08167148201	24717.558334441666	29387.516742574153	27282.137368792763	34600.311182347126	31989.42823754093	0.21650151869453454	0.20964843865170937	588.8689180323272	9228.038847194985	548.3531877708738	8593.12551046256
6.846895420988873	18052.67553168139	17059.769431437893	23662.08218661614	22120.14524353711	26568.117059413158	24739.9400267927	29414.133540466803	27306.84730480912	34631.659936808705	32018.411254993505	0.21650203290611805	0.20964893430036396	583.3658015839173	9196.883557633497	543.2288133656839	8564.1155708367
6.888151410229076	18068.931355229535	17075.13223603997	23683.408799023	22140.082558964943	26592.07083248643	24762.24572429649	29440.660114049886	27331.473480715627	34662.902674062425	32047.29625092945	0.2165025563933701	0.20964943888982326	577.8914615402464	9165.474183981307	538.1312360246084	8534.86905902531
6.92965598755826	18085.1308657855	17090.441845922498	23704.661991836136	22159.951248099005	26615.942326911714	24784.474808913026	29467.09573088466	27356.0152165534	34694.03853564399	32076.08243158544	0.21650308932410234	0.20964995258183874	572.4458040350582	9133.810047758743	533.0603683501831	8505.385343749076
6.971410650844719	18101.273603631642	17105.69782704027	23725.841169705465	22179.750754549626	26639.730877132955	24806.626660959217	29493.439656621944	27380.471830590144	34725.066660910714	32104.76900118273	0.21650363186916716	0.2096504755410955	567.0287354234606	9101.890473620035	528.01612315065	8475.663796649314
7.01341690698215	18117.359107719698	17120.89974409771	23746.945735668014	22199.480520422338	26663.435815836077	24828.70065911629	29519.691155011733	27404.842639329014	34755.986187053975	32133.355161938664	0.21650418420251533	0.2096510079352637	561.640162275813	9069.714789295569	522.9984134351835	8445.703792250715
7.055676271944047	18133.38691567393	17136.047160551934	23767.975091154356	22219.13998632396	26687.056473957156	24850.69618043743	29545.84948791307	27429.12695751779	34786.79624911225	32161.840114078655	0.2165047465012529	0.20965154993505386	556.2799913868657	9037.282325820997	518.0071524222149	8415.504708160646
7.098190270838397	18149.356563794794	17151.13963861639	23788.928635995824	22238.728591369367	26710.59218069146	24872.612600356228	29571.913915304816	27453.32409815895	34817.49597998505	32190.223055849085	0.21650531894569502	0.2096521017142727	550.9481297649327	9004.592417416163	513.0422535288963	8385.065924960189
7.1409604379627405	18165.267587061575	17166.176739263454	23809.805768430386	22258.245773187078	26734.04226350104	24894.449292693767	29597.88369529499	27477.433372518237	34848.08451044523	32218.50318352865	0.2165059017194285	0.20965266344987715	545.6444846349768	8971.64440159779	508.10363037412753	8354.386826314032
7.183988316859528	18181.11951913637	17181.158022228305	23830.6058851103	22277.690967926443	26757.406048124336	24916.205629667602	29623.758084132165	27501.45409013532	34878.56096915384	32246.679691442037	0.216506495009368	0.20965323532203353	540.3689634463517	8938.437619376928	503.1911967861233	8323.46679914929
7.227275460371831	18196.911892367294	17196.08304601215	23851.328381108928	22297.063610264056	26780.682858584816	24937.88098189981	29649.53633621597	27525.38555883351	34908.924482673785	32274.75177197256	0.21650709900581822	0.20965381751417564	535.1214738583658	8904.971415076405	498.30486678821035	8292.305233480409
7.270823430699384	18212.644237791792	17210.951367885427	23871.9726499275	22316.363133410152	26803.87201719961	24959.47471842507	29675.217704107497	27549.227084729442	34939.17417548353	32302.71861557479	0.21650771390253434	0.20965441021306402	529.901923747384	8871.245136528276	493.44455460686004	8260.90152261313
7.31463379945495	18228.31608514045	17225.762543891575	23892.53808350277	22335.588969115874	26826.97284458917	24980.986206699712	29700.801438540955	27572.977972243858	34969.309169992244	32330.579410788523	0.21650833989678686	0.20965501360884448	524.710221207526	8837.258135132492	488.61017467069905	8229.255063176155
7.358708147721062	18243.92696284034	17240.51612885036	23913.02407221409	22354.740547679838	26849.98465968626	25002.414812610066	29726.28678843444	27596.637524111688	34999.32858655393	32358.333344251838	0.21650897718942225	0.2096556278951135	519.5462745458935	8803.00976585783	483.8016416069004	8197.365255133249
7.403048066107065	18259.476398018818	17255.211676361545	23933.430004890994	22373.817297955367	26872.906779745565	25023.75990048146	29751.673000901606	27620.205041392786	35029.23154348265	32385.979600715094	0.2165096259849304	0.2096562532689773	514.409992286237	8768.499387364835	479.0188702448504	8165.231501901522
7.447655154806527	18274.963916507208	17269.848738808596	23953.75526882082	22392.818647357675	26895.73852035335	25045.02083308728	29776.95932126328	27643.679823482795	35059.01715706769	32413.517363054976	0.21651028649151055	0.20965688993111728	509.3012831634842	8733.726361975074	474.26177561027	8132.853210313246
7.49253102365499	18290.38904284434	17284.42686736211	23973.999249756092	22411.744021870792	26918.47919543691	25066.19697165772	29802.144993058828	27667.061168123666	35088.684541588496	32440.945812288246	0.2165109589211375	0.20965753808585508	504.2200561268837	8698.69005579874	469.53027292876504	8100.229790740646
7.537677292188054	18305.751300280634	17298.945611983872	23994.16133192276	22430.592846055348	26941.128117274886	25087.287675889485	29827.229258058647	27690.34837141526	35118.23280933095	32468.26412758675	0.2165116434896307	0.20965819794121784	499.1662203382002	8663.389838770032	464.8242776240804	8067.360657133162
7.583095589699846	18321.050210781657	17313.40452143034	24014.240898027678	22449.364543055646	26963.684596506897	25108.292303954775	29852.211356275795	27713.540727826163	35147.661070602575	32495.471486291477	0.21651234041672543	0.20965886970900696	494.13968517287867	8627.825084730051	460.1437053186819	8034.245227083564
7.628787555301809	18336.285295032372	17327.803143256835	24034.237329267147	22468.0585346077	26986.1479421443	25129.21021251131	29877.0905259789	27736.63753020563	35176.96843374944	32522.567063928116	0.21651304992614234	0.2096595536048648	489.1403602163773	8591.995171440765	455.48847183125326	8000.882921853103
7.674754837981857	18351.456072440662	17342.141023821037	24054.15000533452	22486.674241046418	27008.5174615799	25150.04075671143	29901.866003703966	27759.63806979462	35206.154005171644	32549.550034221385	0.2165137722456602	0.20966024984834591	484.16815526399296	8555.89948064275	450.8584931756486	7967.27316641435
7.720999096663877	18366.562061141685	17356.417708287227	24073.9783044289	22505.21108131379	27030.792460598972	25170.78329021239	29926.53702426763	27782.54163623804	35235.216889340605	32576.419569110934	0.21651450760718996	0.20966095866298792	479.22298032342223	8519.537398176268	446.2536855635699	7933.41538957227
7.767522000267617	18381.602778001685	17370.632740630117	24093.721603263268	22523.668472966583	27052.97224338965	25191.437165186027	29951.102820779714	27805.347517596434	35264.15618881553	32603.17483876659	0.21651525624685056	0.20966168027638404	474.304745611269	8482.908313979395	441.67396540159825	7899.309023962356
7.814325227768903	18396.577738622276	17384.78566363901	24113.379277073218	22542.04583218455	27075.056112553924	25212.001732329118	29975.56262465652	27828.05500035833	35292.97100426082	32629.81501160436	0.21651601840504311	0.20966241492025517	469.41336155176396	8446.011622145772	437.1192492899718	7864.953506101854
7.861410468260233	18411.486457344323	17398.876018921655	24132.95069962522	22560.342573778235	27097.043369118313	25232.476340873247	29999.915665633736	27850.66336945219	35321.66043446298	32656.339254302075	0.2165167943265323	0.20966316283052816	464.5487387808971	8408.8467210643	432.5894540253212	7830.348276515491
7.908779421011744	18426.328447252596	17412.90334690883	24152.435243226	22578.55811119783	27118.93331254562	25252.860338595856	30024.16117178057	27873.17190825959	35350.223576349075	32682.74673181639	0.21651758426052198	0.20966392424740884	459.7107881407719	8371.413013389334	428.0844965975266	7795.492779718712
7.956433795532517	18441.103220179437	17426.867186858002	24171.83227873063	22596.69185654082	27140.725240745425	25273.15307183003	30048.298369512526	27895.579898627017	35378.65952500359	32709.03660739835	0.2165183884607387	0.20966469941546173	454.89942067925585	8333.709906106815	423.60429418768035	7760.38646427542
8.004375311632296	18455.810286709562	17440.767076857985	24191.141175552184	22614.743220561028	27162.41845008619	25293.35388547582	30072.32648360597	27917.886620879475	35406.96737368743	32735.208042610913	0.2165192071855121	0.20966548858368947	450.1145476545207	8295.736810689792	419.14876417277264	7725.028782933019
8.052605699483543	18470.449156184128	17454.60255383304	24210.36130167051	22632.711612676972	27184.01223540657	25313.462123010773	30096.24473721185	27940.091353833144	35435.146213855915	32761.26019734555	0.21652004069785952	0.20966629200561185	445.3560805277084	8257.493143025786	414.7178241186484	7689.419192570262
8.101126699683881	18485.01933670515	17468.37315354717	24229.492023641436	22650.596440980495	27205.505890027154	25333.477126500922	30120.052351869857	27962.193374808583	35463.19513517742	32787.19222983944	0.21652088926557145	0.20966710993935042	440.62393096624874	8218.978323567659	410.31139178422745	7653.557154333219
8.149940063318896	18499.520335140016	17482.078410608647	24248.5327066063	22668.397112245806	27226.89870576252	25353.398236612098	30143.748547523068	27984.191959644322	35491.113225552515	32813.00329669317	0.21652175316129768	0.20966794264770916	435.91801084257895	8180.191777371801	405.92938511879765	7617.44213366136
8.199047552025359	18513.951657125872	17495.717858474265	24267.482714301263	22686.113031938177	27248.189972933207	25373.224792621008	30167.33254253239	28006.086382710233	35518.89957113299	32838.69255288818	0.21652263266263558	0.20966879039826267	431.23823223396903	8141.132934173569	401.57172226250987	7581.073600367643
8.248450938054788	18528.31280707431	17509.291029454056	24286.341409067092	22703.743604223302	27269.378980378173	25392.956132426974	30190.80355369165	28027.8759169216	35546.55325634161	32864.25915180509	0.21652352805222097	0.20966965346344	426.5845074209501	8101.801228422672	397.23832154565025	7544.45102868136
8.298152004337403	18542.603288175753	17522.797454715565	24305.10815185865	22721.288231976127	27290.46501546692	25412.59159256324	30214.16079624232	28049.55983375276	35574.07336389149	32889.70224524154	0.21652443961781895	0.20967053212061623	421.95674888661597	8062.196099355817	392.9291014861956	7507.573897286318
8.348152544546481	18556.82260240422	17536.236664288586	24323.782302254956	22738.746316790417	27311.447364112366	25432.130508208917	30237.40348388902	28071.137403251498	35601.45897480647	32915.02098343096	0.21652536765241687	0.2096714266521991	417.3548693158664	8022.316991051659	388.64398079091916	7470.441689402796
8.398454363163072	18570.970250521827	17549.608187069614	24342.363218468872	22756.117258987895	27332.325310783217	25451.572213200685	30260.53082881465	28092.60789405312	35628.70916844098	32940.21451506095	0.2165263124543205	0.20967233734572222	412.7787815963384	7982.163352526724	384.3828783555655	7433.05389286112
8.449059275541144	18585.04573208374	17562.911550826764	24360.850257357568	22773.400457628075	27353.098138517355	25470.91604004518	30283.542041696506	28113.970573395385	35655.823022501274	32965.28198729279	0.21652727432725	0.20967326449393914	408.22839881753316	7941.734637782909	380.1457132634823	7395.410000147298
8.49996910797308	18599.048545442707	17576.146282204205	24379.242774432394	22790.595310517627	27373.76512893451	25490.16131993089	30306.43633172169	28135.224707132846	35682.79961306564	32990.22254578014	0.21652825358043845	0.2096742083949161	403.7036342662759	7901.030305809341	375.932404782332	7357.509508415125
8.551185697755594	18612.978187753844	17589.311906726987	24397.540123869294	22807.701214220157	27394.32556224956	25509.30738274059	30329.212906603283	28156.36955975184	35709.63801460577	33015.035334688764	0.21652925052873226	0.20967516935213046	399.2044014323037	7860.049820769578	371.7428723688645	7319.351919644512
8.602710893256043	18626.834154979737	17602.407948805994	24415.741658519484	22824.717564066344	27414.77871728625	25528.35355706412	30351.870972596895	28177.40439438591	35736.337300008476	33039.71949671651	0.21653026549269258	0.20967614767456824	394.7306140031433	7818.79265195597	367.5770356639405	7280.936740612611
8.654546553979111	18640.61594189491	17615.433931742464	24433.846729919616	22841.643754163484	27435.12387149024	25547.299170210623	30374.409734516656	28198.328472830566	35762.89654059678	33064.274173112826	0.21653129879870142	0.20967714367682488	390.2821858636744	7777.258273882791	363.4348144925607	7242.263482977636
8.706694550633951	18654.32304209109	17628.389377733154	24451.8546883029	22858.479177406003	27455.360300943306	25566.14354822179	30396.82839575235	28219.14105555929	35789.31480615253	33088.69850369955	0.21653235077906413	0.20967815767920686	385.8590310998843	7735.446166423149	359.31612886692164	7203.331663400866
8.759156765201672	18667.954947982034	17641.27380787513	24469.764882609717	22875.223225485486	27475.487280377085	25584.8860158847	30419.12615828615	28239.841401738988	35815.59116493839	33112.991626891235	0.2165334217721209	0.20967919000783553	381.46106399197015	7693.355814760551	355.2208989803039	7164.140803506598
8.811935091003267	18681.51115080844	17654.08674217069	24487.576660498562	22891.875288900996	27495.50408318707	25603.52589674489	30441.302222709655	28260.428769245886	35841.72468372039	33137.152679715946	0.2165345121223536	0.20968024099475385	377.0881990175112	7650.986709519289	351.1490452103026	7124.690430007875
8.865031432767935	18694.991140643106	17666.827699532423	24505.28936835722	22908.434756969633	27515.409981446955	25622.062513119843	30463.35578824133	28280.902414681706	35867.714427790896	33161.180797836496	0.21653562218049835	0.2096813109780326	372.7403508493444	7608.3383468054235	347.1004881160334	7084.980074738152
8.918447706701835	18708.394406395837	17679.49619778814	24522.902351313776	22924.901017836924	27535.204245922945	25640.495186112214	30485.28605274391	28301.261593389765	35893.5594609916	33185.07511557154	0.21653675230366115	0.20968240030188126	368.4174343566701	7565.410228306428	343.0751484395296	7045.009274741635
8.972185840557227	18721.720435818763	17692.091753686116	24540.41495324823	22941.273458487794	27554.886146088546	25658.823235623782	30507.092212742424	28321.505559471807	35919.25884573732	33208.83476591761	0.2165379028554314	0.2096835093167598	364.1193646027532	7522.201861333102	339.0729471043451	7004.777572326362
9.02624777370205	18734.96871551128	17704.613882900023	24557.826516803685	22957.551464757125	27574.454950139116	25677.04598036898	30528.773463441874	28341.633565804368	35944.81164303941	33232.45888057071	0.21653907420600038	0.2096846383794914	359.8460568448936	7478.712758880109	335.09380521433195	6964.284515108913
9.080635457189915	18748.13873092538	17717.06210003423	24575.136383398134	22973.734421340883	27593.909925006985	25695.162737889066	30550.328998745736	28361.644864055932	35970.21691253012	33255.946589948755	0.2165402667322829	0.2096857878533787	355.5974265326222	7434.942439684644	331.1376440525637	6923.529656070285
9.135350853830497	18761.22996637064	17729.435918628766	24592.34389323587	22989.821711806908	27613.250336376284	25713.17282456592	30571.758011273974	28381.538704703733	35995.47371248661	33279.297023213716	0.21654148081803792	0.20968695810832305	351.373389309505	7390.890428340994	327.20438508316875	6882.512553664856
9.190395938260405	18774.24190501978	17741.734851164874	24609.44838531975	23005.81271860649	27632.47544869868	25731.075555636835	30593.05969238225	28401.314337051524	36020.58109985617	33302.509308294895	0.21654271685399404	0.20968814952094214	347.1738610100874	7346.556255311705	323.29394994830363	6841.232771839015
9.245772697014415	18787.174028913552	17753.95840906985	24626.449197462636	23021.706823085162	27651.584525208276	25748.870245208374	30614.23323218014	28420.97100924653	36045.53813028052	33325.58257191135	0.2165439752379761	0.2096893624746942	342.9987576593412	7301.939456997439	319.4062604671926	6799.68988007959
9.301483128597186	18800.02581896636	17766.10610272267	24643.34566629986	23037.503405494495	27670.576827937686	25766.556206271413	30635.27781955072	28440.507968297614	36070.34385812163	33348.515939595716	0.2165452563750346	0.20969059736000195	338.8479954749055	7257.039575879462	315.54123863906716	6757.883453560993
9.357529243555355	18812.796754971412	17778.17744145914	24660.1371273013	23053.201845003485	27689.45161773368	25784.132750715788	30656.19264216969	28459.92446009306	36094.99733648721	33371.30853571766	0.21654656067757677	0.20969185457437897	334.72149086289573	7211.856160488911	311.6988066389167	6715.813073118217
9.413913064550128	18825.486315606147	17790.17193357725	24676.822914783643	23068.801519710156	27708.208154273132	25801.59918934517	30676.976886524903	28479.219729418703	36119.4976172565	33393.95948350772	0.21654788856550156	0.2096931345225606	330.6191604179621	7166.388765513897	307.87888681699405	6673.478325327858
9.47063662643026	18838.093978437533	17802.08908634257	24693.40236192287	23084.30180665334	27726.84569607917	25818.95483189217	30697.629737936062	28498.39301997618	36143.84375110652	33416.46790508151	0.21654924046633428	0.2096944376166316	326.5409209249192	7120.636951899156	304.081401701289	6630.878802627325
9.527701976305488	18850.619219927637	17813.928405993727	24709.874800766967	23099.702081824697	27745.363500537696	25836.198987033804	30718.150380574985	28517.443574401826	36168.03478753888	33438.83292146444	0.21655061681536736	0.20969576427616488	322.4866893555736	7074.600286871195	300.3062739938323	6588.014103314839
9.585111173620431	18863.061515438854	17825.68939774768	24726.239562248356	23115.001720180462	27763.760823913617	25853.330962406617	30738.537997485433	28536.370634285	36192.06977490625	33461.053652616094	0.21655201805580082	0.20969711492835333	318.45638286756	7028.278343990445	296.5534265698225	6544.883831618354
9.642866290228868	18875.42033923948	17837.371565805293	24742.495976196926	23130.200095653738	27782.036921367697	25870.350064622482	30758.791770603828	28555.17344018738	36215.94776043985	33483.12921745563	0.21655344463888657	0.2096984900081524	314.4499188081245	6981.670703313313	292.8227824814676	6501.487597837113
9.700969410468568	18887.69516450929	17848.9744133569	24758.643371353042	23145.296581166825	27800.191046973585	25887.255599284494	30778.91088078	28573.851231662233	36239.667790277046	33505.05873388725	0.21655489702407435	0.20969988995841835	310.4672147068777	6934.776951331645	289.1142649508547	6457.825018281117
9.75942263123647	18899.885463344694	17860.49744258752	24774.68107538025	23160.290548643196	27818.222453734365	25904.046871002447	30798.894507797657	28592.40324727339	36263.22890948868	33526.841318825325	0.2165563756791623	0.20970131523005459	306.50818828033516	6887.59668114502	285.4277973740536	6413.8957154350355
9.818228062064373	18911.99070676475	17871.940154682798	24790.608414879032	23175.181369020494	27836.130393600477	25920.723183409562	30818.741830396208	28610.828724615516	36286.63016210806	33548.47608822117	0.21655788108044796	0.2097027662821569	302.5727574315388	6840.129492531531	281.76330332134967	6369.699318037368
9.877387825195074	18924.01036471635	17883.302049834343	24806.424715399757	23189.968412262835	27853.914117486675	25937.283839178406	30838.452026291685	28629.126900333587	36309.87059115889	33569.96215708889	0.21655941371288367	0.2097042435821624	298.66084024187876	6792.374991867691	278.12070652941475	6325.235460991971
9.936904055658934	18935.94390607971	17894.582627245134	24822.129301455992	23204.6510473733	27871.57287528946	25953.72814003712	30858.0242721982	28647.297010142735	36332.94923868399	33591.29863953168	0.2165609740702343	0.20970574760600272	294.77235497924266	6744.332792376168	274.499930908205	6280.5037855943665
9.996778901350961	18947.790798674294	17905.781385135506	24837.721496538554	23219.22864240727	27889.1059159054	25970.05538678657	30877.45774385036	28665.338288849136	36355.865145775075	33612.48464876943	0.21656256265523705	0.2097072788382584	290.9072200950468	6696.0025141611695	270.9009005392436	6235.503939584829
10.05701452310831	18959.550509264132	17916.897820748545	24853.20062312885	23233.700564485087	27906.51248724871	25986.264879316815	30896.751616024972	28683.249970370158	36378.61735260186	33633.519297165585	0.21656417997976618	0.20970883777231553	287.0653542195796	6647.383784176782	267.3235396707023	6190.235577099957
10.117613094788254	18971.22250356345	17927.931430355693	24868.566002712752	23248.066179805042	27923.791836269396	26002.355916624005	30915.90506256339	28701.031287755028	36401.2048984419	33654.40169625452	0.21656582656499845	0.20971042491052738	283.2466761661344	6598.47623641137	263.7677727212431	6144.698358857073
10.178576803346665	18982.806246242446	17938.881709262612	24883.81695579474	23262.3248536569	27940.94320897185	26018.32779682783	30934.91725639436	28718.68147320618	36423.62682171117	33675.13095676985	0.21656750294158322	0.20971204076437688	279.4511049268185	6549.279511878267	260.2335242763511	6098.891952142119
10.239907848916916	18994.301200932583	17949.74815181453	24898.95280191157	23276.47595043472	27957.96585043288	26034.179817188342	30953.787369556336	28736.19975809987	36445.882159993926	33695.70618867199	0.2165692096498149	0.20971368585464398	275.6785596740374	6499.793258729391	256.7207190897316	6052.816030915827
10.301608444889292	19005.70683023261	17960.53025140229	24913.972859646976	23290.51883365078	27974.859004820944	26049.91127412397	30972.514573221135	28753.585373008205	36467.96995007445	33716.1265011773	0.21657094723980852	0.20971536071157465	271.9289597591851	6450.017132325098	253.22928208170924	6006.470275877044
10.363680817990868	19017.02259571385	17971.22750046772	24928.876446645478	23304.452865948697	27991.621915414533	26065.521463228655	30991.098037716678	28770.837547720224	36489.88922796749	33736.3910027863	0.2165727162716796	0.20971706587505284	268.2022247116547	6399.950795279816	249.75913833861705	5959.854374506511
10.426127208365882	19028.247957926105	17981.839390509627	24943.66287962726	23318.277409117425	28008.253824621635	26081.009679290113	31009.53693255101	28787.955511264245	36511.63902895052	33756.498801313326	0.2165745173157254	0.20971880189477757	264.4982742386346	6349.593917566352	246.31021311267978	5912.968021169305
10.488949869656532	19039.382376403115	17992.36541208927	24958.3314744024	23331.991824104767	28024.753973998646	26096.375216307475	31027.83042643571	28804.938491929537	36533.21838759518	33776.44900391554	0.21657635095261102	0.2097205693304393	260.8170282240899	6298.946176554076	242.8824318209372	5865.810917147435
10.552151069084381	19050.425309668353	18002.80505483631	24972.88154588581	23345.595471031484	28041.121604270094	26111.617367509763	31045.977687310253	28821.785717289047	36554.626337800015	33796.240717123146	0.21657821777355837	0.2097223687519063	257.1584067278018	6248.007257092744	239.47572004416725	5818.382770712487
10.615733087532126	19061.37621524047	18013.157807454285	24987.312408111742	23359.08770920505	28057.355955347917	26126.735425373874	31063.977882365925	28838.496414221492	36575.86191282266	33815.87304686902	0.21658011838053937	0.2097242007394053	253.52232998388354	6196.776851557195	236.09000352583826	5770.683297180571
10.679698219625935	19072.234549639095	18023.423157726535	25001.623374248917	23372.46789713394	28073.45626635147	26141.728681643348	31081.830178070613	28855.069808934466	36596.92414531317	33835.3450985195	0.21658205338647113	0.2097260658837146	249.90871840450563	6145.254660028033	232.72520817563054	5722.712219072506
10.744048773818252	19082.99976839059	18033.600592522038	25015.813756615746	23385.735392542054	28089.42177562771	26156.59642734721	31099.533740193758	28871.5051269876	36617.81206734769	33854.65597690538	0.21658402341541472	0.20972796478635386	246.31749257296906	6093.440390203148	229.38126006239327	5674.4692660281435
10.808787072471103	19093.671326033254	18043.68959780077	25029.882866694927	23398.889552382534	28105.251720770764	26171.33795281826	31117.087733830773	28887.801593315184	36638.52471046136	33873.80478635227	0.21658602910278113	0.20972989805978096	242.74857324550976	6041.33375754673	226.05808541638544	5625.9541749553755
10.87391545193992	19104.248676123418	18053.689658619838	25043.830015149295	23411.92973285277	28120.94533864289	26185.95254771271	31134.49132342896	28903.958432250303	36659.06110568326	33892.79063071282	0.21658807109553588	0.20973186632759147	239.2018813539762	5988.934485426173	222.75561063177884	5577.16669015307
10.93943626265785	19114.731271240827	18063.600259139042	25057.65451183699	23424.85528940873	28136.50186539475	26200.43950102913	31151.74367281278	28919.974867548262	36679.420283570566	33911.612613398225	0.21659015005241092	0.20973387022472234	235.67733800024143	5936.24230507575	219.4737622611865	5528.106563279405
11.00535186922059	19125.118562994296	18073.420882626666	25071.355665827003	23437.665576779742	28151.9205364862	26214.798101127886	31168.843945209654	28935.850122410575	36699.60127424344	33930.26983741036	0.21659226664411838	0.2097359103976572	232.17486445678514	5883.25695569627	216.21246701627388	5478.773553444073
11.071664650471687	19135.4100020272	18083.15101146506	25084.932785414683	23450.359948983118	28167.20058670703	26229.027635750565	31185.791303275888	28951.583419509014	36719.6031074201	33948.76140537411	0.21659442155357064	0.2097379875046395	228.69438216788694	5829.978184564039	212.97165176895214	5429.167427307926
11.138376999588447	19145.605038023263	18092.790127156626	25098.385178137778	23462.937759339387	28182.341250198413	26243.12739204	31202.584909123278	28967.17398101033	36739.42481245282	33967.08641957061	0.2165966154761015	0.20974010221588435	225.23581274750177	5776.405747088604	209.75124354928266	5379.287959140725
11.205491324168262	19155.703119711885	18102.337710329277	25111.712150792016	23475.39836048704	28197.341760473853	26257.096656559912	31219.22392434534	28982.62102860062	36759.065418363476	33985.243981970016	0.21659884911969404	0.20974225521379908	221.7990779786487	5722.539406870492	206.5511695452151	5329.134930878878
11.273010046315514	19165.70369487392	18111.793240742376	25124.913009447388	23487.74110439796	28212.20135044101	26270.934715315278	31235.707510044485	28997.923783510523	36778.52395388042	34003.233194265405	0.21660112320521116	0.20974444719320434	218.38409981204313	5668.378935754299	203.3713571007247	5278.708132161759
11.340935602728974	19175.606210346836	18121.1561972921	25137.987059463834	23499.965342392254	28226.91925242287	26284.640853772173	31252.034826858522	29013.08146653992	36797.79944747457	34021.053157906164	0.2166034384666292	0.20974667886156279	214.99080036662053	5613.9241139460355	200.2117337170348	5228.007360462099
11.409270444789758	19185.41011203065	18130.426058017507	25150.933605507966	23512.07042515415	28241.494698180217	26298.214356878783	31268.205034988692	29028.093298083866	36816.8909273973	34038.702974132844	0.21660579565127983	0.20974895093920695	211.61910193023505	5559.174730109982	197.07222705261665	5177.032421157695
11.478017038649782	19195.114844893094	18139.602300105948	25163.751951569084	23524.05570274714	28255.926918933288	26311.65450908564	31284.21729422683	29042.95849815788	36835.79742171751	34056.18174401138	0.21660819552009247	0.20975126415957673	208.2689269532857	5504.130581298843	193.95276491777622	5125.783127479255
11.547177865320764	19204.719852975006	18148.684399898622	25176.44140097552	23535.920524629502	28270.215145383885	26324.96059436639	31300.070763983087	29057.67628642368	36854.51795835943	34073.48856846794	0.2166106388478429	0.2097536192694567	204.9401980546536	5448.791473197751	190.85327527992195	5074.2593007339165
11.616755420763786	19214.224579396057	18157.67183289654	25189.001256411648	23547.66423967038	28284.35860773833	26338.131896239145	31315.764603314597	29072.245882215793	36873.051565141526	34090.62254832475	0.21661312642340513	0.20975601702922128	201.6328380186169	5393.15722013358	187.77368626042153	5022.460770308971
11.686752215979308	19223.628466359776	18166.564073765752	25201.430819934092	23559.286196165183	28298.356535729563	26351.16769778727	31331.297970953336	29086.666504567434	36891.39726981466	34107.58278433528	0.21661565905001093	0.2097584582130829	198.34676979112555	5337.227645065635	184.71392613177886	4970.387373676524
11.75717077709787	19232.930955159052	18175.3605963431	25213.729392988727	23570.785741851694	28312.208158640133	26364.067281680847	31346.670025334974	29100.9373722373	36909.55410010138	34124.368377220504	0.2166182375455104	0.2097609436093439	195.0819164844288	5281.002579807304	181.67392332162126	4918.038956593722
11.82801364547121	19242.131486181494	18184.06087364182	25225.896276427662	23582.162223926207	28325.912705325376	26376.829930198386	31361.87992462795	29115.05770373657	36927.52108373568	34140.97842770556	0.21662086274263986	0.2097634740206534	191.8382013720111	5224.481864970177	178.65360640757717	4865.415373042226
11.899283377763982	19251.22949891444	18192.66437785679	25237.93077052593	23593.414989059285	28339.469404236163	26389.454925248054	31376.926826762203	29129.02671735559	36945.29724850239	34157.41203655594	0.21662353548929253	0.20976605026427134	188.61554788876674	5167.6653500711545	175.6529041181493	4812.516485343687
11.970982546046038	19260.22443195036	18201.170580370217	25249.832174998846	23604.543383412318	28352.8774834426	26401.941548389954	31391.809889459	29142.843631191598	36962.88162227792	34173.66830461522	0.2166262566487977	0.20976867317233405	185.41387963300804	5110.552893670276	172.67174533446087	4759.342164290138
12.043113737885237	19269.115722992014	18209.578951757063	25261.599789019197	23615.54675265375	28366.136170657534	26414.289080858045	31406.528270260562	29156.507663176184	36980.273233070926	34189.74633284239	0.21662902710020107	0.2097713435921267	182.2331203640788	5053.144363397732	169.71005908737425	4705.892289148644
12.115679556440844	19277.90280885757	18217.888961790457	25273.232911234634	23626.424441975643	28379.244693260367	26426.496803582457	31421.081126560137	29170.01803110326	36997.47110906354	34205.64522234997	0.21663184773855246	0.20977406238635876	179.07319399964763	4995.439635979943	166.76777455571573	4652.166747706011
12.188682620557461	19286.585125485468	18226.100079446875	25284.730839784796	23637.175796109896	28392.2022783207	26438.563997211615	31435.467615631882	29183.373952656828	37014.47427865252	34221.364074441895	0.21663471947519813	0.2097768304334483	175.93402461672667	4937.438597345725	163.84482106679934	4598.165436362848
12.26212556485955	19295.16210793965	18234.211772911658	25296.09287231916	23647.80015934519	28405.008152622726	26450.48994213507	31449.68689466178	29196.57464543963	37031.281770491674	34236.90199065255	0.21663764323807938	0.20977964862780693	172.81553645280655	4879.141142759472	160.94112809788203	4543.888260258362
12.336011039846525	19303.633190414454	18242.223509584248	25307.318306014608	23658.296875543674	28417.661542689537	26462.27391850628	31463.73812077833	29209.619327001714	37047.89261353413	34252.25807278589	0.21664061997203513	0.20978251788013372	169.7176539018401	4820.547176797874	158.05662527208915	4489.335133250803
12.41034171198835	19311.99780623935	18250.134756083276	25318.406437592977	23668.665288157645	28430.161674807398	26473.915206265287	31477.62045108342	29222.507214869074	37064.30583707492	34267.43142295452	0.21664365063911195	0.20978543911771175	166.6403015164251	4761.65661350172	155.19124236042262	4434.505978051573
12.485120263821853	19320.255387884063	18257.944978252024	25329.35656333931	23678.904740246835	28442.50777505087	26485.413085162265	31491.333042684124	29235.237526573193	37080.520470794785	34282.42114362018	0.2166467362188774	0.20978841328471268	163.58340400483576	4702.469376384281	152.34490927919978	4379.400726242922
12.560349394047481	19328.40536696293	18265.653641163157	25340.167979119233	23689.01457449497	28454.699069307117	26496.766834780265	31504.875052723666	29247.809479679803	37096.53554480305	34297.22633763324	0.21664987770874172	0.2097914413425049	160.54688622956746	4642.985398483463	149.51755608874373	4324.019318327308
12.63603181762671	19336.447174239802	18273.260209124004	25350.839980397363	23698.994133227206	28466.734783301297	26507.975734558997	31518.245638413715	29260.222291818853	37112.350089682215	34311.84610827372	0.21665307612428306	0.20979452426996748	157.53067321210983	4583.204622589052	146.70911299745785	4268.361703932285
12.712170265880024	19344.380239632785	18280.764145681704	25361.37186225555	23708.84275842751	28478.614142622042	26519.039063818665	31531.443957066756	29272.475180714606	37127.9631365327	34326.27955929264	0.21665633249958155	0.209797663063812	154.53469012666028	4523.127001152374	143.9195103564707	4212.427841734141
12.78876748658549	19352.203992218452	18288.164913627817	25371.76291941073	23718.559791755593	28490.336372746406	26529.95610178336	31544.469166127994	29284.56736421526	37143.37371701723	34340.52579495285	0.21665964788755598	0.20980085873890753	151.55886230009492	4462.752496380359	141.1486786592286	4156.217699544504
12.865826244077915	19359.9178602365	18295.461975003433	25382.01244623352	23728.1445745646	28501.90069906582	26540.72612760532	31557.320423208446	29296.498060323673	37158.58086340661	34354.58392007122	0.2166630233603098	0.2098041123286134	148.60311521426775	4402.081080392003	138.39654854379478	4099.731254453771
12.943349319348618	19367.52127109407	18302.654791103912	25392.119736766595	23737.59644791858	28513.30634691185	26551.348420389102	31569.99688611788	29308.266487227957	37173.58360862552	34368.45304006091	0.21666646000948192	0.2098074248851178	145.66737450251821	4341.112735207193	135.66305078976438	4042.9684928283095
13.0213395101458	19375.013651369965	18309.74282248358	25402.08408474311	23746.914752609977	28524.55254158212	26561.82225921581	31582.497712897963	29319.871863332286	37188.380986298675	34382.132260973776	0.2166699589466042	0.2098107974797826	142.7515659504861	4279.847452872433	132.94811631849734	3985.9294104147702
13.099799631075467	19382.394426818948	18316.725528960465	25411.904783605434	23756.09882917751	28535.63850836667	26572.146923167784	31594.822061856015	29331.313407288224	37202.97203079776	34395.62068954377	0.21667352130346568	0.20981423120349313	139.85561549451086	4218.285235482268	130.25167619230342	3928.614012384787
13.178732513703073	19389.663022375673	18323.60236962077	25421.581126523666	23765.148017923704	28546.56347257408	26582.32169135313	31606.96909159861	29342.59033802593	37217.35577728831	34408.91743323004	0.2166771482324839	0.20981772716701763	136.97944922055467	4156.426095264964	127.57366161298705	3871.022313388996
13.258141006655675	19396.81886215874	18330.37280282341	25431.112406414504	23774.061658932907	28557.326659558174	26592.345842930634	31618.937961065803	29353.701874785947	37231.531261777476	34422.02160026098	0.21668084090708212	0.2098212865013691	134.12299336542492	4094.2700546961278	124.91400392304058	3813.1543376799673
13.338027975724735	19403.861369474635	18337.036286204482	25440.49791596014	23782.839092089253	28567.927294744826	26602.21865713495	31630.727829565596	29364.647237151243	37245.49752116223	34434.93229967864	0.21668460052207472	0.20982491035817796	131.2861743165995	4031.8171465871856	122.27263460570248	3755.0101191932335
13.418396303969553	19410.789966821623	18343.592276681706	25449.736947627396	23791.479657094857	28578.364603659073	26611.939413301938	31642.337856808834	29375.425645079595	37259.25359327808	34447.64864138361	0.21668842829405846	0.20982859991006936	128.468918606668	3969.0674140146	119.64948527957313	3696.5897014746442
13.49924889182131	19417.604075892963	18350.040230458202	25458.828793686134	23799.98269348736	28588.637811951543	26621.507390893476	31653.76720294341	29386.036318935356	37272.79851694722	34460.1697361794	0.21669232546181227	0.20983235635104716	125.6711529159802	3906.0209104819223	117.04448770114686	3637.893137846142
13.580588657187745	19424.303117580926	18356.379603027093	25467.772746228977	23808.34754065873	28598.746145426463	26630.921869523652	31665.015028590286	29396.478479522917	37286.131332028875	34472.494695818816	0.2166962932867033	0.20983618089688535	122.8928040752071	3842.6777000948787	114.4575737673149	3578.9204915584996
13.662418535558457	19430.886511980138	18362.60984917542	25476.568097190375	23816.573537873344	28608.688830068968	26640.182128984387	31676.08049487884	29406.75134811955	37299.25107946897	34484.62263304973	0.2167003330531006	0.2098400747855293	120.13379905885085	3779.037857457064	111.8886755090789	3519.6718356953934
13.744741480110864	19437.353678390697	18368.730422987956	25485.21413836562	23824.66002428622	28618.46509207256	26649.287449271127	31686.962763482443	29416.85414650844	37312.1568013503	34496.552661661284	0.2167044460687982	0.20984403927749942	117.39406498635071	3715.101467787288	109.33772509274422	3460.147253287956
13.827560461816718	19443.704035321472	18374.740777851042	25493.71016143033	23832.60633896146	28628.074157867035	26658.23711060903	31697.66099665467	29426.78609701232	37324.84754094343	34508.28389653084	0.216708633665443	0.20984807565630711	114.67352912385832	3650.8686270704493	106.8046548217244	3400.3468374609947
13.910878469549415	19449.937000493293	18380.64036645652	25502.055457960025	23840.411820891022	28637.515254146765	26667.030393479476	31708.174357265958	29436.546422527514	37337.3223427584	34519.815453671545	0.21671289719897313	0.2098521852288749	111.97211888153106	3586.3394420649856	104.28939713357249	3340.2706914246082
13.9946985101918	19456.05199084164	18386.42864080506	25510.249319449355	23848.07580901295	28646.787607898583	26675.66657864617	31718.502008839925	29446.134346557654	37349.580252596075	34531.146450279666	0.21671723805006365	0.2098563693259662	109.28976181262988	3521.5140303596854	101.79188459960278	3279.9189285431057
14.079023608744702	19462.048422519638	18392.10505220988	25518.291037331866	23855.597642230292	28655.890446430454	26684.144947182038	31728.64311559063	29455.549093248363	37361.620317600784	34542.27600478311	0.2167216576245796	0.2098606293026245	106.62638561282074	3456.3925204416737	99.31204992416315	3219.291672402993
14.163856808436103	19467.92571090041	18397.66905129983	25526.179902999316	23862.976659429503	28664.822997399657	26692.464780495637	31738.59684245943	29464.789887421393	37373.44158631259	34553.20323688957	0.21672615735403894	0.20986496653861553	103.98191812069854	3390.9750518184155	96.8498259447806	3158.389056906104
14.24920117083096	19473.68327057994	18403.120088022944	25533.91520782182	23870.21219949966	28673.584488842098	26700.625360358594	31748.362355153113	29473.855954610102	37385.043108721264	34563.92726763621	0.21673073869608286	0.20986938243888326	101.35628731691395	3325.261775057763	94.40514563181205	3097.211226328276
14.335059775941703	19479.32051537904	18408.457611649275	25541.496243167145	23877.303601350883	28682.17414920071	26708.625968932298	31757.938820181163	29482.746521094057	37396.42393631935	34574.44721943855	0.21673540313495562	0.2098738784340113	98.74942132190336	3259.2528518168256	91.97794208602863	3035.758335340768
14.421435722339384	19484.8368583458	18413.681070774037	25548.922300420847	23884.250203933534	28690.591207354926	26716.46588879545	31767.32540489431	29491.460813934806	37407.5831221568	34584.76221614088	0.21674015218199316	0.2098784559806941	96.16124839696568	3192.9484549658373	89.56814853969263	2974.0305491238832
14.50833212726552	19490.231711757377	18418.7899133203	25556.192671005905	23891.051346257016	28698.834892649727	26724.144402971353	31776.52127752261	29499.998061011345	37418.51972089548	34594.87138306635	0.21674498737611958	0.209883116562216	93.59169694315642	3126.348768644966	87.17569835550967	2912.0280434219167
14.595752126744532	19495.504487122085	18423.783586541827	25563.306646402914	23897.706367409006	28706.904434925356	26731.66079495572	31785.525607214553	29508.357491056293	37429.23278886464	34604.77384706814	0.21674991028435553	0.20988786168893855	91.04069550021086	3059.453988305293	84.80052502584294	2849.751004590653
14.683698875697011	19500.654595180797	18428.66153702544	25570.263518169762	23904.214606574293	28714.79906454669	26739.01434874427	31794.337564075642	29516.538333691886	37439.7213841163	34614.468736580486	0.21675492250233294	0.2098926928988002	88.50817274555448	2992.2643207814544	82.44256217163638	2787.1996296569705
14.772175548053516	19505.6814459086	18433.42321069351	25577.062577961882	23910.575403054096	28722.518012433204	26746.20434886079	31802.956319207973	29524.539819466623	37449.98456648172	34623.955181670586	0.2167600256548214	0.20989761175782107	85.99405749468133	2924.779984379187	80.10174354256014	2724.374126402661
14.861185336869132	19510.584448516063	18438.06805280612	25583.703117552217	23916.78809628519	28730.060510088897	26753.230080385198	31811.381044749676	29532.36117989196	37460.02139762796	34633.23231409085	0.21676522139626322	0.20990261986061895	83.49827870039735	2857.001208946109	77.77800301654497	2661.2747134296224
14.95073145443871	19515.363011450372	18442.59550796321	25590.18442885148	23922.85202585924	28737.425789632598	26760.090828981953	31819.61091391499	29540.001647479527	37469.83094111538	34642.29926733174	0.21677051141131978	0.20990771883093728	81.02076545133605	2788.9282359126955	75.47127459847252	2597.9016202082857
15.040817132412794	19520.01654239621	18447.005020106368	25596.505803928158	23928.76653154198	28744.613083828062	26766.785880928343	31827.645101034184	29547.4604557782	37479.41226245504	34651.15517667471	0.2167758974154261	0.20991291032217685	78.56144697105628	2720.561318334192	73.18149241930223	2534.255087113939
15.131445621914246	19524.54444827645	18451.29603252055	25602.666535028784	23934.53095329257	28751.62162611457	26773.314523143097	31835.48278159416	29554.736839411806	37488.764429167095	34659.79917924592	0.216781381155358	0.20991819601794456	76.12025261856616	2651.9007210126147	70.90859073621687	2470.335365537554
15.222620193655578	19528.946135252747	18455.467987835684	25608.66591459822	23940.14463128303	28758.450650637616	26779.67604321525	31843.1231322792	29561.830034117014	37497.886510839606	34668.23041407047	0.21678696440980746	0.2099235776326078	73.69711188782821	2582.9467205628753	68.65250393273891	2406.1427179481834
15.31434413805701	19533.221008725846	18459.520328028055	25614.50323530002	23945.606905917743	28765.099392279837	26785.8697294331	31850.56533101213	29568.739276781544	37506.77757918798	34676.448022127064	0.21679264898996958	0.20992905691185895	71.29195440595504	2513.6996054332703	66.41316651646048	2341.677417917177
15.406620765365147	19537.368473335606	18463.452494421363	25620.177790036596	23950.917117852754	28771.56708669184	26791.89487081316	31857.808556995547	29575.46380548244	37515.4367081145	34684.451146402906	0.21679843674014335	0.2099346356332942	68.90470993268536	2444.15967597533	64.19051311921794	2276.9397501908243
15.499453405772549	19541.387932960934	18467.263927687818	25625.68887196971	23956.074608015417	28777.852970323514	26797.75075712955	31864.851990753566	29582.0028595249	37523.86297376891	34692.23893194947	0.21680432953833798	0.2099403156069993	66.53530836044229	2374.3272445295006	61.98447849659715	2211.9300107611343
15.592845409537835	19545.27879071933	18470.954067848812	25631.03577454073	23961.078717623812	28783.956280455237	26803.436678943242	31871.694814173643	29588.35567948111	37532.05545460912	34699.81052593836	0.21681032929689442	0.20994609867614777	64.18367971215048	2304.202635439113	59.79499752589618	2146.6485068760812
15.686800147106629	19549.040448966247	18474.522354275436	25636.217791490973	23965.928788206234	28789.876255229316	26808.95192763158	31878.336210548783	29594.52150722941	37540.01323146254	34707.16507771781	0.21681643796311934	0.20995198671761087	61.84975414336077	2233.7861852152273	57.622005208715564	2081.0955572118983
15.781321009233178	19552.67230929452	18477.96822568915	25641.234216882498	23970.62416162118	28795.612133682036	26814.29579541838	31884.775364620513	29600.49958599429	37547.73538758852	34714.30173887024	0.21682265751992771	0.209957981642578	59.533461939456174	2163.0782424975187	55.46543666758225	2015.2714918255806
15.87641140710273	19556.17377253289	18481.291120161502	25646.084345118037	23975.16418007643	28801.163155774906	26819.467575403218	31891.011462621045	29606.28916038551	37555.22100874011	34721.219663269054	0.21682898998649786	0.20996408539718814	57.23473351553548	2092.079168171622	53.32522714647348	1949.1766522647813
15.972074772454643	19559.5442387451	18484.490475114504	25650.76747096204	23979.54818614927	28806.528562427302	26824.4665615921	31897.04369231725	29611.889476438922	37562.469183227986	34727.91800713749	0.21683543741894332	0.20997029996317507	54.953499415452825	2020.7893353868276	51.20131200962351	1882.8113915976137
16.06831455770623	19562.783107227748	18487.565727319845	25655.28288956045	23983.775522805478	28811.70759554781	26829.292048926898	31902.871243053123	29617.299781655995	37569.479001982945	34734.39592910621	0.21684200191099032	0.20997662735852338	52.689690311352024	1949.2091296380386	49.09362674105796	1816.1760744759813
16.165134236077357	19565.889776508975	18490.516312898813	25659.62989646188	23987.84553341969	28816.699498067323	26833.94333331637	31908.493305794465	29622.51932504525	37576.2495586211	34740.65259027334	0.21684868559467346	0.20998306963813573	50.443237003841205	1877.3389488523826	47.00210694479756	1749.2710772193968
16.262537301715792	19568.86364434583	18493.341667321125	25663.807787637514	23991.757561794497	28821.50351397081	26838.419711666018	31913.909073172148	29627.547357162504	37582.77994950769	34746.68715426314	0.21685549064104126	0.2099896288945159	48.21407041963539	1805.1792033836246	44.92668834279175	1682.0967878233641
16.36052726982327	19571.70410772218	18496.0412254042	25667.815859501974	23995.51095218056	28826.11888833035	26842.720481909153	31919.11773952696	29632.383130152517	37589.06927382289	34752.498787286684	0.2168624192608771	0.20999630725846016	46.00212161333184	1732.7303161555901	42.86730677657761	1614.6536060925573
16.459107676782416	19574.410562845842	18498.614421311748	25671.653408933704	23999.105049296155	28830.544867337754	26846.844943037446	31924.11850095406	29637.02589779027	37595.11663362742	34758.08665820218	0.2168694737054311	0.21000310689976528	43.807321764703374	1659.9927226556465	40.82389820454409	1546.941943618469
16.55828208028434	19576.982405145623	18501.06068855225	25675.319733295408	24002.539198346905	28834.780698337454	26850.792395131888	31928.91055534795	29641.47491552276	37600.9211339289	34763.4499385761	0.21687665626716937	0.21001003002794827	41.62960217811633	1586.9668709803373	38.796398701611906	1478.962223845534
16.658054059457015	19579.419029267858	18503.37945997712	25678.814130454433	24005.81274504538	28838.825629859417	26854.562139393667	31933.493102447504	29645.729440510848	37606.48188274864	34768.5878027447	0.21688396928053277	0.2100170788929798	39.46889428340364	1513.6532219564542	36.78474445993197	1410.7148821717128
16.758427214994473	19581.71982907304	18505.570167778784	25682.1358988035	24008.92503563109	28842.678911652663	26858.15347817568	31937.86534388192	29649.788731671913	37611.79799118948	34773.49942787641	0.2168914151227145	0.21002425578603004	37.32512963452609	1440.0522491633892	34.78887178769219	1342.2003659736365
16.859405169286727	19583.88419763165	18507.632243488115	25685.28433728085	24011.875416889874	28846.339794718286	26861.565715013527	31942.02648321614	29653.652049722095	37616.868573503554	34778.18399403421	0.21689899621444833	0.21003156304023288	35.19823990788427	1366.1644389573485	32.80871710757492	1273.4191346401349
16.960991566550526	19585.911527219985	18509.565117971968	25688.258745390856	24014.6632361738	28849.807531343107	26864.798154657165	31945.975725997247	29657.318657219355	37621.692747161076	34782.64068423899	0.2169067150208146	0.2100390030314584	33.088156903220806	1291.9902905691415	30.844216957470053	1204.371659649536
17.063190072960847	19587.801209315483	18511.368221430144	25691.058423224273	24017.287841420715	28853.08137513319	26867.85010310237	31949.712279800708	29660.78781860647	37626.26963291948	34786.86868453319	0.21691457405205977	0.21004657817910458	30.994812542077852	1217.5303161395714	28.89530798928172	1135.0584246171638
17.166004376783235	19589.552634591888	18513.04098339221	25693.682671478735	24019.74858117402	28856.1605810477	26870.7208676226	31953.235354277287	29664.05880025459	37630.59835489337	34790.867184045135	0.216922575864432	0.21005429094690128	28.91813886773889	1142.7850407874212	26.961926968637272	1065.479925358668
17.26943818850684	19591.16519291385	18514.58283271399	25696.13079147902	24022.04480460225	28859.044405432756	26873.40975680077	31956.54416119997	29667.13087050688	37634.67804062483	34794.635375053826	0.21693072306103175	0.21006214384373184	26.858068044442916	1067.755002641119	25.044010774247	995.6366699105129
17.37349524097843	19592.63827333134	18515.993197573658	25698.40208519737	24024.175861518725	28861.732106055482	26875.91608056129	31959.637914511375	29670.00329972251	37638.50782115448	34798.17245305426	0.2169390182926802	0.21007013942446703	24.814532356103882	992.4407528880984	23.141496396812727	925.5291785923764
17.478179289537028	19593.97126407355	18517.27150546755	25700.49585527368	24026.141102401056	28864.22294213807	26878.23915020207	31962.515830371238	29672.675360320827	37642.086831092936	34801.47761682324	0.21694746425880088	0.21007828029081738	22.787464206368895	916.8428558399901	21.254320938998717	855.1579840630293
17.583494112149474	19595.16355254258	18518.417183205718	25702.411405035786	24027.939878410827	28866.516174392214	26880.37827842693	31965.17712720453	29675.146326826038	37645.414208693175	34804.550068486	0.216956063708322	0.21008656909219997	20.776796118181664	840.9618889819831	19.38242161499511	784.5236313678324
17.689443509546752	19596.214525306583	18519.429656907047	25704.14803851956	24029.57154141299	28868.611065053406	26882.33277937782	31967.62102574954	29677.415475911865	37648.48909592317	34807.38901358299	0.21696481944059168	0.210095008526622	18.782460732822074	764.7984430240467	17.525735749601154	713.6266779853031
17.79603130536116	19597.123568092717	18520.308351994117	25705.70506048913	24031.035443995515	28870.506877915665	26884.101968667463	31969.846749106604	29679.482086446857	37651.31063853951	34809.99366113766	0.21697373430631364	0.21010360134158174	16.804390809178585	688.353121927008	15.684200777672231	642.4676938569173
17.90326134626431	19597.890065779382	18521.05269318756	25707.081776456707	24032.330939488584	28872.20287836593	26885.685163411763	31971.853522786678	29681.345439539484	37653.877986161104	34812.36322372429	0.2169828112084995	0.2101123503349857	14.842519223486306	611.62654297892	13.857754244105308	571.0472614765167
18.011137502105942	19598.513402388504	18521.662104500352	25708.27749270288	24033.457381984306	28873.698333419223	26887.08168226288	31973.640574760833	29683.004818584195	37656.190292344254	34814.49691753709	0.216992053103438	0.21012125835608386	12.89677896813373	534.6193368006498	12.046333801947185	499.36597586330026
18.119663666053608	19598.99296107676	18522.13600923119	25709.291516296063	24034.41412635561	28874.992511753047	26888.290845441512	31975.207135509165	29684.45950930675	37658.24671465721	34816.393962458744	0.21700146300168469	0.2101303283064204	10.967103151371703	457.3321474287659	10.249877212976571	427.4244446605444
18.228843754733095	19599.328124127165	18522.47382995828	25710.12315511286	24035.20052827599	28876.084683742993	26889.3119747705	31976.552438071125	29685.70879981114	37660.04641475689	34818.05358213105	0.21701104396906748	0.21013956314080723	9.053424997327966	379.7656323546544	8.468322347383946	355.2232881858945
18.338681708369887	19599.518272939426	18522.67498853186	25710.77171785733	24035.815944238308	28876.974121497347	26890.14439370734	31977.675718095044	29686.75198062541	37661.588558464544	34819.475004024556	0.21702079912771552	0.2101489658683089	7.15567784414452	301.92046253103763	6.701607181952568	282.7631394220516
18.44918149093129	19599.562788020507	18522.73890606711	25711.23651408103	24036.259731574246	28877.660098892717	26890.787427377767	31978.576213888813	29687.588344748947	37662.87231584354	34820.657459510076	0.2170307316571019	0.21015853955325345	5.273795145258191	223.79732250701636	4.949669801368145	210.04464414156973
18.56034709026951	19599.46104897436	18522.66500293617	25711.51685420247	24036.531248473315	28878.14189160935	26891.240402608906	31979.25316647051	29688.21718769939	37663.8968612769	34821.600183930095	0.21704084479511315	0.210168287316258	3.407710466257413	145.39691033028066	3.212448395206593	137.06846083234996
18.672182518265565	19599.212434491143	18522.452698759742	25711.612049526408	24036.629854001585	28878.418777166247	26891.502647962465	31979.705819618946	29688.63780755964	37664.661373545394	34822.302416670536	0.21705114183913113	0.21017821233527464	1.5573574860172812	66.71993768401444	1.489881259331014	63.83526082895696
18.784691810974078	19598.816322336323	18522.1014123987	25711.52141226355	24036.554908121037	28878.49003495722	26891.57349376859	31979.933419925423	29688.84950502601	37665.16503590711	34822.76340123406	0.21706162614714272	0.21018831784665715	-0.27733000376611017	-12.232870075851679	-0.21809320515603758	-9.654271672479808
18.897879028768923	19598.27208933886	18521.610561944683	25711.24425554955	24036.305771707986	28878.354946286152	26891.4522721591	31979.935216844842	29688.85158345561	37665.40703617671	34822.98238531288	0.2170723011388661	0.21019860714624705	-2.0964181001472753	-91.46077392436564	-1.9115364927129121	-83.39943959191442
19.01174825648978	19597.579111379302	18520.979564710768	25710.779893464423	24035.88180657216	28878.012794403076	26891.138317101497	31979.710462747855	29688.643348914913	37665.386566806104	34822.95862086308	0.21708317029689903	0.21020908359048016	-3.8999727885675384	-170.96302109397948	-3.590509993446176	-157.3995328983292
19.126303603589555	19596.73676337696	18520.207837221325	25710.127641051386	24035.282375475097	28877.462864539804	26890.630964432527	31979.258412972784	29688.224110227944	37665.10282496524	34822.69136417884	0.217094237167892	0.210219750597516	-5.68805994532886	-250.73884510807693	-5.255074995249743	-231.6538286563009
19.241549204282624	19595.744419276776	18519.294795201444	25709.286814335737	24034.506842148643	28876.70444394582	26889.929551891953	31978.57832587794	29687.5931790249	37664.55501262362	34822.17987596748	0.21710550536373965	0.2102306116483861	-7.460745335003594	-330.78746562544256	-6.905292681447463	-306.1615908574313
19.357489217694134	19594.60145203591	18518.239853566352	25708.256730344023	24033.554571313784	28875.73682192475	26889.033419157007	31977.66946289487	29686.74986979168	37663.742336633215	34821.42342142572	0.21711697856279855	0.2102416702881665	-9.21809461376688	-411.1080885156989	-8.541224133805372	-380.92207049485296
19.474127828010037	19593.307233609085	18517.04242640948	25707.036707122144	24032.424928698372	28874.559289869838	26887.941907875742	31976.531088580625	29685.693499918398	37662.664008810636	34820.42127031524	0.21712866051112437	0.21025293012717078	-10.96017332970223	-491.69990581739694	-10.162930332895485	-455.93450553063303
19.59146924462811	19591.86113493415	18515.701926990918	25705.626063754287	24031.11728105577	28873.17114130063	26886.654361701698	31975.162470671654	29684.42338974954	37661.31924602144	34819.172697040216	0.21714055502373705	0.21026439484216897	-12.687046920953435	-572.5620956001803	-11.770472156174947	-531.1981207495555
19.709517702309874	19590.26252591668	18514.2177677249	25704.024120381226	24029.630996182863	28871.571671899183	26885.17012632799	31973.562880137313	29682.93886263362	37659.70727026436	34817.67698072486	0.21715266598590666	0.21027606817762368	-14.398780719435308	-653.6938220802695	-13.363910381813184	-606.7121278699487
19.828277461333414	19588.51077541384	18512.58936016671	25702.230198218305	24027.96544293776	28869.760179546156	26883.488549521386	31971.731591233503	29681.239244973094	37657.82730875602	34815.93340529125	0.21716499735446562	0.21028795394695834	-16.095439950571745	-735.0942355468869	-14.943305688051623	-682.4757254803553
19.94775280764713	19586.60525121801	18510.816114999285	25700.2436195736	24026.119991257743	28867.73596435738	26881.60898115675	31969.667881557027	29679.323866274834	37655.67859401683	34813.94125953838	0.21717755315914636	0.21030005603384183	-17.777089731986052	-816.7624722514302	-16.508718652257812	-758.4880989277735
20.067948053024427	19584.545320039753	18508.897442019323	25698.063707865982	24024.09401217708	28865.498328720536	26879.530773251707	31967.371032100295	29677.192059201006	37653.260363957634	34811.699837221815	0.2171903375039429	0.2103123783935032	-19.44379507569829	-898.6976544614881	-18.06020975272986	-834.7484203567728
20.188867535219305	19582.330347489915	18506.832750122594	25695.68978764258	24021.88687784434	28863.046577331443	26877.25328000085	31964.84032730585	29674.843159619726	37650.571861966535	34809.20843713356	0.21720335456850068	0.2103249250540682	-21.095620889711427	-980.8988904794678	-19.59783937042812	-911.2558487392962
20.31051561812294	19579.95969806119	18504.62144728871	25693.12118459625	24019.497961539684	28860.38001723064	26874.775857810262	31962.07505512138	29672.27650665621	37647.61233699659	34806.466363182684	0.2172166086095314	0.21033770011792424	-22.732631976366974	-1063.365274520591	-21.121667787156184	-988.0095297442749
20.432896691921076	19577.432735109338	18502.26294056571	25690.35722558317	24016.926637692322	28857.497957840314	26872.097865332424	31959.074507055422	29669.491442744526	37644.381043654714	34803.47292447707	0.2172301039622563	0.2103507077631089	-24.35489303409122	-1146.0958867399022	-22.631755187292583	-1065.008595764637
20.55601517325261	19574.748820833265	18499.756636053513	25687.39723863971	24014.172281897318	28854.39971100075	26869.218663500586	31955.837978232717	29666.487313679077	37640.877242290524	34800.22743540518	0.21724384504187627	0.21036395224472682	-25.962468658210128	-1229.0897932341322	-24.12816165862023	-1142.252165920101
20.679875505368887	19571.907316254797	18497.10193888714	25684.24055299946	24011.234270932495	28851.084591007217	26866.137615563628	31952.36476745031	29663.263468666737	37637.1001990865	34796.72921571881	0.21725783634507118	0.21037743789639513	-27.555423340876587	-1312.346045985818	-25.610947192268213	-1219.7393460022286
20.804482158294064	19568.907581197593	18494.29825321921	25680.886499109896	24008.111982775124	28847.55191464673	26862.85408712078	31948.65417723375	29659.81926037907	37633.049186148506	34792.977590616494	0.21727208245152788	0.21039116913171263	-29.133821471536066	-1395.8636828484014	-27.080171683061053	-1297.4692284530029
20.92983962898646	19565.748974265487	18491.344982201885	25677.33440864899	24004.804796618457	28843.80100123502	26859.367446156535	31944.70551389377	29656.154045005027	37628.723481597444	34788.9718908276	0.21728658802549727	0.21040515044576208	-30.69772733838181	-1479.6417275704443	-28.535894930697395	-1375.4408923750743
21.055952441500814	19562.430852819896	18488.24152796798	25673.583614541236	24001.312092887863	28839.83117265318	26855.67706307534	31940.51808758282	29652.26718230356	37624.12236966098	34784.71145269681	0.21730135781738155	0.21041938641663815	-32.247205128573114	-1563.679189760238	-29.97817664015747	-1453.6534035131335
21.18282514715158	19558.952572956776	18484.987291611666	25669.633450973888	23997.633253257045	28835.641753384767	26851.78231073662	31936.091212352476	29648.15803565688	37619.24514076674	34780.1956182697	0.2173163966653533	0.21043388170700636	-33.782318928075256	-1647.975064857863	-31.407076421630336	-1532.105814221315
21.31046232467717	19555.313489482603	18481.581673168348	25665.48325341261	23993.7676606638	28831.232070552654	26847.682564489627	31931.424206210668	29643.825972123763	37614.091091635724	34775.423735378696	0.2173317094970041	0.21044864106569372	-35.303132723405724	-1732.528334159404	-32.82265379198361	-1610.7971634715796
21.438868580405217	19551.512955889724	18478.024071593936	25661.132358616996	23989.71469932573	28826.60145395598	26843.3772022084	31926.5163911794	29639.27036249312	37608.65952537669	34770.395157729756	0.21734730133102745	0.21046366932930488	-36.809710401372286	-1817.337964789942	-34.224968174356036	-1689.7264768285677
21.568048548418737	19547.5503243309	18474.3138847434	25656.580104655874	23985.473754755632	28821.74923610713	26838.86560432678	31921.36709335274	29634.490581337996	37602.94975158133	34765.10924498989	0.2173631772789316	0.21047897142387667	-38.30211574980058	-1902.4029096923769	-35.61407889910333	-1768.8927664430812
21.69800689072348	19543.424945593066	18470.450509348644	25651.825830922287	23981.0442137767	28816.674752268784	26834.147153873393	31915.97564295511	29629.48600706969	37596.96108642007	34759.56536287528	0.21737934254678828	0.21049455236656037	-39.78041245849454	-1987.7221076479182	-36.990045204685885	-1848.29503106419
21.828748297416116	19539.13616907019	18466.43334099558	25646.8688781481	23976.42546453741	28811.37734049073	26829.221236506575	31910.34137439969	29624.256021992103	37590.692852738626	34753.76288323996	0.2173958024370142	0.21051041726733682	-41.244664119556546	-2073.294483263977	-38.35292623762507	-1927.9322560168803
21.960277486853503	19534.68334273551	18462.2617741006	25641.708588418518	23971.61689652628	28805.856341647028	26824.087240549514	31904.46362634737	29618.800012356536	37584.144380155536	34747.70118416546	0.21741256235018655	0.2105265713307667	-42.694934227343765	-2159.1189469425008	-39.702781052852515	-2007.8034131778404
22.092599205822967	19530.065813112757	18457.935201886212	25636.344305186223	23966.617900586316	28800.111099472975	26818.74455702527	31898.341741765882	29613.11736841667	37577.315005160344	34741.37965005112	0.21742962778689592	0.21054301985777457	-44.13128618001065	-2245.1943949237466	-41.03966861483059	-2087.9074610071257
22.225718229713628	19525.28292524658	18453.45301635588	25630.77537328508	23961.427868929095	28794.140960602024	26813.192579691768	31891.97506798908	29607.20748448368	37570.20407121247	34734.79767170487	0.21744700434963385	0.2105597682474664	-45.55378327985818	-2331.519709291868	-42.36364779816358	-2168.2433445574716
22.359639362688714	19520.33402267205	18448.814608268152	25625.001138943633	23956.046195148672	28787.94527460273	26807.43070507676	31885.362956776604	29601.0697589817	37562.810928840954	34727.954646434955	0.21746469774471816	0.21057682199898325	-46.96248873413424	-2418.0937579879537	-43.674777387990616	-2248.809995468706
22.494367437858962	19515.21844738328	18444.019367109853	25619.020949798207	23950.472274235097	28781.523394015618	26801.45833251286	31878.504764373734	29594.703594503546	37555.13493574488	34720.849978142214	0.21748271378425463	0.2105941867133935	-48.35746565424779	-2504.9153947439045	-44.97311607944721	-2329.606331910938
22.629907317457054	19509.935539801376	18439.06668106884	25612.83415490599	23944.705502588014	28774.87467439044	26795.27486417278	31871.399851571972	29588.10839786698	37547.17545689518	34713.48307741361	0.2175010583881391	0.21061186809561727	-49.738777057180414	-2591.9834591448307	-46.25872247906227	-2410.6312586432323
22.766263893012997	19504.48463874105	18433.955937005412	25606.440104757254	23938.74527802936	28767.998474322743	26788.87970510409	31864.047583769214	29581.28358017067	37538.931864636346	34705.85336161575	0.21751973758609833	0.2106298719563938	-51.1064858676109	-2679.2967767147347	-47.531655106387916	-2491.8836670722812
22.903442085530802	19498.865081376447	18428.686520423125	25599.83815128739	23932.59099981606	28760.89415549068	26782.27226326411	31856.447331030406	29574.228556850674	37530.4035387894	34697.9602549894	0.21753875751976856	0.21064820421428404	-52.460654916096246	-2766.854158819653	-48.79197239273344	-2573.3624351797625
23.041446845665973	19493.076203206194	18423.25781543885	25593.027647888903	23926.242068652562	28753.56108269206	26775.45194955508	31848.598468148924	29566.942747737423	37521.589866755916	34689.80318874519	0.21755812444481892	0.21066687089771385	-53.80134694041044	-2854.6544027077034	-50.03973268198024	-2655.0664275391027
23.180283153904217	19487.117338017244	18417.669204751783	25586.00794942261	23919.697886702776	28745.998623880976	26768.41817785897	31840.500374707706	29559.42557711267	37512.49024362256	34681.3816011596	0.21757784473311448	0.21068587814705828	-55.12862458683958	-2942.6962915789336	-51.274994232080644	-2736.994495377876
23.31995602074116	19480.98781784772	18411.920069611548	25578.778412228585	23912.957857601697	28738.206150204467	26761.170365072274	31832.152435140797	29551.676473766638	37503.10407226641	34672.69493767172	0.21759792487492197	0.21070523221676415	-56.44255041019642	-3030.978594582528	-52.4978152148542	-2819.1454765750095
23.460470486863187	19474.686972948846	18406.009789785472	25571.33839413677	23906.021386466808	28730.183036039198	26753.70793114089	31823.554038795217	29543.69487105567	37493.43076346134	34663.74265098101	0.21761837148115823	0.21072493947751825	-57.7431868739659	-3119.5000668019056	-53.70825371633691	-2901.5181956477463
23.60183162332936	19468.214131745808	18399.937743524933	25563.687254477165	23898.887879909078	28721.928659028144	26746.030299094964	31814.704579993246	29535.480206960063	37483.46973598529	34654.52420114584	0.21763919128568696	0.21074500641845592	-59.0305963519786	-3208.259449358098	-54.90636773807637	-2984.1114638289437
23.744044531754422	19461.568620797327	18393.703307530523	25555.824354089313	23891.55674604337	28713.442400116783	26738.136895083357	31805.603458094432	29527.031924141822	37473.22041672788	34645.03905568237	0.21766039114765637	0.21076543964941363	-60.30484112781414	-3297.255469364114	-56.09221519668063	-3066.924079027958
23.887114344492932	19454.749764754633	18387.305856916693	25547.74905533197	23884.02739449899	28704.72364358999	26730.027148408706	31796.25007755879	29518.34947000341	37462.68224079987	34635.28668966506	0.2176819780538861	0.21078624590322734	-61.565983396343654	-3386.4868400152773	-57.26585392525885	-3149.9548259098083
24.031046224824397	19447.756886318613	18380.74476517474	25539.460722091375	23876.29923642898	28695.77177710775	26721.700491561453	31786.64384800901	29509.432296745632	37451.85465164207	34625.266585826794	0.21770395912130056	0.21080743203807564	-62.81408526423911	-3475.952260632068	-58.427341673872434	-3233.202475926839
24.175845367139747	19440.58930619654	18374.019404135433	25530.958719790062	23868.371684519945	28686.58619174189	26713.156360254783	31776.784184294185	29500.279861426927	37440.737101136656	34614.97823466102	0.21772634159941037	0.21082900503986965	-64.04920874888194	-3565.6504165790975	-59.57673610850179	-3316.6657872432843
24.32151699712871	19433.24634305727	18367.129143930317	25522.24241539465	23860.244153000982	28677.166282012116	26704.39419345901	31766.670506553168	29490.891626022298	37429.329049718515	34604.42113452413	0.21774913287284473	0.21085097202468983	-65.27141578149167	-3655.5799794699997	-60.71409481381124	-3400.343504915014
24.468066371968433	19425.727313485142	18360.07335295171	25513.311177422922	23851.91605765191	28667.511445921748	26695.41343343559	31756.30224027791	29481.26705748225	37417.62996648724	34593.59479173821	0.21777234046393373	0.21087334024127405	-66.48076820620918	-3745.739607120864	-61.83947529263969	-3484.234360847622
24.61549878051318	19418.03153193305	18352.851397812134	25504.164375951084	23843.386815811737	28657.62108499398	26686.213525771742	31745.678816377804	29471.405627792657	37405.6393293209	34582.49872069567	0.21779597203534	0.21089611707355038	-67.67732778104255	-3836.127943615429	-62.952934966335306	-3568.3370738364756
24.763819543485244	19410.158310673858	18345.462643302144	25494.801382619757	23834.65584638596	28647.494604307296	26676.79391941421	31734.799671243512	29461.306814034182	37393.35662498976	34571.1324439636	0.2178200353927474	0.21091931004322795	-68.8611561783182	-3926.7436193451285	-64.05453117562865	-3652.650349618867
24.91303401366693	19402.10695975101	18337.906452347463	25485.22157064011	23825.722569854042	28637.131412531468	26667.15406670365	31723.664246811783	29450.970098442525	37380.78134927192	34559.495492389935	0.21784453848760005	0.21094292681243074	-70.03231498472451	-4017.5852510379627	-65.14432118050172	-3737.1728808861226
25.063147576093755	19393.8767869275	18330.182185964655	25475.424314798973	23816.58640827594	28626.530921962858	26657.293423408326	31712.27199062993	29440.394968468503	37367.91300706899	34547.58740520978	0.21786948941989762	0.21096697518639232	-71.19086570372747	-4108.651441912167	-66.22236216235615	-3821.9033474149182
25.214165648248784	19385.46709763354	18322.289203215634	25465.40899146339	23807.24678529816	28615.692548559626	26647.21144875779	31700.622355920666	29429.580916838335	37354.751112523	34535.40773015268	0.21789489644104823	0.21099146311620048	-72.33686975410092	-4199.9407816194	-67.28871122255805	-3906.840416013263
25.366093680258146	19376.877194913308	18314.22686116131	25455.174978585095	23797.703126159755	28604.61571197731	26636.90760547688	31688.714801647653	29418.527441614657	37341.29518913472	34522.95602355134	0.21792076795677606	0.21101639870159666	-73.47038847165823	-4291.451846372336	-68.34342538430064	-3991.9827406331897
25.518937155087716	19368.106379369696	18305.99451481351	25444.721655703626	23787.954857697106	28593.29983560336	26626.381359818795	31676.54879258048	29407.23404625704	37327.54476988198	34510.23185045021	0.2179471125300902	0.21104179019383557	-74.59148310986347	-4383.183199007995	-69.38656159285165	-4077.32896242477
25.672701588741027	19359.1539491083	18297.591517086126	25434.048403949604	23778.00140834884	28581.744346592404	26615.632181598827	31664.123799360746	29395.700239683443	37313.49939734003	34497.23478471602	0.2179739388843113	0.2110676459985984	-75.70021483977325	-4475.133389025927	-70.41817671585886	-4162.8777097687125
25.827392530458226	19350.019199679453	18289.01721874459	25423.154606046683	23767.842208159604	28569.948675900567	26604.659544227245	31651.43929856763	29383.9255363313	37299.15862380186	34483.964409148255	0.21800125590616323	0.21109397467896893	-76.7966447512008	-4567.300952686928	-71.4383275439468	-4248.627598351799
25.983015562916506	19340.70142401932	18280.27096835448	25412.03964631354	23757.476688783878	28557.912258320262	26593.462924742696	31638.49477278442	29371.909456219375	37284.52201140046	34470.42031559141	0.21802907264892307	0.21112078495846434	-77.8808338533272	-4659.684413086623	-72.4470707915898	-4334.577231230214
26.139576302431465	19331.199912388965	18271.35211222826	25400.702910664462	23746.904283488508	28545.63453251405	26582.04180384464	31625.289710664394	29359.651525009245	37269.58913223108	34456.60210504719	0.21805739833563703	0.21114808572413535	-78.95284307532711	-4752.282280246727	-73.44446309756313	-4420.725198918022
26.297080399159835	19321.513952312438	18262.25999437119	25389.143786609973	23736.124427155275	28533.114941049032	26570.395665926408	31611.8236069979	29347.15127406759	37254.35956847538	34442.509387788545	0.21808624236240318	0.21117588602972276	-80.01273326583032	-4845.093051118776	-74.4305610244628	-4507.070079376921
26.455533537303385	19311.642828513093	18252.993956425664	25377.361663256415	23725.136556282625	28520.35293043064	26558.523999107634	31598.095962779153	29334.408240528486	37238.83291252629	34428.14178347424	0.21811561430171994	0.21120419509888172	-81.0605651956721	-4938.115209807642	-75.40542106126668	-4593.61043821089
26.614941435314055	19301.58582284809	18243.55333761383	25365.35593130454	23713.9401089864	28507.347951135893	26546.42629526629	31584.10628527293	29321.42196735547	37223.0087671133	34413.49892126388	0.21814552390590228	0.21123302232847005	-82.09639955786406	-5031.347227616236	-76.3690996231453	-4680.34482870996
26.77530984610034	19291.342214241693	18233.937474679227	25353.12598304783	23702.534525000436	28494.099457646935	26534.102050070916	31569.8540880821	29308.192003404467	37206.88674542958	34398.580439934645	0.21817598111056957	0.21126237729190647	-83.12029696643003	-5124.787563039921	-77.32165305057424	-4767.271791839041
26.93664455723489	19280.911278616906	18224.145701826863	25340.671212370104	23690.91924567644	28480.606908484326	26521.550763012703	31555.338891215382	29294.71790348684	37190.46647126017	34383.385987998794	0.2182069960382038	0.21129226974259474	-84.1323179588071	-5218.434661964886	-78.26313761129859	-4854.389856401831
27.098951391163432	19270.29228882512	18214.17735066152	25327.991014741867	23679.09371398285	28466.869766239546	26508.771937436868	31540.560221154745	29280.999228432218	37173.74757911044	34367.9152238218	0.21823857900178092	0.21132270961741945	-85.13252299689339	-5312.286957797594	-79.19360950146802	-4941.697539167479
27.26223620541477	19259.484514574266	18204.031750124745	25315.084787216176	23667.057374503183	28452.887497607597	26495.76508057406	31525.51761092343	29267.03554515181	37156.72971433618	34352.16781574158	0.21827074050847903	0.2113537070403139	-86.1209724660439	-5406.342871490866	-80.11312484476366	-5029.193344885483
27.426504892812353	19248.48722235538	18193.708226430354	25301.95192842384	23654.80967343384	28438.65957341942	26482.52970357171	31510.210600154307	29252.826426702126	37139.41253327493	34336.14344218905	0.21830349126345952	0.2113852723259017	-87.09772667693323	-5500.600811694749	-81.02173969370779	-5116.8757664021105
27.59176338168682	19237.299675367038	18183.206102998094	25288.591838567427	23642.350058580825	28424.18546867364	26469.06532152474	31494.63873515805	29238.371452348467	37121.79570337787	34319.841791809195	0.21833684217372984	0.2114174159832133	-88.06284586634138	-5595.059174910188	-81.91951003072609	-5204.743284811266
27.758017636089992	19225.921133438234	18172.524700385824	25275.003919414594	23629.677979355914	28409.464662568218	26455.371453506206	31478.801568991752	29223.670207628846	37103.87890334308	34303.26256358337	0.21837080435208506	0.21145014871947843	-89.01639019692084	-5689.716345549561	-82.80649176794395	-5292.794369505718
27.925273656010095	19214.350852949385	18161.66333622009	25261.187574290674	23616.7928867721	28394.496638531884	26441.447622597727	31462.698661527833	29208.722284418207	37085.66182325007	34286.40546695271	0.21840538912112947	0.21148348144399864	-89.9584197584918	-5784.570696096867	-83.68274074810324	-5381.027478301898
28.09353747758831	19202.58808675135	18150.621325124837	25247.142208070065	23603.694233438033	28379.28088425496	26427.29335591943	31446.329579522913	29193.527280992606	37067.14416469511	34269.27022194234	0.21844060801738652	0.21151742527210077	-90.88899456855142	-5879.620587223209	-84.54831274508615	-5469.441057546996
28.2628151733366	19190.632084082667	18139.397978648594	25232.86722716706	23590.38147355192	28363.816891720155	26412.908184659867	31429.69389668718	29178.084802093872	37048.3256409281	34251.85655928693	0.21847647279548865	0.21155199152917165	-91.80817457300145	-5974.864367936738	-85.40326346465736	-5558.033542245626
28.43311285235687	19178.48209048462	18127.99260518966	25218.36203952533	23576.8540628943	28348.10415723263	26398.29164410528	31412.79119375359	29162.39445899409	37029.20597699012	34234.164220556944	0.21851299543245947	0.21158719175477544	-92.71601964739966	-6070.300375757739	-86.24764854561363	-5646.803356220014
28.604436660561465	19166.13734771445	18116.40450991958	25203.62605460665	23563.111458820025	28332.14218144989	26383.443273668683	31395.621058547466	29146.455869560472	37009.78490985233	34216.19295828607	0.21855018813208357	0.21162303770686217	-93.61258959662518	-6165.926936786622	-87.08152355937636	-5735.748912166804
28.77679278089485	19153.597093656543	18104.6329947049	25188.658683378802	23549.15312024965	28315.930469411458	26368.362616918836	31378.18308605648	29130.26865832061	36990.062188556476	34197.94253610007	0.21858806332936748	0.21165954136605827	-94.49794415640645	-6261.742365925573	-87.90494401127216	-5824.868611834012
28.950187433556945	19140.860562231315	18092.677358026798	25173.45933830198	23534.97850765942	28299.468530567665	26353.04922160842	31360.476878500303	29113.832456527416	36970.03757435574	34179.41272884609	0.2186266336950964	0.21169671494005196	-95.37214299407788	-6357.744967023842	-88.71796534139139	-5914.160846163519
29.124626876227456	19127.926983302208	18080.53689489895	25158.027433314626	23520.587083070735	28282.7558788085	26337.502639702205	31342.50204540096	29097.146902224726	36949.710840857566	34160.60332272363	0.21866591214048534	0.21173457086806935	-96.23524570811423	-6453.933032972738	-89.52064292419527	-6003.6239953693
29.30011740429177	19114.795582580464	18068.210896783527	25142.362383818105	23505.978310038638	28265.792032491965	26321.722427404893	31324.258203653302	29080.211640313006	36929.08177416761	34141.514115416605	0.21870591182192994	0.21177312182544514	-97.0873118309537	-6550.304846000858	-90.31303207066958	-6093.256429189816
29.476665351068124	19101.46558152728	18055.69865150472	25126.46360665974	23491.15165363883	28248.576514471344	26305.70814518793	31305.74497759495	29063.026322614616	36908.15017303407	34122.14491622575	0.21874664614585626	0.2118123807282885	-97.92840082877956	-6646.858677796088	-91.09518802863022	-6183.056507002562
29.654277088036206	19087.936197254254	18042.999443160767	25110.330520115513	23476.106580454354	28231.108852122932	26289.45935781675	31286.961999077426	29045.590607940125	36886.91584899449	34102.495546203245	0.21878812877367518	0.21185236073825053	-98.75857210133108	-6743.592789611779	-91.86716598212661	-6273.022577901371
29.832959025067048	19074.20664242121	18030.112552033635	25093.96254387116	23460.842558560904	28213.38857737277	26272.9756343772	31267.908907536897	29027.90416215435	36865.378626523205	34082.56583828802	0.21883037362684124	0.21189307526739212	-99.57788498375157	-6840.5054325331	-92.62902105334797	-6363.152980946004
30.0127176106544	19060.276125131615	18017.03725449653	25077.359099002122	23445.3590575111	28195.41522672295	26256.256548301462	31248.585350065154	29009.966658242538	36843.538343180095	34062.35563744213	0.2188733948920209	0.21193453798315418	-100.3863987478253	-6937.594847700559	-93.38080830367107	-6453.446045351215
30.193559332147448	19046.143848825533	18003.77282291912	25060.519607952177	23429.655548317576	28177.18834127721	26239.301677393516	31228.990981480532	28991.777776376603	36821.394849760436	34041.86480078825	0.21891720702636833	0.21197676281343553	-101.18417260199203	-7034.859266446903	-94.12258273352927	-6543.900090595707
30.37549071598484	19031.809012170368	17990.318525570863	25043.443494511193	23413.731503435272	28158.707466766507	26222.11060385446	31209.12546439959	28973.33720398195	36798.94801044679	34021.09319774892	0.2189618247629179	0.2120197639517796	-101.97126569217653	-7132.296910521574	-94.8543992832274	-6634.513426628895
30.55851832793038	19017.27080894868	17976.673626521664	25026.1301837911	23397.586396742256	28139.97215357347	26204.682914306948	31188.98846930822	28954.644635803965	36776.197702961406	34000.04071018635	0.21900726311609028	0.2120635558626709	-102.7477371028508	-7229.90599230025	-95.57631283401861	-6725.284354048781
30.742648773309874	19002.528427943827	17962.83738554051	25008.57910220108	23381.21970351966	28120.981956756834	26187.0181998195	31168.579674633627	28935.699773975066	36753.1438187207	33978.70723254406	0.21905353738731861	0.21210815328694782	-103.5136458583147	-7327.684715054929	-96.28837820903573	-6816.211164345965
30.92788869724955	18987.581052822417	17948.809057991322	24990.789677420733	23364.630900429995	28101.73643607452	26169.11605592975	31147.898766815524	28916.502328081315	36729.78626299024	33957.09267198904	0.21910066317079396	0.21215357124732925	-104.26905092298693	-7425.631273127161	-96.99065017361136	-6907.292140039615
31.114244784915854	18972.427862014745	17934.587894726927	24972.761338372697	23347.819465494922	28082.235156007162	26150.976082668	31126.945440378633	28897.052015230078	36706.12495504231	33935.196948556215	0.21914865635933808	0.2121998250540638	-105.01401120248192	-7523.743852189742	-97.68318343628198	-6998.525554922409
31.30172376175672	18957.06802859166	17920.173141979845	24954.493515192917	23330.78487807087	28062.477685779802	26132.5978845792	31105.719398004083	28877.34856011666	36682.15982831355	33913.019995292976	0.21919753315040313	0.21224693031069858	-105.7485855447303	-7622.020629491657	-98.36603264970472	-7089.909674265422
31.4903323937443	18941.50072013942	17905.564041251237	24935.98563920044	23313.5266188243	28042.463599384148	26113.981070745434	31084.2203506021	28857.391695092312	36657.89083056536	33890.56175840631	0.21924731005219825	0.2122949029199767	-106.47283274037181	-7720.459774092771	-99.03925241106481	-7181.442755021155
31.68007748761912	18925.725098630923	17890.75982919661	24917.23714286473	23296.04416970481	28022.19247559906	26095.125254806837	31062.448017383795	28837.181160231226	36633.31792404457	33867.82219741004	0.21929800388995763	0.2123437590898596	-107.18681152483623	-7819.05944718048	-99.70289726389456	-7273.123046113178
31.870965891135747	18909.74032029447	17875.759737509245	24898.24745977225	23278.33701391743	28001.663898011127	26076.030054982577	31040.402125933782	28816.716703398444	36608.441085646446	33844.801285274334	0.21934963181233635	0.21239351533968445	-107.89058057812508	-7917.817802279256	-100.35702169775323	-7364.948788602836
32.063004493309954	18893.545535479225	17860.56299280074	24879.016024590932	23260.404635893243	27980.87745503409	26056.6950940909	31018.082412282514	28795.99808031748	36583.2603070787	33821.49900857609	0.21940221129795529	0.2124441885064538	-108.58419852593215	-8016.732985511422	-101.00168014937663	-7456.918215926737
32.25620022466719	18877.13988851794	17845.168816478967	24859.542273033603	23242.246521258898	27959.832739928028	26037.119999568866	30995.488620979235	28775.02505463848	36557.775595027626	33797.91536765118	0.2194557601620841	0.21249579575126581	-109.26772394160798	-8115.803135978058	-101.63692700442334	-7549.02955423668
32.45056005749291	18860.522517585803	17829.576424622624	24839.8256418188	23223.862156803923	27938.529350816836	26017.304403490638	30972.62050516395	28753.797398005565	36531.986971324615	33774.05037674715	0.21951029656347493	0.21254835456588317	-109.94121534665464	-8215.026385994628	-102.26281659779488	-7641.281022591516
32.64609100608406	18843.692554556957	17813.785027853646	24819.865568631092	23205.251030447544	27916.966890706113	25997.24794258617	30949.477826640945	28732.314890125577	36505.894473115724	33749.9040641787	0.2195658390113459	0.2126018827794512	-110.60473121129326	-8314.400861377828	-102.87940321410133	-7733.670833217911
32.84280012700226	18826.649124856904	17797.7938312059	24799.661492078572	23186.412631202984	27895.14496749921	25976.95025825821	30926.060355951067	28710.57731883571	36479.49815303159	33725.47647248334	0.21962240637252098	0.21265639856536137	-111.2583299563994	-8413.92468180973	-103.48674108947307	-7826.197191826999
33.040694519328454	18809.39134731213	17781.602033991378	24779.21285164937	23167.346449140943	27873.063194013193	25956.41099659927	30902.367872445066	28688.58448017212	36452.79807935986	33700.76765857955	0.21968001787872668	0.21271192044826823	-111.90206995388144	-8513.595961116254	-104.08488441192458	-7918.858297861181
33.239781324919136	18791.918333995818	17765.20882966285	24758.519087665765	23148.051975350878	27850.721187993437	25935.629808407364	30878.40016435638	28666.336178438065	36425.79433621859	33675.77769392569	0.219738693134055	0.21276846731126478	-112.536009528063	-8613.412807615474	-104.67388732239488	-8011.652344794013
33.44006772866406	18774.2291900704	17748.613405673714	24737.57964123691	23128.528701901105	27828.118572127758	25914.60634920144	30854.157028874488	28643.832226272585	36398.48702373204	33650.506664681125	0.21979845212258994	0.21282605840321533	-113.16020695769112	-8713.373324533924	-105.2538039166393	-8104.577520499937
33.64156095874556	18756.323013625875	17731.814943333917	24716.39395420879	23108.776121796374	27805.25497405887	25893.34027923514	30829.63827221742	28621.072444718397	36370.876258206925	33624.95467186779	0.2198593152162075	0.21288471334625542	-113.77472047583433	-8813.475610256195	-105.82468824514217	-8197.632007475942
33.84426828689945	18738.19889551538	17714.812617663505	24694.961469113507	23088.79372893495	27782.130026397168	25871.831263511107	30804.843709705874	28598.05666329128	36342.962172312335	33599.121831535085	0.2199213031825518	0.21294445214345684	-114.37960827155621	-8913.717758736573	-106.38659431448468	-8290.813983189873
34.04819702867729	18719.855919185848	17697.60559724167	24673.28162911507	23068.581018062465	27758.743366731083	25850.078971792922	30779.773165835613	28574.784720047985	36314.74491525925	33573.0082749244	0.21998443719319036	0.21300529518667144	-114.97492849166156	-9014.09785991162	-106.93957608900382	-8384.121620461345
34.25335454371064	18701.293160505742	17680.193044053172	24651.353877954312	23048.137484725088	27735.094637637696	25828.08307861743	30754.426474351352	28551.256461655426	36286.224652983714	33546.614148637	0.22004873883195308	0.2130672632645457	-115.56073924113298	-9114.614000018686	-107.48368749106885	-8477.553087726235
34.45974823597649	18682.509687588117	17662.574113330567	24629.177659890807	23027.462625219985	27711.183486691392	25805.843263305265	30728.803478319733	28527.47174345911	36257.40156833047	33519.93961480235	0.22011423010346487	0.2131303775707221	-116.13709858548827	-9215.26426209975	-108.01898240323499	-8571.106549485587
34.66738555406454	18663.50456060994	17644.747953393005	24606.75241964299	23006.555936544166	27687.009566471916	25783.359209970873	30702.904030202742	28503.43042955198	36228.27586123913	33492.98485124867	0.2201809334418693	0.21319465971222543	-116.70406455111515	-9316.046726315282	-108.54551466838893	-8664.780166577548
34.87627399144595	18644.276831627263	17626.713705481307	24584.077602326044	22985.416916341404	27662.57253457134	25760.6306075316	30676.72799193121	28479.132392843374	36198.84774893227	33465.75005167535	0.220248871719753	0.2132601317180403	-117.26169512714841	-9416.959470422007	-109.06333809157513	-8758.572096601129
35.086421086743854	18624.825544385898	17608.470503588997	24561.15265338718	22964.04506284678	27637.872053599625	25737.6571497155	30650.275234977995	28454.577515127694	36169.11746610502	33438.235425826664	0.2203180682572757	0.2133268160478859	-117.8100482670634	-9518.000570236705	-109.57250644131273	-8852.48049432505
35.29783442400536	18605.149734127874	17590.017474289478	24537.977018538742	22942.439874829302	27612.907791189205	25714.438535068304	30623.545640431406	28429.765687153358	36139.08526511688	33410.441199667606	0.2203885468315098	0.213394735601194	-118.34918188964366	-9619.168100033887	-110.07307345031586	-8946.503512030467
35.51052163297529	18585.24842739344	17571.353736559227	24514.55014368891	22920.600851532417	27587.679419998436	25690.97446695944	30596.5390990687	28404.69680869175	36108.751416185674	33382.367615561525	0.22046033168599638	0.2134639137262894	-118.87915388091642	-9720.460133062676	-110.5650928174291	-9040.639299966395
35.72449038937153	18565.120641818292	17552.478401596632	24490.87147486957	22898.527492611986	27562.186617713498	25667.264653586582	30569.25551142919	28379.370788605956	36078.11620758306	33354.01493244935	0.2205334475405228	0.21353437422978816	-119.40002209575323	-9821.874742035754	-111.04861820883525	-9134.886006785557
35.93974841516195	18544.765385926275	17533.390572636778	24466.940458161924	22876.21929807222	27536.429067049296	25643.30880797946	30541.694787887667	28353.78754491976	36047.17994583249	33325.38342603097	0.22060791960112686	0.2136061413862113	-119.91184435843752	-9923.409999547526	-111.52370325859374	-9229.241779903881
36.15630347884324	18524.18165891734	17514.089344761887	24442.75653961947	22853.675768199366	27510.40645574919	25619.10664800252	30513.85684872793	28327.947004886755	36015.94295590949	33296.47338894869	0.22068377357033586	0.21367923994782267	-120.41467846557498	-10025.063978677616	-111.99040157128911	-9323.704766039737
36.374163395721176	18503.368450450147	17494.573804707008	24418.31916518776	22830.89640349238	27484.118476582695	25594.657896355842	30485.741624215567	28301.849105058787	35984.4055814432	33267.285130971984	0.2207610356576448	0.21375369515469705	-120.90858218786161	-10126.834753552452	-112.44876672338432	-9418.273111695424
36.59333602819267	18482.324740419986	17474.843030661345	24393.627780621773	22807.880704591662	27457.564827342358	25569.9622805754	30457.349054671296	28275.49379135501	35952.568184920805	33237.818979184754	0.22083973259024212	0.21382953274502484	-121.3936132704257	-10228.72039976623	-112.89885226367915	-9512.94496353995
36.813829286029524	18461.049498731507	17454.896092065028	24368.681831400503	22784.62817220512	27430.745210839195	25545.019533031933	30428.679090544254	28248.881019130826	35920.431147894335	33208.0752781748	0.22091989162398537	0.21390677896565907	-121.86982943534531	-10330.718995004892	-113.34071171544929	-9607.718468947336
37.03565112666392	18439.54168506598	17434.732049400816	24343.48076263822	22761.138307031473	27403.65933489636	25519.829390928368	30399.731692484893	28222.010753246574	35887.99487118918	33178.054390224905	0.22100154055464127	0.2139854605829104	-122.33728838354	-10432.828619636595	-113.77439857804711	-9702.591776520014
37.25880955547555	18417.80024864314	17414.349953981004	24318.02401899296	22737.410609680905	27376.30691234147	25494.391596296	30370.506831418017	28194.882968136346	35855.259775115344	33147.75669550634	0.22108470772938865	0.214065604893601	-122.79604779658985	-10535.047357307747	-114.19996632861148	-9797.563036617823
37.483312626080554	18395.824127977485	17393.74884772919	24292.311044571663	22713.444580592874	27348.687660997173	25468.705895989155	30341.004488615537	28167.497647876557	35822.226299680755	33117.182592274294	0.2211694220585987	0.2141472397363776	-123.24616533944209	-10637.373295630328	-114.61746842435241	-9892.63040195126
37.70916844062219	18373.61225062857	17372.927762956762	24266.341282831952	22689.239719950867	27320.801303669883	25442.772041678236	30311.224655768885	28139.854786254287	35788.89490480674	33086.33249706536	0.22125571302789535	0.21423039350329734	-123.68769866061484	-10739.804526654072	-115.02695830264565	-9987.79202800151
37.93638515006311	18351.16353294623	17351.885722134644	24240.11417648154	22664.795527595055	27292.6475681379	25416.589789842237	30281.167335062495	28111.954386836598	35755.26607054735	33055.2068448984	0.22134361071050604	0.21431509515169123	-124.12070539510023	-10842.339147618972	-115.42848938377574	-10083.046073688194
38.164970954479706	18328.47687980864	17330.621737658672	24213.629167372765	22640.111502930642	27264.226187136224	25390.158901758296	30250.832539245344	28083.79646303812	35721.34029730913	33023.80608947587	0.22143314577991016	0.21440137421631095	-124.54524316763855	-10944.975261708722	-115.82211507360626	-10178.39070202224
38.39493410335793	18305.551184355067	17309.134811610096	24186.885696394773	22615.187144834068	27235.53689834068	25363.479143490757	30220.220291703736	28055.381038189807	35687.118106074966	32992.13070338898	0.2215243495227936	0.21448926082177106	-124.9613695925218	-11047.710978562012	-116.20788876341976	-10273.824080557562
38.626282895891045	18282.385327712116	17287.42393551022	24159.88320336185	22590.021951555875	27206.579444350133	25336.550285878435	30189.330626533658	28026.708145607347	35652.60003863036	32960.181178324914	0.2216172538523183	0.21457878569529096	-125.3691422780903	-11150.544415189885	-116.58586383400689	-10369.344382203184
38.859025681279114	18258.97817871287	17265.48809006861	24132.621126897313	22564.615420619513	27177.353572665827	25309.372104519407	30158.163588612006	27997.77782865858	35617.78665779118	32927.95802527553	0.22171189132171443	0.2146699801797488	-125.76861882784578	-11253.473696604371	-116.95609365642304	-10464.949785770848
39.09317085903034	18235.328593610393	17243.326244926197	24105.098904314895	22538.967048718026	27147.85903567027	25281.944379755412	30126.719233669257	27968.590140832268	35582.678547636104	32895.46177475025	0.22180829513820594	0.21476287624705112	-126.15985684262705	-11356.4969565738	-117.31863159405475	-10560.638476639986
39.328726879264174	18211.435415783384	17220.937358391227	24077.315971494903	22513.076331606004	27118.095590602665	25254.26689665317	30094.99762836033	27939.14514580526	35547.27631373993	32862.69297698984	0.2219064991772783	0.21485750651183422	-126.54291392346204	-11459.612338451669	-117.67353100496257	-10656.408647484146
39.56570224301631	18187.29747543565	17198.32037716971	24049.27176275751	22486.942763989045	27088.06299953347	25226.339444985028	30062.998850336648	27909.4429175108	35511.58058341144	32829.652202184334	0.22200653799729825	0.21495390424549862	-126.9178476742527	-11562.817996003665	-118.02084524432576	-10752.258499003015
39.80410550254544	18162.9135892875	17175.47423608843	24020.96571073062	22460.565839408377	27057.7610293355	25198.16181920642	30030.72298831641	27879.483540205216	35475.592005932325	32796.34004069185	0.22210844685449507	0.2150521033905917	-127.2847157043143	-11666.112094239332	-118.36062766662508	-10848.186240649782
40.04394526164196	18138.282560260614	17152.397857812124	23992.39724621481	22433.945050122828	27027.18945165416	25169.733818432716	29998.170142156232	27849.26710853595	35439.31125280103	32762.757103262004	0.22221226171831376	0.2151521385755492	-127.64357563035446	-11769.492810227908	-118.69293162735994	-10944.190091351047
40.28523017593832	18113.403177154578	17129.090152553115	23963.565798042706	22407.079886985975	26996.34804287427	25141.05524641297	29965.34042292115	27818.793727608136	35402.73901797799	32728.904021260623	0.22231801928715395	0.2152540451297995	-127.99448508011119	-11872.958334061317	-119.01781048619887	-11040.268280345947
40.52796895322162	18088.274214316185	17105.550017774312	23934.470792934753	22379.969839319932	26965.23658408533	25112.125911502357	29932.23395295537	27788.06351305186	35365.876018135226	32694.781446898345	0.2224257570044999	0.21535785909924915	-128.33750169483392	-11976.506869752891	-119.33531760922779	-11136.419047991745
40.77217035374772	18062.89443130014	17081.776337884487	23905.1116553494	22352.614394784283	26933.854861043554	25082.94562663169	29898.85086595168	27757.076591088276	35328.72299290793	32660.39005346109	0.22253551307545932	0.21546361726215416	-128.67268313185923	-12080.136636149138	-119.64550637105276	-11232.640646546148
41.017843190557436	18037.262572522315	17057.76798392679	23875.48780732967	22325.013039241774	26902.202664132485	25053.514209275847	29865.191307021916	27725.833098596777	35291.2807051509	32625.73053554502	0.22264732648371768	0.21557135714539383	-129.0000870681106	-12183.84586795792	-119.94843015794322	-11328.931341081858
41.26499632979458	18011.377366903573	17033.523813258686	23845.59866834336	22297.165256618326	26870.279788319578	25023.83148141845	29831.255432765327	27694.333183180257	35253.54994119626	32590.803609292634	0.2227612370089244	0.2156811170411542	-129.31977120345255	-12287.632816790603	-120.24414237080055	-11425.289410407655
41.51363869102594	17985.23752750581	17009.042669224837	23815.443655119445	22269.07052875965	26838.086033111453	24993.897269515524	29797.043411338207	27662.577003231567	35215.53151111653	32555.610012633733	0.22287728524452047	0.21579293602403699	-129.63179326295358	-12391.495752115734	-120.53269642698433	-11521.713147888891
41.763779247563185	17958.841751158507	16984.3233808214	23785.02218147836	22240.72833528254	26805.621202505445	24963.711404455877	29762.555422522026	27630.564727998757	35177.22624898988	32520.150505528494	0.22299551261602402	0.2159068539686035	-129.93621100101154	-12495.43296240177	-120.8141457640304	-11618.20086246822
42.0154270267867	17932.188718076417	16959.364762352274	23754.333658157448	22212.138153421696	26772.885104938894	24933.27372151943	29727.79165779185	27598.29653765048	35138.6350131697	32484.42587021438	0.2231159613997842	0.21602291156736847	-130.23308220464241	-12599.442756242119	-121.08854384248116	-11714.750879651867
42.26859111047143	17905.27709146751	16934.165613076497	23723.377492630254	22183.299457871217	26739.877553234874	24902.584060332476	29692.752320383584	27565.772623340577	35099.75868655718	32448.436911455872	0.22323867474221779	0.21614115034925813	-130.5224646969873	-12703.5234634839	-121.35594414891966	-11811.361542492174
42.523280635114425	17878.10551713168	16908.724716847264	23692.153088920735	22154.211720621523	26706.598364545556	24871.642264820854	29657.437625361596	27532.993187272918	35060.59817687832	32412.184456798306	0.22336369667954778	0.2162616126985428	-130.80441634036833	-12807.673436362296	-121.61640019865445	-11908.03121259436
42.77950479226489	17850.672623049188	16883.040841741666	23660.65984741117	22124.874410790657	26673.047360292017	24840.448183159984	29621.84779968535	27499.958442765474	35021.15441696447	32375.66935682484	0.2234910721580527	0.21638434187426347	-131.07899504133093	-12911.891050858423	-121.86996554009238	-12004.758271302097
43.03727282885567	17822.977018958754	16857.112739680928	23628.897164643746	22095.286994450016	26639.22436610052	24809.0016677218	29585.983082275194	27466.668614313698	34981.42836503628	32338.892485416633	0.2236208470548444	0.216509382030161	-131.3462587534741	-13016.174707845785	-122.11669375721976	-12101.541120707057
43.29659404753705	17795.017295925718	16830.939146041776	23596.86443311666	22065.448934445176	26605.12921173636	24777.30257501958	29549.843724078706	27433.123937654454	34941.42100499294	32301.854740017854	0.22375306819919516	0.21663677823513186	-131.6062654818379	-13120.522834450938	-122.35663847340766	-12198.37818485219
43.55747780701245	17766.79202589856	16804.518779257127	23564.56104107268	22035.359690210025	26570.761731033013	24745.350765648585	29513.429988135013	27399.32465982819	34901.133346703966	32264.557041903037	0.22388778339442258	0.21676657649421582	-131.8590732874436	-13224.933885429054	-122.58985335543548	-12295.26791093219
43.81993352237618	17738.299761255083	16777.850340407407	23531.98637228199	22005.018717575826	26536.12176181884	24713.146104224597	29476.742149639824	27365.271039241823	34860.56642630662	32227.000336449597	0.22402504144035734	0.2168988237701426	-132.1047402905242	-13329.406344462186	-122.81639211618312	-12392.20877042599
44.08397066545326	17709.539034336736	16750.932512801166	23499.139805817616	21974.425468573692	26501.20914583943	24680.688459318662	29439.780496009094	27330.96334573051	34819.72130650695	32189.185593413637	0.2241648921564068	0.2170335680054482	-132.34332467634522	-13433.93872573506	-123.03630851978232	-12489.199260496534
44.349598765141174	17680.508356971135	16723.763961544853	23466.020715823735	21943.57939123069	26466.023728676108	24647.97770338834	29402.54532694199	27296.401860618753	34778.599076885126	32151.113807209767	0.22430738640523437	0.21717085814517811	-132.5748846988572	-13538.529575328343	-123.2496563848108	-12586.23790520709
44.6168274077539	17651.206219982865	16696.34333310204	23432.62847127703	21912.47992935986	26430.56535966098	24615.013712706088	29365.036954483738	27261.58687678162	34737.20085420606	32112.785997195737	0.22445257611707792	0.21731074416020302	-132.79947868593445	-13643.177472812124	-123.45648958881793	-12683.32325691916
44.88566623736761	17621.63109269129	16668.669254840795	23398.962435739875	21881.126522342878	26394.833891787148	24581.796367283212	29327.255703086823	27226.51869870446	34695.52778273367	32074.20320796041	0.22460051431471817	0.21745327707115644	-133.01716504431533	-13747.88103283476	-123.65686207260296	-12780.453897695988
45.15612495616904	17591.78142239611	16640.740334569924	23365.021967106393	21849.518604906472	26358.82918161546	24548.325550790956	29289.201909672356	27191.19764254289	34653.581034551025	32035.36650961716	0.22475125513912853	0.2175985089730207	-133.22800226393156	-13852.638906701468	-123.85082784409315	-12877.628440674394
45.42821332480542	17561.65563384944	16612.555160062955	23330.806417340038	21817.655606891236	26322.55108917647	24514.601150477225	29250.875923690102	27155.624036181638	34611.36180988477	31996.276998101148	0.22490485387582088	0.2177464930603812	-133.43204892436188	-13957.4497841876	-124.03844098389527	-12974.84553167224
45.701941162736816	17531.25212871426	16584.112298569715	23296.315132202817	21785.536953013074	26285.99947786777	24480.623057079367	29212.27810717754	27119.79821929264	34568.8713374345	31956.93579547122	0.22506136698191112	0.21789728365336644	-133.62936369927047	-14062.312395201065	-124.21975564902823	-13072.103850631043
45.97731834859046	17500.56928500932	16555.410296315637	23261.54745097641	21753.162062617466	26249.174214347215	24446.391164733333	29173.408834818667	27083.720543393	34526.11087470806	31917.344050217256	0.22522085211392917	0.21805093622429894	-133.82000536272972	-14167.225511666387	-124.39482607872196	-13169.40211328771
46.25435482051728	17469.60545653904	16526.447677987326	23226.502706173636	21720.530349425055	26212.075168420466	24411.905370877725	29134.268494000833	27047.391371901223	34483.081708361016	31877.50293757121	0.2253833681563945	0.21820750742508072	-134.00403279477177	-14272.18794939015	-124.56370659905224	-13266.739072801545
46.533060576550575	17438.358972309357	16497.222946205427	23191.1802232417	21687.641221270052	26174.702212924498	24377.165576154486	29094.8574848718	27010.811080193816	34439.785154542886	31837.413659824568	0.2255489752511872	0.2183670551153346	-134.18150498736213	-14377.198569989763	-124.72645162817935	-13364.113521446474
46.813445674966815	17406.82813592767	16467.734580982957	23155.579320255078	21654.494079829405	26137.05522360502	24342.171684304107	29055.17622039459	26973.980055659944	34396.22255924772	31797.077446649633	0.22571773482773383	0.2185296383913255	-134.35248105115897	-14482.256282964721	-124.88311568227073	-13461.524292441085
47.09552023464871	17375.011224987586	16437.981039169823	23119.699307599323	21621.088320343853	26099.13407898921	24306.92360205678	29015.2251264021	26936.898697756013	34352.3952986714	31756.495555427104	0.225889709634041	0.21869531761569164	-134.5170202209265	-14587.360047671013	-125.03375338018668	-13558.970261660405
47.37929443545016	17342.90649043748	16407.960753882602	23083.539487644666	21587.423331330014	26060.938660252843	24271.421239018655	28975.00464165042	26899.567418059218	34308.30477957466	31715.669271578852	0.2260649637685995	0.2188641544480065	-134.67518186324742	-14692.508875587955	-125.17841945017426	-13656.450349640101
47.66477851856398	17310.512155932083	16377.672133918832	23047.09915440875	21553.49849428274	26022.468851081194	24235.664507552556	28934.515217870412	26861.98664031961	34263.95243965157	31674.599908905744	0.22624356271319163	0.21903621187620365	-134.82702548337693	-14797.701832536608	-125.31716873596451	-13753.963523524813
47.951982786891236	17277.826417167336	16347.113563156101	23010.377593209105	21519.313183368413	25983.724537524544	24199.653322654038	28893.757319818695	26824.156800511722	34219.33974790499	31633.28880993187	0.22642557336663086	0.2192115542488901	-134.97261073182017	-14902.938040928915	-125.45005620233133	-13851.508799032308
48.24091760541319	17244.84744119748	16316.283399934908	22973.374080304362	21484.86676510823	25944.705607847412	24163.3876018219	28852.731425327052	26786.078346884977	34174.468205028155	31591.737346254467	0.22661106407946213	0.21939024730857856	-135.11199741224846	-15008.216682211496	-125.5771369421418	-13949.085242602043
48.53159340156531	17211.573365733926	16285.179976424934	22936.0878825238	21450.15859805114	25905.411952371276	24126.867264922992	28811.43802535037	26747.75174001283	34129.3393437928	31549.946918899725	0.2268001046896598	0.2195723582258701	-135.24524548922636	-15113.536999351345	-125.69846618300653	-14046.691973576322
48.82402066561362	17178.00229842546	16253.801597974283	22898.518256885152	21415.18803243634	25865.843463310837	24090.092234051375	28769.87762401323	26709.1774528409	34083.95472944406	31507.918958685008	0.22699276655935272	0.21975795563461972	-135.3724150959024	-15218.898299354129	-125.81409929395159	-14144.32816640567
49.11820995103327	17144.132316119285	16222.14654244123	22860.664450200216	21379.954409844973	25826.000034603607	24053.062433381598	28728.050738655173	26670.35597073397	34038.315960102635	31465.65492658759	0.22718912261261492	0.2199471096681149	-135.49356654266012	-15324.299955980852	-125.92409179308743	-14241.99305303488
49.41417187488941	17109.96146410185	16190.213059507581	22822.52569866734	21344.457062840174	25785.881561731992	24015.77778901541	28685.957899873858	26631.287791521278	33992.42466717343	31423.15631411954	0.2273892473743558	0.2201398919963046	-135.60876032550004	-15429.741412470117	-126.02849935478298	-14339.685925289989
49.71191711822035	17075.48775531968	16157.999369973722	22784.10122745135	21308.69531459592	25745.48794153867	23978.23822882261	28643.59965156723	26591.973425541106	33946.28251576243	31380.424643709994	0.22759321701034696	0.2203363758641165	-135.71805713469803	-15535.222184360027	-126.1273778172399	-14437.406137354672
50.01145642642306	17040.70916957878	16125.503665034086	22745.3902502494	21272.66847851349	25704.819072033948	23940.4436822748	28600.976550973475	26552.413395683434	33899.89120510051	31337.461469093927	0.22780110936842868	0.22053663613089178	-135.82151786477334	-15640.74186255131	-126.22078319130378	-14535.153108449653
50.3128006096408	17005.623652722206	16092.724105532785	22706.391968842792	21236.375857825366	25663.874852195204	23902.394080272265	28558.089168709084	26512.60823743115	33853.252468974955	31294.268375708078	0.22801300402093244	0.22074074931098644	-135.91920362329984	-15746.30011626333	-126.30877166795835	-14632.926325436682
50.61596054315354	16970.22911578567	16059.658821199078	22667.10557263463	21199.81674518663	25622.65518175874	23864.089354964184	28514.938088805586	26472.558498900195	33806.368076169725	31250.846981094805	0.2282289823083651	0.22094879361557265	-136.01117574096133	-15851.896696241572	-126.39139962717309	-14730.725345607847
50.9209471677702	16934.523434129525	16026.305909861281	22627.53023817188	21162.99042225252	25581.15996100253	23825.529439560843	28471.52390874358	26432.264740877417	33759.23983091306	31207.198935312746	0.2284491273843969	0.2211608489956823	-136.0974957821527	-15957.531438081525	-126.4687236472164	-14828.549799630418
51.22777149022361	16898.504446547264	15992.663436639237	22587.66512865223	21125.89615924246	25539.389090520737	23786.714268138614	28427.84723948519	26391.727536857263	33711.86957333418	31163.325921355972	0.22867352426220003	0.22137699718654208	-136.17822555546445	-16063.204265637323	-126.54080051367782	-14926.399394511245
51.53644458356769	16862.169954349203	15958.72943311403	22547.50939341441	21088.53321448948	25497.342470988675	23747.64377543662	28383.90870550386	26350.947473076183	33664.25917992822	31119.229655580548	0.22890225986218798	0.22159732175323785	-136.25342712453858	-16168.915194518864	-126.60768722899957	-15024.273916671053
51.84697758757708	16825.517720421212	15924.501896474934	22507.0621674124	21050.90083397525	25455.020002919046	23708.31789664567	28339.708944812493	26309.92514854581	33616.410564030804	31074.91188814015	0.2291354230611972	0.2218219081377606	-136.3231628200956	-16274.664335858077	-126.66944102299749	-15122.173235248774
52.15938170914916	16788.54546825661	15889.978788641765	22466.322570671287	21012.998250848945	25412.421586407272	23668.73656718772	28295.248608988026	26268.661175083096	33568.32567630055	31030.374403428887	0.22937310474317585	0.22205084370748146	-136.3874952510305	-16380.451900010929	-126.7261193623417	-15220.097305323929
52.47366822270851	16751.250880962238	15855.158035363647	22425.289707726737	20974.82468493151	25369.547120868436	23628.89972248798	28250.528363195313	26227.15617734007	33520.00650521323	30985.619020534978	0.22961539785142093	0.22228421780510746	-136.4464873173929	-16486.278200591914	-126.77777996212535	-15318.046171489172
52.789848470613855	16713.631600235345	15820.037525290913	22383.962667043932	20936.379342201664	25326.396504761517	23588.80729773572	28205.548886205925	26185.41079282919	33471.45507756284	30940.647593700633	0.22986239744242729	0.2225221218001716	-136.500202223433	-16592.14365860913	-126.82448079720052	-15416.01997144986
53.107933863567155	16675.68522531315	15784.615109022146	22342.340520419104	20897.661414266597	25282.96963530479	23548.4592276376	28160.310870416528	26143.425671948586	33422.67345897548	30895.46201279398	0.23011420074140698	0.2227646491421107	-136.54870348952682	-16698.04880656395	-126.86628011235007	-15514.01893961057
53.42793588102576	16637.40931189202	15748.88859812325	22300.42232236002	20858.670077813873	25239.266408178664	23507.855446159796	28114.815021862833	26101.201478003597	33373.66375443191	30850.06420378883	0.2303709071995328	0.2230118954149914	-136.59205496792129	-16803.9942931002	-126.9032364362647	-15612.043411166407
53.74986607161648	16598.801371016198	15712.855764118623	22258.207109445808	20819.40449404508	25195.286717216783	23466.995886259898	28069.062060230677	26058.738887225867	33324.42810880084	30804.456129254446	0.2306326185529819	0.22326395839394408	-136.6303208557074	-16909.98088744562	-126.93540859274799	-15710.09382598009
54.073736053552395	16559.858867935636	15676.514337454008	22215.693899666116	20779.863808091115	25151.030454085743	23425.8804796089	28023.052718864677	26016.03858879061	33274.96870738433	30758.639788856384	0.23089943888383174	0.22352093810336526	-136.66356571016513	-17016.009484238923	-126.96285571412591	-15808.170732819475
54.399557515052166	16520.579220930533	15639.862006428753	22172.88169173696	20740.04714840682	25106.497507950986	23384.509156300926	27976.787744772268	25973.101284829925	33225.28777647274	30712.617219866363	0.23117147468288907	0.22378293687695672	-136.69185446423944	-17122.081108483486	-126.98563725477288	-15906.274793694727
54.727342214761876	16480.959800103272	15602.896416098154	22129.76946439464	20699.95362614615	25061.687765130664	23342.88184455262	27930.2678986255	25929.92769044448	33175.38758391321	30666.390497684377	0.23144883491451548	0.22405005941966916	-136.71525244228542	-17228.196920660324	-127.00381300472509	-16004.406788325869
55.057101982179326	16440.99792613505	15565.615167143356	22086.356175664863	20659.58233451536	25016.60110873484	23300.99847038953	27883.49395475806	25886.51853371104	33125.27043968848	30619.961736370584	0.23173163108353115	0.224322412871619	-136.73382537747966	-17334.35822217539	-127.01744310498907	-16102.567618927918
55.38884871808102	16400.69086900728	15528.015814708864	22042.640762107505	20618.932348104594	24971.237418290966	23258.85895732057	27836.46670115888	25842.87455568736	33074.93869650897	30573.333089189295	0.23201997730426865	0.22460010687405468	-136.74763942850404	-17440.566460839473	-127.02658806209365	-16200.758315009065
55.722594394951685	16360.035846686056	15490.095867206073	21998.62213803557	20578.002722196587	24925.59656935445	23216.46322599934	27789.186939461593	25798.99651041357	33024.39475041723	30526.506749164506	0.23231399037186587	0.22488325363745185	-136.75676119762647	-17546.823236656375	-127.0313087637769	-16298.980038425885
56.058351057416104	16319.030023768782	15451.85278508203	21954.299194707586	20536.79249205182	24879.67843310395	23173.81119387219	27741.65548492976	25754.885164910167	32973.64104140573	30479.484949647707	0.23261378983587425	0.22517196801181147	-136.76125774987304	-17653.130307903513	-127.03166649573541	-16397.234088715166
56.39613082267415	16277.670510091324	15413.283979551748	21909.67079949188	20495.30067216871	24833.48287592024	23130.902774811788	27693.87316643715	25710.54129917179	32922.68005404751	30432.269964897623	0.23291949807628143	0.2254663675592539	-136.76119663198915	-17759.489597310312	-127.02772295822797	-16495.52190851234
56.7359458809379	16235.954359295163	15374.386811293802	21864.735795002754	20453.526255518947	24787.009758949185	23087.737878736814	27645.840826444004	25665.965706157865	32871.51431814166	30384.864110673607	0.23323124038203197	0.22576657262898997	-136.75664589327062	-17865.903198643588	-127.0195402842437	-16593.84508931078
57.07780849587155	16193.878567352202	15335.158589106763	21819.492998205933	20411.4682127555	24740.258937646337	23044.31641121557	27597.55932096722	25621.15919177803	32820.146409371766	30337.269744841138	0.23354914503214905	0.22607270643476318	-136.7476741058781	-17972.37338338513	-127.00718105711712	-16692.205377297476
57.42173100503407	16151.440071047424	15295.596568526857	21773.94119949426	20369.125491394345	24693.230261305012	23000.638273055163	27549.029519546923	25576.12257487482	32768.57894998097	30289.489267992605	0.23387334337955729	0.22638489513486143	-136.7343503869488	-18078.90260779485	-126.99070832986763	-16790.604679545388
57.7677258203244	16108.635746416096	15255.697950403577	21728.079161729856	20326.497014966364	24645.923572564043	22956.703359872816	27500.252305205744	25530.85668720007	32716.814609460132	30241.52512408028	0.23420396993771	0.22670326791479434	-136.71674442231597	-18185.493520377204	-126.97018564600148	-16889.04507055413
58.115805428429454	16065.462407135625	15215.459879433523	21681.905619253605	20283.58168214033	24598.338706896906	22912.511561650947	27451.228574403303	25485.362373387557	32664.856105252824	30193.379801064853	0.23454116247013423	0.2270279570727433	-136.69492648883897	-18292.148969322443	-126.94567705885129	-16987.52879875712
58.465982391274686	16021.91680287021	15174.879442650468	21635.419276859975	20240.378365815162	24550.475492080626	22868.062762274498	27401.959236984745	25439.640490920596	32612.7062034765	30145.05583157894	0.23488506208300985	0.22735909810789348	-136.66896747959254	-18398.872010526247	-126.91724715364398	-17086.05829354003
58.818269346477535	15977.995617566217	15133.95366787	21588.618808735373	20196.88591217978	24502.333747643064	22823.356839049386	27352.445216122298	25393.69191009392	32560.367719659687	30096.555793605476	0.2352358133208989	0.2276968298117619	-136.63893892982014	-18505.665915901773	-126.88496107009996	-17184.636172519065
59.172679007803275	15933.695467697402	15092.679522087621	21541.502857359184	20153.10313974	24453.913284288483	22778.393662201895	27302.687448250494	25347.517513970284	32507.843519496593	30047.882311172205	0.2355935642657587	0.22804129436264037	-136.60491304337484	-18612.534181978554	-126.84888452554878	-17283.265249059536
59.52922416562417	15889.012900457881	15051.053909828543	21494.07003236571	20109.028838310656	24405.213903299937	22733.17309435787	27252.686882994043	25301.118198331016	32455.136519619187	29999.03805506243	0.23595846663936365	0.22839263742328084	-136.56696272047702	-18719.480538846925	-126.80908383907081	-17381.948540112935
59.887917687380885	15843.944391901625	15009.07367144781	21446.318909365822	20064.66176797204	24356.23539591811	22687.69499000117	27202.44448308867	25254.49487162064	32402.249688387714	29950.025743542796	0.2363306759092797	0.22875100824194983	-136.5251615866	-18826.50895953551	-126.76562595686482	-17480.6892744191
60.24877251804685	15798.486345026282	14966.73558137887	21398.248028726193	20020.00065798876	24306.97754269489	22641.959194910156	27151.961224293755	25207.64845488482	32349.18604669965	29900.848143108185	0.23671035139853314	0.22911655975699435	-136.47958402295626	-18933.623669791035	-126.71857847865977	-17579.49090105761
60.6118016805955	15752.635087799872	14924.036346329012	21349.855894304786	19975.0442056898	24257.440112821096	22595.965545571446	27101.238095296827	25160.579881701426	32295.948668817946	29851.50806924459	0.23709765639912633	0.2294894487050558	-136.43030519755848	-19040.829158204608	-126.6680096849559	-17678.357098319568
60.97701827647021	15706.386871128496	14880.972603420012	21301.14097214088	19929.79107530824	24207.622863427227	22549.713868570154	27050.276097609618	25113.290098104626	32242.54068321944	29802.008387210582	0.23749275828955949	0.22986983573308928	-136.37740109801962	-19148.130186835304	-126.61398856563028	-17777.29178299196
61.34443548605718	15659.73786676297	14837.540918271994	21252.101689097402	19884.239896778785	24157.52553885577	22503.203979955182	26999.07624545463	25065.78006250111	32188.965273463313	29752.352012837517	0.23789582865652373	0.23025788551433848	-136.3209485658008	-19255.53180227056	-126.55658484978267	-17876.29912003968
61.71406656916102	15612.684165142722	14793.737783028811	21202.736431454137	19838.38926449163	24107.147869904238	22456.435684578937	26947.639565642414	25018.050745578552	32135.22567908104	29702.541913349603	0.23830704342093942	0.23065376686843708	-136.26102533148878	-19363.03934714012	-126.49586903662203	-17975.383532682434
62.085924865483435	15565.221773174757	14749.55961432292	21153.043543449417	19792.237736000763	24056.48957303737	22409.408775410036	26895.96709743856	24970.10313020548	32081.325196487873	29652.581108204013	0.23872658296852414	0.23105765288580107	-136.19771005196526	-19470.65847216081	-126.43191242779358	-18074.549712925218
62.46002379510434	15517.346611945753	14705.002751177904	21103.02132576845	19745.783830684868	24005.550349567347	22362.123032818105	26844.059892420184	24921.93821132246	32027.267179916893	29602.472669952007	0.23915463228507916	0.23146972105650232	-136.13108234898755	-19578.39514869731	-126.36478716116108	-18173.802632548846
62.83637685896657	15469.05451436502	14660.063452846338	21052.668033975842	19699.026028358803	23954.32988480046	22314.57822382911	26791.919014321033	24873.55699582369	31973.055042376018	29552.219725121347	0.23959138109669556	0.2318901534038026	-136.06122284933008	-19686.255681856535	-126.29456624578233	-18273.14755456429
63.21499763936286	15420.341222736412	14614.737896581262	21001.98187689028	19651.96276783382	23902.827847148947	22266.774101350373	26739.545538865	24824.960502429018	31918.692256629045	29501.82545512108	0.24003702401509278	0.23231913662255557	-135.9882132268831	-19794.246724184602	-126.22132359870011	-18372.590045197867
63.59589980042612	15371.202386256617	14569.022175338714	20950.961014898705	19604.592445424056	23851.043887206233	22218.710403363406	26686.940553586915	24776.14976154527	31864.18235620099	29451.293097168924	0.24049176068830289	0.23275686222267697	-135.91213624669763	-19902.37529000826	-126.14513408343555	-18472.135986435227
63.979097088622495	15321.633558437732	14522.912295409242	20899.603558207466	19556.913413397255	23798.97763678395	22170.386852083444	26634.10515764023	24727.12581511665	31809.528936408657	29400.625945242162	0.2409557959569431	0.23320352667790864	-135.83307581001282	-20010.648770255968	-126.06607354918015	-18571.791588972323
64.36460333324754	15271.63019445208	14476.404173976498	20847.90756502852	19508.923978367813	23746.628707909804	22121.8031530847	26581.040461591518	24677.889716464066	31754.735655418102	29349.827351053522	0.2414293400163089	0.23365933158009697	-135.75111700228445	-20119.074948117137	-125.98421887285804	-18671.563405931927
64.75243244692527	15221.187648395957	14429.493636599569	20795.871039696445	19460.622399628533	23693.996691782882	22072.958994388344	26527.747587199286	24628.442530111435	31699.806235327695	29298.900725050928	0.24191260858454774	0.23412448379923723	-135.66634614325812	-20227.662015380338	-125.89964800279631	-18771.4583471464
65.14259842611021	15170.301170470895	14382.176414617676	20743.49193071496	19412.006887419866	23641.081157686294	22023.854045513224	26474.227667178347	24578.785331599778	31644.74446327988	29247.849537444057	0.24240582307718123	0.23459919564952375	-135.57885083846486	-20336.41858941503	-125.81244000371589	-18871.483694002964
65.53511535159264	15118.965904079092	14334.44814247397	20690.7681287288	19363.07560113293	23587.881651853873	21974.487956486366	26420.481844947404	24528.919207287287	31589.554192600935	29196.67731925682	0.24290921078825584	0.23508368506168167	-135.48872003368888	-20445.353731007315	-125.72267510426536	-18971.647115051746
65.92999738900669	15067.176882830952	14286.304354956366	20637.697464418467	19313.8266474442	23534.39769628971	21924.86035681227	26366.511274359847	24478.845254135376	31534.23934397049	29145.387663407786	0.24342300507841552	0.23557817576185178	-135.39604407140723	-20554.47696295753	-125.63043474633014	-19071.956682263874
66.32725878934137	15014.929027461798	14237.74048435244	20584.277706314126	19264.25807837846	23480.62878753785	21874.970854398573	26312.31711941642	24428.56457947945	31478.803906621175	29093.98422581861	0.24394744557021422	0.23608289745732675	-135.30091475040535	-20663.7982896436	-125.53580163711013	-19172.420888147783
66.72691388945532	14962.217142654932	14188.751857515634	20530.506558525096	19214.367889296904	23426.57439539976	21824.819034436045	26257.90055395841	24378.07830078333	31423.251939569178	29042.470726551346	0.24448277835098223	0.23659808602943852	-135.20342538700788	-20773.328217292204	-125.43885980261621	-19273.04866347881
67.12897711259382	14909.03591376899	14139.333692840633	20476.38165838212	19164.154016807883	23372.23396159816	21774.404458231686	26203.26276134169	24327.38754537764	31367.587572878037	28990.85095097669	0.24502925618360424	0.23712398373393073	-135.10367087998748	-20883.077775380574	-125.33969464430993	-19373.84939600667
67.53346296890952	14855.379903465626	14089.481097143936	20421.900573987088	19113.614336595627	23317.606898382932	21723.72666199118	26148.404934088303	24276.493450179285	31311.815008954152	28939.128750972042	0.24558713872555876	0.2376608394091455	-135.00174777854772	-20993.05853901431	-125.23839299854808	-19474.832950033247
67.94038605598601	14801.24354823572	14039.18906244785	20367.060801667674	19062.746661164507	23262.692587078112	21672.785155549787	26093.32827351639	24225.397161392706	31255.93852387742	28887.308046152262	0.2461566927566039	0.23820890869239253	-134.89775435194315	-21103.282652174123	-125.13504319735148	-19576.009686736856
68.3497610593647	14746.621154820852	13988.452462664376	20311.859763332086	19011.54873749488	23207.49037656654	21621.579421048766	26038.03398934649	24174.099834191307	31199.962468767128	28835.392825133385	0.24673819241551145	0.23876845424486645	-134.7917906644143	-21213.762852346525	-125.02973513394318	-19677.39048572397
68.7616027530747	14691.50689652651	13937.266050175553	20256.294803718763	18960.018244605522	23151.99958170828	21570.1089115538	25982.52329928179	24122.60263237681	31143.89127118291	28783.38714682919	0.24733191944626473	0.23933974598551994	-134.6839586515125	-21324.512496049516	-124.92256032937439	-19778.986767339986
69.17592600016614	14635.894809425496	13885.624452308539	20200.36318753844	18908.152791020802	23096.219481692122	21518.373049615006	25926.797428563616	24070.906728017995	31087.7294365651	28731.295141784645	0.2479381634541703	0.23992306133430297	-134.57436220130694	-21435.545585758053	-124.81361200343963	-19880.810516214464
69.59274575324658	14579.778788446547	13833.522167700276	20144.062096500875	18855.949912135333	23040.149318313484	21466.371225762494	25870.85760949696	24019.0133010639	31031.481549711087	28679.121013543056	0.24855722217234666	0.2405186854652083	-134.46310723915303	-21546.87679809984	-124.7029851488769	-19982.874305934645
70.01207705502031	14523.152583347202	13780.953562550587	20087.38862622402	18803.407067474465	22983.788294178798	21414.10279693765	25814.705080948163	23966.923538933763	30975.152276293473	28626.86904005232	0.24918940173908255	0.24112691156959015	-134.35030181572438	-21658.52151331678	-124.59077660818002	-20085.191324795596
70.43393503883172	14466.009794566067	13727.91286675873	20030.33978301788	18750.521637843474	22927.13557082969	21361.56708485433	25758.341087810004	23914.638636079264	30918.746364417246	28574.543575107913	0.24983501698659158	0.24174804113024206	-134.23605620006856	-21770.49584626872	-124.47708515494378	-20187.77540291613
70.85833492921113	14408.343868952885	13674.39416994145	19972.912480539293	18697.290922362277	22870.190266785543	21308.763374288603	25701.766880434614	23862.159793519797	30862.268646220255	28522.149049836302	0.2504943917416969	0.24238238420674893	-134.1204829760827	-21882.81667882949	-124.3620115782287	-20290.641040580347
71.2852920424243	14350.148095372411	13620.391417328323	19915.1035363105	18643.7121353792	22812.951455498693	21255.69091129214	25644.98371403096	23809.488218347615	30805.72403951615	28469.689974218378	0.25116785913904033	0.2430302597326575	-134.00369714479893	-21995.501694055274	-124.2456587719098	-20393.803438100964
71.71482178702524	14291.415600179373	13565.898405531325	19856.909668095697	18589.782403258694	22755.41816321869	21202.34890132605	25587.992848025133	23756.625123201648	30749.117549481773	28417.170938654577	0.25185576194741266	0.24369199582503828	-133.8858162303186	-22108.56941184029	-124.12813182729587	-20497.278527024668
72.14693966441222	14232.139342561815	13510.908778185496	19798.32749012944	18535.498761037587	22697.58936676141	21148.73650731152	25530.79554538197	23703.571725708567	30692.454270390892	28364.59661557352	0.2525584529098591	0.24436793010704347	-133.7669603914328	-22222.039226444438	-124.0095381306819	-20601.08300293563
72.58166126938723	14172.312109749437	13455.416021456904	19739.353509189426	18480.858148943065	22639.463991177527	21094.852847592425	25473.393071884642	23650.329247888294	30635.739387394435	28311.97176108446	0.2532762950982293	0.24505841004409876	-133.64725253877987	-22335.931445932947	-123.88998746582365	-20705.234359957278
73.01900229071879	14111.926512084276	13399.413459414749	19679.984120506764	18425.857408766442	22581.040907315833	21040.696993805937	25415.786695370523	23596.898915522444	30578.978178349378	28259.301216675478	0.25400966228290506	0.2457637932944084	-133.52681845731786	-22450.2673335243	-123.76959212096335	-20809.750926916953
73.45897851170821	14050.97497795096	13342.894249264247	19620.215603506225	18370.493280085848	22522.31892927592	20986.267968656462	25357.97768492036	23543.281957483236	30522.176015697376	28206.5899109585	0.25475893931844784	0.24648444807447814	-133.40578693429416	-22565.069150948897	-123.64846700070848	-20914.651905257255
73.90160581075892	13989.449748564195	13285.851376437318	19560.044117368896	18314.76239633125	22463.296811745327	20931.564743588435	25299.967309998872	23489.479605021235	30465.33836839545	28153.842861463472	0.2555245225459852	0.24722075354041825	-133.28428989478925	-22680.360204230994	-123.52672974461893	-21019.957409099676
74.34690016194996	13927.342872609788	13228.277649536662	19499.465696407373	18258.661280682867	22403.973247213253	20876.586236351166	25241.756839541573	23435.493091007447	30408.4708038976	28101.065176480475	0.2563068202131719	0.24797310018581817	-133.16246254313955	-22796.164891689084	-123.40450085085831	-21125.688507215586
74.79487763561212	13864.646200738476	13170.165695131624	19438.47624524688	18202.18634179717	22344.346863057268	20821.331308452623	25183.347540987757	23381.323649129692	30351.57899019232	28048.262056954663	0.25710625291263656	0.2487418902570366	-133.0404435104938	-22912.508754223585	-123.28190380520027	-21231.867267018184
75.24555439890803	13801.351379909294	13111.507952401706	19377.071533801605	18145.333869350892	22284.41621849465	20765.798762494796	25124.740679254148	23326.972513038712	30294.668697895173	27995.438798433217	0.2579232540398497	0.2495275381867998	-132.9183750113807	-23029.418528524227	-123.15906521804936	-21338.51680110721
75.6989467164156	13737.44984758061	13052.296667624802	19315.24719203661	18088.100029394427	22224.179801391445	20709.98733938455	25065.93751564604	23272.440915440984	30237.745802398036	27942.600793065893	0.25875827027143566	0.2503304710470491	-132.7964030070034	-23146.922202818096	-123.03611496722078	-21445.66131603811
76.15507095071504	13672.93282574781	12992.523888507963	19252.99870450593	18030.480859506253	22163.6360249229	20653.89571541453	25006.939306703112	23217.730087136184	30180.81628607805	27889.753531662085	0.2596117620649835	0.25115112902204473	-132.67467737692277	-23265.049075582065	-122.91318634817799	-21553.326163685415
76.61394356297929	13607.79131482551	12932.18145835731	19190.32140465498	17972.47226373779	22102.78322407617	20597.52249920601	24947.74730297442	23162.841255994303	30123.8862405659	27836.902605804105	0.26048420418148877	0.25198996590277256	-132.55335209947953	-23383.829817337915	-122.79041623187004	-21661.53789530741
77.07558111356816	13542.016087374122	12871.261010085453	19127.210468877158	17914.070007339586	22041.619651988316	20540.86622850769	24888.362747720003	23107.77564587035	30066.961869077048	27784.05371002013	0.261376086231628	0.25284744960378885	-132.43258544158016	-23503.296535754576	-122.66794523083081	-21770.32431851141
77.54000026262605	13475.597681669296	12809.753960053364	19063.6609103112	17855.269711256897	21980.14347610928	20483.925366841275	24828.786875532463	23052.534475450884	30010.04948880509	27731.212644016214	0.262287913247132	0.2537240627036825	-132.31254015771992	-23623.48284411244	-122.54591787331083	-21879.714557150844
78.00721777068286	13408.52639511551	12747.65150174618	18999.667572368697	17796.066846385107	21918.35277418269	20426.698299987765	24769.020910876246	22997.11895703052	29953.15553338203	27678.385314971834	0.2632202062786026	0.2546203030104248	-132.19338369916295	-23744.42393343011	-122.42448278636948	-21989.739114443306
78.47725049925933	13340.792277502956	12684.944599280103	18935.22512197651	17736.45672757144	21856.245530032447	20369.18333230368	24709.06606653687	22941.53029521159	29896.286555403894	27625.577739897628	0.26417350302121123	0.25553668415293673	-132.0752884345893	-23866.156648569275	-122.30379288905897	-22100.42993957922
78.95011541147531	13272.38512410999	12621.623980740475	18870.32804252171	17676.434507351696	21793.819629146376	20311.378682859737	24648.923541976448	22885.769685523974	29839.449229025686	27572.796048059194	0.26514835846978496	0.25647373620030556	-131.95843188174695	-23988.719568375498	-122.18400559519432	-22211.820497852284
79.42582957266194	13203.294468652246	12557.680131349793	18804.970626483224	17615.9951694081	21731.072854044705	20253.282481391205	24588.594521588297	22829.83831295876	29782.650352625715	27520.046483467104	0.2661453456049039	0.25743200631014557	-131.84299695094523	-24112.153090122156	-122.06528302652441	-22323.945844565053
79.90441015097758	13133.509576082104	12493.103286466447	18739.146967735993	17555.13352173526	21668.00287942308	20194.892764050903	24528.080172845832	22773.7373504118	29725.896851542766	27467.335407436443	0.2671650561117136	0.2584120594077241	-131.72917220118688	-24236.499518554192	-121.94779223706428	-22436.84270298481
80.38587441802741	13063.019435241325	12427.883424414325	18672.850953510206	17493.844189498795	21604.607267056377	20136.207468952813	24467.381644337627	22717.467957029883	29669.195780886064	27414.66930121601	0.26820810113327853	0.25941447889753705	-131.61715211085175	-24361.80315998476	-121.83170545016765	-22550.54954670556
80.87023974948666	12991.812751372012	12362.01025914491	18606.07625598886	17432.12160757152	21540.883460450754	20077.224431495277	24406.500063682004	22661.03127645408	29612.554328420345	27362.054768689468	0.2692751120604116	0.2604398674091591	-131.5071373613937	-24488.110421382356	-121.71720030704091	-22665.106686404906
81.35752362572781	12919.877938492084	12295.47323273459	18538.816323526076	17369.96001273137	21476.82877923043	20017.941379451935	24345.43653531406	22604.428434954058	29555.979817528332	27309.49853915074	0.2703667413600366	0.26148884757929086	-131.39933513682263	-24615.469915032852	-121.60446012905595	-22780.556361477822
81.8477436324513	12847.203111642219	12228.26150772007	18471.06437146632	17307.353435503308	21412.440413243585	19958.355927816785	24284.1921381361	22547.66053944552	29499.479710251213	27257.007470154436	0.2714836634442827	0.2625620628720514	-131.29395943912095	-24743.932569070254	-121.49367419417467	-22896.94283682946
82.34091746132043	12773.776079013369	12160.363959276634	18402.813372545104	17244.295691627627	21347.715416372408	19898.465573390036	24222.767923023424	22490.728675383856	29443.06161040946	27204.588550443525	0.272626575582639	0.26366017843969924	-131.1912314203728	-24873.551744134165	-121.38503802805644	-23014.312505048234
82.83706291059936	12699.58433396542	12091.769167244933	18334.056046849786	17180.780373135483	21282.65070003031	19838.26768909007	24161.16491017593	22433.633904525905	29386.733266805426	27152.24890295602	0.27379619885965817	0.2647838820261103	-131.0913797333269	-25004.383356704377	-121.27875371125992	-23132.71399441827
83.33619788579601	12624.6150469492	12022.465408013215	18264.784851317956	17116.80083901133	21217.243026328375	19777.759517975654	24099.384086305316	22376.377262550795	29330.50257650889	27099.995787911714	0.274993279180864	0.2659338849154846	-130.99464090060064	-25136.48600935517	-121.17503020300501	-23252.198283039033
83.83834040030794	12548.855057346898	11952.440646264131	18194.991968750466	17052.350205421495	21151.48900089288	19716.938166962405	24037.426401647877	22318.959756531363	29274.377588227708	27047.83660598139	0.2762185883296812	0.2671109229289247	-130.90125970367444	-25269.92112836428	-121.0740836822115	-23372.81881937245
84.34350857607244	12472.290865247925	11881.68252659668	18124.669296314292	16987.421335486648	21085.385065313796	19655.80060021606	23975.29276679147	22261.382362246353	29218.366505765123	26995.778901540154	0.27747292507840704	0.26831575747170194	-130.81148959435086	-25404.75310942717	-120.97613790837568	-23494.631649929564
84.85172064422062	12394.908623179128	11810.178365035157	18053.80843350812	16922.00682857348	21018.9274892019	19594.343632202617	23912.98404930326	22203.646021321583	29162.477691563432	26943.830366004855	0.2787571163564454	0.2695491766342156	-130.7255931280779	-25541.049471600913	-120.88142460177187	-23617.69555419404
85.36299494573534	12316.694127813425	11737.91514044127	17982.400669565046	16856.09900908249	20952.11236183402	19532.563920377608	23850.50107014744	22145.75163819101	29106.719670338134	26891.998841259643	0.28007201847922575	0.2708119963498504	-130.64384242104643	-25678.881020132918	-120.79018384434676	-23742.072187317535
85.87734993211305	12237.632811681799	11664.879485845822	17910.436970261777	16789.689914704177	20884.935583360526	19470.45795749164	23787.844599877135	22087.70007686389	29051.101132801366	26840.292323168997	0.28141851844149396	0.2721050616131605	-130.56651963401237	-25818.322019015905	-120.70266450458439	-23867.826231427956
86.39480416602983	12157.709734918684	11591.057679720541	17837.907964104354	16722.771284116312	20817.392855550162	19408.022063490138	23725.015354586034	22029.492157485503	28995.630939476257	26788.718965180004	0.2827975352788766	0.2734292477620404	-130.49391748177732	-25959.45037336275	-120.61912468455193	-23995.025555515196
86.91537632201124	12076.909577075407	11516.43563721444	17764.803927859128	16655.33454409405	20749.47967204591	19345.25237698463	23662.013991605134	21971.12865267898	28940.318124604888	26737.287082016606	0.284210021501929	0.27478546182779295	-130.42633977210062	-26102.347822675016	-120.53983219310612	-24123.74138491787
87.43908518710603	11995.21662903911	11440.998901380599	17691.1147713936	16587.37079600054	20681.19130810139	19282.14484626811	23598.84110492539	21912.610283651327	28885.171900147863	26686.005153464546	0.2856569646071389	0.2761746439572794	-130.3641019752322	-26247.10014559189	-120.46506504627177	-24254.048480954953
87.9659496615646	11912.614785101623	11364.73263442566	17616.830021792757	16518.870801626726	20612.52280976831	19218.695219848996	23535.497220329715	21853.937716049582	28830.201659878487	26634.88182825008	0.28713938866969213	0.2775977689116386	-130.30753182543776	-26393.7973767207	-120.39511199549088	-24386.025331121404
88.4959887595208	11829.087535227414	11287.62160901723	17541.93880671273	16449.824968345623	20543.468982501414	19154.89903647402	23471.98279021385	21795.111555549123	28775.416983570736	26583.925928012086	0.28865835602313483	0.27905584764634944	-130.25696995713952	-26542.534036529716	-120.33027308683086	-24519.75435085036
89.0292216096782	11744.617957576316	11209.650199690162	17466.42983693251	16380.223333545002	20474.02437914644	19090.751614609468	23408.298188075434	21736.13234315647	28720.827641281838	26533.14645136886	0.2902149690314395	0.280549928977798	-130.21277057742554	-26693.409374992363	-120.27086025204699	-24655.322097361553
89.56566745600044	11659.188711343937	11130.802374398107	17390.291388062218	16310.055548300556	20404.183287273692	19026.24804134817	23344.443702648856	21677.000550206798	28666.443597729376	26482.552578079984	0.29181037195937687	0.2820811013418255	-130.17530217750755	-26846.527630039956	-120.21719793418379	-24792.819496556185
90.1053456584057	11572.782029990067	11051.061686262814	17313.51128136392	16239.310860249163	20333.93971581739	18961.383160706817	23280.4195316613	21617.71657303519	28612.27501676235	26432.15367330324	0.29344575294751335	0.28365049465017717	-130.14494828537136	-27001.998301673215	-120.16962374971627	-24932.342083758675
90.6482756934654	11485.379714934534	10970.411265581	17236.076863639406	16167.978095620283	20263.28738097894	18896.151561276758	23216.225775184652	21558.280727299407	28558.332265926125	26381.959291947078	0.29512234609862886	0.2852592822511695	-130.12210826213413	-27159.93644281663	-120.12848918920281	-25073.990259182174
91.19447715510712	11396.963129809197	10888.833812156008	17157.97498613642	16096.045640380751	20192.21969134863	18830.547563188306	23151.862428555134	21498.693241929774	28504.62592111996	26331.979183118052	0.29684143368283566	0.28690868300137046	-130.10719814519325	-27320.462968061212	-120.09416035944741	-25217.869559207
91.74396975532183	11307.513195365365	10806.311588030248	17079.191982422573	16023.501420446126	20120.729732197855	18764.565204346007	23087.329374830842	21438.954252680356	28451.16677134594	26282.223294662635	0.29860434846922324	0.28859996345558664	-130.10065154076074	-27483.704981401097	-120.06701876949228	-25364.09094444802
92.29677332487483	11217.010385148114	10722.82641070416	16999.713645174048	15950.332880909495	20048.810248890717	18698.19822588984	23022.626376755547	21379.063795253925	28397.965823547875	26232.701777803006	0.30041247619243344	0.2903344401829968	-130.1029205691848	-27649.7961243568	-120.04746216337298	-25512.771105802152
92.85290781402206	11125.434722061058	10638.359646937486	16919.525201822573	15876.526964235305	19976.453629359756	18631.440056833508	22957.753068193575	21319.02179796994	28345.03430753715	26183.424991864467	0.30226725816320615	0.2921134822178426	-130.11447686608153	-27818.87694567954	-120.03590540239747	-25664.032789607998
93.41239329322968	11032.765775960745	10552.89220724155	16838.611289003158	15802.070087364535	19903.65188558837	18564.283797828935	22892.708945000093	21258.828073944806	28292.383681004198	26134.40350909425	0.3041701940326098	0.2939385136537522	-130.13581264329332	-27991.09529428603	-120.03278140055227	-25818.00514333276
93.97524995389855	10938.9826624343	10466.40454118296	16756.95592574023	15726.948117672968	19830.39663403631	18496.722204000853	22827.493355285627	21198.482312748296	28240.02563461059	26085.64811956774	0.30612284472041806	0.2958110163914248	-130.16744181336617	-28166.60673689423	-120.03854211642283	-25974.824083134066
94.54149810909283	10844.06404293249	10378.876633634918	16674.54248530887	15651.146347723105	19756.679074942847	18428.74766679329	22762.10548903329	21137.984071500126	28187.97209715911	26037.169836180707	0.3081268355188904	0.2977325330501833	-130.20990118078043	-28345.575001898687	-120.05365960443123	-26134.63268465735
95.11115819427312	10747.988126449296	10290.288002127829	16591.353665704206	15574.649468746664	19682.489970436127	18360.352194765015	22696.544367022718	21077.33276536666	28136.235240836955	25988.97989972387	0.31018385938408954	0.2997046700546924	-130.2637517055009	-28528.17245151708	-120.07862713060786	-26297.581598926336
95.68425076803395	10650.732672959828	10200.617695468478	16507.371458648533	15497.441542791048	19607.819621372688	18291.52739326593	22630.808829010708	21016.527657413964	28084.827486525734	25941.089784034997	0.3122956804278012	0.3017291009090242	-130.32957984315	-28714.58058407344	-120.11396035641155	-26463.829494904727
96.26079651284576	10552.274998852528	10109.844293817336	16422.57711706398	15419.505973461122	19532.657842825927	18222.26444292321	22564.897521116054	20955.56784777164	28033.76150917265	25893.51120122449	0.3144641376241618	0.30380756967120515	-130.40799896555473	-28904.99056821782	-120.16019859438529	-26633.543530437164
96.84081623580131	10452.59198461704	10017.94591043508	16336.951120935244	15340.825475184134	19456.993938138043	18152.554076860328	22498.80888235184	20894.45226205777	27983.05024321591	25846.2561069689	0.31669114874619025	0.3059418946424201	-130.4996508680888	-29099.60381152574	-120.21790614158999	-26806.899853804614
97.42433086936633	10351.66008507692	9924.900195333259	16250.473141483535	15261.38204092212	19380.816671441607	18082.386556566154	22432.541130243033	20833.17963901084	27932.70688805496	25799.336705865324	0.31897871454865045	0.30813397228616723	-130.60520736939725	-29298.632565859705	-120.28767369494017	-26984.084137809463
98.01136147213543	10249.455342487707	9830.684341090595	16163.122003570792	15181.156908253328	19304.114238552702	18011.75164632707	22366.092245463697	20771.74851727115	27882.744913556864	25752.76545683947	0.3213289232149697	0.31038578139388495	-130.72537200835905	-29502.300571741536	-120.37011985426761	-27165.29214872932
98.60192922959182	10145.953402854782	9735.275091125937	16074.875646250332	15100.130523741109	19226.87423613014	17940.63858612725	22299.459955422433	20710.15722124951	27833.178065587424	25706.555078598656	0.3237439550873634	0.31269938751491266	-130.8608818453922	-29710.843744635116	-120.46589271868106	-27350.730352573562
99.1960554548718	10041.129535862363	9638.648750750692	15985.711081377853	15018.282505505716	19149.08362898768	17869.03606291744	22232.641716719736	20648.403846016237	27784.0203715553	25660.718555120082	0.32622608770089373	0.315076947670075	-131.01250937453733	-29924.51090592565	-120.57567158206257	-27540.616561132018
99.79376158953411	9934.958658845459	9540.781201358863	15895.604350194144	14935.591603911125	19070.728715438945	17796.93218014409	22165.634696394096	20586.48624113802	27735.286145954862	25615.26914116287	0.32877770114384625	0.31752071536978477	-131.18106455314046	-30143.564561643172	-120.7001687345728	-27735.1806207248
100.39506920433367	9827.415365281044	9441.647918151808	15804.530477789429	14852.03566027672	18991.79509054629	17724.31442542428	22098.435751868365	20524.401993384876	27686.9899958926	25570.220367791506	0.33140128376868955	0.3200330459592584	-131.36739695686447	-30368.28173221741	-120.8401313766808	-27934.665146511048
101.00000000000001	9718.473958322604	9341.223991837207	15712.463425357613	14767.591563520939	18912.267607136084	17651.16963624325	22031.041409500078	20462.148408223216	27639.14682657948	25525.586047896253	0.3340994382798551	0.3226164023153237	-131.4654237805894	-30482.091757675447	-120.91430904994708	-28035.668674584256
