# Supplementary material for: White matter micro- and macrostructure brain charts for the human lifespan
Source: Nature. 2026 May 13;655(8124):979–89. doi: 10.1038/s41586-026-10454-2 (PMC13391363; doi:10.1038/s41586-026-10454-2)
Supplement: Supplementary file 12 — Centiles trajectories of brain charts. SDT.T9.1–5 contain the brain charts for the global metrics; SDT.T9.6–509 contain the brain charts for the tract-specific metrics (unnormalized); and SDT.T9.510–1157 contain the brain charts for the tract-specific macrostructural metrics (normalized). Included in each table are the male and female centile trajectories for the 2.5th, 25th, 50th, 75th and 97.5th percentiles; the interquartile range normalized by the 50th centile; and the derivatives of the 50th centiles with respect to both age and log(age). Charts are sampled in logarithmically spaced intervals. Age is reported in years, while centile trajectory values are reported in metric-specific units: diffusivities in mm2 s−1, volume in mm3, surface area in mm2, average length in mm, and FA is dimensionless (unitless). [file 41586_2026_10454_MOESM12_ESM.zip › plotted_curves/SDT.T9.103-CG_left_volume_curve_metrics.csv]

ages	male_0.025th_percentile	female_0.025th_percentile	male_0.25th_percentile	female_0.25th_percentile	male_0.5th_percentile	female_0.5th_percentile	male_0.75th_percentile	female_0.75th_percentile	male_0.975th_percentile	female_0.975th_percentile	male_normalized_quantile_range	fwmale_normalized_quantile_range	male_median_centile_d_age	male_median_centile_d_log_age	female_median_centile_d_age	female_median_centile_d_log_age
0.25	8759.037102837185	8325.304515995274	11366.832206299976	10738.039677291414	12683.382948114544	11956.09010471266	13950.646977892717	13129.194667749976	16221.331010415011	15233.37089927364	0.2037165306892227	0.19999472816920771	9579.582343404958	5531.04791132924	9030.26820140602	5213.88556240298
0.25150637576242696	8769.002648962423	8334.776585299927	11379.764758043559	10750.256823757836	12697.813398770822	11969.693081859474	13966.519251744317	13144.132338638086	16239.786743420857	15250.702585916315	0.20371653074939364	0.19999472822809966	9563.305384564213	5538.228501273785	9014.924598916434	5220.654401681852
0.2530218281966045	8778.994070275623	8344.273248497975	11392.730888716967	10762.505691628892	12712.281317606925	11983.33137867908	13982.432737426638	13159.10879469145	16258.290396131448	15268.079273714178	0.20371653081047292	0.19999472828788076	9530.682702356484	5552.592987980694	8984.172572515905	5234.195197436027
0.25454641199404576	8789.011378692516	8353.794516915113	11405.730613783906	10774.786295512864	12726.786721877761	11997.005011436948	13998.38745391873	13174.124053771578	16276.841990615145	15285.500983391506	0.2037165308724757	0.19999472834856577	9498.118958169129	5566.964051611256	8953.476104502566	5247.742192979436
0.2560801821758082	8799.054585996551	8363.340401751306	11418.763948536414	10787.098649855867	12741.329628646683	12010.713996217992	14014.383419988957	13189.1781335417	16295.441548695318	15302.967735442528	0.20371653093541664	0.19999472841016902	9465.614424820058	5581.341618909966	8922.83545204997	5261.295319258701
0.25762319409447826	8809.12370383948	8372.910914081338	11431.830908095624	10799.442768942567	12755.910054786355	12024.458348927357	14030.420654195928	13204.271051467646	16314.08909195147	15320.479550132426	0.20371653099931075	0.19999472847270514	9433.169372052886	5595.725616869517	8892.250869433396	5274.854507450014
0.2591755034361701	8819.218743741645	8382.506064855103	11444.931507412155	10811.818666896545	12770.528016979177	12038.23808529084	14046.499174888993	13219.402824818299	16332.784641719752	15338.036447497889	0.20371653106417364	0.19999472853618905	9400.78406656161	5610.115972743835	8861.722608053591	5288.419688981026
0.2607371662225343	8829.339717092646	8392.125864898215	11458.065761266955	10824.2263576811	12785.183531718223	12052.053220855774	14062.619000209255	13234.573470666579	16351.528219094214	15355.638447348221	0.20371653113002047	0.1999947286006366	9368.458771992475	5624.5126140420325	8831.250916439109	5301.99079551734
0.2623082388127803	8839.486635151596	8401.770324912266	11471.233684271652	10836.665855099574	12799.876615307643	12065.90377099139	14078.78014809002	13249.783005889816	16370.319844927264	15373.285569265816	0.20371653119686697	0.19999472866606238	9336.193748947699	5638.915468536783	8800.836040243972	5315.5677589681
0.2638887779057103	8849.659509047808	8411.43945547546	11484.43529086942	10849.137172796158	12814.607283863626	12079.789750889724	14094.982636257855	13265.03144717077	16389.15953983093	15390.977832607303	0.20371653126472952	0.19999472873248245	9303.989254974294	5653.324464248959	8770.478222263511	5329.150511495303
0.26547884054176485	8859.858349781007	8421.133267042895	11497.67059533528	10861.64032425627	12829.375553314736	12093.711175566024	14111.226482232958	13280.318810998077	16408.04732417729	15408.715256504069	0.20371653133362458	0.1999947287999132	9271.845544560812	5667.739529442508	8740.177702383138	5342.738985466305
0.2670784841050822	8870.083168221985	8430.85176994703	11510.939611776945	10874.175322807154	12844.181439402846	12107.668059859432	14127.511703330189	13295.64511366697	16426.983218099664	15426.497859863131	0.20371653140356868	0.1999947288683704	9239.762869179714	5682.16059265146	8709.934717638884	5356.333113505971
0.26868776632556873	8880.33397511293	8440.59497439814	11524.24235413523	10886.74218161847	12859.024957683609	12121.660418433627	14143.83831665957	13311.010371280025	16445.967241493196	15444.325661367951	0.20371653147457836	0.19999472893787107	9207.741477233358	5696.5875826394185	8679.749502211343	5369.932828477118
0.2703067452809827	8890.610781067922	8450.362890484732	11537.57883618472	10899.340913702827	12873.906123527197	12135.688265777426	14160.206339127131	13326.414599747786	16464.999414015834	15462.198679479208	0.2037165315466711	0.19999472900843163	9175.781614101026	5711.02042843122	8649.622287403792	5383.538063467015
0.2719354793990299	8900.913596573366	8460.155528173953	11550.949071534314	10911.971531916304	12888.824952118901	12149.751616205367	14176.615787435547	13341.857814789433	16484.07975508908	15480.116932435523	0.20371653161986478	0.1999947290800695	9143.883522104472	5725.459059276152	8619.553301639855	5397.148751784582
0.27357402745947257	8911.242431988387	8469.972897311978	11564.353073627746	10924.634048958962	12903.781458459733	12163.850483858268	14193.066678084784	13357.340031933372	16503.208283898744	15498.080438254205	0.20371653169417642	0.1999947291528017	9112.047440555878	5739.903404689394	8589.542770508677	5410.764826984145
0.2752224485962505	8921.597297545371	8479.815007624511	11577.790855744279	10937.328477375482	12918.775657367183	12177.98488270396	14209.559027372976	13372.861266518052	16522.385019395937	15516.089214732143	0.2037165317696248	0.1999947292266462	9080.273605745286	5754.353394427337	8559.590916755144	5424.386222853325
0.27688080229961526	8931.978203350318	8489.681868717144	11591.26243099918	10950.054829555631	12933.807563475742	12192.154826537762	14226.09285139697	13388.421533692504	16541.609980297744	15534.143279446454	0.20371653184622793	0.19999472930162115	9048.562250873074	5768.808958447538	8529.697960203514	5438.01287336275
0.2785491484182772	8942.385159383193	8499.573490075658	11604.767812344158	10962.813117734648	12948.877191237416	12206.36032898297	14242.668166052885	13404.020848416832	16560.88318508785	15552.242649755064	0.20371653192400416	0.19999472937774446	9016.913606195245	5783.270026992541	8499.86411790736	5451.644712756854
0.28022754716156506	8952.818175498607	8509.489881066695	11618.307012568253	10975.603353994124	12963.984554922701	12220.601403491784	14259.284987037212	13419.659225463285	16580.204652017816	15570.387342797934	0.20371653200297304	0.19999472945503508	8985.327898913063	5797.736530518159	8470.089604040142	5465.2816754798405
0.2819160591015993	8963.27726142591	8519.431050937843	11631.88004429797	10988.425550262084	12979.129668620726	12234.878063345435	14275.943329846958	13435.336679416348	16599.574399107252	15588.577375497181	0.2037165320831538	0.19999472953351163	8953.805353181902	5812.208399689756	8440.374629904982	5478.923696172424
0.28361474517547763	8973.76242676985	8529.397008818249	11645.486919998106	11001.279718313808	12994.3125462402	12249.190321655082	14292.64320978067	13451.05322467376	16618.992444145028	15606.812764558237	0.20371653216456592	0.19999472961319328	8922.346190201584	5826.68556544045	8410.719404019881	5492.5707097304985
0.2853236666874746	8984.27368101087	8539.387763718938	11659.127651972167	11014.165869772221	13009.533201509861	12263.53819136224	14309.384641938954	13466.80887544698	16638.45880468983	15625.093526470413	0.20371653224722955	0.19999472969409968	8890.950628144667	5841.167958914768	8381.124132032506	5506.222651236691
0.2870428853112538	8994.811033505586	8549.40332453317	11672.802252362968	11027.084016108365	13024.791647979133	12277.921685239333	14326.167641225195	13482.60364576178	16657.973498071064	15643.419677507569	0.20371653233116482	0.19999472977625113	8859.618882162496	5855.655511469115	8351.589016776066	5519.879455997143
0.28877246309209376	9005.374493487068	8559.443700036885	11686.510733153003	11040.034168641972	13040.08789901857	12292.340815890302	14342.992222346027	13498.437549458919	16677.536541389334	15661.791233728916	0.20371653241639245	0.1999947298596675	8828.351164426655	5870.148154692259	8322.1142582451	5533.541059515439
0.2905124624491269	9015.964070065389	8569.508898888997	11700.253106165164	11053.016338541838	13055.421967820632	12306.795595751037	14359.858399812209	13514.310600194613	16697.147951517498	15680.208210979545	0.20371653250293353	0.19999472994436868	8797.147684145719	5884.645820410922	8292.70005364623	5547.207397524733
0.29226294617759224	9026.579772227935	8579.598929631911	11714.029383063134	11066.030536826498	13070.79386740014	12321.286037090125	14376.766187939103	13530.222811441388	16716.807745101232	15698.67062489142	0.20371653259080916	0.19999473003037677	8766.008647482842	5899.14844062645	8263.346597343218	5560.878405940253
0.294023977451102	9037.221608839734	8589.713800691685	11727.839575351822	11079.076774364417	13086.203610594746	12335.812152009072	14393.715600847218	13546.17419648827	16736.515938559634	15717.1784908836	0.20371653268004106	0.19999473011771246	8734.934257671237	5913.6559475893155	8234.054080893751	5574.55402088305
0.29579561982392083	9047.889588644013	8599.853520378601	11741.683694378073	11092.155061874764	13101.65121006575	12350.37395244314	14410.70665246308	13562.164768441746	16756.272548086257	15735.731824163357	0.20371653277065174	0.19999473020639721	8703.924714966677	5928.168273755815	8204.822693077382	5588.234178687446
0.29757793723326015	9058.583720262395	8610.018096887381	11755.56175133094	11105.26540992764	13117.136678298364	12364.971450161633	14427.739356519554	13578.194540226057	16776.077589649467	15754.330639726515	0.2037165328626632	0.19999473029645295	8672.980216610711	5942.685351761989	8175.652619827073	5601.918815851677
0.29937099400158496	9069.304012195335	8620.207538297564	11769.473757242242	11118.407828944612	13132.660027602382	12379.604656768463	14444.81372655654	13594.26352458384	16795.931078993275	15772.974952358189	0.2037165329560985	0.19999473038790225	8642.100956944749	5957.2071144850925	8146.544044338167	5615.607869102154
0.3011748548389356	9080.050472822551	8630.421852573943	11783.419722987132	11131.582329199244	13148.221270112774	12394.273583702767	14461.929775921666	13610.37173407678	16815.833031638125	15791.66477663354	0.20371653305098056	0.1999947304807679	8611.287127339281	5971.733494997956	8117.49714700738	5629.301275349688
0.30298958484526295	9090.823110403313	8640.661047566815	11797.399659284447	11144.788920817433	13163.820417790106	12408.978242239262	14479.087517770731	13626.519181086016	16835.78346288141	15810.400126918275	0.20371653314733354	0.19999473057507292	8580.538916199934	5986.26442655595	8088.512105438393	5642.99897167692
0.30481524951277783	9101.62193307681	8650.925131012355	11811.413576697214	11158.027613777896	13179.457482421081	12423.718643488788	14496.286965068299	13642.705877812738	16855.782387798172	15829.18101736929	0.20371653324518108	0.1999947306708406	8549.856508995872	6000.7998426174745	8059.589094464667	5656.700895358808
0.3066519147283146	9112.446948862498	8661.214110532926	11825.461485633095	11171.298417912561	13195.132475619048	12438.494798398757	14513.528130588267	13658.93183627867	16875.829821241747	15848.007461935276	0.20371653334454767	0.19999473076809499	8519.240088286344	6015.339676845353	8030.728286176454	5670.406983859837
0.3084996467757088	9123.298165660504	8671.52799363747	11839.543396344898	11184.601342907075	13210.845408824563	12453.306717753705	14530.811026914478	13675.197068326692	16895.925777844503	15866.87947435741	0.2037165334454577	0.19999473086686037	8488.689833672252	6029.883863073308	8001.929849876091	5684.117174809799
0.31035851233818973	9134.175591251831	8681.866787721712	11853.659318930844	11197.93639830106	13226.596293305725	12468.154412175594	14548.13566644108	13691.501585621147	16916.070272018238	15885.797068169735	0.20371653354793703	0.19999473096716153	8458.20592186274	6044.432335336227	7973.193952139467	5697.831406025216
0.3122285785007863	9145.079233298868	8692.230500068634	11867.80926333526	11211.303593488748	13242.385140158882	12483.037892124488	14565.502061373329	13707.845399648615	16936.26331795511	15904.760256700036	0.20371653365201103	0.19999473106902346	8427.788526650518	6058.985027847346	7944.520756794605	5711.549615492579
0.3141099127527488	9156.009099345543	8702.619137848618	11881.993239348734	11224.702937719132	13258.21196030886	12497.957167898767	14582.910223727813	13724.228521718112	16956.504929627914	15923.76905307009	0.20371653375770582	0.19999473117247177	8397.437818908598	6073.541874992661	7915.910424918868	5725.271741360426
0.31600258298998396	9166.965196817779	8713.032708119896	11896.211256608738	11238.134440096572	13274.076764509631	12512.912249635754	14600.360165333213	13740.650962961821	16976.795120790957	15942.823470196496	0.20371653386504818	0.19999473127753267	8367.153966660611	6088.102811357006	7887.363114893436	5738.997721963562
0.3179066575175057	9177.947533023756	8723.471217828772	11910.46332459995	11251.598109581077	13289.979563344694	12527.903147312056	14617.851897830682	13757.112734335424	16997.133904980503	15961.923520791086	0.20371653397406447	0.19999473138423182	8336.937135003507	6102.667771677021	7858.8789823553525	5752.727495781146
0.3198222050518999	9188.956115154195	8733.934673809923	11924.749452654636	11265.093954988677	13305.920367227469	12542.929870743988	14635.385432674339	13773.613846618593	17017.521295515337	15981.069217361464	0.20371653408478296	0.1999947314925968	8306.787486155052	6117.23669085186	7830.458180219866	5766.461001447402
0.32174929472380437	9199.990950282661	8744.423082786665	11939.069649953039	11278.62198499179	13321.899186401764	12557.992429587948	14652.960781131716	13790.154310415406	17037.957305497308	16000.260572211506	0.20371653419723093	0.19999473160265505	8276.7051794976	6131.809503971599	7802.100858724676	5780.198177770246
0.32368799608040405	9211.052045365945	8754.936451371319	11953.423925523866	11292.182208119686	13337.916030942302	12573.090833340959	14670.57795428439	13806.734136154917	17058.441947812036	16019.497597442029	0.20371653431143705	0.19999473171443372	8246.6903715441	6146.386146278586	7773.807165413629	5793.938963709399
0.3256383790879404	9222.13940724424	8765.474786065386	11967.812288244533	11305.7746327587	13353.970910754988	12588.225091340904	14688.23696302825	13823.353334091438	17078.97523512924	16038.780304951099	0.20371653442742998	0.1999947318279614	8216.743215925992	6160.9665531544015	7745.577245106921	5807.683298351709
0.32760051413423674	9233.253042641445	8776.038093259842	11982.234746841554	11319.399267152623	13370.06383557736	12603.39521276696	14705.937818074008	13840.011914305005	17099.557179903328	16058.108706434581	0.2037165345452396	0.19999473194326695	8186.863863479346	6175.5506601640955	7717.411239989568	5821.43112095492
0.3295744720312385	9244.392958165541	8786.626379235464	11996.69130989101	11333.056119403138	13386.19481497911	12618.601206640067	14723.68052994774	13856.709886701898	17120.187794374036	16077.482813386752	0.20371653466489503	0.19999473206037935	8157.05246219039	6190.138403013814	7689.309289562982	5835.182370912284
0.33156032401756863	9255.55916030872	8797.239650162994	12011.181985818748	11346.745197469996	13402.363858362289	12633.843081823154	14741.46510899117	13873.447261014879	17140.86709056672	16096.90263710056	0.2037165347864276	0.1999947321793284	8127.309157208074	6204.729717543349	7661.27153065661	5848.93698774511
0.33355814176109866	9266.75165544773	8807.877912103435	12025.706782900814	11360.466509171434	13418.570974961798	12649.120847021579	14759.291565362144	13890.22404680369	17161.59508029298	16116.368188668212	0.20371653490986677	0.19999473230014442	8097.634090892505	6219.324539750814	7633.298097460531	5862.6949111176655
0.33556799736153503	9277.9704498441	8818.541171008284	12040.265709263738	11374.220062184453	13434.816173845735	12664.434510783447	14777.159909035063	13907.040253455396	17182.371775151074	16135.87947898157	0.20371653503524528	0.1999947324228579	8068.027402789798	6233.922805766109	7605.389121522196	5876.456080825534
0.3375899633530214	9289.2155496444	8829.229432719763	12054.858772884878	11388.005864045126	13451.099463915725	12679.784081499965	14795.070149801219	13923.895890184765	17203.197186526388	16155.436518732588	0.20371653516259428	0.19999473254750044	8038.489229649771	6248.524451851379	7577.544731752947	5890.220436784904
0.3396241127067558	9300.486960880447	8839.942702971039	12069.485981592703	11401.823922148878	13467.420853907284	12695.16956740573	14813.022297269206	13940.7909660346	17224.07132559186	16175.039318413712	0.20371653529194678	0.19999473267410334	8009.0197054594755	6263.129414412659	7549.765054452233	5903.987919048406
0.3416705188336247	9311.784689469618	8850.680987386493	12084.147343067165	11415.67424375083	13483.780352390204	12710.590976579135	14831.016360865338	13957.725489876175	17244.994203308495	16194.687888318369	0.20371653542333545	0.19999473280269936	7979.618961431086	6277.737629981246	7522.050213311799	5917.758467786014
0.343729255586852	9323.108741214995	8861.444291481874	12098.842864839922	11429.556835966014	13500.17796776882	12726.048316942595	14849.052349833946	13974.699470409492	17265.965830425703	16214.382238541266	0.20371653555679403	0.1999947329333214	7950.28712597955	6292.349035181571	7494.400329378899	5931.532023256645
0.34580039726466444	9334.459121805547	8872.232620664467	12113.572554294551	11443.47170576957	13516.613708282233	12741.541596262767	14867.130273237626	13991.712916163511	17286.986217481583	16234.122378978678	0.20371653569235668	0.19999473306600257	7921.024324813392	6306.9635667921975	7466.815521158278	5945.3085258658975
0.3478840186129729	9345.835836816506	8883.045980233464	12128.336418667057	11457.418859997235	13533.087582004891	12757.070822151103	14885.250139957869	14008.765835496764	17308.05537480366	16253.90831932912	0.20371653583005794	0.1999947332007772	7891.830680897925	6321.581161697861	7439.295904561412	5959.08791611623
0.34998019482807	9357.238891709369	8893.884375379945	12143.13446504585	11471.398305345314	13549.599596846565	12772.63600206381	14903.411958695042	14025.85823659731	17329.173312508858	16273.740069093355	0.20371653596993364	0.19999473333767953	7862.706314438023	6336.201756875496	7411.841592899058	5972.870134596713
0.352089001559344	9368.668291832235	8904.747811187204	12157.966700372206	11485.410048371112	13566.149760552842	12788.23714330233	14921.615737968928	14042.990127483274	17350.34004050415	16293.61763757495	0.2037165361120191	0.1999947334767451	7833.651342950761	6350.8252894235775	7384.452696952503	5986.655122016091
0.3542105149120084	9380.124042419902	8915.636292630857	12172.833131440386	11499.454095493056	13582.73808070528	12803.874253013493	14939.861486118902	14060.161516002983	17371.55556848672	16313.54103388049	0.20371653625635094	0.19999473361800973	7804.665881229099	6365.451696532778	7357.129324937239	6000.442819168791
0.35634481144984936	9391.606148594097	8926.549824579053	12187.733764897917	11513.530452990986	13599.36456472172	12819.547338189806	14958.14921130427	14077.372409835321	17392.819905944398	16333.510266919966	0.20371653640296702	0.19999473376150925	7775.750041396357	6380.080915504601	7329.871582529508	6014.233166939579
0.35849196819798806	9403.114615363658	8937.488411792587	12202.668607245861	11527.639127006278	13616.02921985657	12835.256405669634	14976.478921504571	14094.622816489902	17414.133062155994	16353.525345406972	0.20371653655190444	0.19999473390728115	7746.903932850808	6394.712883702479	7302.679572866298	6028.026106292382
0.36065206264566085	9414.649447624555	8948.452058925064	12217.637664838823	11541.780123542088	13632.732053200829	12851.001462137436	14994.850624519628	14111.912743307348	17435.49504619135	16373.586277859033	0.20371653670320197	0.19999473405536317	7718.127662356477	6409.347538608126	7275.553396600764	6041.821578301955
0.3628251727490157	9426.210650160308	8959.440770523153	12232.640943885488	11555.953448463644	13649.473071682685	12866.782514124106	15013.264327970182	14129.242197459644	17456.905866912104	16393.69307259803	0.20371653685689886	0.19999473420579328	7689.4213340138085	6423.984817776829	7248.493151846342	6055.619524091948
0.3650113769339257	9437.798227641837	8970.45455102651	12247.678450448442	11570.159107498175	13666.252282067308	12882.599568006892	15031.720039297674	14146.611185950058	17478.365532971402	16413.845737750093	0.2037165370130345	0.19999473435861004	7660.785049254075	6438.624658831395	7221.498934224714	6069.4198848661035
0.36721075409881926	9449.41218462784	8981.493404768127	12262.75019044466	11584.39710623535	13683.0696909574	12898.452630009888	15050.217765764854	14164.019715613698	17499.874052814634	16434.04428124623	0.2037165371716495	0.19999473451385388	7632.218906890601	6453.266999479849	7194.570836882573	6083.222601904068
0.3694233836175272	9461.052525564732	8992.55733597427	12277.85616964541	11598.667450127197	13699.925304793089	12914.341706203935	15068.757514455658	14181.467793117376	17521.43143467927	16454.28871082222	0.20371653733278497	0.1999947346715647	7603.723003091291	6467.911777480505	7167.708950473461	6097.027616534382
0.37164934534214805	9472.719254786885	9003.64634876472	12292.99639367659	11612.970144488414	13716.819129852305	12930.266802506985	15087.339292275627	14198.955424960011	17543.037686595373	16474.57903401903	0.20371653749648325	0.19999473483178348	7575.2974314470775	6482.558930683881	7140.9133632169105	6110.834870166145
0.3738887196059291	9484.412376516715	9014.76044715282	12308.170868018826	11627.30519449644	13733.751172250879	12946.227924684154	15105.963105952005	14216.482617472713	17564.69281638569	16494.915258182937	0.20371653766278613	0.1999947349945517	7546.942282914184	6497.20839697076	7114.184160867706	6124.644304255024
0.3761415872261661	9496.131894864711	9025.899635045602	12323.379598007514	11641.672605191607	13750.721437942606	12962.225078347908	15124.628962033834	14234.049376818966	17586.396831665763	16515.297390465737	0.2037165378317376	0.199994735159912	7518.657645879779	6511.860114289448	7087.5214267359115	6138.455860299524
0.3784080295071193	9507.87781382964	9037.063916243811	12338.622588833081	11656.07238147717	13767.72993271953	12978.258268958105	15143.336866892225	14251.655708994671	17608.14973984427	16535.725437824793	0.20371653800338096	0.19999473532790732	7490.443606162909	6526.514020643663	7060.925241703168	6152.269479844719
0.3806881282429484	9519.650137298553	9048.253294442042	12353.899845541	11670.504528119505	13784.776662211952	12994.327501822196	15162.086826720419	14269.30161982838	17629.951548123056	16556.199407023316	0.2037165381777616	0.19999473549858163	7462.300246994011	6541.17005405575	7034.395684258547	6166.085104494821
0.38298196572066395	9531.448869046826	9059.467773228826	12369.211373031854	11684.969049748188	13801.861631888522	13010.432782095324	15180.878847533839	14286.987114981399	17651.80226349724	16576.71930463046	0.20371653835492493	0.19999473567197948	7434.2276490731165	6555.828152606264	7007.932830458973	6179.902675865684
0.3852896247230969	9543.274012738344	9070.707356086596	12384.55717606154	11699.46595085598	13818.984847056438	13026.5741147803	15199.712935170352	14304.712199947766	17673.701892755482	16597.285137021332	0.2037165385349173	0.19999473584814628	7406.225890584756	6570.488254423719	6981.53675399581	6193.72213562578
0.38761118853188686	9555.125571925491	9081.972046391886	12399.937259241298	11713.99523579907	13836.14631286151	13042.751504727892	15218.589095290296	14322.47688005455	17695.650442480022	16617.896910377312	0.20371653871778553	0.19999473602712792	7378.295047142543	6585.150297623593	6955.207526160404	6207.543425451964
0.3899467409304866	9567.003550049096	9093.26184741518	12415.35162703761	11728.556908796885	13853.346034288026	13058.964956636582	15237.507333376374	14340.28116046162	17717.64791904658	16638.554630685794	0.203716538903578	0.19999473620897137	7350.435191873927	6599.814220368862	6928.945215885062	6221.366487049963
0.39229636620718694	9578.907950438672	9104.576762321163	12430.800283772534	11743.150973932408	13870.584016159131	13075.214475052959	15256.467654734051	14358.125046162033	17739.694328624788	16659.258303740637	0.20371653909234352	0.19999473639372428	7322.646395420656	6614.479960846715	6902.749889754225	6235.191262146924
0.3946601491581577	9590.838776312257	9115.916794168545	12446.283233623479	11757.777435151957	13887.860263136572	13091.500064371437	15275.470064491265	14376.00854198177	17761.789677177872	16680.007935141846	0.20371653928413117	0.19999473658143563	7294.928725918755	6629.147457239218	6876.621612010058	6249.017692481633
0.3970381750905084	9602.796030776557	9127.281945910277	12461.8004806234	11772.436296265469	13905.17477972093	13107.8217288346	15294.514567598697	14393.931652580077	17783.933970462967	16700.803530296	0.20371653947899157	0.1999947367721549	7267.282249060459	6643.816647760104	6850.560444571078	6262.845719802659
0.39943052982536675	9614.779716826908	9138.672220393377	12477.352028660755	11787.127560946257	13922.527570251554	13124.179472532913	15313.6011688297	14411.894382449156	17806.127214031018	16721.645094415868	0.2037165396769762	0.19999473696593162	7239.707028048113	6658.487470593303	6824.56644700421	6276.675285831094
0.4018372997009759	9626.789837347216	9150.087620358996	12492.937881479409	11801.851232731127	13939.918638906467	13140.57329940485	15332.729872780192	14429.89673591433	17828.369413226665	16742.532632520593	0.2037165398781376	0.19999473716281688	7212.203123646323	6673.159863925539	6798.63967660442	6290.506332310848
0.40425857157581063	9638.82639511003	9161.52814844244	12508.558042678756	11816.607315020372	13957.347989702486	13157.003213236909	15351.900683868773	14447.938717134033	17850.660573188405	16763.46614943571	0.20371654008252787	0.19999473736286308	7184.7705942206085	6687.833765965886	6772.780188378412	6304.338800982572
0.4066944328317112	9650.88939277652	9172.993807173127	12524.21251571366	11831.395811077738	13974.815626495196	13173.469217663558	15371.113606336714	14466.020330099762	17873.000698848522	16784.445649793062	0.20371654029020209	0.19999473756612304	7157.409495693166	6702.509114877321	6746.98803506	6318.172633572947
0.4091449713770379	9662.978832896371	9184.484598974585	12539.901303894349	11846.21672403042	13992.321552978763	13189.97131616723	15390.368644247763	14484.141578636069	17895.389794932922	16805.471138030804	0.20371654050121446	0.19999473777265056	7130.119881576393	6717.185848802328	6721.2632670816965	6332.007771760691
0.411610275649843	9675.094717907792	9196.00052616428	12555.624410386397	11861.070056868837	14009.865772685993	13206.509512078077	15409.665801488169	14502.302466400286	17917.82786596112	16826.5426183931	0.203716540715621	0.1999947379825	7102.901803019457	6731.863905880135	6695.605932650156	6345.844157220796
0.41409043462106226	9687.237050137483	9207.541590953768	12571.381838210717	11875.95581244683	14027.448288988266	13223.08380857419	15429.005081766652	14520.502996882784	17940.314916246232	16847.66009493039	0.20371654093347885	0.1999947381957272	7075.755308773834	6746.543224193621	6670.016077736858	6359.681731604971
0.41658553779772634	9699.405831800495	9219.10779544846	12587.173590243336	11890.873993481347	14045.069105095305	13239.694208681261	15448.386488614131	14538.743173406578	17962.85094989463	16868.823571498942	0.20371654115484542	0.19999473841238896	7048.680445221253	6761.2237417837605	6644.493746057618	6373.5204365011305
0.41909567522619073	9711.601065000204	9230.699141647625	12602.999669215402	11905.824602552475	14062.72822405519	13256.340715272585	15467.810025383733	14557.022999127345	17985.435970805986	16890.03305176091	0.2037165413797794	0.1999947386325423	7021.677256436553	6775.905396687798	6619.038979159202	6387.360213496722
0.4216209374953856	9723.822751728305	9242.315631444386	12618.860077713152	11920.807642103411	14080.425648754324	13273.023331069062	15487.27569525077	14575.342477033431	18008.069982673216	16911.288539184286	0.20371654160834138	0.19999473885624622	6994.745784144383	6790.58812687546	6593.651816376485	6401.201004120987
0.42416141574008476	9736.070893864597	9253.957266625506	12634.754818177644	11935.823114440196	14098.16138191711	13289.742058638889	15506.783501212372	14593.701609945498	18030.752988982073	16932.590037042515	0.20371654184059151	0.19999473908356025	6967.886067703832	6805.271870217286	6568.332294809632	6415.042749807704
0.4267172016441951	9748.345493176834	9265.624048871254	12650.683892904564	11950.871021731546	14115.935426105767	13306.496900397364	15526.333446087296	14612.10040051631	18053.484993010916	16953.937548414284	0.203716542076592	0.19999473931454448	6941.098144227639	6819.956564581022	6543.0804494433105	6428.885391986463
0.42928838744406506	9760.64655132085	9277.31597975553	12666.647304044387	11965.951366008994	14133.74778372049	13323.287858607066	15545.925532516087	14630.538851230944	18076.26599783091	16975.331076183684	0.20371654231640565	0.19999473954926086	6914.382048535626	6834.6421477659605	6517.896313097328	6442.728872018401
0.43187506593181346	9772.974069840206	9289.03306074549	12682.645053601911	11981.064149166443	14151.598456998934	13340.114935377322	15565.559762960529	14649.016964406204	18099.096006305364	16996.770623039614	0.20371654256009641	0.19999473978777224	6887.737813136075	6849.328557463363	6492.779916427564	6456.5731311813
0.4344773304586784	9785.328050166137	9300.775293201608	12698.677143436209	11996.209372960207	14169.48744801617	13356.978132664293	15585.236139703584	14667.534742190694	18121.97502108968	17018.25619147582	0.2037165428077297	0.19999474003014195	6861.165468278341	6864.015731289983	6467.731287941802	6470.418110661674
0.4370952749383861	9797.708493617343	9312.542678377285	12714.74357526033	12011.387039008536	14187.414758684341	13373.877452270419	15604.954664849014	14686.092186564234	18144.90304463091	17039.787783790216	0.20371654305937165	0.1999947402764354	6834.6650419915095	6878.7036068052985	6442.750454052351	6484.2637515892275
0.4397289938505404	9810.11540139999	9324.335217419042	12730.844350641339	12026.59714879185	14205.380390752702	13390.812895844685	15624.715340321434	14704.68929933814	18167.88007916782	17061.36540208524	0.20371654331508948	0.19999474052671823	6808.236560072284	6893.39212147845	6417.837439090479	6498.109995034058
0.4423785822440318	9822.548774607376	9336.152911366087	12746.979470999842	12041.839703652196	14223.384345807108	13407.784464882021	15644.518167865748	14723.326082154566	18190.90612673022	17082.989048267063	0.20371654357495214	0.19999474078105753	6781.8800460607745	6908.081212644465	6392.992265240755	6511.956781916786
0.4450441357404687	9835.008614219787	9347.995761150232	12763.148937609833	12057.114704793115	14241.426625269833	13424.792160723151	15664.36314904693	14742.002536486345	18213.98118913872	17104.658724045414	0.2037165438390291	0.19999474103952186	6755.595521323383	6922.770817565732	6368.214952643961	6525.80405309936
0.44772575053762753	9847.494921104375	9359.863767595743	12779.35275159851	12072.422153279482	14259.50723039937	13441.835984554416	15684.25028524983	14760.71866363678	18237.10526800453	17126.37443093334	0.20371654410739137	0.1999947413021803	6729.3830050369725	6937.460873396136	6343.505519379862	6539.651749340817
0.4504235234129248	9860.00769601489	9371.756931419115	12795.59091394596	12087.762050037187	14277.62616229006	13458.915937407426	15704.179577678762	14779.474464739273	18260.278364728918	17148.13617024678	0.20371654438011136	0.19999474156910346	6703.242514181882	6952.151317150798	6318.8639814541675	6553.499811267015
0.4531375517269096	9872.546939591444	9383.675253228816	12811.863425484817	12103.13439585283	14295.783421871745	13476.032020158706	15724.151027357102	14798.269940756947	18283.500480502807	17169.943943104096	0.2037165446572623	0.1999947418403638	6677.174063597806	6966.842085745651	6294.290352853015	6567.34817940928
0.4558679334267773	9885.11265236039	9395.618733525205	12828.170286900131	12118.539191373595	14313.979009909592	13493.184233529557	15744.16463512712	14817.105092482474	18306.771616306552	17191.797750425932	0.20371654493891883	0.19999474211603396	6651.177665980533	6981.533115969971	6269.78464554809	6581.196794183459
0.45861476704990445	9897.704834733986	9407.58737270019	12844.511498728927	12133.976437106825	14332.21292700361	13510.372578085604	15764.220401649438	14835.979920537582	18330.091772909313	17213.69759293458	0.203716545225157	0.19999474239618834	6625.253331879154	6996.224344459828	6245.3468694817275	6595.045595860109
0.4613781517274047	9910.32348701017	9419.581171037024	12860.88706135991	12149.446133419753	14350.485173588335	13527.597054236474	15784.31832740268	14854.894425372713	18353.460950868626	17235.643471153624	0.20371654551605423	0.19999474268090264	6599.401069732849	7010.915707718581	6220.977032609284	6608.894524582662
0.4641581871877068	9922.968609372318	9431.600128710064	12877.296975033147	12164.948280539189	14368.795749932457	13544.857662235461	15804.458412683065	14873.848607266644	18376.879150529985	17257.63538540749	0.20371654581168905	0.19999474297025388	6573.620885878801	7025.607142103836	6196.675140904728	6622.743520358112
0.4669549737601532	9935.640201888948	9443.644245784513	12893.741239839703	12180.482878551195	14387.14465613842	13562.154402179154	15824.640657603972	14892.842466326085	18400.34637202628	17279.67333582098	0.20371654611214124	0.19999474326432023	6547.912784578744	7040.298583827447	6172.441198387183	6636.592523057479
0.46976861237862133	9948.338264513497	9455.713522216181	12910.219855721321	12196.049927400763	14405.531892142071	13579.487274007091	15844.865062095552	14911.8760024853	18423.862615277383	17301.75732231882	0.20371654641749265	0.19999474356318162	6522.276768026408	7054.989968946669	6148.275207121391	6650.4414724018425
0.4725992045851658	9961.062797083978	9467.807957851168	12926.732822470016	12211.649426891445	14423.957457712202	13596.85627750133	15865.131625904216	14930.949215505627	18447.427879989515	17323.887344625124	0.20371654672782585	0.19999474386691854	6496.712836334016	7069.681233325973	6124.177167214453	6664.290307935327
0.4754468525336833	9973.813799322636	9479.927552425552	12943.280139727589	12227.281376684881	14442.421352450005	13614.26141228595	15885.440348592048	14950.062104974946	18471.04216565463	17346.063402262764	0.20371654704322506	0.19999474417561422	6471.220987569541	7084.3723126500845	6100.147076844703	6678.138969031163
0.47831165899359906	9986.59127083564	9492.072305565072	12959.861806985266	12242.945776300478	14460.923575788673	13631.702677826659	15905.791229536357	14969.214670307234	18494.705471549823	17368.285494552856	0.2037165473637755	0.19999474448935187	6445.801217800472	7099.063142458908	6076.184932305943	6691.987394924276
0.4811937273535759	9999.395211112855	9504.242216784936	12976.477823583371	12258.642625115086	14479.464126993045	13649.180073430465	15926.184267929297	14988.40691074221	18518.41779673692	17390.55362061436	0.2037165476895651	0.19999474480821675	6420.453521088697	7113.753658107482	6052.290728001855	6705.835524677765
0.4840931616252451	10012.22561952741	9516.437285489394	12993.128188710798	12274.371922362496	14498.043005159	13666.69359824511	15946.61946277719	15007.63882534471	18542.179140061697	17412.86777936333	0.20371654802068237	0.1999947451322961	6395.177889465354	7128.443794721272	6028.464456418995	6719.683297137264
0.4870100664469608	10025.082495335319	9528.657510971367	13009.812901404479	12290.133667132945	14516.660209212865	13684.243251258502	15967.096812899883	15026.910413004078	18565.989500153126	17435.22796951223	0.20371654835721725	0.1999947454616783	6369.974312990904	7143.13348723948	6004.706108187325	6733.530650971923
0.4899445470875755	10037.965837675161	9540.902892412187	13026.531960549017	12305.927858372777	14535.315737911027	13701.829031298352	15987.616316930313	15046.221672433747	18589.848875422864	17457.634189569442	0.20371654869926165	0.19999474579645268	6344.842779774219	7157.822670406662	5981.015672097914	6747.377524669748
0.49289670945023945	10050.875645567712	9553.173428881182	13043.285364876157	12321.754494883926	14554.009589839321	13719.450937031605	16008.177973313841	15065.572602170618	18613.75726406449	17480.086437838556	0.20371654904690883	0.1999947461367106	6319.783275963739	7172.511278750841	5957.393135099206	6761.223856515717
0.4958666600762229	10063.811917915524	9565.469119335363	13060.073112964303	12337.61357532349	14572.741763412492	13737.108966963944	16028.781780307667	15084.963200574548	18637.71466405281	17502.58471241773	0.2037165494002539	0.1999947464825456	6294.7957857777365	7187.1992465821095	5933.838482298888	6775.06958457455
0.4988545061487607	10076.774653502553	9577.789962618928	13076.895203237975	12353.505098203113	14591.512256873613	13754.803119439137	16049.427735980164	15104.393465827568	18661.72107314311	17525.129011198867	0.20371654975939316	0.19999474683405172	6269.880291489884	7201.886507959571	5910.351696999744	6788.914646696299
0.5018603554969207	10089.763850993642	9590.135957462975	13093.751633967175	12369.429061888603	14610.32106829335	13772.53339263857	16070.115838210108	15123.863395933438	18685.776488870222	17547.719331867014	0.20371655012442555	0.19999474719132523	6245.036773486994	7216.572996729054	5886.932760718279	6802.75898052752
0.5048843165994948	10102.77950893426	9602.507102485068	13110.64240326704	12385.38546459937	14629.16819556958	13790.299784580651	16090.846084686229	15143.372988716963	18709.88090854804	17570.35567189961	0.20371655049545048	0.19999474755446442	6220.2652102559805	7231.25864648493	5863.581653162371	6816.60252345819
0.5079264985889148	10115.821625749844	9614.903396188705	13127.567509096994	12401.374304407764	14648.05363642647	13808.102293120066	16111.618472906202	15162.922241823157	18734.03432926832	17593.03802856554	0.20371655087257007	0.1999947479235683	6195.565578403883	7245.943390570581	5840.298352287151	6830.445212659426
0.5109870112551897	10128.890199745565	9627.32483696307	13144.52694926043	12417.395579238722	14666.977388414085	13825.940915947387	16132.43300017623	15182.511152716856	18758.236747900217	17615.76639892462	0.20371655125588747	0.1999947482987389	6170.9378527090885	7260.627162112389	5817.082834315952	6844.286985090468
0.5140659650498691	10141.985229105778	9639.771423082517	13161.520721404011	12433.449286869136	14685.939448907642	13843.815650588353	16153.289663610214	15202.13971868189	18782.488161089295	17638.5407798267	0.20371655164550842	0.19999474868007847	6146.382006066386	7275.309893929865	5793.935073697008	6858.127777423244
0.5171634710900281	10155.106711893444	9652.243152706027	13178.548823016929	12449.535424927122	14704.939815106663	13861.72649440309	16174.188460128815	15221.807936820254	18806.788565256476	17661.36116791067	0.20371655204153974	0.1999947490676926	6121.8980095414445	7289.9915185752325	5770.855043157004	6871.967526080087
0.5202796411622786	10168.254646049767	9664.740023876844	13195.611251430408	12465.653990891582	14723.978484034424	13879.673444585591	16195.12938645887	15241.51580405151	18831.137956597307	17684.227559603773	0.2037165524440907	0.19999474946168724	6097.485832388978	7304.671968327835	5747.842713711783	6885.806167223025
0.5234145877268029	10181.429029393566	9677.262034521895	13212.708003816915	12481.804982091437	14743.055452537084	13897.656498162876	16216.112439132405	15261.263317111901	18855.536331080875	17707.13995112058	0.20371655285327192	0.19999474986217136	6073.145442089532	7319.3511752216145	5724.898054704536	6899.6436367766
0.5265684239214125	10194.629859621009	9689.809182451509	13229.8390771898	12497.988395705268	14762.170717283268	13915.675651994598	16237.137614486208	15281.050472553887	18879.983684449253	17730.098338462445	0.20371655326919644	0.1999947502692555	6048.876804299653	7334.029070947785	5702.021033771336	6913.479870365001
0.5297412635656308	10207.857134304642	9702.381465358594	13247.00446840205	12514.204228760264	14781.324274762706	13933.73090277186	16258.204908660296	15300.877266744857	18904.480012215765	17753.102717416037	0.20371655369197877	0.19999475068305192	6024.679882912431	7348.705586912576	5679.21161686955	6927.314803318586
0.5329332211648017	10221.110850893334	9714.978880818391	13264.204174146207	12530.452478131901	14800.516121286097	13951.822247016868	16279.314317597811	15320.743695866753	18929.025309664827	17776.153083552857	0.20371655412173592	0.19999475110367482	6000.554640091956	7363.380654242821	5656.469768319745	6941.14837069856
0.5361444119142209	10234.391006711332	9727.601426287758	13281.438190953153	12546.733140543009	14819.746252983798	13969.949681081886	16300.465837043535	15340.649755914914	18953.619571850242	17799.249432227945	0.20371655455858656	0.19999475153124058	5976.50103621278	7378.054203701206	5633.795450792182	6954.980507266708
0.5393749517032939	10247.697598957868	9740.249099104773	13298.70651519159	12563.046212563282	14839.014665805222	13988.113201148693	16321.659462543255	15360.59544269749	18978.26279359448	17822.391758579175	0.20371655500265173	0.19999475196586733	5952.519029977731	7392.726165789645	5611.18862534361	6968.811147491913
0.5426249571197181	10261.030624706638	9752.921896488078	13316.009143067375	12579.391690608421	14858.321355518092	14006.312803227625	16342.895189442936	15380.580751834386	19002.95496948766	17845.580057526025	0.20371655545405432	0.19999475240767553	5928.608578350395	7407.396470648237	5588.649251407944	6982.640225524083
0.5458945454536906	10274.390080904997	9765.619815536373	13333.346070622472	12595.769570939472	14877.666317707291	14024.548483156857	16364.173012887448	15400.605678756468	19027.69609388614	17868.814323768675	0.20371655591291943	0.19999475285678797	5904.76963658724	7422.06504807109	5566.177286811639	6996.467675189488
0.5491838347021408	10287.77596437352	9778.34285322773	13350.717293734384	12612.179849661972	14897.049547774212	14042.820236601425	16385.49292781986	15420.67021870449	19052.486160911652	17892.094551786766	0.2037165563793743	0.19999475331332842	5881.002158292104	7436.731827544048	5543.7726878086105	7010.293430001941
0.5524929435729888	10301.188271805333	9791.091006419158	13368.122808115286	12628.622522725354	14916.471040935792	14061.128059052582	16406.854928980392	15440.77436672841	19077.32516445007	17915.42073583857	0.20371655685354853	0.19999475377742448	5857.306095381733	7451.396738171112	5521.4354090821	7024.117423145566
0.55582199148943	10314.62699976539	9803.864271845836	13385.56260931109	12645.09758592198	14935.930792223491	14079.47194582672	16428.259010905254	15460.918117686166	19102.213098150132	17938.792869959612	0.2037165573355742	0.19999475424920465	5833.681398128625	7466.0597087126225	5499.165403753985	7037.939587460831
0.5591710985942444	10328.092144689974	9816.662646120623	13403.03669270079	12661.605034886512	14955.428796482523	14097.851892064658	16449.705167925837	15481.101466242939	19127.149955422417	17962.210947961798	0.20371655782558465	0.19999475472880046	5810.1280151689425	7480.720667558722	5476.962623405736	7051.759855445474
0.5625403857541326	10341.583702885846	9829.486125733298	13420.545053495382	12678.144865094919	14974.965048370685	14116.267892730559	16471.19339416741	15501.324406869919	19152.135729437883	17985.674963431982	0.20371655832371693	0.1999947552163451	5786.645893514622	7495.379542725161	5454.827018086333	7065.578159241471
0.565929974564078	10355.101670529739	9842.334707050031	13438.08768673717	12694.717071863812	14994.53954235758	14134.719942611162	16492.72368354826	15521.586933843506	19177.170413126856	18009.184909731044	0.20371655883010956	0.19999475571197453	5763.234978591558	7510.036261871457	5432.758536352543	7079.394430656917
0.569339987351735	10368.646043667599	9855.208386312697	13455.66458729882	12711.321650349537	15014.15227272353	14153.208036314805	16514.296029778525	15541.889041244202	19202.253999177647	18032.740779992597	0.20371655934490382	0.1999947562158271	5739.895214204211	7524.690752230119	5410.75712523167	7093.208601099439
0.5727705471818436	10382.216818213787	9868.107159638103	13473.275749882314	12727.95859554721	15033.803233558447	14171.732168270317	16535.91042635891	15562.230722955415	19227.386480035104	18056.342567121617	0.20371655986824314	0.19999475672804312	5716.6265425933525	7539.342940653674	5388.822730275104	7107.020601613913
0.5762217778606706	10395.8139899505	9881.031023017431	13490.921169018182	12744.627902289978	15053.492418760965	14190.292332726223	16557.566866579768	15582.611972662588	19252.567847899518	18079.990263793414	0.20371656040027405	0.19999475724876623	5693.428904432803	7553.9927535844035	5366.955295560649	7120.830362862442
0.5796938039404782	10409.437554526881	9893.97997231541	13508.600839064371	12761.329565247956	15073.219822037172	14208.88852374955	16579.265343519684	15603.032783851857	19277.798094724985	18103.683862452093	0.2037165609411452	0.19999475777814119	5670.302238869946	7568.640117076691	5345.154763721395	7134.637815136928
0.5831867507240184	10423.087507458498	9906.954003269802	13526.31475420557	12778.063578927571	15092.985436899859	14227.520735225095	16601.005850044665	15623.4931498093	19303.07721221844	18127.423355309664	0.20371656149100775	0.19999475831631675	5647.2464835043065	7583.284956749529	5323.421075938968	7148.442888324615
0.5867007442690553	10436.763844126304	9919.953111490431	13544.062908451842	12794.829937670307	15112.789256666993	14246.188960854026	16622.788378806454	15643.993063619357	19328.405191837755	18151.208734344225	0.20371656205001565	0.19999475886344337	5624.261574410833	7597.9271977799945	5301.754171952605	7162.24551189132
0.5902359113929144	10450.466559776078	9932.977292458632	13561.845295637919	12811.628635651998	15132.63127446094	14264.893194153105	16644.61292224168	15664.532518164	19353.782024790675	18175.039991298996	0.20371656261832594	0.1999947594196745	5601.347446167842	7612.566764919087	5280.153990090359	7176.045614902861
0.5937923796770596	10464.19564951743	9946.026541526337	13579.661909421904	12828.459666881641	15152.511483207023	14283.63342845336	16666.47947257024	15685.11150612126	19379.20770203302	18198.91711768061	0.20371656319609754	0.1999947599851657	5578.504031870514	7627.2035824810155	5258.620467286557	7189.8431260176
0.597370277471697	10477.951108323246	9959.100853915495	13597.512743284551	12845.323025200674	15172.429875632679	14302.409656899292	16688.388021794446	15705.730019964369	19404.68221426762	18222.840104758106	0.2037165637834927	0.19999476056007612	5555.731263148133	7641.837574339937	5237.1535390901845	7203.637973470613
0.6009697339004076	10491.732931028635	9972.200224717137	13615.397790527913	12862.218704281737	15192.386444266003	14321.22187244747	16710.33856169735	15726.388051960219	19430.205551942403	18246.80894356117	0.20371656438067678	0.19999476114456713	5533.029070148012	7656.468663875014	5215.753139653476	7217.430085037835
0.6045908788648067	10505.541112330196	9985.324648890622	13633.317044274378	12879.146697627728	15212.381181434637	14340.070067865521	16732.331083841556	15747.085594168238	19455.777705249027	18270.823624878805	0.20371656498781734	0.19999476173880334	5510.397381592542	7671.096774030477	5194.419201786863	7231.219388080761
0.6082338430492322	10519.375646785187	9998.474121262887	13651.270497465588	12896.106998570824	15232.414079264589	14358.954235730991	16754.36557956791	15767.822638439155	19481.398664121334	18294.884139257912	0.2037165656050849	0.19999476234295113	5487.836124766851	7685.72182725789	5173.151656945236	7245.0058094980195
0.611898757925461	10533.236528810574	10011.648636527514	13669.258142861228	12913.099600271285	15252.485129678858	14377.874368430072	16776.442039994014	15788.599176413592	19507.06841823363	18318.990477001655	0.20371656623265347	0.19999476295718144	5465.34522553673	7700.343745520804	5151.950435244013	7258.789275727235
0.6155857557574533	10547.123752682219	10024.848189243972	13687.279973037952	12930.124495716489	15272.594324396263	14396.830458156459	16798.560456012907	15809.415199520834	19532.786956999138	18343.142628168018	0.20371656687070067	0.1999947635816671	5442.924608385656	7714.962450319435	5130.815465498716	7272.569712772965
0.6192949696061266	10561.037312534021	10038.072773836815	13705.335980388292	12947.181677719862	15292.741654930192	14415.82249691023	16820.720818291702	15830.27069897755	19558.554269568467	18367.340582568366	0.2037165675194054	0.199994764216584	5420.574196389876	7729.577862620354	5109.746675196104	7286.3470461321995
0.6230265333341571	10574.977202356846	10051.322384594634	13723.426157119242	12964.271138919563	15312.927112587065	14434.850476496333	16842.9231172699	15851.165665786186	19584.37034482757	18391.58432976552	0.20371656817895153	0.19999476486211154	5398.293911251938	7744.189902882557	5088.743990527233	7300.121200824156
0.6267805816108112	10588.943415997766	10064.597015669351	13741.550495251298	12981.392871777573	15333.15068846523	14453.914388523595	16865.167343158166	15872.10009073384	19610.235171396405	18415.873859072515	0.2037165688495249	0.19999476551843207	5376.083673341898	7758.79849107936	5067.807336430997	7313.892101412639
0.6305572499168048	10602.935947159065	10077.89666107528	13759.708986617165	12998.546868578465	15353.412373453528	14473.014224403345	16887.45348593676	15893.073964390778	19636.148737627045	18440.209159550825	0.2037165695313148	0.19999476618573148	5353.943401677068	7773.403546649963	5046.936636565952	7327.659671956673
0.634356674549194	10616.954789397303	10091.221314688226	13777.901622860532	13015.733121428262	15373.71215822994	14492.149975348142	16909.78153535406	15914.087277109	19662.11103160201	18464.590220008748	0.20371657022451492	0.19999476686419754	5331.873013925273	7788.004988467321	5026.13181332266	7341.423835981637
0.6381789926262927	10630.99993612221	10104.570970244442	13796.128395434655	13032.951622253086	15394.050033259993	14511.321632370276	16932.151480924775	15935.14001902065	19688.12204113215	18489.017028999515	0.20371657092932063	0.19999476755402334	5309.872426450485	7802.602734879125	5005.392787860008	7355.184516517911
0.642024342092622	10645.071380595899	10117.945621339868	13814.389295601313	13050.202362798176	15414.425988795607	14530.529186280679	16954.563311928716	15956.23218003676	19714.181753755245	18513.48957481987	0.2037165716459324	0.19999476825540374	5287.941554336576	7817.196703714784	4984.719480128726	7368.941636100411
0.6458928617238878	10659.169115931769	10131.34526142909	13832.68431442943	13067.485334626555	15434.840014873538	14549.772627687433	16977.017017409056	15977.36374984566	19740.290156733987	18538.007845508204	0.2037165723745526	0.19999476896853782	5266.080311352154	7831.78681219928	4964.11180885206	7382.695116717368
0.6497846911319898	10673.293135093429	10144.769883824398	13851.01344279363	13084.800529117805	15455.292101313798	14569.051946994405	16999.51258617062	15998.53471791145	19766.44723705395	18562.57182884281	0.20371657311538913	0.19999476969362778	5244.288610005286	7846.372977008112	4943.569691549754	7396.444879814517
0.6536999707700591	10687.443430893789	10158.219481694741	13869.376671373091	13102.147937466741	15475.782237718347	14588.36713439978	17022.0500067784	16019.745073472419	19792.65298142193	18587.18151234001	0.20371657386865122	0.1999947704308799	5222.566361559089	7860.955114264041	4923.093044559704	7410.190846304409
0.6576388419375281	10701.619995993979	10171.694048064828	13887.773990650136	13119.527550682229	15496.310413469535	14607.71817989475	17044.62926755591	16040.994805539556	19818.90737626397	18611.83688325246	0.2037165746345534	0.1999947711805032	5200.913476017769	7875.533139480744	4902.681783062872	7423.9329365687445
0.661601446785229	10715.822822902204	10185.193575814104	13906.205390908759	13136.939359585887	15516.876617728463	14627.105073262048	17067.250356583318	16062.283902895004	19845.210407723232	18636.53792856735	0.2037165754133133	0.19999477194271115	5179.329862141283	7890.106967558153	4882.335821053013	7437.671070391312
0.6655879283205246	10730.05190397271	10198.7180576756	13924.670862233254	13154.383354810592	15537.480839433445	14646.527804074309	17089.913261695805	16083.612354090208	19871.562061658053	18661.28463500425	0.2037165762051532	0.19999477271772054	5157.815427494468	7904.676512829028	4862.055071386276	7451.405167003162
0.6695984304124688	10744.307231404751	10212.267486235065	13943.170394506915	13171.859526799364	15558.123067298564	14665.986361692809	17112.617970481937	16104.980147444569	19897.962323640113	18686.076989013553	0.20371657701029802	0.19999477350575223	5136.37007844355	7919.241689018905	4841.839445800753	7465.1351450807415
0.6736330977969988	10758.588797241415	10225.841853929815	13961.703977410505	13189.367865803888	15578.803289811955	14685.480735265843	17135.364470281806	16126.387271043632	19924.4111789522	18710.914976774366	0.20371657782897704	0.199994774307031	5114.993720154045	7933.802409216762	4821.688854901353	7478.860922701191
0.6776920760821589	10772.896593368525	10239.44115304769	13980.271600420812	13206.90836188318	15599.521495234205	14705.010913727208	17158.152748185264	16147.833712737443	19950.908612586212	18735.79858419263	0.20371657866142392	0.1999947751217848	5093.686256604036	7948.358585868496	4801.603208171437	7492.582417327911
0.6817755117533548	10787.23061151341	10253.065375725886	13998.87325280907	13224.481004902049	15620.27767159659	14724.576885794531	17180.982791029986	16169.319460138704	19977.454609240882	18760.727796898947	0.20371657950787664	0.19999477595024648	5072.447590632364	7962.910130815115	4781.582414021017	7506.299545857124
0.6858835521786408	10801.590843243932	10266.714513950043	14017.508923639703	13242.085784529963	15641.071806699687	14744.178639967971	17203.85458539992	16190.844500621359	20004.04915331999	18785.702600246957	0.20371658036857676	0.19999477679265293	5051.277623930015	7977.456955251284	4761.62637977954	7520.012224578299
0.6900163456140378	10815.977279967141	10280.388559552946	14036.17860176858	13259.722690239354	15661.903888111381	14763.816164528354	17226.76811762315	16212.408821318528	20030.692228929845	18810.72297931095	0.20371658124377057	0.19999477764924475	5030.1762570349965	7991.998969686683	4741.735011688201	7533.720369132701
0.6941740412088835	10830.389912928149	10294.08750421347	14054.882275841555	13277.39171130426	15682.773903165302	14783.489447535661	17249.723373770095	16234.012409120854	20057.383819877276	18835.788918883936	0.20371658213370758	0.19999477852026665	5009.14338938077	8006.536083997227	4721.908214945579	7547.423894562293
0.6983567890112157	10844.828733208951	10307.811339455457	14073.61993429293	13295.092836798887	15703.681838959063	14803.198476827409	17272.72033965167	16255.655250674752	20084.123909667378	18860.90040347561	0.2037165830386434	0.19999477940596838	4988.1789192846045	8021.06820737198	4702.145893701585	7561.122715265024
0.702564739973187	10859.293731727133	10321.56005664648	14092.391565343802	13312.826055596011	15724.627682352439	14822.943240016904	17295.7590008172	16277.337332380446	20110.91248150119	18886.057417310105	0.20371658395883677	0.19999478030660353	4967.282743972493	8035.59524832014	4682.447951074457	7574.816744996235
0.7067980459565127	10873.78489923471	10335.333646996747	14111.197157000537	13330.591356365576	15745.611419965655	14842.723724491647	17318.83934255259	16299.05864039026	20137.749518273493	18911.259944323967	0.2037165848945515	0.1999947812224304	4946.454759587767	8050.117114658002	4662.814289164264	7588.505896860734
0.7110568597379514	10888.302226316793	10349.132101557832	14130.036697053052	13348.388727573034	15766.633038177468	14862.53991741152	17341.961349878195	16320.819160606587	20164.635002570398	18936.50796816384	0.20371658584605598	0.19999478215371114	4925.694861218333	8064.63371352246	4643.24480907456	7602.190083321184
0.7153413350148182	10902.84570339045	10362.9554112216	14148.910173073344	13366.218157477999	15787.692523123551	14882.391805707255	17365.12500754704	16342.618878680254	20191.568916667227	18961.801472184554	0.20371658681362378	0.19999478310071328	4905.002942886902	8079.144951326307	4623.739410904003	7615.869216152467
0.7196516264105322	10917.415320703234	10376.803566718776	14167.817572413569	13384.079634132375	15808.789860694313	14902.279376078382	17388.330300042435	16364.457780008242	20218.551242525788	18987.140439446448	0.20371658779753196	0.1999947840637095	4884.378897565417	8093.650733742397	4604.29799376172	7629.5432064393535
0.7239878894801961	10932.011068331998	10390.67655861787	14186.758882204529	13401.973145378986	15829.925036533241	14922.202614991678	17411.57721157615	16386.335849731975	20245.58196179219	19012.52485271346	0.20371658879806404	0.19999478504297558	4863.822617222089	8108.150965762325	4584.920455812244	7643.21196462214
0.7283502807162107	10946.632936181593	10404.5743773239	14205.734089353962	13419.898678849924	15851.098036034986	14942.161508679346	17434.865726086296	16408.253072735355	20272.661055794455	19037.95469445078	0.20371658981550742	0.19999478603879411	4843.333992795553	8122.645551613532	4565.606694247341	7656.87540042121
0.7327389575539218	10961.280913983446	10418.497013077049	14224.743180544707	13437.856221964823	15872.3088443433	14962.156043137089	17458.195827235093	16430.209433642605	20299.788505539862	19063.42994682239	0.20371659085015534	0.19999478705145096	4822.912914216286	8137.1343947672285	4546.356605308829	7670.533422841225
0.7371540783773028	10975.954991294218	10432.444455951401	14243.786142232975	13455.845761929231	15893.557446349145	14982.186204122294	17481.567498406734	16452.20491681632	20326.96429171251	19088.95059168878	0.20371659190230557	0.19999478808123827	4802.559270445723	8151.617397974711	4527.1700843258295	7684.18594021257
0.74159580252467	10990.655157494555	10446.416695853744	14262.862960646722	13473.867285733073	15914.843826688832	15002.251977152333	17504.9807227054	16474.239506355563	20354.18839467099	19114.516610604747	0.20371659297226158	0.19999478912845248	4782.272949461127	8166.09446320869	4508.047025700565	7697.83286012942
0.746064290294433	11005.381401787532	10460.413722522097	14281.973621783643	13491.92078014874	15936.167969741817	15022.35334750243	17528.435482952787	16496.313186093546	20381.460794445502	19140.12798481672	0.20371659406033107	0.19999479019339592	4762.053838269319	8180.5654916558415	4488.987322916044	7711.474089442287
0.7505597029508803	11020.133713197363	10474.435525524465	14301.118111409478	13510.006231729514	15957.529859628808	15042.490300203895	17551.931761686068	16518.4259395957	20408.7814707355	19165.784695260496	0.20371659516682916	0.1999947912763759	4741.901822933927	8195.030383733567	4469.990868570982	7725.109534279909
0.7550822027299987	11034.912080567916	10488.48209425746	14320.296415056118	13528.123626807761	15978.92948020964	15062.66282004214	17575.469541155515	16540.57775015746	20436.150402906947	19191.4867225587	0.20371659629207461	0.19999479237770462	4721.816788568627	8209.489039042499	4451.0575543681625	7738.739100003149
0.7596319528453285	11049.716492561247	10502.553417944891	14339.508518019686	13546.272951493127	16000.36681508114	15082.870891554649	17599.04880332219	16562.76860080209	20463.567569989602	19217.234047018235	0.20371659743639298	0.19999479349770138	4701.798619379988	8223.941356416326	4432.187271153089	7752.362691246439
0.7642091174938536	11064.546937656294	10516.649485636512	14358.754405358843	13564.454191670937	16021.841847575259	15103.114499029214	17622.66952985586	16584.998474278687	20491.03295067458	19243.026648627994	0.20371659860011515	0.19999479463668918	4681.84719865676	8238.387233865913	4413.379908906994	7765.980211867485
0.7688138618619275	11079.403404147206	10530.770286206445	14378.03406189265	13582.667333000161	16043.354560756645	15123.393626501656	17646.33170213235	16607.26735305973	20518.546523311343	19268.864507056	0.20371659978357784	0.1999947957949978	4661.962408783147	8252.826568573713	4394.6353567582555	7779.591564945877
0.7734463521312342	11094.285880142024	10544.91580835194	14397.347472198828	13600.9123609118	16064.904937420742	15143.708257754031	17670.035301231437	16629.5752193391	20546.108265905208	19294.747601647105	0.20371660098712335	0.1999947969729631	4642.144131264184	8267.259256904013	4375.953503007768	7793.1966527905315
0.7781067554847866	11109.194353561057	10559.086040591807	14416.694620611672	13619.18926060688	16086.492960091446	15164.05837631242	17693.7803079343	16651.922055029616	20573.71815611435	19320.67591142017	0.2037166022111011	0.1999947981709256	4622.3922467143275	8281.685194359161	4357.334235114278	7806.795376894064
0.7827952401129585	11124.12881213538	10573.280971264987	14436.075491220092	13637.498017054624	16108.118611018923	15184.44396544486	17717.566702721077	16674.307841760816	20601.37617124705	19346.64941506544	0.20371660345586523	0.1999947993892328	4602.706634892616	8296.104275600519	4338.77743973583	7820.38763796445
0.7875119752195561	11139.089243405295	10587.500588529145	14455.490067865645	13655.838614990616	16129.781872177411	15204.86500815933	17741.3944657685	16696.732560876724	20629.08228825888	19372.66809094199	0.20371660472177724	0.19999480062823868	4583.087174721528	8310.516394456383	4320.283002729528	7833.973335903604
0.792257131027923	11154.075634718864	10601.74488035914	14474.938334140597	13674.211038914853	16151.482725263078	15225.32148720156	17765.26357694749	16719.19619343344	20656.83648374992	19398.73191707492	0.20371660600920466	0.1999948018883022	4563.53374426486	8324.921443846077	4301.850809155963	7847.552369782701
0.7970308787870847	11169.0879732301	10616.013834545514	14494.42027338563	13692.615273089785	16173.221151691427	15245.813385052883	17789.17401582035	16741.698720196786	20684.638733961518	19424.84087115263	0.20371660731852104	0.19999480316979	4544.046220766148	8339.319315825589	4283.480743304361	7861.124637856148
0.8018333907779276	11184.126245897642	10630.307438693046	14513.935868688064	13711.051301538453	16194.997132595361	15266.340683928129	17813.1257616386	16764.240121639992	20712.489014773746	19450.99493052414	0.20371660865010704	0.19999480447307388	4524.624480664963	8353.709901577327	4265.1726886909455	7874.690037533175
0.8066648403194178	11199.190439482936	10644.625680219107	14533.48510287956	13729.519108042396	16216.810648822579	15286.903365773302	17837.11879334015	16786.820377941174	20740.38730170214	19477.194072196136	0.20371661000435057	0.19999480579853343	4505.268399579683	8368.09309135098	4246.926528068492	7888.248465361074
0.8115254017748545	11214.28054054868	10658.96854635217	14553.067958534066	13748.018676139698	16238.661680933317	15307.501412263426	17861.153089546766	16809.43946898092	20768.33356989475	19503.43827283021	0.20371661138164482	0.19999480714655365	4485.977852359647	8382.468774526846	4228.742143465439	7901.799817067105
0.8164152505581643	11229.396535457236	10673.336024130302	14572.684417965786	13766.549989123067	16260.550209198049	15328.134804800404	17885.228628561614	16832.09737433998	20796.327794129265	19529.72750874017	0.20371661278239114	0.19999480851752807	4466.752713058377	8396.836839532945	4210.619416154223	7915.343987473287
0.8213345631402307	11244.538410368781	10687.728100399401	14592.334463226758	13785.113030037559	16282.476213594846	15348.803524510455	17909.345388366277	16854.794073296445	20824.369948809574	19556.061755888753	0.20371661420699774	0.1999948099118555	4447.592854965478	8411.197173874825	4192.558226691326	7928.880870536901
0.8262835170552626	11259.706151239816	10702.144761811782	14612.01807610495	13803.707781678766	16304.439673807174	15369.507552242143	17933.503346618407	16877.529544823567	20852.460007963015	19582.44098988512	0.20371661565587992	0.19999481132994296	4428.49815062643	8425.549664139748	4174.558454932179	7942.410359351896
0.8312622909072027	11274.89974382135	10716.585994824452	14631.735238121897	13822.334226590587	16326.440569221326	15390.246868563858	17957.702480648848	16900.303767587004	20880.597945237063	19608.865185981645	0.20371661712946043	0.1999948127722033	4409.468471831409	8439.894195940811	4156.619980017655	7955.932346089277
0.8362710643761712	11290.119173657185	10731.051785697488	14651.485930530473	13840.99234706314	16348.478878923901	15411.021453761516	17981.942767458902	16923.116719942307	20908.783733896118	19635.334319071015	0.20371661862816984	0.19999481423905768	4390.503689646488	8454.230653948616	4138.742680408293	7969.446722034831
0.8413100182249524	11305.364426082231	10745.542120492413	14671.27013431272	13859.682125130674	16370.5545816994	15431.831287836236	18006.224183717648	16945.968379932365	20937.01734681842	19661.848363683242	0.20371662015244524	0.19999481573093536	4371.603674414335	8468.558921859134	4120.926433880348	7982.953377551399
0.8463793343055166	11320.635486220666	10760.056985070467	14691.087830177461	13878.40354256935	16392.667656027552	15452.676350501848	18030.546705759036	16968.858725284656	20965.298756492644	19688.40729398251	0.20371662170273197	0.19999481724827164	4352.768295760732	8482.878882369492	4103.171117536258	7996.452202065848
0.8514791955655843	11335.932338984176	10774.596365090929	14710.93899855802	13897.156580895062	16414.818080080775	15473.556621182504	18054.910309579092	16991.787733408637	20993.627935014672	19715.01108376413	0.20371662327948364	0.19999481879151068	4333.997422619956	8497.190417202655	4085.4766078265384	8009.943084083963
0.8566097860552276	11351.254969070178	10789.160246009436	14730.823619609926	13915.941221361303	16437.00583172163	15494.472079010262	18079.314970833104	17014.755381393094	21022.004854084324	19741.659706451468	0.20371662488316175	0.19999482036110344	4315.29092325177	8511.493407099508	4067.842780564679	8023.425911183935
0.861771290933513	11366.603360960054	10803.748613076279	14750.74167320861	13934.75744495694	16459.230888500246	15515.422702822654	18103.76066483279	17037.76164600346	21050.429485002052	19768.353135092842	0.20371662651423592	0.19999482195750956	4296.648665227462	8525.787731767632	4050.26951091527	8036.900569972582
0.8669638964751838	11381.9774989172	10818.361451334578	14770.693138946895	13953.605232403886	16481.4932276515	15536.408471160057	18128.247366543215	17060.80650367896	21078.901798665385	19795.0913423582	0.20371662817318334	0.19999482358119716	4278.070515454514	8540.073269891553	4032.7566734165885	8050.366946087219
0.8721877900773816	11397.377366985254	10832.998745618566	14790.677996132705	13972.484564154885	16503.792826092485	15557.429362263261	18152.77505058001	17083.889930529895	21107.42176556565	19821.874300535976	0.20371662986049077	0.1999948252326417	4259.5563401870895	8554.34989912156	4015.304141999921	8063.824924211483
0.877443160266411	11412.802948986147	10847.66048055183	14810.69622378652	13991.395420391249	16526.129660419683	15578.485354070926	18177.343691206235	17107.011902334896	21135.989355784397	19848.701981529925	0.20371663157665312	0.1999948269123277	4241.106005037669	8568.617496068124	3997.9117899800185	8077.274388023652
0.8827301967045416	11428.25422851828	10862.346640545413	14830.74780063904	14010.33778102041	16548.503706906326	15599.576424216875	18201.95326232951	17130.172394537927	21164.60453898999	19875.574356855617	0.2037166333221738	0.1999948286207482	4222.719375001267	8582.875936313998	3980.5794900807086	8090.71522021573
0.8880490901968541	11443.731188954647	10877.057209796114	14850.832705128729	14029.311625673738	16570.914941499694	15620.702550027656	18226.60373749901	17153.37138224562	21193.267284434176	19902.49139763736	0.20371663509756494	0.19999483035840476	4204.396314437967	8597.125094348565	3963.307114453288	8104.147302501835
0.8934000326981257	11459.233813440756	10891.792172284624	14870.95091539915	14048.316933704147	16593.36333981811	15641.863708519884	18251.295089902214	17176.60884022434	21221.97756094828	19929.453074604826	0.20371663690334882	0.19999483212580738	4186.136687098071	8611.364843586925	3946.094534664415	8117.5705155623145
0.8987832173197573	11474.76208489281	10906.551511773623	14891.102409296596	14067.353684183629	16615.848877148328	15663.059876397492	18276.027292361985	17199.88474289721	21250.735336939804	19956.459358089545	0.20371663874005586	0.19999483392347636	4167.940356137697	8625.595056363847	3928.9416217086837	8130.984739038628
0.904198838336744	11490.31598599565	10921.335211805903	14911.287164367417	14086.421855900853	16638.371528442527	15684.291030049071	18300.800317333295	17223.19906434114	21279.54058038863	19983.5102180215	0.20371664060822667	0.19999483575193985	4149.807184126927	8639.815603924915	3911.8482460400555	8144.389851564076
0.9096470911946843	11505.895499200858	10936.143255702556	14931.505157855583	14105.521427358834	16660.931268315624	15705.557145545268	18325.614136900233	17246.551778284003	21308.393258843593	20010.605623925854	0.20371664250841032	0.19999483761173625	4131.7370330612175	8654.02635641722	3894.814277566271	8157.785730729811
0.915128172516836	11521.500606724663	10950.975626560996	14951.756366699958	14124.652376772376	16683.528071042212	15726.858198635939	18350.468722772694	17269.94285810151	21337.29333941853	20037.745544919308	0.20371664444116705	0.19999483950341326	4113.729764358606	8668.227182842325	3877.839585653739	8171.17225305317
0.9206422801112097	11537.131290545936	10965.832307253042	14972.040767531718	14143.814682065607	16706.161910553674	15748.194164747407	18375.36404628317	17293.37227681418	21366.240788788647	20064.929949706606	0.2037166464070658	0.19999484142752766	4095.785238886485	8682.417951087002	3860.9240391445346	8184.549293993041
0.9261896129777101	11552.787532404132	10980.713280422942	14992.358336671685	14163.00832086946	16728.832760435234	15769.565018979669	18400.30007838352	17316.840007084305	21395.235573186717	20092.158806576997	0.203716648406686	0.19999484338464693	4077.903316966025	8696.598527899478	3844.0675063768867	8197.91672795266
0.931770371315315	11568.469313797254	10995.618528485526	15012.709050127653	14182.23327051925	16751.540593922975	15790.970736103694	18425.276789641677	17340.346021212965	21424.27765839928	20119.432083400792	0.20371665044061774	0.19999484537534876	4060.0838583866134	8710.76877888292	3827.2698551788926	8211.274428240024
0.9373847565293029	11584.176615979735	11010.548033624047	15033.092883591722	14201.48950805195	16774.28538390084	15812.411290558395	18450.29415023838	17363.89029113669	21453.36700976282	20146.749747625487	0.20371665250946103	0.19999484740021978	4042.3267224133015	8724.928568484727	3810.53095287201	8224.622267045546
0.9430329712385201	11599.90941996037	11025.501777788286	15053.509812437544	14220.777010203705	16797.06710289759	15833.886656447841	18475.352129963805	17387.47278842445	21482.503592159872	20174.11176627228	0.20371665461382688	0.19999484945985826	4024.631767779356	8739.077759939712	3793.850666302489	8237.960115476511
0.9487152192826929	11615.667706500026	11040.479742692483	15073.959811717414	14240.095753407199	16819.88572308354	15855.39680753838	18500.45069821399	17411.093484274435	21511.68737001486	20201.518105932326	0.20371665675433664	0.19999485155487245	4006.9988527244423	8753.216215327848	3777.2288618437015	8251.287843529135
0.9544317057297852	11631.451456109733	11055.481909813343	15094.442856159758	14259.44571378908	16842.741216267783	15876.94171725572	18525.589823987775	17434.752349510916	21540.918307290543	20228.968732763093	0.20371665893162325	0.19999485368588213	3989.4278350064997	8767.343795558438	3760.66540540033	8264.60532007087
0.9601826368833979	11647.26064904838	11070.508260387958	15114.958920166186	14278.826867167285	16865.633553894873	15898.52135868198	18550.76947588317	17458.449354580953	21570.1963674838	20256.463612484582	0.2037166611463306	0.19999485585351726	3971.9185718754306	8781.460360289086	3744.1601624111645	8277.912412814796
0.9659682202902156	11663.09526532047	11085.55877541163	15135.507977808555	14298.239189048243	16888.562707041587	15920.135704552571	18575.989622093777	17482.184469551	21599.52151362146	20284.002710375353	0.20371666339911412	0.19999485805841888	3954.470920110587	8795.56576796528	3727.71299786889	8291.208988323808
0.9717886647474951	11678.955284674	11100.63343563588	15156.090002826251	14317.682654624317	16911.528646413855	15941.784727253362	18601.25023040543	17505.957664103793	21628.89370825643	20311.585991268934	0.20371666569064026	0.1999948603012399	3937.084736035671	8809.659875832498	3711.3237763380166	8304.494912034832
0.9776441803106027	11694.840686598232	11115.73222156633	15176.704968623279	14337.157238771057	16934.531342343555	15963.468398817602	18626.55126819266	17529.768907534974	21658.31291346354	20339.213419549895	0.2037166680215881	0.19999486258264465	3919.7598755185027	8823.74253988592	3694.9923619432375	8317.770048184786
0.9835349783005937	11710.751450321413	11130.85511346045	15197.352848265336	14356.66291604434	16957.570764785214	15985.186690922761	18651.892702415098	17553.618168749614	21687.779090835404	20366.88495914985	0.20371667039264849	0.19999486490330914	3902.4961939693894	8837.813614851795	3678.7186183927115	8331.034259844571
0.9894612713118381	11726.687554808439	11146.00209132554	15218.03361447678	14376.199660677725	16980.646883312664	16006.939574887585	18677.27449961375	17577.505416258988	21717.29220147809	20394.600573543667	0.2037166728045243	0.19999486726392202	3885.293546364177	8851.87295419164	3662.5024089822546	8344.287408889271
0.9954232732196957	11742.648978758658	11161.173134916415	15238.747239637762	14395.767446579533	17003.75966711581	16028.727021668818	18702.696625907505	17601.43061817699	21746.85220600702	20422.360225745357	0.20371667525793144	0.19999486966518326	3868.151787259383	8865.920410110615	3646.3435966018587	8357.52935598325
1.0014211991882311	11758.63570060349	11176.368223733289	15259.493695781191	14415.366247330066	17026.90908499728	16050.549001858155	18728.15904698939	17625.39374221675	21776.45906454269	20450.16387830414	0.20371667775359778	0.19999487210780534	3851.070770791266	8879.955833523534	3630.2420437536202	8370.75996059645
1.0074552656779823	11774.647698504146	11191.587337019539	15280.272954589747	14434.996036178776	17050.095105369066	16072.405485679055	18753.661728122916	17649.394755687186	21806.112736706382	20478.01149330044	0.20371668029226417	0.19999487459251358	3834.050350680016	8893.979074025061	3614.1976125461515	8383.97908094991
1.013525690453769	11790.684950349148	11206.830453759385	15301.084987392678	14454.656786041252	17073.317696248978	16094.296442983408	18779.204634138187	17673.433625489328	21835.813181615624	20505.90303234162	0.20371668287468547	0.19999487712004696	3817.090380259091	8907.989979928825	3598.2101647232193	8397.186574054882
1.0196326925925556	11806.747433752163	11222.097552675814	15321.929765163008	14474.348469496561	17096.57682525751	16116.221843248573	18804.787729428434	17697.510318113047	21865.560357880207	20533.838456558202	0.20371668550162916	0.19999487969115645	3800.1907124661375	8921.988398214336	3582.2795616560616	8410.38229566766
1.0257764924913542	11822.835126049351	11237.388612228051	15342.807258514089	14494.071058784006	17119.87245961402	16138.181655573768	18830.410977945816	17721.624799633115	21895.354223597296	20561.817726599307	0.2037166881738766	0.19999488230660634	3783.351199851604	8935.974174507894	3566.4056643494405	8423.566100268159
1.0319573118751795	11838.948004297115	11252.70361060945	15363.717437696714	14513.824525800388	17143.20456613348	16160.175848677038	18856.074343197874	17745.777035705883	21925.19473634729	20589.840802628783	0.20371669089222294	0.1999948849671757	3766.571694608545	8949.947153124958	3550.588333473308	8436.737841101363
1.0381753738050519	11855.086045269607	11268.042525745097	15384.660272595867	14533.608842096946	17166.57311122289	16182.204390891828	18881.777788243548	17769.966991565503	21955.08185318923	20617.907644320847	0.2037166936574773	0.19999488767365617	3749.8520485549234	8963.907176994253	3534.8274293425493	8449.897370101418
1.0444309026860459	11871.249225456217	11283.405335289432	15405.635732727473	14553.423978876284	17189.978060877624	16204.267250163583	18907.52127568921	17794.194632020204	21985.015530656157	20646.018210855756	0.20371669647046375	0.19999489042685373	3733.192113164114	8977.85408769222	3519.1228119446896	8463.04453792749
1.05072412427539	11887.437521059188	11298.79201662397	15426.643787235334	14573.269906989442	17213.41938067803	16226.36439404649	18933.304767684887	17818.459921448728	22014.995724750737	20674.172460915663	0.20371669933202002	0.19999489322758937	3716.591739557218	8991.787725398317	3503.474340944551	8476.179193936288
1.057055265690613	11903.65090799094	11314.202546854836	15447.684404887632	14593.14659693274	17236.897035785547	16248.495789699946	18959.128225920005	17842.762823796445	22045.022390940336	20702.370352680144	0.20371670224299998	0.199994896076698	3700.0507785261143	9005.707928912248	3487.8818756835535	8489.301186158787
1.0634245554177415	11919.889361871758	11329.63690281038	15468.75755407399	14613.054018844683	17260.41099093938	16270.661403885157	18984.991611619756	17867.1033025716	22075.095484152756	20730.611843821847	0.20371670520427151	0.199994898975029	3683.5690805325285	9019.614535617642	3472.3452752018347	8502.410361313261
1.0698322233195456	11936.152858026979	11345.095061038784	15489.86320280178	14632.992142502919	17283.961210452442	16292.861202961709	19010.894885540605	17891.4813208416	22105.214958771077	20758.896891502136	0.20371670821671875	0.1999949019234483	3667.146495712688	9033.507381468546	3456.864398231264	8515.506564764306
1.0762785006438331	11952.44137148464	11360.576997805518	15511.001318693094	14652.960937320928	17307.547658207946	16315.095152883914	19036.83800796656	17915.896841228958	22135.38076862927	20787.22545236647	0.2037167112812409	0.19999490492283534	3650.7828739143442	9047.386301031802	3441.4391032217536	8528.589640549384
1.0827636200317978	11968.754876972806	11376.082689091038	15532.17186898131	14672.9603723451	17331.17029765558	16337.363219197552	19062.820938704972	17940.34982590775	22165.592867007344	20815.597482540226	0.20371671439875355	0.1999949079740871	3634.4780646604486	9061.25112737948	3426.0692483349703	8541.659431336913
1.089287815526412	11985.093348916826	11391.612110588097	15553.374820507523	14692.990416251247	17354.82909180753	16359.665367035985	19088.84363708217	17964.84023659932	22195.851206626267	20844.012937623775	0.20371671757018855	0.19999491107811468	3618.231917194091	9075.10169215966	3410.7546914494596	8554.715778406244
1.0958513225808764	12001.456761436923	11407.165237699359	15574.610139717424	14713.051037341555	17378.524003235012	16382.001561116778	19114.90606193962	17989.368034568615	22226.15573964353	20872.47177268817	0.2037167207964939	0.19999491423584695	3602.0442804656923	9088.93782552611	3395.4952901804354	8567.758521659765
1.1024543780671139	12017.845088345219	11422.742045534776	15595.877792657464	14733.142203541196	17402.254994063987	16404.37176573793	19141.008171629255	18013.933180619995	22256.506417647677	20900.973942270393	0.20371672407863559	0.19999491744822798	3585.915003154427	9102.759356169496	3380.2909018942155	8580.787499639206
1.1090972202843215	12034.258303143391	11438.342508909234	15617.177744971816	14753.26388239532	17426.022025971764	16426.775944774505	19167.14992400971	18038.5356350936	22286.903191653975	20929.51940036901	0.20371672741759494	0.19999492071621966	3569.8439336814918	9116.56611131085	3365.141383696813	8593.80254945252
1.115780088967567	12050.696379019697	11453.966602339675	15638.50996189852	14773.41604106533	17449.825060182746	16449.214061674535	19193.331276441662	18063.175357860793	22317.346012098977	20958.10810043901	0.2037167308143726	0.19999492404080035	3553.8309201905504	9130.357916617766	3350.046592429979	8606.80350674456
1.1225032252964444	12067.159288846342	11469.614300042633	15659.874408266098	14793.598646325732	17473.664057464583	16471.686079455478	19219.55218578361	18087.852308320314	22347.834828835632	20986.739995387277	0.20371673426998568	0.1999949274229663	3537.8758105828892	9144.134596266318	3335.0063847280107	8619.790205799975
1.1292668719037753	12083.647005176705	11485.285575931757	15681.271048489945	14813.811664560953	17497.53897812423	16494.191960700682	19245.812608387525	18112.566445394397	22378.369591128223	21015.41503756812	0.20371673778547028	0.1999949308637312	3521.9784525127616	9157.89597288752	3320.020616983529	8632.762479431927
1.1360712728843656	12100.159500242517	11500.980403614887	15702.699846568681	14834.05506176157	17521.44978200383	16516.73166755521	19272.112500094332	18137.317727524165	22408.950247647146	21044.133178777916	0.20371674136188045	0.19999493436412658	3506.1386934020557	9171.641867576633	3305.089145360049	8645.720158973709
1.1429166738038161	12116.696745951132	11516.6987563916	15724.160766080644	14854.328803521159	17545.396428476826	16539.305161722325	19298.45181622964	18162.106112665795	22439.5767464639	21072.894370250695	0.2037167450002891	0.1999949379252024	3490.3563804500736	9185.372099892236	3290.2118258231785	8658.663074341603
1.1498033217073829	12133.258713882673	11532.440607250483	15745.653770180172	14874.632855032783	17569.378876443803	16561.912404459585	19324.830511599175	18186.931558286236	22470.24903504583	21101.69856265314	0.20371674870178794	0.1999949415480279	3474.631360627245	9199.08648778731	3275.388514117105	8671.591053928249
1.1567314651288954	12149.845375287101	11548.205928866306	15767.178821593825	14894.967181085378	17593.3970843283	16584.55335657482	19351.248540484172	18211.79402135878	22500.96706025077	21130.545706079483	0.20371675246748877	0.19999494523369063	3458.9634806888644	9212.784847633447	3260.6190657846164	8684.503924634773
1.1637013540997225	12166.456701081399	11563.994693597382	15788.735882616742	14915.331746060341	17617.45101007272	16607.227978422343	19377.705856636887	18236.693458358917	22531.730768321802	21159.435750046687	0.2037167562985226	0.19999494898329803	3443.3525871976744	9226.46699423017	3245.903336188523	8697.401511886623
1.1707132401577995	12183.092661846715	11579.806873482852	15810.324915108946	14935.72651392805	17641.54061113424	16629.936229899075	19404.2024132761	18261.62982526008	22562.54010488206	21188.368643489528	0.20371676019604107	0.19999495279797677	3427.7985265185125	9240.132740766741	3231.2411805030424	8710.283639584668
1.177767376356704	12199.753227825364	11595.642440239813	15831.945880491481	14956.151448244162	17665.665844480493	16652.678070440445	19430.73816308236	18286.603077529126	22593.395014929196	21217.34433475536	0.20371676416121579	0.19999495667887351	3412.301144815283	9253.781898779329	3216.6324537133332	8723.150130074006
1.1848640172747877	12216.43836891786	11611.501365260516	15853.598739742534	14976.606512146021	17689.826666585246	16675.453459016364	19457.313058193253	18311.61317012198	22624.295442829894	21246.362771599015	0.20371676819523982	0.1999949606271564	3396.8602880816907	9267.414278196171	3202.0770106439013	8736.000804180745
1.1920034190243662	12233.148054680052	11627.383619609633	15875.283453393788	14997.091668349141	17714.023033424335	16698.262354127346	19483.927050198927	18336.660057479297	22655.241332314672	21275.42390117788	0.203716772299327	0.19999496464401326	3381.4758021363523	9281.029687295668	3187.574705954874	8748.835481182206
1.1991858392609598	12249.882254320024	11643.289174021327	15896.999981526362	15017.60687914344	17738.254900471144	16721.10471380029	19510.580090137115	18361.74369352191	22686.232626472087	21304.52767004651	0.20371677647471248	0.19999496873065323	3366.1475326255895	9294.62793267984	3173.125394144794	8761.653978771996
1.2064115371925936	12266.64093669511	11659.217998896389	15918.748283766987	15038.152106389578	17762.52222269235	16743.98049558444	19537.272128488483	18386.864031646335	22717.26926774334	21333.6740241515	0.20371678072265456	0.19999497288830734	3350.8753250373993	9308.208819272928	3158.7289295603987	8774.456113059074
1.2136807735891502	12283.424070308798	11675.170064299327	15940.528319283989	15058.727311515184	17786.824954543437	16766.889656547155	19564.00311517167	18412.021024720198	22748.351197916552	21362.862908826133	0.20371678504443286	0.1999949771182287	3335.6590247128624	9321.772150326986	3144.3851664122194	8787.241698584054
1.2209938107917835	12300.231623307793	11691.145339955547	15962.340046783493	15079.332455511254	17811.163049964463	16789.832153269952	19590.77299953867	18437.214625077802	22779.478358121323	21392.094268785295	0.2037167894413507	0.19999498142169184	3320.4984768466093	9335.317727390677	3130.093958772719	8800.010548274033
1.2283509127223842	12317.063563478763	11707.143795248285	15984.183424505216	15099.9674989282	17835.53646237538	16812.807941844047	19617.581730369657	18462.444784515348	22810.650688822807	21421.36804811989	0.20371679391473352	0.19999498579999533	3305.3935264896136	9348.845350271557	3115.85516057699	8812.762473419309
1.2357523448931043	12333.919858245303	11723.165399215695	16006.058410218551	15120.63240187213	17859.94514467167	16835.81697786628	19644.42925586822	18487.711454286367	22841.868129816135	21450.684190291566	0.20371679846593146	0.1999949902544599	3290.3440185619984	9362.354817052837	3101.6686256385874	8825.497283683158
1.2431983744159416	12350.800474664706	11739.210120547805	16027.964961218378	15141.327124000905	17884.389049219666	16858.859216434692	19671.31552365621	18513.014585096917	22873.130620220418	21480.04263812716	0.2037168030963181	0.19999499478642987	3275.349797869101	9375.845924099442	3087.5342076625675	8838.21478710929
1.2506892700123766	12367.705379424975	11755.277927583671	16049.90303432122	15162.051624520507	17908.868127852293	16881.934612144494	19698.240480769036	18538.354127101167	22904.438098473333	21509.443333813564	0.20371680780729165	0.19999499939727416	3260.4107091007754	9389.318466017488	3073.4517602433916	8850.914790082257
1.2582253020230734	12384.634538841432	11771.368788308142	16071.872585860834	15182.80586218086	17933.382331864144	16905.043119083446	19725.204073650297	18563.73002989629	22935.79050232483	21538.886218891817	0.2037168126002757	0.19999500408838577	3245.5265968164895	9402.772235587705	3059.421136856079	8863.597097270656
1.2658067424176331	12401.587918853518	11787.482670348829	16093.873571684111	15203.589795271966	17957.93161200688	16928.184690827526	19752.206248146704	18589.142242517744	22967.18776883132	21568.37123425164	0.20371681747671816	0.1999950088611821	3230.697305489797	9416.207023853436	3045.4421908918303	8876.26151169883
1.2734338648044117	12418.565485021672	11803.619540973143	16115.905947147008	15224.403381620074	17982.515918484754	16951.35928043668	19779.246949503166	18614.5907134346	22998.62983434986	21597.89832012602	0.203716822438094	0.1999950137171061	3215.922679502284	9429.622620070353	3031.5147756549995	8888.907834710088
1.2811069444403917	12435.567202523976	11819.779367085108	16137.969667110241	15245.2465785836	18007.135200949775	16974.566840450298	19806.326122357466	18640.075390544593	23030.11663453207	21627.467416085456	0.20371682748590347	0.19999501865762698	3201.2025631279685	9443.01881162962	3017.6387443509884	8901.53586589126
1.2888262582411194	12452.59303615277	11835.962115222123	16160.064685934887	15266.119343048951	18031.789408496807	16997.80732288257	19833.443710734908	18665.596221168995	23061.64810431786	21657.07846103206	0.20371683262167414	0.19999502368423977	3186.536800566828	9456.395384122618	3003.813950111158	8914.145403122995
1.296592084790695	12469.642950311507	11852.167751551977	16182.190957478331	15287.02163142672	18056.478489659075	17021.080679218237	19860.599658043346	18691.153152047977	23093.22417792968	21686.73139319416	0.20371683784696085	0.19999502879846554	3171.925235946197	9469.752121308353	2990.0402460072655	8926.736242583022
1.3044047043518285	12486.716909011242	11868.396241869603	16204.348435089736	15307.953399647498	18081.202392403102	17044.386860407947	19887.793907067637	18716.74612933553	23124.844788866067	21716.426150120406	0.20371684316334607	0.19999503400185345	3157.367713317042	9483.088805069681	2976.3174850293435	8939.308178654872
1.312264398875954	12503.814875867361	11884.647551593776	16226.537071605802	15328.914603157617	18105.961064123985	17067.725816863534	19915.026399964452	18742.375098594257	23156.50986989565	21746.162668673747	0.20371684857244052	0.19999503929598034	3142.8640766681638	9496.405215426814	2962.645520108519	8951.861003962811
1.320171452013404	12520.936814096092	11900.92164576398	16248.756819346268	15349.90519691516	18130.754451640394	17091.09749845357	19942.297078256765	18768.0400047905	23188.219353050717	21775.9408850258	0.20371685407588322	0.19999504468245038	3128.414169929689	9509.70113051217	2949.024204127956	8964.394509373698
1.3281261491236485	12538.082686511156	11917.218489037126	16271.007630109578	15370.92513538573	18155.582501189725	17114.501854498634	19969.60588282857	18793.740792289176	23219.973169621087	21805.76073465084	0.20371685967534375	0.19999505016289684	3114.0178369781934	9522.976326544303	2935.4533899212256	8976.908483954612
1.3361287772855897	12555.25245552017	11933.538045684241	16293.289455168251	15391.974372538198	18180.445158422965	17137.93883376665	19996.952753919173	18819.47740484862	23251.771250147514	21835.622152319855	0.20371686537251932	0.1999950557389819	3099.6749216562603	9536.230577866081	2921.932930281153	8989.402714977507
1.3441796253079266	12572.446083121436	11949.880279587227	16315.602245264716	15413.052861840531	18205.34236840003	17161.408384468188	20024.337631118142	18845.24978561549	23283.613524415796	21865.525072094613	0.2037168711691395	0.19999506141239815	3085.3852677552495	9549.463656853884	2908.462677953765	9001.876987863798
1.352278983739575	12589.663530900047	11966.245154235343	16337.945950606272	15434.160556255305	18230.274075584177	17184.910454251505	20051.760453359115	18871.057877119267	23315.499921449584	21895.46942732131	0.203716877066964	0.1999950671848675	3071.1487190332264	9562.675333934836	2895.0424856622703	9014.331086224876
1.3604271448801535	12606.90476002469	11982.6326327221	16360.320520861	15455.297408235678	18255.24022383741	17208.444990198066	20079.221158914792	18896.901621267374	23347.430369504586	21925.455150624926	0.203716883067784	0.19999507305814296	3056.965119236149	9575.86537762545	2881.6722061107866	9026.764791848138
1.3686244027905345	12624.169731243923	11999.0426777417	16382.725905152909	15476.46336972085	18280.24075641511	17232.01193881749	20106.719685391	18922.780959339638	23379.40479606168	21955.482173902776	0.20371688917342204	0.19999507903400884	3042.8343120722566	9589.033554412425	2868.3516919692047	9039.177884609904
1.3768710533034536	12641.45840488253	12015.475251585593	16405.162052057254	15497.65839213164	18305.275615960814	17255.611246042645	20134.255969720976	18948.69583198289	23411.42312782024	21985.550428318296	0.2037168953857343	0.19999508511428132	3028.756141243037	9602.179628822021	2855.080795902526	9051.570142545272
1.3851673940341884	12658.770740838065	12031.93031613921	16427.628909596067	15518.882426366272	18330.34474450121	17279.24285722494	20161.829948159877	18974.646179205825	23443.485290691824	22015.659844295056	0.203716901706609	0.19999509130080897	3014.730450441828	9615.303363378625	2841.85937056737	9063.941341797821
1.3935137243912972	12676.106698577047	12048.407832878316	16450.126425233233	15540.1354227957	18355.448083440686	17302.906717129168	20189.441556278787	19000.63194037333	23475.59120979315	22045.810351510198	0.20371690813796947	0.1999950975954739	3000.7570833507925	9628.404518560506	2828.6872686096467	9076.291256583296
1.4019103455874267	12693.466237131322	12064.907762865587	16472.65454586982	15561.417331259232	18380.58557355611	17326.60276992859	20217.090728958952	19026.653054201095	23507.74080943947	22076.001878888204	0.2037169146817716	0.19999510400019083	2986.835883668624	9641.482852858957	2815.564342691214	9088.619659245946
1.410357560650181	12710.849315094521	12081.430066747194	16495.213217839475	15582.728101060136	18405.75715499169	17350.330959200113	20244.7774003862	19052.70945875032	23539.934013138052	22106.234354594777	0.20371692134000763	0.19999511051690952	2972.9666950898245	9654.538122676313	2802.4904454704374	9100.926320159808
1.4188556744330574	12728.255890618013	12097.974704749018	16517.802386903204	15604.06768096076	18430.962767253193	17374.0912279188	20272.501504044525	19078.80109142172	23572.170743580733	22136.507706029843	0.20371692811470488	0.19999511714761437	2959.1493613256607	9667.57008235529	2789.4654296186054	9113.211007754318
1.4274049936264492	12745.685921407463	12114.54163667333	16540.42199824495	15625.436019178309	18456.202349203006	17397.88351845323	20300.262972710694	19104.927888950395	23604.450922637665	22166.821859821688	0.20371693500792729	0.19999512389432486	2945.3837261109147	9680.57848417759	2776.4891478329664	9125.4734885199
1.4360058267687137	12763.139364718814	12131.130821895	16563.07199646638	15646.83306337995	18481.4758390543	17421.70777256002	20328.061738447846	19131.089787399866	23636.774471349912	22197.17674181998	0.20371694202177532	0.19999513075909683	2931.6696331968997	9693.563078301959	2763.5614528257865	9137.713526947424
1.4446584842573071	12780.616177354595	12147.742219357982	16585.752325582143	15668.258760678316	18506.783174365788	17445.563931378867	20355.897732599708	19157.286722156594	23669.141309922692	22227.57227708947	0.20371694915838684	0.19999513774402308	2918.0069263777696	9706.523612809367	2750.682197346585	9149.930885565467
1.453363278359986	12798.11631566007	12164.375787571646	16608.46292901487	15689.7130576268	18532.124292036147	17469.451935427263	20383.77088578447	19183.51862792424	23701.55135771832	22258.008389903305	0.2037169564199379	0.19999514485123376	2904.3954494693317	9719.459833616856	2737.8512341687456	9162.12532486301
1.4621205232260774	12815.63973551924	12181.031484606994	16631.20374959003	15711.19590021468	18557.49912829828	17493.371724595145	20411.68112788852	19209.785438717736	23734.004533248877	22288.485003736194	0.20371696380864446	0.199995152082897	2890.835046336986	9732.371484524105	2725.068416110822	9174.296603335999
1.470930534897817	12833.18639235115	12197.709268093136	16653.974729531175	15732.707233862633	18582.90761871402	17517.32323813984	20439.62838806058	19236.08708785779	23766.500754169447	22319.002041258034	0.20371697132676062	0.1999951594412196	2877.3255608975887	9745.258307187818	2712.333596040029	9186.444477457087
1.4797936313217521	12850.756241105799	12214.40909521342	16676.775810454645	15754.247003417737	18608.349698168237	17541.306414680566	20467.612594705268	19262.42350796483	23799.039937270638	22349.55942432689	0.20371697897658192	0.19999516692844796	2863.8668371000094	9758.120041025802	2699.6466268540826	9198.568701591808
1.48871013236022	12868.349236260117	12231.130922701588	16699.606933364368	15775.815153148558	18633.825300863053	17565.321192192932	20495.633675476718	19288.794630952983	23831.62199847118	22380.157073982024	0.20371698676044428	0.19999517454686802	2850.458718968206	9770.956423331052	2687.0073615213623	9210.669028099626
1.4976803598028874	12885.965331814257	12247.874706838264	16722.4680386471	15797.411626740643	18659.334360312536	17589.367508003972	20523.691557272774	19315.200388024627	23864.246852811168	22410.7949104376	0.2037169946807258	0.19999518229880797	2837.101050588535	9783.767189189792	2674.4156530686887	9222.74520726176
1.5067046373783677	12903.604481287297	12264.640403446878	16745.35906606687	15819.036367291279	18684.876809336496	17613.445298786268	20551.786166228172	19341.64070966396	23896.91441444417	22441.47285307521	0.20371700273984672	0.19999519018663664	2823.7936760956654	9796.552071402315	2661.871354568517	9234.79698720295
1.5157832907659001	12921.266637713237	12281.427967889857	16768.279954759797	15840.68931730462	18710.452580054756	17637.55450055257	20579.91742770824	19368.115525631074	23929.624596629903	22472.190820437052	0.20371701094027125	0.19999519821276487	2810.5364397105295	9809.31080058217	2649.3743191753747	9246.824113988783
1.5249166476071065	12938.951753637044	12298.237355064848	16791.230643229013	15862.37041868685	18736.06160388147	17661.695048650443	20608.085266302645	19394.6247649561	23962.377311727014	22502.9487302191	0.20371701928450697	0.19999520637964788	2797.3291857334552	9822.043105096556	2636.924400118529	9258.826331567485
1.5341050375178134	12956.65978111048	12315.068519400782	16814.211069339264	15884.07961274111	18761.70381151909	17685.86687775656	20636.289605818823	19421.16835593298	23995.172471185382	22533.74649926393	0.20371702777510667	0.19999521468978432	2784.171758539276	9834.748711017426	2624.5214506960474	9270.80338172149
1.5433487920999491	12974.390671687917	12331.921414853883	16837.22117031152	15905.816840162404	18787.37913295242	17710.06992187111	20664.530369275373	19447.746226113257	24028.009985538527	22564.584043553536	0.20371703641466854	0.19999522314571638	2771.064002588857	9847.427342128474	2612.165324288653	9282.755004076753
1.5526482449535108	12992.1443764222	12348.795994903736	16860.260882717645	15927.582041032554	18813.087497442622	17734.304114312145	20692.807478895546	19474.358302299985	24060.889764396023	22595.461278202238	0.2037170452058378	0.19999523175003353	2758.005762436078	9860.078719912097	2599.8558743642643	9294.680936093908
1.5620037316886017	13009.920845860448	12365.692212549293	16883.33014247494	15949.375154815058	18838.8288335212	17758.569387709915	20721.120856100577	19501.00451054142	24093.811716435757	22626.3781174494	0.20371705415130673	0.199995240505371	2744.996882733307	9872.702563546598	2587.5929544832325	9306.580913052894
1.5714155899375468	13027.720030039853	12382.6100203049	16906.4288848408	15971.196120350027	18864.60306898398	17782.865674001183	20749.470421503123	19527.684776124854	24126.77574939633	22657.33447465231	0.2037170632538151	0.19999524941441058	2732.0372082316317	9885.298589858692	2575.3764182996238	9318.454668026417
1.580884159367074	13045.541878483355	12399.549370196171	16929.557044407058	15993.044875848871	18890.410130884888	17807.192904423373	20777.856094900413	19554.399023570146	24159.78177006909	22688.33026227867	0.20371707251615337	0.1999952584798821	2719.126583782141	9897.866513309535	2563.206119561568	9330.301931852475
1.5904097816905756	13063.386340195359	12416.510213755919	16952.714555094524	16014.921358889098	18916.24994552981	17831.551009508763	20806.277795267488	19581.147176623417	24192.82968429031	22719.365391899286	0.2037170819411602	0.19999526770456544	2706.2648543550167	9910.406046017073	2551.0819121290697	9342.122433160897
1.5999928006804371	13081.253363657506	12433.492502020144	16975.90135014748	16036.825506409163	18942.12243847051	17855.939919078774	20834.735440750548	19607.92915825073	24225.91939693347	22750.439774180773	0.20371709153172654	0.1999952770912889	2693.451865029754	9922.916897697374	2539.0036499659764	9353.915898320265
1.6096335621804478	13099.14289682418	12450.496185523756	16999.11736212793	16058.75725470299	18968.027534498175	17880.359562237878	20863.228948659857	19634.74489063144	24259.050811901005	22781.55331887786	0.20371710129079357	0.19999528664293165	2680.68746100564	9935.398775666952	2526.971187148127	9365.682051431388
1.6193324141182788	13117.054887118267	12467.52121429655	17022.362522910105	16080.716539414805	18993.965157637358	17904.809867367865	20891.75823546308	19661.59429515192	24292.223832116597	22812.705934826095	0.2037171112213562	0.19999529636242547	2667.971487601404	9947.851384802721	2514.9843778645154	9377.420614300296
1.6290897065180392	13134.98928142652	12484.567537858806	17045.6367636745	16102.703295533525	19019.935231139298	17929.290762121596	20920.323216777986	19688.4772923987	24325.438359516673	22843.897529933925	0.20371712132646363	0.1999953062527536	2655.3037902676733	9960.274427564349	2503.0430764290504	9389.13130645547
1.6389057915129117	13152.946026095417	12501.635105217349	17068.940014902542	16124.717457387664	19045.93767747598	17953.80217341736	20948.923807365874	19715.393802152263	24358.694295042846	22875.128011175526	0.20371713160921767	0.19999531631695278	2642.6842145879054	9972.667603957467	2491.1471372793894	9400.813845105935
1.6487810233578566	13170.92506692637	12518.723864860985	17092.272206370384	16146.75895863953	19071.972418333284	17978.344027432424	20977.559921124073	19742.343743380003	24391.991538633163	22906.397284582636	0.20371714207277716	0.1999953265581144	2630.112606277922	9985.030611497816	2479.2964149793843	9412.46794512216
1.6587157584424002	13188.926349171465	12535.833764756491	17115.633267143465	16168.82773228005	19098.039374604843	18002.916249597274	21006.231471079238	19769.327034229915	24425.32998921432	22937.70525523724	0.20371715272035737	0.19999533697938568	2617.588811192778	9997.363145211246	2467.490764224669	9424.093319025356
1.6687103553034934	13206.94981752867	12552.96475234402	17139.02312557027	16190.923710622914	19124.13846638518	18027.51876458912	21034.938369379743	19796.343592023444	24458.709544692883	22969.051827263316	0.20371716355523087	0.19999534758396934	2605.1126753400313	10009.664897644427	2455.7300398482475	9435.689676977228
1.6787651746384535	13224.995416137595	12570.116774533024	17162.441709276933	16213.046825299338	19150.269612963642	18052.15149632608	21063.68052728907	19823.393333249136	24492.130101947594	23000.43690381948	0.2037171745807287	0.1999953583751258	2592.6840448688017	10021.935558790341	2444.0140968253836	9447.256726768333
1.6888805793179813	13243.063088574452	12587.28977769765	17185.888945160685	16235.197007252164	19176.432732817153	18076.814367960622	21092.457855177847	19850.476173555446	24525.59155682013	23031.86038709066	0.2037171858002424	0.19999536935617426	2580.302766073961	10034.174816078506	2432.342790269875	9458.794173771981
1.6990569343992543	13261.152777847767	12604.483707672476	17209.364759384385	16257.3741867304	19202.627743604062	18101.507301873502	21121.270262517097	19877.592027744082	24559.093804107284	23063.322178280378	0.20371719721722326	0.19999538053049265	2567.968685423024	10046.382354431786	2420.715975446976	9470.301720961463
1.7092946071391046	13279.26442639354	12621.698509747966	17232.869077370226	16279.578293283406	19228.854562157227	18126.230219667304	21150.11765787061	19904.740809762952	24592.636737552133	23094.822177602615	0.2037172088351851	0.19999539190152046	2555.6816495384555	10058.55785617698	2409.133507776307	9481.779068890028
1.7195939670072704	13297.397976070637	12638.93412866614	17256.401823793854	16301.809255755346	19255.11310447739	18150.98304216029	21178.999948887733	19931.92243269938	24626.220249835635	23126.360284273942	0.20371722065770453	0.19999540347275785	2543.4415051999968	10070.701001019217	2397.5952428252203	9493.225915638264
1.7299553856997325	13315.553368155855	12656.190508615837	17279.962922577975	16324.067002279116	19281.403285726108	18175.765689379627	21207.917042295547	19959.13680877274	24659.844232567597	23157.93639650499	0.20371723268842207	0.19999541524776854	2531.248099358054	10082.811466049869	2386.101036319742	9504.641956819221
1.7403792371521247	13333.730543339354	12673.467593228383	17303.552296886486	16346.351460270815	19307.725020219204	18200.57808055529	21236.868843891727	19986.383849327707	24693.50857627837	23189.550411492666	0.20371724493104393	0.19999542723017932	2519.101279145456	10094.888925777748	2374.650744159706	9516.026885612868
1.7508658975532332	13351.929441719818	12690.765325573002	17327.16986911823	16368.662556423838	19334.07822141982	18225.420134113465	21265.855258536885	20013.6634648271	24727.213170410003	23221.20222541184	0.2037172573893422	0.19999543942368295	2507.0008918566164	10106.933051999193	2363.2442223952385	9527.380392636172
1.76141574535857	13370.150002799397	12708.083648152013	17350.815560900504	16391.000216702767	19360.46280193122	18250.291767669776	21294.87619014668	20040.975564844386	24760.957903307033	23252.891733406697	0.20371727006715726	0.19999545183203685	2494.9467849725625	10118.943513869774	2351.8813272549305	9538.702166027855
1.7720291613040315	13388.392165479172	12725.422502896508	17374.489293083207	16413.364366337802	19386.878673490206	18275.192898023128	21323.931541684604	20068.320058056997	24794.742662208195	23284.61882958299	0.2037172829683976	0.1999954644590679	2482.9388061601203	10130.91997787077	2340.561915142578	9549.99189140601
1.7827065284196406	13406.655868053942	12742.78183116143	17398.190985732144	16435.7549298185	19413.32574695975	18300.123441148695	21353.02121515388	20095.69685223861	24828.56733323695	23316.3834069991	0.2037172960970424	0.1999954773086697	2470.9768032727297	10142.862107774708	2329.285842631012	9561.24925180804
1.7934482320433673	13424.941048207558	12760.16157372102	17421.920558122976	16458.171830887906	19439.80393232222	18325.083312191477	21382.14511159003	20123.105854252088	24862.431801392944	23348.185357657898	0.20371730945714217	0.1999954903848072	2459.0606243442744	10154.769564586226	2318.052966473275	9572.473927701358
1.8042546598350382	13443.24764300753	12777.561670763938	17445.677928734345	16480.614992536346	19466.31313867172	18350.07242545934	21411.30313105248	20150.546970041876	24896.33595054222	23380.0245724979	0.2037173230528196	0.19999550369151547	2447.190117609338	10166.642006602604	2306.863143608556	9583.665596989915
1.8151262017903238	13461.57558890053	12794.982061888732	17469.463015242018	16503.084336995606	19492.853274207624	18375.090694416594	21440.49517261743	20178.020104626932	24930.279663408965	23411.900941385156	0.20371733688827207	0.19999551723290174	2435.3651315092575	10178.479089390486	2295.71623116557	9594.82393498253
1.8260632502548164	13479.924821706956	12812.422686098813	17493.27573451194	16525.57978573251	19519.424246226787	18400.13803167687	21469.721134369345	20205.52516209295	24964.262821565662	23443.81435310417	0.20371735096777127	0.19999553101314824	2423.5855146715185	10190.280465678312	2284.61208645429	9605.94861433655
1.8370661999381863	13498.295276616018	12829.883481797757	17517.116002593895	16548.101259442912	19546.025961116524	18425.214348996407	21498.980913393247	20233.062045584986	24998.285305424135	23475.76469534945	0.20371736529566628	0.19999554503651068	2411.851115936879	10202.045785433147	2273.5505669831764	9617.039305093698
1.848135447928429	13516.686888180584	12847.364386784395	17540.98373471486	16570.648678045425	19572.658324347223	18450.319557267125	21528.274405766573	20260.63065729989	25032.346994226125	23507.751854716695	0.203717379876384	0.1999955593073223	2400.161784346681	10213.774695774075	2262.531530450564	9628.095674616285
1.8592713937061955	13535.099590311947	12864.865338247862	17564.878845272302	16593.221960675066	19599.32124046488	18475.453566509565	21557.60150655101	20288.23089847854	25066.4477660338	23539.77571669384	0.20371739471443068	0.19999557382999322	2388.5173691584496	10225.466841004789	2251.554834758397	9639.117387610953
1.8704744391592067	13553.533316274796	12882.386272762802	17588.80124782768	16615.82102567714	19626.014613083862	18500.61628586609	21586.962109784556	20315.862669398433	25100.5874977206	23571.836165652465	0.20371740981439326	0.1999955886090136	2376.9177198503166	10237.121862598695	2240.6203380170045	9650.10410612123
1.8817449885967616	13571.987998681938	12899.927126284372	17612.75085509968	16638.445790600847	19652.738344879384	18525.80762359379	21616.356108473265	20343.52586936587	25134.766064961605	23603.933084838784	0.20371742518094146	0.19999560364895336	2365.362686102395	10248.739399089944	2229.7278985276353	9661.055489419028
1.8930834487643238	13590.463569488833	12917.487834143036	17636.72757895717	16661.09617219263	19679.492337579682	18551.027487057123	21645.783394582646	20371.22039670791	25168.983342223604	23636.066356364325	0.20371744081882848	0.199995618954465	2353.8521178263472	10260.319086164236	2218.877374804928	9671.971194070298
1.9044902288582053	13608.959959988691	12935.068331039827	17660.731330412877	16683.77208639011	19706.276491959	18576.275782721143	21675.24385902996	20398.946148764964	25203.239202756187	23668.23586119735	0.203717456732893	0.1999956345302836	2342.3858651581686	10271.860556597356	2208.0686255819164	9682.850873928983
1.9159657405403292	13627.477100806726	12952.668551041128	17684.76201961607	16706.473448315417	19733.09070782939	18601.552416144117	21704.737391675266	20426.70302188271	25237.533518581306	23700.44147915352	0.20371747292806042	0.19999565038123052	2330.963778452482	10283.363440192305	2197.301509797806	9693.69418004807
1.9275103979530908	13646.014921895088	12970.288427573578	17708.81955584596	16729.200172268684	19759.934884033428	18626.857291970307	21734.263881313378	20454.49091140415	25271.866160484024	23732.683088886726	0.20371748940934462	0.1999956665122125	2319.585708303144	10294.82736384403	2186.575886609149	9704.500760701485
1.9391246177343011	13664.573352527312	12987.927893418939	17732.903847504596	16751.952171721477	19786.808918436305	18652.190313922685	21763.823215665212	20482.309711661685	25306.23699800243	23764.96056787986	0.20371750618184914	0.19999568292822587	2308.2515055299737	10306.251951439772	2175.8916153932223	9715.270261364523
1.9508088190322228	13683.15232129287	13005.586880708926	17757.014802109905	16774.7293593102	19813.712707918046	18677.5513847956	21793.415281369264	20510.159315969006	25340.64589941779	23797.27379243553	0.20371752325076933	0.19999569963435465	2296.9610211922554	10317.636823893059	2165.2485557503533	9726.002324695233
1.9625634235206988	13701.75175609178	13023.26532092003	17781.152326288673	16797.531646829477	19840.646148365784	18702.940406447426	21823.039963973104	20538.039616613136	25375.09273174468	23829.62263766677	0.203717540621395	0.1999957166357757	2285.714106589672	10328.981599112507	2154.6465675069485	9736.696590518579
1.9743888554143678	13720.371584129029	13040.963144868261	17805.31632576946	16820.358945225416	19867.60913466579	18728.357279793123	21852.69714792464	20565.950504846194	25409.577360720894	23862.00697748759	0.20371755829910843	0.19999573393775796	2274.510613260092	10340.285891957115	2144.0855107150273	9747.352695788257
1.9862855414839768	13739.011731908999	13058.68028270384	17829.506705375414	16843.211164588865	19894.60156069554	18753.801904796703	21882.386716563447	20593.89187087722	25444.099650797343	23894.426684603455	0.20371757628939113	0.19999575154566585	2263.3503929885337	10351.549314248841	2133.5652456593234	9757.970274596475
1.9982539110717792	13757.67212522996	13076.416663905953	17853.723369017167	16866.088214148687	19921.623319315804	18779.274180463817	21912.10855211205	20621.86360386399	25478.65946512799	23926.88163050187	0.20371759459782152	0.19999576946495917	2252.2332978037884	10362.771474716254	2123.08563285484	9768.548958115745
2.010294396107033	13776.352689178275	13094.172217277272	17877.966219685422	16888.99000226475	19948.674302362408	18804.774004833947	21941.862535666893	20649.8655919045	25513.2566655594	23959.37168544254	0.20371761323007848	0.1999957877011967	2241.159179987153	10373.951979008969	2112.6465330529027	9779.088374617975
2.0224074311215867	13795.05334812294	13111.946870938742	17902.235159443928	16911.916436421307	19975.75440063841	18830.301274973073	21971.64854718978	20677.89772202893	25547.89111262077	23991.896718448013	0.20371763219194347	0.19999580626003602	2230.127892079996	10385.090429697651	2102.247807251755	9789.588149473071
2.0345934532655616	13813.774025709794	13129.740552324101	17926.53008942206	16934.86742321997	20002.863503905854	18855.855886965866	22001.46646549881	20705.959880191098	25582.562665513506	24024.456597293898	0.20371765148930088	0.19999582514723716	2219.1392868647818	10396.186426152475	2091.8893166761845	9800.047905034386
2.0468529023231294	13832.514644855622	13147.553188174265	17950.850909807214	16957.842868372547	20030.001500877326	18881.437735907755	22031.316168259113	20734.051951259764	25617.27118210041	24057.051188498725	0.20371767112814107	0.19999584436866347	2208.1932173918467	10407.239564635325	2081.570922805113	9810.467260730453
2.059186220728381	13851.275127742678	13165.384704532145	17975.197519837806	16980.84267669444	20057.16827920817	18907.04671589759	22061.197531974347	20762.173819010608	25652.01651889588	24089.68035731471	0.203717691114563	0.1999958639302835	2197.2895369726466	10418.24943823414	2071.2924873578595	9820.845832975116
2.0715938535812968	13870.055395812558	13183.23502673673	17999.569817795385	17003.866752097063	20084.363725487714	18932.682720029257	22091.11043197702	20790.325366117017	25686.7985310547	24122.34396771713	0.20371771145477394	0.19999588383817285	2186.428099176963	10429.215636820067	2061.053872304852	9831.183235179167
2.084076248663807	13888.855369760566	13201.104079417933	18023.967700997422	17026.914997581312	20111.587725231246	18958.345640384396	22121.05474241974	20818.50647414216	25721.61707236186	24155.0418823951	0.20371773215509312	0.19999590409851653	2175.6087578450097	10440.137747068424	2050.8549398697214	9841.479077741038
2.0966338564559543	13907.67496952966	13218.991786490651	18048.39106578953	17049.987315229926	20138.84016287139	18984.035368023953	22151.030336265732	20846.7170235297	25756.471995221636	24187.773962740906	0.2037177532219537	0.1999959247176106	2164.8313670823118	10451.015352407005	2040.6955525215017	9851.73296796903
2.109267130152151	13926.514114304626	13236.898071149306	18072.839807537963	17073.083606200566	20166.12092174976	19009.751792980514	22181.037085279688	20874.956893595423	25791.363150646943	24220.540068840266	0.203717774661904	0.19999594570186477	2154.095781269134	10461.848033019342	2030.5755729927914	9861.94451013999
2.1219765256775314	13945.372722506041	13254.822855862107	18097.313820621923	17096.203770718494	20193.429884108387	19035.494804250146	22211.074860018376	20903.225962518296	25826.2903882485	24253.34005946205	0.20371779648160998	0.19999596705780354	2143.4018550590845	10472.635365815833	2020.4948642718373	9872.113305432256
2.1347625017044103	13964.250711784312	13272.76606236539	18121.812998425867	17119.34770806932	20220.766931081213	19061.264289784398	22241.143529821296	20931.524107331683	25861.25355622395	24286.173792048114	0.20371781868785763	0.19999598879206784	2132.7494433741085	10483.376924370881	2010.4532896005549	9882.238951883744
2.147625519668832	13983.147999013443	13290.727611657678	18146.337233331527	17142.51531659146	20248.131942685184	19087.060136481898	22271.242962800938	20959.851203914208	25896.25250134665	24319.04112270272	0.20371784128755485	0.1999960109114192	2122.138401418808	10494.072278956883	2000.4507124869851	9892.321044420358
2.160566043787228	14002.06450028517	13308.707423994134	18170.886416710393	17165.70649366906	20275.524797811933	19112.88223018053	22301.373025833633	20988.207126981142	25931.28706895503	24351.941906182594	0.20371786428773414	0.19999603342274025	2111.5685846859124	10504.72099654749	1990.486996711581	9902.359174862038
2.1735845410731627	14021.000130902761	13326.705418880643	18195.460438915765	17188.921135724424	20302.945374218893	19138.73045564905	22331.53358454985	21016.591750075233	25966.357102941354	24384.875995886345	0.2037178876955536	0.19999605633303758	2101.0398489395157	10515.322640697006	1980.5620063100941	9912.352931799833
2.1866814813541975	14039.954805374678	13344.721515067826	18220.05918927461	17212.15913821041	20330.39354852032	19164.60469657861	22361.724503324298	21045.004945557434	26001.462445740315	24417.843243843752	0.2037179115183005	0.19999607964944296	2090.552050230792	10525.87677158229	1970.6756055877777	9922.301900639199
2.199857337288837	14058.928437408544	13362.755630545269	18244.682556079835	17235.420395603065	20357.86919617866	19190.504835574633	22391.94564526651	21073.446584598016	26036.60293831807	24450.843500705465	0.2037179357633927	0.19999610337921714	2080.1050449048635	10536.382946013007	1960.827659129165	9932.20566362096
2.213112584383593	14077.920939904843	13380.80768253558	18269.330426582233	17258.70480139405	20385.372191495608	19216.430754148394	22422.196872211036	21101.916537167348	26071.778420160903	24483.876615732395	0.2037179604383824	0.1999961275297513	2069.6986895893933	10546.840717331972	1951.0180317835184	9942.063799713273
2.2264477010101436	14096.93222495052	13398.877587488267	18294.00268698225	17282.012248082854	20412.902407602975	19242.382332708392	22452.4780447074	21130.414672026447	26106.988729263638	24516.94243678476	0.20371798555095663	0.19999615210856925	2059.3328412062256	10557.249635451939	1941.2465886779828	9951.87588464655
2.2398631684225956	14115.962203812793	13416.965261073885	18318.699222422074	17305.342627169306	20440.45971645389	19268.35945055207	22482.789022010485	21158.94085671792	26142.23370211846	24550.040810311657	0.20371801110894086	0.19999617712333065	2049.0073569706874	10567.609246809036	1931.5131952163065	9961.641490881331
2.2533594707748548	14135.010786932611	13435.070618177833	18343.419916977236	17328.695829145694	20468.043988813493	19294.361985857035	22513.129662070318	21187.49495755636	26177.513173703115	24583.171581339935	0.203718037120302	0.19999620258183215	2038.722094393801	10577.91909434786	1921.817717080703	9971.360187585
2.2669370951380965	14154.077883918382	13453.193572894363	18368.164653648615	17352.071743489145	20495.65509425	19320.389815672646	22543.499821522284	21216.076839619138	26212.826977469584	24616.334593463598	0.20371806359314895	0.1999962284920112	2028.4769112832146	10588.178717494011	1912.1600202338304	9981.031540607568
2.2805965315183476	14173.163403539344	13471.334038520296	18392.933314353897	17375.470258653608	20523.29290112528	19346.44281591113	22573.899355676796	21244.686366736663	26248.174945332128	24649.529688832525	0.20371809053573753	0.1999962548619475	2018.2716657473939	10598.387652141973	1902.5399709210033	9990.65511246724
2.294338272874165	14192.267253719225	13489.49192754903	18417.725779919496	17398.891262062218	20550.957276585857	19372.52086133908	22604.32811850943	21273.323401483132	26283.55690765584	24682.756708141773	0.20371811795647204	0.1999962816998667	2008.1062161951559	10608.545430617407	1892.957435671473	10000.230462325737
2.308162815134429	14211.38934152951	13507.66715166408	18442.541930071915	17422.33464009909	20578.648086553294	19398.623825568422	22634.785962650396	21301.987805166573	26318.972693244523	24716.015490620142	0.2037181458639073	0.19999630901414223	1997.9804213389289	10618.651581664104	1883.412281299592	10009.75714596035
2.3220706572162446	14230.529573183007	13525.859621733032	18467.381643429515	17445.800278101615	20606.36519571509	19424.751581047814	22665.272739374544	21330.679437819494	26354.42212932907	24749.305874019312	0.20371817426675246	0.19999633681329787	1987.8941402030177	10628.705630457494	1873.9043749152916	10019.234715792816
2.336062301042938	14249.687854027201	13544.069247801192	18492.244797494008	17469.288060352374	20634.1084675152	19450.903999053735	22695.788298591	21359.398158189088	26389.9050415555	24782.627694602583	0.20371820317387287	0.19999636510601068	1977.8472321117297	10638.70709850546	1864.4335839096457	10028.662720780354
2.3501382515621807	14268.864088537402	13562.295939085083	18517.131268641686	17492.797870070877	20661.87776414435	19477.08094968129	22726.332488832522	21388.143823727227	26425.42125397263	24815.98078713326	0.20371823259429434	0.19999639390111434	1967.8395566946128	10648.655503647868	1854.999775962904	10038.040706428234
2.3642990167642037	14288.058180310154	13580.539603966194	18542.040932114996	17516.329589405592	20689.672946530598	19503.28230183543	22756.905157245208	21416.916290580793	26460.97058902018	24849.36498486356	0.2037182625372042	0.19999642320760144	1957.870973907411	10658.55036012642	1845.602819061838	10047.368214849848
2.378545107700138	14307.270032056587	13598.80014998466	18566.973662014036	17539.883099425926	20717.493874329986	19529.50792322201	22787.50614957819	21445.71541358195	26496.55286751683	24882.780119523344	0.20371829301195565	0.1999964530346259	1947.9413440069184	10668.391178434715	1836.2425814776216	10056.64478462236
2.392877038500453	14326.499545595307	13617.077483832496	18591.929331287443	17563.458280113613	20745.340405916348	19555.757680338284	22818.135310172518	21474.541046237715	26532.16790864741	24916.226021308084	0.20371832402806975	0.19999648339150652	1938.0505275636679	10678.177465336863	1826.9189317764249	10065.869950808119
2.4072953263935135	14345.746621845788	13635.371511347346	18616.907811723973	17587.055010354758	20773.212398372023	19582.031438464073	22848.79248195096	21503.39304072032	26567.81552995103	24949.70251886773	0.2037183555952394	0.19999651428773016	1928.1983854724094	10687.908723901026	1817.6317388305906	10075.04324498726
2.4218004917242455	14365.011160821385	13653.682137505826	18641.908973943544	17610.67316793138	20801.109707477866	19608.329061652435	22879.477506407067	21532.27124785696	26603.495547308485	24983.209439294897	0.20371838772333115	0.19999654573295375	1918.3847789401188	10697.584453401621	1808.3808718078071	10084.164195169695
2.436393057972914	14384.293061622398	13672.009266416942	18666.932687388373	17634.312629513053	20829.03218770344	19634.65041272034	22910.190223594447	21561.175517119675	26639.20777492983	25016.746608113168	0.20371842042239052	0.1999965777370091	1908.6095694932155	10707.20414932631	1799.16620017495	10093.232325785328
2.4510735517740176	14403.592222429033	13690.352801315412	18691.97882031401	17657.97327064841	20856.979692197063	19660.995353239337	22940.93047211581	21590.105696615054	26674.95202534173	25050.313849265214	0.20371845370264252	0.19999661030990412	1898.872618987225	10716.767303390428	1789.9875937101897	10102.247157712933
2.46584250293529	14422.908540494598	13708.712644555175	18717.04723978059	17681.65496575691	20884.952072776083	19687.36374352636	22971.69808911238	21619.06163307425	26710.72810937519	25083.9109851013	0.20371848757449648	0.19999664346182697	1889.1737895918777	10726.273403435946	1780.844922487042	10111.208208176307
2.4807004444568266	14442.24191213804	13727.088697602321	18742.13781164335	17705.357588119834	20912.949179916373	19713.75544263382	23002.492910252346	21648.0431718421	26746.535836152223	25117.537836366693	0.20371852204854973	0.19999667720314934	1879.5129438019358	10735.7219334431	1771.7380568888038	10120.114990782458
2.4956479125503126	14461.592232737188	13745.480861028756	18767.250400543973	17729.081009872258	20940.97086274272	19740.170308340676	23033.31476972035	21677.05015686739	26782.375013073677	25151.194222190443	0.2037185571355899	0.19999671154443002	1869.8899444406852	10745.11237352807	1762.6668676040135	10128.967015463393
2.510685446658382	14480.95939672128	13763.88903450489	18792.384869901052	17752.82510199377	20969.01696901824	19766.608197142177	23064.163500205897	21706.08243069162	26818.245445805853	25184.879960072427	0.20371859284659866	0.19999674649641727	1860.3046546619153	10754.444199928083	1753.6312256313395	10137.763788491953
2.5258135894740787	14500.34329756415	13782.313116793366	18817.54108190139	17776.58973430049	20997.08734513474	19793.06896424101	23095.038932892803	21735.13983443933	26854.146938268295	25218.59486587219	0.20371862919275605	0.19999678207005306	1850.7569379486376	10763.716884941328	1744.6310022899415	10146.504812484607
2.54103288696045	14519.743827776543	13800.753005741757	18842.718897490176	17800.37477543583	21025.181836101805	19819.552463537104	23125.940897447243	21764.222207806954	26890.07929261998	25252.338753796066	0.20371866618544315	0.19999681827647656	1841.24665810226	10772.92989685433	1735.6660691882716	10155.189586214256
2.556343888370238	14539.16087889898	13819.208598275596	18867.918176361924	17824.18009286161	21053.300285536752	19846.05854761774	23156.869222006724	21793.32938905202	26926.04230924657	25286.11143638477	0.20371870383624532	0.19999685512702753	1831.7736792683136	10782.082700047642	1726.7362982609775	10163.817604783457
2.571747146265715	14558.59434149452	13837.679790391716	18893.13877695118	17848.00555284964	21081.44253565433	19872.587067748296	23187.82373316887	21822.461214983017	26962.035786747445	25319.912724501624	0.20371874215695795	0.19999689263325038	1822.3378659269074	10791.174754905514	1717.8415617652936	10172.388359569479
2.5872432165386163	14578.04410514126	13856.166477151059	18918.380556423	17871.851020472597	21109.608427256146	19899.137873862084	23218.80425597978	21851.61752094827	26998.059521922274	25353.742427319845	0.20371878115958758	0.1999969308068958	1812.939082887373	10800.205517766532	1708.9817322595045	10180.901338077616
2.602832658430207	14597.510058424908	13874.668552671486	18943.643370663453	17895.716359594877	21137.797799720138	19925.71081455029	23249.810613922542	21880.79814082499	27034.11330975771	25387.6003523098	0.20371882085635726	0.19999696965992803	1803.5771952924551	10809.174440895207	1700.156682621804	10189.356024013832
2.6185160345514573	14616.992088931162	13893.185910120817	18968.927074269915	17919.60143286381	21166.01049098984	19952.30573705221	23280.84262890546	21910.00290700855	27070.196943413783	25421.48630522673	0.20371886125971084	0.19999700920452573	1794.2520686248317	10818.080972505733	1691.3662860520417	10197.751897269394
2.6342939109033563	14636.490083238401	13911.718441709634	18994.231520541747	17943.506101700503	21194.246337563975	19978.922487245112	23311.900121250692	21939.231650401463	27106.310214210822	25455.400090097977	0.20371890238231558	0.1999970494530874	1784.9635687145637	10826.92455677269	1682.6104160728864	10206.088433896657
2.6501668568973313	14656.003926910074	13930.266038684178	19019.556561470603	17967.430226290864	21222.505174485796	20005.56090963435	23342.982909682556	21968.484200402498	27142.45291161588	25489.341509210484	0.20371894423706774	0.19999709041823424	1775.71156171849	10835.704633662011	1673.888946516905	10214.365105999634
2.666135445375801	14675.533504486764	13948.828591318763	19044.90204773029	17991.373665575964	21250.78683533178	20032.220847342636	23374.090811315156	21997.76038489506	27178.624823228496	25523.310363097364	0.20371898683709494	0.19999713211281622	1766.4959141402505	10844.420639038086	1665.2017515441403	10222.58138181502
2.6822002526328483	14695.078699478981	13967.405988908966	19070.26782866763	18015.33627724344	21279.09115220153	20058.902142100596	23405.223641641343	22027.060030236757	27214.825734767903	25557.306450525903	0.20371903019576185	0.19999717454991292	1757.3164928315673	10853.072004623245	1656.548705643625	10230.736725680064
2.6983618584350144	14714.63939435904	13985.998119763908	19095.653752292095	18039.317917717683	21307.417955706263	20085.60463423586	23436.38121452012	22056.382961247567	27251.055430058503	25591.3295684839	0.2037190743266736	0.19999721774284096	1748.1731649761787	10861.658157882746	1647.9296836151043	10238.83059790777
2.71462084604223	14734.215470553463	14004.60487119901	19121.059665266108	18063.318442150703	21335.7670749581	20112.32816266298	23467.563342164904	22085.7290011988	27287.313691016305	25625.379512166943	0.20371911924368116	0.19999726170515653	1739.0657981114928	10870.178522111848	1639.3445605935995	10246.862454890274
2.730977802228858	14753.80680843515	14023.226129528592	19146.485412895127	18087.337704412734	21364.13833755903	20139.07256487305	23498.769835131472	22115.09797180173	27323.600297635003	25659.45607496532	0.20371916496088455	0.19999730645066005	1729.994260118925	10878.632516351063	1630.7932120373007	10254.831749007106
2.747433317304874	14773.413287315478	14041.861780058338	19171.930839117544	18111.375557082705	21392.53156958974	20165.837676923155	23530.000502305724	22144.489693196076	27359.91502797184	25693.559048450777	0.20371921149263766	0.19999735199340013	1720.958419225295	10887.01955536753	1622.2755137309432	10262.737928608898
2.763987985137163	14793.034785436375	14060.511707077814	19197.395786494624	18135.431851438767	21420.94659559848	20192.623333425887	23561.255150891502	22173.90398393859	27396.257658133578	25727.688222363282	0.20371925885355374	0.1999973983476795	1711.9581440064358	10895.339049636386	1613.7913417876698	10270.58043800015
2.780642403170963	14812.671179962359	14079.175793852846	19222.880096200388	18159.506437448676	21449.38323858981	20219.429367538716	23592.533586398295	22203.34066099142	27432.62796226225	25761.843384597698	0.2037193070585087	0.19999744552805818	1702.9933033853304	10903.590405303985	1605.340572647634	10278.358717406634
2.797397172451417	14832.32234697248	14097.853922617933	19248.383608011332	18183.59916376015	21477.841320013264	20246.255610953354	23623.835612628816	22232.799539710457	27469.025712520855	25796.024321190333	0.20371935612264697	0.19999749354935845	1694.0637666428229	10911.773024218157	1596.923083089292	10286.072203003336
2.8142528976452668	14851.988161452442	14116.545974568704	19273.906160296443	18207.7098776914	21506.320659752248	20273.101893885243	23655.161031666878	22262.280433833912	27505.450679079357	25830.230816305782	0.2037194060613856	0.19999754242666976	1685.169403403066	10919.88630380854	1588.5387502142694	10293.720326801762
2.831210187062679	14871.66849728612	14135.251829853925	19299.447590006395	18231.838425220947	21534.82107611211	20299.96804506234	23686.509643864327	22291.78315547004	27541.902630099627	25864.462652222777	0.2037194568904201	0.1999975921753538	1676.3100836437661	10927.929637121502	1580.1874514570227	10301.302516676951
2.848269652679189	14891.363227247784	14153.97136756805	19325.007732663686	18255.984650978284	21563.342385809177	20326.853891714745	23717.88124782907	22321.307515085835	27578.381331721554	25898.719609321175	0.2037195086257283	0.1999976428110492	1667.4856777017703	10935.902412820607	1571.8690645911265	10308.818196377251
2.865431910157798	14911.07222299363	14172.704465743229	19350.586422351862	18280.14839823372	21591.884403958844	20353.75925956354	23749.27564041206	22350.8533214948	27614.886548048104	25933.001466067897	0.20371956128357668	0.1999976943496762	1658.6960562587483	10943.80401506275	1563.5834677148378	10316.266785401851
2.882697578871184	14930.79535505352	14191.451001341451	19376.183491705055	18304.329508888488	21620.446944063995	20380.683972809802	23780.692616694574	22380.420381845004	27651.41804113063	25967.307999003122	0.203719614880524	0.1999977468074425	1649.9410903578391	10951.63382357452	1555.3305392664624	10323.647699069232
2.900067281924058	14950.532492822811	14210.210850246745	19401.79877189756	18328.527823464894	21649.029818003448	20407.62785412374	23812.13196997567	22410.008501607175	27687.975570954335	26001.63898272665	0.20371966943342906	0.19999780020084706	1641.22065139818	10959.391213588882	1547.1101580242394	10330.960348487832
2.9175416461756507	14970.283504553847	14228.98388725724	19427.4320926331	18352.743181096288	21677.632836020064	20434.590724633617	23843.593491759108	22439.61748456265	27724.55889542328	26035.994189883957	0.20371972495945276	0.19999785454668734	1632.5346111347899	10967.07555580698	1538.9222030964447	10338.204140461516
2.9351213022623317	14990.048257347604	14247.769986076979	19453.08328213416	18376.975419516733	21706.255806708985	20461.572403914346	23875.07697174053	22469.247132790886	27761.16777034555	26070.37339115188	0.20371978147606723	0.19999790986206376	1623.8828416814795	10974.686216390692	1530.7665539289592	10345.37847751379
2.952806884620376	15009.826617145221	14266.569019308126	19478.752167131286	18401.224375051177	21734.898537005723	20488.572709976575	23906.58219779443	22498.897246657583	27797.80194941818	26104.77635522491	0.20371983900105825	0.1999979661643835	1615.265215507592	10982.222556905821	1522.6430903091095	10352.482757872902
2.970599031508854	15029.618448719373	14285.38085844265	19504.43857285213	18425.489882604954	21763.560832174084	20515.591459255185	23938.108955960957	22528.56762480211	27834.461184212043	26139.202848800724	0.20371989755253314	0.19999802347136988	1606.6816054456867	10989.683934346773	1514.551692361827	10359.51637543086
2.9884983850326714	15049.423615665877	14304.205373854376	19530.14232301082	18449.77177565379	21792.242495794388	20542.628466598162	23969.657030433045	22558.258064125355	27871.145224156902	26173.652636566243	0.2037199571489255	0.19999808180106404	1598.1318846888607	10997.069701083004	1506.4922405532561	10366.47871972667
3.006505591165733	15069.241980394898	14323.042434790652	19555.86323979679	18474.069886233254	21820.943329751113	20569.683545255008	24001.226203542894	22587.9683597771	27907.853816525916	26208.125481183033	0.2037200178090013	0.19999814117183323	1589.6159267856274	11004.379204790574	1498.4646156845847	10373.369175875094
3.0246212997742656	15089.073404122282	14341.891909364094	19581.60114386382	18498.38404492838	21849.663134220766	20596.756506865255	24032.816255748723	22617.698305143476	27944.586706420287	26242.62114327294	0.20372007955186486	0.19999820160237639	1581.1336056521395	11011.611788509414	1490.4686989034526	10380.187124623451
3.0428461646402667	15108.917746860967	14360.753664544438	19607.35585431915	18522.714080863436	21878.40170765983	20623.847161447156	24064.42696562162	22647.44769183462	27981.34363675416	26277.139381403864	0.20372014239696534	0.1999982631117285	1572.6847955673002	11018.766790579073	1482.5043716991786	10386.931942285039
3.0611808434850984	15128.774867412036	14379.627566150071	19633.127188712147	18547.059821691175	21907.158846792267	20650.955317385862	24096.058109831847	22677.21630967178	28018.124348238827	26311.67995207494	0.20372020636410273	0.19999832571926893	1564.2693711697357	11025.843544580974	1474.5715159008978	10393.603000692558
3.079625997993227	15148.644623355953	14398.513478839679	19658.91496302322	18571.421093582398	21935.93434659721	20678.080781421857	24127.709463135438	22707.003946674715	28054.92857936725	26346.242609702007	0.20372027147343438	0.19999838944472623	1555.8872074647807	11032.841379359365	1466.670013682684	10400.199667211156
3.0981822938360946	15168.52687104368	14417.411266103813	19684.71899165257	18595.79772121531	21964.72800029654	20705.223358639218	24159.38079836059	22736.81038904887	28091.75606639843	26380.82710660292	0.20372033774548032	0.19999845430818458	1547.5381798209855	11039.75961896684	1458.7997475616867	10406.721304690465
3.116850400696155	15188.42146558766	14436.320790256355	19710.539087408793	18620.189527764756	21993.539599342304	20732.38285245378	24191.071886393947	22766.635421172472	28128.606543341564	26415.43319298266	0.20372040520113188	0.1999985203300914	1539.222163972794	11046.597582644783	1450.9606003995286	10413.167271446902
3.135630992291033	15208.328260852908	14455.241912426034	19736.375061497598	18644.5963348916	22022.36893340421	20759.559064601337	24222.78249616692	22796.478825583672	28165.479741940326	26450.0606169186	0.20372047386165626	0.19999858753126185	1530.9390360217076	11053.354584809393	1443.1524554040516	10419.536921249237
3.1545247463978408	15228.247109447902	14474.174492547787	19762.226723510317	18669.01796273184	22051.215790356935	20786.7517951257	24254.512394641868	22826.340382967515	28202.375391656882	26484.70912434547	0.2037205437487053	0.1999986559328875	1522.6886724334909	11060.029934998602	1435.3751961275702	10425.829603270628
3.1735323448776414	15248.177862715454	14493.118389354135	19788.093881412347	18693.45422988573	22080.07995626737	20813.960842366672	24286.261346798106	22856.21987214283	28239.29321965587	26519.37845904036	0.20372061488432094	0.19999872555654172	1514.4709500446916	11066.62293788325	1427.62870646792	10432.044662075117
3.192654473700048	15268.120370723667	14512.073460366422	19813.97634153173	18717.904953406847	22108.96121538197	20841.18600294799	24318.02911561814	22886.117070049062	28276.232950788464	26554.06836260751	0.2037206872909428	0.1999987964241872	1506.2857460575178	11073.132893201895	1419.9128706713673	10438.181437601801
3.211891822967991	15288.074482256561	14531.039561886195	19839.873908547303	18742.369948791198	22137.859350113686	20868.427071765287	24349.815462073395	22916.03175173322	28313.194307575992	26588.778574463384	0.20372076099141592	0.19999886855818336	1498.1329380391398	11079.559095726348	1412.2275733324932	10444.23926513968
3.2312450869426166	15308.040044804833	14550.016548986296	19865.786385477088	18766.84902996607	22166.7741410291	20895.68384197385	24381.620145110155	22945.963690336426	28350.177010193725	26623.508831821164	0.20372083600899715	0.19999894198129237	1490.012403931236	11085.90083529707	1404.5726993891876	10450.21747526154
3.2507149640683446	15328.016904556673	14569.004275501991	19891.71357366664	18791.34200927887	22195.705366835577	20922.95610497625	24413.44292163555	22975.912657080542	28387.180776454752	26658.258869675403	0.20372091236736262	0.19999901671668793	1481.9240220454521	11092.1573967617	1396.9481341303326	10456.115393844433
3.2703021569980693	15348.004906388243	14588.002594022144	19917.655272777036	18815.84869748607	22224.652804368023	20950.24365041021	24445.28354650309	23005.87842125487	28424.205321793375	26693.028420786766	0.20372099009061673	0.1999990927879618	1473.8676710579311	11098.328059900552	1389.353763197083	10461.932342061773
3.2900073726185273	15368.003893854233	14607.011355880282	19943.61128077302	18840.368903741997	22253.61622857574	20977.546266136203	24477.141772498344	23035.860750202664	28461.25035924852	26727.817215666513	0.20372106920329844	0.19999917021913083	1465.843230020604	11104.41209948808	1381.7894725758815	10467.667636292055
3.3098313220758016	15388.013709178513	14626.030411145444	19969.581393911194	18864.902435587348	22282.595412509392	21004.86373822483	24509.017350324706	23065.859409307384	28498.315599447487	26762.624982560745	0.20372114973038932	0.19999924903464614	1457.8505783523433	11110.40878518112	1374.255148599972	10473.320588105358
3.329774720800988	15408.034193244335	14645.05960861317	19995.565406727623	18889.449098937897	22311.590127307383	21032.195850944347	24540.910028588503	23095.874161979104	28535.40075058873	26797.451447434767	0.2037212316973225	0.19999932925940006	1449.8895958438516	11116.31738153752	1366.7506779576652	10478.890504300129
3.349838288536016	15428.065185584981	14664.098795796492	20021.563112026153	18914.008698073212	22340.60014218286	21059.542386748242	24572.819553784862	23125.90476964097	28572.505518425653	26832.29633395755	0.2037213151299889	0.19999941091873394	1441.9601626631338	11122.137148026377	1359.2759476898937	10484.376686849631
3.370022749359618	15448.106524374014	14683.147818916676	20047.574300866032	18938.58103562507	22369.62522441013	21086.903126262474	24604.745670282886	23155.950991715305	28609.6296062495	26867.15936348581	0.2037214000547487	0.19999949403844672	1434.0621593449032	11127.867338906042	1351.8308451829944	10489.778432817664
3.390328831713469	15468.158046415456	14702.20652289395	20073.59876254963	18963.165912565815	22398.66513931108	21114.277848272635	24636.688120310795	23186.012585609635	28646.77271487234	26902.04025504794	0.20372148649843658	0.19999957864480275	1426.1954667939572	11133.507203232497	1344.4152581737726	10495.095034376252
3.4107572684284713	15488.219587134083	14721.274751338235	20099.636284610187	18987.763128196806	22427.719650241623	21141.66632971125	24668.646643941214	23216.089306702837	28683.934542610103	26936.93872532813	0.20372157448837216	0.19999966476454087	1418.3599662957713	11139.055984901264	1337.029074756836	10500.325778825674
3.431308796751202	15508.290980565707	14740.352346539976	20125.686652799595	19012.37248013688	22456.788518578287	21169.068345645053	24700.620979076466	23246.180908331316	28721.114785265705	26971.85448865049	0.20372166405236755	0.19999975242488288	1410.5555395081174	11144.512922553346	1329.6721833774354	10505.469948515762
3.4519841583705158	15528.37205934714	14759.439149460562	20151.749651075806	19036.993764310457	22485.871503704246	21196.48366926188	24732.61086143344	23276.28714177472	28758.31313611161	27006.78725696269	0.2037217552187381	0.19999984165354187	1402.7820684582694	11149.877249534242	1322.3444728304748	10510.52682080213
3.47278409944432	15548.46265470629	14778.534999722977	20177.825061590345	19061.626774935765	22514.968362995616	21223.912071857732	24764.61602452856	23306.407756241835	28795.52928587261	27041.73673981977	0.20372184801630977	0.199999932478731	1395.0394355477765	11155.148193880916	1315.0458322628983	10515.495668047573
3.4937093706264992	15568.562596452095	14797.639735602208	20203.91266467572	19086.271304512928	22544.078851807502	21251.35332282364	24796.636199662644	23336.542498856314	28832.762922708378	27076.70264436778	0.20372194247442912	0.20000002492917274	1387.3275235559558	11160.324978332035	1307.7761511778226	10520.375757612754
3.514760727094002	15588.671712964606	14816.753194015844	20230.012238832922	19110.927143812176	22573.20272346029	21278.807189632713	24828.67111590589	23366.691114642574	28870.013732196283	27111.684675327593	0.20372203862297264	0.20000011903410903	1379.6462156380294	11165.40682028886	1300.5353194326162	10525.166351824533
3.535938928574102	15608.789831184771	14835.875210514396	20256.123560718646	19135.594081861782	22602.339729225478	21306.273437826814	24860.72050008252	23396.853346511303	28907.281397313687	27146.68253497832	0.203722136492356	0.20000021482330882	1371.9953953187214	11170.392931713723	1293.323227233137	10529.866707894485
3.557244739371806	15628.916776604168	14855.005619271524	20282.246405132377	19160.27190593586	22631.489618311505	21333.751831003196	24892.78407675527	23427.028935244907	28944.565598420144	27181.69592314059	0.20372223611354473	0.20000031232707965	1364.3749465014553	11175.282519194297	1286.1397651423467	10534.476077962667
3.578678928397448	15649.05237325495	14874.14425307451	20308.380545003805	19184.960401542496	22660.65213784985	21361.242130801398	24924.86156821028	23457.217619483257	28981.86601324009	27216.72453716026	0.20372233751806346	0.20000041157627577	1356.7847534682369	11180.074783899821	1278.9848240800784	10538.993709062226
3.600242269194432	15669.196443699446	14893.290943314403	20334.525751379788	19209.65935241142	22689.827032880676	21388.744096889717	24956.95269444141	23487.419135708966	29019.182316844817	27251.768071891518	0.20372244073800522	0.20000051260230856	1349.2247008736595	11184.768921511248	1271.8582953172736	10543.418843053747
3.6219355399671502	15689.348809019804	14912.445519976169	20360.681793411393	19234.36854048178	22719.01404633853	21416.25748695173	24989.057173134755	23517.633218232757	29056.514181634673	27286.82621968013	0.20372254580604418	0.20000061543715741	1341.6946737466496	11189.364122197963	1264.7600704781944	10547.750716607086
3.643759523609069	15709.509288807541	14931.60781162876	20386.848438340774	19259.08774588975	22748.212919037902	21443.7820566727	25021.17471965283	23547.859599178628	29093.86127732091	27321.898670346447	0.20372265275544368	0.20000072011337827	1334.194557496172	11193.859570635483	1257.690041544498	10551.988561211154
3.6657150077309777	15729.67770115317	14950.777645415312	20413.02545148821	19283.816746956298	22777.42338965899	21471.317559726107	25053.305047019072	23578.09800846927	29131.22327090799	27356.985111168702	0.20372276162006805	0.2000008266641161	1326.724237906572	11198.254445944913	1250.6481008527335	10556.13160311943
3.6878027846894206	15749.85386263553	14969.954847042996	20439.212596238795	19308.555320174608	22806.64519473295	21498.863747759835	25085.447865901846	23608.34817381099	29168.599826675105	27392.085226865755	0.20372287243439335	0.20000093512311407	1319.2836011380423	11202.547921657562	1243.634141093411	10560.179063320626
3.710023651615288	15770.037588311301	14989.139240773064	20465.409634029267	19333.30324019766	22835.87806862749	21526.420370382504	25117.602884598695	23638.609820678903	29205.99060615821	27427.198699580116	0.2037229852335185	0.2000010455247252	1311.8725337291835	11206.739165712148	1236.6480553129804	10564.13015752798
3.732378410442586	15790.228691704284	15008.330649410676	20491.616324334645	19358.060279825582	22865.12174353209	21553.987175149596	25149.76980902029	23668.8826723018	29243.395268131582	27462.325208860693	0.2037231000531763	0.2000011579039226	1304.490922595316	11210.827340412885	1229.6897369145881	10567.984096150845
3.7548678679373717	15810.426984794713	15027.52889429478	20517.832424654887	19382.826209993098	22894.37594944336	21581.56390754966	25181.94834267449	23699.16644964719	29280.813468589506	27497.46443164559	0.20372321692974563	0.20000127229631168	1297.1386550305178	11214.811602408998	1222.7590796573204	10571.740084264893
3.777492835726878	15830.632278008483	15046.733795287855	20544.057690501424	19407.600799756776	22923.6404141502	21609.150310990277	25214.138186650158	23729.46087140606	29318.244860727827	27532.616042244714	0.20372333590026165	0.20000138873814086	1289.8156187017448	11218.69110262394	1215.8559776521288	10575.397321549244
3.8002541303288	15850.84438020619	15065.945170765548	20570.291875383486	19432.38381628213	22952.914863218757	21636.746126783943	25246.339039600854	23759.765653977494	29355.68909492514	27567.77971232219	0.2037234570024294	0.20000150726631372	1282.5217016591341	11222.464986311272	1208.9803253708524	10578.955002339091
3.823152573180761	15871.06309867249	15085.16283760655	20596.534730794843	19457.175024831125	22982.199019977877	21664.3510941343	25278.550597728954	23790.08051145376	29393.145818724657	27602.955110879295	0.20372358027463544	0.20000162791840026	1275.2567923266906	11226.132392938249	1202.1320176383015	10582.412315521855
3.8461889906699622	15891.288239104762	15104.38661118186	20622.78600619967	19481.974188748787	23011.49260550348	21691.96495012147	25310.77255476868	23820.405155604345	29430.614676814774	27638.141904236178	0.20372370575595866	0.20000175073264922	1268.0207795083988	11229.692456225865	1195.3109496383695	10585.768444572575
3.8693642141629967	15911.519605602534	15123.616305344749	20649.045449019377	19506.781069450823	23040.795338604166	21719.587429688476	25343.004601970446	23850.73929586123	29468.09531101111	27673.33975601507	0.20372383348618528	0.20000187574800135	1260.8135523860692	11233.14430408366	1188.5170169072226	10589.02256745845
3.892679080035866	15931.757000655916	15142.85173241969	20675.31280461819	19531.595426409862	23070.106935805306	21747.218265626092	25375.246428083552	23881.082639302425	29505.5873602367	27708.54832712145	0.20372396350581995	0.2000020030040998	1253.6350005170098	11236.487058573402	1181.7501153398189	10592.17385667516
3.9161344297041563	15952.000225134881	15162.092703192431	20701.58781628984	19556.417017143198	23099.427111334437	21774.857188559447	25407.497719340314	23911.43489063746	29543.090460503823	27743.76727572744	0.20372409585609919	0.20000213254130544	1246.485013839323	11239.71983591374	1175.0101411897922	10595.22147921333
3.9397311096534064	15972.249078277673	15181.339026898733	20727.870225243125	19581.24559719882	23128.755577105385	21802.503926932684	25439.758159438807	23941.795752190676	29580.604244894235	27778.99625725274	0.2037242305790057	0.20000226440070756	1239.3634826660273	11242.841746415012	1168.296991059964	10598.164596454706
3.963469971469652	15992.503357679834	15200.590511214099	20754.159770588278	19606.080920142733	23158.092042703294	21830.15820699503	25472.02742952656	23972.164923886154	29618.12834354057	27814.234924347424	0.20372436771727911	0.20000239862413813	1232.270297695999	11245.851894534193	1161.610561920621	10601.002364296
3.987351871870168	16012.762859282795	15219.846962242917	20780.456189322795	19630.92273754552	23187.436215369064	21857.819752786127	25504.305208183705	24002.54210323176	29655.66238360697	27849.482926873712	0.20372450731443328	0.2000025352541856	1225.2053499966278	11248.749378702603	1154.9507510882104	10603.73393294774
4.01137767273438	16033.027377362238	15239.10818450743	20806.759216316983	19655.770798968726	23216.78779998347	21885.488286121006	25536.591171405667	24032.926985302896	29693.20598926935	27884.739911887376	0.20372464941476753	0.2000026743342074	1218.168531017669	11251.533291408792	1148.3174562403	10606.358447023667
4.035548241134971	16053.296704516999	15258.373980937195	20833.06858430019	19680.62485195183	23246.146499052044	21913.163526575925	25568.884992586776	24063.31926272708	29730.75878169663	27920.005523620195	0.20372479406338206	0.20000281590834612	1211.1597325895564	11254.20271916315	1141.7105754124932	10608.875045498833
4.059864449369175	16073.570631657241	15277.644152857869	20859.38402384615	19705.484641998413	23275.51201268899	21940.84519147311	25601.186342502784	24093.718625667425	29768.320379030745	27955.279403461107	0.20372494130619218	0.2000029600215408	1204.1788469167077	11256.756742415018	1135.130006993364	10611.282861631364
4.08432717499025	16093.848947993023	15296.918499980373	20885.705263358792	19730.34991256279	23304.884038601616	21968.532995866168	25633.49488929398	24124.124761806812	29805.89039636734	27990.56118993809	0.2037250911899441	0.20000310671954297	1197.2257665861398	11259.194435588084	1128.5756497323164	10613.581023018807
4.108937300839158	16114.131441022631	15316.196820389816	20912.03202905782	19755.22040503637	23334.26227207452	21996.226652525133	25665.81029844795	24154.537356331693	29843.468445736118	28025.850518699743	0.20372524376222742	0.2000032560489319	1190.3003845571657	11261.514866966754	1122.0474027299788	10615.768651456572
4.133695715076422	16134.41789652067	15335.478910534197	20938.36404496393	19780.0958587337	23363.646405953325	22023.925871921183	25698.13223278203	24184.9560919155	29881.054136080704	28061.14702249634	0.20372539907149323	0.2000034080571284	1183.4025941722211	11263.717098769732	1115.5451654472854	10617.844863027334
4.15860331121418	16154.708098526611	15354.764565213552	20964.70103288471	19804.976010879167	23393.036130629298	22051.63036221208	25730.46035242653	24215.38064870288	29918.647073239543	28096.450331161876	0.20372555716706855	0.20000356279241072	1176.5322891511605	11265.800187064335	1109.0688377018087	10619.808768020011
4.183660988148428	16175.001829332601	15374.053577568382	20991.042712399485	19829.86059659269	23422.43113402265	22079.33982922651	25762.794314806637	24245.810704292737	29956.246859925235	28131.760071594705	0.20372571809917134	0.20000372030393027	1169.689363589685	11267.763181726448	1102.6183196650818	10621.659470888786
4.208869650191461	16195.298869471815	15393.345739068596	21017.38880084499	19854.749348876187	23451.831101566895	22107.053976449264	25795.133774625458	24276.245933722137	29993.853095705137	28167.07586773925	0.2037258819189283	0.2000038806417259	1162.8737119647558	11269.60512645822	1096.193511867954	10623.396070266142
4.2342302071045115	16215.59899770628	15412.640839502003	21043.739013300336	19879.641998599385	23481.235716192332	22134.772505005752	25827.478383846093	24306.686009449575	30031.465376980945	28202.3973405669	0.2037260486783904	0.20000404385674256	1156.0852291278425	11271.32505870983	1089.7943151950603	10625.017658898607
4.259743574130585	16235.901991014938	15431.938666962937	21070.09306257224	19904.53827448588	23510.64465830989	22162.495113646713	25859.827791674106	24337.130601338406	30069.08329696867	28237.72410805713	0.20372621843054925	0.20000421000084623	1149.3238103085314	11272.9220096739	1083.420630886685	10626.523323631845
4.285410672027485	16256.207624581431	15451.239007840699	21096.45065918	19929.43790309896	23540.057605794656	22190.221498732735	25892.181644539676	24367.579376640042	30106.706445678272	28273.055785178432	0.2037263912293551	0.20000437912683935	1142.5893511171453	11274.395004283637	1077.0723605424864	10627.912145413458
4.311232427101037	16276.51567178209	15470.541646808197	21122.811511340686	19954.34060882762	23569.47423396968	22217.95135421896	25924.53958608005	24398.031999977484	30144.334409893654	28308.3919838695	0.20372656712973417	0.20000455128848107	1135.8817475411925	11275.743061163463	1070.749406117422	10629.183199242689
4.337209771238533	16296.825904173547	15489.846366810118	21149.175324953903	19979.24611387216	23598.894215589233	22245.684371639345	25956.90125712137	24428.48813332818	30181.966773151973	28343.73231301977	0.2037267461876042	0.2000047265405009	1129.2008959399536	11276.965192532167	1064.451669917209	10630.33555409126
4.363343641942354	16317.138091480336	15509.152949051264	21175.5418035865	20004.15413822979	23628.317220822166	22273.42024009094	25989.266295660684	24458.9474360071	30219.60311572305	28379.07637845013	0.20372692845989673	0.20000490493861936	1122.5466930577531	11278.06040432211	1058.1790546106058	10631.368272997439
4.389634982363801	16337.452001582875	15528.46117298507	21201.910648457844	20029.064399680698	23657.74291723571	22301.158646218664	26021.634336848343	24489.40956465021	30257.243014589454	28414.42378289415	0.20372711400457044	0.20000508653956411	1115.9190360134817	11279.027696036734	1051.9314632192836	10632.28041294869
4.416084741337141	16357.767400504572	15547.770816301443	21228.281558423925	20053.97661377306	23687.170969778155	22328.899274198935	26054.00501296929	24519.874173196797	30294.88604342502	28449.774125977987	0.2037273028806344	0.20000527140108904	1109.3178222986753	11279.866060713306	1045.7087991166045	10633.071024837904
4.442693873413836	16378.084052399578	15567.081654915133	21254.654229962383	20078.890493808904	23716.601040762413	22356.641805724237	26086.377953425217	24550.340912872758	30332.53177257468	28485.127004201364	0.20372749514816266	0.20000545958199212	1102.7429497898556	11280.57448501233	1039.510966038215	10633.739153540693
4.469463338897009	16398.40171954024	15586.393462953783	21281.028357157044	20103.80575082951	23746.032789849185	22384.385919987195	26118.752784716376	24580.809432173388	30370.17976903366	28520.48201091805	0.2037276908683178	0.20000565114213503	1096.1943167333375	11281.151949047111	1033.337868068891	10634.283837771975
4.49639410387609	16418.72016230417	15605.706012745755	21307.403631682137	20128.722093600525	23775.465874029633	22412.131293664308	26151.129130422814	24611.27937684582	30407.829596426138	28555.83873631586	0.2037278901033677	0.20000584614246267	1089.6718217536109	11281.597426434979	1027.1894096503383	10634.704110127874
4.523487140261684	16439.03913916187	15625.019074808331	21333.77974278709	20153.639228597585	23804.899947608825	22439.87760090031	26183.50661118644	24641.750389872082	30445.4808149849	28591.19676739746	0.2037280929167064	0.20000604464502203	1083.1753638571827	11281.909884311259	1021.065495583287	10634.998997083865
4.550743425820648	16459.35840666377	15644.332417835456	21360.156377280702	20178.556859991422	23834.334662188445	22467.624513291874	26215.88484469233	24672.2221114515	30483.132981530005	28626.5556879604	0.20372829937287534	0.20000624671298123	1076.7048424207605	11282.088283188641	1014.9660310185864	10635.167518886738
4.578163944211368	16479.677719427375	15663.645808685531	21386.53321951539	20203.474689632938	23863.76966664954	22495.37169987139	26248.263445650085	24702.694178983213	30520.78564944763	28661.91507857721	0.20372850953758306	0.20000645241065287	1070.260157195502	11282.131576965563	1008.89092146029	10635.2086895518
4.605749685019276	16499.99683012426	15682.95901236914	21412.909951371323	20228.392417038303	23893.20460713525	22523.118827090693	26280.64202577513	24733.166227048558	30558.438368668776	28697.274516575468	0.20372872347772691	0.20000666180351254	1063.8412083146395	11282.038712986745	1002.840072769497	10635.121516890824
4.633501643792551	16520.31548946739	15702.271792036852	21439.286252240938	20253.309739374163	23922.639127033894	22550.865558804944	26313.020193770433	24763.63788739369	30596.090685648564	28732.63357601805	0.20372894126141414	0.20000687495821978	1057.4478962846333	11281.808631924912	996.8133911635377	10634.905002466403
4.6614208220780515	16540.633446197677	15721.583908966793	21465.661799012516	20278.226351442485	23952.07286696106	22578.61155625616	26345.397555307154	24794.108788911766	30633.74214334419	28767.991827682985	0.20372916295798488	0.20000709194264005	1051.080121984065	11281.440267737024	990.8107832103269	10634.558141516522
4.689508227457455	16560.950447071074	15740.89512255212	21492.036266054507	20303.141945665386	23981.50546474248	22606.356478056663	26377.77371300614	24824.57855762514	30671.392281193937	28803.348839043214	0.20372938863803297	0.20000731282586745	1044.7377866703318	11280.932547722012	984.8321558308671	10634.079922958277
4.717764873583629	16581.266236845328	15760.205190288581	21518.409325199318	20328.05621207006	24010.9365553964	22634.099980172665	26410.14826641887	24855.04681666762	30709.04063509555	28838.70417424653	0.20372961837343012	0.20000753767824545	1038.4207919769688	11280.284392455593	978.877416303847	10633.46932940837
4.746191780217212	16601.580558266785	15779.51386776202	21544.780645727344	20352.968838273613	24040.365771116143	22661.841715907805	26442.520812008635	24885.513186266708	30746.68673738488	28874.057394095442	0.20372985223734805	0.2000077665713908	1032.1290399082936	11279.494715715759	972.9464722571429	10632.725337074138
4.774789973263409	16621.893152056826	15798.820908635495	21571.1498943504	20377.87950946749	24069.792741252066	22689.58133588616	26474.89094313105	24915.977283725304	30784.330116813777	28909.408056026452	0.20373009030428257	0.20000799957821588	1025.8624328430742	11278.562424492091	967.0392316718353	10631.84691576939
4.803560484809025	16642.203756898693	15818.126064636794	21597.51673519578	20402.787908402366	24099.217092294188	22717.31848803587	26507.25825001532	24946.438723404004	30821.970298528853	28944.755714090064	0.20373033265007798	0.20000823677295199	1019.6208735377877	11277.486419001594	961.1556028844207	10630.833028914407
4.832504353159697	16662.51210942389	15837.42908554555	21623.880829789712	20427.69371537258	24128.638447854217	22745.052817572174	26539.622319744798	24976.897116702883	30859.60680404943	28980.099918930122	0.20373057935195044	0.20000847823117465	1013.4042651220807	11276.265592613257	955.2954945830861	10629.682633480988
4.861622622877388	16682.817944198752	15856.7297191805	21650.241837041096	20452.596608200758	24158.056428647793	22772.783966980704	26571.98273623788	25007.35207204345	30897.239151245925	29015.440217763433	0.2037308304885133	0.20000872402982608	1007.2125110970228	11274.898831805214	949.4588158071856	10628.394679955207
4.890916344818065	16703.120993710596	15876.0277113864	21676.59941322474	20477.496262222012	24187.470652476288	22800.51157600035	26604.339080228347	25037.803194850196	30934.866854317563	29050.776154358908	0.20373108613980315	0.20000897424724143	1001.0455153372604	11273.385016160086	943.6454759477638	10626.96811232064
4.9203865761696335	16723.420988354268	15895.322806021219	21702.953211965036	20502.39235026852	24216.880734209033	22828.235281606485	26636.69092924623	25068.250087532553	30972.489423770716	29086.107269017135	0.203731346387305	0.20000922896317372	994.9031820927048	11271.723018369637	937.855384749244	10625.401868063956
4.950034380490085	16743.717656418234	15914.614744943008	21729.302884219185	20527.28454265372	24246.28628576511	22855.954717993813	26669.037857598123	25098.692349466393	31010.106366396656	29121.433098549554	0.2037316113139782	0.2000094882588186	988.7854159847484	11269.911704156548	932.0884523068671	10623.694878115319
4.979860827745887	16764.010724070817	15933.90326799683	21755.64807826058	20552.172507156592	24275.68691609523	22883.66951655932	26701.37943634774	25129.12957697572	31047.717185249498	29156.753176257702	0.2037318810042837	0.2000097522168419	982.6921220067306	11267.949932270683	926.3445890665171	10621.846066827886
5.009866994350591	16784.29991534624	15953.18811300153	21781.98843966191	20577.055909005736	24305.082231163447	22911.37930588501	26733.71523329614	25159.561363314053	31085.32137962392	29192.06703191227	0.2037321555442111	0.20001002092140546	976.6232055242872	11265.836554458365	920.6237058246043	10619.854351955466
5.040053963203681	16804.584952130663	15972.469015736533	21808.323611278385	20601.934410863545	24334.471833928907	22939.08371172073	26766.04481296213	25189.98729864598	31122.918445032934	29227.374191732255	0.2037324350213069	0.2000102944581945	970.5785722753499	11263.570415445603	914.9257137291133	10617.718644640408
5.070422823729659	16824.865554148142	15991.745709928531	21834.653233230805	20626.807672810228	24363.85532432747	22966.78235696685	26798.367736562424	25220.406970028544	31160.507873185554	29262.67417836395	0.20373271952470173	0.20001057291444538	964.558128371078	11261.15035292413	909.2505242794869	10615.437849394977
5.100974671917351	16845.141438946575	16011.017927238143	21860.976942888665	20651.675352327846	24393.232299253366	22994.474861656967	26830.683561991977	25250.819961392623	31198.089151964516	29297.966510860027	0.20373300914514006	0.200010856378973	958.561780289805	11258.57519745361	903.5980493215029	10613.010864014737
5.131710610359471	16865.412321883257	16030.285397246265	21887.294374852765	20676.537104283932	24422.60235254036	23022.160842940193	26862.991843803622	25281.225853523905	31235.661765403333	29333.250704658014	0.20373330397500825	0.2000111449422009	952.589434884314	11255.843772542663	897.9682010541437	10610.436579648405
5.1626317482924104	16885.677916111017	16049.547847440914	21913.60516093862	20701.392580915814	24451.96507494376	23049.839915064138	26895.292133188814	25311.624224044634	31273.225193664563	29368.52627155979	0.2037336041083664	0.20001143869618895	946.6409993767156	11252.954894545488	892.3608920242987	10607.713880705647
5.193739201636265	16905.93793256342	16068.805003203222	21939.908930158657	20726.241431813847	24481.32005412109	23077.511689356797	26927.583977956787	25342.014647394102	31310.77891301631	29403.792719709632	0.2037339096409764	0.20001173773466316	940.7163813578081	11249.90737264324	886.7760351266479	10604.841644834727
5.225034093035115	16926.19207994074	16088.056587794139	21966.205308705466	20751.083303905558	24510.666874613988	23105.17577420938	26959.866922515117	25372.3966948103	31348.322395810304	29439.04955357351	0.20373422067033395	0.2000120421530477	934.8154887911514	11246.700008869171	881.2135436070967	10601.818742954172
5.256517551897525	16946.440064695216	16107.302322340462	21992.49391993411	20775.917841438993	24540.005117829012	23132.83177505833	26992.140507849123	25402.769934310538	31385.85511045869	29474.296273917345	0.20373453729570037	0.20001235204849355	928.9382300067809	11243.33159801364	875.6733310578275	10598.64403915964
5.288190714437326	16966.681591016608	16126.54192582119	22018.774384344903	20800.74468596649	24569.334362019035	23160.47929436775	27024.404271501848	25433.133930672633	31423.37652141152	29509.53237778586	0.20373485961813403	0.20001266751991034	923.0845137061551	11239.80092766229	870.1553114200942	10595.31639075093
5.320054723714605	16986.91636081753	16145.775115053584	22045.04631956589	20825.56347632807	24598.65418226427	23188.11793161149	27056.65774755369	25463.4882454157	31460.88608913378	29544.75735848098	0.2037351877405226	0.20001298866799896	917.2542489568004	11236.10677810479	864.6593989806715	10591.834648156539
5.352110729676963	17007.14407371866	16165.001604679193	22071.309340335185	20850.373848634852	24627.96415045316	23215.747283255216	27088.900466601925	25493.832436780936	31498.383270082377	29579.970705540218	0.20373552176761694	0.20001331559528407	911.4473451980157	11232.247922396287	859.1855083775008	10588.19765499793
5.384359889201005	17027.364427034205	16184.221107150071	22097.563058483694	20875.175436252717	24657.26383526374	23243.366942738805	27121.13195574067	25524.166059712712	31535.867516683647	29615.17190471554	0.20373586180606496	0.20001364840614594	905.663712236681	11228.223126274534	853.7335545944516	10584.40424799081
5.41680336613411	17047.577115756747	16203.433332714441	22123.80708291707	20899.96786978529	24686.552802144102	23270.97650045794	27153.351738539972	25554.48866583892	31573.338277309766	29650.360437951233	0.20373620796444583	0.20001398720685545	899.9032602426596	11224.031148087233	848.3034529576544	10580.453256894834
5.44944233133642	17067.78183254239	16222.637989402618	22150.041019598062	20924.75077705727	24715.83061329336	23298.5755437462	27185.55933502535	25584.799803451726	31610.794996255874	29685.53578336237	0.2037365603533043	0.2000143321056083	894.1658997560735	11219.670738868415	842.8951191430679	10576.343504583463
5.482277962723094	17087.97826769585	16241.834783012904	22176.26447152882	20949.523783097797	24745.096827642526	23326.163656857047	27217.75426165736	25615.099017488363	31648.237113717056	29720.697415213268	0.2037369190851877	0.20001468321255889	888.451541688235	11215.140642317943	837.5084691742086	10572.0738069918
5.515311445306831	17108.16610915543	16261.02341709728	22202.477038733112	20974.2865101235	24774.35100083537	23353.740420945636	27249.936031311052	25645.385849511593	31685.66406576534	29755.844803895616	0.20373728427468168	0.20001504063985615	882.7600973109365	11210.439594659023	832.1434194174944	10567.642973053269
5.548543971240616	17128.34504247752	16280.203592946933	22228.678318237944	20999.03857752147	24803.59268520853	23381.305414050457	27282.10415325467	25675.65983769012	31723.075284325816	29790.97741590652	0.20373765603844582	0.20001540450168112	877.0914782590698	11205.566324652173	826.7998865819536	10563.04980466608
5.581976739860765	17148.514750821596	16299.375009577827	22254.86790405583	21023.779601832237	24832.821429772473	23408.858211074996	27314.258133129304	25705.920516778966	31760.470197153783	29826.09471382658	0.20373803449525424	0.20001577491428246	871.4455965429079	11200.519553723745	821.477787726617	10558.293096777983
5.615610957730194	17168.674914935105	16318.537363716534	22281.04538716698	21048.509196733106	24862.03678019228	23436.39838376981	27346.397472928307	25736.16741810035	31797.848227811766	29861.196156298494	0.20373841976603135	0.20001615199601422	865.8223645331454	11195.297995769419	816.1770402531256	10553.37163726706
5.649447838681973	17188.825213137676	16337.690349785167	22307.210355500636	21073.22697302047	24891.238278767534	23463.925500713558	27378.521670975788	25766.400069523337	31835.20879564538	29896.28119800434	0.2037388119738916	0.20001653586737403	860.2216949599097	11189.900357110426	810.8975619034609	10548.284206909128
5.6834886038631165	17208.965321305797	16356.83365988711	22333.36239391702	21097.932538593028	24920.425464412936	23491.439127294892	27410.630221905914	25796.617995444583	31872.55131576021	29931.34928964403	0.20373921124418096	0.2000169266510418	854.6435009253328	11184.325336650945	805.6392707675113	10543.029579440132
5.717734481778674	17229.094912857483	16375.966983792163	22359.501084189396	21122.625498434412	24949.59787263897	23518.938825693866	27442.72261664221	25826.82071676848	31909.875198998678	29966.399877913154	0.20373961770451382	0.20001732447192094	849.087695893948	11178.571625726297	800.4020852762624	10537.606521471404
5.75218670833605	17249.213658736386	16395.090008921787	22385.626004985294	21147.3054545959	24978.755035531747	23546.42415486332	27474.798342376074	25857.007750887267	31947.179851916004	30001.432405480835	0.20374003148481745	0.20001772945717614	843.554193688964	11172.637908044271	795.1859242026112	10532.013792468235
5.786846526889619	17269.321227396158	16414.202420334193	22411.736731848232	21171.972006178978	25007.896481733373	23573.89467051023	27506.85688254578	25887.178611661126	31984.46467675678	30036.446310967516	0.20374045271737268	0.20001814173627563	838.0429085026844	11166.522859799676	789.9907066645683	10526.250144784339
5.821715188285586	17289.41728478487	16433.30390070959	22437.832837179492	21196.62474931818	25037.021736422364	23601.349925077255	27538.897716815627	25917.332809398595	32021.729071431728	30071.441028923127	0.20374088153685668	0.20001856144103428	832.5537548854481	11160.225149520673	784.8163521187962	10520.31432356406
5.856793950907131	17309.501494328822	16452.394130334877	22463.913890219083	21221.263277163147	25066.130321293233	23628.789467723534	27570.920321054105	25947.469850836005	32058.9724294933	30106.41598980421	0.20374131808038642	0.20001898870565352	827.086647750577	11153.74343810603	779.6627803635201	10514.205066761933
5.892084080719833	17329.573516916924	16471.47278708888	22489.97945702766	21245.88717986154	25095.221754537088	23656.2128443064	27602.92416731328	25977.58923911809	32096.194140112755	30141.370619952322	0.20374176248756293	0.20001942366676753	821.6415023781592	11147.076378872618	774.5299115434173	10507.921105187386
5.927586851317345	17349.633010884656	16490.53954642716	22516.0291004677	21270.496044541345	25124.295550821476	23683.619597362398	27634.908723807264	26007.690473777744	32133.393588056195	30176.304341571577	0.20374221490051675	0.2000198664634848	816.2182344021276	11140.222617361695	769.4176661358797	10501.46116232127
5.963303543967366	17369.679631997682	16509.594081366464	22542.062380184456	21295.0894552928	25153.351221269968	23711.009266087993	27666.873454890498	26037.773050715485	32170.57015366031	30211.216572705773	0.20374267546395336	0.20002031723743513	810.8167598190485	11133.180791438557	764.3259649626561	10494.823954446241
5.999235447657878	17389.713033436055	16528.63606246995	22568.078852587627	21319.666993151357	25182.388273442528	23738.38138632133	27698.81782103686	26067.836462180094	32207.72321280925	30246.10672721695	0.20374314432520035	0.20002077613281397	805.4369949905085	11125.949531316757	759.2547291868832	10488.008190595545
6.035383859143656	17409.73286577785	16547.6651578314	22594.07807083232	21344.228236079325	25211.406211315185	23765.73549052262	27730.74127881802	26097.880196747734	32244.852136910547	30280.974214762184	0.20374362163425475	0.20002124329642926	800.078856630309	11118.52745936811	754.2038803033647	10481.012572415173
6.071750082993084	17429.738776982584	16566.681033059864	22620.059584799877	21368.77275894816	25240.40453525948	23793.071107755226	27762.643280881606	26127.903739301888	32281.956292870796	30315.818440771334	0.20374410754383185	0.20002171887774992	794.7422618182609	11110.913190296851	749.173340155161	10473.835794366896
6.108335431635222	17449.73041237544	16585.683351264484	22646.022941079595	21393.30013352103	25269.382742022994	23820.387763667095	27794.523275930493	26157.906571013642	32319.03504307282	30350.638806425268	0.20374460220941368	0.20002220302895327	789.4271279922104	11103.10533101391	744.1630309208995	10466.476543544792
6.145141225407182	17469.707414630102	16604.671773038437	22671.967682948918	21417.80992843421	25298.34032470816	23847.684980470873	27826.38070870031	26187.88816932054	32356.08774535061	30385.434708632394	0.2037451057893006	0.20002269590497357	784.133372942335	11095.102480554022	739.1728751115152	10458.93349963054
6.182168792601758	17489.66942375257	16623.645956443506	22697.893350354752	21442.301709179435	25327.27677275234	23874.96227692509	27858.215019938285	26217.848007906723	32393.113752965914	30420.2055400067	0.20374561844466138	0.20002319766355423	778.8609148230171	11086.903230217285	734.2027955816593	10451.205335017294
6.2194194695153895	17509.616077064504	16642.605556994386	22723.79947989432	21466.775038085845	25356.191571907402	23902.219168314983	27890.02564638158	26247.78555668248	32430.11241458433	30454.950688845198	0.2037461403395855	0.20002370846529555	773.6096721432405	11078.506163428538	729.2527155207936	10443.290714692324
6.256894600496366	17529.547009186354	16661.550227642743	22749.685604795726	21491.22947430171	25385.084204219052	23929.45516643301	27921.81202073535	26277.700281763704	32467.083074250975	30489.669539105176	0.20374667164113663	0.20002422847370996	768.3795637713047	11069.909855795093	724.3225584546453	10435.188296240754
6.294595537993358	17549.46185202085	16680.479618761463	22775.55125489909	21515.664573776434	25413.954148006695	23956.66977955971	27953.573571651454	26307.591645451605	32504.025071366974	30524.36147038185	0.20374721251940622	0.20002475785527313	763.1705089308089	11061.112875031307	719.4122482468956	10426.89672985673
6.332523642604218	17569.360234735796	16699.393378128618	22801.395956636767	21540.07988924226	25442.800877842412	23983.862512444288	27985.30972370616	26337.459106212125	32540.937740664824	30559.025857885674	0.20374776314756884	0.20002529677947795	757.9824271964608	11052.113780893385	714.5217090938822	10418.414658264257
6.370680283125076	17589.24178374716	16718.291150911387	22827.21923301403	21564.474970195868	25471.623864530422	24011.032866285026	28017.019897378374	26367.302118655265	32577.820412184443	30593.662072419564	0.20374832370193754	0.2000258454188892	752.8152385065332	11042.911125344224	709.6508655293146	10409.74071676191
6.40906683659976	17609.10612270242	16737.172579650116	22853.020603590136	21588.84936288032	25500.422575086992	24038.180338710154	28048.70350902844	26397.120133514865	32614.672411249772	30628.26948035662	0.2037488943620214	0.20002640394919965	747.6688631512225	11033.503452378325	704.7996424210723	10400.87353318464
6.447684688369473	17628.95287246292	16756.03730424191	22878.799584458116	21613.202610266362	25529.196472718937	24065.30442375803	28080.359970875408	26426.91259762765	32651.4930584437	30662.847443617127	0.20374947531058388	0.20002697254928717	742.5432217696798	11023.889297971502	699.9679649684113	10391.811727846041
6.486535232122802	17648.781651086927	16774.88496192447	22904.555688225562	21637.534252034093	25557.945016803264	24092.40461185769	28111.988690975493	26456.678953912717	32688.28166958444	30697.39531964599	0.2037500667337012	0.2000275514012727	737.4382353626424	11014.067190250382	695.1557587095303	10382.55391363334
6.525619869945995	17668.592073812444	16793.715187259946	22930.288423995175	21661.843824554755	25586.66766286657	24119.48038980958	28143.589073200346	26486.41864135121	32725.03755570163	30731.91246139045	0.20375066882082238	0.20002814069057748	732.3538252823055	11004.035649335012	690.3629495130735	10373.098695890978
6.564940012373588	17688.38375303968	16812.527612118178	22955.997297344813	21686.130860871726	25615.363862563903	24146.531240765446	28175.160517214765	26516.131094965105	32761.760023011822	30766.39821727682	0.20375128176483195	0.20002874060598477	727.2899132313323	10993.793187322095	685.5894635790028	10363.444672406651
6.604497078439295	17708.156298313646	16831.321865660462	22981.681810307902	21710.39489068224	25644.033063657997	24173.556644209013	28206.70241845478	26545.815745796885	32798.44837289452	30800.851931188186	0.20375190576211005	0.20002935133970082	722.2464212650666	10983.338308310136	680.835227441974	10353.59043347463
6.644292495727218	17727.90931630658	16850.097574322906	23007.34146135353	21734.63544031867	25672.674709998304	24200.556075936205	28238.214168105562	26575.472020888694	32835.10190186788	30835.272942441672	0.20375254101259851	0.2000299730874161	717.223271792056	10972.669508390129	676.1001679673791	10343.53456181474
6.684327700423376	17747.64241080051	16868.854361799793	23032.975745366864	21758.852032729832	25701.288241500213	24227.52900803542	28269.695153079592	26605.099343261594	32871.71990156488	30869.660585765687	0.20375318771986406	0.20003060604836886	712.2203875729465	10961.78527563624	671.384212352219	10333.275632581674
6.724604137367524	17767.355182669384	16887.591849026874	23058.58415362908	21783.044187462227	25729.873094123956	24254.474908867764	28301.144755994377	26634.697131894798	32908.30165870897	30904.014191277292	0.20375384609116337	0.20003125042541084	707.2376917168149	10950.684090034105	666.6872881229501	10322.812213341706
6.76512326010531	17787.04722986134	16906.309654164514	23084.16617379742	21807.21142064123	25758.42869985352	24281.39324304721	28332.562355150374	26664.264801704812	32944.8464550899	30938.33308445943	0.20375451633751243	0.2000319064250715	702.2751076838467	10939.364423519932	662.0093231379287	10312.142864079215
6.805886530940724	17806.7181473809	16925.00739258095	23109.721289885332	21831.353244952385	25786.95448667574	24308.283471420902	28363.94732450897	26693.801763524767	32981.35356753973	30972.616586138432	0.2037551986737528	0.20003257425762427	697.3325592867914	10927.82474000007	657.3502455852577	10301.26613718085
6.846895420988873	17826.36752727111	16943.684676835233	23135.248982242487	21855.469169622385	25815.449878559284	24335.1450510492	28395.29903367046	26723.30742408349	33017.822267908836	31006.864012461203	0.2037558933186226	0.20003325413715708	692.40997068258	10916.06349520851	652.7099839812145	10290.180577398278
6.888151410229076	17845.99495859514	16962.341116660242	23160.748727534286	21879.55870040019	25843.914295433053	24361.97743518578	28426.61684785135	26752.78118598465	33054.25182304119	31041.074674872572	0.20375660049482555	0.2000339462816393	687.507266379951	10904.079136839136	648.0884671712993	10278.884721864015
6.92965598755826	17865.600027418754	16980.97631894558	23186.219998722383	21903.62133953808	25872.347153165785	24388.78007325778	28457.900127863046	26782.22244768598	33090.641494751195	31075.247880092702	0.20375732042910574	0.20003465091299386	682.6243712356081	10891.870104455389	643.4856243293034	10267.37710006442
6.971410650844719	17885.182316791517	16999.589887720373	23211.662265043815	21927.65658577258	25900.74786354408	24415.55241084578	28489.14823008875	26811.630603478276	33126.99053979859	31109.382930094373	0.20375805335231745	0.20003536825716695	677.7612104530563	10879.434829496779	638.9013849578914	10255.656233862974
7.01341690698215	17904.741406729085	17018.18142413613	23237.074991991427	21951.663934305558	25929.11583425194	24442.29388966403	28520.360506462173	26841.005043464804	33163.29820986538	31143.479122080615	0.20375879949950365	0.2000360985442047	672.9177095827763	10866.77173526492	634.3356788844685	10243.72063741833
7.055676271944047	17924.276874194293	17036.750526449126	23262.45764129295	21975.642876784757	25957.450468848794	24469.003947540004	28551.53630444444	26870.34515353987	33199.56375153082	31177.535748461523	0.20375955910996904	0.2000368420083239	668.0937945225742	10853.879236925393	629.7884362651384	10231.568817252293
7.098190270838397	17943.788293079273	17055.296790003395	23287.80967089136	21999.5929012852	25985.751166749003	24495.68201839503	28582.674967002782	26899.650315368664	33235.78640624833	31211.55209683252	0.20376033242735944	0.20003759888799044	663.2893915146706	10840.7557414677	625.2595875813859	10219.19927219674
7.1409604379627405	17963.27523418631	17073.81980721277	23313.130534923752	22023.513492289338	26014.0173231997	24522.3275322235	28613.77583258735	26928.919906365496	33271.96541032045	31245.527449950845	0.2037611196997398	0.20003836942599443	658.5044271482038	10827.399647747166	620.7490636398434	10206.610493386164
7.183988316859528	17982.737265209933	17092.319167543756	23338.41968370182	22047.404130668467	26042.2483292605	24548.93991507352	28644.838235110125	26958.153299673755	33308.09999487616	31279.461085713934	0.20376192117967512	0.20003915386953203	653.73882835923	10813.809346468188	616.2567955760751	10193.800964324735
7.227275460371831	18002.1739507176	17110.794457497657	23363.676563690613	22071.264293663113	26070.443571781267	24575.51858902643	28675.86150392168	26987.34986414447	33344.189385845755	31313.35227713642	0.2037627371243116	0.20003995247028117	648.9925224208273	10799.983220048249	611.7827148443903	10180.769160712138
7.270823430699384	18021.58485213115	17129.245260592717	23388.900617488354	22095.093454863592	26098.602433381107	24602.06297217657	28706.844963789365	27016.50896431535	33380.232803937404	31347.20029232748	0.20376356779546007	0.2000407654844872	644.2654369572992	10785.919642834924	607.326753226982	10167.513550603762
7.31463379945495	18040.969527708097	17147.671157346675	23414.091283806116	22118.891084191106	26126.724292427243	24628.572478611623	28737.78793487536	27045.629960390335	33416.22946461359	31381.00439446903	0.20376441345968127	0.20004159317304301	639.5574999333476	10771.616980929859	602.8888428296777	10154.03259433899
7.358708147721062	18060.327532522377	17166.071725258513	23439.247997446844	22142.6566478779	26154.808523013147	24655.046518392006	28768.68973271395	27074.712208218174	33452.17857806671	31414.763841792686	0.203765274388372	0.20004243580157488	634.8686396544799	10757.073592210189	598.4689160789712	10140.3247444937
7.403048066107065	18079.65841844549	17184.446538790686	23464.37018928499	22166.389608448113	26182.85449493747	24681.484497530975	28799.54966818963	27103.755059271854	33488.07934919565	31448.477887557758	0.20376615085785288	0.20004329364052853	630.1987847712007	10742.287826389074	594.0669057261548	10126.388445958495
7.447655154806527	18098.961734127333	17202.79516935106	23489.457286245837	22190.089424698257	26210.861573682527	24707.885817974424	28830.367047514872	27132.757860627622	33523.93097758196	31482.14578002887	0.20376704314945787	0.20004416696525634	625.5478642733651	10727.258024937473	589.6827448430122	10112.222135864198
7.49253102365499	18118.237024976966	17221.117185274677	23514.5087112847	22213.75555167765	26238.829120392787	24734.24987758058	28861.141172207805	27161.719954944	33559.73265746606	31515.766762453535	0.20376795154962568	0.2000450560561065	620.9158074926818	10711.982521113008	585.3163668249617	10097.82424363587
7.537677292188054	18137.483833143313	17239.412151805784	23539.523883366295	22237.387440669114	26266.756491853535	24760.576070100098	28891.871339070152	27190.640680441225	33595.483577723746	31549.340073040312	0.20376887634999216	0.20004596119851453	616.3025441017817	10696.45963997487	580.9677053866908	10083.193190937862
7.583095589699846	18156.701697495846	17257.679631079238	23564.50221744401	22260.98453916909	26294.643040469437	24786.863785155496	28922.55684016512	27219.51937087995	33631.18292184262	31582.864944936126	0.20376981784748563	0.20004688268309503	611.7080041121808	10680.687698326074	576.6366945621558	10068.327391669154
7.628787555301809	18175.890153604967	17275.91918210235	23589.44312443892	22284.546290868304	26322.48811424289	24813.112408221175	28953.19696279502	27248.355355540716	33666.82986789831	31616.340606204474	0.20377077634442223	0.2000478208057359	607.1321178732906	10664.665004733019	572.3232687070849	10053.22525201086
7.674754837981857	18195.04873372252	17294.130360736337	23614.346011219102	22308.072135632	26350.29105675269	24839.321320603147	28983.790989479294	27277.147959203012	33702.42358853121	31649.766279803247	0.2037717521486042	0.20004877586769565	602.5748160766088	10648.389859583229	568.0273624967085	10037.88517040573
7.720999096663877	18214.176966762265	17312.312719677924	23639.21028057884	22331.561509480463	26378.05120713268	24865.489899418906	29014.338197932553	27305.896502124597	33737.9632509232	31683.141183562886	0.20377274557342073	0.20004974817569876	598.0360297472216	10631.8605549559	563.7489109234302	10022.305537517183
7.767522000267617	18233.274378279737	17330.465808440505	23664.035331217332	22355.013844569057	26405.767900049766	24891.61751757698	29044.83786104192	27334.60030002043	33773.44801677371	31716.464530164103	0.20377375693794716	0.20005073804203702	593.5156902511953	10615.075374758802	559.4878492990392	10006.484736277722
7.814325227768903	18252.340490453043	17348.58917333573	23688.82055771843	22378.428569168856	26433.44046568326	24917.70354375704	29075.289246845892	27363.25866404232	33808.87704227747	31749.73552711647	0.20377478656705122	0.20005174578467042	589.0137292912113	10598.03259465564	555.24411325244	9990.421141858213
7.861410468260233	18271.374822062287	17366.682357454414	23713.56535052895	22401.805107646545	26461.06822970251	24943.74734238928	29105.691618511322	27391.870900757724	33844.249478100195	31782.95337673607	0.20377583479149647	0.20005277172732924	584.5300789030734	10580.730482032523	551.0176387294778	9974.113121679984
7.908779421011744	18290.37688847005	17384.744900648013	23738.269095938213	22425.14288044501	26488.650513246077	24969.74827363462	29136.04423431214	27420.436312129485	33879.564469356344	31816.117276124314	0.20377690194805062	0.20005381619961976	580.0646714626346	10563.167296106927	546.8083619941899	9957.559035440907
7.956433795532517	18309.34620160104	17402.776339509437	23762.931176056805	22448.441304063326	26516.186632899946	24995.705693364183	29166.346347607025	27448.954195494913	33914.821155585654	31849.226417145932	0.20377798837959357	0.2000548795371324	575.617439677415	10545.34128781408	542.6162196242949	9940.757235054858
8.004375311632296	18328.282269921976	17420.776207354116	23787.55096879552	22471.69979103698	26543.675900676084	25021.618953139194	29196.597206817532	27477.423843545133	33950.01867073026	31882.27998640747	0.20377909443523007	0.20005596208154788	571.1883165907348	10527.250699879602	538.4411485142773	9923.706064712256
8.052605699483543	18347.184598421325	17438.744034200936	23812.12784784437	22494.917749918106	26571.117623991067	25047.48740019081	29226.79605540627	27505.844544304626	33985.15614311192	31915.277165235893	0.2037802204704026	0.20005706418075078	566.77723558055	10508.893766815774	534.2830858737871	9906.40386086516
8.101126699683881	18366.052688588923	17456.67934675299	23836.661182651475	22518.094585255596	26598.511105644564	25073.310377399896	29256.942131854983	27534.215581110555	34020.23269540924	31948.21712965712	0.20378136684700565	0.20005818618894036	562.3841303566005	10490.268714888953	530.141969225835	9888.848952215165
8.149940063318896	18384.886038395485	17474.58166837831	23861.150338401872	22541.229697575163	26625.855643797855	25099.08722327679	29287.03466964271	27562.536232592218	34055.24744463492	31981.09905037464	0.20378253393350487	0.20005932846674662	558.0089349633199	10471.373762181029	526.0177364085976	9871.039659753442
8.199047552025359	18403.684142272174	17492.450519090627	23885.594675996574	22564.32248335964	26653.150531952586	25124.817271941338	29317.07289722419	27590.805772650794	34090.19950211341	32013.92209274856	0.20378372210505463	0.20006049138134765	553.6515837755869	10452.207118535414	521.9103255722439	9852.974296725355
8.248450938054788	18422.44649108977	17510.28541552974	23909.9935520311	22587.37233502877	26680.39505892904	25150.499853102414	29347.05603800782	27619.023470438508	34125.08797345811	32046.685416774064	0.20378493174362183	0.20006167530658697	549.3120115001802	10432.766985592432	517.8196751797805	9834.651168651879
8.298152004337403	18441.172572138123	17528.085870942166	23934.34631877461	22610.378640919553	26707.588508845056	25176.134292038107	29376.983310334348	27647.18859033865	34159.91195854937	32079.38817706082	0.20378616323810886	0.20006288062309777	544.9901531747892	10413.051556797698	513.7457240063814	9816.068573348224
8.348152544546481	18459.86186910516	17545.851395161397	23958.652324148432	22633.340785266082	26734.730161094358	25201.719909575335	29406.85392745491	27675.3003919449	34194.670551511925	32112.02952281171	0.2037874169844796	0.2000641077184235	540.6859441688866	10393.059017436579	509.68841114017414	9797.224800947122
8.398454363163072	18478.513862056247	17563.58149458846	23982.910911705225	22656.2581481799	26761.819290325617	25227.256022070116	29436.66709750995	27703.358130041466	34229.362840693306	32144.6085978025	0.20378869338588862	0.20006535698714525	536.3993201805861	10372.78754458949	505.64767597886384	9778.118133859709
8.449059275541144	18497.12802741282	17581.275672171796	24007.121420607302	22679.130105629596	26788.85516642062	25252.74194138703	29466.422023507166	27731.361054582372	34263.987908641175	32177.12454036057	0.20378999285281163	0.20006662883101073	532.1302172362339	10352.235307146795	501.6234582300822	9758.746846796013
8.49996910797308	18515.70383793156	17598.93342738769	24031.28318560574	22701.956029421202	26815.837054473337	25278.176974879563	29496.1179033005	27759.308410671678	34298.54483208199	32209.576483344852	0.20379131580317883	0.20006792365906248	527.8785716927378	10331.400465877727	497.6156979134248	9739.109206828289
8.551185697755594	18534.240762683115	17616.554256220195	24055.395537018972	22724.735287178017	26842.764214768486	25303.56042536992	29525.753929568622	27787.199438543215	34333.03268189904	32241.96355412513	0.2037926626625115	0.20006924188777236	523.6443202323571	10310.28117335774	493.6243353547179	9719.203473309986
8.602710893256043	18552.738267030705	17634.137651141074	24079.45780071144	22747.46724232052	26869.635902760205	25328.891591128922	29555.329289793484	27815.033373540442	34367.45052311075	32274.284874561632	0.20379403386405887	0.20007058394117666	519.4273998684075	10288.875574085861	489.6493111923046	9699.027898003347
8.654546553979111	18571.195812609065	17651.68310108994	24103.46929807271	22770.151254046767	26896.451369051247	25354.169765856495	29584.84316623961	27842.809446096948	34401.79741484973	32306.539560985373	0.20379542984893972	0.2000719502510131	515.2277479374607	10267.18180438038	485.690566369507	9678.580724975094
8.706694550633951	18589.61285730248	17669.19009145359	24127.429345995555	22792.786677311713	26923.209859371094	25379.39423866104	29614.29473593217	27870.526881715792	34436.07241034059	32338.72672417724	0.20379685106628603	0.20007334125686246	511.0453021026333	10245.197992450558	481.7480421378568	9657.860190668143
8.759156765201672	18607.98885522368	17686.658104046244	24151.337256855284	22815.372862807882	26949.910614555538	25404.56429404028	29643.683170636632	27898.184900950473	34470.27455687966	32370.845469349002	0.2037982979733875	0.2000747574062894	506.88000035568257	10222.922258477658	477.82168005727	9636.864523941651
8.811935091003267	18626.323256691965	17704.08661708875	24175.192338488134	22837.909156944806	26976.552870525193	25429.67921186084	29673.007636837443	27925.78271938458	34504.40289581351	32402.894896122783	0.20379977103584157	0.20007619915498984	502.73178100941004	10200.352714482695	473.9114219926705	9615.591946027242
8.865031432767935	18644.61550821138	17721.475105188434	24198.993894169937	22860.394901829368	27003.135858264413	25454.738267338846	29702.26729571708	27953.319547612573	34538.45646251811	32434.874098512017	0.20380127072770496	0.20007766696693843	498.6005827029585	10177.4874644652	470.0172101164353	9594.040670603514
8.918447706701835	18662.865052449066	17738.823039318384	24222.741222595043	22882.829435245592	27029.658803800525	25479.74073101995	29731.461303135475	27980.79459121996	34572.43428637837	32466.7821649017	0.203802797531646	0.20007916131453896	494.48634440015303	10154.324604401365	466.13898690530914	9572.208903764375
8.972185840557227	18681.071328213187	17756.129886796916	24246.43361785489	22905.212090634697	27056.120928182725	25504.6858687597	29760.588809609177	28008.20705076393	34606.335390767505	32498.618178029174	0.20380435193910312	0.20008068267877835	490.38900538510643	10130.862222189084	462.27669513982255	9550.094844041392
9.02624777370205	18699.23377043083	17773.39511126673	24270.070369416597	22927.54219707494	27082.52144746102	25529.572941703726	29789.648960290593	28035.556121753758	34640.158793026516	32530.38121496484	0.20380593445044445	0.20008223154938257	486.3085052646056	10107.098397718742	458.43027790429187	9527.69668242056
9.080635457189915	18717.3518101259	17790.61817267414	24293.650762101755	22949.819079261655	27108.859572665515	25554.401206268187	29818.64089494758	28062.840994631628	34673.9035044442	32562.07034709325	0.20380754557512998	0.2000838084249773	482.2447839708475	10083.031202970073	454.5996785899333	9505.012602456845
9.135350853830497	18735.424874397115	17807.798527248447	24317.17407606541	22972.042057487535	27135.134509785843	25579.169914120514	29847.563747943346	28090.06085475371	34707.56853023748	32593.684640094692	0.20380918583187754	0.2000854138132475	478.1977817538718	10058.658701888286	450.7848408879654	9482.040780148469
9.190395938260405	18753.452386395205	17824.935627480434	24340.639586774192	22994.210447622034	27161.34545974982	25603.878312159275	29876.416648215454	28117.214882370412	34741.15286953086	32625.22315392581	0.20381085574883195	0.20008704823110585	474.1674391850829	10033.97895050142	446.98570879205363	9458.779384035617
9.245772697014415	18771.43376530099	17842.02892210185	24364.046564985678	23016.323561091984	27187.49161840346	25628.525642495373	29905.198719256394	28144.30225260807	34774.65551533774	32656.684942801956	0.20381255586373626	0.2000887122048583	470.1536971560272	10008.989996911027	443.2022265996202	9435.226575244218
9.301483128597186	18789.36842630233	17859.077856063835	24387.39427672649	23038.38070486117	27213.57217648962	25653.111142432175	29933.909079092715	28171.32213544953	34808.075454540085	32688.069055178355	0.20381428672410665	0.2000904062703758	466.1564968773746	9983.689881336875	439.4343389067799	9411.380507440306
9.357529243555355	18807.25578057204	17876.081870515907	24410.68198327168	23060.38118141058	27239.586319628204	25677.634044446444	29962.546840265888	28198.27369571566	34841.41166787021	32719.374533732385	0.20381604888741153	0.20009213097327022	462.1757798802573	9958.076636154205	435.68199061232735	9387.23932692688
9.413913064550128	18825.09523524469	17893.040402784525	24433.908941122965	23082.324288718377	27265.533228295055	25702.093576168983	29991.111109811776	28225.15609304658	34874.66312989105	32750.60041534555	0.20381784292125174	0.2000938868690698	458.21148801079835	9932.148285845295	431.94512691389536	9362.801172621548
9.47063662643026	18842.886193394053	17909.952886351683	24457.074401987753	23104.20932023996	27291.412077801862	25726.488960365474	30019.600989241288	28251.968481883137	34907.82880897776	32781.74573108594	0.20381966940354662	0.20009567452340177	454.2635634349426	9905.902847126126	428.2236933092354	9338.0641761031
9.527701976305488	18860.628054010078	17926.8187508334	24480.17761275788	23126.035564888043	27317.222038275726	25750.819414917336	30048.015574520683	28278.71001144848	34940.907667299165	32812.80950619072	0.2038215289227208	0.20009749451217515	450.3319486338878	9879.338328894228	424.51763559380197	9313.026461618952
9.585111173620431	18878.32021197579	17943.637421958036	24503.217815488293	23147.802307012666	27342.96227463881	25775.084152802603	30076.353956052008	28305.37982572965	34973.898660799256	32843.79076004879	0.20382342207789678	0.20009934742176919	446.4165864067036	9852.452732341364	420.82689986296464	9287.686146167107
9.642866290228868	18895.962058044403	17960.40832154479	24526.194247376177	23169.50882638155	27368.63194658846	25799.282382077232	30104.61521865415	28331.97706345974	35006.80073917957	32874.68850618419	0.20382534947908978	0.20010123384922365	442.5174198669265	9825.244050906971	417.15143250877736	9262.041339465417
9.700969410468568	18913.552978815733	17977.130867481614	24549.10614073938	23191.154398159866	27394.230208576642	25823.413305855785	30132.798441543153	28358.500858099404	35039.61284588079	32905.50175223872	0.20382731174740656	0.20010315440243434	438.63439244331676	9797.710270352662	413.4911802202987	9236.090144005604
9.75942263123647	18931.09235671323	17993.804473703636	24571.952722995702	23212.738292890794	27419.756209790463	25847.476122293083	30160.902698313716	28384.950337819417	35072.33391806575	32936.22949995599	0.20382930951524764	0.20010510970034956	434.7674478793633	9769.84936880134	409.8460899841739	9209.83065511752
9.818228062064373	18948.579569960253	18010.428550170967	24594.73321664144	23234.259776475406	27445.20909413176	25871.47002456514	30188.927056919863	28411.324625482586	35104.96288660168	32966.87074516468	0.20383134342651277	0.2001071003731725	430.9165302308975	9741.659316721372	406.21610908041475	9183.260960913263
9.877387825195074	18966.01399255667	18027.002502846637	24617.44683923052	23255.71811015291	27470.58800019759	25895.394200850587	30216.87057965655	28437.62283862621	35137.49867604336	32997.42447776254	0.20383341413681252	0.2001091270625681	427.08158386842115	9713.138077042066	402.60118508624146	9156.379142426886
9.936904055658934	18983.39499425519	18043.525733674567	24640.092803353382	23277.112550481066	27495.892061260383	25919.247834312308	30244.73232314094	28463.844089444752	35169.94020461632	33027.889681700784	0.20383552231367927	0.200111190421869	423.26255347396364	9684.283605124801	399.0012658746273	9129.183273626491
9.996778901350961	19000.721940537613	18059.997640557278	24662.67031661594	23298.44234931641	27521.120405248326	25943.030103078934	30272.511338294073	28489.98748477257	35202.28638420028	33058.26533496849	0.20383766863678732	0.20011329111629192	419.45938404035405	9655.093848815188	395.4162996096711	9101.671421368606
10.05701452310831	19017.994192590882	18076.417617333365	24685.17858161853	23319.70675379434	27546.272154725742	25966.740180226254	30300.206670322532	28516.05212606641	35234.53612031281	33088.55040957693	0.20383985379817385	0.20011542982315128	415.6720208734332	9625.566748526879	391.846234750672	9073.841645531356
10.117613094788254	19035.211107283354	18092.78505375531	24707.616795935206	23340.9050063098	27571.346426873926	25990.37723375937	30327.81735870064	28542.03710938893	35266.68831209373	33118.743871545106	0.2038420785024628	0.20011760723208302	411.90040958940517	9595.700237255543	388.29102005049936	9045.691999043338
10.178576803346665	19052.37203714054	18109.0993354668	24729.984152092602	23362.036344497454	27596.342333471628	26013.940426594294	30355.3424371524	28567.941525391583	35298.74185228913	33148.84468088463	0.20384434346709773	0.20011982404526782	408.1444961121306	9565.49224056676	384.7506045520131	9017.220527845435
10.239907848916916	19069.4763303209	18125.359843980008	24752.27983754902	23383.100001212053	27621.25898087577	26037.428916539888	30382.7809336337	28593.764459297923	35330.69562723602	33178.85179158522	0.20384664942257308	0.20012208097766032	404.4042266769393	9534.940676736645	381.2249375921383	8988.425271042623
10.301608444889292	19086.523330591823	18141.565956653132	24774.5030346739	23404.095204509184	27646.09547000272	26060.841856280247	30410.13187031519	28619.504990887486	35362.54851684763	33208.76415160091	0.20384899711267376	0.2001243787572224	400.6795478265558	9504.043456738815	377.7139687971212	8959.304260863923
10.363680817990868	19103.512377304905	18157.71704666723	24796.652920726607	23425.021177625404	27670.850896308893	26084.178393356447	30437.394263564496	28645.16219447907	35394.2993945982	33238.58070283559	0.2038513872947191	0.20012671812516128	396.9704064116813	9472.798484293744	374.2176480846538	8929.855522749946
10.426127208365882	19120.442805371746	18173.812483003625	24818.728667836098	23445.877138959186	27695.52434977232	26107.43767014937	30464.56712392955	28670.735138915104	35425.94712750901	33268.300381130044	0.20385382073980726	0.2001290998361704	393.2767495911394	9441.203655956313	370.7359256615455	8900.077075378038
10.488949869656532	19137.31394523918	18189.85163042054	24840.729442979973	23466.662302051063	27720.11491487366	26130.618823861583	30491.6494561214	28696.22288754523	35457.49057613406	33297.922116248024	0.2038562982330689	0.20013152465867792	389.59852482849965	9409.256861089729	367.2687520236941	8869.96693070978
10.552151069084381	19154.125122864552	18205.833849430324	24862.654407963844	23487.375875564787	27744.621670577693	26153.720986500422	30518.64025899752	28721.624498211124	35488.92859454629	33327.444831863904	0.20385882057392302	0.2001339933750942	385.93567989501753	9376.955982003361	363.81607795739546	8839.523094092496
10.615733087532126	19170.875659691046	18221.758496275994	24884.50271940092	23508.017063267678	27769.04369031501	26176.743284860397	30545.53852554553	28746.93902323064	35520.26003032446	33356.867445549666	0.2038613885763378	0.20013650678206973	382.2881628658506	9344.298893938772	360.3778545339301	8808.743564192206
10.679698219625935	19187.564872622523	18237.62492290793	24906.27352869119	23528.585064011397	27793.380041963446	26199.684840505925	30572.343242866613	28772.165509382507	35551.4837245397	33386.18886876253	0.20386400306909733	0.20013906569075562	378.65592212212505	9311.283465178683	356.9540331143653	8777.626333179884
10.744048773818252	19204.192073998776	18253.43247696067	24927.965982001326	23549.079071713077	27817.629787830334	26222.544769754695	30599.053392159905	28797.302997891602	35582.59851174338	33415.40800683349	0.20386666489607136	0.20014167092706697	375.03890634854906	9277.90755706653	353.5445653461211	8746.169386703521
10.808787072471103	19220.756571570066	18269.1805017291	24949.57922024387	23569.498275335784	27841.79198463403	26245.322183660286	30625.667948706177	28822.350524413574	35613.60321995423	33444.52375895502	0.20386937491649088	0.20014432333195328	371.43706453131745	9244.169024030678	350.1494031608454	8714.37070392631
10.87391545193992	19237.257668472	18284.868336145006	24971.112379057093	23589.8418588697	27865.865683486325	26268.016187995694	30652.185881852572	28847.307119020516	35644.49667064672	33473.53501817023	0.20387213400523055	0.2001470237616742	367.8503459612839	9210.065713727847	346.76849877735367	8682.228257645853
10.93943626265785	19253.69466320015	18300.49531475329	24992.564588784655	23610.109001313016	27889.84992987468	26290.625883236593	30678.606154997164	28872.17180618637	35675.27767873941	33502.44067136175	0.20387494305309295	0.20014977308807794	364.27870023134165	9175.595467065461	343.4018047002028	8649.74001435563
11.00535186922059	19270.066849584586	18316.060767688345	25013.934974455482	23630.29887665328	27913.74376364479	26313.15036454518	30704.927725573983	28896.943604773096	35705.94505258403	33531.239599241606	0.20387780296710045	0.20015257219888766	360.72207723458996	9140.756118230522	340.04927371730446	8616.903934240341
11.071664650471687	19286.373516764113	18331.564020649785	25035.222655763377	23650.41065384809	27937.546218982938	26335.588721753415	30731.14954503791	28921.62152801617	35736.49759395425	33559.930676340395	0.20388071467079238	0.20015542199799083	357.18042716459604	9105.545494766906	336.7108588978299	8583.717971205711
11.138376999588447	19302.61394916067	18347.004394878582	25056.426747047128	23670.443496806467	27961.256324398997	26357.94003934701	30757.270558850298	28946.204583511066	35766.93409803571	33588.512770997775	0.20388367910452623	0.20015832340573533	353.65370051618083	9069.961417695507	333.3865135969536	8550.180073079653
11.205491324168262	19318.787426453484	18362.381207133065	25077.54635727048	23690.39656437037	27984.873102709367	26380.203396449742	30783.28970646462	28970.69177320006	35797.25335341603	33616.98474535335	0.20388669722578578	0.20016127735923037	350.1418480830325	9034.00170152355	330.07619145253557	8516.288181610405
11.273010046315514	19334.89322355305	18377.69376966454	25098.580590002166	23710.26901029582	28008.395571020075	26402.377866807394	30809.205921312394	28995.082093358746	35827.45414207527	33645.345455337396	0.20388977000949451	0.20016428481265322	346.6448209552327	8997.66415426787	326.77984638066846	8482.040232416242
11.340935602728974	19350.930610574873	18392.941390192773	25119.528543395816	23730.059983234125	28031.822740709784	26424.46251877184	30835.018130789067	29019.374534582825	35857.535239376455	33673.59375066194	0.20389289844833441	0.20016734673756145	343.16257052414585	8960.946577672847	323.4974325821968	8447.434155255556
11.409270444789758	19366.898852813796	18408.123371882088	25140.38931017084	23749.768626714096	28055.153617414064	26446.456415286386	30860.725256241345	29043.56808177624	35887.49541405799	33701.72847481358	0.20389608355307112	0.2001704641232109	339.69504847723874	8923.846767159179	320.2289045373036	8412.46787395887
11.478017038649782	19382.79721071699	18423.239013316124	25161.1619775919	23769.394079122776	28078.387201008132	26468.358613869492	30886.32621295293	29067.66171413771	35917.3334282242	33729.748465044526	0.2038993263528851	0.2001736379768796	336.2422067966545	8886.362511882558	316.9742170039972	8377.139306479134
11.547177865320764	19398.62493985802	18438.287608473674	25181.84562744996	23788.935473687732	28101.52248559142	26490.168166600386	30911.819910132384	29091.65440514933	35947.04803733858	33757.65255236614	0.20390262789570826	0.20017686932419806	332.8039977628796	8848.491594924591	313.73332502203993	8341.446365088224
11.616755420763786	19414.381290909983	18453.26844670368	25202.439336042422	23808.39193845856	28124.558459471296	26511.8841201038	30937.205250900104	29115.545122564352	35976.63799021607	33785.43956154166	0.2039059892485682	0.20018015920948481	329.3803739497671	8810.231793243438	310.5061839079717	8305.3869563248
11.686752215979308	19430.065509618933	18468.180812700386	25222.942174153814	23827.762596288787	28147.49410514741	26533.505515535315	30962.481132276047	29139.332828395673	36006.10202901637	33813.10831107982	0.2039094114979361	0.20018350869608886	325.97128822817467	8771.580877884291	307.29274925842765	8268.958981178701
11.75717077709787	19445.676836777206	18483.023986478536	25243.35320703668	23847.046564818058	28170.32839929648	26555.03138856708	30987.646445168084	29163.016478904814	36035.43888923808	33840.657613229276	0.20391289575008514	0.2001869188667379	322.57669376031845	8732.536613915116	304.0929769448121	8232.160335050896
11.82801364547121	19461.214508196044	18497.797243347846	25263.671494391798	23866.242956453647	28193.060312756326	26576.46076937291	31012.70007435957	29186.59502459028	36064.64729971206	33868.086273972265	0.20391644313145205	0.20019039082389334	319.19654400169384	8693.096760582179	300.90682311568526	8194.98890789412
11.899283377763982	19476.677754679	18512.49985388825	25283.896090349685	23885.350878353194	28215.688810511463	26597.792682614774	31037.640898498714	29210.067410177602	36093.725982597054	33895.39309302046	0.20392005478900557	0.2001939256901128	315.830792702036	8653.259071438573	297.73424419685034	8157.442584330216
11.970982546046038	19492.06580199444	18527.13108392426	25304.02604345115	23904.36943240657	28238.21285167779	26619.02614742848	31062.46779008708	29233.432574608458	36122.67365337441	33922.57686380984	0.20392373189062454	0.20019752460841625	312.4793939006631	8613.021294322796	294.5751968873956	8119.519243635237
12.043113737885237	19507.377870848264	18541.69019449964	25324.06039662849	23923.297715218345	28260.631389488084	26640.160177410104	31087.179615468987	29256.689451030812	36151.48902084396	33949.63637349683	0.20392747562547967	0.20020118874266346	309.14230192964897	8572.381171545945	291.42963816283736	8081.216759917326
12.115679556440844	19522.613176856565	18556.176441851872	25343.9981871868	23942.134818090344	28282.943371277674	26661.19378060259	31111.775234821333	29279.836966789233	36180.17078712052	33976.570402954916	0.2039312872044256	0.20020491927793369	305.81947141105775	8531.336439941078	288.297525272239	8042.533002157696
12.188682620557461	19537.77093051795	18570.589077386456	25363.83844678518	23960.87982700411	28305.14773847017	26682.125959482397	31136.25350214338	29302.87404341542	36208.717647630656	34003.37772677142	0.20393516786039523	0.2002087174209164	302.5108572546742	8489.884830890223	285.1788157359697	8003.465834242292
12.26212556485955	19552.850337185646	18584.927347650955	25383.580201417946	23979.531822603436	28327.243426563295	26702.95571094627	31160.61326524696	29325.799596618916	36237.128291109744	34030.057113244766	0.20393911884880825	0.20021258440030662	299.21641466231085	8448.024070569314	282.07346735021565	7964.013115194626
12.336011039846525	19567.850597040142	18599.19049430954	25403.22247139677	23998.089880177682	28349.229365115894	26723.682026299095	31184.85336574786	29348.612536279048	36265.401399600916	34056.60732438337	0.20394314144798104	0.20021652146720847	295.9360991225112	8405.751879910938	278.98143818145036	7924.172699134797
12.41034171198835	19582.770905060548	18613.37775411636	25422.76427133156	24016.553069643982	28371.104477733556	26744.30389124045	31208.97263905598	29371.311766435683	36293.53564845246	34083.02711590302	0.203947236959548	0.20022052989554695	292.6698664104915	8363.065974721685	275.90268656695844	7883.942435398698
12.485120263821853	19597.610450997032	18627.48835888995	25442.20461011292	24034.920455530926	28392.867682056243	26764.820285853104	31232.96991436763	29393.896185282007	36321.52970631796	34109.31523722707	0.20395140670888853	0.20022461098248573	289.4176725889265	8319.96406582091	272.8371711150685	7843.32016866561
12.560349394047481	19612.368419342045	18641.521535486438	25461.542490893436	24053.191096961134	28414.517889744653	26785.230184590215	31256.844014656617	29416.364685156153	36349.38223515525	34135.47043148522	0.20395565204556282	0.2002287660488541	286.179474007251	8276.443859145977	269.7848507047165	7802.3037390569225
12.63603181762671	19627.043989302518	18655.47650577377	25480.776911070472	24071.364047635223	28436.05400646838	26805.532556264334	31280.593756667437	29438.716152534766	36377.09189022777	34161.49143551474	0.20395997434375648	0.20023299643958076	282.9552273002337	8232.503055836074	266.7456844842818	7760.890982215293
12.712170265880024	19641.636334770697	18669.352486604603	25499.906862267555	24089.438355814542	28457.4749318927	26825.72636403506	31304.217950906957	29460.949468025276	36404.657320104554	34187.37697986038	0.20396437500273182	0.20023730352413704	279.74488938509603	8188.139352265745	263.7196318683855	7719.0797293409705
12.78876748658549	19656.144624295815	18683.148689789978	25518.931330317137	24107.41306430511	28478.779559666928	26845.81056539818	31327.715401638034	29483.063506359842	36432.07716666244	34213.12578877636	0.20396885544728846	0.20024168869698644	276.5484174659359	8143.35044031404	260.7066525425471	7676.867807446048
12.865826244077915	19670.56802105528	18696.864322072597	25537.84929524307	24125.28721044132	28499.966777412617	26865.78411217469	31351.084906873024	29505.057136389292	36459.35006508847	34238.7365802284	0.20397341712823253	0.20024615337804474	273.36576902863453	8098.1340073384345	257.70670645838254	7634.253039329313
12.943349319348618	19684.905682825487	18710.498585099755	25556.65973124293	24143.059826069573	28521.035466711764	26885.645950499777	31374.325258367357	29526.929221077124	36486.47464388237	34264.208065896135	0.20397806152285378	0.20025069901314643	270.1969018406817	8052.487736301497	254.71975383281824	7591.233243692666
13.0213395101458	19699.156761952825	18724.050675396404	25575.361606670875	24160.729937532302	28541.984503095664	26905.395020812473	31397.435241614057	29548.678617494297	36513.449524860436	34289.53895117651	0.20398279013541334	0.20025532707452118	267.0417739529803	8006.409305969253	251.74575515062315	7547.80623533763
13.099799631075467	19713.320405324466	18737.51978433808	25593.953884020666	24178.296565652246	28562.812756034138	26925.03025784562	31420.41363583865	29570.30417681456	36540.27332315998	34314.72793518791	0.2039876044976381	0.20026003906128012	263.90034369629575	7959.896390932612	248.7846711606253	7503.969825175591
13.178732513703073	19727.395754338784	18750.90509812347	25612.43551990844	24195.75872571644	28583.519088924568	26944.550590615658	31443.259213994075	29591.804744309567	36566.944647243945	34339.77371077433	0.2039925061692261	0.20026483649990734	260.77256968212896	7912.946661776863	245.8364628761483	7459.721820396371
13.258141006655675	19741.38194487598	18764.20579774718	25630.805465056175	24213.115427460933	28604.102359081924	26963.954942413366	31465.970742756723	29613.179159345284	36593.46209890698	34364.67496451109	0.2039974967383606	0.20026972094476533	257.6584108010866	7865.557785181329	242.90109157466213	7415.060024562292
13.338027975724735	19755.278107268114	18777.42105897199	25649.06266427473	24230.365675055007	28624.561417728364	26983.242230794225	31488.546982522203	29634.426255377934	36619.8242732815	34389.43037671023	0.20400257782223488	0.20027469397860656	254.55782622192055	7817.72742402181	239.9785187955422	7369.98223770503
13.418396303969553	19769.083366269424	18790.550052301325	25667.206056447576	24247.508467086165	28644.895109983794	27002.411367569624	31510.9866874022	29655.54485995115	36646.029758845	34414.03862142747	0.2040077510675839	0.20027975721309593	251.47077539307065	7769.453237585723	237.0687063424848	7324.486256523989
13.49924889182131	19782.796841026324	18803.59194295145	25685.234574514518	24264.542796545007	28665.102274856574	27021.461258798256	31533.288605221675	29676.53379469328	36672.07713742813	34438.49836646951	0.20401301815122924	0.20028491228934248	248.39721803937573	7720.732881598175	234.17161627984024	7278.569874422625
13.580588657187745	19796.417645047026	18816.545890823418	25703.14714545534	24281.467650810137	28685.181745234233	27040.390804777533	31555.45147751618	29697.39187531496	36697.96498422299	34462.808273401766	0.20401838078063234	0.2002901608784415	245.33711416111328	7671.56400836166	231.28721093203058	7232.230881629512
13.662418535558457	19809.944886171295	18829.411050474988	25720.94269027388	24298.282011633408	28705.13234787489	27059.198900035604	31577.474039530072	29718.11791160736	36723.69186779267	34486.96699755721	0.20402384069445909	0.200295504682026	242.29042403606582	7621.944266969338	228.41545288526686	7185.467065405101
13.744741480110864	19823.377666540026	18842.186571092545	25738.620123982408	24314.98485512552	28724.952903399084	27077.88443332386	31599.355020215266	29738.710707441158	36749.25635008162	34510.97318804602	0.20402939966315298	0.20030094543282848	239.25710821480607	7571.871303316206	225.55630498341634	7138.2762100584805
13.827560461816718	19836.715082564235	18854.87159646235	25756.178355585504	24331.575151741068	28744.642226281252	27096.446287608996	31621.0931422298	29759.169060765107	36774.65698642604	34534.82548776513	0.2040350594895212	0.20030648489525496	236.2371275239566	7521.342760358006	222.70973033070914	7090.656097186729
13.910878469549415	19849.95622489477	18867.465264942606	25773.616288065372	24348.05186626505	28764.199124842944	27114.883340066834	31642.687121938394	29779.491763606664	36799.89232556666	34558.522533410185	0.2040408220093306	0.20031212486596767	233.23044306380325	7470.356278210878	219.8756922898756	7042.604505768046
13.9946985101918	19863.10017839077	18879.966709434233	25790.932818365854	24364.4139577981	28783.622401244746	27133.194462074815	31664.135669411724	29799.677602071282	36824.96090966041	34582.062955486304	0.20404668909191512	0.2003178671744779	230.23701620433712	7418.909494179301	217.0541544779262	6994.119212190621
14.079023608744702	19876.146022088713	18892.37505735227	25808.12683737765	24380.660379742832	28802.91085147972	27151.378519206002	31685.437488427517	29819.72535634348	36849.8612742942	34605.44537832095	0.20405266264079433	0.2003237136837538	227.2568085907842	7367.0000430978835	214.24508077191422	6945.197990583256
14.163856808436103	19889.09282917118	18904.689430597067	25825.1972299236	24396.790079790335	28822.063265367065	27169.434371223284	31706.591276472005	29839.633800688254	36874.59194849949	34628.66842007746	0.20405874459430384	0.2003296662908356	224.2897821373772	7314.625557328574	211.4484353029402	6895.838612806052
14.24920117083096	19901.93966693505	18916.908945524832	25842.142874743615	24412.801999906256	28841.07842654555	27187.360872073325	31727.595724741263	29859.401703452353	36899.15145476691	34651.7306927686	0.20406493692623615	0.20033572692746385	221.33589902863605	7261.783666941337	208.66418245673412	6846.038848616183
14.335059775941703	19914.685596760024	18929.03271291862	25858.962644480493	24428.695076317792	28859.955112468127	27205.15686988165	31748.449518144	29879.027827066933	36923.538309062635	34674.630802271895	0.20407124164649587	0.20034189756071977	218.395121719921	7208.4719999320805	205.89228687508148	6795.796465887688
14.421435722339384	19927.3296740767	18941.05983795886	25875.655405665562	24444.468239500486	28878.69209439649	27222.821206947745	31769.151335304457	29898.51092805031	36947.751020845346	34697.36734834531	0.20407766080176623	0.2003481801936772	215.46741293405648	7154.688182284124	203.13271345206886	6745.10923066549
14.50833212726552	19939.870948334432	18952.989420193677	25892.220018704513	24460.12041416522	28897.288137396026	27240.352719740396	31789.699848565822	29917.84975701121	36971.78809308376	34719.93892464366	0.2040841964761867	0.20035457686606642	212.55273566165124	7100.429838165641	200.38542733486975	6693.974907351658
14.595752126744532	19952.30846296917	18964.820553509246	25908.65533786362	24475.65051924557	28915.742000331364	27257.75023889377	31810.093723994512	29937.043058652827	36995.648022275585	34742.34411873623	0.20409085079204484	0.20036108965495106	209.65105316095287	7045.69459010195	197.65039392292965	6642.3912588674575
14.683698875697011	19964.641255370996	18976.552326099812	25924.960211256053	24491.05746788527	28934.052435862293	27275.01258920363	31830.331621384925	29956.08957177732	37019.329298467135	34764.581512125034	0.20409762591048125	0.20036772067541747	206.762328955665	6990.480059098452	194.92757886633626	6590.356046766974
14.772175548053516	19976.868356851453	18988.183820437625	25941.133480828357	24506.340167425846	28952.218190439897	27292.138589623977	31850.41219426469	29974.988029290795	37042.83040527381	34786.649680263945	0.2041045240322067	0.20037447208127687	203.886526835704	6934.783864852972	192.21694806657615	6537.867031453177
14.861185336869132	19988.988792610897	18999.714113242822	25957.173982347456	24521.49751939472	28970.23800430358	27309.12705326439	31870.334089900975	29993.73715820927	37066.149819901984	34808.54719257906	0.2041115473982336	0.20038134606578084	201.0236108554236	6878.603625901975	189.51846767493407	6484.921972298063
14.95073145443871	20001.001581705324	19011.14227545286	25973.08054538745	24536.528419493137	28988.110611477998	27325.976787387324	31890.09594930685	30012.33567966469	37089.28601317126	34830.272612489454	0.20411869829062015	0.20038834486235044	198.17354533192702	6821.936959738843	186.8321040905139	6431.518627771176
15.040817132412794	20012.905737013214	19022.467372191997	25988.85199331687	24551.431757584593	29005.83473977069	27342.6865934061	31909.696407248648	30030.78230891188	37112.23744953807	34851.82449742921	0.20412597903323035	0.20039547074531713	195.33629484626	6764.781483069994	184.1578239616938	6377.654755674303
15.131445621914246	20024.70026520223	19033.688462740618	26004.4871432863	24566.206417683483	29023.409110770328	27359.255266883418	31929.13409225407	30049.075755336227	37135.002587120405	34873.20139887047	0.20413339199250669	0.2004027260306825	192.51182424105355	6707.134811941534	181.49559418379795	6323.32811326161
15.222620193655578	20036.384166695465	19044.80460050416	26019.98480621588	24580.851277943777	29040.832439845024	27375.681597529994	31948.407626620574	30067.21472246161	37157.579877723125	34894.40186234706	0.2041409395782571	0.2004101130768867	189.70009862052393	6648.994561926462	178.84538189903833	6268.536457417533
15.31434413805701	20047.9564356378	19055.814832982196	26035.343786783436	24595.36521064825	29058.10343614156	27391.964369204	31967.515626424938	30085.197907959384	37179.9677668649	34915.42442747955	0.20414862424445954	0.2004176342855934	186.90108334907563	6590.358348310925	176.20715449543786	6213.277544838376
15.406620765365147	20059.416059861782	19066.718201736992	26050.56288341253	24609.747082197595	29075.22080258464	27408.102359910627	31986.456701533018	30103.024003657687	37202.16469380558	34936.26762800093	0.204156448490077	0.20042529210249216	184.1147440499335	6531.22378623765	173.5808796052297	6157.549132163636
15.499453405772549	20070.762020853395	19077.513742362065	26065.64088826092	24623.995753099964	29092.183235876928	27424.09434180225	32005.2294556105	30120.691695551508	37224.16909157501	34956.92999178339	0.20416441485989226	0.20043308901811172	181.34104660598678	6471.5884909611195	170.96652510593412	6101.348976225592
15.592845409537835	20081.993293717733	19088.20048445066	26080.57658720933	24638.1100779609	29108.989426499564	27439.939081179236	32023.832486134463	30138.199663813648	37245.979387003084	34977.41004086644	0.204172525945358	0.20044102756865087	178.5799571571115	6411.450077970512	168.36405911768088	6044.674834156409
15.686800147106629	20093.10884714417	19098.77745156368	26095.3687598502	24652.08890547308	29125.63805871288	27455.63533849073	32042.264384405153	30155.546582805866	37267.59400075027	34997.70629148533	0.20418078438545828	0.20044911033682594	175.83144210034516	6350.806163220666	165.7734500033548	5987.52446360793
15.781321009233178	20104.107643371713	19109.243661197906	26110.01617947716	24665.93107840686	29142.12781055812	27471.18186833658	32060.52373555924	30172.731121091318	37289.01134734011	35017.81725410148	0.20418919286759243	0.2004573399527315	173.0954680890718	6289.654363323934	163.1946663680137	5929.895622947253
15.87641140710273	20114.9886381537	19119.598124753553	26124.51761307421	24679.635433600597	29158.457353859136	27486.57741946911	32078.609118583092	30189.751941447157	37310.22983519206	35037.74143343309	0.20419775412847258	0.2004657190947197	170.37200203095563	6227.992295705713	160.62767705658916	5871.786071388051
15.972074772454643	20125.75078072256	19129.839847501935	26138.871821305587	24693.200801951472	29174.625354224943	27501.8207347958	32096.51910632723	30206.607700878136	37331.24786665597	35057.477328487366	0.20420647095503766	0.20047425049029577	167.6610110886977	6165.817578870803	158.07245115513797	5813.19356925413
16.06831455770623	20136.39301375433	19139.967828552904	26153.07755850581	24706.626008406674	29190.63047105281	27516.910551382392	32114.252265521547	30223.297050630998	37352.06383804771	35077.023432593756	0.20421534618538634	0.2004829369170289	164.96246267814422	6103.127832558937	155.52895798854297	5754.115878122859
16.165134236077357	20146.91427333273	19149.9810608219	26167.133572669823	24719.909871954518	29206.47135753159	27531.845600456312	32131.807156791012	30239.8186362093	37372.67613968568	35096.37823343812	0.2042243827097262	0.20049178120348368	162.27632446654025	6039.920677924529	152.99716711914516	5694.550760996528
16.262537301715792	20157.313488913143	19159.87853099687	26181.038605443493	24733.051205616008	29222.14666064578	27546.6246074107	32149.18233467234	30256.171097389077	37393.08315592868	35115.540213098	0.20423358347134365	0.20050078623016548	159.602564373723	5976.193737829104	150.47704834790784	5634.495982582681
16.36052726982327	20167.589583286495	19169.659219505236	26194.791392114683	24746.048816436927	29237.655021180373	27561.246291809253	32166.376347631678	30272.353068235625	37413.283265215345	35134.507848079564	0.20424295146758703	0.200509954930486	156.94115057040472	5911.944637008011	147.96857171249576	5573.949309446849
16.459107676782416	20177.741472542624	19179.32210048024	26208.390661604142	24758.901505479775	29252.995073725782	27575.70936739111	32183.38773808269	30288.363177120515	37433.27484010426	35153.279609355035	0.20425248975087412	0.2005192902917468	154.29205147534958	5847.171002235264	145.47170748509234	5512.908510178328
16.55828208028434	20187.768066033444	19188.86614172727	26221.8351364569	24771.60806781614	29268.16544668356	27590.0125420765	32200.215042405627	30304.200046739574	37453.05624731553	35171.85396240153	0.2042622014297159	0.20052879535614138	151.6552357575274	5781.870462639257	142.98642617400037	5451.3713556770235
16.658054059457015	20197.668266336157	19198.29030469011	26235.12353283418	24784.16729251964	29283.164762272943	27604.15451797316	32216.85679096752	30319.86229413196	37472.62584777407	35190.229367241525	0.2042720896697588	0.2005384732217757	149.03067233302863	5716.040649848059	140.51269852084806	5389.335619301535
16.758427214994473	20207.4409692157	19207.593544416584	26248.254560505055	24796.57796265857	29297.99163653737	27618.133991382754	32233.311508142568	30335.348530699386	37491.98199665327	35208.404278483635	0.20428215769484967	0.20054832704370934	146.41833036448224	5649.679198230617	138.0504955003853	5326.799077102914
16.859405169286727	20217.085063587434	19216.774809524424	26261.226922839054	24808.83885528949	29312.644679352266	27631.949652808493	32249.577712334165	30350.657362226895	37511.123043420965	35226.377145365645	0.20429240878811888	0.20055836003501615	143.81817926105577	5582.78374515567	135.59978831998887	5263.7595080547035
16.960991566550526	20226.59943147918	19225.83304216652	26274.03931679851	24820.948741450597	29327.122494432897	27645.600186962765	32265.653915997125	30365.787388903827	37530.04733188605	35244.14641179797	0.20430284629308557	0.2005685754678638	141.23018867659266	5515.351931186393	133.1605484180327	5200.214694247581
17.063190072960847	20235.982947993285	19234.767177996207	26286.690432931657	24832.90638615573	29341.423679343196	27659.08427277578	32281.538625661266	30380.737205346068	37548.753200246814	35261.710516408915	0.20431347361478142	0.20057897667461622	138.65432850789512	5447.381400290877	130.73274746286916	5136.162421097048
17.166004376783235	20245.23448126803	19243.576146132007	26299.178955365536	24844.71054838832	29355.546825504713	27672.400583404265	32297.23034195534	30395.50540061861	37567.238981140144	35279.067892590654	0.204324294220899	0.20058956704895425	136.09056889510248	5378.869800128043	128.31635735210148	5071.600477594882
17.26943818850684	20254.352892439274	19252.25886912256	26311.50356179984	24856.35998109615	29369.49051820688	27685.547786241426	32312.727559632644	30410.09055825971	37585.50300169298	35296.216968547305	0.20433531164296143	0.20060035004702118	133.53888022174942	5309.814782314934	125.911350213486	5006.526656581089
17.37349524097843	20263.337035601417	19260.814262910964	26323.662923500677	24867.853431186064	29383.253336617454	27698.524542927073	32328.02876759695	30424.491256305366	37603.543583574494	35313.15616734372	0.204346529477511	0.2006113291885871	130.9992331105168	5240.214002562687	123.51769840082852	4940.938754869625
17.478179289537028	20272.185757768108	19269.24123679887	26335.655705294535	24879.18963951892	29396.833853793407	27711.32950935823	32343.132448929362	30438.706067314604	37621.35904304963	35329.883906955554	0.2043579513873265	0.200622508058237	128.4715984237264	5170.065120969899	121.13537449427531	4874.834573527798
17.583494112149474	20280.897898832784	19277.538693410504	26347.480565562928	24890.367340905166	29410.230636692937	27723.961335700726	32358.037080916412	30452.73355839607	37638.94769103458	35346.39860032114	0.20436958110265765	0.20063389030658216	125.9559472646215	5099.365802360699	118.76435130086611	4808.211918158457
17.689443509546752	20289.472291529073	19285.70552865635	26359.13615623739	24901.385264100583	29423.44224618811	27736.418666401256	32372.741135079286	30466.572291235276	37656.307833153696	35362.69865539453	0.20438142242248955	0.2006454796514926	123.45225097294315	5028.113716403022	116.4046018520603	4741.068599101156
17.79603130536116	20297.90776139031	19293.74063169652	26370.621122794197	24912.242131802355	29436.467237077504	27748.700140200042	32387.243077203104	30480.220822122817	37673.43776979715	35378.782475199834	0.20439347921582476	0.2006572798793566	120.96048112472636	4956.30653790012	114.05609940252907	4673.402431642637
17.90326134626431	20306.20312670937	19301.642884903824	26381.934104250187	24922.936660645362	29449.30415810034	27760.804390143992	32401.541367368256	30493.677701983288	37690.33579618101	35394.648457886906	0.2044057554229957	0.20066929484635984	118.48060953215463	4883.941947082058	111.71881742932601	4605.211236285977
18.011137502105942	20314.35719849776	19309.411163826626	26393.07373315836	24933.46756119895	29461.95155195069	27772.73004360075	32415.634459981968	30506.941476405478	37707.000202408206	35410.29499678874	0.20441825505699918	0.20068152847979517	116.01260824338533	4811.017629898153	109.39272963241092	4536.492839042097
18.119663666053608	20322.36878044488	19317.04433715152	26404.03863560448	24943.83353796416	29474.40795529311	27784.4757222734	32429.520803811694	30520.010685673453	37723.429273531874	35425.720480480246	0.20443098220485675	0.20069398477939082	113.55644953908632	4737.531278192997	107.07780993201595	4467.245071639307
18.228843754733095	20330.236668876107	19324.541266665503	26414.827431202924	24954.033289370927	29486.67189877774	27796.04004221557	32443.19884201821	30532.88386479835	37739.621289618786	35440.92329283827	0.20444394102900332	0.20070666781867044	111.11210593121359	4663.480589958839	104.77403246730682	4397.465771736577
18.338681708369887	20337.95965271143	19331.900807217873	26425.438733093997	24964.06550777582	29498.741907057323	27807.421613847302	32456.667012191065	30545.559543551215	37755.57452581589	35455.90181310313	0.20445713576870028	0.20071958174633386	108.67955016641645	4588.863269795664	102.4813715977507	4327.152783297002
18.44918149093129	20345.536513423453	19339.12180668224	26435.871147941292	24973.928879460484	29510.616498804637	27818.619041972066	32469.923746384728	30558.03624649741	37771.28725241806	35470.65441594239	0.20447057074147712	0.2007327307876699	106.25875521946	4513.677028969862	100.19980189966736	4256.303956746124
18.56034709026951	20352.96602499461	19346.203105917484	26446.123275928752	24983.62208462957	29522.29418672986	27829.63092579347	32482.967471154992	30570.312493030848	37786.7577349365	35485.1794715147	0.2044842503446014	0.20074611924599184	103.84969429424382	4437.919585752301	97.92929816529795	4184.917149237357
18.672182518265565	20360.246953874692	19353.143538729113	26456.193710759035	24993.143797409888	29533.77347759976	27840.455858933638	32495.796607597556	30582.38679741037	37801.98423417023	35499.47534553664	0.20449817905657502	0.2007597515041036	101.45234082358365	4361.588665762916	95.66983540337242	4112.9902249844745
18.784691810974078	20367.37805893751	19359.941931829835	26466.08103965155	25002.492685849378	29545.052872256834	27851.092429451688	32508.409571386906	30594.257668796447	37816.96500627814	35513.54039935023	0.20451236143866153	0.2007736320257925	99.06666846733424	4284.682002211921	93.42138883745065	4040.5210555065423
18.897879028768923	20374.358091437596	19366.597104800232	26475.783843341396	25011.667411916846	29556.130865639778	27861.539219863385	32520.804772816937	30605.923611289483	37831.698302853576	35527.372989992706	0.20452680213644361	0.20078776535735374	96.69265111160348	4207.197336201556	91.18393390387064	3967.507519867271
19.01174825648978	20381.18579496618	19373.107870048512	26485.300696078208	25020.666631501495	29567.00594680422	27871.794807160837	32532.98061684209	30617.383123968346	37846.182371000075	35540.97147026695	0.2045415058814081	0.20080215612913951	94.33026286610402	4129.132416955195	88.95744625151565	3893.9475049767643
19.126303603589555	20387.859905406876	19379.473032770606	26494.63016562551	25029.488994413507	29577.67659894434	27881.857762833744	32544.935503119825	30628.634700930965	37860.41545340877	35554.33418881473	0.2045564774925647	0.20081680905714494	91.97947806492448	4050.485002200119	86.74190174145042	3819.838905912824
19.241549204282624	20394.37915089123	19385.691390909415	26503.770813260762	25038.133144384483	29588.141299415624	27891.726652890757	32556.66782605456	30639.676831335204	37874.39578843831	35567.45949019067	0.20457172187809392	0.20083172894461754	89.64027126455039	3971.252858415246	84.53727644357423	3745.179626093246
19.357489217694134	20400.74225175341	19391.761735113847	26512.72119377523	25046.597719068326	29598.398519757786	27901.400037881678	32568.175974842146	30650.507999441073	37888.12161019554	35580.345714938114	0.20458724403702877	0.20084692068370508	87.3126172422053	3891.433761124499	82.3435466374649	3669.967577662319
19.474127828010037	20406.947920484978	19397.682848697656	26521.479855474765	25054.8813500428	29608.44672571904	27910.876472920743	32579.458333516137	30661.126684654282	37901.59114861891	35592.991199667085	0.20460304906096874	0.20086238925713013	84.99649099561793	3811.025495233014	80.1606888109527	3594.2006817488
19.59146924462811	20412.994861688836	19403.45350759768	26530.045340180586	25062.98266281109	29618.28437728078	27920.15450771026	32590.513280994724	30671.531361570505	37914.80262956298	35605.39427713341	0.20461914213582627	0.20087813973989985	82.69186774081027	3730.0258552990854	77.9886796582432	3517.876868741587
19.709517702309874	20418.881772033015	19409.07248033189	26538.416183230653	25070.900276803997	29627.909928683268	27929.232686565272	32601.339191129235	30681.720500021092	37927.75427488536	35617.55327631993	0.20463552854361036	0.20089417730104894	80.39872291251959	3648.432645912282	75.82749608022277	3440.9940786417574
19.828277461333414	20424.607340204082	19414.538527957076	26546.59091348156	25078.632805382535	29637.321828452285	27938.109548439043	32611.93443275383	30691.692565119945	37940.44430253536	35629.46652251956	0.20465221366424036	0.20091050720541767	78.11703216026945	3566.2436818871647	73.67711518082069	3363.5502612488344
19.94775280764713	20430.17024685956	19419.85040402573	26554.568053310133	25086.178855840415	29646.51851942584	27946.78362694872	32622.297369735777	30701.44601731088	37952.87092664383	35641.13233741932	0.20466920297740096	0.2009271348154617	75.84677134938829	3483.4567886879668	71.5375142681005	3285.5433765677735
20.067948053024427	20435.569164580866	19425.006854543328	26562.346118616606	25093.537029407875	29655.498438783023	27955.253450402906	32632.4263610282	30710.97931241739	37965.03235761648	35652.54903918767	0.2046865020644277	0.2009440655931006	73.58791655988898	3400.069802744314	69.40867085305217	3206.9713951144367
20.188867535219305	20440.802757824804	19430.00661792442	26569.923618827022	25100.705921254896	29664.260018072382	27963.517541828936	32642.31976072284	30720.290901692362	37976.926802227514	35663.714942562045	0.20470411661023488	0.20096130510160137	71.34044408237969	3316.08057165239	67.29056264585233	3127.8322980962694
20.31051561812294	20445.869682875138	19434.848424948636	26577.299056896576	25107.68412049531	29672.801683241807	27971.574419001405	32651.975918104643	30729.379231869556	37988.552463716	35674.62835893915	0.20472205240527855	0.20097885900749893	69.10433042018849	3231.486954665743	65.1831675577414	3048.124077880755
20.432896691921076	20450.76858779372	19439.530998716502	26584.470929313607	25114.470210191488	29681.121854669454	27979.42259447184	32661.393177707912	30738.242745216543	37999.90754188458	35685.287596467286	0.2047403153475575	0.20099673308255464	66.87955228687497	3146.2868229569867	63.08646369884082	2967.844738252461
20.55601517325261	20455.498112370864	19444.05305460444	26591.437726103497	25121.062767359002	29689.21894719506	27987.06057559865	32670.56987937324	30746.879879588352	38010.99023319952	35695.6909601399	0.20475891144465694	0.20101493320575387	64.6660866032762	3060.478059887886	61.00042937528633	2886.992294665426
20.679875505368887	20460.056888075258	19448.413300219385	26598.19793083305	25127.46036297176	29697.091370152182	27994.48686457801	32679.50435830576	30755.28906848245	38021.79873089289	35705.83675189136	0.20477784681582933	0.20103346536534283	62.46391049853992	2974.0585614498705	58.925043090159306	2805.564774655737
20.804482158294064	20464.44353800371	19452.61043535333	26604.75002061578	25133.661561967958	29704.737527401885	28001.699958476074	32688.19494513536	30763.46874109541	38032.33122506751	35715.723270695	0.204797127694118	0.20105233566090397	60.27300130674848	2887.026236506179	56.86028354050359	2723.56021808926
20.92983962898646	20468.656676829687	19456.643151936725	26611.09246611667	25139.664923255623	29712.155817366223	28008.69834926106	32696.639965977105	30771.417322379984	38042.58590280264	35725.34881266219	0.20481676042852276	0.2010715503054765	58.09333656754461	2799.3790072351694	54.80612961776205	2640.976677564904
21.055952441500814	20472.694910752354	19460.510133992346	26617.22373155866	25145.46899971976	29719.344633064225	28015.48052383763	32704.83774249462	30779.133233104785	38052.560948263774	35734.71167114497	0.20483675148620842	0.2010911156277148	55.924894023963134	2711.11480944138	52.76256040568114	2557.812218719162
21.18282514715158	20476.556837443917	19464.210057587694	26623.142274728132	25151.072338228554	29726.302362147013	28022.044964080524	32712.78659196307	30786.614889913664	38062.25454281237	35743.8101368388	0.20485710745475672	0.20111103807409178	53.76765161953517	2622.2315928218886	50.729555177880684	2474.0649204850197
21.31046232467717	20480.241045997303	19467.741590787628	26628.846546981826	25156.473479641034	29733.02738693517	28028.390146870315	32720.484827334854	30793.860705387702	38071.66486511943	35752.64249788888	0.20487783504446383	0.20113132421114618	51.62158749929222	2532.727321448736	48.70709339840687	2389.7328755408525
21.438868580405217	20483.746116872808	19471.10339360614	26634.33499325372	25161.670958814575	29739.518084456387	28034.514544129383	32727.93075730606	30800.869088107786	38080.79009128042	35761.20703999765	0.20489894109068335	0.2011519807277739	49.48668000657926	2442.5999740324914	46.6951547190838	2304.814190564677
21.568048548418737	20487.070621844316	19474.294117957736	26639.606052062412	25166.663304613012	29745.772826484194	28040.416622858967	32735.12268638448	30807.638442718795	38089.62839493263	35769.5020465347	0.20492043255621564	0.20117301443756638	47.362907682094374	2351.8475443013012	44.69371897846577	2219.30698660668
21.69800689072348	20490.213123944886	19477.312407608246	26644.658155518904	25171.449039915115	29751.789979577607	28046.094845177133	32742.058914959045	30814.167169995013	38098.17794737481	35777.52579864868	0.2049423165337465	0.20119443228119271	45.25024926327751	2260.468041417189	42.70276620122604	2133.209399461746
21.828748297416116	20493.17217741191	19480.156898125268	26649.489729335015	25176.026681623654	29757.567905121985	28051.547668357736	32748.737739370936	30820.453666907193	38106.436917689265	35785.27657538166	0.20496460024833196	0.2012162413288332	43.14868368154566	2168.4594902629033	40.722276595566655	2046.5195799628273
21.960277486853503	20495.946327631253	19482.82621682768	26654.099192831694	25180.394740674426	29763.104959370234	28056.773544869924	32755.15745198556	30826.49632669043	38114.40347286561	35792.752653784875	0.20498729105993652	0.20123844878266028	41.05819006075035	2075.8199318191037	38.75223055215611	1959.2356943460181
22.092599205822967	20498.53411108117	19485.318982735007	26658.48495894833	25184.551722046177	29768.399493485587	28061.770922419004	32761.316341266625	30832.293538913967	38122.075777927574	35799.9523090375	0.20501039646601815	0.20126106197936774	38.97874771770148	1982.5474236393347	36.792608644100255	1871.355924680829
22.225718229713628	20500.934055275542	19487.633806516173	26662.645434252318	25188.49612477095	29773.44985358529	28066.538243988194	32767.212691851648	30837.843689552425	38129.45199606202	35806.87381456744	0.20503392410417043	0.201284088392752	36.91033615829656	1888.6400400931016	34.84339162282413	1782.8784690825269
22.359639362688714	20503.14467870602	19489.7692904371	26666.579018948625	25192.226441944043	29778.254380784685	28071.073947880614	32772.84478462828	30843.14516105757	38136.53028874972	35813.515442173455	0.20505788175481188	0.20130753563634768	34.85293507656024	1794.0958727868274	32.9045604190469	1693.801542200148
22.494367437858962	20505.1644907841	19491.724028308738	26670.28410689041	25195.74116073577	29782.811411243056	28075.376467763544	32778.21089681312	30848.19633243305	38143.308815899414	35819.875462151234	0.20508227734393675	0.20133141146611122	32.80652435362572	1698.9130309680477	30.97609614043904	1604.1233755350113
22.629907317457054	20506.991991781975	19493.49660543334	26673.759085589514	25199.03876240214	29787.119276209836	28079.444232712114	32783.30930203119	30852.995579308892	38149.785735983554	35825.952143419876	0.20510711894591335	0.20135572378316455	30.77108405593026	1603.0896418979391	29.05798006906116	1513.8422177480534
22.766263893012997	20508.625672773167	19495.085598551046	26677.002336227877	25202.11772229712	29791.176302072374	28083.275667255148	32788.138270397794	30857.541274018786	38155.9592061772	35831.74375365213	0.20513241478634753	0.20138048063658898	28.74659443332348	1506.6238512201235	27.150193662091624	1422.9563351478428
22.903442085530802	20510.064015571923	19496.48957578529	26680.01223366878	25204.976509884717	29794.980810404137	28086.869191421414	32792.69606860101	30861.831785678198	38161.82738249858	35837.24855940632	0.2051581732449964	0.20140569022628044	26.73303591721924	1409.513823340647	25.25271854767925	1331.464011915028
23.041446845665973	20511.30549267229	19497.70709658753	26682.787146469003	25207.61358875136	29798.531118014358	28090.22322078662	32796.980959986606	30865.86548026375	38167.38841995294	35842.46482626023	0.2051844028587482	0.2014313609058583	24.730389120042673	1311.7577418796718	23.365536525423522	1239.3635505987331
23.180283153904217	20512.348567186324	19498.736711681835	26685.325436891293	25210.02741661939	29801.825536998676	28093.33616652227	32800.99120464417	30869.64072069511	38172.64047267865	35847.390818948625	0.20521111232465727	0.2014575011856393	22.73863483288733	1213.353810025379	21.488629565094016	1146.653272492811
23.31995602074116	20513.191692781427	19499.576963008225	26687.625460917036	25212.216445360278	29804.862374790606	28096.206435444616	32804.725059494835	30873.155866917332	38177.581694095745	35852.024801502	0.20523831050304506	0.2014841197356639	20.757754022954032	1114.300250888802	19.621979802439455	1053.331517885439
23.460470486863187	20513.833313616837	19500.226383665373	26689.685568259363	25214.179121008357	29807.639934214003	28098.832430064813	32808.18077838053	30876.409275985083	38182.21023705699	35856.36503738797	0.20526600642066237	0.20151122538879332	18.78772783243039	1014.5953079368919	17.76556953943509	959.3966465331614
23.60183162332936	20514.27186427952	19500.683497852868	26691.50410237686	25215.9138837752	29810.156513536826	28101.212548640357	32811.35661215509	30879.399302148617	38186.524254001924	35860.40978965561	0.20529420927391634	0.20153882714386423	16.828537577574025	914.2372454367578	15.919381242871168	864.847038061358
23.744044531754422	20514.505769719122	19500.946820812536	26693.079400487615	25217.419168064334	29812.410406525905	28103.345185227325	32814.250808777084	30882.124296941172	38190.52189711338	35864.15732108191	0.20532292843216565	0.20156693416890886	14.880164746180526	813.2243488114327	14.083397542111925	769.6810923153535
23.887114344492932	20514.53344518206	19501.01485876903	26694.409793583553	25218.693402486217	29814.399902502588	28105.22872973363	32816.86161340401	30884.582609267876	38194.201318476684	35867.605894320805	0.20535217344108103	0.20159555580444333	12.942590995924547	711.5549250729382	12.257601227713167	673.8972297683358
24.031046224824397	20514.353296144818	19500.886108869727	26695.493606445332	25219.73500987383	29816.123286399703	28106.861567973407	32819.1872684885	30886.772585496466	38197.56067024161	35870.75377205491	0.2053819540260764	0.20162470156682263	11.015798151711351	609.2273031594232	10.441975248642848	577.4938918435946
24.175845367139747	20513.963718245992	19500.559059123458	26696.329157657212	25220.542407298184	29817.578838819045	28108.24208172195	32821.22601387563	30888.692569548988	38200.598104786615	35873.59921714917	0.20541228009581083	0.20165438115166415	9.099768204803695	506.23983442783356	8.636502711684443	480.4695413839072
24.32151699712871	20513.363097218124	19500.032188339082	26696.91475962307	25221.114006084998	29818.76483609085	28109.36864877254	32822.97608690293	30890.340902996144	38203.31177488688	35876.14049280828	0.2054431617457622	0.20168460443734323	7.194483311730437	402.5908930869773	6.841166880360106	382.822663070634
24.468066371968433	20512.54980881794	19499.30396606266	26697.248718582112	25221.44821183111	29819.67955033357	28110.239642993558	32824.43572250127	30891.71592515239	38205.69983388423	35878.37586273568	0.20547460926187652	0.20171538148855978	5.299925789775443	298.27887648157775	5.055951170812477	284.5517636947334
24.61549878051318	20511.52221875579	19498.372852513876	26697.329334625058	25221.543424421387	29820.32124951481	28110.853434386758	32825.6031532976	30892.815973172874	38207.76043585986	35880.30359129547	0.20550663312429102	0.20174672255998002	3.4160781174869044	193.30220564547926	3.2808391516155098	185.6553726484999
24.763819543485244	20510.278682624474	19497.23729852175	26697.154901711245	25221.398038046264	29820.68819751401	28111.20838914692	32826.476609720085	30893.639382152338	38209.491735810916	35881.92194367732	0.20553924401113616	0.20177863809995425	1.5429229322471656	87.65932568069547	1.515814542741282	86.13204236794263
24.91303401366693	20508.817545826525	19495.895745459497	26696.723707685353	25221.010441219634	29820.778654185346	28111.30286972243	32827.05432010419	30894.18448522563	38210.891889828716	35883.229186064025	0.2055724528024168	0.2018111387543103	-0.3195569731906289	-18.651293890550733	-0.23913878822349943	-14.019651376642287
25.063147576093755	20507.137143500757	19494.346625177976	26696.034034294928	25220.37901679664	29820.590875422255	28111.135234876463	32827.33451080096	30894.449613669363	38211.95905528065	35884.223585801185	0.20560627058397327	0.20184423537022833	-2.1713786509499187	-125.63115861173719	-1.9840368273726199	-114.80110903736204
25.214165648248784	20505.235800447743	19492.58835993877	26695.084157208188	25219.502141992394	29820.123113223017	28110.703839749876	32827.31540628719	30894.43309700598	38212.69139099484	35884.90341157042	0.20564070865152842	0.2018779390001954	-4.012559001188492	-233.28174872603267	-3.718895415746374	-216.21370685473084
25.366093680258146	20503.11183105406	19490.6193623459	26693.872346032047	25218.378188400686	29819.37361575719	28110.007035924657	32826.99522927707	30894.13326310904	38213.08705744766	35885.26693356487	0.20567577851481592	0.2019122609060441	-5.843114773277193	-341.60451870411634	-5.443730251441593	-318.25879644881934
25.518937155087716	20500.763539215703	19488.438035276842	26692.39686433081	25217.0055220134	29818.340627433652	28109.043171488924	32826.37220083619	30893.548438310725	38213.144216954635	35885.31242366803	0.20571149190179816	0.2019472125630749	-7.663062568259193	-450.6008968334645	-7.158556891503395	-420.93770441878587
25.672701588741027	20498.189218260006	19486.042771812223	26690.65596964473	25215.38250323987	29817.022388969188	28107.810591102498	32825.44454049678	30892.676947510525	38212.861033863905	35885.03815563481	0.20574786076297188	0.20198280566426602	-9.472418842182378	-560.272284870036	-8.863390755388536	-524.2517320113257
25.827392530458226	20495.387150866474	19483.43195516447	26688.647913509023	25213.507486926577	29815.41713745833	28106.307636063615	32824.21046637497	30891.517114285787	38212.23567475273	35884.44240527557	0.20578489727576504	0.20201905212457266	-11.271199906579568	-670.6200574981049	-10.558247125067282	-628.2021546009928
25.983015562916506	20492.35560898673	19480.603958605752	26686.370941473597	25211.37882237773	29813.523106444798	28104.532644377225	32822.668195290455	30890.067261004602	38211.26630862784	35883.52345064377	0.2058226138490279	0.20205596408531587	-13.05942193082592	-781.6455619130284	-12.243141147569986	-732.7902212999761
26.139576302431465	20489.092853762817	19477.55714539437	26683.82329312256	25208.994853375458	29811.338525993484	28102.483950823713	32820.81594288734	30888.325708939734	38209.95110712809	35882.27957222565	0.2058610231276175	0.20209355391866737	-14.83710094554408	-893.3501174654812	-13.918087837242638	-838.0171545697376
26.297080399159835	20485.597135444445	19474.289868700344	26681.003202094227	25206.3539182009	29808.861622763754	28100.15988702925	32818.65192375719	30886.290778384915	38208.2882447306	35880.70905313356	0.20590013799708154	0.20213183423222497	-16.604252844117582	-1005.7350151799619	-15.583102078831871	-943.8841498466209
26.455533537303385	20481.866693304848	19470.80047152934	26677.90889610142	25203.454349654825	29806.090620083967	28097.558781536456	32816.17435156402	30883.960788772194	38206.27589896012	35878.81017930142	0.2059399715884413	0.20217081787369226	-18.36089338462625	-1118.8015172993764	-17.238198628328973	-1050.3923750631511
26.614941435314055	20477.899755555467	19467.08728664614	26674.53859695209	25200.294475079627	29803.023738027125	28094.67895987726	32813.38143917124	30881.334058792254	38203.912250601716	35876.58123968448	0.20598053728307772	0.20221051793565134	-20.107038192945765	-1232.5508569004014	-18.88339211481798	-1157.5429702093825
26.77530984610034	20473.694539259013	19463.148636496153	26670.89052056999	25196.872616380577	29799.659193487416	28091.51874464583	32810.2713987703	30878.408906515415	38201.195483916315	35874.02052646094	0.2060218487177212	0.2022509477604419	-21.84270276488678	-1346.9842374511063	-20.51869704440469	-1265.337047016248
26.93664455723489	20469.249250241337	19458.9828331261	26666.962877015783	25193.187090047886	29795.995200258178	28088.0764555731	32806.84244201157	30875.18364951519	38198.12378686	35871.12633523728	0.20606391978954894	0.20229212094514612	-23.567902468479588	-1462.1028323592618	-22.144127801337163	-1373.7756884777918
27.098951391163432	20464.56208300169	19454.588178103164	26662.753870508237	25189.236207178823	29792.02996911077	28084.350409602208	32803.09278013694	30871.656604993343	38194.695351306254	35867.89696525645	0.20610676466139374	0.2023340513466769	-25.28265254633152	-1577.9077845411375	-23.75969865017396	-1482.8599484199658
27.26223620541477	20459.631220621748	19449.962962432994	26658.261699445848	25185.018273500264	29787.761707874808	28080.338920965227	32799.020624114724	30867.82608990712	38190.90837327201	35864.33071960951	0.2061503977670629	0.2023767530869787	-26.986968118522782	-1694.4002060238272	-25.36542373872362	-1592.5908511439338
27.426504892812353	20454.454834672684	19445.10546647604	26653.48455642821	25180.53158939106	29783.188621519137	28076.04030126053	32794.624184775996	30863.690421097912	38186.76105314632	35860.42590544989	0.2061948338167744	0.20242024055834168	-28.680864184512757	-1811.5811774460599	-26.961317099718144	-1702.9693909315392
27.59176338168682	20449.03108512133	19440.013959862983	26648.420628278323	25175.774449905308	29778.308912234606	28071.45285953204	32789.90167295382	30859.247915422548	38182.25159592366	35856.18083421173	0.2062400878027103	0.20246452842882834	-30.36435562626866	-1929.45174769219	-28.547392653723364	-1813.9965316979215
27.758017636089992	20443.35812023389	19434.686701407983	26643.068096064068	25170.745144794888	29773.120779517	28066.574902348435	32784.851299623304	30854.49688988544	38177.37821143911	35851.59382183029	0.20628617500469068	0.2025096316478207	-32.03745721135056	-2048.0129334777594	-30.123664212223957	-1925.6732065994292
27.925273656010095	20437.434076478763	19429.121939021083	26637.425135120673	25165.44195853295	29767.62242025198	28061.404733884447	32779.471276044715	30849.43566177356	38172.13911460832	35846.66318896659	0.20633311099597218	0.20255556545168707	-33.7001835933188	-2167.2657187739387	-31.69014547756524	-2038.000317465514
28.09353747758831	20431.257078427436	19423.317909618934	26631.489915073147	25159.86317033747	29761.812028800974	28055.940656003026	32773.75981390846	30844.062548793296	38166.53252567088	35841.38726123536	0.20638091164917446	0.202602345369575	-35.35254931758391	-2287.2110545868054	-33.246850048803026	-2150.9787345975637
28.2628151733366	20424.825238653102	19417.27283903339	26625.260599858015	25154.00705419416	29755.687797087317	28050.18096833769	32767.715125481096	30838.37586920813	38160.55667043586	35835.764369435026	0.20642959314233514	0.20264998722932787	-36.99456882214872	-2407.8498584022745	-34.79379142227117	-2264.6092962250113
28.43311285235687	20418.136657628544	19410.98494191948	26618.73534774658	25147.87187888082	29749.247914685013	28044.123968377524	32761.335423755147	30832.373941980033	38154.20978053314	35829.79284978309	0.20647917196509755	0.20269850716353427	-38.62625644047512	-2529.1830137660727	-36.330982994128135	-2378.8928081057966
28.604436660561465	20411.189423621043	19404.45242166062	26611.912311366705	25141.455907990403	29742.490568907073	28037.767951551617	32754.6189225992	30826.05508691106	38147.490093666165	35823.47104415284	0.20652966492503844	0.20274792161571012	-40.247626405005576	-2651.211369900033	-37.858438063951326	-2493.8300431603566
28.77679278089485	20403.98161258639	19397.673470273123	26604.789637726015	25134.757399955448	29735.41394489627	28031.111211315965	32747.563836911682	30819.417624788453	38140.39585387029	35816.79730031537	0.20658108915413304	0.20279824734661778	-41.858692849535146	-2773.935741255991	-39.37616983645421	-2609.4217410255224
28.950187433556945	20396.511288060097	19390.64626830804	26597.365468233897	25127.77460807138	29728.016225715834	28024.15203924026	32740.168382775264	30812.459877530353	38132.92531177304	35809.76997218328	0.20663346211536363	0.2028495014407253	-43.45946981295128	-2897.3569071423262	-40.88419142541534	-2725.668607706204
29.124626876227456	20388.776501047254	19383.36898475184	26589.637938724405	25120.5057805208	29720.295592442115	28016.888725096564	32732.430777614503	30805.180168334515	38125.07672485953	35802.38742005932	0.20668680160947703	0.20290170131280771	-45.0499712403107	-3021.475611194037	-42.38251585456601	-2842.5713150603697
29.30011740429177	20380.775289910118	19375.839776925044	26581.605179478825	25112.949160397424	29712.25022425807	28009.319556948827	32724.3492403552	30797.57682182876	38116.84835774102	35794.648010887904	0.20674112578189163	0.20295486471469948	-46.63021098887839	-3146.2925611510873	-43.87115606304724	-2960.13050057739
29.476665351068124	20372.505680253125	19368.05679037842	26573.26531524755	25105.102985729434	29703.878298547083	28001.44282124271	32715.921991585157	30789.64816422259	38108.23848242657	35786.55011850956	0.20679645312976067	0.2030090097421943	-48.200202828797046	-3271.8084282884374	-45.350124906239216	-3078.346766841598
29.654277088036206	20363.965684806717	19360.01815878823	26564.616465273197	25096.965489504102	29695.177990989396	27993.25680289789	32707.14725371866	30781.39252346248	38099.24537860027	35778.09212392064	0.20685280250919297	0.20306415484210186	-49.75996044604108	-3398.023847002536	-46.819435158337	-3197.2206811113283
29.832959025067048	20355.153303308038	19351.72200384851	26555.656743312364	25088.534899691145	29686.147475658134	27984.759785400078	32698.02325116155	30772.808229387676	38089.867333900664	35769.272415534964	0.20691019314263553	0.20312031881946227	-51.30949744780082	-3524.939414560795	-48.27909951744368	-3316.752775080502
30.0127176106544	20346.06652237964	19343.166435161642	26546.384257657748	25079.809439266442	29676.784925117016	27975.950050894586	32688.548210479203	30763.89361388867	38080.10264420478	35760.08938944997	0.20696864462642717	0.20317752084492546	-52.84882736414147	-3652.5556905874982	-49.729130607142	-3436.943544392474
30.193559332147448	20336.703315405928	19334.349550126753	26536.79711116005	25070.787326235702	29667.088510519046	27966.825880280878	32678.720360566476	30754.647011067675	38069.94961391606	35750.54144971634	0.20702817693851852	0.2032357804622942	-54.37796365101531	-3780.8731966568157	-51.16954097930284	-3557.7934482302517
30.37549071598484	20327.06164240714	19325.26943382595	26526.89340124976	25061.466773657954	29657.056401706377	27957.385553308235	32668.537932820076	30745.06675740131	38059.406556256436	35740.62700861163	0.20708881044637137	0.20329511759624488	-55.89691969516571	-3909.892416019924	-52.60034311853815	-3679.3029090519994
30.55851832793038	20317.139449910417	19315.92415890788	26516.6712199581	25051.845989668403	29646.686767310435	27947.62734867177	32657.99916131227	30735.15119190454	38048.47179356151	35730.34448691676	0.20715056591503606	0.20335555256021545	-57.40570881641179	-4039.613793121651	-54.02154944434005	-3801.472312117927
30.742648773309874	20306.934670819046	19306.311785469632	26506.12865393865	25041.923177501947	29635.977774854255	27937.54954411046	32647.102282968048	30724.898656297988	38037.14365758128	35719.6923141977	0.2072134645154153	0.2034171060644821	-58.90434427074797	-4170.037733227946	-55.43317231418041	-3924.3020051391795
30.92788869724955	20296.44522427832	19296.43036093548	26495.263784487637	25031.696535515468	29624.927590854597	27927.150416505083	32635.845537743236	30714.307495175995	38025.42048978346	35708.66892908966	0.20727752783271733	0.20347979922441628	-60.39283925558266	-4301.164602142759	-56.835224028051016	-4047.7922979826108
31.114244784915854	20285.669015539064	19286.277919933593	26484.0746875645	25021.164257210476	29613.534380925732	27916.42824197773	32624.227168805533	30703.376056177596	38013.300641661815	35697.272779585845	0.20734277787510375	0.203543653568934	-61.871206911309855	-4432.994725736789	-58.22771683019528	-4171.943462216295
31.30172376175672	20274.60393581829	19275.852484170104	26472.559433811814	25010.324531255243	29601.796309884037	27905.381295992138	32612.245422717548	30692.102690159343	38000.78247504847	35685.50232333006	0.20740923708253792	0.20360869104913953	-63.33946032654785	-4565.528389661573	-59.61066291366296	-4296.755730827339
31.4903323937443	20263.24786215684	19265.15206230033	26460.716088574638	24999.175541506407	29589.711541853263	27894.007853454685	32599.898549621863	30680.485751369997	37987.864362430126	35673.35602791298	0.20747692833583858	0.20367493404716874	-64.7976125414425	-4698.765839007683	-60.984074423860875	-4422.229297894053
31.68007748761912	20251.598657274062	19254.174649797395	26448.54271191947	24987.71546703024	29577.27824037091	27882.30618881641	32587.18480342839	30668.52359762747	37974.54468726868	35660.83237117243	0.20754587496594282	0.2037424053852404	-66.24567655147985	-4832.707277931273	-62.34796346159419	-4548.364318199456
31.870965891135747	20239.654169419526	19242.91822881812	26436.037358652622	24975.942482123573	29564.494568495436	27870.27457617603	32574.102442004023	30656.21459049793	37960.82184432623	35647.929841497884	0.20761610076338852	0.20381112833491588	-67.68366531103675	-4967.35286932718	-63.702342086617136	-4675.160906922072
32.063004493309954	20227.412232221483	19231.38076806583	26423.19807833799	24963.85475633405	29551.358688914366	27857.91128938359	32560.649727364387	30643.557095476837	37946.694239994235	35634.64693813885	0.20768762998801624	0.20388112662657776	-69.11159173767373	-5102.702734502964	-65.04722232167842	-4802.619139311835
32.25620022466719	20214.87066453209	19219.56022265039	26410.022915314148	24951.450454479957	29537.868764053175	27845.214602145144	32546.82492586782	30630.54948217221	37932.16029262705	35620.98217151734	0.20776048737889988	0.20395242445912934	-70.52946871658787	-5238.756952914409	-66.38261615639203	-4930.739050416276
32.45056005749291	20202.027270269158	19207.45453394483	26396.50990871052	24938.727736669156	29524.022956184795	27832.182788127877	32532.626308411356	30617.19012448969	37917.218432879716	35606.93406354426	0.20783469816451358	0.2040250465099254	-71.93730910401791	-5375.515561801381	-67.70853555065696	-5059.520634726621
32.64609100608406	20188.87983825472	19195.06162943927	26382.657092463214	24925.684758317882	29509.819427540384	27818.814121066578	32518.052150629428	30603.477400820237	37901.867104050514	35592.50114794044	0.20791028807313827	0.20409901794493412	-73.33512573179905	-5512.978555924259	-69.02499243873172	-5188.963845911436
32.84280012700226	20175.426142049622	19182.37942259106	26368.462495329444	24912.319670168137	29495.256340420205	27805.106874870187	32503.100733094005	30589.40969422917	37886.10476242744	35577.68197056119	0.20798728334351418	0.2041743644291436	-74.72293141191767	-5651.145887303166	-70.33199873358535	-5319.068596552126
33.040694519328454	20161.663939784834	19169.40581267193	26353.924140901563	24898.630618304935	29480.331857305773	27791.059323729645	32487.77034151768	30574.985392648072	37869.92987763977	35562.47508972562	0.20806571073575064	0.20425111213721642	-76.10073894030938	-5790.017464903183	-71.62956633021531	-5449.834757824428
33.239781324919136	20147.590973988717	19156.13868461149	26339.040047619772	24884.615744172315	29465.04414097238	27776.66974222609	32472.059266958422	30560.202889068205	37853.34093301366	35546.87907654999	0.20814559754249373	0.2043292877643954	-77.46856110205408	-5929.593154436909	-72.91770711065328	-5581.262159300037
33.44006772866406	20133.204971410414	19142.575908837145	26323.808228783895	24870.273184588565	29449.391354602245	27761.936405439763	32455.96580602675	30545.060581736216	37836.33642593255	35530.89251528514	0.208226971600367	0.204408918537675	-78.82641067514487	-6069.87277806364	-74.19643294738489	-5713.350588633679
33.64156095874556	20118.5036428394	19128.71534111042	26308.226692564192	24855.60107176063	29433.371661898633	27746.85758905981	32439.488261095154	30529.556874352107	37818.91486820241	35514.51400365886	0.20830986130168197	0.20449003222723994	-80.17430043594504	-6210.856114214286	-75.46575570841378	-5846.099791390821
33.84426828689945	20103.48468292049	19114.55482235921	26292.293442010574	24840.59753329709	29416.9832271999	27731.431569494103	32422.624940509326	30513.690176268763	37801.07478642088	35497.74215322175	0.20839429560643893	0.20457265715818101	-81.51224316334992	-6352.542897340842	-76.7256872611324	-5979.509470784105
34.04819702867729	20088.145769965115	19100.092178506547	26276.0064750612	24825.260692220654	29400.22421559494	27715.656623980423	32405.374158802228	30497.45890269434	37782.814722352276	35480.575589698536	0.20848030405461296	0.2046568222224953	-82.84025164332706	-6494.932817692868	-77.97623947649845	-6113.579287435859
34.25335454371064	20072.484565757695	19085.325220294886	26259.363784549125	24809.588666978954	29383.09279303838	27699.53103069751	32387.734236909746	30480.861474896024	37764.13323330632	35463.012953342964	0.2085679167787467	0.2047425568913778	-84.15833867510082	-6638.02552122809	-79.2174242347246	-6248.308859277517
34.45974823597649	20056.498715357633	19070.251743106317	26242.363358207742	24793.579571454182	29365.587126466497	27683.05306887677	32369.70350238858	30463.896320406053	37745.028892522	35445.05289929749	0.20865716451684407	0.20482989122781545	-85.46651707556157	-6781.820609400049	-80.44925342944043	-6383.697761330754
34.66738555406454	20040.18584689662	19054.869526778504	26225.00317867473	24777.23151497153	29347.70538391353	27666.221018914468	32351.280289636514	30446.561873229868	37725.50028955633	35426.6940979575	0.2087480786255883	0.20491885589948872	-86.76479968371859	-6926.317638959736	-81.67173897181056	-6519.745525485836
34.87627399144595	20023.54357137124	19039.17633541634	26207.28122349458	24760.542602306352	29329.445734628614	27649.033162484597	32332.462940114878	30428.856574056543	37705.54603067817	35407.935235340425	0.20884069109388018	0.2050094821919923	-88.05319936675369	-7071.516121878289	-82.88489279604983	-6656.451640416868
35.086421086743854	20006.569482430303	19023.169917198626	26189.195465119006	24743.510933689417	29310.806349192524	27631.48778265152	32313.24980257277	30410.778870470665	37685.164739266416	35388.775013458784	0.20893503455671641	0.20510180202238165	-89.33172902547813	-7217.415525260381	-84.0887268646693	-6793.8155514718965
35.29783442400536	19989.261156157176	19006.84800418026	26170.74387090589	24726.134604810894	29291.785399635024	27613.58316398339	32293.639233273694	30392.327217166767	37664.35505621364	35369.21215069847	0.20903114230940986	0.20519584795305856	-90.60040159932396	-7364.015271198936	-85.28325317268173	-6931.836660495028
35.51052163297529	19971.616150846876	18990.208312089577	26151.924403116303	24708.411706822655	29272.381059552397	27595.317592665724	32273.629596224357	30373.500076165616	37643.1156403346	35349.245382201545	0.20912904832216817	0.20529165320599993	-91.85923007216479	-7511.314736735076	-86.4684837535242	-7070.514325791039
35.72449038937153	19953.632006777516	18973.248540120414	26132.73501890935	24690.340326338628	29252.591504224998	27576.689356615043	32253.21926340529	30354.295917032385	37621.44516877973	35328.87346025369	0.20922878725503524	0.2053892516773446	-93.10822747841303	-7659.313253841363	-87.6444306843332	-7209.847862061113
35.93974841516195	19935.30624597613	18955.966370719092	26113.173670335003	24671.918545433342	29232.41491073486	27557.696745592733	32232.406615003703	30334.713217096905	37599.342337453614	35308.09515467648	0.2093303944732109	0.20548867795234763	-94.34740690822946	-7808.010109354742	-88.81110609081225	-7349.83654030785
36.15630347884324	19916.636371978817	18938.359469366114	26093.238304324856	24653.14444163866	29211.84945808362	27538.33805131921	32211.19003964854	30314.750461676063	37576.805861439105	35286.90925322468	0.20943390606275702	0.20558996732071086	-95.57678151392611	-7957.404544994235	-89.96852215323452	-7490.479587845504
36.374163395721176	19897.619869584603	18920.42548435205	26072.92686268023	24634.016087938155	29190.89332731	27518.611567587726	32189.567934647286	30294.4061442978	37553.834475425996	35265.31456198812	0.20953935884670363	0.2056931557923013	-96.79636451599072	-8107.495757399127	-91.11669111190713	-7631.776188286021
36.59333602819267	19878.254204603363	18902.16204654796	26052.237282058148	24614.53155275955	29169.54470160755	27498.515590378585	32167.538706225114	30273.678766927493	37530.42693414548	35243.3099057988	0.2096467904015639	0.20579828011327328	-98.00616920972243	-8258.282898225822	-92.25562527347938	-7773.725481604226
36.813829286029524	19858.53682359688	18883.566769169505	26031.16749395419	24594.688899964378	29147.801766441637	27478.048417972634	32145.100769765468	30252.56684019555	37506.58201280917	35220.89412864234	0.20975623907427393	0.205905377782598	-99.20620897076151	-8409.765074130148	-93.38533701581036	-7916.32656409312
37.03565112666392	19838.465153614074	18864.637247535644	26009.71542468358	24574.486188836137	29125.662709667267	27457.208351065707	32122.252550053763	30231.068883628188	37482.298507554864	35198.0660940758	0.20986774399956687	0.20601448706902134	-100.39649726189964	-8561.94134693034	-94.50583879453188	-8059.578488491476
37.25880955547555	19818.036601918426	18845.37105882009	25987.878995358238	24553.92147406467	29103.125721645225	27435.993692881442	32098.992481521618	30209.183425878502	37457.575235895914	35174.82468564874	0.2099813451177956	0.2061256470284562	-101.57704764141818	-8714.810733874328	-95.61714315015706	-8203.480264155194
37.483312626080554	19797.248555708866	18825.76576179694	25965.65612186141	24532.992805728707	29080.188995358487	27414.402749284833	32075.319008493825	30186.909004960577	37432.41103717708	35151.16880733077	0.2100970831932207	0.20623889752182784	-102.74787376708991	-8868.372207590379	-96.71926271275879	-8348.030857058242
37.70916844062219	19776.09838183367	18805.818896579367	25943.044714819596	24511.698229275367	29056.85072652865	27392.433828895046	32051.230585437603	30164.244168485046	37406.80477303633	35127.09738394387	0.21021499983276876	0.20635427923337946	-103.90898940483021	-9022.624696415849	-97.81221020936209	-8493.22919001989
37.93638515006311	19754.583426496094	18785.527984351258	25920.04267957014	24490.035785496555	29033.109113730607	27370.085243197776	32026.725677212708	30141.187473896432	37380.755327870924	35102.60936159978	0.2103351375052884	0.2064718336894601	-105.06040843664232	-9177.567084730603	-98.89599847079808	-8639.074142940342
38.164970954479706	19732.701014952643	18764.890527091637	25896.64791612597	24468.003510502167	29008.96235850724	27347.35530665687	32001.802759323946	30117.73748871213	37354.26160930986	35077.70370814255	0.21045753956130606	0.20659160327780246	-106.20214486600162	-9333.198213053867	-99.97064043760474	-8785.564552925527
38.39493410335793	19710.448451203578	18743.904007292065	25872.858319136896	24445.599435690532	28984.408665483585	27324.24233682596	31976.46031817595	30093.89279076376	37327.32254869239	35052.379413597155	0.21058225025330934	0.2067136312673087	-107.3342128268705	-9489.516878506169	-101.03614916778315	-8932.699214647524
38.626282895891045	19687.823017674345	18722.565887665605	25848.671777846183	24422.82158771447	28959.44624247913	27300.74465445828	31950.696851328456	30069.6519684392	37299.937101550924	35026.63549062218	0.21070931475656204	0.20683796182836317	-108.45662659123627	-9646.52183514554	-102.09253784397151	-9080.476880623959
38.859025681279114	19664.82197488934	18700.87361084866	25824.086176044173	24399.667988444737	28934.07330062021	27276.860583616803	31924.510867754736	30045.01362092737	37272.10424810116	35000.470974969234	0.21083877919047778	0.20696464005367887	-109.56940057580505	-9804.211794272065	-103.13981977944059	-9228.896261460148
39.09317085903034	19641.442561136264	18678.824599094198	25799.099392017084	24376.13665492912	28908.288054450728	27252.588451782787	31897.90088810093	30019.976358464144	37243.82299373735	34973.88492594719	0.21097069064056428	0.20709371197970813	-110.67254935194796	-9962.585425027646	-104.17800842735596	-9377.956026378088
39.328726879264174	19617.68199212134	18656.416253956373	25773.709298491285	24352.225599347443	28882.088722041404	27227.92658996319	31870.86544494682	29994.53880257961	37215.092369532984	34946.876426891686	0.21110509718095566	0.207225224608621	-111.766087652235	-10121.641354743391	-105.20711738676619	-9527.654803484678
39.56570224301631	19593.537460615626	18633.645955967066	25747.91376257378	24327.932828963196	28855.473525098707	27202.873332797786	31843.403083069355	29968.699586347913	37185.911432748944	34919.44458564137	0.21124204789755657	0.20735922593087966	-112.85003038000286	-10281.378169569187	-106.2271604114867	-9677.991180331446
39.80410550254544	19569.006136090695	18610.511064302376	25721.710645686635	24303.256346069582	28828.440689070794	27177.42701866365	31815.512359706045	29942.457354637125	37156.27926734553	34891.58853501802	0.21138159291180958	0.20749576494842262	-113.92439261819527	-10441.794415065087	-107.23815141810337	-9828.963704413734
40.04394526164196	19544.08516434516	18587.0089164408	25695.097803497592	24278.194147932285	28800.988443253376	27151.585989779698	31787.191844821522	29915.810764362173	37126.19498450264	34863.30743331416	0.21152378340511438	0.2076348916984805	-114.98918963668257	-10602.888596715406	-108.24010449293564	-9980.570883614942
40.28523017593832	19518.771667120232	18563.13682781113	25668.073085844695	24252.74422672668	28773.11502089297	27125.34859230885	31758.440121374635	29888.75848473821	37095.65772314485	34834.60046478543	0.21166867164391318	0.2077766572780403	-116.04443690351764	-10764.659180784598	-109.2330339021064	-10132.811186948791
40.52796895322162	19493.06274170457	18538.89209143047	25640.634336655436	24226.904569470174	28744.818659288285	27098.713176458685	31729.25578558693	29861.299197535558	37064.66665047285	34805.46684014882	0.2118163110054648	0.20792111386898326	-117.09015009335417	-10927.104595007375	-110.21695409944368	-10285.683045152575
40.77217035374772	19466.95546052815	18514.271977532047	25612.779393860328	24200.673157949474	28716.097599889883	27071.678096580483	31699.637447212863	29833.431597336155	37033.22096250143	34775.90579708711	0.2119667560043352	0.20806831476391466	-118.12634509631607	-11090.223229303956	-111.19187973475346	-10439.184851326048
41.017843190557436	19440.44687074486	18489.273733182567	25584.506089300707	24174.047968642608	28686.950088397847	27044.24171126661	31669.583729811446	29805.154391791606	37001.31988460408	34745.91660075946	0.21212006231961858	0.20821831439271168	-119.15303802901326	-11254.013436760753	-112.157825663744	-10593.314961779863
41.26499632979458	19413.5339938026	18463.894581887937	25555.812248629412	24147.026972634558	28657.374374856296	27016.402383445085	31639.093271018253	29776.46630188152	36968.96267206296	34715.498544317226	0.21227628682292168	0.20837116834980693	-120.17024524449516	-11418.473534547724	-113.11480695726641	-10748.071696841158
41.51363869102594	19386.21382500181	18438.13172318826	25526.69569120584	24119.608135527724	28627.368713746288	26988.15848047278	31608.16472281964	29747.366062174075	36936.148610626544	34684.65094942677	0.21243548760713035	0.20852693342223785	-121.17798334186955	-11583.601804838516	-114.0628389101912	-10903.453341666609
41.763779247563185	19358.48333304087	18411.98233224071	25497.15422998349	24091.789417345644	28596.931364075528	26959.508374225723	31576.79675182734	29717.85242108705	36902.87701707307	34653.37316679788	0.2125977240159869	0.20868566761848398	-122.17626917806047	-11749.396495974623	-115.00193705218408	-11059.458147265017
42.0154270267867	19330.33945954856	18385.443559390198	25467.185671390493	24063.56877243032	28566.0605894652	26930.45044118699	31544.98803955427	29687.92414115	36869.147239780745	34621.66457671851	0.21276305667450676	0.20884743019811816	-123.16511987788545	-11915.855823528953	-115.9321171569245	-11216.084331438877
42.26859111047143	19301.779118603044	18358.512529727705	25436.78781520289	24034.94414933295	28534.754658234106	26900.98306253208	31512.737282691516	29657.579999267728	36834.958659305026	34589.52458959613	0.21293154752025617	0.2090122817023008	-124.14455284524593	-12082.977971499786	-116.85339525245945	-11373.330079847015
42.523280635114425	19272.799196236854	18331.186342635472	25405.95845440989	24005.913490697425	28503.01184347929	26871.10462421128	31480.043193385958	29626.81878698441	36800.310688962374	34556.95264650524	0.2131032598355269	0.20918028398514232	-125.11458577551093	-12250.761093689129	-117.7657876325975	-11531.19354721345
42.77950479226489	19243.39654992715	18303.462071318547	25374.69537507075	23976.47473313617	28470.830423152995	26840.813517028695	31446.90449951846	29595.639310748356	36765.20277542067	34523.94821974112	0.21327825828043562	0.20935150024596702	-126.0752366669185	-12419.20331502892	-118.66931086722616	-11689.672858514823
43.03727282885567	19213.568008071372	18275.336762322728	25342.99635616355	23946.62580709868	28438.208680136322	26810.108136718445	31413.31994498318	29564.040392177936	36729.63439929708	34490.51081338054	0.21345660892697738	0.20952599506250358	-127.02652383258828	-12588.302733003162	-119.5639818135096	-11848.766110243276
43.29659404753705	19183.310369447274	18246.807435037965	25310.85916942485	23916.364636731723	28405.144902308813	26778.9868840171	31379.28828996723	29532.02086832792	36693.605075762614	34456.63996384888	0.21363837929406684	0.20970383442503837	-127.96846591345093	-12758.05741925072	-120.44981762766838	-12008.47137183696
43.55747780701245	19152.620402656892	18217.8710811868	25278.281579179962	23885.68913973106	28371.63738261371	26747.448164732417	31344.808311230685	29499.579591956364	36657.11435515373	34422.335240493856	0.21382363838360358	0.20988508577156317	-128.90108189049351	-12928.465421125293	-121.32683577654097	-12168.786687090993
43.81993352237618	19121.494845554374	18188.5246642977	25245.26134216403	23854.59722718463	28337.68441911943	26715.490389808412	31309.8788023876	29466.71543179226	36620.16182359186	34387.59624616634	0.2140124567175917	0.21006981802394978	-129.82439109885308	-13099.524763517082	-122.1950540496764	-12329.710075709969
44.08397066545326	19089.930404656036	18158.76511916215	25211.796207332103	23823.08680340623	28303.2843150753	26683.11197538598	31274.49857418622	29433.427272803186	36582.74710360883	34352.422617807744	0.2142049063763569	0.2102581016251873	-130.73841324087698	-13271.233450621367	-123.05449057203805	-12491.23953495454
44.349598765141174	19057.923754533662	18128.589351275616	25177.88391565987	23791.15576575997	28268.43537896381	26650.311342859386	31238.666454790684	29399.71401646369	36544.86985478149	34316.814027044675	0.21440106103788806	0.21045000857772206	-131.64316840020183	-13443.589467885904	-123.90516381716589	-12653.373041413724
44.6168274077539	19025.471537188594	18097.994236261016	25143.522199932115	23758.80200447413	28233.13592454618	26617.08691892765	31202.381290061476	29365.574581023146	36506.52977437194	34280.77018079002	0.21460099601836036	0.21064561248293434	-132.5386770565965	-13616.59078409709	-124.74709261991666	-12816.108552781865
44.88566623736761	18992.570361407837	18066.97661927525	25108.708784520884	23726.023402445422	28197.38427090373	26583.43713564175	31165.641943836905	29331.00790177463	36467.72659797706	34244.29082185218	0.21480478831385924	0.21084498858179335	-133.4249601002084	-13790.235353480093	-125.58029619012814	-12979.444009800442
45.15612495616904	18959.216802099927	18035.53331439687	25073.441385150756	23692.817835031547	28161.178742472508	26549.36043044589	31128.447298213512	29296.01293132286	36428.46010018431	34207.37572955046	0.21501251664336887	0.21104821379673477	-134.30203884706134	-13964.521117990837	-126.40479412662535	-13143.377338299528
45.42821332480542	18925.407399611246	18003.6611039955	25037.71770865246	23659.183169833155	28124.51766907265	26514.855246214003	31090.796253826993	29260.588639852762	36388.73009523662	34170.02472033893	0.2152242614930548	0.21125536677479764	-135.16993505480787	-14139.446009726264	-127.22060643177974	-13307.906451364048
45.701941162736816	18891.13865902089	17971.356738081253	25001.535452702727	23625.117266463225	28087.39938593049	26479.920031279784	31052.687730131667	29224.734015396927	36348.53643770389	34132.23764843659	0.21544010516189255	0.21146652793207363	-136.02867093950772	-14315.007953515276	-128.027753526796	-13473.029251659289
45.97731834859046	18856.407049414316	17938.616933634312	24964.892305551042	23590.61797630459	28049.822233694373	26444.55323946102	31014.12066567999	29188.448064103122	36307.879023163376	34094.014406465736	0.21566013180869348	0.21168177949950587	-136.87826919138752	-14491.204869467765	-128.82625626610388	-13638.743633723818
46.25435482051728	18821.209003134758	17905.438373913723	24927.785945732314	23555.683142254537	28011.784558443444	26408.753330077667	30975.09401840122	29151.729810501354	36266.75778888801	34055.35492609814	0.21588442750057135	0.21190120557009876	-137.71875299233943	-14668.03467583377	-129.61613595351082	-13805.047486538067
46.533060576550575	18785.540915011294	17871.817707744416	24890.214041764513	23520.310598455784	27973.284711688586	26372.518767962763	30935.606765878878	29114.578297769767	36225.17271454281	34016.25917870847	0.21611308026290915	0.2121248921475744	-138.55014603369636	-14845.495291944593	-130.3974143584419	-13971.938696174882
46.813445674966815	18749.39914156338	17837.751548782202	24852.174251831293	23484.498170013743	27934.321050365845	26335.8480234667	30895.657905627406	29076.99258800016	36183.1238228899	33976.7271760361	0.21634618013087395	0.21235292719654197	-139.3724725351276	-15023.584641382098	-131.17011373315472	-14139.415148652159
47.09552023464871	18712.780000180228	17803.236474755202	24813.66422344792	23448.243672698543	27894.891936820797	26298.739572453233	30855.246455366734	29038.971762461624	36140.61118050118	33936.758970854135	0.21658381920254105	0.2125854006942265	-140.18575726262497	-15202.300655150786	-131.9342568293141	-14307.474732793868
47.37929443545016	18675.67976827551	17768.26902668224	24774.68159311165	23411.544912632904	27854.995738785467	26261.191896288823	30814.371453296757	29000.514921864265	36097.63489848117	33896.35465764777	0.21682609169368514	0.21282240468381722	-140.9900255476532	-15381.64127508644	-132.689866915498	-14476.115343300626
47.66477851856398	18638.094682414907	17732.845708065815	24735.223985933582	23374.39968596312	27814.63082934492	26223.20348182266	30773.031958368785	28961.621186620414	36054.19513319706	33855.51437329979	0.2170730939943021	0.21306403332949891	-141.78530330848298	-15561.604457574897	-133.4369677966679	-14645.334884102456
47.951982786891236	18600.02093741682	17696.96298405992	24695.289015252943	23336.805778513964	27773.795586894685	26184.772821358438	30731.227050555688	28922.289697104665	36010.29208701828	33814.23829778492	0.2173249247269198	0.21331038297321883	-142.57161706995248	-15742.188177256845	-134.1755838322788	-14815.131271701306
48.24091760541319	18561.454685424793	17660.61728061134	24654.8742822323	23298.760965426278	27732.48839508813	26145.898412617	30688.9558311199	28882.519613912234	35965.926009065086	33772.52665487254	0.2175816848067746	0.21356155219326678	-143.3489939846695	-15923.39043096453	-134.90573995575687	-14985.50243873708
48.53159340156531	18522.392034950957	17623.804983573868	24613.97737543326	23260.26301077666	27690.70764277327	26106.578758689484	30646.21742287918	28842.310118115412	35921.097195966366	33730.37971283839	0.21784347750391336	0.21381764186472682	-144.11746185564698	-16105.20924197603	-135.62746169502498	-15156.446337806992
48.82402066561362	18482.829049889027	17586.52243779388	24572.595870371155	23221.309667178062	27648.451723917973	26066.812367980045	30603.01097046929	28801.660411517347	35875.80599262614	33687.79778518425	0.21811040850730087	0.21407875522187272	-144.87704915890936	-16287.642664355226	-136.34077519338462	-15327.960945411585
49.11820995103327	18442.76174849646	17548.76594616707	24530.72732904877	23181.898675361215	27605.719037524115	26026.597754138405	30559.3356406045	28760.569716903996	35830.052793000265	33644.7812313674	0.2183825859910085	0.2143449979225861	-145.62778506651375	-16470.68878749665	-137.04570723040524	-15500.044266046956
49.41417187488941	18402.18610234434	17510.531768664823	24488.369299467533	23142.027763735467	27562.507987529054	25985.933435981216	30515.19062233456	28719.037278293177	35783.83804088222	33601.33045753861	0.2186601206825564	0.2146164781148692	-146.36969947115722	-16654.345740977675	-137.7422852445161	-15672.694336593151
49.71191711822035	18361.098035233972	17471.81612132939	24445.519315115453	23101.694647928427	27518.8169826945	25944.81793740173	30470.575127298634	28677.062361180742	35737.16223069888	33557.44591728959	0.21894312593350584	0.2148933065055328	-147.10282301132247	-16838.61169961281	-138.4305373559837	-15845.909230889753
50.01145642642306	18319.493422078987	17432.615175236617	24402.17489443067	23060.897030303324	27474.644436481594	25903.249787267247	30425.488389975144	28634.644252783535	35690.025908315925	33513.12811240952	0.21923171779237116	0.215175596431147	-147.8271870971148	-17023.48488873057	-139.1104923903622	-16019.68706450425
50.3128006096408	18277.368087752064	17392.925055425483	24358.333540239935	23019.63259945347	27429.988766912255	25861.227519303975	30379.929667928198	28591.782262279172	35642.42967185366	33468.37759365149	0.21952601507995817	0.2154634639313389	-148.54282393719768	-17208.96358975116	-139.78217990345001	-16194.025999790989
50.61596054315354	18234.717805894576	17352.741839792707	24313.99273917026	22977.899029672215	27384.848396415142	25818.749671968006	30333.89824204906	28548.475721041592	35594.37417251245	33423.19496150796	0.21982613946721166	0.21575702782453005	-149.24976656604122	-17395.046145935543	-140.44563020588248	-16368.924251085147
50.9209471677702	18191.53829768882	17312.061557952216	24269.149961033843	22935.6939803985	27339.22175165699	25775.8147883031	30287.393416794097	28504.723982873547	35545.86011540969	33377.580866997174	0.2201322155556786	0.21605640978620924	-149.94804887296777	-17581.730968533084	-141.10087438971095	-16544.380090264603
51.22777149022361	18147.825230590242	17270.880190056905	24223.802658183333	22893.015095635295	27293.107263356538	25732.421415782675	30240.414520416452	28460.52642423364	35496.88826042586	33331.53601245829	0.22044437096068445	0.21636173442984186	-150.63770563182334	-17769.016543170437	-141.74794435566582	-16720.39185255114
51.53644458356769	18103.57421701975	17229.193665582883	24177.948264838113	22849.860003341593	27246.503366082496	25688.568106137263	30192.96090519369	28415.882444459774	35447.45942306284	33285.061152357805	0.22076273639733524	0.21667312939051672	-151.31877253140556	-17956.901436510496	-142.38687284075422	-16896.957942530513
51.84697758757708	18058.78081301359	17186.99786207365	24131.584196378633	22806.22631479519	27199.40849803272	25644.253415165123	30145.031947648684	28370.79146598678	35397.57447531192	33238.15709410559	0.22108744576945455	0.21699072541144435	-151.9912862074052	-18145.384303288534	-143.01769344772765	-17074.076840554364
52.15938170914916	18013.440516830313	17144.28860384378	24084.707848608912	22762.11162392622	27151.821100795485	25599.475902526283	30096.627048765382	28325.25293455926	35347.23434653401	33190.824698881945	0.22141863626157784	0.21731465643341713	-152.65528427551908	-18334.463893688284	-143.64044067486248	-17251.747109369375
52.47366822270851	17967.548767512424	17101.061660640153	24037.31659698431	22717.513506619434	27103.73961909017	25554.234131518555	30047.745634196934	28279.266319438386	35296.44002434997	33143.06488247507	0.22175644843412143	0.2176450596873531	-153.31080536481022	-18524.13906094618	-144.25514994663536	-17429.967401053756
52.789848470613855	17921.100943402693	17057.312746259853	23989.407795805182	22672.429519984595	27055.162500488834	25508.526668835406	29998.387154468477	28232.831113603115	35245.192555544374	33094.8786161302	0.22210102632186093	0.21798207579004725	-153.9578891537385	-18714.408769507892	-144.86185764677066	-17608.736464406364
53.107933863567155	17874.09236061144	17013.03751712237	23940.978777371987	22626.85720159232	27006.088195114367	25462.352084303388	29948.55108517047	28185.946833943854	35193.493046978496	33046.266927408586	0.22245251753585346	0.2183258488432618	-154.59657640659861	-18905.272103447467	-145.46060115138243	-17788.053152593784
53.42793588102576	17826.518271435823	16968.231570795764	23892.026851103714	22580.794068675685	26956.51515531812	25415.708950600136	29898.23692714624	28138.61302145028	35141.34266651791	32997.23090105922	0.22281107336893996	0.21867652653629246	-155.22690901022725	-19096.728275179863	-146.0514188625748	-17967.91643103957
53.74986607161648	17778.373862727272	16922.890444474437	23842.549302614992	22534.237617294813	26906.44183533257	25368.595842950584	29847.44420666979	28090.829241391308	35088.74264397054	32947.77167990164	0.22317684890498543	0.21903426025215178	-155.84893001557793	-19288.776634981856	-146.6343502457894	-18148.325386014767
54.073736053552395	17729.654254206343	16877.009613406735	23792.543392751388	22487.185321462668	26855.866690899307	25321.011338800192	29796.172475614578	28042.595083486554	35035.69427203722	32897.890465719756	0.2235500031320028	0.21939920517752604	-156.46268367666926	-19481.416680494323	-147.2094358664035	-18329.279233367182
54.399557515052166	17680.354496723954	16830.584489271678	23742.006356581955	22439.634632231795	26804.78817887212	25272.954017465585	29744.421311614016	27993.910162070402	34982.19890727613	32847.58852016893	0.2239306990593286	0.21977152041665446	-157.06821549304732	-19674.648066897877	-147.77671742744133	-18510.77732763905
54.727342214761876	17630.469570465764	16783.610418502314	23690.93540234523	22391.58297673903	26753.20475679186	25224.42245976021	29692.190318210607	27944.774116246692	34928.25797107871	32796.86716569486	0.2243191038390208	0.22015136910930289	-157.66557225430006	-19868.47061762307	-148.33623781066126	-18692.81917184964
55.057101982179326	17579.994383099274	16736.082680554	23639.32771034839	22343.027757206528	26701.114882433645	25175.415247593934	29639.47912499521	27895.186610033597	34873.87295065974	32745.727786464446	0.22471538889165454	0.22053891855299987	-158.2548020852846	-20062.88433547411	-148.88804111786158	-18875.404427593574
55.38884871808102	17528.923767860768	16687.99648611622	23587.18043181631	22293.966349897728	26648.517013323697	25125.93096354599	29586.287387734294	27845.147332498873	34819.045400059906	32694.17182931001	0.22511973003670552	0.220934340329721	-158.8359544932464	-20257.889414280653	-149.43217271380126	-19058.532925612293
55.722594394951685	17477.252481581134	16639.346975265693	23534.49068768942	22244.39610402582	26595.409606225727	25075.96819040942	29532.614788485884	27794.655997884034	34763.776941163	32642.200804686094	0.22553230762771787	0.2213378104372047	-159.4090804167572	-20453.486251099966	-149.96867927080893	-19242.204676874913
56.058351057416104	17424.97520264787	16590.129215559384	23481.25556736717	22194.314340613062	26541.791116594133	25025.52551070624	29478.461035702236	27743.712345717686	34708.06926472621	32589.816287639984	0.22595330669246227	0.22174950942510757	-159.97423227706895	-20649.67545908317	-150.49760881525435	-19426.41988420859
56.39613082267415	17372.08652890166	16540.338200064754	23427.47212739529	22143.718351298277	26487.659997993225	24974.60150617115	29423.825864319126	27692.31614091633	34651.92413142502	32537.019918795213	0.22638291707829744	0.22216962253619982	-160.53146403103165	-20846.457880869508	-151.01901077639923	-19611.178954549134
56.7359458809379	17318.580975465393	16489.968845325802	23373.137390094038	22092.60539709042	26433.014701480497	24923.194757202764	29368.709035830718	27640.467173872425	34595.34337291209	32483.813405348817	0.22682133360296855	0.22259833985282645	-161.08083122590324	-21043.83460261952	-151.53293603597558	-19796.48251162935
57.07780849587155	17264.45297250381	16439.01598926287	23318.248342125415	22040.972707066394	26377.853674952712	24871.30384228117	29313.110338349645	27588.16526052941	34538.328892891535	32430.198522083167	0.22726875621107476	0.22303585644886056	-161.62239105677145	-21241.806968753226	-152.03943698066723	-19982.33140937984
57.42173100503407	17209.69686291115	16387.474389003666	23262.801932995742	21988.817477009554	26322.1753624522	24818.92733734917	29257.029586650493	27535.41024244175	34480.88266820739	32376.177112391277	0.22772539013646032	0.22348237254739514	-162.1562024257655	-21440.376597339287	-152.53856755600282	-20168.72674591001
57.7677258203244	17154.306899925425	16335.338718644136	23206.795073491947	21936.13686798774	26265.978203432678	24766.06381515695	29200.466622197135	27482.20198682069	34423.00674994837	32321.751089317775	0.2281914460707913	0.22393809368442036	-162.6823260042438	-21639.545396286063	-153.03038332307915	-20355.669878219254
58.115805428429454	17098.277244666075	16282.603566935944	23150.224634047114	21882.92800486635	26209.26063198104	24712.711844566522	29143.421313151044	27428.540386562934	34364.703264566895	32266.92243661341	0.2286671403385915	0.2244032308787623	-163.2008242973243	-21839.31558029633	-153.514941517431	-20543.162437601946
58.465982391274686	17041.601963593977	16229.263434899513	23093.087443033746	21829.187974755358	26152.021075994733	24658.869989816	29085.893554361635	27374.425360263256	34305.97441501518	32211.693209805904	0.2291526950790339	0.22487800080855513	-163.71176171041589	-22039.6896885382	-153.99230110950884	-20731.206345691346
58.818269346477535	16984.275025890634	16175.312733359475	23035.38028498034	21774.913825386087	26094.257956311314	24604.536809740348	29027.88326733596	27319.85685220875	34246.82248189686	32156.065537285554	0.2296483384347873	0.22536262599455048	-164.21520461933687	-22240.670603285544	-154.46252286872186	-20919.80383141525
59.172679007803275	16926.290300754776	16120.745780400737	22977.099898708464	21720.102563415243	26035.969685788587	24549.710856947182	28969.390400187483	27264.834832354256	34187.24982463532	32100.041621406966	0.23015430474824364	0.2258573349905643	-164.71122144292895	-22442.26156940777	-154.92566942952544	-21108.95744870417
59.52922416562417	16867.641554613754	16065.556798742473	22918.242975386438	21664.75115265247	25977.154668332452	24494.390676945124	28910.41492756218	27209.35929627752	34127.2588826586	32043.623739606566	0.23067083476546105	0.2263623625813973	-165.19988271869806	-22644.46621479094	-155.3818053603827	-21298.670095043257
59.887917687380885	16808.3224482477	16009.739913028008	22858.806156496175	21608.8565122085	25917.811297870452	24438.57480722274	28850.956850541217	27153.43026511341	34066.85217660167	31986.814245536698	0.23119817584818164	0.22687794998856606	-165.6812611818168	-22847.28857176192	-155.83099723567284	-21488.945030952804
60.24877251804685	16748.326533823878	15953.289147027946	22798.786031709013	21552.41551455988	25857.9379572679	24382.261776275333	28791.016196518405	27097.047785465493	34006.03230952591	31929.61557021628	0.231736582194295	0.22740434508420804	-166.15543184690614	-23050.733099509962	-156.2733137102332	-21679.7859003637
60.6118016805955	16687.647251839127	15896.19842075438	22738.17913666678	21495.424983526937	25797.533017184367	24325.450102577506	28730.59301905151	27040.21192929423	33944.801968156666	31872.030223198788	0.23228631506714376	0.22794180261354227	-166.6224720942264	-23254.804707684554	-156.708825597947	-21871.196752080694
60.97701827647021	16626.27792796759	15838.46154748323	22676.981950663045	21437.88169216025	25736.594834866708	24268.138293497977	28669.68739768502	26982.92279377953	33883.163924138185	31814.060793756893	0.23284764303408712	0.2284905844262859	-167.08246175886597	-23459.50878108479	-157.1376059529066	-22063.18206221424
61.34443548605718	16564.21176981209	15780.072230683043	22615.19089422116	21379.782360532667	25675.121752876727	24210.324844155093	28608.29943774413	26925.180501157538	33821.12103530783	31755.709952085603	0.23342084221475914	0.22905095971744688	-167.53548322354618	-23664.851205493324	-157.55973015393465	-22255.74675767403
61.71406656916102	16501.44186355627	15721.024060847116	22552.802326563407	21321.123653431456	25613.112097749367	24152.008236209043	28546.429270097116	26866.98519852904	33758.67624698841	31696.98045052286	0.2340061965394815	0.22962320527794242	-167.98162151647557	-23870.838394941762	-157.97527599376917	-22448.896240959875
62.085924865483435	16437.961170515282	15661.310512226722	22489.812542966563	21261.90217794644	25550.564178578137	24093.18693658804	28484.07705088473	26808.337057638255	33695.83259329964	31637.87512478848	0.23460399801832252	0.23020760575550805	-168.4209644125658	-24077.477320180275	-158.38432377122808	-22642.63641604595
62.46002379510434	16373.762523583173	15600.924939463228	22426.217771999058	21202.11448094956	25487.476285524754	24033.859396145457	28421.242961215044	26749.236274620675	33632.593198489194	31578.39689524203	0.23521454702130612	0.2308044539263952	-168.8536025393405	-24284.77553858608	-158.7869563877175	-22836.973715582862
62.83637685896657	16308.838623574231	15539.860574116237	22362.01417263359	21141.757046460432	25423.846688248483	23974.02404824407	28357.927206821318	26689.683069717597	33568.96127828322	31518.548768159377	0.2358381525703262	0.23141405097837597	-169.27962948750064	-24492.741225550883	-159.1832594478983	-23031.91512943525
63.21499763936286	16243.182035456695	15478.11052108595	22297.19783123027	21080.826292893023	25359.67363425198	23913.679307264243	28294.130017681287	26629.677686956118	33504.940141257204	31458.333837028928	0.236475132643319	0.23203670680561161	-169.6991419268743	-24701.38320749253	-159.57332136526384	-23227.46823470667
63.59589980042612	16176.785184476208	15415.667754926715	22231.76475838326	21019.318570177387	25294.955347138446	23852.823567031584	28229.851647594965	26569.220393791744	33440.533190226575	31397.75528386692	0.23712581449131734	0.23267274031596025	-170.1122397273357	-24910.710996478796	-159.95723347230523	-23423.641227225773
63.979097088622495	16109.640352167626	15352.525116050163	22165.71088562555	20957.23015675122	25229.69002477675	23791.455199160784	28165.09237371937	26508.311480712375	33375.743923658454	31336.8163805531	0.23779053496900446	0.23332247975134215	-170.51902608420642	-25120.734826434404	-160.3350901347003	-23620.442954485305
64.36460333324754	16041.739672253374	15288.675306815636	22099.032061985137	20894.557256415195	25163.875837369673	23729.57255131141	28099.852496057858	26446.951260801427	33310.57593710471	31275.520490187097	0.2384696408794542	0.2339862630218082	-170.91960765095428	-25331.465691423044	-160.70698887223625	-23817.882950458676
64.75243244692527	15973.075126425956	15224.110887505198	22031.724050384502	20831.295995044627	25097.51092541927	23667.173945350056	28034.132336900017	26385.140069256504	33245.032924655105	31213.871068464243	0.2391634893337631	0.2346644380540015	-171.31409467746562	-25542.915385753848	-161.07303048461108	-24015.97147207521
65.14259842611021	15903.638540014195	15158.824272182273	21963.782523877773	20767.442417152226	25030.59339758584	23604.257675415825	27967.93224021133	26322.87826286292	33179.11868041322	31151.871665073428	0.23987244812632552	0.2353573631547312	-171.70260115370547	-25755.0965460008	-161.43331918240438	-24214.719537461177
65.53511535159264	15833.421577531295	15092.80772443139	21895.203061716707	20702.99248229379	24963.12132843404	23540.822005882954	27901.25257096839	26260.166219418163	33112.837099993616	31089.525925115635	0.24059689612654891	0.23606540739043058	-172.08524496157406	-25968.022695372812	-161.7879627252878	-24414.138966288418
65.92999738900669	15762.41573810368	15026.053352977593	21825.981145237565	20637.942061309725	24895.092756060327	23476.865169215707	27834.0937144367	26197.004337104798	33046.19218204095	31026.83759054387	0.24133722368785127	0.23678895098330477	-172.4621480325004	-26181.70829014294	-162.13707256558337	-24614.242422022857
66.32725878934137	15690.612350780648	14958.553107184602	21756.112153561313	20572.286932395087	24826.505679596812	23412.385363710622	27766.456075388887	26133.393033809636	32979.188029772355	30963.810501625652	0.2420938330748278	0.23752838572503193	-172.83343651351606	-26396.168768637814	-162.48076399950514	-24815.043456492014
66.72691388945532	15618.002569723052	14890.298772429418	21685.591359096477	20506.0227769887	24757.35805658307	23347.38075111879	27698.34007725772	26069.332746384247	32911.82885254092	30900.44859842625	0.2428671389095344	0.23828411540891833	-173.1992409406339	-26611.420602631755	-162.81915632511664	-25016.556556656025
67.12897711259382	15544.577369272662	14821.281965354072	21614.413922837448	20439.145175474376	24687.647800201783	23281.84945414405	27629.746161222934	26004.823929845912	32844.11896742368	30836.75592231568	0.24365756863788054	0.23905655628148023	-173.55969642052878	-26827.481351449154	-163.15237300772424	-25218.797193827108
67.53346296890952	15470.327538901001	14751.494128992377	21542.574889446285	20371.64960268351	24617.37277636832	23215.789553808496	27560.674785225376	25939.867056512972	32776.06280083097	30772.736617496827	0.24446556301719666	0.23984613751445774	-173.9149428210403	-27044.36971885152	-163.4805418534961	-25421.781875443645
67.94038605598601	15395.243678039988	14680.926527772974	21470.069182109644	20303.531423191078	24546.530800669498	23149.199086680463	27491.12642290665	25874.462615073237	32707.664890140488	30708.39493255766	0.2452915766260862	0.24065330169835333	-174.265124970716	-27262.105612902902	-163.80379519110284	-25625.528199543245
68.3497610593647	15319.316190794472	14609.570242397655	21396.891597158068	20234.78588639353	24475.1196351408	23082.076041955836	27421.101562467844	25808.61110957933	32638.929885353315	30643.735222045158	0.24613607839776835	0.2414785053586328	-174.61039286864252	-27480.710209035315	-164.12227006286776	-25830.0549121527
68.7616027530747	15242.535280539778	14537.416164596747	21323.036798437763	20165.408121359247	24403.13698487604	23014.418358386534	27350.600705444253	25742.31305836845	32569.862550774225	30578.761948063122	0.2469995521781524	0.24232221949580401	-174.95090190334304	-27700.20601627417	-164.43610842426642	-26035.381967586465
69.17592600016614	15164.890944406381	14464.454991762235	21248.499311421863	20095.393131439698	24330.580494459035	22946.223921047218	27279.62436539036	25675.568992901048	32500.46776671516	30513.479681892815	0.24788249731000062	0.24318493015066342	-175.2868130836614	-27920.616947152652	-164.74545735413994	-26241.53059205506
69.59274575324658	15086.372967655456	14390.677221460894	21173.273517048983	20024.735788629994	24257.447744208468	22877.49055793185	27208.17306646994	25608.379456514216	32430.7505312221	30447.893105637006	0.24878542924458344	0.2440671389960783	-175.61829328057138	-28141.968391240574	-165.05046927504736	-26448.52335061226
70.01207705502031	15006.970917949664	14316.073145829927	21097.35364527544	19953.430827666292	24183.736246225868	22808.216036371075	27136.247341945873	25540.745003084372	32360.715961825466	30382.00701388714	0.24970888018235254	0.2449693639567549	-175.9455154807838	-28364.287292596884	-165.35130218422273	-26656.384217645973
70.43393503883172	14926.674139524563	14240.63284585875	21020.733768327522	19881.472839847473	24109.443440236362	22738.39805926098	27063.847732563707	25472.666195594342	32290.369297313995	30315.826315414186	0.25065339974421824	0.2458921398585362	-176.26865905347586	-28587.602231406607	-165.64811989681766	-26865.13865123503
70.85833492921113	14845.471747267216	14164.346185561062	20943.407793638715	19808.856266566912	24034.56668921059	22668.034261092416	26990.97478482264	25404.14360459846	32219.715899531664	30249.356034882134	0.2516195556751498	0.24683601910887085	-176.58791003022998	-28811.943510006182	-165.94109230059985	-27074.81367140729
71.2852920424243	14763.35262070964	14087.202806043168	20865.369456456636	19735.575392540995	23959.103274756686	22597.122203771498	26917.62904912726	25335.177806580887	32148.761255197882	30182.601314585678	0.25260793458189584	0.24780157241019427	-176.90346139929534	-29037.343243576586	-166.2303956243668	-27285.43794276379
71.71482178702524	14680.305397946202	14009.192119474113	20786.612312103156	19661.624338717844	23883.050392268895	22525.65937221774	26843.811077812843	25265.769382198756	32077.510977750044	30115.56741620953	0.2536191427067643	0.24878938950807558	-177.21551341501254	-29263.835455798544	-166.5162127199983	-27497.041861593723
72.14693966441222	14596.318469485775	13930.3033029666	20707.129727870768	19586.997054851843	23806.40514582044	22453.64316973001	26769.521423036826	25195.918914405323	32005.970809208808	30048.25972261146	0.25465380673950255	0.249800079976105	-177.524273922445	-29491.45617962256	-166.79873335798766	-27709.657647583634
72.58166126938723	14511.37997205105	13850.525292377346	20626.914874537208	19511.687311726524	23729.16454278633	22381.07091310612	26694.76063452851	25125.62698644478	31934.146622065367	29980.683739627588	0.2557125746694663	0.25083427403962116	-177.82995869949445	-29720.2435637014	-167.0781545396203	-27923.31944080908
73.01900229071879	14425.477782339047	13769.846776037715	20545.96071747895	19435.688693008095	23651.325488180846	22307.939827502672	26619.529257187947	25054.894179710896	31862.044421189836	29912.845097899342	0.25679611668039964	0.25189262344051516	-178.13279181659163	-29950.237984677777	-167.35468082455918	-28138.063403958455
73.45897851170821	14338.599510759632	13688.256188427778	20464.260007364082	19358.99458671159	23572.884778694443	22234.247041021266	26543.827828525482	24983.721071461812	31789.670345760627	29844.749554722323	0.2579051260903041	0.2529758023454914	-178.4330060152788	-30181.482165693305	-167.62852467612174	-28353.927830307744
73.90160581075892	14250.732495170529	13605.7417038079	20381.805270403038	19281.598176259497	23493.8390964129	22159.989579004952	26467.656875931505	24912.108232381375	31717.03067121337	29776.402995915476	0.2590403203390318	0.2540845083003286	-178.73084310612103	-30414.021301440895	-167.8999068240446	-28570.953257634304
74.34690016194996	14161.863794630743	13522.29122982557	20298.588798135865	19203.492431113333	23414.185002201644	22085.16435802999	26391.016913767387	24840.056223978954	31644.131811209852	29707.811437711407	0.26020244202643183	0.25521946323284717	-179.02655438798683	-30647.90319026541	-168.16905664680235	-28789.18258856982
74.79487763561212	14071.980183196305	13437.892401116134	20214.60263673184	19124.670096955368	23333.91892873558	22009.768179574297	26313.908440264982	24767.56559581621	31570.98031962399	29638.981028665137	0.2613922600040357	0.25638141450747365	-179.32040109020454	-30883.178373809904	-168.43621257477935	-29008.661217831075
75.24555439890803	13981.068143786237	13352.532572920134	20129.838575777616	19045.123685398652	23253.037173154833	21933.797723345386	26236.331934224007	24694.63688255122	31497.58289254521	29569.918051581644	0.262610570523502	0.25757113603448034	-179.61265483737225	-31119.90028440859	-168.70162251416332	-29229.437166532036
75.6989467164156	13889.11386215	13266.198814742364	20044.288136527968	18964.845463201003	23171.53588932541	21857.249540247933	26158.287851494468	24621.270600788223	31423.94637029717	29500.628925460514	0.2638581984452346	0.2587894294371979	-179.9035981395209	-31358.125400918536	-168.9655442942567	-29451.561224223115
76.15507095071504	13796.103220971689	13178.877904081499	19957.9425595922	18883.82744095798	23089.41107968185	21780.120044970554	26079.776621230976	24547.46724572111	31350.077739470507	29431.120207456668	0.2651359985108433	0.26003712528072004	-180.19352490883466	-31597.91341347713	-169.22824613871126	-29675.087099040393
76.61394356297929	13702.021794150476	13090.556320262644	19870.792792027645	18802.061361248143	23006.658586628182	21702.40550816991	26000.79864190425	24473.227287557347	31275.984134967697	29361.398594855356	0.26644485668333673	0.2613150843658452	-180.4827410043763	-31839.327397710644	-169.49000716254523	-29900.07157650171
77.07558111356816	13606.854841302145	13001.22023840975	19782.829473810598	18719.53868620296	22923.274083471544	21624.10204822888	25921.354277055238	24398.551167709054	31201.67284205826	29291.47092706013	0.2677856915592491	0.26262419909229173	-180.77156480639678	-32082.433998978697	-169.75111789635775	-30126.574687507004
77.54000026262605	13510.587302531394	12910.855523599203	19694.042923653124	18636.250584471847	22839.25306486175	21545.205622564034	25841.443850775086	24323.439294736057	31127.151298441862	29221.34418759157	0.26915945585715123	0.2639653948954698	-181.06032782240436	-32327.303627335466	-170.01188083945817	-30354.659886088222
78.00721777068286	13413.203793531162	12819.447725241233	19604.423124132838	18552.187917551542	22754.590836707648	21465.712018456357	25761.067642893882	24247.89204002536	31052.42709631696	29151.02550609474	0.27056713798734455	0.26533963176141623	-181.34937532648837	-32574.010663843714	-170.27261104349964	-30584.39423755789
78.47725049925933	13314.688601071268	12726.982071741559	19513.95970610113	18467.34122544757	22669.282505540115	21385.616843376916	25680.225883859726	24171.909733190423	30977.50798445217	29080.52216035305	0.2720097637078558	0.26674790582482294	-181.63906703370958	-32822.633678890765	-170.53363672832347	-30815.848617642187
78.95011541147531	13215.025678946655	12633.44346550214	19422.641932333718	18381.700711633814	22583.322967289205	21304.9155147785	25598.918749288492	24095.492657172257	30902.40187025779	29009.841578306183	0.27348839787221735	0.26819125105541863	-181.92977781273294	-33073.2556634685	-170.79529993260076	-31049.097923440393
79.42582957266194	13114.19864446261	12538.816478326464	19330.45868038495	18295.256227273992	22496.706895440417	21223.603249320564	25517.146354162556	24018.64104302271	30827.116821852873	28938.99134006808	0.275004146274916	0.269670741038374	-182.22189843835804	-33325.96427414287	-171.05795720141396	-31284.221296946518
79.90441015097758	13012.190775544072	12443.085347303077	19237.398424606177	18207.997254667833	22409.42872853352	21141.6750514945	25434.908746656314	23941.35506434975	30751.6610701249	28867.979179942526	0.2765581576008209	0.27118749085478105	-182.51583638502416	-33580.85209233593	-171.32198031110602	-31521.302361642476
80.38587441802741	12908.985008566047	12346.233971250078	19143.44921728732	18119.912889883235	22321.482656965945	21059.125701614055	25352.205901565285	23863.63483140373	30676.04301077882	28796.81298843338	0.27815162548534267	0.27274265906871314	-182.81201666640118	-33838.01689928118	-171.5877570366174	-31760.42947345227
80.87023974948666	12804.563937011466	12248.245907811111	19048.598668876137	18030.991824531655	22232.862609056876	20975.94974313111	25269.037713310896	23785.480384779137	30600.27120636828	28725.50081424321	0.2797857906925928	0.274337449827838	-183.11088272278357	-34097.56196753029	-171.8556919625953	-32001.695986854844
81.35752362572781	12698.909811076508	12149.104371305768	18952.833927230735	17941.222326644613	22143.562236329562	20892.141469237537	25185.40398849496	23706.891688708383	30524.354388306037	28654.050866257618	0.28146194341933095	0.27597311508508515	-183.41289735795	-34359.59636977129	-172.12620733992298	-32245.200536839664
81.8477436324513	12592.00453835557	12048.792231448058	18856.141655857526	17850.59222060599	22053.574897963998	20807.694908709746	25101.304437974173	23627.868623920534	30448.301458847665	28582.471515510115	0.2831814257330772	0.27765095694940595	-183.71854373005408	-34624.23530643806	-172.39974399192215	-32491.0473380927
82.34091746132043	12483.829685752064	11947.292013058835	18758.508011084046	17759.08886609216	21962.89364436978	20722.603810949375	25016.738668422186	23548.410980035424	30372.121493041363	28510.7712971212	0.28494563415337787	0.27937233017427626	-184.02832639949338	-34891.60045320401	-172.67676227298216	-32739.346502420492
82.83706291059936	12374.366482777892	11844.585896913193	18659.918618115433	17666.69913597127	21871.511199825618	20636.861630171577	24931.7061733462	23468.518447463484	30295.823740638218	28438.958912206726	0.28675602238590503	0.2811386447932479	-184.34277243744145	-35161.82032971084	-172.9577430829995	-32990.2143756696
83.33619788579601	12263.595826420467	11740.655721877654	18560.358545919706	17573.40939310883	21779.41994412809	20550.46150868762	24846.20632352102	23388.190608776662	30219.417627954386	28367.04322974725	0.28861410421979716	0.28295136891255024	-184.66243259784096	-35435.030690773856	-173.24318894010503	-33243.77389520826
83.83834040030794	12151.498287776629	11635.4829885112	18459.8122808865	17479.205466027557	21686.611893189875	20463.396259227793	24760.238356802627	23307.426929517183	30142.91275967808	28295.033288413506	0.29052145659943374	0.28481203167149927	-184.98788255785257	-35711.37494168524	-173.53362511619707	-33500.15496953251
84.34350857607244	12038.054120671923	11529.04886432022	18358.263699200223	17384.072623363798	21593.078678521513	20375.658346243363	24673.801367278735	23226.226748404297	30066.318920611484	28222.938298337584	0.29247972288270935	0.286722226382325	-185.31972423067418	-35991.004579182714	-173.82960083985017	-33759.4948815424
84.85172064422062	11923.243272507434	11421.334190879687	18255.696037867532	17287.99554706323	21498.811525528632	20287.239866125095	24586.894293712012	23144.58926689931	29989.64607733807	28150.76764282237	0.2944906162987911	0.28868361386189406	-185.65858715440118	-36274.07965959422	-174.1316905688218	-34021.93871671194
85.36299494573534	11807.045397600992	11312.31949305464	18152.091864337268	17190.958304255495	21403.80123055094	20198.13252627105	24499.515907228637	23062.51353808533	29912.904379805237	28078.53087997949	0.29655592361936656	0.29069792596879424	-186.00512996291218	-36560.769296214916	-174.44049533793077	-34287.63981806254
85.87734993211305	11689.439873315852	11201.984990580404	18047.43304464774	17092.944317745267	21308.038136564148	20108.32762293106	24411.66479819966	22979.99845481478	29836.104162809104	28006.237744285136	0.2986775090584728	0.29276696936029906	-186.36004194308043	-36851.252187682316	-174.75664418736778	-34556.760269795544
86.39480416602983	11570.405819300433	11090.310612286605	17941.700710036246	16993.936335054983	21211.51210746192	20017.816017750953	24323.339362261104	22897.042737073887	29759.25594736996	27933.8981480415	0.300857318417195	0.29489262948486883	-186.7240446830183	-37145.717179287225	-175.0807956747558	-34829.47141116997
86.91537632201124	11449.922120194175	10977.276013280176	17834.875221943345	16893.916395953976	21114.212500828875	19926.588112935602	24234.537785413504	22813.644918511774	29682.37044198393	27861.52218273296	0.30309738349080884	0.2970768748271025	-187.09789381832525	-37444.363859644625	-175.4136394776433	-35105.95438290993
87.43908518710603	11327.96745218926	10862.860595433118	17726.93613534277	16792.86579840505	21016.128139109154	19834.63382494205	24145.258028136835	22729.803332074483	29605.458543735087	27789.120120261246	0.3053998267573434	0.29932176142338124	-187.48238088129438	-37747.40319488896	-175.7558980915528	-35386.40070823766
87.9659496615646	11204.520313876175	10747.043531556501	17617.86216032794	16690.76506286	20917.24727907017	19741.942556610706	24055.497808453507	22645.5160946833	29528.531339252153	27716.70241404618	0.30776686636807493	0.301629437667942	-187.87833525895257	-38055.05820273049	-176.10832862880488	-35671.0129106706
88.4959887595208	11079.559061841885	10629.80379367969	17507.63112188497	16587.59389483334	20817.55757945391	19648.503167634764	23965.25458386607	22560.78109089002	29451.600105491456	27644.279699974963	0.3102008214620967	0.30400214943068965	-188.2866262679272	-38367.56466932641	-176.47172472552484	-35960.00517128687
89.0292216096782	10953.061951533151	10511.120185894264	17396.219917781764	16483.331145682983	20717.046066700186	19554.303943261915	23874.525532090607	22475.595955437348	29374.676310325798	27571.862797181904	0.31270411782893276	0.30644224550980237	-188.70816535222912	-38685.171911535785	-176.84691856278369	-36253.60402793391
89.56566745600044	10825.007183945667	10390.971382267016	17283.604474503914	16377.954771526489	20615.699098620426	19459.332561115236	23783.307530501883	22389.95805464758	29297.771612918328	27499.46270863951	0.3152792939451139	0.308952183444083	-189.14390841061322	-39008.14358743653	-177.23478300838178	-36552.04911908368
90.1053456584057	10695.372958750848	10269.335970374099	17169.759701169663	16271.44179022204	20513.502325891674	19363.576056013495	23691.597134199626	22303.864466556955	29220.897863858103	27427.090621539915	0.31792900741275415	0.3115345357120388	-189.5948582623132	-39336.75855841488	-177.63623388695123	-36855.59397532791
90.6482756934654	10564.137534526699	10146.192501059888	17054.65944135765	16163.768236343873	20410.440651232027	19267.02078266203	23599.39055259833	22217.311959706607	29144.067105031772	27354.757907443487	0.32065604183051394	0.3141919963469487	-190.06206725912125	-39671.3118061875	-178.05223238668987	-37164.50686180079
91.19447715510712	10431.279296817862	10021.519545079458	16938.276422784907	16054.909114083717	20306.498186109617	19169.652376077316	23506.683624435333	22130.296970493644	29067.291569203113	27282.476122168802	0.3234633141298313	0.3169273879995696	-190.54664005139057	-40012.11540809274	-178.48378760953347	-37479.07167460024
91.74396975532183	10296.776834812987	9895.29575734356	16820.582204777817	15944.838348013753	20201.658204828997	19071.455709600312	23413.471791085558	22042.81557898076	28990.58367927185	27210.257005398216	0.3263538824120774	0.31974366948283706	-191.04973651742694	-40359.49957449036	-178.9319592740285	-37799.588894848246
92.29677332487483	10160.609027492792	9767.499949547528	16701.547123483593	15833.528731649332	20095.903095827034	18972.41485034282	23319.750068060745	21954.8634830523	28913.956047177675	27138.11247996802	0.32933095432528425	0.32264394383577166	-191.57257486569142	-40713.813752314076	-179.397860579782	-38126.376604204066
92.85290781402206	10022.755140172554	9638.11117203329	16581.14023477865	15720.951873756228	19989.21431000094	18872.513011901843	23225.513014563014	21866.435970798044	28837.421472414702	27066.05465081136	0.33239789602236003	0.32563146694699324	-192.11643491854556	-41075.427798687946	-179.88266124217262	-38459.77156557795
93.41239329322968	9883.194932436227	9507.108805805252	16459.329254840442	15607.078142354736	19881.5723058802	18771.73250416678	23130.75470095303	21777.527890996615	28760.992940118125	26994.095803519398	0.33555824174627474	0.3287096567816646	-192.68266158759798	-41444.73322908953	-180.38759070691594	-38800.13037326792
93.97524995389855	9741.908778535326	9374.472665695253	16336.080498361413	15491.876606381998	19772.95649144183	18670.054680032485	23035.468673981508	21688.133621560257	28684.683618681294	26922.248402482368	0.33881570409158274	0.3318821032594575	-193.27266855123526	-41822.14454466337	-180.9139415550544	-39147.8306769724
94.54149810909283	9598.877801404707	9240.183115750235	16211.358814399184	15375.314974985677	19663.345162356334	18567.459878819504	22939.647919621453	21598.247035791836	28608.50685685774	26850.52508856893	0.3421741849958958	0.3351525788352373	-193.88794214444715	-42208.100643450394	-181.4630731076668	-39503.27248413209
95.11115819427312	9454.084021528675	9104.221197998284	16085.12751987643	15257.359534437908	19552.715436439226	18463.92736619159	22843.284823326514	21507.861466294788	28532.476180299254	26778.93867630006	0.3456377875195437	0.33852504983863146	-194.53004547088858	-42603.0663203937	-182.0364152412294	-39866.87954545161
95.68425076803395	9307.510521973092	8966.568775831596	15957.348330766914	15137.975082675399	19441.04318406996	18359.435270346286	22746.371127527465	21416.969666362576	28456.605287477425	26707.502150467775	0.3492108284767092	0.34200368863354186	-195.2006227486454	-43007.533861449454	-182.63547242442655	-40239.10082867136
96.26079651284576	9159.141630980776	8827.208693331013	15827.981291030963	15017.124861494704	19328.302954325427	18253.96051424233	22648.89788616345	21325.563768662454	28380.90804493003	26636.228662146805	0.35289785198684775	0.3455928866640038	-195.90140389967564	-43422.024737010244	-183.2618279862454	-40620.41208557552
96.84081623580131	9008.963123609443	8686.124951942402	15696.984699398283	14894.770486458512	19214.467896562608	18147.478743613625	22550.855416030852	21233.635241013646	28305.398481771488	26565.13152404248	0.3567036440212169	0.3492972684586214	-196.63420939346543	-43847.091400178615	-183.91714862710796	-41011.31751783565
97.42433086936633	8856.962443968281	8543.302905999763	15564.315034133857	14770.87187460013	19099.5096771688	18039.964250504338	22452.233244713723	21141.17483904358	28230.090783398406	26494.22420511213	0.36063324802591956	0.3531217066721934	-197.40095535569162	-44283.31919558719	-184.60318918353005	-41412.35154720163
98.01136147213543	8703.128949682285	8398.729478672425	15429.926875970254	14645.387170052696	18983.398391183986	17931.38989204599	22353.02005484288	21048.17255549009	28154.999284317713	26423.52032439336	0.36469198171006917	0.3570713382501121	-198.20365895028226	-44731.32838417543	-185.32179765580986	-41824.08069547452
98.60192922959182	8547.454180279166	8252.393399991866	15293.772829445876	14518.272667775977	18866.102468485806	17821.727004182885	22253.20362441188	20954.61756589986	28080.138460019087	26353.03364396752	0.3688854550955149	0.36115158180872314	-199.04444404478818	-45191.77628982905	-186.07492050962173	-42247.10558023956
99.1960554548718	8389.932151246174	8104.285468682565	15155.803442951954	14389.48273560648	18747.588574210902	17710.94531003559	22152.770762854798	20860.498170452145	28005.52291780467	26282.778060978428	0.3732195899331736	0.3653681563331902	-199.9255471665656	-45665.35957339732	-186.8646082601681	-42682.0630319654
99.79376158953411	8230.559675544944	7954.398839582129	15015.967127869852	14258.969734922795	18627.821503074043	17599.012822579305	22051.707242570952	20765.80173161812	27931.16738648515	26212.76759862293	0.3777006406004069	0.36972710130349723	-200.8493237560342	-46152.816639536526	-187.69302134708596	-43129.62833820144
100.39506920433367	8069.33671439174	7802.729338480131	14874.210077268304	14126.683940292101	18506.76406723062	17485.895741297187	21949.99772555432	20670.51460734137	27857.086704840654	26143.016396019953	0.38233521660412284	0.37423479836920365	-201.81825472205492	-46654.930181625765	-188.56243630724748	-43590.5176204741
101.00000000000001	7906.266759107217	7649.275806232095	14730.476184736432	13992.573458554061	18384.37697731644	17371.558342456126	21847.625684761893	20574.62207940281	27783.295808739447	26073.538696859592	0.3871303068255702	0.37889799470449387	-202.3158529718551	-46909.75175809694	-189.00905634191508	-43824.38539932325
