# Supplementary material for: White matter micro- and macrostructure brain charts for the human lifespan
Source: Nature. 2026 May 13;655(8124):979–89. doi: 10.1038/s41586-026-10454-2 (PMC13391363; doi:10.1038/s41586-026-10454-2)
Supplement: Supplementary file 12 — Centiles trajectories of brain charts. SDT.T9.1–5 contain the brain charts for the global metrics; SDT.T9.6–509 contain the brain charts for the tract-specific metrics (unnormalized); and SDT.T9.510–1157 contain the brain charts for the tract-specific macrostructural metrics (normalized). Included in each table are the male and female centile trajectories for the 2.5th, 25th, 50th, 75th and 97.5th percentiles; the interquartile range normalized by the 50th centile; and the derivatives of the 50th centiles with respect to both age and log(age). Charts are sampled in logarithmically spaced intervals. Age is reported in years, while centile trajectory values are reported in metric-specific units: diffusivities in mm2 s−1, volume in mm3, surface area in mm2, average length in mm, and FA is dimensionless (unitless). [file 41586_2026_10454_MOESM12_ESM.zip › plotted_curves/SDT.T9.104-CG_right_ad-mean_curve_metrics.csv]

ages	male_0.025th_percentile	female_0.025th_percentile	male_0.25th_percentile	female_0.25th_percentile	male_0.5th_percentile	female_0.5th_percentile	male_0.75th_percentile	female_0.75th_percentile	male_0.975th_percentile	female_0.975th_percentile	male_normalized_quantile_range	fwmale_normalized_quantile_range	male_median_centile_d_age	male_median_centile_d_log_age	female_median_centile_d_age	female_median_centile_d_log_age
0.25	0.0012516918787237087	0.0012496438279381735	0.001310203347193679	0.0013070624992614255	0.0013421049879653068	0.001338348291686005	0.0013748645003749719	0.0013704611016984254	0.0014397659569579718	0.0014340398105375243	0.04817890832767277	0.04737077996127042	-0.00015736445766285621	-9.08589042478264e-05	-0.000156923977613467	-9.060458039843293e-05
0.25150637576242696	0.001251470797971504	0.001249423108924217	0.001309971931829142	0.0013068316386508922	0.001341867937960416	0.0013381119052095845	0.0013746216642079047	0.0013702190432839008	0.0014395116575451029	0.0014337865225080419	0.04817890833357847	0.04737077996707635	-0.00015699907834182403	-9.091976670999591e-05	-0.00015655962102856247	-9.066527250001233e-05
0.2530218281966045	0.00125124942103423	0.0012492020942098203	0.0013097402064342041	0.0013066004687531706	0.001341630570376372	0.0013378752020429486	0.001374378502709938	0.0013699766605804412	0.0014392570174439775	0.0014335328951452636	0.0481789083395742	0.04737077997297098	-0.00015626727030354504	-9.104125101944138e-05	-0.000155829861399559	-9.078641676174559e-05
0.25454641199404576	0.0012510277490828281	0.0012489807849640083	0.001309508172234547	0.0013063689907910035	0.0013413928864686976	0.001337638183438107	0.0013741350171672419	0.0013697339548700983	0.0014390020380014826	0.0014332789297907206	0.04817890834565942	0.047370779978954364	-0.00015553777499383026	-9.11622538790624e-05	-0.0001551024080258534	-9.090708092140964e-05
0.2560801821758082	0.00125080578328931	0.0012487591823568745	0.0013092758304569683	0.001306137205988248	0.001341154887494066	0.0013374008506482134	0.0013738912088671635	0.0013694909274360942	0.00143874672056574	0.0014330246277871705	0.048178908351837225	0.047370779985028345	-0.00015481059515276563	-9.128277485931369e-05	-0.000154377263639649	-9.102726455068044e-05
0.25762319409447826	0.0012505835248267064	0.0012485372875595299	0.0013090431823293354	0.001305905115569829	0.0013409165747102411	0.0013371632049275128	0.0013736470790981692	0.0013692475795627707	0.0014384910664860383	0.0014327699904785383	0.04817890835810873	0.04737077999119439	-0.00015408573341857412	-9.140281355168867e-05	-0.00015365443087134167	-9.114696724171756e-05
0.2591755034361701	0.0012503609748690176	0.001248315101744056	0.0013088102290805318	0.0013056727207616825	0.0013406779493760285	0.0013369252475312861	0.001373402629149792	0.0013690039125355288	0.001438235077112786	0.0014325150192098608	0.04817890836447528	0.04737077999745408	-0.00015336319232706064	-9.152236956705417e-05	-0.0001529339122500195	-9.126618860688662e-05
0.2607371662225343	0.0012501381345911677	0.0012480926260834532	0.0013085769719404065	0.0013054400227907102	0.0013404390127512216	0.0013366869797158019	0.001373157860312577	0.0013687599276407815	0.0014379787537974525	0.0014322597153272314	0.048178908370937176	0.04737078000380755	-0.00015264297431194507	-9.164144253626105e-05	-0.00015221571020240798	-9.138492827792666e-05
0.2623082388127803	0.001249915005168955	0.0012478698617515952	0.0013083434121397197	0.0013052070228847224	0.0013401997660965523	0.001336448402738262	0.00137291277387803	0.0013685156261658987	0.0014377220978925116	0.0014320040801777461	0.0481789083774982	0.04737078001025905	-0.00015192508170519536	-9.176003210964456e-05	-0.00015149982705453535	-9.150318590650519e-05
0.2638887779057103	0.0012496915877790015	0.0012476468099231813	0.0013081095509101014	0.001304973722272396	0.0013399602106736388	0.001336209517856753	0.001372667371138565	0.001368271009399153	0.0014374651107513883	0.0014317481151094463	0.04817890838415891	0.04737078001680773	-0.00015120951673824878	-9.187813795730193e-05	-0.00015078626503139958	-9.16209611634966e-05
0.26547884054176485	0.0012494678835987135	0.0012474234717736864	0.0013078753894839958	0.00130474012218322	0.0013397203477449348	0.0013359703263301941	0.001372421653387452	0.0013680260786296734	0.0014372077937284053	0.001431491821471268	0.048178908390921066	0.04737078002345682	-0.0001504962815440103	-9.199575977009156e-05	-0.00015007502625885571	-9.173825373992583e-05
0.2670784841050822	0.0012492438938062175	0.0012471998484793153	0.001307640929094606	0.001304506223847444	0.0013394801785736707	0.0013357308294182832	0.001372175621918758	0.0013677808351473828	0.0014369501481787178	0.0014312352006129788	0.0481789083977868	0.04737078003020646	-0.00014978537815341086	-9.211289725713501e-05	-0.00014936611276289424	-9.18550633461912e-05
0.26868776632556873	0.0012490196195803344	0.0012469759412169572	0.0013074061709758599	0.0013042720284960347	0.0013392397044238193	0.0013354910283814522	0.0013719292780273074	0.0013675352802429578	0.0014366921754582773	0.0014309782538851354	0.04817890840475585	0.04737078003705866	-0.00014907680849851612	-9.222955014687173e-05	-0.0001486595264711399	-9.197138971223096e-05
0.2703067452809827	0.0012487950621005118	0.001246751751164129	0.00130717111636234	0.0013040375373606172	0.0013389989265600267	0.0013352509244808073	0.001371682623008617	0.0013672894152077662	0.0014364338769237575	0.0014307209826390156	0.04817890841183206	0.04737078004401573	-0.00014837057441324797	-9.234571818766968e-05	-0.00014795526921101976	-9.208723258624651e-05
0.2719354793990299	0.001248570222546795	0.001246527279498948	0.0013069357664892574	0.0013038027516734411	0.0013387578462475786	0.001335010518978094	0.001371435658158858	0.001367043241333829	0.001436175253932519	0.001430463388226583	0.048178908419015516	0.04737078005107889	-0.00014766667763183028	-9.246140114660406e-05	-0.0001472533427122058	-9.220259173592371e-05
0.27357402745947257	0.001248345102099768	0.0012463025274000628	0.0013067001225923838	0.0013035676726673145	0.001338516464752338	0.0013347698131356313	0.001371188384774794	0.0013667967599137547	0.0014359163078425418	0.0014302054720004163	0.04817890842630937	0.047370780058250614	-0.00014696511979339633	-9.257659881056757e-05	-0.00014655374861005654	-9.231746694954301e-05
0.2752224485962505	0.0012481197019405081	0.0012460774960466221	0.0013064641859080114	0.0013033323015755665	0.001338274783340701	0.001334528808216269	0.001370940804153733	0.0013665499722406956	0.0014356570400123768	0.0014299472353136605	0.04817890843371505	0.04737078006553175	-0.00014626590243743687	-9.269131098488259e-05	-0.0001458564884388447	-9.243185803226028e-05
0.27688080229961526	0.0012478940232505502	0.0012458521866182245	0.0013062279576729083	0.0013030966396319998	0.001338032803279548	0.0013342875054833435	0.0013706929175934795	0.0013663028796083018	0.0014353974518010954	0.0014296886795199853	0.048178908441232626	0.04737078007292409	-0.0001455690270066312	-9.280553749307918e-05	-0.0001451615636370862	-9.254576480788312e-05
0.2785491484182772	0.0012476680672118296	0.0012456266002948736	0.0013059914391242613	0.0013028606880708387	0.0013377905258361948	0.001334045906200623	0.0013704447263922855	0.0013660554833106655	0.0014351375445682355	0.0014294298059735204	0.048178908448867366	0.047370780080429366	-0.00014487449484901216	-9.291927817850487e-05	-0.00014446897554937221	-9.265918712081378e-05
0.28022754716156506	0.0012474418350066413	0.0012454007382569302	0.0013057546314996374	0.00130262444812668	0.0013375479522783388	0.0013338040116322566	0.0013701962318487919	0.001365807784642271	0.0014348773196737458	0.0014291706160288052	0.04817890845661762	0.04737078008805042	-0.00014418230721630065	-9.303253290293689e-05	-0.00014377872542442605	-9.277212483305153e-05
0.2819160591015993	0.0012472153278175974	0.0012451746016850685	0.00130551753603693	0.0013023879210344524	0.0013373050838740182	0.0013335618230427319	0.0013699474352619903	0.0013655597848979475	0.0014346167784779385	0.001428911111040742	0.04817890846448762	0.04737078009578782	-0.00014349246526412784	-9.314530154602707e-05	-0.00014309081441454818	-9.288457782485882e-05
0.28361474517547763	0.0012469885468275748	0.0012449481917602319	0.001305280153974317	0.0013021511080293605	0.0013370619218915577	0.0013333193416968233	0.0013696983379311652	0.001365311485372816	0.0014343559223414352	0.0014286512923645397	0.04817890847247743	0.04737078010364398	-0.0001428049700551437	-9.325758400663409e-05	-0.00014240524357872486	-9.299654599487228e-05
0.2853236666874746	0.0012467614932196774	0.0012447215096635898	0.001305042486550207	0.00130191401034685	0.0013368184675995236	0.0013330765688595475	0.0013694489411558489	0.00136506288736225	0.0014340947526251151	0.001428391161355668	0.04817890848059141	0.04737078011162117	-0.00014211982255757372	-9.336938020176877e-05	-0.00014172201388207295	-9.310802926004724e-05
0.2870428853112538	0.0012465341681771882	0.0012444945565764879	0.001304804535003201	0.0013016766292225496	0.0013365747222666732	0.0013328335057961114	0.001369199246235769	0.0013648139921618155	0.0014338332706900648	0.0014281307193697984	0.04817890848882895	0.04737078011972205	-0.00014143702364516342	-9.348069006615001e-05	-0.0001410411261975053	-9.321902755626832e-05
0.28877246309209376	0.0012463065728835294	0.0012442673336804108	0.0013045663005720406	0.0013014389658922325	0.0013363306871619137	0.001332590153771867	0.0013689492544708068	0.001364564801067226	0.0014335714778975282	0.0014278699677627601	0.04817890849719396	0.047370780127946426	-0.00014075657409934328	-9.359151355259332e-05	-0.00014036258130367685	-9.332954083612899e-05
0.2905124624491269	0.0012460787085222106	0.0012440398421569336	0.0013043277844955652	0.0013012010215917673	0.0013360863635542488	0.0013323465140522683	0.001368698967160943	0.0013643153153743003	0.0014333093756088565	0.0014276089078904903	0.04817890850568815	0.04737078013629793	-0.00014007847461033895	-9.370185063289904e-05	-0.00013968637988803767	-9.34395690709855e-05
0.29226294617759224	0.0012458505762767927	0.001243812083187679	0.0013040889880126616	0.0013009627975570741	0.0013358417527127328	0.0013321025879028166	0.0013684483856062093	0.0013640655363789075	0.001433046965185453	0.0014273475411089784	0.04817890851431403	0.04737078014477741	-0.0001394027257748398	-9.381170129529881e-05	-0.00013901252254600038	-9.354911224945806e-05
0.294023977451102	0.001245622177330842	0.0012435840579542797	0.00130384991236223	0.0013007242950240781	0.00133559685590643	0.0013318583765890258	0.0013681975111066477	0.0013638154653769267	0.0014327842479887323	0.0014270858687742247	0.04817890852307145	0.04737078015338914	-0.00013872932809905203	-9.392106554645396e-05	-0.00013834100978260544	-9.36581703781525e-05
0.29579561982392083	0.0012453935128678869	0.0012433557676383247	0.0013036105587831226	0.0013004855152286663	0.0013353516744043612	0.001331613881376362	0.0013679463449622566	0.0013635651036641905	0.001432521225380061	0.0014268238922421814	0.048178908531964944	0.04737078016213295	-0.00013805828199897618	-9.402994341067838e-05	-0.00013767184201302074	-9.376674348171576e-05
0.29757793723326015	0.0012451645840713752	0.0012431272134213274	0.0013033709285141136	0.0013002464594066396	0.001335106209475463	0.0013313691035302113	0.001367694888472948	0.001363314452536448	0.001432257898720719	0.0014265616128687133	0.048178908540996206	0.047370780171013094	-0.0001373895878002407	-9.413833492949442e-05	-0.0001370050195614314	-9.38748316011706e-05
0.29937099400158496	0.0012449353921246335	0.0012428983964846757	0.001303131022793846	0.001300007128793674	0.0013348604623885398	0.001331124044315825	0.0013674431429384966	0.00136306351328931	0.0014319942693718406	0.001426299032009541	0.0481789085501667	0.047370780180028896	-0.0001367232457396561	-9.424624016246552e-05	-0.00013634054266392637	-9.39824347956919e-05
0.3011748548389356	0.0012447059382108198	0.001242669318009595	0.0013028908428607889	0.0012997675246252704	0.0013346144344122174	0.0013308787049982809	0.001367191109658497	0.0013628122872182127	0.0014317303386943722	0.0014260361510202	0.04817890855947978	0.04737078018918616	-0.00013605925596410495	-9.435365918530891e-05	-0.00013567841146705506	-9.408955314105238e-05
0.30298958484526295	0.0012444762235128914	0.001242439979177104	0.0013026503899532021	0.0012995276481367168	0.001334368126814905	0.0013306330868424348	0.0013669387899323197	0.0013625607756183598	0.0014314661080490245	0.0014257729712559865	0.048178908568935884	0.04737078019848378	-0.00013539761853231802	-9.446059209111679e-05	-0.00013501862602971482	-9.419618673017771e-05
0.30481524951277783	0.001244246249213553	0.0012422103811679753	0.0013024096653090776	0.0012992875005630434	0.0013341215408647427	0.0013303871911128794	0.0013666861850590616	0.0013623089797846913	0.0014312015787962219	0.0014255094940719172	0.04817890857854047	0.047370780207925775	-0.0001347383334168728	-9.456703899091146e-05	-0.00013436118632426108	-9.43023356736461e-05
0.3066519147283146	0.0012440160164952226	0.0012419805251626891	0.001302168670166111	0.001299047083138971	0.0013338746778295604	0.001330141019073894	0.0013664332963374997	0.001362056901011823	0.001430936752296054	0.0014252457208226708	0.04817890858829264	0.04737078021751591	-0.00013408140050186201	-9.467300001175794e-05	-0.00013370609223517516	-9.440800009830053e-05
0.3084996467757088	0.001243785526539986	0.0012417504123414004	0.0013019274057616483	0.0012988063970988857	0.0013336275389768354	0.0013298945719894088	0.001366180125066051	0.001361804540594013	0.0014306716299082355	0.0014249816528625538	0.048178908598196596	0.047370780227253266	-0.00013342681958511404	-9.477847529720806e-05	-0.00013305334356100706	-9.451318014708221e-05
0.31035851233818973	0.0012435547805295603	0.0012415200438838907	0.0013016858733326492	0.0012985654436767798	0.001333380125573648	0.0013296478511229573	0.0013659266725427257	0.001361551899825115	0.001430406212992052	0.0014247172915454458	0.048178908608255105	0.047370780237143084	-0.00013277459037958073	-9.488346500852174e-05	-0.00013240294001509723	-9.461787598086246e-05
0.3122285785007863	0.00124332377964525	0.0012412894209695316	0.0013014440741156424	0.0012983242241062177	0.0013331324388866344	0.0013294008577376313	0.00136567294006508	0.0013612989799985289	0.0014301405029063141	0.001424452638224755	0.04817890861847041	0.04737078024718692	-0.00013212471251189406	-9.498796932239095e-05	-0.00013175488122557644	-9.472208777600022e-05
0.3141099127527488	0.00124309252506791	0.001241058544777247	0.0013012020093466873	0.0012980827396202957	0.0013328844801819531	0.0013291535930960428	0.0013654189289301782	0.0013610457824071635	0.0014298745010093213	0.0014241876942533737	0.048178908628844275	0.04737078025738614	-0.00013147718552425358	-9.509198843205002e-05	-0.00013110916673564343	-9.482581572495263e-05
0.31600258298998396	0.0012428610179779044	0.00124082741648547	0.0013009596802613275	0.0012978409914515957	0.001332636250725232	0.0013289060584602802	0.0013651646404345442	0.0013607923083433933	0.0014296082086588018	0.0014239224609836369	0.04817890863937993	0.04737078026774546	-0.0001308320088760917	-9.519552254777519e-05	-0.00013046579600617392	-9.492906003749635e-05
0.3179066575175057	0.0012426292595550657	0.001240596037272101	0.0013007170880945508	0.0012975989808321454	0.0013323877517815315	0.0013286582550918603	0.0013649100758741177	0.0013605385590990053	0.0014293416272118753	0.0014236569397672633	0.048178908650079295	0.0473707802782653	-0.00013018918194185325	-9.529857189505275e-05	-0.0001298247684139442	-9.503182093867357e-05
0.3198222050518999	0.001242397250978659	0.001240364408314477	0.0013004742340807516	0.0012973567089933785	0.001332138984615304	0.0013284101842516974	0.0013646552365442182	0.0013602845359651694	0.0014290747580250113	0.0014233911319553262	0.04817890866094644	0.04737078028895012	-0.00012954870401465923	-9.540113671596684e-05	-0.000129186083253241	-9.513409866962474e-05
0.32174929472380437	0.0012421649934273402	0.0012401325307893247	0.0013002311194536848	0.001297114177166094	0.0013318899504903465	0.0013281618472000504	0.001364400123739492	0.001360030240232387	0.0014288076024539745	0.0014231250388981997	0.04817890867198359	0.047370780299802295	-0.0001289105743041974	-9.550321726775612e-05	-0.00012854973973680517	-9.523589348714445e-05
0.32368799608040405	0.001241932488079121	0.001239900405872728	0.0012999877454464355	0.0012968713865804205	0.001331640650669769	0.0013279132451964933	0.001364144738753881	0.0013597756731904556	0.001428540161853793	0.0014228586619455226	0.04817890868319226	0.04737078031082298	-0.0001282747919397198	-9.56048138242016e-05	-0.00012791573699549863	-9.533720566379245e-05
0.3256383790879404	0.0012416997361113253	0.0012396680347400862	0.0012997441132913629	0.0012966283384657647	0.0013313910864159396	0.0013276643794998626	0.0013638890828805718	0.0013595208361284197	0.0014282724375787	0.0014225920024461425	0.048178908694578304	0.047370780322016956	-0.0001276413559695988	-9.570592667429434e-05	-0.00012728407408030273	-9.543803548772711e-05
0.32760051413423674	0.0012414667387005605	0.0012394354185660812	0.001299500224220082	0.0012963850340507867	0.0013311412589904607	0.001327415251368229	0.0013636331574119595	0.0013592657303345362	0.0014280044309821066	0.0014223250617480877	0.04817890870613984	0.04737078033338514	-0.0001270102653604388	-9.580655612184685e-05	-0.0001266547499618742	-9.5538383262872e-05
0.3295744720312385	0.0012412334970226659	0.001239202558524627	0.0012992560794634006	0.0012961414745633448	0.001330891169654115	0.0013271658620588435	0.0013633769636396055	0.0013590103570962266	0.0014277361434165438	0.001422057841198508	0.048178908717885056	0.04737078034493203	-0.00012638151900234984	-9.590670248776911e-05	-0.00012602776353309864	-9.563824930880482e-05
0.33156032401756863	0.001241000012252692	0.0012389694557888521	0.0012990116802513005	0.0012958976612304697	0.0013306408196668302	0.0013269162128281083	0.0013631205028541919	0.0013587547177000422	0.0014274675762336276	0.0014217903421436446	0.048178908729812724	0.04737078035666076	-0.00012575511570434017	-9.600636610707092e-05	-0.00012540311360514922	-9.57376339587035e-05
0.33355814176109866	0.001240766285564848	0.0012387361115310464	0.0012987670278128858	0.001295653595278324	0.0013303902102876418	0.0013266663049315366	0.001362863776345489	0.001358498813431622	0.0014271987307840155	0.0014215225659287842	0.04817890874192832	0.047370780368573	-0.00012513105419614812	-9.610554732869536e-05	-0.00012478079891214966	-9.583653756134458e-05
0.33556799736153503	0.001240532318132484	0.001238502526922636	0.0012985221233763557	0.0012954092779321605	0.0013301393427746556	0.0013264161396237108	0.0013626067854023134	0.0013582426455756534	0.001426929608417368	0.0014212545138982192	0.04817890875423464	0.04737078038067149	-0.00012450933313190582	-9.62042465182944e-05	-0.00012416081811206237	-9.593496048132533e-05
0.3375899633530214	0.0012402981111280305	0.0012382687031341367	0.0012982769681689553	0.0012951647104162802	0.0013298882183849997	0.001326165718158241	0.0013623495313124805	0.0013579862154158289	0.0014266602104822978	0.0014209861873951974	0.048178908766733884	0.04737078039296195	-0.00012388995108969514	-9.63024640570076e-05	-0.00012354316978624436	-9.603290309811996e-05
0.3396241127067558	0.0012400636657229796	0.0012380346413351272	0.0012980315634169412	0.0012949198939540068	0.001329636838374791	0.00132591504178773	0.0013620920153627697	0.0013577295242348081	0.0014263905383263302	0.0014207175877618892	0.048178908779429826	0.047370780405443756	-0.00012327290656760637	-9.64002003378539e-05	-0.0001229278524386701	-9.613036580502499e-05
0.3416705188336247	0.001239828983087854	0.0012378003426942047	0.001297785910345556	0.0012946748297676344	0.0013293852039991067	0.0013256641117637355	0.0013618342388388954	0.0013574725733141815	0.0014261205932958787	0.0014204487163393441	0.048178908792325094	0.04737078041812385	-0.00012265819798973343	-9.64974557699505e-05	-0.00012231486449665319	-9.622734900893715e-05
0.343729255586852	0.0012395940643921532	0.001237565808378963	0.0012975400101789727	0.001294429519078412	0.0013291333165119294	0.0013254129293367371	0.0013615762030254525	0.0013572153639344348	0.0014258503767361802	0.001420179574467457	0.04817890880542463	0.04737078043100288	-0.00012204582370761718	-9.659423077829077e-05	-0.00012170420431562023	-9.632385313335101e-05
0.34580039726466444	0.0012393589108043294	0.0012373310395559411	0.0012972938641402684	0.00129418396310648	0.0013288811771661182	0.001325161495756083	0.0013613179092058817	0.001356957897374896	0.001425579889991269	0.0014199101634849128	0.04817890881873025	0.04737078044408449	-0.00012143578199497185	-9.66905257999695e-05	-0.00012109587017566925	-9.641987861513934e-05
0.3478840186129729	0.0012391235234917553	0.0012370960373906021	0.0012970474734513913	0.001293938163070856	0.0013286287872133753	0.0013249098122699728	0.0013610593586624404	0.0013567001749137165	0.0014253091344039344	0.0014196404847291605	0.04817890883224473	0.04737078045737327	-0.00012082807105284754	-9.678634128701402e-05	-0.00012048986028173614	-9.651542590427553e-05
0.34998019482807	0.0012388879036206843	0.0012368608030472903	0.0012968008393331133	0.001293692120189389	0.0013283761479042009	0.0013246578801254072	0.0013608005526761554	0.0013564421978278208	0.0014250381113156806	0.0014193705395363708	0.048178908845973645	0.04737078047087234	-0.00012022268900929722	-9.68816777053294e-05	-0.00011988617276781355	-9.661049546572098e-05
0.352089001559344	0.0012386520523562212	0.001236625337689204	0.0012965539630050084	0.0012934458356787294	0.0013281232604878664	0.0013244057005681591	0.0013605414925267935	0.0013561839673928752	0.0014247668220666904	0.0014191003292413939	0.04817890885992029	0.047370780484583874	-0.00011961963392070896	-9.697653553558672e-05	-0.00011928480569528555	-9.670508777875897e-05
0.3542105149120084	0.00123841597086228	0.0012363896424783534	0.0012963068456854055	0.001293199310754282	0.0013278701262123634	0.0013241532748427287	0.0013602821794928112	0.001355925484883242	0.0014244952679957768	0.001418829855177719	0.0481789088740854	0.04737078049851152	-0.0001190189037707512	-9.70709152713356e-05	-0.00011868575705348272	-9.679920333527381e-05
0.35634481144984936	0.0012381796603015644	0.0012361537185755405	0.0012960594885913607	0.0012929525466301877	0.0013276167463243884	0.001323900604192322	0.0013600226148513383	0.0013556667515719617	0.0014242234504403604	0.0014185591186774483	0.04817890888847589	0.04737078051266118	-0.00011842049647070585	-9.716481741872673e-05	-0.0001180890247597377	-9.689284264041698e-05
0.35849196819798806	0.0012379431218355228	0.001235917567140314	0.0012958118929386208	0.0012927055445192807	0.0013273631220692911	0.0013236476898588034	0.001359762799878124	0.001355407768730697	0.0014239513707364198	0.001418288121071247	0.0481789089030943	0.04737078052703355	-0.00011782440986429776	-9.725824250006454e-05	-0.00011749460666415912	-9.698600621516063e-05
0.36065206264566085	0.0012377063566243176	0.0012356811893309346	0.0012955640599415866	0.0012924583056330475	0.001327109254691044	0.001323394533082661	0.0013595027358475076	0.0013551485376297049	0.0014236790302184549	0.0014180168636883043	0.04817890891794449	0.04737078054163432	-0.00011723064172391995	-9.73511910494218e-05	-0.00011690250054496865	-9.707869459174567e-05
0.3628251727490157	0.0012374693658267998	0.0012354445863043601	0.001295315990813284	0.0012922108311816068	0.001326855145432209	0.0013231411351029812	0.0013592424240323835	0.0013548890595378033	0.0014234064302194528	0.0014177453478563086	0.04817890893302907	0.04737078055646581	-0.00011663918975285403	-9.744366361436052e-05	-0.00011631270411127659	-9.717090831579123e-05
0.3650113769339257	0.0012372321506004655	0.0012352077592161933	0.0012950676867653226	0.0012919631223736656	0.0013266007955339016	0.0013228874971574055	0.0013589818657041644	0.0013546293357223343	0.0014231335720708493	0.0014174735749014	0.048178908948353985	0.047370780571533544	-0.00011605005158510373	-9.753566075498821e-05	-0.00011572521500458066	-9.72626479464056e-05
0.36721075409881926	0.0012369947121014405	0.001234970709220665	0.0012948191490078748	0.001291715180416492	0.0013263462062357615	0.0013226336204821027	0.0013587210621327514	0.0013543693674491289	0.001422860457102497	0.0014172015461481413	0.0481789089639224	0.04737078058684104	-0.00011546322478761528	-9.762718304473506e-05	-0.00011514003079865498	-9.73539140555757e-05
0.3694233836175272	0.0012367570514844287	0.0012347334374705943	0.0012945703787496307	0.0012914670065158828	0.0013260913787759114	0.0013223795063117296	0.0013584600145864901	0.001354109155982473	0.0014225870866426205	0.0014169292629194748	0.04817890897973764	0.047370780602390396	-0.00011487870686094359	-9.771823107063149e-05	-0.00011455714900049374	-9.744470722827803e-05
0.37164934534214805	0.001236519169902697	0.00123449594511736	0.0012943213771977715	0.001291218601876122	0.0013258363143909284	0.001322125155879403	0.0013581987243321447	0.0013538487025850723	0.0014223134620177872	0.0014166567265366926	0.04817890899580442	0.04737078061818756	-0.00011429649523742036	-9.780880543130976e-05	-0.00011397656704986714	-9.753502806147951e-05
0.3738887196059291	0.001236281068508042	0.0012342582333108715	0.0012940721455579377	0.0012909699676999615	0.0013255810143158115	0.0013218705704166644	0.0013579371926348619	0.0013535880085180215	0.0014220395845528722	0.0014163839383193998	0.04817890901212673	0.04737078063423587	-0.00011371658728437373	-9.789890673822521e-05	-0.00011339828232176385	-9.762487716535873e-05
0.3761415872261661	0.0012360427484507507	0.0012340203031995357	0.0012938226850341956	0.0012907211051885789	0.001325325479783947	0.0013216157511534473	0.0013576754207581367	0.001353327075040769	0.0014217654555710208	0.0014161108995854768	0.04817890902870913	0.047370780650541185	-0.00011313898030451686	-9.798853561604481e-05	-0.00011282229212594697	-9.771425516225118e-05
0.3784080295071193	0.0012358042108795784	0.0012337821559302296	0.0012935729968290037	0.0012904720155415541	0.0013250697120270744	0.0013213606993180448	0.0013574134099637778	0.0013530659034110817	0.0014214910763936102	0.001415837611651049	0.048178909045556474	0.047370780667105	-0.00011256367153544833	-9.807769270120392e-05	-0.00011224859370795315	-9.780316268698241e-05
0.3806881282429484	0.0012355654569417183	0.0012335437926482666	0.001293323082143186	0.0012902226999568314	0.0013248137122752594	0.0013211054161370785	0.0013571511615118766	0.0013528044948850173	0.0014212164483402225	0.001415564075830449	0.04817890906267197	0.04737078068393325	-0.00011199065815015175	-9.816637864162869e-05	-0.00011167718424887063	-9.78916003861463e-05
0.38298196572066395	0.001235326487782769	0.0012333052144973733	0.0012930729421759012	0.001289973159630693	0.0013245574817568602	0.0013208499028354679	0.001356888676660779	0.0013525428507168886	0.0014209415727286098	0.001415290293436187	0.048178909080060534	0.047370780701029895	-0.0001114199372588831	-9.82545940977908e-05	-0.00011110806086717107	-9.797956891799409e-05
0.3852896247230969	0.0012350873045467094	0.0012330664226196573	0.0012928225781246084	0.0012897233957577285	0.0013243010216984967	0.0013205941606363992	0.0013566259566670474	0.0013522809721592337	0.001420666450874658	0.0014150162657789154	0.04817890909772711	0.047370780718399175	-0.00011085150591033655	-9.834233974281847e-05	-0.00011054122061887606	-9.8067068953267e-05
0.38761118853188686	0.001234847908375866	0.0012328274181555737	0.001292571991185039	0.0012894734095308014	0.0013240443333250144	0.001320338190761292	0.0013563630027854283	0.0013520188604627832	0.001420391084092352	0.001414741994167394	0.048178909115674254	0.04737078073604677	-0.00011028536108981246	-9.842961626044255e-05	-0.00010997666049833432	-9.815410117436363e-05
0.3899467409304866	0.0012346083004108868	0.001232588202243905	0.0012923211825511655	0.0012892232021410254	0.0013237874178594652	0.0013200819944297723	0.0013560998162688307	0.0013517565168764299	0.0014201154736937487	0.0014144674799084604	0.04817890913391048	0.047370780753976244	-0.00010972149972171552	-9.851642434632879e-05	-0.00010941437743938742	-9.824066627545092e-05
0.39229636620718694	0.001234368481790711	0.001232348776021729	0.0012920701534151753	0.0012889727747777279	0.0013235302765230654	0.0013198255728596377	0.001355836398368281	0.0013514939426471956	0.0014198396209889387	0.0014141927243069953	0.048178909152437915	0.047370780772192846	-0.00010915991867133101	-9.860276470879947e-05	-0.00010885436831470363	-9.832676496190906e-05
0.3946601491581577	0.001234128453652544	0.0012321091406243875	0.0012918189049674384	0.0012887221286284254	0.00132327291053517	0.0013195689272668327	0.0013555727503329036	0.0013512311390202019	0.0014195635272860163	0.0014139177286658904	0.04817890917126187	0.047370780790700166	-0.00010860061474182725	-9.868863806572481e-05	-0.00010829662993683264	-9.841239794988743e-05
0.3970381750905084	0.0012338882171318282	0.0012318692971854694	0.0012915674383964812	0.0012884712648787958	0.0013230153211132502	0.0013193120588654186	0.0013553088734098867	0.0013509681072386454	0.0014192871938910536	0.0014136424942860235	0.04817890919038662	0.047370780809504326	-0.00010804358467730868	-9.87740451463548e-05	-0.00010774115905970438	-9.849756596719272e-05
0.39943052982536675	0.001233647773362218	0.0012316292468367693	0.0012913157548889564	0.0012882201847126459	0.0013227575094728553	0.001319054968867542	0.0013550447688444561	0.001350704848543761	0.0014190106221080624	0.0014133670224662183	0.048178909209819556	0.04737078082861135	-0.00010748882516531388	-9.885898669309556e-05	-0.00010718795237929513	-9.858226975345552e-05
0.4018372997009759	0.0012334071234755483	0.0012313889907082732	0.001291063855629614	0.0012879688893118867	0.0013224994768275835	0.0013187976584834054	0.0013547804378798345	0.0013504413641747906	0.001418733813238961	0.0014130913145032164	0.04817890922956276	0.04737078084802341	-0.00010693633283381798	-9.894346345751259e-05	-0.00010663700653312791	-9.866651005818738e-05
0.40425857157581063	0.0012331662686018107	0.0012311485299281255	0.001290811741801275	0.0012877173798565046	0.0013222412243890612	0.0013185401289212437	0.001354515881757227	0.0013501776553689643	0.001418456768583552	0.0014128153716916514	0.048178909249623876	0.04737078086774745	-0.00010638610425323103	-9.902747620194052e-05	-0.00010608831810143826	-9.875028764178007e-05
0.4066944328317112	0.0012329252098691322	0.0012309078656226019	0.001290559414584806	0.0012874656575245333	0.0013219827533669094	0.0013182823813872914	0.0013542511017157846	0.0013499137233614633	0.0014181794894394884	0.0014125391953240132	0.04817890927000708	0.04737078088778893	-0.00010583813593811886	-9.911102570031582e-05	-0.00010554188360883954	-9.883360327628266e-05
0.4091449713770379	0.0012326839484037369	0.0012306669989160912	0.001290306875159087	0.0012872137234920286	0.0013217240649687162	0.001318024417085756	0.0013539860989925732	0.001349649569385393	0.001417901977102241	0.001412262786690622	0.04817890929071745	0.047370780908152284	-0.00010529242434664798	-9.919411273662249e-05	-0.00010499769952304616	-9.891645774323665e-05
0.411610275649843	0.0012324424853299367	0.0012304259309310578	0.0012900541247009886	0.001286961578933039	0.0013214651604000118	0.0013177662372187934	0.0013537208748225541	0.001349385194671756	0.0014176242328650746	0.0014119861470795962	0.04817890931176226	0.04737078092884283	-0.00010474896588130722	-9.92767381048365e-05	-0.0001044557622562059	-9.899885183406454e-05
0.41409043462106226	0.0012322008217700907	0.0012301846627880326	0.001289801164385348	0.0012867092250195865	0.0013212060408642407	0.0013175078429864815	0.0013534554304385493	0.0013491206004494303	0.0014173462580190142	0.0014117092777768308	0.048178909333144754	0.04737078094986652	-0.00010420775689096162	-9.935890261070224e-05	-0.00010391606816789745	-9.908078635240125e-05
0.41658553779772634	0.0012319589588445905	0.0012299431956055685	0.0012895479953849325	0.0012864566629216256	0.0013209467075627297	0.0013172492355867824	0.001353189767071213	0.0013488557879451262	0.0014170680538528168	0.001411432180065953	0.04817890935487138	0.04737078097122918	-0.00010366879366896509	-9.944060706834623e-05	-0.00010337861356229938	-9.916226211098556e-05
0.41909567522619073	0.0012317168976718332	0.0012297015305002342	0.001289294618870428	0.0012862038938070367	0.0013206871616946747	0.0013169904162155341	0.0013529238859490158	0.001348590758383378	0.0014167896216529506	0.0014111548552283146	0.048178909376948985	0.04737078099293569	-0.00010313207245593592	-9.952185230277522e-05	-0.00010284339468979997	-9.924327993127147e-05
0.4216209374953856	0.001231474639368194	0.001229459668586579	0.001289041036010402	0.0012859509188415856	0.0013204274044570975	0.0013167313860664115	0.0013526577882982023	0.0013483255129865057	0.001416510962703554	0.0014108773045429486	0.04817890939938248	0.047370781014992966	-0.00010259758944070052	-9.960263914982059e-05	-0.00010231040774993927	-9.932384064720301e-05
0.42416141574008476	0.0012312321850480028	0.0012292176109771097	0.0012887872479712835	0.0012856977391889053	0.001320167437044833	0.0013164721463309016	0.0013523914753427746	0.0013480600529745894	0.0014162320782864165	0.0014105995292865436	0.048178909422177396	0.047370781037405295	-0.00010206534075779539	-9.968296845297431e-05	-0.00010177964888830049	-9.940394509982964e-05
0.4267172016441951	0.001230989535823529	0.0012289753587822767	0.0012885332559173404	0.0012854443560104752	0.0013199072606505013	0.00131621269819829	0.0013521249483044691	0.0013477943795654548	0.0014159529696809554	0.0014103215307334326	0.04817890944534111	0.047370781060179765	-0.00010153532249229658	-9.976284106727462e-05	-0.00010125111420089539	-9.948359414208019e-05
0.42928838744406506	0.001230746692804942	0.0012287329131104314	0.001288279061010648	0.0012851907704655799	0.0013196468764644761	0.001315953042855614	0.0013518582084027185	0.0013475284939746253	0.0014156736381641755	0.0014100433101555375	0.04817890946887872	0.04737078108332251	-0.00010100753067765478	-9.984225785664158e-05	-0.00010072479973255444	-9.956278863559875e-05
0.43187506593181346	0.001230503657100305	0.0012284902750678251	0.001288024664411073	0.0012849369837113094	0.0013193862856748695	0.001315693181487663	0.0013515912568546398	0.0013472623974153232	0.0014153940850106577	0.0014097648688223712	0.04817890949279673	0.04737078110683982	-0.00010048196129658349	-9.992121969387702e-05	-0.00010020070147653826	-9.964152944985649e-05
0.4344773304586784	0.0012302604298155425	0.0012282474457585735	0.001287770067276244	0.0012846829969025177	0.0013191254894675008	0.0013154331152769368	0.0013513240948750018	0.0013469960910984242	0.0014151143114925217	0.0014094862080009953	0.0481789095171022	0.047370781130736415	-9.99586102825023e-05	-9.999972746099761e-05	-9.967881537842338e-05	-9.971981746553782e-05
0.4370952749383861	0.0012300170120544231	0.0012280044262846363	0.0012875152707615349	0.0012844288111918054	0.0013188644890258796	0.0013151728454036302	0.0013510567236762058	0.0013467295762324464	0.0014148343188794116	0.0014092073289560005	0.04817890954180058	0.04737078115502054	-9.94374735209802e-05	-0.00010007778205056717	-9.915913733485326e-05	-9.97976535720424e-05
0.4397289938505404	0.001229773404918526	0.0012277612177457949	0.001287260276020027	0.0012841744277294934	0.001318603285531168	0.001314912373045602	0.0013507891444682497	0.0013464628540235145	0.001414554108438451	0.001408928232949474	0.04817890956689942	0.047370781179698354	-9.891854684793144e-05	-0.00010015538436275451	-9.864166319348278e-05	-9.987503866704106e-05
0.4423785822440318	0.0012295296095072414	0.0012275178212396377	0.0012870050842025101	0.00128391984766361	0.0013183418801621786	0.001314651699378362	0.0013505213584587247	0.001346195925675349	0.001414273681434246	0.0014086489212409895	0.04817890959240478	0.04737078120477573	-9.840182605222458e-05	-0.00010023253530694332	-9.812638875461577e-05	-9.995197365719743e-05
0.4450441357404687	0.0012292856269177227	0.0012272742378615245	0.0012867496964574323	0.0012836650721398547	0.0013180802740953286	0.0013143908255750392	0.0013502533668527665	0.0013459287923892297	0.0014139930391288307	0.0014083693950875656	0.04817890961832373	0.04737078123025924	-9.788730687593228e-05	-0.0001003092358016211	-9.761330977278715e-05	-0.00010002845945888961
0.44772575053762753	0.0012290414582448862	0.0012270304687045806	0.0012864941139309027	0.0012834101023015835	0.0013178184685046373	0.0013141297528063613	0.0013499851708530563	0.0013456614553639813	0.0014137121827816686	0.0014080896557436514	0.048178909644663356	0.047370781256157006	-9.737498501372066e-05	-0.00010038548677310244	-9.71024219551253e-05	-0.00010010449699621171
0.4504235234129248	0.0012287971045813805	0.0012267865148596643	0.0012862383377666528	0.0012831549392897893	0.001317556464561689	0.0013138684822406354	0.0013497167716597803	0.001345393915795948	0.0014134311136496107	0.001407809704461101	0.04817890967143088	0.04737078128247517	-9.686485611568041e-05	-0.0001004612891570833	-9.659372096243457e-05	-0.0001001800872008074
0.4531375517269096	0.0012285525670175687	0.0012265423774153593	0.001285982369106026	0.00128289958424308	0.0013172942634356204	0.001313607015043728	0.0013494481704706184	0.0013451261748789749	0.0014131498329868835	0.0014075295424891548	0.048178909698633185	0.047370781309220886	-9.635691578574468e-05	-0.00010053664389669814	-9.608720241222057e-05	-0.00010025523101447886
0.4558679334267773	0.0012283078466415057	0.0012262980574579362	0.0012857262090879477	0.0012826440382976488	0.0013170318662930943	0.0013133453523790318	0.0013491793684807128	0.0013448582338043747	0.0014128683420450568	0.0014072491710744024	0.04817890972627694	0.04737078133640123	-9.585115958440915e-05	-0.00010061155194429627	-9.558286187713594e-05	-0.00010032992938668883
0.45861476704990445	0.0012280629445389222	0.0012260535560713508	0.0012854698588489082	0.0012823883025872638	0.001316769274298278	0.001313083495407459	0.0013489103668826543	0.0013445900937609186	0.001412586642073028	0.001406968591460774	0.048178909754371536	0.04737078136402374	-9.534758302745527e-05	-0.00010068601425983204	-9.508069488500803e-05	-0.00010040418327400547
0.4613781517274047	0.0012278178617932004	0.0012258088743372128	0.0012852133195229453	0.0012821323782432426	0.0013165064886128256	0.001312821445287411	0.0013486411668664558	0.0013443217559348088	0.001412304734316995	0.0014066878048895112	0.04817890978292331	0.04737078139209657	-9.484618158728253e-05	-0.00010076003181097581	-9.45806969212537e-05	-0.00010047799364193422
0.4641581871877068	0.0012275725994853601	0.0012255640133347764	0.0012849565922416202	0.0012818762663944357	0.0013162435103958557	0.0013125592031747622	0.0013483717696195334	0.001344053221509659	0.0014120226200204377	0.0014064068125991488	0.04817890981193995	0.047370781420626375	-9.43469506941852e-05	-0.00010083360557350263	-9.40828634294344e-05	-0.00010055136146386312
0.4669549737601532	0.0012273271586940371	0.0012253189741409077	0.0012846996781339993	0.0012816199681672006	0.0013159803408039296	0.0013122967702228346	0.0013481021763266851	0.00134378449166647	0.0014117403004240928	0.0014061256158254868	0.04817890984142923	0.04737078144962091	-9.384988573621356e-05	-0.00010090673653112558	-9.358718980975733e-05	-0.00010062428772017462
0.46976861237862133	0.0012270815404954623	0.00122507375783008	0.0012844425783266325	0.0012813634846853895	0.0013157169809910332	0.0013120341475823872	0.0013478323881700688	0.0013435155675836162	0.0014114577767659338	0.0014058442158015778	0.04817890987139909	0.04737078147908795	-9.335498205978454e-05	-0.00010097942567494078	-9.309367142196212e-05	-0.00010069677339924477
0.4725992045851658	0.001226835745963447	0.0012248283654743466	0.0012841852939435361	0.0012811068170703222	0.0013154534321085565	0.001311771336401584	0.0013475624063291856	0.0013432464504368172	0.0014111750502811505	0.0014055626137576954	0.04817890990185912	0.047370781509035544	-9.286223497065316e-05	-0.00010105167400359383	-9.260230358512644e-05	-0.00010076881949716565
0.4754468525336833	0.0012265897761693644	0.0012245827981433274	0.0012839278261061772	0.0012808499664407765	0.0013151896953052752	0.0013115083378259875	0.0013472922319808548	0.0013429771413991276	0.0014108921222021284	0.0014052808109213252	0.048178909932813756	0.04737078153947217	-9.237163973416229e-05	-0.00010112348252278025	-9.211308157730524e-05	-0.00010084042701641316
0.47831165899359906	0.0012263436321821271	0.001224337056904189	0.0012836701759334427	0.001280592933912961	0.0013149257717273305	0.0013112451529985302	0.001347021866299202	0.0013427076416409082	0.0014106089937584252	0.0014049988085171352	0.048178909964277566	0.047370781570406216	-9.188319157668601e-05	-0.00010119485224618918	-9.162600063883364e-05	-0.00010091159696840046
0.4811937273535759	0.0012260973150681775	0.0012240911428216268	0.0012834123445416394	0.001280335720600502	0.0013146616625182089	0.001310981783059497	0.0013467513104556284	0.0013424379523298115	0.0014103256661767533	0.0014047166077669577	0.04817890999625291	0.047370781601845505	-9.139688568457482e-05	-0.00010126578419378252	-9.114105596944033e-05	-0.00010098233037003634
0.4840931616252451	0.0012258508258914654	0.0012238450569578502	0.0012831543330444597	0.0012800783276144259	0.00131439736881873	0.0013107182291465145	0.0013464805656188067	0.0013421680746307661	0.0014100421406809643	0.0014044342098897763	0.04817891002875278	0.04737078163379976	-9.091271720637617e-05	-0.00010133627939284962	-9.065824273071788e-05	-0.00010105262824522399
0.4870100664469608	0.00122560416571343	0.0012235988003725627	0.001282896142552975	0.001279820756063139	0.0013141328917670196	0.0013104544923945242	0.001346209632954648	0.0013418980097059496	0.001409758418492018	0.0014041516161016972	0.0481789100617822	0.04737078166627523	-9.043068125286213e-05	-0.00010140633887767425	-9.017755604776023e-05	-0.00010112249162613773
0.4899445470875755	0.0012253573355929883	0.0012233523741229488	0.00128263777417561	0.0012795630070524084	0.0013138682324985002	0.001310190573935768	0.0013459385136262963	0.0013416277587147791	0.001409474500827978	0.001403868827615935	0.04817891009535354	0.047370781699283875	-8.995077289672415e-05	-0.0001014759636885354	-8.969899100685907e-05	-0.0001011919215497814
0.49289670945023945	0.0012251103365865177	0.0012231057792636574	0.0012823792290181347	0.0012793050816853546	0.0013136033921458696	0.0013099264748997752	0.0013456672087941042	0.0013413573228138911	0.0014091903889039822	0.0014035858456427981	0.04817891012947514	0.047370781732832976	-8.947298717498775e-05	-0.00010154515487337257	-8.92225426588622e-05	-0.00010126091906109691
0.4958666600762229	0.0012248631697478352	0.0012228590168467798	0.0012821205081836376	0.001279046981062421	0.0013133383718390826	0.0013096621964133357	0.0013453957196156113	0.0013410867031571174	0.0014089060839322268	0.0014033026713896582	0.04817891016415573	0.04737078176693156	-8.899731908912356e-05	-0.00010161391348667559	-8.874820601911804e-05	-0.00010132948521174301
0.4988545061487607	0.0012246158361281843	0.001222612087921843	0.0012818616127725148	0.001278788706281369	0.0013130731727053336	0.0013093977396004914	0.0013451240472455346	0.0013408159008954778	0.0014086215871219495	0.0014030193060609467	0.048178910199406275	0.04737078180158903	-8.852376360354852e-05	-0.0001016822405884299	-8.827597606628212e-05	-0.00010139762105848549
0.5018603554969207	0.001224368336776223	0.0012223649935357876	0.0012816025438824586	0.001278530258437255	0.0013128077958690478	0.0013091331055825179	0.0013448521928357486	0.001340544917177158	0.0014083368996794135	0.0014027357508581268	0.04817891023523381	0.04737078183681603	-8.805231564856797e-05	-0.00010175013724506021	-8.780584774489841e-05	-0.00010146532766514005
0.5048843165994948	0.0012241206727380063	0.001222117734732957	0.0012813433026084323	0.0012782716386224185	0.0013125422424518545	0.0013088682954779062	0.00134458015753527	0.0013402737531474918	0.0014080520228078864	0.0014024520069796814	0.048178910271649555	0.04737078187262109	-8.758297012098626e-05	-0.00010181760453020772	-8.733781596587109e-05	-0.00010153260610212822
0.5079264985889148	0.0012238728450569669	0.0012218703125550772	0.0012810838900426552	0.0012780128479264637	0.0013122765135725758	0.0013086033104023464	0.0013443079424902346	0.0013400024099489473	0.0014077669577076237	0.0014021680756210906	0.048178910308664016	0.047370781909014226	-8.711572188221939e-05	-0.00010188464352189897	-8.687187560543763e-05	-0.000101599457444701
0.5109870112551897	0.0012236248547739105	0.0012216227280412522	0.0012808243072746019	0.0012777538874362492	0.0013120106103472172	0.0013083381514687185	0.0013440355488438965	0.001339730888721113	0.0014074817055758583	0.0014018839579748265	0.04817891034628604	0.047370781946004796	-8.665056576118157e-05	-0.00010195125530448879	-8.640802150652882e-05	-0.00010166588277393807
0.5140659650498691	0.001223376702926995	0.0012213749822279382	0.001280564555390966	0.0012774947582358679	0.0013117445338889416	0.0013080728197870722	0.0013437629777365955	0.0013394591906006799	0.0014071962676067758	0.0014015996552303256	0.048178910384527866	0.047370781983604365	-8.618749655556202e-05	-0.00010201744096982601	-8.594624848126675e-05	-0.00010173188317824655
0.5171634710900281	0.0012231283905517103	0.0012211270761489364	0.0012803046354756603	0.0012772354614066326	0.0013114782853080578	0.0013078073164646074	0.0013434902303057494	0.001339187316721422	0.0014069106449914998	0.0014013151685739727	0.04817891042339848	0.047370782021822426	-8.572650902946566e-05	-0.00010208320161370077	-8.548655130882765e-05	-0.0001017974597509741
0.5202796411622786	0.0012228799186808808	0.001220879010835377	0.0012800445486097997	0.0012769759980270658	0.001311211865712011	0.0013075416426056696	0.0013432173076858417	0.0013389152682141885	0.0014066248389180821	0.0014010304991890947	0.0481789104629084	0.04737078206066927	-8.526759791563365e-05	-0.0001021485383374543	-8.502892473674639e-05	-0.00010186261359046433
0.5234145877268029	0.001222631288344638	0.0012206307873157088	0.0012797842958716837	0.0012767163691728804	0.001310945276205363	0.0013072757993117274	0.0013429442110084028	0.0013386430462068847	0.0014063388505714811	0.0014007456482559365	0.04817891050306891	0.04737078210015691	-8.481075791630377e-05	-0.00010221345224825651	-8.45733634819712e-05	-0.00010192734580055651
0.5265684239214125	0.0012223825005704158	0.0012203824066156829	0.001279523878336785	0.0012764565759169762	0.0013106785178897816	0.0013070097876813657	0.0013426709414019978	0.001338370651824462	0.0014060526811335526	0.0014004606169516513	0.048178910543891985	0.04737078214029389	-8.435598370376551e-05	-0.00010227794445932803	-8.411986223125223e-05	-0.00010199165749075201
0.5297412635656308	0.0012221335563829296	0.001220133869758342	0.001279263297077736	0.0012761966193294107	0.0013104115918640205	0.0013067436088102645	0.0013423974999922086	0.001338098086188898	0.0014057663317830254	0.0014001754064502843	0.048178910585388014	0.047370782181093675	-8.390326992022135e-05	-0.00010234201608833038	-8.366841564219629e-05	-0.00010205554977626985
0.5329332211648017	0.0012218844568041732	0.0012198851777640034	0.0012790025531643147	0.0012759365004773998	0.0013101444992239149	0.0013064772637911893	0.0013421238879016252	0.0013378253504191865	0.0014054798036954974	0.0013998900179227544	0.04817891062756931	0.04737078222256621	-8.34526111781475e-05	-0.00010240566825786557	-8.321901834246193e-05	-0.00010211902377654791
0.5361444119142209	0.0012216352028533958	0.001219636331650253	0.001278741647663435	0.0012756762204252964	0.0013098772410623611	0.0013062107537139792	0.0013418501062498274	0.0013375524456313219	0.001405193098043416	0.0013996044525368455	0.04817891067044502	0.047370782264723646	-8.300400206209813e-05	-0.0001024689020959757	-8.277166493161903e-05	-0.00010218208061646417
0.5393749517032939	0.001221385795547102	0.0012193873324319294	0.0012784805816391269	0.0012754157802345831	0.0013096098184693077	0.0013059440796655297	0.001341576156153377	0.0013372793729382881	0.001404906215996064	0.0013993187114571897	0.048178910714030285	0.047370782307577165	-8.255743712790031e-05	-0.0001025317187352548	-8.232634998103783e-05	-0.00010224472142567054
0.5426249571197181	0.0012211362358990308	0.001219138181121113	0.0012782193561525345	0.0012751551809638592	0.001309342232531742	0.0013056772427297856	0.0013413020387258007	0.0013370061334500463	0.0014046191587195496	0.001399032795845258	0.04817891075833526	0.04737078235113838	-8.211291090404194e-05	-0.00010259411931323736	-8.188306803386114e-05	-0.00010230694733759371
0.5458945454536906	0.0012208865249201484	0.0012188888787271195	0.0012779579722618957	0.0012748944236688272	0.0013090744843336762	0.0013054102439877275	0.0013410277550775797	0.0013367327282735215	0.0014043319273767917	0.0013987467068593425	0.04817891080337326	0.0473707823954197	-8.167041789278184e-05	-0.00010265610497289801	-8.14418136079742e-05	-0.00010236875949259927
0.5491838347021408	0.0012206366636186325	0.0012186394262564738	0.0012776964310225315	0.001274633509402275	0.001308806574956134	0.0013051430845173512	0.0013407533063161318	0.0013364591585125836	0.0014040445231274996	0.001398460445654541	0.04817891084915565	0.047370782440434175	-8.122995256845678e-05	-0.00010271767686026445	-8.100258119364545e-05	-0.00010243015903382835
0.5524929435729888	0.0012203866529998685	0.0012183898247129187	0.0012774347334868403	0.0012743724392140809	0.0013085385054771477	0.0013048757653936714	0.001340478693545811	0.0013361854252680499	0.001403756947128175	0.0013981740133827553	0.048178910895696016	0.047370782486193606	-8.079150937984059e-05	-0.00010277883612624938	-8.056536525477553e-05	-0.00010249114710858542
0.55582199148943	0.0012201364940664327	0.0012181400750973913	0.001277172880704279	0.0012741112141511869	0.001308270276971735	0.0013046082876886974	0.0013402039178678831	0.0013359115296376592	0.0014034692005320901	0.0013978874111926693	0.04817891094300681	0.047370782532709904	-8.035508275139325e-05	-0.00010283958392742765	-8.013016023128428e-05	-0.00010255172486989261
0.5591710985942444	0.0012198861878180863	0.001217890178408015	0.0012769108737213579	0.0012738498352575932	0.0013080018905118943	0.0013043406524714276	0.001339928980380522	0.001335637472716069	0.001403181284489273	0.001397600640229739	0.04817891099110078	0.04737078257999726	-7.992066708115142e-05	-0.00010289992142270554	-7.969696053738984e-05	-0.000102611893474297
0.5625403857541326	0.0012196357352517605	0.0012176401356400895	0.001276648713581629	0.001273588303574348	0.0013077333471665951	0.0013040728608078363	0.0013396538821787989	0.0013353632555948391	0.0014028932001465062	0.001397313701636181	0.04817891103999169	0.04737078262806831	-7.948825674361504e-05	-0.00010295984977626293	-7.926576056307977e-05	-0.00010267165408217593
0.565929974564078	0.0012193851373615485	0.0012173899477860863	0.001276386401325668	0.0012733266201395389	0.0013074646480017611	0.001303804913760867	0.0013393786243546637	0.0013350888793624263	0.0014026049486473044	0.001397026596550966	0.04817891108969457	0.0473707826769361	-7.905784608921995e-05	-0.00010301937015605445	-7.883655467424977e-05	-0.0001027310078578203
0.569339987351735	0.0012191343951387015	0.001217139615835632	0.0012761239379910814	0.0012730647859882796	0.0013071957940802683	0.0013035368123904196	0.0013391032079969453	0.001334814345104171	0.0014023165311319128	0.0013967393261098034	0.048178911140221034	0.04737078272661544	-7.862942944464324e-05	-0.00010307848373325434	-7.840933721409149e-05	-0.00010278995596996188
0.5727705471818436	0.001218883509571613	0.0012168891407755011	0.0012758613246124798	0.0012728028021527025	0.001306926786461929	0.0013032685577533383	0.0013388276341913345	0.0013345396539022848	0.0014020279487372911	0.0013964518914451277	0.04817891119158646	0.047370782777118786	-7.820300111444078e-05	-0.00010313719168392188	-7.798410250287047e-05	-0.00010284849959099618
0.5762217778606706	0.0012186324816458056	0.0012166385235896074	0.0012755985622214742	0.0012725406696619463	0.001306657626203482	0.0013030001509034056	0.0013385519040203736	0.001334264806835844	0.0014017392025971022	0.0013961642936860957	0.048178911243805723	0.0473707828284614	-7.777855538093625e-05	-0.00010319549518778004	-7.756084483862002e-05	-0.00010290663989709348
0.5796938039404782	0.0012183813123439323	0.0012163877652589963	0.0012753356518466672	0.001272278389542148	0.001306388314358584	0.0013027315928913284	0.0013382760185634464	0.0013339898049807752	0.0014014502938417034	0.0013958765339585667	0.04817891129689253	0.0473707828806567	-7.735608650394354e-05	-0.0001032533954274939	-7.713955849750209e-05	-0.00010296437806786574
0.5831867507240184	0.001218130002645762	0.0012161368667618336	0.0012750725945136483	0.0012720159628164366	0.001306118851977803	0.0013024628847647342	0.0013379999788967751	0.001333714649409853	0.0014011612235981386	0.0013955886133851026	0.04817891135086094	0.04737078293371959	-7.693558872201578e-05	-0.0001033108935890037	-7.672023773408476e-05	-0.00010302171528586701
0.5867007442690553	0.0012178785535281733	0.0012158858290733977	0.0012748093912449754	0.001271753390504922	0.0013058492401086072	0.0013021940275681596	0.0013377237860934038	0.001333439341192687	0.0014008719929901271	0.0013953005330849528	0.04817891140572686	0.04737078298766517	-7.651705625294491e-05	-0.0001033679908619689	-7.6302876782397e-05	-0.00010307865273739836
0.5902359113929144	0.0012176269659651463	0.0012156346531660785	0.0012745460430601768	0.0012714906736246859	0.0013055794797953574	0.0013019250223430417	0.0013374474412231976	0.0013331638813957115	0.0014005826031380545	0.0013950122941740468	0.0481789114615069	0.047370783042508746	-7.610048329456665e-05	-0.00010342468843960173	-7.588746985653927e-05	-0.00010313519161245233
0.5937923796770596	0.00121737524092775	0.001215383340009355	0.001274282550975733	0.0012712278131897755	0.0013053095720792953	0.0013016558701277076	0.001337170945352821	0.001332888271082178	0.0014002930551589615	0.0013947238977649813	0.04817891151821537	0.04737078309826454	-7.568586402481592e-05	-0.0001034809875182785	-7.547401115073904e-05	-0.00010319133310390805
0.597370277471697	0.0012171233793841411	0.0012151318905698017	0.00127401891600508	0.0012709648102111927	0.0013050395179985388	0.00130138657195737	0.001336894299545744	0.0013326125113121493	0.0014000033501665385	0.001394435344967018	0.04817891157586729	0.047370783154950184	-7.527319260172693e-05	-0.00010353688929681804	-7.506249483957284e-05	-0.00010324707840764225
0.6009697339004076	0.0012168713822995564	0.001214880305811073	0.0012737551391585882	0.0012707016656968897	0.0013047693185880747	0.0013011171288641163	0.0013366175048622252	0.0013323366031424858	0.0013997134892711166	0.0013941466368860697	0.04817891163448111	0.047370783212579606	-7.486246316515399e-05	-0.0001035923949777029	-7.465291507899319e-05	-0.00010330242872236273
0.6045908788648067	0.0012166192506362977	0.001214628586693902	0.0012734912214435678	0.0012704383806517608	0.001304498974879746	0.0013008475418769044	0.0013363405623593057	0.0013320605476268466	0.0013994234735796556	0.0013938577746246965	0.04817891169407139	0.04737078327117054	-7.445366983643842e-05	-0.00010364750576613568	-7.424526600677273e-05	-0.00010335738524980265
0.6082338430492322	0.0012163669853537372	0.001214376734176086	0.0012732271638642523	0.0012701749560776329	0.0013042284879022507	0.0013005778120215503	0.001336063473090804	0.001331784345815671	0.0013991333041957427	0.0013935687592820905	0.04817891175465651	0.047370783330737944	-7.40468067187694e-05	-0.00010370222287012232	-7.383954174289276e-05	-0.00010341194919491481
0.611898757925461	0.0012161145874082964	0.0012141247492124866	0.0012729629674217947	0.0012699113929732586	0.0013039578586811287	0.0013003079403207253	0.0013357862381073024	0.0013315079987561802	0.0013988429822195752	0.0013932795919540785	0.04817891181625262	0.047370783391300804	-7.36418678976003e-05	-0.0001037565474995561	-7.343573638893264e-05	-0.00010346612176370673
0.6155857557574533	0.001215862057753458	0.0012138726327550243	0.0012726986331142688	0.0012696476923343201	0.001303687088238765	0.0013000379277939523	0.001335508858456153	0.0013312315074923695	0.0013985525087479697	0.0013929902737331108	0.048178911878876234	0.04737078345287325	-7.323884744209197e-05	-0.00010381048086771649	-7.303384403103963e-05	-0.00010351990416668233
0.6192949696061266	0.0012156093973397395	0.0012136203857526621	0.0012724341619366438	0.0012693838551534006	0.0013034161775943684	0.001299767775457586	0.0013352313351814539	0.0013309548730649921	0.0013982618848743331	0.0013927008057082473	0.04817891194254683	0.04737078351547478	-7.283773940508498e-05	-0.00010386402419110263	-7.26338587387354e-05	-0.00010357329761670475
0.6230265333341571	0.0012153566071147009	0.001213368009151411	0.0012721695548807968	0.0012691198824200001	0.0013031451277639762	0.0012994974843248206	0.0013349536693240541	0.0013306780965115657	0.0013979711116886727	0.0013924111889651578	0.04817891200728085	0.04737078357912282	-7.243853782251675e-05	-0.00010391717868671324	-7.223577456430541e-05	-0.00010362630332713674
0.6267805816108112	0.0012151036880229374	0.0012131155038943194	0.0012719048129354988	0.0012688557751205196	0.0013028739397604465	0.0012992270554056796	0.0013346758619215476	0.0013304011788663587	0.0013976801902775872	0.0013921214245861192	0.04817891207309761	0.0473707836438349	-7.204123671522566e-05	-0.00010396994557521078	-7.183958554562997e-05	-0.00010367892251561539
0.6305572499168048	0.0012148506410060661	0.0012128628709214674	0.0012716399370864074	0.001268591534238254	0.0013026026145934483	0.001298956489707004	0.0013343979140082588	0.0013301241211603838	0.0013973891217242494	0.001391831513649996	0.04817891214001491	0.047370783709629306	-7.164583008931191e-05	-0.00010402232607931161	-7.144528570557362e-05	-0.00010373115640124886
0.634356674549194	0.0012145974670027327	0.0012126101111699617	0.0012713749283160649	0.001268327160753389	0.0013023311532694584	0.0012986857882324552	0.001334119826615246	0.0013298469244213949	0.0013970979071084137	0.0013915414572322482	0.04817891220805259	0.04737078377652525	-7.125231193524928e-05	-0.00010407432142281459	-7.105286905115249e-05	-0.00010378300620425551
0.6381789926262927	0.001214344166948598	0.001212357225573935	0.0012711097876038945	0.0012680626556430025	0.0013020595567917606	0.0012984149519825077	0.001333841600770292	0.0013295695896738855	0.0013968065475064074	0.0013912512564049208	0.048178912277228605	0.04737078384454068	-7.086067623027215e-05	-0.00010412593283290472	-7.066232957664287e-05	-0.00010383447314846195
0.642024342092622	0.0012140907417763321	0.0012121042150645322	0.0012708445159261858	0.0012677980198810437	0.0013017878261604285	0.0012981439819544367	0.001333563237497896	0.0013292921179390719	0.0013965150439911153	0.0013909609122366316	0.04817891234756477	0.047370783913695695	-7.047091693757057e-05	-0.00010417716153807155	-7.02736612623045e-05	-0.00010388555845924907
0.6458928617238878	0.0012138371924156179	0.0012118510805699122	0.0012705791142561056	0.001267533254438344	0.0013015159623723353	0.0012978728791423228	0.001333284737819275	0.0013290145102348991	0.0013962233976319881	0.0013906704257925764	0.04817891241907844	0.04737078398400924	-7.008302800690092e-05	-0.00010422800876860872	-6.988685807443606e-05	-0.00010393626336294148
0.6497846911319898	0.0012135835197931366	0.0012115978230152447	0.0012703135835636771	0.001267268360282605	0.001301243966421135	0.0012976016445370427	0.0013330061027523514	0.0013287367675760323	0.0013959316094950267	0.0013903797981345179	0.04817891249179054	0.0473707840555011	-6.969700337494666e-05	-0.00010427847575639193	-6.950191396690175e-05	-0.00010398658908808422
0.6536999707700591	0.001213329724832575	0.0012113444433227046	0.0012700479248157882	0.0012670033383783942	0.0013009718392972731	0.0012973302791262657	0.0013327273333117596	0.0013284588909738533	0.001395639680642788	0.0013900890303207834	0.04817891256572317	0.04737078412819336	-6.931283696628987e-05	-0.00010432856373501775	-6.911882288163085e-05	-0.0001040365368654983
0.6576388419375281	0.0012130758084546102	0.0012110909424114607	0.0012697821389761777	0.0012667381896871418	0.0013006995819879665	0.0012970587838944466	0.0013324484305088271	0.00132818088143645	0.0013953476121343665	0.0013897981234062564	0.048178912640896965	0.047370784202104804	-6.893052269349442e-05	-0.00010437827394008115	-6.873757874750752e-05	-0.00010408610792622675
0.661601446785229	0.0012128217715769152	0.0012108373211976893	0.0012695162270054434	0.001266472915167142	0.0013004271954772135	0.0012967871598228307	0.0013321693953515842	0.0013279027399686265	0.0013950554050254059	0.0013895070784423816	0.04817891271733147	0.04737078427725729	-6.855005445710605e-05	-0.00010442760760767666	-6.835817548281331e-05	-0.00010413530350383837
0.6655879283205246	0.0012125676151141498	0.0012105835805945489	0.001269250189861024	0.0012662075157735388	0.001300154680745781	0.0012965154078894365	0.0013318902288447507	0.0013276244675718817	0.001394763060368083	0.0013892158964771489	0.04817891279504974	0.04737078435367151	-6.817142614717886e-05	-0.0001044765659763136	-6.798060699425568e-05	-0.00010418412483284567
0.6695984304124688	0.00121231333997796	0.0012103297215121987	0.0012689840284972058	0.001265941992458333	0.0012998820387712046	0.0012962435290690677	0.0013316109319897386	0.0013273460652444217	0.0013944705792111088	0.0013889245785551005	0.04817891287407498	0.0473707844313697	-6.779463164233168e-05	-0.00010452515028502862	-6.760486717785619e-05	-0.00010423257314892687
0.6736330977969988	0.0012120589470769716	0.0012100757448577767	0.0012687177438651183	0.0012656763461703713	0.0012996092705277863	0.0012959715243332946	0.0013313315057846451	0.001327067533981145	0.001394177962599727	0.0013886331257173183	0.04817891295442871	0.04737078451037423	-6.741966481163542e-05	-0.00010457336177494003	-6.72309499196444e-05	-0.00010428064968970308
0.6776920760821589	0.0012118044373167908	0.00120982165153541	0.0012684513369127276	0.0012654105778553495	0.0012993363769865857	0.0012956993946504633	0.001331051951224248	0.001326788874773647	0.0013938852115757039	0.001388341539001429	0.04817891303613265	0.04737078459070766	-6.704651951350282e-05	-0.00010462120168702738	-6.685884909543582e-05	-0.00010432835569287868
0.6817755117533548	0.0012115498116000046	0.001209567442446206	0.0012681848085848361	0.0012651446884558042	0.001299063359115429	0.0012954271409856858	0.00133077226930001	0.0013265100886102102	0.0013935923271773361	0.0013880498194415946	0.04817891311921198	0.04737078467239252	-6.667518959704855e-05	-0.00010466867126388002	-6.648855857149805e-05	-0.00010437569239754585
0.6858835521786408	0.0012112950708261696	0.0012093131184882531	0.0012679181598230817	0.001264878678911118	0.001298790217878892	0.0012951547643008429	0.0013304924610000699	0.0013262311764758114	0.0013932993104394367	0.0013877579680685156	0.04817891320368958	0.04737078475545202	-6.630566890264422e-05	-0.0001047157717494751	-6.612007220516136e-05	-0.00010442266104365716
0.6900163456140378	0.0012110402158918173	0.0012090586805566142	0.0012676513915659319	0.0012646125501575053	0.0012985169542383099	0.0012948822655545757	0.0013302125273092417	0.0013259521393521076	0.0013930061623933401	0.0013874659859094212	0.04817891328958986	0.04737078483991098	-6.593795126139113e-05	-0.00010476250438781753	-6.575338384537388e-05	-0.00010446926287269176
0.6941740412088835	0.0012107852476904487	0.0012088041295433304	0.0012673845047486828	0.0012643463031280244	0.0012982435691517675	0.0012946096457022878	0.0013299324692090107	0.001325672978217443	0.0013927128840668965	0.0013871738739880748	0.04817891337693646	0.04737078492579181	-6.557203049664673e-05	-0.00010480887042432774	-6.53884873323407e-05	-0.0001045154991259345
0.6983567890112157	0.0012105301671125341	0.0012085494663374148	0.0012671175003034602	0.0012640799387525642	0.0012979700635741011	0.0012943369056961432	0.0013296522876775389	0.001325393694046844	0.0013924194764844732	0.0013868816333247663	0.04817891346575616	0.04737078501312074	-6.520790042349733e-05	-0.00010485487110473146	-6.502537649832885e-05	-0.00010456137104536412
0.702564739973187	0.001210274975045512	0.0012082946918248556	0.0012668503791592141	0.001263813457957851	0.0012976964384568957	0.0012940640464850644	0.0013293719836896523	0.0013251142878120173	0.0013921259406669477	0.0013865892649363165	0.04817891355607266	0.04737078510192101	-6.484555484972954e-05	-0.00010490050767564263	-6.466404516866642e-05	-0.0001046068798744304
0.7067980459565127	0.0012100196723737807	0.0012080398068886056	0.0012665831422417188	0.0012635468616674366	0.0012974226947484826	0.0012937910690147276	0.0013290915582168483	0.001324834760481347	0.0013918322776317103	0.0013862967698360649	0.04817891364791284	0.0473707851922208	-6.448498757569143e-05	-0.00010494578138361965	-6.430448716146508e-05	-0.00010465202685683295
0.7110568597379514	0.0012097642599787127	0.0012077848124085935	0.0012663157904735727	0.0012632801508017108	0.001297148833393942	0.0012935179742275655	0.0013288110122272913	0.0013245551130198947	0.0013915384883926626	0.0013860041490338798	0.048178913741303	0.04737078528404269	-6.41261923951808e-05	-0.00010499069347602585	-6.394669628759231e-05	-0.00010469681323604929
0.7153413350148182	0.0012095087387386373	0.0012075297092617114	0.0012660483247741979	0.0012630133262778868	0.0012968748553350974	0.001293244763062766	0.0013285303466858112	0.0013242753463893998	0.001391244573960214	0.0013857114035361513	0.048178913836268905	0.047370785377415625	-6.376916309622227e-05	-0.00010503524520150131	-6.359066635189259e-05	-0.00010474124025613984
0.7196516264105322	0.0012092531095288458	0.0012072744983218243	0.0012657807460598315	0.0012627463890100131	0.0012966007615105128	0.00129297143645627	0.001328249562553901	0.0013239954615482789	0.0013909505353412806	0.0013854185343457927	0.048178913932839684	0.047370785472365125	-6.341389345951298e-05	-0.00010507943780677098	-6.323639115302093e-05	-0.00010478530916141482
0.7239878894801961	0.0012089973732215997	0.0012070191804597623	0.0012655130552435409	0.0012624793399089642	0.0012963265528555062	0.0012926979953407727	0.001327968660789723	0.001323715459451623	0.001390656373539292	0.0013851255424622395	0.04817891403104172	0.047370785568918744	-6.306037726108715e-05	-0.00010512327254022513	-6.288386448474736e-05	-0.0001048290211973224
0.7283502807162107	0.001208741530686113	0.0012067637565433198	0.0012652452532352072	0.0012622121798824396	0.0012960522303021279	0.0012924244406457164	0.001327687642348099	0.0013234353410511946	0.0013903620895541785	0.0013848324288814442	0.04817891413090309	0.04737078566710399	-6.270860827231606e-05	-0.0001051667506514753	-6.253308013526304e-05	-0.00010487237760878343
0.7327389575539218	0.001208485582788566	0.00120650822743726	0.0012649773409415315	0.0012619449098349685	0.0012957777947791753	0.0012921507732973005	0.0013274065081805152	0.0013231551072954348	0.0013900676843823791	0.0013845391945958828	0.04817891423245352	0.04737078576695085	-6.235858025804841e-05	-0.00010520987338755172	-6.218403188706922e-05	-0.00010491537963963626
0.7371540783773028	0.001208229530392099	0.0012062525940033132	0.0012647093192660389	0.0012616775306679105	0.001295503247212192	0.0012918769942184766	0.0013271252592351246	0.0013228747591294578	0.0013897731590168426	0.0013842458405945537	0.04817891433572191	0.04737078586848635	-6.201028697941369e-05	-0.00010525264199640061	-6.183671351889242e-05	-0.00010495802853477398
0.74159580252467	0.00120797337435682	0.0012059968571001803	0.0012644411891090755	0.0012614100432794546	0.0012952285885234635	0.0012916031043289486	0.0013268438964567449	0.0013225942974950547	0.0013894785144470258	0.0013839523678629772	0.0481789144407377	0.047370785971738855	-6.166372219379435e-05	-0.0001052950577267453	-6.149111880546232e-05	-0.00010500032553914518
0.746064290294433	0.001207717115539793	0.001205741017583521	0.001264172951367805	0.00126114244856461	0.0012949538196320174	0.0012913291045451717	0.0013265624207868551	0.0013223137233306893	0.0013891837516588903	0.0013836587773831926	0.04817891454753113	0.047370786076741354	-6.131887965471483e-05	-0.00010533712182703159	-6.114724151781714e-05	-0.00010504227189755966
0.7505597029508803	0.0012074607547950447	0.0012054850763059699	0.0012639046069362117	0.001260874747415224	0.001294678941453625	0.0012910549957803545	0.0013262808331635993	0.001322033037571501	0.001388888871634905	0.0013833650701337615	0.04817891465613359	0.0473707861835204	-6.097575311150849e-05	-0.0001053788355441232	-6.080507542274849e-05	-0.00010508386885355048
0.7550822027299987	0.001207204292973571	0.0012052290341171283	0.0012636361567051081	0.0012606069407199703	0.0012944039549008077	0.0012907807789444637	0.0013259991345217935	0.0013217522411493113	0.0013885938753540553	0.0013830712470897723	0.04817891476657632	0.047370786292109626	-6.063433631078863e-05	-0.0001054202001251614	-6.04646142844667e-05	-0.00010512511765098376
0.7596319528453285	0.001206947730923328	0.0012049728918635668	0.001263367601562126	0.0012603390293643522	0.0012941288608828293	0.0012905064549442171	0.0013257173257929156	0.0013214713349926127	0.0013882987637918306	0.0013827773092228355	0.048178914878890734	0.04737078640253915	-6.0294622996920344e-05	-0.0001054612168178426	-6.012585186482289e-05	-0.00010516601953369786
0.7642091174938536	0.001206691069489237	0.001204716650388826	0.0012630989423917198	0.0012600710142307077	0.0012938536603057007	0.0012902320246830914	0.0013254354079051125	0.0013211903200265821	0.001388003537920234	0.0013824832575010874	0.04817891499311007	0.04737078651484148	-5.995660691102134e-05	-0.0001055018868677815	-5.97887819223375e-05	-0.00010520657574397685
0.7688138618619275	0.0012064343095131902	0.0012044603105334196	0.001262830180075175	0.001259802896198208	0.0012935783540721862	0.0012899574890613218	0.0013251533817832044	0.0013209091971730746	0.0013877081987077845	0.0013821890928891925	0.048178915109267154	0.04737078662904813	-5.9620281792516217e-05	-0.0001055422115211202	-5.945339821408768e-05	-0.00010524678752432681
0.7734463521312342	0.0012061774518340451	0.0012042038731348338	0.0012625613154906006	0.001259534676142857	0.0012933029430817944	0.0012896828489759018	0.0013248712483486776	0.0013206279673506282	0.0013874127471195123	0.0013818948163483447	0.04817891522739405	0.04737078674519357	-5.928564137902548e-05	-0.00010558219202255748	-5.9119694495235464e-05	-0.00010528665611631016
0.7781067554847866	0.0012059204972876322	0.0012039473390275334	0.0012622923495129394	0.0012592663549374995	0.0012930274282307946	0.0012894081053205883	0.0013245890085197007	0.001320346631474467	0.0013871171841169708	0.0013816004288362683	0.04817891534752652	0.047370786863311115	-5.895267940678184e-05	-0.00010562182961662558	-5.878766451949957e-05	-0.00010532618276082317
0.7827952401129585	0.0012056634467067506	0.0012036907090429553	0.0012620232830139572	0.0012589979334518163	0.0012927518104122015	0.0012891332589858998	0.0013243066632111092	0.0013200651904564974	0.0013868215106582265	0.0013813059313072208	0.04817891546970068	0.04737078698343402	-5.8621389611268615e-05	-0.00010566112554757923	-5.8457302039599535e-05	-0.00010536536869798496
0.7875119752195561	0.0012054063009211758	0.001203433984009521	0.0012617541168622622	0.0012587294125523307	0.001292476090515792	0.001288858310859122	0.0013240242133344203	0.0013197836452053175	0.0013865257276978707	0.0013810113247119966	0.04817891559394942	0.04737078710559696	-5.829176572624828e-05	-0.00010570008105709183	-5.812860080753324e-05	-0.00010540421516727627
0.792257131027923	0.0012051490607576612	0.0012031771647526258	0.0012614848519232936	0.0012584607931024055	0.0012922002694281016	0.001288583261824306	0.0013237416597978314	0.0013195019966262137	0.0013862298361870197	0.001380716609997925	0.04817891572030954	0.04737078722983676	-5.796380148612168e-05	-0.00010573869738786379	-5.780155457463243e-05	-0.00010544272340687333
0.7970308787870847	0.0012048917270399315	0.001202920252094655	0.0012612154890593258	0.0012581920759622532	0.001291924348032423	0.0012883081127622767	0.0013234590035062206	0.0013192202456211684	0.0013859338370733139	0.00138042178810888	0.04817891584881928	0.04737078735618922	-5.76374906242072e-05	-0.00010577697577984768	-5.747615709197906e-05	-0.0001054808946536201
0.8018333907779276	0.0012046343005887039	0.0012026632468549788	0.0012609460291294844	0.0012579232619889349	0.0012916483272088217	0.0012880328645506315	0.0013231762453611575	0.00131893839308886	0.00138563773130093	0.0013801268599852778	0.048178915979513605	0.04737078748469055	-5.731282687448935e-05	-0.0001058149174728018	-5.715240211126571e-05	-0.00010551873014427726
0.8066648403194178	0.00120437678222167	0.0012024061498499524	0.0012606764729897251	0.0012576543520363588	0.001291372207834121	0.0012877575180637417	0.001322893386260893	0.0013186564399246628	0.0013853415198105696	0.001379831826564079	0.04817891611243323	0.04737078761537811	-5.698980397189635e-05	-0.00010585252370629017	-5.68302833844625e-05	-0.00010555623111385692
0.8115254017748545	0.0012041191727535114	0.0012021489618929267	0.0012604068214928607	0.001257385346955291	0.0012910959907819189	0.0012874820741727608	0.0013226104271003728	0.001318374387020658	0.001385045203539475	0.0013795366887787992	0.048178916247613855	0.047370787748290635	-5.666841565099556e-05	-0.00010588979571662938	-5.6509794664066915e-05	-0.00010559339879595564
0.8164152505581643	0.0012038614729959003	0.0012018916837942468	0.0012601370754885472	0.001257116247593354	0.0012908196769225871	0.0012872065337456227	0.001322327368771238	0.0013180922352656298	0.0013847487834214292	0.0013792414475595047	0.04817891638509668	0.04737078788346629	-5.634865564832503e-05	-0.00010592673474005276	-5.6190929704130754e-05	-0.00010563023442328179
0.8213345631402307	0.0012036036837574998	0.0012016343163612552	0.0012598672358232973	0.0012568470547950298	0.0012905432671232733	0.0012869308976470489	0.001322044212161829	0.0013178099855450725	0.001384452260386758	0.0013789461038328206	0.04817891652492151	0.04737078802094491	-5.6030517701533e-05	-0.0001059633420114614	-5.587368225978828e-05	-0.00010566673922721148
0.8262835170552626	0.00120334580584397	0.0012013768603982913	0.0012595973033404804	0.0012565777694016653	0.0012902667622479054	0.0012866551667385481	0.0013217609581571877	0.0013175276387411912	0.0013841556353623337	0.0013786506585219298	0.04817891666712825	0.04737078816076533	-5.571399555007184e-05	-0.0001059996187641743	-5.555804608795012e-05	-0.00010570291443753876
0.8312622909072027	0.0012030878400579714	0.0012011193167067071	0.001259327278880322	0.001256308392251476	0.0012899901631571956	0.0012863793418784243	0.001321477607639062	0.0013172451957329117	0.0013838589092715812	0.0013783551125465857	0.04817891681176062	0.04737078830296932	-5.539908293505924e-05	-0.00010603556622956756	-5.524401494727549e-05	-0.00010573876128225357
0.8362710643761712	0.0012028297871991694	0.001200861686084858	0.0012590571632799187	0.0012560389241795488	0.0012897134707086466	0.0012861034239217792	0.001321194161485911	0.0013169626573958785	0.0013835620830344837	0.0013780594668231084	0.04817891695885784	0.04737078844759774	-5.50857736000554e-05	-0.0001060711856380736	-5.4931582598977124e-05	-0.00010577428098862418
0.8413100182249524	0.001202571648064231	0.0012006039693281095	0.0012587869573732285	0.0012557693660178433	0.0012894366857565504	0.001285827413720513	0.001320910620572907	0.00131668002460246	0.00138326515756758	0.0013777637222643926	0.04817891710846497	0.04737078859469411	-5.47740612913683e-05	-0.00010610647821832075	-5.4620742806765765e-05	-0.00010580947478158742
0.8463793343055166	0.0012023134234468416	0.0012003461672288503	0.0012585166619910866	0.0012554997185952033	0.0012891598091519985	0.001285551312123335	0.0013206269857719444	0.0013163972982217572	0.001382968133783979	0.0013774678797799113	0.048178917260625426	0.04737078874430131	-5.446393975802599e-05	-0.00010614144519746627	-5.431148933679464e-05	-0.00010584434388422048
0.8514791955655843	0.0012020551141376967	0.0012000882805764835	0.0012582462779612013	0.0012552299827373573	0.0012888828417428795	0.0012852751199757637	0.001320343257951636	0.001316114479119603	0.0013826710125933541	0.001377171940275723	0.04817891741538328	0.04737078889646127	-5.415540275197084e-05	-0.00010617608780064125	-5.4003815959144386e-05	-0.0001058788895192675
0.8566097860552276	0.0012017967209245134	0.001199830310157437	0.0012579758061081656	0.001254960159266915	0.0012886057843738924	0.0012849988381201285	0.001320059437977328	0.0013158315681585677	0.0013823737949019586	0.0013768759046544703	0.04817891757278393	0.047370789051220955	-5.384844402851752e-05	-0.00010621040725089514	-5.3697716446296506e-05	-0.00010591311290600314
0.861771290933513	0.001201538244592033	0.001199572256755172	0.0012577052472534556	0.0012546902490033908	0.001288328637886544	0.0012847224673955852	0.0013197755267110966	0.0013155485661979693	0.0013820764816126218	0.0013765797738153954	0.04817891773287372	0.04737078920862319	-5.3543057346935874e-05	-0.00010624440477000063	-5.339318457488196e-05	-0.00010594701526239758
0.8669638964751838	0.001201279685922026	0.0011993141211501781	0.0012574346022154398	0.0012544202527631873	0.001288051403119158	0.0012844460086381085	0.0013194915250117575	0.0013152654740938713	0.0013817790736247626	0.0013762835486543343	0.048178917895698885	0.0473707893687161	-5.323923647027051e-05	-0.00010627808157762098	-5.309021412570891e-05	-0.00010598059780539404
0.8721877900773816	0.0012010210456932955	0.001199055904119986	0.0012571638718093822	0.0012541501713596154	0.0012877740809068771	0.0012841694626805034	0.0013192074337348696	0.001314982292699091	0.001381481571834387	0.0013759872300637284	0.048178918061307016	0.04737078953154519	-5.293697516561835e-05	-0.00010631143889114347	-5.278879888309662e-05	-0.00010601386174860505
0.877443160266411	0.0012007623246816836	0.0011987976064391716	0.0012568930568474476	0.001253880005602894	0.0012874966720816726	0.001283892830352413	0.001318923253732743	0.0013146990228632084	0.0013811839771340993	0.0013756908189326326	0.048178918229747875	0.04737078969715902	-5.263626720468373e-05	-0.00010634447792620683	-5.24889326361383e-05	-0.00010604680830397784
0.8827301967045416	0.0012005035236600748	0.001198539228879354	0.0012566221581387052	0.001253609756300154	0.0012872191774723441	0.0012836161124803174	0.0013186389858544378	0.001314415665432565	0.0013808862904131072	0.0013753943161467152	0.048178918401070046	0.04737078986560585	-5.2337106363861685e-05	-0.00010637719989625705	-5.219060917874274e-05	-0.00010607943868196079
0.8880490901968541	0.0012002446433984025	0.001198280772209211	0.0012563511764891386	0.0012533394242554463	0.0012869415979045308	0.0012833393098875439	0.001318354630945779	0.0013141322212502757	0.0013805885125572248	0.0013750977225882653	0.04817891857532453	0.047370790036936124	-5.203948642458489e-05	-0.00010640960601285276	-5.189382230978701e-05	-0.0001061117540905876
0.8934000326981257	0.0011999856846636556	0.0011980222371944743	0.0012560801127016463	0.0012530690102697457	0.0012866639342007113	0.0012830624233942697	0.0013180701898493552	0.0013138486911562282	0.0013802906444488798	0.0013748010391362007	0.04817891875256277	0.047370790211199026	-5.1743401173171e-05	-0.00010644169748444399	-5.159856583300537e-05	-0.00010614375573511636
0.8987832173197573	0.0011997266482198807	0.0011977636245979445	0.0012558089675760538	0.0012527985151409597	0.0012863861871802182	0.0012827854538175322	0.0013177856634045276	0.0013135650759870967	0.0013799926869671273	0.0013745042666660752	0.04817891893283456	0.04737079038844528	-5.1448844401641436e-05	-0.00010647347551784314	-5.130483355766935e-05	-0.00010617544481864027
0.904198838336744	0.0011994675348281903	0.0011975049351794882	0.0012555377419091102	0.0012525279396639298	0.0012861083576592334	0.0012825084019712314	0.001317501052447437	0.0013132813765763436	0.001379694640987642	0.0013742074060500837	0.04817891911619514	0.04737079056872843	-5.115580990792956e-05	-0.00010650494131791977	-5.1012619299073414e-05	-0.00010620682254272595
0.9096470911946843	0.0011992083452467678	0.0011972461696960512	0.0012552664364945036	0.0012522572846304396	0.0012858304464508025	0.0012822312686661351	0.0013172163578110078	0.0013129975937542235	0.0013793965073827376	0.0013739104581570666	0.04817891930269706	0.04737079075210059	-5.086429149564475e-05	-0.00010653609608643477	-5.0721916878257445e-05	-0.00010623789010588691
0.915128172516836	0.0011989490802308705	0.0011969873289016575	0.001254995052122859	0.0012519865508292224	0.0012855524543648365	0.0012819540547098888	0.0013169315803249551	0.0013127137283477958	0.0013790982870213677	0.0013736134238525191	0.0481789194923964	0.04737079093861613	-5.057428297458588e-05	-0.00010656694102273434	-5.0432720122256525e-05	-0.00010626864870402764
0.9206422801112097	0.0011986897405328444	0.0011967284135474207	0.0012547235895817542	0.0012517157390459655	0.0012852743822081229	0.0012816767609070208	0.0013166467208157958	0.0013124297811809285	0.0013787999807691352	0.0013733163039986013	0.04817891968534893	0.04737079112833151	-5.0285778160658046e-05	-0.00010659747732313929	-5.01450228646283e-05	-0.00010629909953066563
0.9261896129777101	0.0011984303269021212	0.0011964694243815496	0.0012544520496557189	0.0012514448500633196	0.0012849962307843305	0.0012813993880589484	0.0013163617801068498	0.001312145753074301	0.001378501589488298	0.0013730190994541373	0.04817891988161146	0.047370791321299587	-4.9998770877399124e-05	-0.00010662770618308226	-4.985881894566113e-05	-0.00010632924377698694
0.931770371315315	0.0011981708400852248	0.0011962103621493486	0.0012541804331262407	0.001251173884660902	0.0012847180008940086	0.0012811219369639843	0.0013160767590182447	0.0013118616448454191	0.0013782031140377735	0.001372721811074631	0.048178920081240896	0.04737079151757841	-4.971325495460588e-05	-0.0001066576287944987	-4.957410221262393e-05	-0.00010635908263179061
0.9373847565293029	0.0011979112808257848	0.0011959512275932316	0.001253908740771778	0.0012509028436153019	0.0012844396933346072	0.0012808444084173433	0.0013157916583669328	0.0013115774573086148	0.0013779045552731537	0.001372424439712265	0.0481789202842968	0.04737079171722707	-4.942922422883356e-05	-0.00010668724634532722	-4.929086651962733e-05	-0.00010638861728054505
0.9430329712385201	0.0011976516498645399	0.0011956920214527265	0.0012536369733677627	0.0012506317277000945	0.0012841613089004762	0.0012805668032111518	0.0013155064789666918	0.0013112931912750577	0.0013776059140467064	0.0013721269862159173	0.04817892049083997	0.04737079192030309	-4.914667254476979e-05	-0.00010671656002292362	-4.9009105728137214e-05	-0.00010641784890608186
0.9487152192826929	0.001197391947939339	0.0011954327444644777	0.0012533651316866058	0.00125036053768584	0.0012838828483828703	0.0012802891221344523	0.0013152212216281291	0.0013110088475527617	0.0013773071912073832	0.0013718294514311626	0.04817892070093067	0.04737079212686826	-4.886559375387456e-05	-0.0001067455710098697	-4.8728813707085705e-05	-0.00010644677868840158
0.9544317057297852	0.0011971321757851614	0.0011951733973622623	0.0012530932164977137	0.0012500892743401001	0.001283604312569969	0.0012800113659732146	0.001314935887158701	0.0013107244269465932	0.0013770083876008352	0.0013715318362002853	0.04817892091463063	0.0473707923369814	-4.858598171590678e-05	-0.00010677428048710969	-4.844998433359282e-05	-0.00010647540780550635
0.9601826368833979	0.0011968723341341046	0.0011949139808769818	0.0012528212285674786	0.0012498179384274307	0.001283325702246865	0.0012797335355103346	0.0013146504763627042	0.0013104399302582728	0.001376709504069408	0.0013712341413622774	0.04817892113200414	0.04737079255070641	-4.8307830298841004e-05	-0.00010680268963314532	-4.8172611492300343e-05	-0.00010650373743140151
0.9659682202902156	0.0011966124237154105	0.0011946544957366872	0.0012525491686593054	0.0012495465307094077	0.0012830470181955877	0.0012794556315256552	0.0013143649900412976	0.0013101553582863944	0.001376410541452162	0.0013709363677528626	0.04817892135311362	0.047370792768105005	-4.803113337824294e-05	-0.00010683079962220399	-4.789668907621836e-05	-0.00010653176873787196
0.9717886647474951	0.001196352445255458	0.0011943949426665703	0.001252277037533603	0.0012492750519446161	0.001282768261195103	0.001279177654795959	0.0013140794289925027	0.001309870711826421	0.001376111500584872	0.0013706385162044878	0.04817892157802606	0.047370792989243134	-4.7755884838407425e-05	-0.00010685861162595955	-4.762221098671138e-05	-0.0001065595028930666
0.9776441803106027	0.0011960923994777817	0.001194135322388986	0.0012520048359478024	0.001249003502888676	0.0012824894320213264	0.0012788996060949928	0.0013137937940112152	0.0013095859916707057	0.0013758123823000433	0.0013703405875463478	0.04817892180680777	0.04737079321418582	-4.74820785719976e-05	-0.00010688612681281073	-4.7349171133512225e-05	-0.00010658694106213673
0.9835349783005937	0.0011958322871030754	0.0011938756356234467	0.0012517325646563637	0.0012487318842942354	0.0012822105314471274	0.0012786214861934596	0.0013135080858892156	0.0013093011986084855	0.0013755131874269167	0.00137004258260438	0.04817892203952715	0.047370793442998466	-4.7209708480835944e-05	-0.00010691334634863048	-4.707756343583225e-05	-0.00010661408440823528
0.9894612713118381	0.0011955721088491918	0.0011936158830866345	0.0012514602244107767	0.001248460196910984	0.001281931560242338	0.0012783432958590368	0.0013132223054151664	0.001309016333425901	0.0013752139167914764	0.0013697445022012814	0.048178922276251764	0.04737079367575026	-4.693876847579326e-05	-0.00010694027139601658	-4.680738182104294e-05	-0.00010664093408968567
0.9954232732196957	0.0011953118654311628	0.0011933560654924147	0.001251187815959577	0.001248188441485665	0.0012816525191737612	0.0012780650358563837	0.0013129364533746354	0.0013087313969060033	0.0013749145712164585	0.001369446347156517	0.04817892251705296	0.0473707939125107	-4.66692524767609e-05	-0.00010696690311423618	-4.6538620226271865e-05	-0.00010666749126297947
1.0014211991882311	0.0011950515575611996	0.001193096183551832	0.001250915340048349	0.0012479166187620743	0.0012813734090051797	0.0012777867069471431	0.0013126505305500922	0.0013084463898287526	0.001374615151521363	0.0013691481182863219	0.0481789227620015	0.04737079415334862	-4.640115441298387e-05	-0.00010699324265875387	-4.6271272598055746e-05	-0.00010669375708088902
1.0074552656779823	0.0011947911859487021	0.0011928362379731298	0.0012506427974197387	0.001247644729481081	0.0012810942304973677	0.0012775083098899589	0.001312364537720927	0.0013081613129710438	0.0013743156585224636	0.0013688498164037214	0.04817892301117115	0.04737079439833586	-4.613446822335221e-05	-0.00010701929118200892	-4.6005332891896344e-05	-0.00010671973269199553
1.013525690453769	0.0011945307513002712	0.001192576229461754	0.0012503701888134597	0.0012473727743806237	0.0012808149844080942	0.0012772298454404804	0.0013120784756634517	0.0013078761671067017	0.0013740160930328135	0.0013685514423185338	0.048178923264634854	0.04737079464754603	-4.586918785683125e-05	-0.0001070450498337483	-4.5740795073703766e-05	-0.00010674541924274306
1.0196326925925556	0.0011942702543197097	0.0011923161587203575	0.0012500975149662998	0.0012471007541957275	0.0012805356714921344	0.00127695131435137	0.0013117923451509128	0.0013075909530064962	0.0013737164558622556	0.0013682529968373786	0.04817892352246902	0.04737079490105292	-4.560530727205914e-05	-0.00010707051975955562	-4.547765311921359e-05	-0.00010677081787588416
1.0257764924913542	0.0011940096957080346	0.0011920560264488136	0.0012498247766121367	0.0012468286696585072	0.0012802562925012793	0.0012766727173723134	0.0013115061469535002	0.0013073056714381474	0.0013734167478174348	0.0013679544807636895	0.048178923784748286	0.047370795158931424	-4.53428204379297e-05	-0.00010709570210160058	-4.521590101405626e-05	-0.0001067959297301746
1.0319573118751795	0.0011937490761634885	0.0011917958333442255	0.0012495519744819372	0.001246556521498183	0.0012799768481843448	0.0012763940552500321	0.001311219881838358	0.001307020323166343	0.0013731169697018075	0.001367655894897726	0.048178924051553794	0.04737079542125865	-4.5081721333758984e-05	-0.00010712059799888873	-4.495553275442321e-05	-0.00010682075594142804
1.0381753738050519	0.0011934883963815425	0.0011915355801009235	0.0012492791093037742	0.0012462843104410798	0.0012796973392871776	0.001276115328728284	0.0013109335505695878	0.0013067349089527355	0.0013728171223156471	0.0013673572400365742	0.048178924322962634	0.047370795688112206	-4.482200394928526e-05	-0.00010714520858662313	-4.469654234699749e-05	-0.00010684529764193318
1.0444309026860459	0.0011932276570549075	0.0011912752674104932	0.001249006181802833	0.0012460120372106461	0.001279417766552671	0.0012758365385478827	0.001310647153908267	0.0013064494295559647	0.0013725172064560612	0.0013670585169741692	0.04817892459905625	0.047370795959572144	-4.4563662284738403e-05	-0.00010716953499564918	-4.443892380874559e-05	-0.00010686955595928804
1.05072412427539	0.0011929668588735454	0.0011910148959617666	0.00124873319270142	0.0012457397025274592	0.0012791381307207706	0.0012755576854467023	0.001310360692612454	0.0013061638857316605	0.0013722172229169967	0.0013667597265012983	0.048178924879917324	0.047370796235719145	-4.430669035163093e-05	-0.0001071935783545086	-4.418267116780561e-05	-0.00010689353201859264
1.057055265690613	0.0011927060025246749	0.001190754466440841	0.0012484601427189743	0.0012454673071092314	0.0012788584325284813	0.0012752787701596862	0.001310074167437198	0.0013058782782324517	0.0013719171724892504	0.0013664608694056112	0.04817892516562936	0.047370796516636046	-4.4051082172494316e-05	-0.00010721733978788506	-4.392777846351503e-05	-0.00010691722694133876
1.0634245554177415	0.0011924450886927785	0.001190493979531082	0.0012481870325720703	0.001245194851670823	0.0012785786727098798	0.001274999793418856	0.0013097875791345456	0.0013055926078079777	0.0013716170559604814	0.001366161946471631	0.04817892545627738	0.0473707968024063	-4.3796831780656964e-05	-0.00010724082041546623	-4.367423974604989e-05	-0.00010694064184474383
1.0698322233195456	0.0011921841180596176	0.0011902334359131354	0.0012479138629744402	0.0012449223369242546	0.0012782988519961288	0.0012747207559533256	0.0013095009284535628	0.0013053068752049012	0.001371316874115222	0.0013658629584807657	0.048178925751948626	0.047370797093114515	-4.354393322120176e-05	-0.00010726402135430302	-4.3422049077049274e-05	-0.00010696377784222277
1.0762785006438331	0.001191923091304238	0.0011899728362649406	0.0012476406346369699	0.0012446497635787077	0.0012780189711154761	0.001274441658489307	0.0013092142161403282	0.0013050210811669126	0.001371016627734886	0.001365563906211319	0.04817892605272982	0.04737079738884841	-4.329238055059137e-05	-0.00010728694371728298	-4.317120052944878e-05	-0.00010698663604327696
1.0827636200317978	0.0011916620091029773	0.0011897121812617316	0.0012473673482677168	0.0012443771323405466	0.0012777390307932772	0.0012741625017501244	0.0013089274429379592	0.0013047352264347486	0.001370716317597781	0.0013652647904385015	0.048178926358712786	0.04737079768969594	-4.304216783669601e-05	-0.00010730958861251971	-4.292168818799402e-05	-0.00010700921755349424
1.089287815526412	0.0011914008721294847	0.0011894514715760551	0.0012470940045719212	0.0012441044439133189	0.001277459031751998	0.0012738832864562211	0.0013086406095866154	0.0013044493117461949	0.001370415944479123	0.001364965611934442	0.0481789266699886	0.04737079799574705	-4.2793289159612224e-05	-0.00010733195714524024	-4.2673506149337737e-05	-0.00010703152347496525
1.0958513225808764	0.0011911396810547147	0.001189190707877773	0.001246820604252011	0.0012438316989977682	0.0012771789747112266	0.0012736040133251702	0.0013083537168235065	0.0013041633378360997	0.001370115509151041	0.0013646663714681942	0.04817892698664901	0.04737079830709351	-4.254573861162125e-05	-0.00010735405041714663	-4.242664852199818e-05	-0.00010705355490564505
1.1024543780671139	0.0011908784365469484	0.0011889298908340747	0.0012465471480076087	0.0012435588982918475	0.001276898860387681	0.0012733246830716868	0.001308066765382904	0.0013038773054363864	0.001369815012382589	0.0013643670698057554	0.048178927308790344	0.047370798623828377	-4.2299510296689435e-05	-0.00010737586952475064	-4.2181109426692176e-05	-0.00010707531293960293
1.1090972202843215	0.0011906171392718	0.0011886690211094855	0.0012462736365355586	0.0012432860424907224	0.001276618689495227	0.0012730452964076343	0.0013077797559961626	0.0013035912152760585	0.001369514454939766	0.001364067707710068	0.04817892763650781	0.04737079894604635	-4.205459833120373e-05	-0.00010739741556081706	-4.1936882996335134e-05	-0.00010709679866657829
1.115780088967567	0.0011903557898922247	0.0011884080993658827	0.0012460000705299128	0.00124301313228679	0.0012763384627448807	0.0012727658540420419	0.0013074926893917123	0.0013033050680812176	0.0013692138375855148	0.0013637682859410417	0.048178927969900774	0.04737079927384344	-4.1810996843971715e-05	-0.00010741868961386403	-4.169396337584674e-05	-0.00010711801317137004
1.1225032252964444	0.0011900943890685363	0.0011881471262625016	0.0012457264506819665	0.0012427401683696865	0.0012760581808448283	0.0012724863566811128	0.0013072055662950897	0.0013030188645750747	0.0013689131610797448	0.0013634688052555617	0.04817892830906835	0.047370799607318846	-4.156869997636037e-05	-0.00010743969276821863	-4.145234472352488e-05	-0.00010713895753661218
1.1292668719037753	0.0011898329374584076	0.001187886102455936	0.001245452777680251	0.0012424671514262896	0.0012757778445004278	0.0012722068050282265	0.0013069183874289338	0.0013027326054779488	0.0013686124261793403	0.0013631692664074907	0.04817892865411198	0.047370799946571666	-4.132770188275403e-05	-0.000107460426104794	-4.121202120981049e-05	-0.00010715963283919328
1.1360712728843656	0.0011895714357168848	0.0011876250286001703	0.00124517905221055	0.001242194082140746	0.0012754974544142248	0.001271927199783967	0.0013066311535130032	0.0013024462915072982	0.001368311633638165	0.0013628696701477004	0.0481789290051349	0.0473708002917036	-4.108799673009644e-05	-0.00010748089069947953	-4.0972987017620643e-05	-0.00010718004015139448
1.1429166738038161	0.001189309884496399	0.0011873639053465684	0.0012449052749559121	0.0012419209611944661	0.0012752170112859643	0.0012716475416461198	0.0013063438652641901	0.0013021599233777152	0.0013680107842070867	0.0013625700172240646	0.04817892936224369	0.04737080064281891	-4.0849578698681777e-05	-0.00010750108762466737	-4.0735236343986125e-05	-0.00010720018054352631
1.1498033217073829	0.0011890482844467728	0.0011871027333438923	0.0012446314465966572	0.001241647789266139	0.0012749365158125953	0.0012713678313096826	0.0013060565233965233	0.001301873501800941	0.001367709878633975	0.0013622703083814762	0.048178929725544904	0.04737080100002309	-4.061244198144687e-05	-0.00010752101794722635	-4.049876339805303e-05	-0.00010722005507948773
1.1567314651288954	0.0011887866362152383	0.0011868415132383178	0.0012443575678103978	0.0012413745670317537	0.001274655968688296	0.0012710880694668902	0.001305769128621193	0.0013015870274858858	0.0013674089176637315	0.00136197054436187	0.04817893009514684	0.04737080136342239	-4.037658078451245e-05	-0.00010754068272947337	-4.026356240223461e-05	-0.00010723966481873681
1.1637013540997225	0.0011885249404464415	0.0011865802456734393	0.001244083639272038	0.0012411012951645984	0.0012743753706044724	0.0012708082568072116	0.0013054816816465517	0.0013013005011386326	0.0013671079020382874	0.001361670725904221	0.048178930471161605	0.047370801733126244	-4.0141989328140726e-05	-0.0001075600830311163	-4.002962759279416e-05	-0.00010725901081759526
1.1707132401577995	0.0011882631977824538	0.0011863189312902804	0.0012438096616537902	0.001240827974335276	0.0012740947222497734	0.0012705283940173705	0.0013051941831781287	0.001301013923462451	0.00136680683249662	0.0013613708537445663	0.04817893085370203	0.04737080210924601	-3.9908661845514115e-05	-0.00010757921990606212	-3.979695321890131e-05	-0.00010727809412650058
1.177767376356704	0.001188001408862783	0.0011860575707273078	0.0012435356356251905	0.0012405546052117154	0.0012738140243101054	0.0012702484817813538	0.0013049066339186463	0.00130072729515781	0.0013665057097747688	0.001361070928616014	0.04817893124288229	0.04737080249189552	-3.9676592583581805e-05	-0.00010759809440374912	-3.956553354397818e-05	-0.00010729691579317024
1.1848640172747877	0.0011877395743243877	0.001185796164620437	0.0012432615618531	0.0012402811884591847	0.0012735332774686415	0.0012699685207804192	0.0013046190345680241	0.0013004406169223877	0.0013662045346058433	0.0013607709512487522	0.04817893163882013	0.0473708028811879	-3.944577580322628e-05	-0.00010761670756992414	-3.933536284474182e-05	-0.00010731547685954856
1.1920034190243662	0.0011874776948016812	0.0011855347136030523	0.0012429874410017257	0.0012400077247402969	0.0012732524824058315	0.001269688511693116	0.0013043313858233992	0.0013001538894510862	0.0013659033077200377	0.0013604709223700706	0.04817893204163493	0.047370803277242454	-3.9216205778999647e-05	-0.00010763506044469962	-3.910643541182868e-05	-0.00010733377836322222
1.1991858392609598	0.0011872157709265517	0.0011852732183060047	0.0012427132737326293	0.0012397342147150289	0.001272971639799421	0.0012694084551952884	0.001304043688379135	0.0012998671134360424	0.001365602029844647	0.0013601708427043648	0.048178932451448206	0.047370803680177556	-3.8987876799290166e-05	-0.00010765315406338627	-3.887874554975301e-05	-0.00010735182133680965
1.2064115371925936	0.0011869538033283675	0.0011850116793576404	0.0012424390607047406	0.001239460659040732	0.0012726907503244577	0.001269128351960097	0.0013037559429268336	0.0012995802895666437	0.0013653007017040792	0.001359870712973158	0.04817893286838216	0.04737080409011449	-3.87607831670439e-05	-0.0001076709894579364	-3.865228757712891e-05	-0.00010736960680868268
1.2136807735891502	0.00118669179263399	0.001184750097383796	0.0012421648025743635	0.0012391870583721395	0.0012724098146533025	0.0012688482026580203	0.0013034681501553475	0.0012992934185295354	0.0013649993240198608	0.0013595705338951033	0.048178933292563016	0.04737080450717699	-3.853491919923735e-05	-0.00010768856765483448	-3.8427055827044976e-05	-0.0001073871358029943
1.2209938107917835	0.0011864297394677827	0.0011844884730078194	0.001241890499995193	0.0012389134133613806	0.001272128833455647	0.0012685680079568748	0.001303180310750794	0.0012990065010086344	0.0013646978975106606	0.001359270306186008	0.048178933724119334	0.04737080493148988	-3.83102792271689e-05	-0.00010770588967581873	-3.820304464645374e-05	-0.00010740440933806883
1.2283509127223842	0.001186167644451626	0.0011842268068505775	0.0012416161536183282	0.001238639724657995	0.00127184780739852	0.001268287768521825	0.0013028924253965669	0.0012987195376851469	0.001364396422892296	0.0013589700305588388	0.04817893416318042	0.04737080536318207	-3.8086857596486556e-05	-0.00010772295653765918	-3.79802483970737e-05	-0.00010742142842851132
1.2357523448931043	0.0011859055082049318	0.0011839650995304693	0.0012413417640922827	0.001238365992908941	0.0012715667371463089	0.0012680074850153942	0.0013026044947733518	0.0012984325292375734	0.001364094900877752	0.0013586697077237393	0.048178934609878925	0.047370805802383106	-3.7864648667423895e-05	-0.00010773976925243511	-3.775866145498685e-05	-0.0001074381940837088
1.2431983744159416	0.0011856433313446452	0.001183703351663435	0.0012410673320629956	0.0012380922187586103	0.0012712856233607604	0.001267727158097479	0.0013023165195591348	0.0012981454763417298	0.0013637933321771906	0.0013583693383880419	0.04817893506434958	0.047370806249227564	-3.7643646815049836e-05	-0.00010775632882767394	-3.7538278210735854e-05	-0.0001074547073076082
1.2506892700123766	0.0011853811144852682	0.0011834415638629747	0.001240792858173846	0.001237818402848844	0.0012710044667010052	0.0012674467884253643	0.00130202850042922	0.0012978583796707543	0.0013634917174979659	0.0013580689232562844	0.048178935526730395	0.04737080670384753	-3.7423846428796814e-05	-0.00010777263626510214	-3.7319093069573817e-05	-0.00010747096909941023
1.2582253020230734	0.0011851188582388628	0.0011831797367401532	0.0012405183430656674	0.001237544545818938	0.0012707232678235629	0.0012671663766537333	0.0013017404380562404	0.0012975712398951246	0.001363190057544641	0.0013577684630302234	0.048178935997159666	0.04737080716638172	-3.720524191352936e-05	-0.00010778869256294898	-3.710110045200554e-05	-0.00010748698045462413
1.2658067424176331	0.0011848565632150635	0.0011829178709036135	0.0012402437873767502	0.0012372706483056567	0.0012704420273823552	0.0012668859234346757	0.0013014523331101675	0.001297284057682666	0.0013628883530189917	0.0013574679584088388	0.048178936475781316	0.04737080763697016	-3.698782768860043e-05	-0.00010780449871328202	-3.688429479303812e-05	-0.00010750274236256963
1.2734338648044117	0.0011845942300210987	0.0011826559669595906	0.001239969191742873	0.0012369967109432524	0.0012701607460287253	0.0012666054294177133	0.0013011641862583354	0.0012969968336985728	0.001362586604620037	0.0013571674100883648	0.0481789369627382	0.04737080811575534	-3.677159818843423e-05	-0.00010782005570317277	-3.666867054261114e-05	-0.00010751825580718188
1.2811069444403917	0.0011843318592617905	0.001182394025511923	0.0012396945567972946	0.0012367227343634717	0.0012698794244114444	0.0012663248952498006	0.0013008759981654428	0.001296709568605413	0.0013622848130440386	0.0013568668187622893	0.04817893745817968	0.04737080860288074	-3.6556547862914845e-05	-0.00010783536451550169	-3.645422216626282e-05	-0.00010753352176931519
1.2888262582411194	0.0011840694515395742	0.001182132047162065	0.0012394198831707833	0.0012364487191955668	0.0012695980631767271	0.0012660443215753423	0.0013005877694935713	0.001296422263063147	0.0013619829789845224	0.0013565661851213735	0.04817893796225287	0.04737080909849579	-3.6342671176789465e-05	-0.00010785042612704299	-3.624094414415857e-05	-0.00010754854122255186
1.296592084790695	0.0011838070074545125	0.0011818700325090992	0.0012391451714916203	0.001236174666066319	0.0012693166629682475	0.0012657637090362124	0.0013002995009022036	0.0012961349177291416	0.0013616811031322929	0.0013562655098536716	0.048178938475113314	0.047370809602748136	-3.612996261026513e-05	-0.00010786524150985244	-3.602883097193754e-05	-0.00010756331513619988
1.3044047043518285	0.0011835445276042998	0.0011816079821497481	0.0012388704223856176	0.0012359005756000397	0.0012690352244271487	0.0012654830582717578	0.0013000111930482284	0.0012958475332581823	0.0013613791861754442	0.001355964793644535	0.04817893899691417	0.04737081011579156	-3.591841665899487e-05	-0.00010787981163096205	-3.581787716075424e-05	-0.000107577844474821
1.312264398875954	0.0011832820125842823	0.0011813458966783885	0.0012385956364761273	0.0012356264484185877	0.001268753748192058	0.001265202369918819	0.0012997228465859612	0.0012955601103024857	0.0013610772287993777	0.0013556640371766347	0.048178939527815046	0.0473708106377825	-3.570802783403604e-05	-0.00010789413745168619	-3.56080772369316e-05	-0.00010759213019681524
1.320171452013404	0.0011830194629874706	0.0011810837766870622	0.0012383208143840615	0.0012353522851413898	0.001268472234899103	0.0012649216446117427	0.0012994344621671565	0.0012952726495117188	0.0013607752316868189	0.0013553632411299752	0.048178940067975615	0.047370811168877654	-3.549879066212791e-05	-0.00010790821992870403	-3.539942574255772e-05	-0.00010760617325633604
1.3281261491236485	0.001182756879404543	0.0011808216227654899	0.0012380459567278962	0.00123507808638544	0.001268190685181919	0.0012646408829823904	0.0012991460404410198	0.0012949851515330047	0.0013604731955178236	0.0013550624061819023	0.04817894061756093	0.047370811709239145	-3.5290699685483484e-05	-0.00010792206001281057	-3.51919172351528e-05	-0.00010761997460137507
1.3361287772855897	0.0011824942624238755	0.0011805594355010856	0.0012377710641236967	0.001234803852765328	0.0012679090996716722	0.0012643600856601617	0.0012988575820542278	0.001294697617010947	0.0013601711209698054	0.00135476153300713	0.048178941176736996	0.047370812259030254	-3.508374946244175e-05	-0.0001079356586504987	-3.4985546288113234e-05	-0.00010763353517553864
1.3441796253079266	0.0011822316126315312	0.0011802972154789614	0.0012374961371851149	0.001234529584893237	0.001267627478997059	0.0012640792532719952	0.0012985690876509285	0.0012944100465876309	0.001359869008717535	0.0013544606222777415	0.04817894174567298	0.04737081281841847	-3.4877934566704405e-05	-0.00010794901678154445	-3.478030749068384e-05	-0.0001076468559169097
1.352278983739575	0.001181968930611301	0.0011800349632819511	0.0012372211765234243	0.0012342552833789734	0.001267345823784342	0.0012637983864423948	0.0012982805578727794	0.0012941224409026514	0.0013595668594331754	0.0013541596746632146	0.048178942324542104	0.04737081338757259	-3.4673249587710564e-05	-0.00010796213534014498	-3.4576195447291735e-05	-0.00010765993775641025
1.3604271448801535	0.0011817062169446938	0.0011797726794906243	0.001236946182747514	0.0012339809488299733	0.001267064134657343	0.001263517485793442	0.0012979919933589388	0.0012938348005931246	0.0013592646737862785	0.0013538586908304407	0.04817894291352004	0.04737081396666643	-3.446968913167758e-05	-0.00010797501525713904	-3.437320477880923e-05	-0.00010767278162129856
1.3686244027905345	0.0011814434722109595	0.001179510364683286	0.001236671156463912	0.0012337065818513137	0.0012667824122374676	0.0012632365519448024	0.001297703394746093	0.0012935471262936927	0.0013589624524438107	0.001353557671443725	0.04817894351278684	0.04737081455587406	-3.42672478201439e-05	-0.00010798765745612116	-3.4171330122401145e-05	-0.00010768538843405895
1.3768710533034536	0.0011811806969871015	0.0011792480194359996	0.0012363960982768008	0.001233432183045725	0.0012665006571437182	0.0012629555855137437	0.0012974147626684666	0.001293259418636548	0.0013586601960701645	0.001353256617164811	0.0481789441225229	0.04737081515537727	-3.4065920290954343e-05	-0.0001080000628556066	-3.397056613099747e-05	-0.00010769775911090296
1.3851673940341884	0.0011809178918478914	0.0011789856443225985	0.0012361210087880258	0.001233157753013613	0.0012662188699927076	0.001262674587115151	0.001297126097757839	0.0012929716782514433	0.0013583579053271766	0.0013529555286528959	0.048178944742913565	0.0473708157653572	-3.3865701198010356e-05	-0.00010801223236803215	-3.377090747305744e-05	-0.00010770989456065916
1.3935137243912972	0.001180655057365879	0.0011787232399147055	0.001235845888597114	0.0012328832923530725	0.0012659370513986772	0.0012623935573615498	0.0012968374006435636	0.001292683905765714	0.0013580555808741458	0.0013526544065646522	0.04817894537415013	0.04737081638599852	-3.366658521136712e-05	-0.00010802416690042227	-3.3572348833624255e-05	-0.0001077217956877985
1.4019103455874267	0.0011803921941114116	0.0011784608067817374	0.0012355707383012906	0.0012326088016598941	0.0012656552019735066	0.0012621124968631053	0.0012965486719525752	0.0012923961018042856	0.0013577532233678428	0.001352353251554232	0.04817894601642146	0.04737081701749152	-3.346856701799683e-05	-0.00010803586735580462	-3.337488491472751e-05	-0.00010773346339340573
1.410357560650181	0.0011801293026526365	0.0011781983454909168	0.001235295558495479	0.001232334281527581	0.0012653733223267258	0.0012618314062276413	0.0012962599123094035	0.0012921082669896861	0.0013574508334625256	0.0013520520642732847	0.04817894666992449	0.04737081766002703	-3.327164132069238e-05	-0.00010804733462985161	-3.31785104337734e-05	-0.0001077448985700169
1.4188556744330574	0.001179866383555529	0.0011779358566072996	0.0012350203497723338	0.0012320597325473697	0.0012650914130655404	0.0012615502860606656	0.0012959711223362012	0.0012918204019420733	0.0013571484118099645	0.0013517508453709827	0.04817894733485931	0.04737081831380109	-3.307580283840039e-05	-0.00010805856961182414	-3.298322012459942e-05	-0.00010775610210492226
1.4274049936264492	0.0011796034373838956	0.0011776733406937759	0.0012347451127222484	0.001231785155308235	0.0012648094747948404	0.0012612691369653726	0.0012956823026527473	0.0012915325072792385	0.0013568459590594514	0.0013514495954940278	0.04817894801142542	0.04737081897901372	-3.288104630715105e-05	-0.00010806957318709731	-3.278900873802948e-05	-0.00010776707488091564
1.4360058267687137	0.0011793404646993934	0.0011774107983110874	0.0012344698479333609	0.0012315105503969122	0.0012645275081172116	0.0012609879595426633	0.0012953934538764667	0.001291244583616627	0.001356543475857814	0.0013511483152866698	0.04817894869983226	0.047370819655866696	-3.26873664791838e-05	-0.0001080803462341906	-3.259587104095796e-05	-0.00010777781777418505
1.4446584842573071	0.0011790774660615435	0.0011771482300178455	0.0012341945559915862	0.0012312359183979105	0.0012642455136329595	0.0012607067543911605	0.0012951045766224486	0.0012909566315673548	0.0013562409628494424	0.0013508470053907268	0.04817894940028718	0.047370820344565856	-3.24947581232804e-05	-0.0001080908896256283	-3.240380181680769e-05	-0.00010778833165470125
1.453363278359986	0.0011788144420277402	0.0011768856363705402	0.0012339192374806124	0.001230961259893523	0.0012639634919401174	0.0012604255221072254	0.001294815671503456	0.0012906686517422218	0.001355938420676293	0.0013505456664455978	0.04817895011300591	0.04737082104532275	-3.2303216025264536e-05	-0.00010810120422968805	-3.221279586590464e-05	-0.00010779861738807739
1.4621205232260774	0.0011785513931532694	0.0011766230179235538	0.0012336438929819264	0.0012306865754638443	0.0012636814436344606	0.0012601442632849645	0.001294526739129943	0.0012903806447497241	0.0013556358499779088	0.001350244299088274	0.04817895083820502	0.04737082175835044	-3.2112734987238545e-05	-0.00010811129090682048	-3.202284800504773e-05	-0.00010780867583271014
1.470930534897817	0.0011782883199913286	0.001176360375229182	0.0012333685230748333	0.00123041186568679	0.0012633993693095316	0.0012598629785162592	0.0012942377801100787	0.0012900926111960788	0.0013553332513914454	0.0013499429039533699	0.048178951576104884	0.04737082248386627	-3.192330982786096e-05	-0.00010812115051142546	-3.183395306734227e-05	-0.00010781850784041813
1.4797936313217521	0.0011780252230930287	0.0011760977088376434	0.0012330931283364582	0.0012301371311381074	0.001263117269556648	0.0012595816683907716	0.0012939487950497529	0.0012898045516852353	0.0013550306255516776	0.0013496414816731278	0.04817895232693232	0.047370823222092795	-3.173493538331795e-05	-0.00010813078389421138	-3.1646105903310184e-05	-0.00010782811425930072
1.48871013236022	0.0011777621030074153	0.0011758350192970907	0.0012328177093417696	0.0012298623723913885	0.0012628351449649137	0.001259300333495958	0.001293659784552593	0.0012895164668188844	0.0013547279730910147	0.0013493400328774359	0.04817895309091501	0.04737082397325306	-3.1547606506129866e-05	-0.00010814019189800406	-3.1459301379904714e-05	-0.00010783749592974123
1.4976803598028874	0.0011774989602814875	0.0011755723071536343	0.0012325422666635965	0.0012295875900180902	0.0012625529961212479	0.001259018974417095	0.0012933707492199904	0.0012892283571964902	0.001354425294639529	0.0013490385581938534	0.048178953868287605	0.04737082473758	-3.136131806552589e-05	-0.00010814937535921776	-3.127353438098224e-05	-0.00010784665368690494
1.5067046373783677	0.0011772357954602031	0.0011753095729513453	0.0012322668008726387	0.0012293127845875457	0.00126227082361039	0.0012587375917372811	0.0012930816896511042	0.0012889402234152862	0.0013541225908249618	0.0013487370582476142	0.04817895465928673	0.0473708255153038	-3.117606494815184e-05	-0.00010815833510977035	-3.108879980737167e-05	-0.00010785558835979536
1.5157832907659001	0.0011769726090865005	0.0011750468172322815	0.0012319913125374846	0.001229037956666984	0.0012619886280149186	0.0012584561860374674	0.001292792606442885	0.0012886520660703113	0.0013538198622727446	0.001348435533661657	0.04817895546415459	0.04737082630666365	-3.099184205740402e-05	-0.00010816707197461306	-3.0905092576472004e-05	-0.00010786430077017184
1.5249166476071065	0.0011767094017013106	0.001174784040536495	0.001231715802224625	0.0012287631068215413	0.0012617064099152684	0.001258174757896464	0.0012925035001900877	0.0012883638857544147	0.001353517109606019	0.0013481339850566368	0.04817895628313794	0.04737082711190269	-3.080864431367902e-05	-0.00010817558677270189	-3.07224076230711e-05	-0.00010787279173532505
1.5341050375178134	0.0011764461738435726	0.0011745212434020505	0.0012314402704984735	0.0012284882356142792	0.0012614241698897448	0.001257893307890958	0.0012922143714852907	0.0012880756830582715	0.0013532143334456478	0.0013478324130509404	0.04817895711648619	0.04737082793126497	-3.0626466654345985e-05	-0.00010818388031633153	-3.054073989880446e-05	-0.0001078810620655235
1.5433487920999491	0.0011761829260502482	0.0011742584263650362	0.0012311647179213772	0.0012282133436062005	0.0012611419085145439	0.0012576118365955312	0.0012919252209189136	0.0012877874585704076	0.0013529115344102416	0.0013475308182607077	0.048178957964456294	0.04737082876500246	-3.0445304033885345e-05	-0.00010819195341177368	-3.0360084372293983e-05	-0.0001078891125649295
1.5526482449535108	0.0011759196588563368	0.0011739955899595861	0.0012308891450536358	0.001227938431356262	0.001260859626363764	0.0012573303445826745	0.0012916360490792277	0.0012874992128772095	0.0013526087131161674	0.0013472292012998456	0.04817895882730582	0.047370829613371475	-3.0265151424083148e-05	-0.00010819980685949915	-3.0180436029328406e-05	-0.00010789694403151584
1.5620037316886017	0.001175656372794893	0.001173732734717886	0.0012306135524535165	0.0012276634994213965	0.0012605773240094245	0.0012570488324228064	0.0012913468565523807	0.0012872109465629417	0.001352305870177572	0.0013469275627800512	0.04817895970529943	0.04737083047662903	-3.0086003813739604e-05	-0.00010820744145320638	-3.0001789872641238e-05	-0.00010790455725637194
1.5714155899375468	0.0011753930683970387	0.0011734698611702002	0.001230337940677268	0.0012273885483565223	0.0012602950020214818	0.001256767300684289	0.0012910576439224082	0.0012869226602097708	0.0013520030062063977	0.0013466259033108252	0.04817896059870687	0.04737083135504328	-2.990785620887726e-05	-0.00010821485798057084	-2.9824140922243836e-05	-0.00010791195302506384
1.580884159367074	0.001175129746191978	0.0011732069698448713	0.0012300623102791412	0.0012271135787145632	0.0012600126609678456	0.0012564857499334427	0.0012907684117712524	0.0012866343543977683	0.0013517001218123995	0.0013463242234994883	0.04817896150780053	0.04737083224887987	-2.973070363283814e-05	-0.0001082220572228565	-2.964748421556418e-05	-0.00010791913211719018
1.5904097816905756	0.0011748664067070154	0.0011729440612683502	0.0012297866618113985	0.0012268385910464607	0.0012597303014143955	0.0012562041807345611	0.0012904791606787802	0.0012863460297049417	0.0013513972176031662	0.001346022523951201	0.04817896243286165	0.04737083315841551	-2.955454112597844e-05	-0.00010822903995422184	-2.947181480683625e-05	-0.00010792609530491104
1.5999928006804371	0.0011746030504675728	0.0011726811359652036	0.0012295109958243408	0.0012265635859011988	0.0012594479239250017	0.0012559225936499357	0.0012901898912227993	0.0012860576867072453	0.0013510942941841369	0.001345720805268988	0.0481789633741711	0.04737083408392706	-2.9379363746057097e-05	-0.00010823580694291346	-2.9297127767502484e-05	-0.00010793284335344766
1.6096335621804478	0.0011743396779971993	0.001172418194458135	0.0012292353128663122	0.0012262885638258114	0.0012591655290615353	0.0012556409892398668	0.0012899006039790756	0.001285769325978599	0.0013507913521586168	0.0013454190680537458	0.04817896433201885	0.047370835025699214	-2.9205166568319063e-05	-0.00010824235895109946	-2.9123418186560723e-05	-0.00010793937702283096
1.6193324141182788	0.0011740762898175897	0.0011721552372679943	0.0012289596134837245	0.0012260135253654028	0.001258883117383889	0.0012553593680626803	0.0012896112995213526	0.0012854809480909056	0.0013504883921278004	0.0013451173129042683	0.048178965306699476	0.04737083598402199	-2.9031944685189992e-05	-0.00010824869673387028	-2.8950681170383796e-05	-0.00010794569706704116
1.6290897065180392	0.0011738128864486053	0.0011718922649137952	0.0012286838982210706	0.001225738471063162	0.0012586006894499944	0.001255077730674743	0.0012893219784213656	0.0012851925536140638	0.001350185414690786	0.0013448155404172603	0.04817896629851179	0.0473708369591886	-2.8859693206373382e-05	-0.000108254821039655	-2.877891184237258e-05	-0.00010795180423200934
1.6389057915129117	0.0011735494684082793	0.0011716292779127362	0.001228408167620944	0.0012254634014603849	0.0012583182458158386	0.0012547960776304874	0.0012890326412488612	0.001284904143115994	0.0013498824204445968	0.0013445137511873607	0.048178967307758294	0.047370837951498	-2.8688407259169768e-05	-0.00010826073261052671	-2.8608105343136403e-05	-0.00010795769925694976
1.6487810233578566	0.0011732860362128437	0.0011713662767802106	0.0012281324222240487	0.0012251883170964863	0.0012580357870354813	0.0012545144094824234	0.0012887432885716162	0.001284615717162652	0.0013495794099841983	0.0013442119458071614	0.048178968334752166	0.047370838961254894	-2.8518081988004873e-05	-0.0001082664321814808	-2.8438256831006536e-05	-0.00010796338287571983
1.6587157584424002	0.0011730225903767379	0.001171103262029827	0.001227856662569229	0.0012249132185090156	0.0012577533136610742	0.0012542327267811549	0.0012884539209554564	0.0012843272763180457	0.0013492763839025215	0.0013439101248672216	0.04817896937980683	0.04737083998877112	-2.83487125551235e-05	-0.00010827192048179501	-2.8269361481633726e-05	-0.00010796885581518256
1.6687103553034934	0.0011727591314126264	0.0011708402341734175	0.001227580889193468	0.0012246381062336778	0.0012574708262428715	0.0012539510300753982	0.001288164538964266	0.0012840388211442524	0.001348973342790468	0.0013436082889560863	0.0481789704432449	0.04737084103436072	-2.8180294139916462e-05	-0.00010827719823308657	-2.810141448796044e-05	-0.00010797411879509555
1.6787651746384535	0.0011724956598314206	0.0011705771937210664	0.0012273051026319265	0.001224362980804348	0.00125718832532926	0.001253669319912002	0.0012878751431600207	0.0012837503522014418	0.001348670287236951	0.0013433064386603121	0.04817897152539237	0.047370842098347216	-2.8012821939281396e-05	-0.00010828226615042236	-2.7934411060359654e-05	-0.00010797917252849953
1.6888805793179813	0.0011722321761422857	0.0011703141411811134	0.0012270293034179417	0.001224087842753091	0.0012569058114667627	0.001253387596835962	0.0012875857341027902	0.001283461870047888	0.001348367217828895	0.0013430045745644803	0.04817897262658159	0.04737084318105592	-2.7846291167851756e-05	-0.00010828712494265202	-2.7768346426697288e-05	-0.00010798401772188493
1.6990569343992543	0.0011719686808526633	0.0011700510770601825	0.001226753492083052	0.001223812692610177	0.001256623285200067	0.0012531058613904401	0.0012872963123507677	0.0012831733752399924	0.001348064135151264	0.0013427026972512178	0.04817897374715345	0.04737084428281984	-2.7680697057386183e-05	-0.00010829177531074263	-2.7603215832221195e-05	-0.00010798865507472
1.7092946071391046	0.001171705174468287	0.001169788001863188	0.0012264776691570181	0.0012235375309040959	0.0012563407470720385	0.0012528241141167827	0.0012870068784602829	0.0012828848683323004	0.001347761039787081	0.0013424008073012175	0.04817897488745066	0.047370845403980136	-2.751603485734444e-05	-0.00010829621794933297	-2.7439014539644424e-05	-0.00010799308527942308
1.7195939670072704	0.001171441657493201	0.0011695249160933576	0.0012262018351678345	0.001223262358161582	0.0012560581976237405	0.001252542355554538	0.0012867174329858238	0.0012825963498775184	0.001347457932317446	0.001342098905293257	0.04817897604782566	0.047370846544879996	-2.7352299834720872e-05	-0.00010830045354603968	-2.7275737829304814e-05	-0.00010799730902213978
1.7299553856997325	0.0011711781304297728	0.0011692618202522457	0.0012259259906417521	0.0012229871749076255	0.0012557756373944501	0.0012522605862414725	0.0012864279764800528	0.0012823078204265356	0.0013471548133215548	0.001341796991804217	0.04817897722863408	0.04737084770587145	-2.7189487274197066e-05	-0.00010830448278226212	-2.711338099899152e-05	-0.00010800132698202125
1.7403792371521247	0.0011709145937787084	0.0011689987148397491	0.0012256501361032862	0.0012227119816654898	0.0012554930669216751	0.0012519788067135908	0.0012861385094938224	0.0012820192805284368	0.0013468516833767192	0.0013414950674091	0.04817897843024075	0.047370848887312196	-2.7027592477676943e-05	-0.00010830830633090649	-2.6951939363660526e-05	-0.00010800513982969773
1.7508658975532332	0.0011706510480390799	0.0011687356003541364	0.0012253742720752497	0.0012224367789567395	0.0012552104867411817	0.0012516970175051596	0.0012858490325762069	0.0012817307307305345	0.0013465485430583914	0.0013411931326810615	0.04817897965301716	0.04737085008956693	-2.6866610764869625e-05	-0.00010831192485896701	-2.679140825622567e-05	-0.00010800874823066464
1.76141574535857	0.001170387493708327	0.0011684724772920401	0.0012250983990787579	0.0012221615673012423	0.001254927897386997	0.0012514152191487112	0.001285559546274502	0.0012814421715783657	0.0013462453929401726	0.0013408911881914063	0.048178980897337485	0.04737085131300362	-2.670653747296331e-05	-0.00010831533902591617	-2.663178302701047e-05	-0.00010801215284289567
1.7720291613040315	0.0011701239312822912	0.0011682093461485015	0.0012248225176332529	0.0012218863472171985	0.0012546452993914465	0.0012511334121750792	0.0012852700511342635	0.0012811536036157355	0.0013459422335938504	0.0013405892345096362	0.048178982163588506	0.047370852558003065	-2.6547367956757106e-05	-0.00010831854948403774	-2.647305904372732e-05	-0.00010801535431662068
1.7827065284196406	0.0011698603612552163	0.0011679462074169651	0.001224546628256519	0.0012216111192211554	0.0012543626932851532	0.0012508515971134029	0.0012849805476993085	0.0012808650273847164	0.0013456390655893996	0.0013402872722034472	0.048178983452157736	0.04737085382494744	-2.638909758883451e-05	-0.0001083215568795648	-2.631523169185218e-05	-0.00010801835329579679
1.7934482320433673	0.0011695967841197754	0.0011676830615893114	0.0012242707314647021	0.001221335883828027	0.0012540800795970708	0.001250569774491155	0.001284691036511749	0.0012805764434256782	0.001345335889495017	0.001339985301838763	0.0481789847634448	0.04737085511422626	-2.623172175886257e-05	-0.00010832436184934902	-2.6158296374083345e-05	-0.00010802115041610993
1.8042546598350382	0.001169333200367091	0.0011674199091558683	0.0012239948277723304	0.0012210606415511101	0.0012537974588544994	0.001250287944834159	0.0012844015181120057	0.0012802878522773073	0.0013450327058771394	0.001339683323979754	0.048178986097853704	0.04737085642623962	-2.6075235874466196e-05	-0.00010832696502416361	-2.6002248510889614e-05	-0.000108023746306668
1.8151262017903238	0.001169069610486744	0.001167156750605425	0.0012237189176923305	0.0012207853929021048	0.0012535148315831008	0.0012500061086666043	0.001284111993038826	0.0012799992544766203	0.0013447295153004568	0.0013393813391888514	0.04817898745579523	0.04737085776139096	-2.591963536100611e-05	-0.00010832936702850904	-2.5847083540322946e-05	-0.00010802614158950119
1.8260632502548164	0.0011688060149667937	0.0011668935864252569	0.0012234430017360406	0.001220510138391129	0.001253232198306917	0.0012497242665110684	0.0012838224618293042	0.001279710650558988	0.0013444263183279392	0.0013390793480267745	0.04817898883769072	0.04737085912009433	-2.5764915661134757e-05	-0.00010833156847803171	-2.5692796917782534e-05	-0.0001080283368786461
1.8370661999381863	0.0011685424142938025	0.0011666304171011402	0.0012231670804132412	0.0012202348785267454	0.0012529495595483974	0.0012494424188885373	0.0012835329250189046	0.001279422041058156	0.0013441231155208605	0.0013387773510525496	0.04817899024396569	0.04737086050276843	-2.5611072235115495e-05	-0.00010833356998105059	-2.5539384116389507e-05	-0.00010803033278131147
1.848135447928429	0.0011682788089528442	0.0011663672431173663	0.001222891154232164	0.0012199596138159716	0.0012526669158284096	0.00124916056631842	0.001283243383141478	0.0012791334265062594	0.0013438199074388112	0.0013384753488235284	0.04817899167505526	0.04737086190984025	-2.545810056110015e-05	-0.00010833537213958411	-2.5386840626868967e-05	-0.00010803212989748956
1.8592713937061955	0.0011680151994275254	0.0011661040649567622	0.0012226152236995149	0.0012196843447643037	0.0012523842676662614	0.0012488787093185713	0.0012829538367292823	0.0012788448074338467	0.001343516694639724	0.0013381733418954102	0.04817899313140095	0.04737086334174349	-2.5305996134615538e-05	-0.00010833697554743504	-2.523516195741815e-05	-0.00010803372881953988
1.8704744391592067	0.0011677515862000068	0.0011658408831007117	0.001222339289320491	0.001219409071875728	0.0012521016155797224	0.0012485968484053094	0.0012826642863130035	0.0012785561843698986	0.001343213477679896	0.001337871330822265	0.04817899461345398	0.047370864798923995	-2.515475446879245e-05	-0.00010833838079069014	-2.5084343633630102e-05	-0.00010803513013160626
1.8817449885967616	0.0011674879697510172	0.001165577698029169	0.001222063351598802	0.0012191337956527545	0.0012518189600850419	0.0012483149840934414	0.0012823747324217747	0.0012782675578418498	0.0013429102571140092	0.0013375693161565535	0.048178996121672014	0.047370866281830126	-2.5004371094330957e-05	-0.00010833958844796987	-2.4934381198674083e-05	-0.00010803633441042182
1.8930834487643238	0.0011672243505598731	0.001165314510220682	0.0012217874110366888	0.0012188585165964275	0.0012515363016969705	0.001248033116896276	0.0012820851755831998	0.0012779789283756103	0.001342607033495152	0.001337267298449151	0.04817899765652228	0.04737086779091957	-2.485484155966694e-05	-0.0001083405990907893	-2.478527021362864e-05	-0.00010803734222664119
1.9044902288582053	0.0011669607291044982	0.0011650513201524012	0.0012215114681349423	0.0012185832352063354	0.0012512536409287755	0.0012477512473256425	0.0012817956163233674	0.0012776902964955776	0.0013423038073748373	0.0013369652782493611	0.04817899921847794	0.04737086932666175	-2.4706161430791684e-05	-0.00010834141328280866	-2.4637006256801597e-05	-0.00010803815414209272
1.9159657405403292	0.0011666971058614378	0.0011647881283001068	0.0012212355233929201	0.0012183079519806476	0.0012509709782922657	0.0012474693758919178	0.0012815060551668782	0.0012774016627246673	0.0013420005793030308	0.0013366632561049453	0.048179000808024335	0.04737087088953088	-2.4558326291120036e-05	-0.0001083420315795558	-2.4489584923917396e-05	-0.00010803877071036139
1.9275103979530908	0.0011664334813058861	0.0011645249351382263	0.0012209595773085727	0.0012180326674161239	0.0012506883142978102	0.0012471875031040429	0.0012812164926368627	0.0012771130275843292	0.0013416973498281669	0.0013363612325621443	0.04817900242565296	0.04737087248001134	-2.4411331741802655e-05	-0.00010834245452914781	-2.4343001828540378e-05	-0.0001080391924786206
1.9391246177343011	0.0011661698559116902	0.0011642617411398476	0.0012206836303784584	0.0012177573820081374	0.0012504056494543575	0.0012469056294695396	0.0012809269292550017	0.0012768243915945662	0.0013413941194971761	0.0013360592081656938	0.04817900407186403	0.04737087409859328	-2.426517340151091e-05	-0.00010834268267226332	-2.4197252601471098e-05	-0.00010803941998530076
1.9508088190322228	0.0011659062301513866	0.0011639985467767479	0.0012204076830977617	0.0012174820962506914	0.0012501229842694556	0.0012466237554945392	0.001280637365541547	0.0012765357552739628	0.001341090888855501	0.001335757183458854	0.048179005747168276	0.047370875745781554	-2.4119846906450748e-05	-0.00010834271654122651	-2.4052332891225103e-05	-0.00010803945376172686
1.9625634235206988	0.0011656426044962028	0.0011637353525193969	0.0012201317359603167	0.0012172068106364408	0.0012498403192492753	0.0012463418816837913	0.0012803478020153441	0.0012762471191396945	0.001340787658447124	0.0013354551589834249	0.04817900745208523	0.047370877422085095	-2.3975347910341893e-05	-0.00010834255666042347	-2.3908238363824774e-05	-0.00010803929433136905
1.9743888554143678	0.001165378979416093	0.0011634721588369902	0.0012198557894586297	0.001216931525656714	0.0012495576548986285	0.0012460600085406953	0.001280058239193853	0.0012759584837075575	0.0013404844288145879	0.001335153135279774	0.04817900918714095	0.047370879128022146	-2.3831672084542732e-05	-0.0001083422035468018	-2.3764964702431557e-05	-0.00010803894220848265
1.9862855414839768	0.0011651153553797412	0.0011632089661974662	0.001219579844083889	0.0012166562418015306	0.0012492749917209884	0.001245778136567318	0.001279768677593169	0.0012756698494919905	0.001340181200499016	0.0013348511128868593	0.048179010952876265	0.047370880864123284	-2.3688815117842155e-05	-0.00010834165770887139	-2.362250760814394e-05	-0.00010803839790105019
1.9982539110717792	0.0011648517328545918	0.001162945775067513	0.0012193039003259977	0.001216380959559622	0.001248992330218513	0.0012454962662644075	0.0012794791177280441	0.0012753812170060897	0.00133987797404014	0.0013345490923422432	0.048179012749837054	0.047370882630925835	-2.3546772716681597e-05	-0.00010834091964792569	-2.348086279935907e-05	-0.00010803766190883857
2.010294396107033	0.0011645881123068626	0.0011626825859126038	0.0012190279586735818	0.0012161056794184495	0.0012487096708920608	0.0012452143981314234	0.0012791895601119063	0.0012750925867616328	0.0013395747499763144	0.0013342470741821257	0.04817901457858163	0.047370884428978154	-2.340554060484279e-05	-0.00010833998985629312	-2.3340026011703374e-05	-0.00010803673472215003
2.0224074311215867	0.0011643244942015712	0.0011624193991970088	0.0012187520196140253	0.0012158304018642329	0.0012484270142412205	0.0012449325326665552	0.001278900005256889	0.001274803959269108	0.001339271528844551	0.0013339450589413624	0.04817901643967629	0.04737088625883857	-2.3265114523544905e-05	-0.00010833886881794763	-2.319999299853215e-05	-0.00010803561682459772
2.0345934532655616	0.0011640608790025435	0.0011621562153838107	0.0012184760836334765	0.0012155551273819603	0.0012481443607643245	0.001244650670366739	0.0012786104536738447	0.0012745153350377232	0.0013389683111805339	0.0013336430471534877	0.04817901833369966	0.04737088812107425	-2.312549023168048e-05	-0.00010833755700970227	-2.3060759530443842e-05	-0.0001080343086908575
2.0468529023231294	0.0011637972671724461	0.001161893034934937	0.001218200151216876	0.001215279856455419	0.0012478617109584744	0.0012443688117276875	0.0012783209058723688	0.0012742267145754405	0.0013386650975186429	0.001333341039350741	0.048179020261239	0.04737089001626406	-2.298666350548928e-05	-0.00010833605489962705	-2.2922321395592304e-05	-0.00010803281078822224
2.059186220728381	0.0011635336591727945	0.0011616298583111602	0.0012179242228479786	0.001215004589567205	0.0012475790653195598	0.0012440869572438984	0.0012780313623608256	0.0012739380983889845	0.0013383618883919808	0.0013330390360640815	0.048179022222892894	0.047370891944996	-2.2848630138669335e-05	-0.00010833436294768739	-2.2784674399436988e-05	-0.00010803112357515854
2.0715938535812968	0.001163270055463981	0.001161366685972138	0.0012176482990093704	0.0012147293271987567	0.0012472964243422822	0.001243805107408692	0.0012777418236463675	0.0012736494869838794	0.001338058684332394	0.0013327370378232234	0.04817902421927108	0.04737089390786896	-2.27113859423006e-05	-0.00010833248160532771	-2.264781436472213e-05	-0.0001080292475017508
2.084076248663807	0.0011630064565052907	0.0011611035183764203	0.0012173723801824912	0.0012144540698303642	0.0012470137885201757	0.0012435232627142179	0.0012774522902349557	0.0012733608808644585	0.001337755485870496	0.0013324350451566485	0.04817902625099364	0.04737089590549307	-2.2574926744851898e-05	-0.00010833041131541599	-2.2511737131698795e-05	-0.00010802718300992331
2.0966338564559543	0.0011627428627549253	0.001160840355981475	0.0012170964668476592	0.001214178817941201	0.001246731158345631	0.0012432414236514897	0.001277162762631389	0.001273072280533898	0.001337452293535696	0.0013321330585916436	0.048179028318691856	0.04737089793848939	-2.2439248392361333e-05	-0.00010832815251340944	-2.2376438557875078e-05	-0.00010802493053330142
2.109267130152151	0.0011624792746700167	0.0011605771992437052	0.0012168205594840855	0.0012139035720093352	0.00124644853430991	0.0012429595907103954	0.0012768732413393164	0.0012727836864942271	0.0013371491078562148	0.0013318310786543048	0.04817903042300794	0.04737090000748927	-2.2304346748061588e-05	-0.00010832570562543942	-2.2241914518203454e-05	-0.00010802249049751689
2.1219765256775314	0.001162215692706655	0.0011603140486184684	0.0012165446585699034	0.0012136283325117595	0.0012461659169031793	0.0012426777643797268	0.001276583726861272	0.0012724950992463614	0.0013368459293591165	0.0013315291058695797	0.04817903256459661	0.047370902113135334	-2.217021769247013e-05	-0.00010832307106883876	-2.2108160904719953e-05	-0.00010801986331851476
2.1347625017044103	0.0011619521173199037	0.0011600509045601043	0.001216268764582182	0.0012133530999244072	0.0012458833066145238	0.001242395945147202	0.0012762942196986873	0.0012722065192901232	0.0013365427585703277	0.0013312271407612832	0.048179034744124015	0.04737090425608471	-2.2036857123534925e-05	-0.00010832024925278017	-2.197517362675927e-05	-0.00010801704940405221
2.147625519668832	0.001161688548963823	0.0011597877675219484	0.0012159928779969583	0.00121307787472218	0.001245600703931975	0.0012421141334994846	0.001276004720351924	0.0012719179471242618	0.0013362395960146672	0.001330925183852125	0.04817903696226806	0.04737090643700195	-2.1904260956460975e-05	-0.00010831724057780434	-2.1842948611100477e-05	-0.00010801404915422586
2.160566043787228	0.0011614249880914896	0.0011595246379563502	0.001215716999289248	0.00121280265737896	0.0012453181093425273	0.0012418323299222052	0.001275715229320288	0.0012716293832464752	0.0013359364422158644	0.0013306232356637283	0.048179039219718986	0.0473709086565658	-2.1772425123835204e-05	-0.00010831404543612533	-2.1711481801592325e-05	-0.00010801086295927909
2.1735845410731627	0.0011611614351550179	0.0011592615163147086	0.0012154411289330752	0.001212527448367644	0.0012450355233321663	0.0012415505348999918	0.0012754257471020594	0.001271340828153443	0.0013356332976965904	0.0013303212967166638	0.04817904151717988	0.04737091091546801	-2.164134557543218e-05	-0.00010831066421079782	-2.1580769159361413e-05	-0.00010800749120165598
2.1866814813541975	0.0011608978906055777	0.0011589984030474718	0.001215165267401491	0.0012122522481601528	0.0012447529463858872	0.001241268748916479	0.0012751362741945105	0.0012710522823408366	0.0013353301629784734	0.001330019367530464	0.04817904385536424	0.047370913214411614	-2.1511018278234928e-05	-0.00010830709727599475	-2.145080666277749e-05	-0.0001080039342547523
2.199857337288837	0.0011606343548934237	0.0011587352986041747	0.001214889415166597	0.001211977057227466	0.001244470378987723	0.001240986972454346	0.001274846811093937	0.0012707637463033547	0.001335027038582138	0.0013297174486236565	0.04817904623500201	0.04737091555411262	-2.1381439216393294e-05	-0.00010830334499709049	-2.1321590307057936e-05	-0.00010800019248191628
2.213112584383593	0.0011603708284679062	0.0011584722034334576	0.001214613572699569	0.0012117018760396385	0.001244187821620763	0.0012407052059953314	0.0012745573582956754	0.0012704752205347405	0.001334723925027218	0.0013294155405137887	0.04817904865683349	0.047370917935298094	-2.1252604391334973e-05	-0.00010829940773057767	-2.119311610498248e-05	-0.00010799626623975156
2.2264477010101436	0.001160107311777502	0.0011582091179830783	0.0012143377404706783	0.0012114267050658163	0.0012439052747671795	0.0012404234500202542	0.0012742679162941308	0.0012701867055278043	0.001334420822832389	0.001329113643717445	0.0481790511216134	0.04737092035871183	-2.112450982159203e-05	-0.00010829528582406711	-2.1065380086240926e-05	-0.00010799215587484201
2.2398631684225956	0.0011598438052698285	0.001157946042699945	0.0012140619189493133	0.0012111515447742747	0.0012436227389082482	0.0012401417050090444	0.0012739784855827986	0.0012698982017744559	0.0013341177325153898	0.0013288117587502838	0.0481790536301104	0.047370922825107915	-2.0997151542925807e-05	-0.00010829097961656542	-2.093837829755113e-05	-0.00010798786172439012
2.2533594707748548	0.0011595803093916678	0.001157682978030128	0.0012137861086040035	0.0012108763956324236	0.0012433402145243723	0.0012398599714407614	0.001273689066654287	0.0012696097097657166	0.0013338146545930477	0.0013285098861270516	0.048179056183104994	0.04737092533525604	-2.0870525608021606e-05	-0.00010828648943697616	-2.0812106802721442e-05	-0.00010798338411699415
2.2669370951380965	0.0011593168245889927	0.0011574199244188928	0.0012135103099024458	0.0012106012581068477	0.0012430577020951115	0.0012395782497936208	0.00127339966000035	0.0012693212299917575	0.0013335115895813125	0.00132820802636162	0.04817905878139346	0.04737092788993854	-2.0744628086641348e-05	-0.00010828181560521011	-2.0686561682525806e-05	-0.0001079787233714824
2.2805965315183476	0.0011590533513069845	0.001157156882310714	0.001213234523311522	0.00121032613266332	0.0012427752020991998	0.001239296540545018	0.0012731102661119047	0.0012690327629419152	0.0013332085379952753	0.0013279061799670061	0.04817906142578736	0.04737093048995126	-2.061945506587337e-05	-0.00010827695843307339	-2.056173903502989e-05	-0.00010797387979924467
2.294338272874165	0.001158789889990052	0.001156893852149292	0.0012129587492973257	0.0012100510197668194	0.0012424927150145692	0.0012390148441715437	0.0012728208854790551	0.0012687443091047117	0.0013329055003491914	0.0013276043474553924	0.04817906411711036	0.04737093313610541	-2.0495002649625893e-05	-0.00010827191822262994	-2.043763497495965e-05	-0.00010796885370073506
2.308162815134429	0.0011585264410818603	0.0011566308343775925	0.0012126829883251859	0.001209775919881572	0.0012422102413183786	0.0012387331611490263	0.0012725315185911218	0.0012684558689678984	0.0013326024771565172	0.0013273025293381712	0.04817906685620114	0.0473709358292274	-2.0371266958710277e-05	-0.0001082666952658129	-2.0314245633985817e-05	-0.00010796364536716507
2.3220706572162446	0.0011582630050253491	0.0011563678294378521	0.001212407240859687	0.0012095008334710542	0.001241927781487036	0.001238451491952536	0.0012722421659366666	0.0012681674430184578	0.00133229946892993	0.0013270007261259483	0.04817906964391727	0.04737093857015761	-2.024824413091736e-05	-0.00010826128984525729	-2.019156716091819e-05	-0.00010795825508147505
2.336062301042938	0.0011579995822627595	0.0011561048377716082	0.0012121315073647017	0.0012092257609980356	0.0012416453359962256	0.0012381698370564254	0.0012719528280035163	0.0012678790317426462	0.0013319964761813578	0.0013266989383285898	0.048179072481126316	0.04737094135974959	-2.0125930321288066e-05	-0.00010825570223599312	-2.0069595721275424e-05	-0.00010795268311653006
2.3501382515621807	0.0011577361732356462	0.0011558418598197205	0.0012118557883033982	0.0012089507029245832	0.0012413629053209202	0.0012378881969343405	0.0012716635052787827	0.001267590635626008	0.0013316934994219974	0.0013263971664552328	0.048179075368715685	0.0473709441988768	-2.0004321701364014e-05	-0.00010824993270125427	-1.9948327497458507e-05	-0.00010794692973545295
2.3642990167642037	0.0011574727783849165	0.0011555788960223967	0.0012115800841382878	0.0012086756597121068	0.0012410804899354306	0.0012376065720592613	0.0012713741982489047	0.0012673022551534133	0.0013313905391623623	0.00132609541101433	0.04817907830758652	0.04737094708842515	-1.9883414459520576e-05	-0.00010824398149489323	-1.9827758688542585e-05	-0.00010794099519159661
2.378545107700138	0.001157209398150839	0.0011553159468192082	0.001211304395331228	0.001208400631821366	0.0012407980903134054	0.0012373249629035118	0.0012710849073996559	0.0012670138908090686	0.0013310875959122862	0.001325793672513659	0.04817908129865705	0.047370950029295936	-1.97632048014873e-05	-0.00010823784886351828	-1.970788551075575e-05	-0.00010793487973026483
2.392877038500453	0.0011569460329730696	0.0011550530126491197	0.001211028722343456	0.0012081256197125018	0.001240515706927868	0.001237043369938792	0.0012707956332161767	0.0012667255430765549	0.0013307846701809643	0.0013254919514603602	0.0481790843428603	0.04737095302240903	-1.9643688949293192e-05	-0.00010823153504146976	-1.958870419682679e-05	-0.00010792858358574242
2.4072953263935135	0.0011566826832906836	0.00115479009395051	0.0012107530656356143	0.0012078506238450612	0.0012402333402512444	0.0012367617936362033	0.0012705063761830084	0.001266437212438848	0.0013304817624769799	0.0013251902483609644	0.04817908744114986	0.04737095606869966	-1.952486314180102e-05	-0.00010822504025373436	-1.9470210996075377e-05	-0.00010792210698204463
2.4218004917242455	0.0011564193495421891	0.0011545271911611971	0.0012104774256677775	0.0012075756446780236	0.0012399509907553843	0.0012364802344662766	0.0012702171367841113	0.0012661488993783501	0.0013301788733083315	0.0013248885637214178	0.04817909059449206	0.04737095916912048	-1.940672363471424e-05	-0.00010821836471605617	-1.935240217475903e-05	-0.0001079154501346935
2.436393057972914	0.0011561560321655547	0.001154264304718459	0.001210201802899467	0.0012073006826698188	0.0012396686589115874	0.0012361986928989888	0.001269927915502892	0.0012658606043769063	0.0013298760031824567	0.0013245868980471093	0.048179093803874785	0.04737096232464025	-1.9289266700570074e-05	-0.00010821150863479789	-1.923527401576086e-05	-0.00010790861324905254
2.4510735517740176	0.0011558927315982303	0.0011540014350590552	0.001209926197789684	0.0012070257382783595	0.0012393863451906268	0.0012359171694037994	0.0012696387128222292	0.0012655723279158422	0.0013295731526062663	0.0013242852518429026	0.048179097070301345	0.047370965536246534	-1.9172488628232953e-05	-0.00010820447220494245	-1.9118822818332826e-05	-0.00010790159651949405
2.46584250293529	0.001155629448277178	0.001153738582619262	0.001209650610796942	0.0012067508119610673	0.0012391040500627855	0.0012356356644496714	0.001269349529224509	0.001265284070475986	0.0013292703220861722	0.0013239836256131623	0.04817910039479096	0.04737096880494155	-1.9056385723296987e-05	-0.00010819725561148075	-1.9003044898519006e-05	-0.00010789440013106444
2.4807004444568266	0.0011553661826388887	0.0011534757478348816	0.0012093750423792745	0.0012064759041748876	0.0012388217739978703	0.001235354178505098	0.0012690603651916428	0.001264995832537694	0.0013289675121281152	0.001323682019861783	0.04817910377838651	0.04737097213175046	-1.8940954308321878e-05	-0.0001081898590316599	-1.888793658907234e-05	-0.00010788702426006713
2.4956479125503126	0.0011551029351194071	0.0011532129311412728	0.0012090994929942719	0.0012062010153763248	0.0012385395174652398	0.0012350727120381225	0.001268771221205094	0.0012647076145808776	0.0013286647232375864	0.0013233804350922143	0.04817910722214557	0.047370975517712584	-1.8826190721875358e-05	-0.0001081822826295431	-1.8773494238830124e-05	-0.000107879469070149
2.510685446658382	0.0011548397061543626	0.0011529501329733847	0.0012088239630991121	0.001205926146021471	0.0012382572809338447	0.0012347912655163843	0.0012684820977459182	0.0012644194170850416	0.0013283619559196762	0.0013230788718075013	0.04817911072714569	0.047370978963889095	-1.8712091319296464e-05	-0.00010817452656000648	-1.8659714213289935e-05	-0.00010787173471554778
2.5258135894740787	0.0011545764961789864	0.001152687353765759	0.0012085484531505727	0.0012056512965660177	0.0012379750648722355	0.001234509839407122	0.0012681929952947741	0.0012641312405292915	0.0013280592106790796	0.0013227773305102993	0.04817911429448463	0.04737098247135805	-1.859865247252207e-05	-0.00010816659096868353	-1.854659289465127e-05	-0.000107863821342008
2.54103288696045	0.0011543133056281364	0.0011524245939525787	0.0012082729636050662	0.0012053764674652967	0.0012376928697486029	0.0012342284341772143	0.0012679039143319623	0.0012638430853923798	0.001327756488020144	0.001322475811702913	0.048179117925279916	0.04737098604121791	-1.8485870569642793e-05	-0.00010815847598888428	-1.8434126681066143e-05	-0.00010785572908228458
2.556343888370238	0.0011540501349363319	0.0011521618539676753	0.0012079974949186698	0.0012051016591743003	0.0012374106960308018	0.0012339470502932073	0.0012676148553374528	0.0012635549521527257	0.001327453788446893	0.0013221743158873247	0.048179121620667655	0.04737098967458598	-1.8373742015347083e-05	-0.00010815018174439861	-1.8322311987256645e-05	-0.00010784745805966778
2.571747146265715	0.0011537869845377664	0.0011518991342445676	0.001207722047547144	0.0012048268721477078	0.0012371285441863768	0.001233665688221336	0.0012673258187909096	0.001263266841288446	0.0013271511124630542	0.001321872843565224	0.048179125381805174	0.04737099337260097	-1.8262263230754694e-05	-0.00010814170834927417	-1.821114524438311e-05	-0.00010783900838803873
2.5872432165386163	0.0011535238548663353	0.0011516364352164704	0.0012074466219459577	0.0012045521068399082	0.001236846414682588	0.0012333843484275526	0.001267036805171718	0.0012629787532773772	0.00132684846057209	0.0013215713952380323	0.04817912920987278	0.047370997136421726	-1.8151430653132183e-05	-0.00010813305590554045	-1.8100622899690222e-05	-0.00010783038016901059
2.602832658430207	0.001153260746355673	0.001151373757316339	0.0012071712185703295	0.0012042773637050393	0.0012365643079864474	0.0012331030313775615	0.001266747814959022	0.0012626906885971178	0.001326545833277236	0.0013212699714069452	0.04817913310606851	0.04737100096722822	-1.804124073611496e-05	-0.00010812422450515169	-1.7990741416729072e-05	-0.00010782157349423227
2.6185160345514573	0.0011529976594391595	0.0011511111009768781	0.0012068958378752383	0.0012040026431970005	0.0012362822245647357	0.0012328217375368374	0.0012664588486317413	0.0012624026477250402	0.001326243231081517	0.0013209685725729507	0.04817913707161296	0.04737100486622034	-1.7931689949603202e-05	-0.00010811521422920967	-1.788149727523225e-05	-0.00010781258844450026
2.6342939109033563	0.0011527345945499614	0.0011508484666305798	0.0012066204803154598	0.0012037279457694926	0.0012360001648840412	0.0012325404673706626	0.0012661699066686123	0.001262114631138335	0.0013259406544877932	0.0013206671992368692	0.04817914110775166	0.04737100883461998	-1.7822774779560624e-05	-0.00010810602514704781	-1.7772886971113844e-05	-0.00010780342508953655
2.6501668568973313	0.0011524715521210537	0.0011505858547097396	0.001206345146345594	0.0012034532718760327	0.0012357181294107829	0.0012322592213441477	0.0012658809895482106	0.0012618266393140292	0.0013256381039987856	0.0013203658518993787	0.04817914521574959	0.04737101287367349	-1.7714491728382242e-05	-0.00010809665731895124	-1.766490701650414e-05	-0.0001077940834890434
2.666135445375801	0.0011522085325852403	0.0011503232656464913	0.0012060698364200894	0.001203178621969995	0.0012354361186112347	0.0012319779999222641	0.001265592097748979	0.0012615386727290226	0.0013253355801171004	0.0013200645310610512	0.048179149396893994	0.04737101698464581	-1.760683731442947e-05	-0.00010808711079290934	-1.7557553939499815e-05	-0.00010778456369084366
2.6822002526328483	0.0011519455363751877	0.0011500606998728258	0.001205794550993271	0.0012029039965046266	0.0012351541329515651	0.0012316968035698728	0.0012653032317492623	0.001261250731860113	0.0013250330833452734	0.0013197632372223783	0.04817915365249791	0.047371021168828215	-1.749980807203705e-05	-0.00010807738560525415	-1.7450824284170885e-05	-0.00010777486573146366
2.6983618584350144	0.0011516825639234485	0.001149798157820624	0.0012055192905193741	0.001202629395933087	0.0012348721728978587	0.0012314156327517542	0.0012650143920273362	0.0012609628171840316	0.0013247306141857935	0.0013194619708838096	0.048179157983895375	0.04737102542753264	-1.739340055183225e-05	-0.00010806748178249226	-1.734471461072029e-05	-0.00010776498963677161
2.71462084604223	0.0011514196156624864	0.0011495356399216779	0.001205244055452566	0.001202354820708467	0.0012345902389161452	0.0012311344879326342	0.0012647255790614372	0.0012606749291774676	0.0013244281731411372	0.0013191607325457805	0.04817916239244727	0.047371029762096825	-1.728761132032547e-05	-0.0001080573993392786	-1.7239221495282675e-05	-0.00010775493542153347
2.730977802228858	0.0011511566920247053	0.0011492731466077226	0.0012049688462469764	0.0012020802712838239	0.001234308331472433	0.001230853369577217	0.0012644367933297889	0.0012603870683171	0.0013241257607138003	0.001318859522708745	0.048179166879536384	0.04737103417387872	-1.7182436959861658e-05	-0.00010804713827805568	-1.7134341529875807e-05	-0.00010774470308883011
2.747433317304874	0.0011508937934424815	0.001149010678310458	0.001204693663356733	0.0012018057481122046	0.0012340264510327388	0.0012305722781502115	0.0012641480353106443	0.001260099235079633	0.0013238233774063362	0.001318558341873211	0.048179171446572126	0.04737103866426673	-1.707787406889094e-05	-0.00010803669859113518	-1.7030071322414464e-05	-0.0001077342926305569
2.763987985137163	0.0011506309203481754	0.0011487482354615793	0.0012044185072359775	0.0012015312516466799	0.0012337445980631118	0.001230291214116365	0.0012638593054823003	0.0012598114299418183	0.0013235210237213778	0.001318257190539769	0.048179176094987945	0.0473710432346679	-1.697391926169106e-05	-0.00010802608025867189	-1.6926407496543894e-05	-0.000107723704026369
2.780642403170963	0.0011503680731741763	0.0011484858184928068	0.0012041433783389057	0.0012012567823403693	0.0012334627730296714	0.001230010177940492	0.0012635706043231428	0.0012595236533804958	0.0013232187001616796	0.0013179560692091299	0.048179180826244165	0.04737104788652038	-1.6870569168242477e-05	-0.00010801528324863585	-1.6823346691854923e-05	-0.00010771293724529118
2.797397172451417	0.0011501052523529213	0.001148223427835908	0.0012038682771197957	0.0012009823406464743	0.0012331809763986344	0.001229729170087501	0.001263281932311675	0.0012592359058726176	0.001322916407230153	0.0013176549783821543	0.04817918564182691	0.047371052621284326	-1.6767820434422653e-05	-0.00010800430751800594	-1.6720885563523136e-05	-0.0001077019922439415
2.8142528976452668	0.0011498424583169253	0.0011479610639227313	0.0012035932040330311	0.0012007079270183062	0.0012328992086363447	0.001229448191022434	0.0012629932899265442	0.0012589481878952846	0.001322614145429892	0.0013173539185598897	0.048179190543250365	0.04737105744044785	-1.666566972188116e-05	-0.00010799315301204815	-1.6619020782523974e-05	-0.00010769086896772473
2.831210187062679	0.0011495796914988067	0.0011476987271852256	0.0012033181595331368	0.001200433541909314	0.0012326174702093047	0.001229167241210484	0.0012627046776465774	0.0012586604999257726	0.0013223119152642115	0.0013170528902436	0.048179195532054644	0.0473710623455249	-1.6564113707893957e-05	-0.00010798181966362175	-1.651774903547315e-05	-0.00010767956734977768
2.848269652679189	0.0011493169523313195	0.00114743641805548	0.0012030431440748098	0.0012001591857731192	0.0012323357615842087	0.0012288863211170414	0.0012624160959508151	0.0012583728424415725	0.0013220097172366837	0.0013167518939348054	0.04817920060980738	0.047371067338057585	-1.6463149085370332e-05	-0.00010797030739359559	-1.641706702457113e-05	-0.00010766808731133004
2.865431910157798	0.0011490542412473791	0.001147174136965742	0.0012027681581129452	0.0011998848590635393	0.0012320540832279716	0.0012286054312077106	0.0012621275453185401	0.0012580852159204145	0.001321707551851168	0.00131645093013531	0.048179205778105035	0.04737107241961699	-1.6362772562936168e-05	-0.0001079586161112367	-1.6316971467554564e-05	-0.00010765642876156556
2.882697578871184	0.001148791558680093	0.0011469118843484547	0.001202493202102669	0.0011996105622346293	0.0012317724356077614	0.0012283245719483557	0.0012618390262293122	0.0012577976208403077	0.0013214054196118506	0.001316149999347247	0.0481792110385728	0.047371077591798615	-1.6262980864670262e-05	-0.00010794674571310003	-1.621745909773098e-05	-0.00010764459159751105
2.900067281924058	0.001148528905062786	0.0011466496606362753	0.00120221827649937	0.0011993362957406978	0.0012314908191910327	0.0012280437438051187	0.0012615505391630022	0.0012575100576795654	0.001321103321023276	0.0013158491020730978	0.048179216392865695	0.047371082856230345	-1.6163770730145965e-05	-0.00010793469608319506	-1.6118526663833066e-05	-0.00010763257570381435
2.9175416461756507	0.001148266280829037	0.0011463874662621199	0.0012019433817587312	0.0011990620600363536	0.001231209234445559	0.0012277629472444655	0.001261262084599825	0.0012572225269168503	0.0013208012565903875	0.0013155482388157468	0.04817922184266778	0.04737108821456896	-1.6065138914514443e-05	-0.00010792246709415143	-1.6020170930011735e-05	-0.00010762038095263327
2.9351213022623317	0.001148003686412698	0.0011461253016591757	0.001201668518336758	0.0011987878555765235	0.0012309276818394592	0.0012274821827332047	0.0012609736630203687	0.001256935029031192	0.0013204992268185543	0.0013152474100784997	0.048179227389692804	0.04737109366849923	-1.5967082188331205e-05	-0.00010791005860552594	-1.5922388675933263e-05	-0.00010760800720466257
2.952806884620376	0.0011477411222479347	0.0011458631672609432	0.001201393686689812	0.0011985136828164924	0.0012306461618412398	0.0012272014507385296	0.001260685274905637	0.001256647564502035	0.0013201972322136183	0.0013149466163651295	0.04817923303568869	0.047371099219739095	-1.586959733747284e-05	-0.00010789747046394127	-1.5825176696473986e-05	-0.00010759545430705231
2.970599031508854	0.0011474785887692473	0.0011456010635012557	0.0012011188872746434	0.0011982395422119325	0.00123036467491982	0.0012269207517280464	0.0012603969207370736	0.0012563601338092625	0.001319895273281921	0.0013146458581799097	0.04817923878243105	0.04737110487003379	-1.5772681163116198e-05	-0.00010788470250350235	-1.5728531801754986e-05	-0.00010758272209401842
2.9884983850326714	0.0011472160864115083	0.0011453389908143248	0.0012008441205484258	0.0011979654342189382	0.0012300832215445718	0.0012266400861698135	0.0012601086009966073	0.0012560727374332414	0.0013195933505303493	0.0013143451360276542	0.048179244631729234	0.047371110621163066	-1.567633048190492e-05	-0.00010787175454635145	-1.5632450817260057e-05	-0.0001075698103880085
3.006505591165733	0.0011469536156099806	0.00114507694963475	0.0012005693869687774	0.0011976913592940473	0.0012298018021853427	0.0012263594545323631	0.0012598203161666712	0.0012557853758548418	0.001319291464466359	0.0013140444504137422	0.048179250585424126	0.04737111647493838	-1.558054212550536e-05	-0.00010785862640058652	-1.5536930583578967e-05	-0.00010755671899775887
3.0246212997742656	0.0011466911768003702	0.0011448149403975715	0.0012002946869938103	0.0011974173178942926	0.001229520417312506	0.0012260788572847519	0.001259532066730261	0.0012554980495554904	0.0013189896155980328	0.001313743801844177	0.04817925664539353	0.04737112243320319	-1.5485312940814733e-05	-0.00010784531786126039	-1.5441967956449087e-05	-0.0001075434477192938
3.0428461646402667	0.0011464287704188306	0.0011445529635382803	0.00120002002108215	0.0011971433104772174	0.0012292390673969782	0.0012257982948965767	0.001259243853170944	0.0012552107590171882	0.001318687804434096	0.0013134431908256002	0.048179262813543476	0.047371128497833356	-1.5390639790072158e-05	-0.00010783182871182406	-1.534755980690805e-05	-0.00010752999633659166
3.0611808434850984	0.0011461663969020127	0.0011442910194928632	0.0011997453896929737	0.0011968693375009156	0.0012289577529102631	0.001225517767838021	0.0012589556759729126	0.0012549235047225548	0.0013183860314839673	0.0013131426178653446	0.04817926909181744	0.04737113467073969	-1.5296519550421495e-05	-0.00010781815872124012	-1.5253703020773335e-05	-0.0001075163646187538
3.079625997993227	0.0011459040566870866	0.0011440291086978293	0.0011994707932860434	0.0011965953994240671	0.0012286764743244824	0.0012252372765798865	0.001258667535621014	0.0012546362871548669	0.0013180842972577945	0.0013128420834714657	0.048179275482194306	0.0473711409538685	-1.5202949114050124e-05	-0.00010780430764503746	-1.5160394498975327e-05	-0.00010750255232241934
3.0981822938360946	0.0011456417502117846	0.001143767231590243	0.0011991962323217413	0.001196321496705968	0.001228395232112416	0.0012249568215936268	0.00125837943260079	0.0012543491067980857	0.0013177826022664951	0.0013125415881527845	0.048179281986689304	0.04737114734919858	-1.5109925388209766e-05	-0.00010779027522567208	-1.5067631157425487e-05	-0.00010748855919071043
3.116850400696155	0.0011453794779144142	0.0011435053886077523	0.0011989217072610986	0.0011960476298065665	0.0012281140267475289	0.0012246764033513834	0.001258091367398504	0.0012540619641369013	0.001317480947021787	0.0013122411324189226	0.04817928860735121	0.0473711538587466	-1.5017445295084642e-05	-0.00010777606119202754	-1.4975409926926142e-05	-0.00010747438495342654
3.135630992291033	0.0011451172402339102	0.0011432435801886263	0.00119864721856584	0.001195773799186496	0.0012278328587040158	0.0012243960223260206	0.0012578033405011924	0.001253774859656764	0.001317179332036241	0.0013119407167803434	0.048179295346267186	0.047371160484564155	-1.4925505771749836e-05	-0.00010776166525933162	-1.4883727753121911e-05	-0.00010746002932635057
3.1545247463978408	0.0011448550376098525	0.0011429818067717834	0.0011983727666984045	0.0011955000053071095	0.0012275517284568277	0.0012241156789911624	0.001257515352396688	0.0012534877938439235	0.0013168777578233073	0.0013116403417483898	0.04817930220556371	0.04737116722874083	-1.4834103770233753e-05	-0.0001077470871293229	-1.4792581596527465e-05	-0.00010744549201197051
3.1735323448776414	0.001144592870482506	0.0011427200687968249	0.0011980983521219912	0.0011952262486305152	0.0012272706364817158	0.0012238353738212254	0.0012572274035736637	0.0012532007671854674	0.0013165762248973634	0.0013113400078353264	0.04817930918740227	0.047371174093404585	-1.4743236257185044e-05	-0.00010773232648902953	-1.4701968432340173e-05	-0.0001074307726983692
3.192654473700048	0.0011443307392928538	0.0011424583667040665	0.0011978239753005905	0.0011949525296196125	0.0012269895832552641	0.0012235551072914616	0.0012569394945216728	0.0012529137801693554	0.0013162747337737528	0.0013110397155543772	0.048179316293986744	0.0473711810807194	-1.4652900214226494e-05	-0.00010771738301254552	-1.4611885250565004e-05	-0.00010741587106030681
3.211891822967991	0.001144068644482625	0.0011421967009345771	0.001197549636699019	0.0011946788487381236	0.0012267085692549242	0.0012232748798779848	0.0012566516257311797	0.0012526268332844596	0.0013159732849688244	0.0013107394654197678	0.048179323527557875	0.047371188192890865	-1.456309263746236e-05	-0.0001077022563584773	-1.452232905586881e-05	-0.00010740078675827713
3.2312450869426166	0.0011438065864943338	0.0011419350719302026	0.0011972753367829572	0.0011944052064506337	0.0012264275949590618	0.001222994692057818	0.0012563637976936068	0.0012523399270206014	0.0013156718789999768	0.0013104392579467638	0.04817933089039959	0.04737119543216208	-1.447381053786001e-05	-0.00010768694617252494	-1.443329686736522e-05	-0.00010738551943756391
3.2507149640683446	0.0011435445657713064	0.001141673480133611	0.00119700107601898	0.0011941316032226257	0.0012261466608469768	0.0012227145443089262	0.001256076010901361	0.0012520530618685933	0.00131537051638569	0.0013101390936517182	0.0481793383848342	0.04737120280081776	-1.4385050940833588e-05	-0.00010767145208498419	-1.4344785718930358e-05	-0.000107370068730267
3.2703021569980693	0.0011432825827577292	0.0011414119259883183	0.0011967268548746075	0.0011938580395205141	0.0012258657673989643	0.001222434437110252	0.001255788265847894	0.0012517662383202755	0.0013150691976455873	0.0013098389730521053	0.04817934601322838	0.04737121030118572	-1.4296810886396671e-05	-0.0001076557737116346	-1.4256792658932232e-05	-0.00010735443425385904
3.2900073726185273	0.0011430206378986632	0.0011411504099387221	0.0011964526738183216	0.0011935845158116852	0.001225584915096329	0.0012221543709417565	0.0012555005630277144	0.0012514794568685519	0.0013147679233004516	0.0013095388966665653	0.048179353777989084	0.04737121793563162	-1.420908742929411e-05	-0.00010763991065551592	-1.4169314750164808e-05	-0.00010733861561115776
3.3098313220758016	0.0011427587316400931	0.0011408889324301403	0.0011961785333196168	0.0011933110325645288	0.0012253041044214374	0.0012218743462844549	0.001255212902936449	0.0012511927180074336	0.0013144666938722873	0.001309238865014949	0.0481793616815697	0.047371225706566884	-1.4121877638363645e-05	-0.00010762386250212641	-1.4082349069806377e-05	-0.00010732261238965979
3.329774720800988	0.001142496864428959	0.0011406274939088504	0.0011959044338490344	0.0011930375902484845	0.001225023335857757	0.0012215943636204605	0.0012549252860708747	0.001250906022232083	0.001314165509884358	0.0013089388786183612	0.048179369726466574	0.0473712336164459	-1.4035178597018166e-05	-0.00010760762882319752	-1.3995892709416091e-05	-0.00010730642416223457
3.349838288536016	0.0011422350367131886	0.001140366094822109	0.0011956303758782019	0.0011927641893340678	0.0012247426098898888	0.0012213144234330172	0.0012546377129289581	0.0012506193700388437	0.001313864371861227	0.0013086389379991976	0.04817937791521873	0.04737124166776776	-1.3948987403134688e-05	-0.00010759120917619436	-1.3909942774986e-05	-0.00010729005048759621
3.370022749359618	0.0011419732489417345	0.0011401047356182066	0.0011953563598798638	0.0011924908302929189	0.0012244619270036095	0.0012210345262065412	0.0012543501840098976	0.0012503327619252894	0.001313563280328801	0.0013083390436811938	0.04817938625041452	0.047371249863074234	-1.3863301168755976e-05	-0.00010757460310262257	-1.3824496386614926e-05	-0.0001072734909082218
3.390328831713469	0.0011417115015646122	0.0011398434167464867	0.0011950823863279294	0.0011922175135978326	0.001224181287685913	0.0012207546724266637	0.0012540626998141667	0.0012500461983902633	0.0013132622358143797	0.0013080391961894698	0.04817939473468724	0.04737125820495657	-1.3778117020284836e-05	-0.00010755781012913856	-1.3739550678786017e-05	-0.00010725674495237758
3.4107572684284713	0.0011414497950329291	0.0011395821386573914	0.0011948084556975018	0.0011919442397227999	0.0012239006924250457	0.0012204748625802622	0.0012537752608435498	0.0012497596799339148	0.0013129612388466925	0.001307739396050567	0.04817940337071859	0.047371266696050233	-1.3693432098272479e-05	-0.0001075408297666891	-1.3655102800002455e-05	-0.00010723981213206502
3.431308796751202	0.0011411881297989307	0.0011393209018024984	0.0011945345684649265	0.0011916710091430516	0.001223620141710553	0.0012201950971555146	0.0012534878676011916	0.0012494732070577504	0.0013126602899559499	0.0013074396437925044	0.04817941216123791	0.04737127533903854	-1.360924355736301e-05	-0.00010752366150987291	-1.3571149912947056e-05	-0.00010722269194390899
3.4519841583705158	0.0011409265063160297	0.0011390597066345475	0.001194260725107826	0.0011913978223350864	0.0012233396360333182	0.0012199153766419247	0.0012532005205916352	0.0012491867802646654	0.0013123593896738881	0.0013071399399448127	0.04817942110902392	0.0473712841366549	-1.3525548566428736e-05	-0.0001075063048390501	-1.3487689194402463e-05	-0.00010720538386943534
3.47278409944432	0.0011406649250388476	0.0011387985536074922	0.001193986926105137	0.0011911246797767238	0.0012230591758855991	0.0012196357015303758	0.0012529132203208638	0.0012489004000589955	0.0013120585385338096	0.0013068402850385874	0.04817943021690602	0.047371293091679596	-1.3442344308420978e-05	-0.00010748875921842704	-1.3404717835136665e-05	-0.00010718788737390517
3.4937093706264992	0.001140403386423245	0.0011385374431765244	0.0011937131719371539	0.001190851581947132	0.0012227787617610745	0.0012193560723131622	0.0012526259672963444	0.001248614066946553	0.0013117577370706335	0.0013065406796065296	0.0481794394877639	0.047371302206945666	-1.335962798015844e-05	-0.00010747102409536247	-1.3322233039871761e-05	-0.0001071702019067311
3.514760727094002	0.0011401418909263708	0.0011382763757981193	0.001193439463085572	0.0011905785293268771	0.0012224983941548854	0.0012190764894840398	0.0012523387620270755	0.0012483277814346746	0.0013114569858209439	0.0013062411241829977	0.04817944892452862	0.04737131148533526	-1.327739679245557e-05	-0.0001074530989012834	-1.3240232027214582e-05	-0.00010715232690081122
3.535938928574102	0.0011398804390066915	0.0011380153519300704	0.0011931658000335198	0.0011903055223979615	0.0012222180735636777	0.0012187969535382623	0.0012520516050236272	0.0012480415440322638	0.0013111562853230342	0.0013059416193040496	0.04817945853018794	0.04737132092978254	-1.3195647970101754e-05	-0.00010743498305199051	-1.3158712029726072e-05	-0.000107134261773556
3.557244739371806	0.0011396190311240297	0.0011377543720315297	0.0011928921832656068	0.0011900325616438598	0.0012219378004856406	0.0012185174649726254	0.0012517644967981825	0.0012477553552498347	0.001310855636116952	0.0013056421655074928	0.04817946830777951	0.04737133054327753	-1.3114378751729466e-05	-0.0001074166759467976	-1.3077670293803328e-05	-0.00010711600592624992
3.578678928397448	0.001139357667739605	0.001137493436563041	0.0011926186132679643	0.0011897596475495638	0.0012216575754205549	0.0012182380242855072	0.0012514774378645874	0.0012474692155995514	0.0013105550387445518	0.0013053427633329276	0.048179478260396355	0.04737134032886073	-1.3033586389731011e-05	-0.00010739817696803211	-1.2997104079454092e-05	-0.00010709755874235838
3.600242269194432	0.0011390963493160741	0.0011372325459865864	0.0011923450905282841	0.0011894867806016298	0.0012213773988698322	0.00121795863197692	0.001251190428738394	0.0012471831255952861	0.0013102544937495417	0.0013050434133218033	0.04817948839118921	0.04737135028962928	-1.295326815017872e-05	-0.00010737948548072973	-1.2917010660449396e-05	-0.00010707891958910976
3.6219355399671502	0.0011388350763175711	0.001136971700765625	0.0011920716155358656	0.0011892139612882126	0.0012210972713365665	0.0012176792885485437	0.0012509034699369087	0.0012468970857526533	0.0013099540016775345	0.0013047441160174609	0.048179498703365325	0.047371360428736665	-1.2873421312949856e-05	-0.00010736060083399446	-1.2837387324309696e-05	-0.00010706008781755094
3.643759523609069	0.001138573849209741	0.0011367109013651231	0.0011917981887816554	0.0011889411900991111	0.0012208171933255664	0.0012173999945037772	0.0012506165619792313	0.001246611096589057	0.001309653563076092	0.001304444871965182	0.04817950920018725	0.04737137074939168	-1.2794043171629466e-05	-0.00010734152236022143	-1.2758231372120982e-05	-0.00010704106276157588
3.6657150077309777	0.0011383126684597828	0.0011364501482516046	0.0011915248107582865	0.0011886684675258105	0.0012205371653434087	0.0012171207503477762	0.001250329705386306	0.0012463251586237395	0.0013093531784947761	0.0013041456817122423	0.04817951988497963	0.04737138125486264	-1.2715131033187721e-05	-0.00010732224937307078	-1.2679540118451516e-05	-0.00010702184373700963
3.6878027846894206	0.0011380515345364955	0.0011361894418931893	0.001191251481960132	0.0011883957940615293	0.0012202571878984839	0.0012168415565875091	0.0012500429006809728	0.0012460392723778288	0.0013090528484852061	0.001303846545807957	0.04817953076112662	0.0473713919484752	-1.2636682218330336e-05	-0.00010730278117032643	-1.2601310891504486e-05	-0.00010700243004366228
3.710023651615288	0.0011377904479103092	0.001135928782759625	0.0011909782028833359	0.0011881231702012538	0.0012199772615010325	0.0012165624137317856	0.0012497561483880012	0.0012457534383743807	0.0013087525736010972	0.0013035474648037347	0.04817954183207174	0.04737140283361783	-1.2558694061175907e-05	-0.00010728311703150917	-1.2523541032836982e-05	-0.00010698282096296974
3.732378410442586	0.0011375294090533372	0.0011356681713223446	0.001190704974025872	0.001187850596441797	0.0012196973866632048	0.0012162833222913233	0.001249469449034155	0.001245467657138435	0.0013084523543983242	0.0013032484392531299	0.048179553101321486	0.04737141391373734	-1.2481163909242032e-05	-0.0001072632562182374	-1.2446227897356527e-05	-0.00010696301575827127
3.7548678679373717	0.0011372684184394056	0.0011354076080544934	0.0011904317958875738	0.0011875780732818297	0.0012194175638990939	0.0012160042827787758	0.001249182803148228	0.0012451819291970545	0.0013081521914349644	0.0013029494697118886	0.048179564572448486	0.04737142519234409	-1.2404089123535522e-05	-0.00010724319797514315	-1.2369368853539647e-05	-0.00010694301367697445
3.777492835726878	0.0011370074765441032	0.0011351470934309745	0.001190158668970191	0.001187305601221929	0.0012191377937247918	0.001215725295708788	0.0012488962112610948	0.0012448962550793777	0.0013078520852713544	0.0013026505567380043	0.04817957624908405	0.04737143667301279	-1.2327467078319942e-05	-0.00010722294152801237	-1.2292961282949627e-05	-0.0001069228139466416
3.8002541303288	0.0011367465838448216	0.0011348866279284981	0.001189885593777428	0.0011870331807646282	0.0012188580766584313	0.0012154463615980436	0.0012486096739057655	0.001244610635316667	0.00130755203647014	0.0013023517008917715	0.048179588134931166	0.04737144835938068	-1.2251295161195414e-05	-0.00010720248608495075	-1.2217002580510589e-05	-0.00010690241577770987
3.823152573180761	0.001136485740820799	0.0011346262120256127	0.0011896125708149923	0.001186760812414459	0.0012185784132202366	0.0012151674809653078	0.0012483231916174283	0.0012443250704423602	0.001307252045596333	0.001302052902735836	0.048179600233756184	0.04737146025515187	-1.2175570772928607e-05	-0.00010718183083516242	-1.2141490154281981e-05	-0.00010688181836182586
3.8461889906699622	0.0011362249479531618	0.0011343658462027578	0.0011893396005906445	0.0011864884966779963	0.0012182988039325712	0.0012148886543314823	0.0012480367649335053	0.0012440395609921156	0.0013069521132173622	0.0013017541628352505	0.04817961254939354	0.04737147236409734	-1.2100291327560297e-05	-0.00010716097495000465	-1.2066421425486334e-05	-0.00010686102087215099
3.8693642141629967	0.0011359642057249643	0.0011341055309423023	0.0011890666836142335	0.0011862162340639099	0.0012180192493199827	0.0012146098822196465	0.0012477503943936962	0.0012437541075038683	0.0013066522399031268	0.001301455481757527	0.04817962508574945	0.0473714846900558	-1.2025454252172912e-05	-0.00010713991758157237	-1.199179382845722e-05	-0.00010684002246355573
3.892679080035866	0.0011357035146212445	0.0011338452667285894	0.001188793820397762	0.0011859440250830057	0.0012177397499092597	0.001214331165155112	0.0012474640805400401	0.0012434687105178771	0.001306352426226057	0.0013011568600726948	0.04817963784679775	0.0473714972369366	-1.1951056986935632e-05	-0.00010711865786280916	-1.1917604810555982e-05	-0.0001068188222717037
3.9161344297041563	0.0011354428751290532	0.0011335850540479808	0.0011885210114554149	0.001185671870248276	0.0012174603062294737	0.0012140525036654682	0.0012471778239169535	0.0012431833705767743	0.0013060526727611632	0.0013008582983533503	0.04817965083658559	0.0473715100087184	-1.1877096985142555e-05	-0.00010709719490889502	-1.1843851832137042e-05	-0.00010679741941366228
3.9397311096534064	0.0011351822877375109	0.0011333248933889024	0.0011882482573036205	0.0011853997700749502	0.0012171809188120301	0.0012137738982806341	0.001246891625071293	0.0012428980882256222	0.001305752980086093	0.0013005597971747168	0.048179664059233344	0.04737152300945096	-1.1803571712980243e-05	-0.00010707552781458185	-1.1770532366481984e-05	-0.00010677581298665362
3.963469971469652	0.0011349217529378428	0.0011330647852418867	0.001187975558461094	0.0011851277250805384	0.0012169015881907245	0.0012134953495329098	0.0012466054845524032	0.001242612864011964	0.001305453348781192	0.0013002613571147007	0.04817967751893525	0.047371536243259856	-1.1730478649454867e-05	-0.00010705365565458203	-1.1697643899709342e-05	-0.00010675400206860974
3.987351871870168	0.0011346612712234353	0.0011328047300996223	0.0011877029154488885	0.0011848557357848834	0.0012166223149017899	0.0012132168579570253	0.0012463194029121716	0.0012423276984858745	0.0013051537794295574	0.0012999629787539464	0.048179691219961594	0.047371549714343715	-1.1657815286652412e-05	-0.0001070315774855668	-1.1625183930896038e-05	-0.00010673198571850562
4.01137767273438	0.0011344008430898727	0.001132544728456994	0.0011874303287904388	0.0011845838027102085	0.0012163430994839442	0.0012129384240901911	0.0012460333807050783	0.001242042592200014	0.0013048542726170932	0.0012996646626758945	0.04817970516666131	0.047371563426976473	-1.1585579129367446e-05	-0.00010700929234369605	-1.1553149971841453e-05	-0.00010670976297544321
4.035548241134971	0.001134140469034984	0.0011322847808111355	0.0011871577990116235	0.0011843119263811683	0.00121606394247845	0.0012126600484721514	0.0012457474184882553	0.0012417575457096832	0.0013045548289325767	0.0012993664094668401	0.04817971936345782	0.04737157738551001	-1.1513767695151694e-05	-0.00010698679924500687	-1.1481539547001512e-05	-0.00010668733285779108
4.059864449369175	0.001133880149558899	0.0011320248876614722	0.0011868853266407988	0.0011840401073249004	0.0012157848444291595	0.0012123817316452385	0.001245461516821536	0.001241472559572879	0.001304255448967707	0.001299068219715992	0.04817973381485954	0.047371591594374256	-1.1442378514282814e-05	-0.00010696409718527478	-1.141035019357542e-05	-0.00010666469436407255
4.08432717499025	0.0011336198851640835	0.0011317650495097666	0.001186612912208867	0.0011837683460710722	0.0012155058058825748	0.001212103474154422	0.001245175676267516	0.0012411876343503465	0.0013039561333171733	0.0012987700940155292	0.04817974852545181	0.04737160605808074	-1.1371409129642962e-05	-0.00010694118513929207	-1.1339579461394633e-05	-0.00010664184647285468
4.108937300839158	0.0011333596763553973	0.0011315052668601747	0.0011863405562493163	0.0011834966431519376	0.0012152268273878985	0.001211825276547365	0.001244889897391607	0.001240902770605637	0.0013036568825787124	0.0012984720329606663	0.048179763499906644	0.047371620781220446	-1.1300857096850636e-05	-0.00010691806206261645	-1.1269224912843073e-05	-0.00010661878814177683
4.133695715076422	0.001133099523640132	0.0011312455402192809	0.0011860682592982725	0.001183224999102382	0.0012149479094970819	0.0012115471393744754	0.001244604180762086	0.0012406179689051606	0.0013033576973531637	0.0012981740371497063	0.048179778742978296	0.04737163576846927	-1.1230719984014342e-05	-0.00010689472688926727	-1.1199284122870995e-05	-0.00010659551830821679
4.15860331121418	0.0011328394275280694	0.0011309858700961585	0.0011857960218945608	0.0011829534144599822	0.00121466905276489	0.0012112690631889609	0.0012443185269501646	0.0012403332298182462	0.0013030585782445405	0.0012978761071841072	0.04817979425950792	0.04737165102458542	-1.1160995371763821e-05	-0.00010687117853230843	-1.1129754678828457e-05	-0.00010657203588773645
4.183660988148428	0.0011325793885315232	0.0011307262570024123	0.001185523844579745	0.001182681889765053	0.0012143902577489458	0.0012109910485468883	0.001244032936530032	0.0012400485539172002	0.00130275952586008	0.001297578243668543	0.04817981005442383	0.047371666554417186	-1.1091680853055758e-05	-0.00010684741588257163	-1.1060634180434098e-05	-0.00010654833977455369
4.208869650191461	0.0011323194071653964	0.001130466701452231	0.0011852517278982007	0.00118241042556071	0.0012141115250098016	0.0012107130960072353	0.0012437474100789314	0.0012397639417773608	0.0013024605408103222	0.0012972804472109664	0.0481798261327422	0.04737168236289406	-1.1022774033413174e-05	-0.00010682343781076575	-1.09919202399833e-05	-0.00010652442884329094
4.2342302071045115	0.001132059483947218	0.0011302072039624303	0.0011849796723971448	0.0011821390223929044	0.0012138328551109738	0.0012104352061319409	0.0012434619481771982	0.0012394793939771523	0.0013021616237091527	0.0012969827184226633	0.048179842499572745	0.04737169845504114	-1.0954272530706854e-05	-0.00010679924316622791	-1.092361048196308e-05	-0.0001065003019457833
4.259743574130585	0.0011317996193972097	0.0011299477650525155	0.0011847076786267092	0.0011818676808104985	0.001213554248619018	0.0012101573794859738	0.0012431765514083332	0.0012391949110981547	0.0013018627751738851	0.0012966850579183287	0.04817985916011542	0.04737171483597155	-1.0886173974971464e-05	-0.00010677483077470296	-1.085570254304516e-05	-0.00010647595791135611
4.285410672027485	0.001131539814038327	0.0011296883852447202	0.0011844357471399898	0.001181596401365311	0.0012132757061035784	0.0012098796166373814	0.001242891220359058	0.0012389104937251545	0.0013015639958253134	0.0012963874663161257	0.048179876119663866	0.04737173151088908	-1.0818476008572081e-05	-0.00010675019944111908	-1.0788194072183094e-05	-0.00010645139554807392
4.311232427101037	0.0011312800683963094	0.0011294290650640693	0.0011841638784931008	0.0011813251846121721	0.0012129972281374462	0.001209601918157352	0.0012426059556193752	0.0012386261424462116	0.0013012652862877858	0.001296089944237751	0.04817989338360823	0.04737174848509574	-1.075117628608277e-05	-0.0001067253479480057	-1.0721082730501263e-05	-0.00010642661364168582
4.337209771238533	0.0011310203829997389	0.0011291698050384178	0.0011838920732452284	0.0011810540311089815	0.0012127188152966182	0.0012093242846202693	0.0012423207577826288	0.001238341857852711	0.001300966647189261	0.0012957924923084963	0.04817991095743771	0.0473717657639845	-1.0684272474179024e-05	-0.00010670027505499391	-1.065436619121507e-05	-0.00010640161095545886
4.363343641942354	0.0011307607583800879	0.001128910605698516	0.001183620331958694	0.001180782941416764	0.001212440468160358	0.0012090467166037744	0.0012420356274455667	0.0012380576405394347	0.0013006680791613832	0.001295495111157322	0.04817992884673872	0.04737178335305024	-1.0617762251679402e-05	-0.0001066749794993993	-1.0588042139669102e-05	-0.00010637638623056667
4.389634982363801	0.0011305011950717714	0.001128651467578049	0.0011833486551990095	0.0011805119160997243	0.0012121621873112513	0.0012087692146888196	0.0012417505652084018	0.001237773491104612	0.0013003695828395446	0.0012951978014169132	0.04817994705719709	0.047371801257884386	-1.055164330933736e-05	-0.00010664945999461217	-1.0522108273083863e-05	-0.00010635093818395225
4.416084741337141	0.0011302416936122077	0.0011283923912137062	0.0011830770435349307	0.0011802409557253128	0.0012118839733352748	0.001208491779459741	0.001241465571674879	0.0012374894101499976	0.001300071158862959	0.0012949005637237633	0.04817996559460634	0.047371819484181975	-1.048591334991758e-05	-0.00010662371523106895	-1.0456562300645983e-05	-0.00010632526550960475
4.442693873413836	0.0011299822545418612	0.0011281333771452206	0.0011828054975385222	0.0011799700608642759	0.0012116058268218475	0.0012082144115043057	0.001241180647452333	0.001237205398280919	0.001299772807874722	0.0012946033987182282	0.04817998446486028	0.04737183803773818	-1.0420570088293113e-05	-0.00010659774387741794	-1.0391401943584538e-05	-0.00010629936687961417
4.469463338897009	0.001129722878404305	0.0011278744259154321	0.0011825340177852102	0.0011796992320907164	0.0012113277483638935	0.0012079371114137789	0.0012408957931517538	0.0012369214561063478	0.0012994745305218857	0.0012943063070446	0.04818000367396124	0.04737185692445364	-1.0355611251018637e-05	-0.00010657154457652251	-1.0326624934827583e-05	-0.00010627324094075741
4.49639410387609	0.0011294635657462743	0.0011276155380703396	0.0011822626048538485	0.0011794284699821558	0.001211049738557913	0.0012076598797829887	0.0012406110093878555	0.001236637584238968	0.0012991763274555312	0.0012940092893511809	0.048180023228019286	0.04737187615033836	-1.029103457651781e-05	-0.00010654511594773708	-1.0262229019199903e-05	-0.00010624688631680201
4.523487140261684	0.0011292043171177181	0.001127356714159153	0.0011819912593267698	0.0011791577751195902	0.0012107717980040342	0.0012073827172103813	0.001240326296779136	0.0012363537832952318	0.0012988781993308295	0.0012937123462903445	0.048180043133257536	0.04737189572150837	-1.0226837815058981e-05	-0.00010651845658685155	-1.0198211953190567e-05	-0.00010622030160689633
4.550743425820648	0.0011289451330718646	0.0011270979547343565	0.0011817199817898605	0.0011788871480875591	0.0012104939273060846	0.0012071056242980945	0.001240041655947949	0.0012360700538954362	0.0012985801468071287	0.0012934154785186195	0.048180063396006945	0.04737191564419036	-1.0163018728557432e-05	-0.00010649156506448154	-1.0134571504998025e-05	-0.00010619348538565276
4.578163944211368	0.0011286860141652669	0.0011268392603517622	0.001181448772832608	0.0011786165894741958	0.0012102161270716508	0.0012068286016520121	0.0012397570875205672	0.0012357863966637797	0.001298282170548013	0.0012931186866967507	0.04818008402271697	0.047371935924724495	-1.0099575090672525e-05	-0.0001064644399270398	-1.0071305454547458e-05	-0.00010616643620423027
4.605749685019276	0.0011284269609578659	0.0011265806315705624	0.0011811776330481682	0.001178346099871298	0.001209938397912145	0.0012065516498818325	0.0012394725921272497	0.0012355028122284376	0.00129798427122138	0.0012928219714897762	0.048180105019953574	0.04737195656956543	-1.0036504686637693e-05	-0.00010643707969570926	-1.0008411593268735e-05	-0.0001061391525875588
4.633501643792551	0.001128167974013049	0.0011263220689533967	0.0011809065630334341	0.0011780756798743864	0.0012096607404428706	0.0012062747696011357	0.0012391881704023138	0.0012352193012216258	0.0012976864494995183	0.0012925253335671052	0.0481801263943989	0.04737197758528469	-9.973805313385348e-06	-0.00010640948286749774	-9.945887724165797e-06	-0.00010611163303614335
4.6614208220780515	0.001127909053897702	0.0011260635730664004	0.0011806355633890856	0.0011778053300827657	0.0012093831552830823	0.0012059979614274445	0.0012389038229841933	0.0012349358642796669	0.0012973887060591732	0.0012922287736025812	0.048180148152856345	0.04737199897857232	-9.91147477919646e-06	-0.00010638164791243465	-9.883731661771561e-06	-0.00010608387602531466
4.689508227457455	0.0011276502011822798	0.0011258051444792711	0.0011803646347196676	0.0011775350510995943	0.0012091056430560663	0.0012057212259822946	0.0012386195505155282	0.0012346525020430676	0.0012970910415816353	0.0012919322922745685	0.04818017030225645	0.04737202075624074	-9.849510903839342e-06	-0.00010635357327459793	-9.821941231960563e-06	-0.00010605588000373034
4.717764873583629	0.0011273914164408557	0.0011255467837653244	0.001180093777633649	0.0011772648435319475	0.0012088282043891967	0.001205444563891304	0.001238335353643216	0.0012343692151565834	0.001296793456752808	0.0012916358902660254	0.048180192849649466	0.04737204292522326	-9.787911518677195e-06	-0.00010632525737433451	-9.760514272049575e-06	-0.00010602764339479043
4.746191780217212	0.0011271327002511824	0.0011252884915015568	0.0011798229927434815	0.0011769947079908784	0.0012085508399140021	0.001205167975784235	0.0012380512330184897	0.0012340860042692893	0.001296495952263283	0.0012913395682645754	0.04818021580221783	0.04737206549258002	-9.726674466276064e-06	-0.00010629669860354185	-9.699448630738627e-06	-0.00010599916459602676
4.774789973263409	0.0011268740531947597	0.001125030268268703	0.0011795522806656803	0.0011767246450914886	0.0012082735502662477	0.001204891462295067	0.001237767189296994	0.001233802870034654	0.0012961985288084258	0.0012910433269625932	0.048180239167269504	0.04737208846549815	-9.665797600522802e-06	-0.00010626789532791614	-9.638742167902836e-06	-0.00010597044197749317
4.803560484809025	0.0011266154758568876	0.0011247721146512982	0.0011792816420208747	0.0011764546554529898	0.0012079963360859898	0.0012046150240620675	0.001237483223138851	0.0012335198131106094	0.0012959011870884486	0.001290747167057275	0.048180262952249	0.047372111851295785	-9.605278786746496e-06	-0.0001062388458880903	-9.578392754790166e-06	-0.00010594147388384711
4.832504353159697	0.0011263569688267302	0.0011245140312377388	0.0011790110774338844	0.0011761847396987736	0.0012077191980176519	0.0012043386617278534	0.001237199335208735	0.0012332368341596257	0.0012956039278084904	0.001290451089250722	0.0481802871647322	0.04737213565742375	-9.545115901250095e-06	-0.00010620954859488774	-9.518398273778567e-06	-0.00010591225863201825
4.861622622877388	0.0011260985326973895	0.001124256018620351	0.0011787405875337922	0.0011759148984564847	0.0012074421367101048	0.0012040623759394743	0.0012369155261759582	0.001232953933848788	0.001295306751678707	0.0012901550942500243	0.048180311812435296	0.04737215989146605	-9.485306831643475e-06	-0.00010618000173348574	-9.458756618299646e-06	-0.00010588279451101412
4.890916344818065	0.001125840168065947	0.0011239980773954468	0.001178470172953996	0.001175645132358078	0.0012071651528167198	0.0012037861673484754	0.001236631796714521	0.001232671112849863	0.0012950096594143328	0.0012898591827673344	0.04818033690321032	0.047372184561144726	-9.425849476680376e-06	-0.00010615020356150029	-9.399465692946224e-06	-0.00010585307978286385
4.9203865761696335	0.0011255818755335463	0.0011237402081633902	0.001178199834332299	0.0011753754420398992	0.0012068882469954594	0.0012035100366109745	0.0012363481475032168	0.001232388371839386	0.0012947126517357864	0.001289563355519954	0.048180362445054636	0.047372209674322555	-9.366741746064111e-06	-0.0001061201523073485	-9.340523413357837e-06	-0.00010582311268203526
4.950034380490085	0.0011253236557054497	0.0011234824115286639	0.001177929572310964	0.0011751058281427482	0.0012066114199089388	0.0012032339843877297	0.0012360645792256861	0.0012321057114987259	0.0012944157293687348	0.0012892676132304159	0.04818038844610768	0.047372235239002365	-9.307981560551654e-06	-0.00010608984617191397	-9.281927706113191e-06	-0.00010579289141421366
4.979860827745887	0.001125065509191107	0.0011232246880999316	0.0011776593875367932	0.001174836291311951	0.0012063346722245086	0.0012029580113442214	0.0012357810925705084	0.0012318231325141693	0.001294118893044193	0.0012889719566265682	0.048180414914658326	0.0473722612633333	-9.249566851939756e-06	-0.00010605928332788062	-9.223676508740564e-06	-0.0001057624141568847
5.009866994350591	0.0011248074366042135	0.0011229670384901038	0.001177389280661192	0.0011745668321974316	0.0012060580046143186	0.0012026821181507176	0.0012354976882312683	0.0012315406355769974	0.0012938221434985922	0.0012886763864416553	0.04818044185914473	0.04737228775561294	-9.191495562863722e-06	-0.00010602846191865023	-9.165767769676175e-06	-0.00010573167905877923
5.040053963203681	0.0011245494385627856	0.0011227094633164075	0.0011771192523402534	0.0011742974514537873	0.0012057814177554073	0.0012024063054823582	0.0012352143669066475	0.0012312582213835643	0.0012935254814738827	0.0012883809034144118	0.048180469288156426	0.047372314724286664	-9.133765646866798e-06	-0.00010599738005864778	-9.108199448153165e-06	-0.00010570068423948475
5.070422823729659	0.0011242915156892204	0.0011224519632004467	0.001176849303234814	0.0011740281497403544	0.0012055049123297632	0.0012021305740192237	0.001234931129300492	0.0012309758906353732	0.0012932289077176075	0.0012880855082891374	0.048180497210441826	0.047372342177953934	-9.076375068240577e-06	-0.00010596603583240549	-9.050969514180773e-06	-0.00010566942778897359
5.100974671917351	0.001124033668610373	0.0011221945387682793	0.001176579434010549	0.0011737589277212915	0.0012052284890244197	0.00120185492444642	0.0012346479761219055	0.0012306936440391657	0.0012929324229830025	0.001287790201815797	0.04818052563490307	0.04737237012536981	-9.019321802042346e-06	-0.00010593442729456282	-8.99407594850965e-06	-0.00010563790776757509
5.131710610359471	0.0011237758979576156	0.0011219371906504782	0.001176309645338027	0.0011734897860656462	0.0012049521485315165	0.0012015793574541493	0.0012343649080853202	0.0012304114823069943	0.0012926360280290758	0.0012874949847501002	0.04818055457060719	0.04737239857544756	-8.96260383412284e-06	-0.00010590255247047708	-8.937516742611035e-06	-0.00010560612220608667
5.1626317482924104	0.0011235182043669105	0.0011216799194822007	0.0011760399378928019	0.001173220725447432	0.0012046758915483903	0.0012013038737377923	0.0012340819259105875	0.0012301294061563086	0.0012923397236207002	0.0012871998578535939	0.048180584026781915	0.04737242753726281	-8.906219160956241e-06	-0.0001058704093547802	-8.881289898555328e-06	-0.00010557406910458034
5.193739201636265	0.001123260588478879	0.0011214227259032648	0.0011757703123554714	0.0011729517465457085	0.001204399718777645	0.001201028473997987	0.0012337990303230536	0.0012298474163100386	0.001292043510528703	0.0012869048218937511	0.04818061401282626	0.04737245702005352	-8.85016578957773e-06	-0.0001058379959106015	-8.825393428960049e-06	-0.00010554174643201408
5.225034093035115	0.0011230030509388764	0.0011211656105582157	0.0011755007694117753	0.0011726828500446562	0.001204123630927245	0.0012007531589407119	0.0012335162220536548	0.0012295655134966813	0.0012917473895299666	0.0012866098776440679	0.04818064453830563	0.04737248703322694	-8.794441737607767e-06	-0.0001058053100704004	-8.76982535702106e-06	-0.00010550915212687029
5.256517551897525	0.001122745592397056	0.0011209085740963908	0.0011752313097526544	0.00117241403663365	0.0012038476287105832	0.001200477929277362	0.0012332335018389903	0.001229283698450377	0.0012914513614075084	0.0012863150258841478	0.048180675612960154	0.04737251758635848	-8.739045033283321e-06	-0.00010577234973641048	-8.71458371644318e-06	-0.00010547628409662835
5.288190714437326	0.0011224882135084469	0.0011206516171720043	0.0011749619340743404	0.0011721453070073458	0.0012035717128465705	0.0012002027857248348	0.0012329508704214186	0.0012290019719110059	0.0012911554269505819	0.0012860202673998006	0.04818070724670685	0.047372548689197325	-8.683973715145621e-06	-0.00010573911277700354	-8.659666551304873e-06	-0.00010544314021634915
5.320054723714605	0.001122230914933026	0.0011203947404442118	0.0011746926430784325	0.0011718766618657504	0.0012032958840597218	0.001199927729005613	0.0012326683285491388	0.0012287203346242693	0.0012908595869547742	0.0012857256029831375	0.0481807394496405	0.047372580351672924	-8.62922583222056e-06	-0.00010570559702968718	-8.605071916103352e-06	-0.0001054097183295355
5.352110729676963	0.0011219736973357873	0.001120137944577185	0.0011744234374719761	0.0011716081019143112	0.001203020143080232	0.0011996527598478466	0.0012323858769762801	0.0012284387873417743	0.0012905638422220941	0.0012854310334326606	0.048180772232039294	0.04737261258388725	-8.574799443949316e-06	-0.00010567180029963374	-8.550797875653965e-06	-0.00010537601624696635
5.384359889201005	0.0011217165613868231	0.0011198812302401881	0.0011741543179675453	0.001171339627863991	0.0012027444906440687	0.0011993778789854415	0.0012321035164629952	0.0012281573308211336	0.0012902681935610778	0.001285136559553371	0.048180805604370894	0.047372645396132305	-8.5206926200114e-06	-0.00010563772035884766	-8.49684250506591e-06	-0.00010534203174708545
5.41680336613411	0.001121459507761393	0.0011196245981076487	0.0011738852852833286	0.001171071240431352	0.0012024689274930528	0.0011991030871581398	0.0012318212477755407	0.0012278759658260429	0.0012899726417868807	0.001284842182156852	0.04818083957728446	0.047372678798882406	-8.466903440352419e-06	-0.00010560335494572137	-8.443203889693662e-06	-0.0001053077625751686
5.44944233133642	0.0011212025371400054	0.0011193680488592401	0.0011736163401432065	0.00117080294033864	0.0012021934543749522	0.0011988283851116128	0.0012315390716863808	0.0012275946931263797	0.0012896771877213833	0.0012845479020613803	0.04818087416162955	0.04737271280280233	-8.413429995197952e-06	-0.00010556870176595123	-8.389880125084931e-06	-0.00010527320644304616
5.482277962723094	0.001120945650208487	0.0011191115831799515	0.0011733474832768347	0.0011705347283138656	0.0012019180720435599	0.0011985537735975421	0.0012312569889742677	0.0012273135134982902	0.001289381832193283	0.0012842537200920192	0.048180909368450084	0.04737274741874879	-8.360270384921709e-06	-0.00010553375849142732	-8.336869316900863e-06	-0.00010523836102868667
5.515311445306831	0.0011206888476580652	0.0011188552017601689	0.0011730787154197355	0.0011702666050908879	0.0012016427812587918	0.001198279253373715	0.0012309750004243407	0.0012270324277242858	0.0012890865760382016	0.0012839596370807223	0.0481809452089875	0.04737278265777833	-8.307422719917162e-06	-0.00010549852275826277	-8.284169580867473e-06	-0.0001052032239754197
5.548543971240616	0.0011204321301854522	0.001118598905295756	0.00117281003731338	0.0011699985714095091	0.0012013675827867753	0.0011980048252041105	0.001230693106828224	0.0012267514365933382	0.0012887914200987933	0.0012836656538664393	0.04818098169469022	0.047372818531143876	-8.254885120809186e-06	-0.0001054629921701522	-8.231779042851967e-06	-0.00010516779289335143
5.581976739860765	0.0011201754984929075	0.0011183426944881237	0.001172541449705271	0.0011697306280155457	0.0012010924773999307	0.0011977304898589862	0.0012304113089841096	0.0012264705409009654	0.0012884963652248335	0.0012833717712952076	0.048181018837211015	0.04737285505030428	-8.202655718186902e-06	-0.00010542716429476351	-8.179695838661516e-06	-0.00010513206535694986
5.615610957730194	0.0011199189532883332	0.0011180865700443205	0.0011722729533490367	0.0011694627756609274	0.001200817465877077	0.0011974562481149775	0.0012301296076968667	0.0012261897414493378	0.001288201412273337	0.0012830779902202707	0.048181056648415384	0.04737289222692634	-8.150732652499604e-06	-0.00010539103666326599	-8.127918114005095e-06	-0.0001050960389049338
5.649447838681973	0.0011196624952853496	0.0011178305326771081	0.0011720045490045171	0.001169195015103783	0.0012005425490035167	0.001197182100755185	0.0012298480037781334	0.0012259090390473698	0.0012879065621086646	0.0012827843115021753	0.04818109514038291	0.04737293007288649	-8.099114074268388e-06	-0.00010535460677280062	-8.076444024531643e-06	-0.00010505971104071699
5.6834886038631165	0.0011194061252033758	0.0011175745831050446	0.0011717362374378511	0.0011689273471085309	0.0012002677275711286	0.001196908048569271	0.0012295664980464124	0.0012256284345108209	0.0012876118156026188	0.0012824907360088841	0.04818113432541173	0.04737296860027624	-8.047798143891866e-06	-0.00010531787208434285	-8.025271735767614e-06	-0.00010502307923224152
5.717734481778674	0.0011191498437677098	0.0011173187220525618	0.0011714680194215665	0.0011686597724459606	0.001199993002378464	0.0011966340923535484	0.0012292850913271734	0.0012253479286623884	0.001287317173634562	0.0012821972646158766	0.0481811742160243	0.04737300782140779	-7.996783031434529e-06	-0.00010528083002031563	-7.974399422971262e-06	-0.00010498614091006275
5.75218670833605	0.0011188936517096215	0.0011170629502500597	0.0011711998957346815	0.0011683922918933375	0.0011997183742308518	0.0011963602329110872	0.0012290037844529585	0.0012250675223318172	0.0012870226370915322	0.0012819038982062685	0.048181214824967206	0.047373047748814415	-7.946066916900835e-06	-0.00010524347796814215	-7.92382527119509e-06	-0.00010494889346829295
5.786846526889619	0.0011186375497664216	0.0011168072684339776	0.0011709318671627763	0.0011681249062344828	0.001199443843940475	0.0011960864710517972	0.0012287225782634703	0.0012247872163559921	0.0012867282068683339	0.0012816106376709107	0.04818125616522152	0.047373088395258243	-7.895647989999283e-06	-0.00010520581327758127	-7.873547475216458e-06	-0.00010491133426424049
5.821715188285586	0.001118381538681564	0.0011165516773468883	0.0011706639344981153	0.001167857616259877	0.0011991694123264915	0.0011958128075925383	0.001228441473605694	0.001224507011579048	0.0012864338838676761	0.0012813174839085137	0.048181298249998936	0.047373129773731086	-7.845524450027924e-06	-0.00010516783325928425	-7.82356423940575e-06	-0.00010487346061632818
5.856793950907131	0.001118125619204718	0.0011162961777375802	0.0011703960985397137	0.0011675904227667472	0.0011988950802151173	0.0011955392433572124	0.0012281604713339823	0.0012242269088524663	0.0012861396690002662	0.0012810244378257513	0.048181341092753495	0.04737317189745883	-7.795694506061712e-06	-0.00010512953518765356	-7.773873777799228e-06	-0.00010483526980614721
5.892084080719833	0.0011178697920918629	0.0011160407703611464	0.0011701283600934478	0.001167323326559163	0.001198620848439733	0.0011952657791768646	0.0012278795723101724	0.0012239469090351862	0.0012858455631849354	0.001280731500337379	0.04818138470718281	0.04737321477991089	-7.746156376702701e-06	-0.00010509091629756773	-7.724474314022706e-06	-0.00010479675907668073
5.927586851317345	0.001117614058105366	0.0011157854559790648	0.001169860719972149	0.001167056328448134	0.0011983467178409823	0.0011949924158897822	0.0012275987774036869	0.0012236670129937028	0.001285551567348748	0.001280438672366348	0.04818142910723074	0.04737325843479677	-7.696908290034943e-06	-0.00010505197378418707	-7.675364081114605e-06	-0.00010475792563086062
5.963303543967366	0.0011173584180140899	0.001115530235359304	0.001169593178995702	0.0011667894292517126	0.0011980726892668817	0.0011947191543416054	0.0012273180874916468	0.0012233872216021867	0.0012852576824271317	0.0012801459548439286	0.048181474307095275	0.04737330287607587	-7.647948483673062e-06	-0.00010501270480350877	-7.62654132164739e-06	-0.00010471876663306623
5.999235447657878	0.0011171028725934628	0.001115275109276391	0.0011693257379911425	0.00116652262979508	0.0011977987635729149	0.0011944459953854183	0.0012270375034589766	0.0012231075357425766	0.0012849639093639833	0.0012798533487098187	0.04818152032123127	0.04737334811795998	-7.599275204793476e-06	-0.00010497310647333835	-7.5780042876442966e-06	-0.0001046792792083473
6.035383859143656	0.0011168474226255771	0.0011150200785115176	0.0011690583977927514	0.0011662559309106547	0.0011975249416221372	0.0011941729398818619	0.001226757026198508	0.0012228279563047005	0.0012846702491117917	0.001279560854912273	0.04818156716435441	0.0473733941749194	-7.5508867098013355e-06	-0.0001049331758685712	-7.529751240430149e-06	-0.00010463946044042549
6.071750082993084	0.0011165920688992854	0.0011147651438526275	0.0011687911592421676	0.0011659893334381955	0.001197251224285296	0.001193899988699238	0.0012264766566111075	0.0012225484841863854	0.0012843767026317723	0.0012792684744082187	0.048181614851448985	0.04737344106168508	-7.502781264524805e-06	-0.00010489291002441226	-7.481780450693809e-06	-0.0001045993073728324
6.108335431635222	0.0011163368122102822	0.0011145103060945056	0.0011685240231884791	0.0011657228382248948	0.0011969776124409162	0.0011936271427136136	0.0012261963956057714	0.0012222691202935637	0.0012840832708939708	0.0012789762081633822	0.04818166339776802	0.047373488793255515	-7.454957144156088e-06	-0.00010485230593579309	-7.434090198436133e-06	-0.00010455881700846548
6.145141225407182	0.0011160816533612094	0.0011142555660388744	0.0011682569904883295	0.0011654564461254817	0.0011967041069754262	0.0011933544028089299	0.0012259162440997505	0.0012219898655403876	0.001283789954877406	0.0012786840571524063	0.048181712818843855	0.04737353738490172	-7.4074126330328505e-06	-0.00010481136055384699	-7.386678772817318e-06	-0.00010451798630772835
6.182168792601758	0.0011158265931617407	0.001114000924494491	0.0011679900620060254	0.0011651901580023406	0.0011964307087832596	0.0011930817698771144	0.0012256362030186603	0.0012217107208493528	0.0012834967555701837	0.0012783920223589872	0.048181763130486346	0.0473735868521684	-7.36014602482557e-06	-0.00010477007078965594	-7.339544472247106e-06	-0.00010447681218950233
6.2194194695153895	0.0011155716324286835	0.0011137463822772327	0.0011677232386136328	0.0011649239747255908	0.0011961574187669627	0.0011928092448181854	0.0012253562732965988	0.001221431687151399	0.0012832036739696287	0.0012781001047759886	0.048181814348796974	0.04737363721088644	-7.3131556222842675e-06	-0.0001047284335102261	-7.292685604273763e-06	-0.00010443529153034148
6.256894600496366	0.0011153167719860722	0.00111349194021021	0.0011674565211910973	0.00116465789717322	0.001195884237837317	0.0011925368285403686	0.0012250764558762654	0.0012211527653860415	0.001282910711082419	0.0012778083054055818	0.04818186649016313	0.047373688477168184	-7.26643973727667e-06	-0.00010468644553945916	-7.2461004854695865e-06	-0.00010439342116272399
6.294595537993358	0.0011150620126652686	0.001113237599123848	0.0011671899106263362	0.0011643919262311708	0.001195611166913442	0.00119226452196021	0.0012247967517090767	0.001220873956501483	0.0012826178679247067	0.00127751662525937	0.048181919571274025	0.04737374066742308	-7.219996690843722e-06	-0.00010464410365892962	-7.199787441559274e-06	-0.00010435119787716163
6.332523642604218	0.0011148073553050527	0.001112983359855989	0.0011669234078153588	0.001164126062793458	0.001195338206922912	0.001191992326002683	0.001224517161755289	0.0012205952614547297	0.0012823251455222565	0.001277225065358515	0.04818197360911795	0.04737379379835415	-7.173824812923765e-06	-0.00010460140460433198	-7.153744807189208e-06	-0.0001043086184187858
6.370680283125076	0.0011145528007517386	0.0011127292232520035	0.0011666570136623735	0.0011638603077622812	0.00119506535880188	0.0011917202416013167	0.0012242376869841221	0.0012203166812117237	0.001282032544910583	0.0012769336267338847	0.0481820286209923	0.04737384788696878	-7.127922442517337e-06	-0.00010455834506806205	-7.1079709259933704e-06	-0.00010426567948917942
6.40906683659976	0.0011142983498592528	0.0011124751901648716	0.0011663907290798926	0.0011635946620481253	0.0011947926234951798	0.0011914482696982961	0.0012239583283738752	0.0012200382167474523	0.001281740067135073	0.0012766423104261695	0.048182084624507945	0.047373902950582934	-7.0822879275761474e-06	-0.00010451492169741283	-7.06246415054998e-06	-0.00010422237774512788
6.447684688369473	0.0011140440034892566	0.0011122212614553021	0.0011661245549888547	0.0011633291265698877	0.0011945200019564583	0.0011911764112445952	0.0012236790869120599	0.001219759869046083	0.001281447713251139	0.0012763511174860352	0.04818214163759402	0.047373959006822536	-7.036919624879914e-06	-0.00010447113109324224	-7.017222842232301e-06	-0.0001041787097966762
6.486535232122802	0.0011137897625112356	0.0011119674379918235	0.0011658584923187293	0.0011630637022549753	0.0011942474951482861	0.0011909046672000873	0.0012233999635955198	0.001219481639101084	0.0012811554843243443	0.0012760600489742505	0.04818219967850615	0.04737401607363908	-6.991815900071058e-06	-0.00010442696981052824	-6.972245371258956e-06	-0.0001041346722087666
6.525619869945995	0.0011135356278026132	0.0011117137206508984	0.001165592542007641	0.001162798390039433	0.001193975104042286	0.0011906330385336706	0.0012231209594305644	0.0012192035279153515	0.0012808633814305526	0.001275769105961831	0.048182258765829246	0.04737407416930443	-6.946975127621741e-06	-0.000104382434358119	-6.927530116662695e-06	-0.00010409026150001721
6.564940012373588	0.0011132816002488429	0.0011114601103170139	0.001165326705002475	0.0011625331908680508	0.0011937028296192453	0.0011903615262233843	0.0012228420754330882	0.0012189255365013373	0.0012805714056560627	0.0012754782895301763	0.04818231891848565	0.04737413331242347	-6.902395690773153e-06	-0.00010433752119792805	-6.883075466194988e-06	-0.00010404547414211152
6.604497078439295	0.001113027680743527	0.0011112066078828031	0.001165060982259003	0.0011622681056944833	0.0011934306728692487	0.0011900901312565373	0.0012225633126287084	0.0012186476658811785	0.0012802795580977551	0.001275187600771217	0.0481823801557389	0.047374193521937565	-6.858075981396733e-06	-0.00010429222674293581	-6.838879816237556e-06	-0.00010400030655821624
6.644292495727218	0.0011127738701885207	0.0011109532142491438	0.001164795374742	0.001162003135481373	0.0011931586347918004	0.0011898188546298327	0.001222284672052898	0.0012183699170868342	0.0012799878398632402	0.0012748970407875579	0.04818244249720379	0.04737425481713138	-6.81401440005662e-06	-0.00010424654735838312	-6.79494157185441e-06	-0.00010395475512406382
6.684327700423376	0.0011125201694940367	0.0011106999303252681	0.0011645298834253596	0.0011617382812004614	0.0011928867163959514	0.0011895476973494904	0.0012220061547511146	0.0012180922911602095	0.0012796962520710009	0.0012746066106926227	0.04818250596285205	0.047374317217640086	-6.770209356018325e-06	-0.00010420047936193777	-6.751259146708585e-06	-0.00010390881616684222
6.724604137367524	0.0011122665795787533	0.0011104467570288738	0.0011642645092922218	0.0011614735438327177	0.00119261491870042	0.0011892766604313782	0.001221727761778931	0.001217814789153296	0.0012794047958505392	0.0012743163116108029	0.04818257057301143	0.04737438074345304	-6.7266592670318925e-06	-0.00010415401902050259	-6.707830963029182e-06	-0.00010386248596477854
6.76512326010531	0.001112013101369937	0.001110193695286233	0.0011639992533350923	0.001161208924368456	0.0011923432427337363	0.0011890057449011368	0.0012214494942021856	0.0012175374121283047	0.0012791134723425346	0.0012740261446776075	0.04818263634838463	0.047374445414922854	-6.68336255935445e-06	-0.00010410716255102037	-6.664655451495138e-06	-0.00010381576074544596
6.805886530940724	0.0011117597358035391	0.0011099407460323063	0.001163734116555969	0.0011609444238074647	0.001192071689534359	0.0011887349517943177	0.0012211713530971078	0.001217260161157808	0.0012788222826989922	0.0012737361110398146	0.04818270331004569	0.04737451125277197	-6.640317667836945e-06	-0.00010405990612119553	-6.6217310512577815e-06	-0.00010376863668631886
6.846895420988873	0.001111506483824321	0.0011096879102108538	0.001163469099966463	0.0011606800431591274	0.0011918002601508145	0.0011884642821565078	0.0012208933395504603	0.0012169830373248724	0.0012785312280833917	0.0012734462118556258	0.04818277147945131	0.047374578278096297	-6.5975230356986325e-06	-0.00010401224584702384	-6.5790562099720534e-06	-0.00010372110991541117
6.888151410229076	0.001111253346385959	0.001109435188774547	0.0011632042045879294	0.0011604157834425475	0.0011915289556418283	0.0011881937370434627	0.0012206154546596823	0.0012167060417231997	0.0012782403096708507	0.0012731564482948137	0.048182840878447424	0.04737464651237521	-6.554977114553093e-06	-0.0001039641777926259	-6.5366293835588535e-06	-0.00010367317650739061
6.92965598755826	0.0011110003244511701	0.0011091825826850972	0.001162939431451597	0.0011601516456866865	0.0011912577770764646	0.001187923317521251	0.0012203376995330345	0.0012164291754572778	0.0012779495286482803	0.0012728668215388945	0.04818291152927612	0.04737471597747684	-6.512678364389152e-06	-0.00010391569797044142	-6.494449036312591e-06	-0.00010362483248585463
6.971410650844719	0.001110747418991817	0.0011089300929133517	0.0011626747815986912	0.0011598876309304805	0.0011909867255342555	0.001187653024666378	0.0012200600752897348	0.0012161524396425126	0.0012776588862145393	0.001272577332781266	0.04818298345458178	0.04737478669566592	-6.470625253513634e-06	-0.000103866802340008	-6.452513640835267e-06	-0.00010357607382177614
7.01341690698215	0.0011104946309890393	0.0011086777204394305	0.0011624102560805732	0.0011596237402229797	0.0011907158021053482	0.001187382859565935	0.0012197825830601154	0.0012158758354053824	0.0012773683835806066	0.0012722879832273873	0.04818305667742046	0.04737485868961123	-6.428816258445547e-06	-0.00010381748680687863	-6.410821677887285e-06	-0.00010352689643181034
7.055676271944047	0.0011102419614333608	0.0011084254662528377	0.001162145855958868	0.0011593599746234776	0.0011904450078906398	0.001187112823317734	0.0012195052239857634	0.0012155993638835834	0.0012770780219697343	0.0012719987740949304	0.048183131221265635	0.047374931982394314	-6.38724986398026e-06	-0.00010376774722339888	-6.369371636545315e-06	-0.0001034772961806818
7.098190270838397	0.0011099894113248189	0.0011081733313525795	0.0011618815823056007	0.0011590963352016486	0.0011901743440019196	0.0011868429170304447	0.0012192279992196708	0.0012153230262261724	0.0012767878026176164	0.0012717097066139464	0.048183207110014475	0.04737500659750869	-6.345924563078489e-06	-0.00010371757938715254	-6.328162013973307e-06	-0.0001034272688774096
7.1409604379627405	0.0011097369816730814	0.0011079213167472914	0.0011616174362033274	0.0011588328230376765	0.001189903811562013	0.0011865731418237474	0.0012189509099263896	0.001215046823593727	0.0012764977267725587	0.0012714207820270342	0.04818328436800222	0.0473750825588808	-6.304838856826395e-06	-0.00010366697904032329	-6.2871913154519815e-06	-0.00010337681027605683
7.183988316859528	0.0011094846734975709	0.00110766942345536	0.0011613534187452815	0.0011585694392223956	0.0011896334117049267	0.0011863034988284665	0.0012186739572821782	0.001214770757158489	0.001276207795695644	0.001271132001589506	0.0481833630199976	0.04737515989086681	-6.263991254409559e-06	-0.0001036159418691951	-6.2464580543458714e-06	-0.0001033259160752864
7.227275460371831	0.0011092324878275934	0.0011074176525050462	0.0011610895310355017	0.0011583061848574308	0.0011893631455759945	0.001186033989186727	0.0012183971424751649	0.0012144948281045276	0.0012759180106609062	0.0012708433665695614	0.04818344309122657	0.047375238618267465	-6.223380273026255e-06	-0.00010356446350331949	-6.2059607519905635e-06	-0.00010327458191658478
7.270823430699384	0.0011089804257024588	0.0011071660049346128	0.0011608257741889832	0.0011580430610553386	0.0011890930143320284	0.0011857646140520962	0.0012181204667054985	0.0012142190376278888	0.0012756283729555068	0.0012705548782484574	0.04818352460736686	0.04737531876632816	-6.183004437936013e-06	-0.00010351253951573769	-6.165697937774231e-06	-0.00010322280338539991
7.31463379945495	0.00110872848817161	0.0011069144817924513	0.0011605621493318097	0.001157780068939739	0.0011888230191414617	0.0011854953745897337	0.0012178439311855054	0.0012139433869367544	0.0012753388838798987	0.0012702665379206825	0.048183607594562854	0.04737540036075795	-6.1428622823815615e-06	-0.00010346016542212011	-6.125668149035285e-06	-0.00010317057600986446
7.358708147721062	0.00110847667629475	0.0011066630841372073	0.001160298657601299	0.0011575172096454688	0.001188553161184506	0.001185226271976541	0.001217567537139853	0.0012136678772515998	0.0012750495447480152	0.001269978346894131	0.04818369207943543	0.047375483427726774	-6.1029523473754566e-06	-0.00010340733667724145	-6.085869930934004e-06	-0.00010311789525849213
7.403048066107065	0.0011082249911419826	0.0011064118130379216	0.0011600353001461597	0.001157254484318727	0.001188283441653311	0.001184957307401323	0.0012172912858057158	0.0012133925098053665	0.001274760356887451	0.0012696903064902934	0.048183778089083994	0.047375567993882706	-6.063273181941206e-06	-0.00010335404867886644	-6.046301836501108e-06	-0.0001030647565411491
7.447655154806527	0.0011079734337939254	0.001106160669574143	0.0011597720781266199	0.0011569918941172104	0.001188013861752103	0.0011846884820649324	0.0012170151784329304	0.0012131172858436087	0.0012744713216396324	0.0012694024180444202	0.04818386565110232	0.04737565408635587	-6.023823342976228e-06	-0.00010330029676558494	-6.00696242665337e-06	-0.00010301115520905402
7.49253102365499	0.0011077220053418567	0.0011059096548360831	0.0011595089927145846	0.0011567294402102754	0.0011877444226973547	0.0011844197971804314	0.0012167392162841658	0.0012128422066246711	0.0012741824403600093	0.0012691146829057187	0.04818395479358425	0.0473757417327665	-5.984601395026337e-06	-0.00010324607621331472	-5.9678502700166725e-06	-0.00010295708655250202
7.537677292188054	0.0011074707068878477	0.0011056587699247306	0.001159246045093788	0.001156467123779075	0.0011874751257179425	0.0011841512539732476	0.0012164634006350931	0.0012125672734198496	0.0012738937144182445	0.0012688271024375289	0.04818404554513243	0.04737583096123792	-5.9456059104852355e-06	-0.00010319138223802149	-5.928963942939888e-06	-0.0001029025458002264
7.583095589699846	0.0011072195395448944	0.0011054080159520036	0.0011589832364599431	0.001156204946016721	0.0011872059720553023	0.00118388285368134	0.0012161877327745531	0.0012122924875135664	0.0012736051451983934	0.0012685396780175206	0.04818413793486655	0.047375921800403266	-5.906835469445329e-06	-0.00010313620999391482	-5.890302029489675e-06	-0.00010284752811992592
7.628787555301809	0.0011069685044370556	0.0011051573940408718	0.001158720568020891	0.001155942908128428	0.0011869369629635956	0.0011836145975553508	0.001215912214004727	0.0012120178502035316	0.001273316734099101	0.001268252411037871	0.04818423199243652	0.047376014279412695	-5.868288659623133e-06	-0.00010308055457175502	-5.851863121372411e-06	-0.00010279202861679382
7.674754837981857	0.0011067176026995974	0.001104906905325512	0.001158458040996763	0.0011556810113316771	0.0011866680997098748	0.0011833464868587801	0.0012156368456413156	0.00121174336280093	0.0012730284825337957	0.00126796530290547	0.048184327748030005	0.04737610842794804	-5.829964076406111e-06	-0.00010302441099974136	-5.813645817859606e-06	-0.0001027360423321022
7.720999096663877	0.0011064668354791253	0.0011046565509514317	0.0011581956566201301	0.0011554192568563658	0.0011863993835742439	0.0011830785228681443	0.001215361629013706	0.0012114690266305842	0.0012727403919308778	0.001267678355042105	0.04818442523238086	0.04737620427622725	-5.791860322727771e-06	-0.00010296777424129155	-5.7756487258312644e-06	-0.00010267956424422908
7.767522000267617	0.0011062162039337327	0.0011044063320756249	0.0011579334161361716	0.0011551576459449707	0.001186130815850036	0.0011828107068731469	0.001215086565465161	0.001211194843031138	0.0012724524637339285	0.0012673915688846617	0.04818452447678025	0.04737630185501626	-5.753976009112774e-06	-0.0001029106391960688	-5.737870459692623e-06	-0.00010262258926674317
7.814325227768903	0.0011059657092331377	0.0011041562498667037	0.001157671320802821	0.0011548961798527007	0.0011858623978439691	0.0011825430401768446	0.0012148116563529853	0.0012109208133552305	0.0012721646994018959	0.0012671049458853189	0.04818462551308804	0.04737640119563976	-5.7163097535554985e-06	-0.00010285300069759473	-5.700309641296086e-06	-0.00010256511224751574
7.861410468260233	0.0011057153525588358	0.0011039063055050514	0.0011574093718909463	0.0011546348598476704	0.0011855941308763346	0.0011822755240958247	0.001214536903048723	0.001210646938969686	0.001271877100409312	0.0012668184875117587	0.04818472837374018	0.04737650232998968	-5.678860181462797e-06	-0.0001027948535119727	-5.662964899923878e-06	-0.00010250712796797123
7.908779421011744	0.001105465135104242	0.001103656500182969	0.0011571475706844987	0.0011543736872110537	0.0011853260162811607	0.0011820081599603746	0.0012142623069383302	0.0012103732212556913	0.0012715896682464892	0.001266532195247361	0.04818483309176259	0.04737660529053791	-5.641625925749405e-06	-0.00010273619234010822	-5.625834872293248e-06	-0.00010244863114342029
7.956433795532517	0.0011052150580748363	0.001103406835104816	0.0011568859184806863	0.0011541126632372536	0.0011850580554063892	0.0011817409491146568	0.0012139878694223648	0.0012100996616089816	0.0012713024044197277	0.0012662460705914172	0.04818493970077827	0.04737671011034412	-5.604605626648856e-06	-0.00010267701181407296	-5.588918202441978e-06	-0.00010238961642078381
8.004375311632296	0.00110496512268832	0.0011031573114871705	0.0011566244165901421	0.0011538517892340757	0.0011847902496140588	0.0011814738929168912	0.0012137135919161803	0.001209826261440034	0.001271015310451532	0.0012659601150593366	0.04818504823502283	0.047376816823065986	-5.567797931784607e-06	-0.00010261730649768763	-5.552213541787365e-06	-0.00010233007837953667
8.052605699483543	0.001104715330174759	0.0011029079305589669	0.0011563630663370896	0.0011535910665228786	0.0011845226002804765	0.0011812069927395242	0.001213439475850105	0.0012095530221742444	0.0012707283878808139	0.0012656743301828496	0.0481851587293485	0.047376925462975394	-5.531201495989624e-06	-0.0001025570708845791	-5.515719548949277e-06	-0.00010227001152890436
8.101126699683881	0.0011044656817767473	0.0011026586935616648	0.001156101869059519	0.0011533304964387733	0.0011842551087964134	0.0011809402499694266	0.0012131655226696515	0.0012092799452521404	0.0012704416382631205	0.0012653887175102412	0.04818527121924559	0.04737703606496231	-5.494814981420876e-06	-0.00010249629939867999	-5.479434889791787e-06	-0.00010220941030794628
8.149940063318896	0.0011042161787495493	0.0011024096017493935	0.0011558408261093576	0.0011530700803307715	0.0011839877765672724	0.0011806736660080616	0.0012128917338356923	0.0012090070321295575	0.0012701550631708369	0.001265103278606548	0.04818538574084105	0.04737714866455236	-5.458637057443108e-06	-0.0001024349863929519	-5.443358237433582e-06	-0.00010214826908591657
8.199047552025359	0.0011039668223612692	0.0011021606563891098	0.0011555799388526505	0.0011528098195619765	0.0011837206050132904	0.001180407242271681	0.0012126181108246805	0.0012087342842778447	0.0012698686641934235	0.0012648180150537898	0.048185502330923495	0.04737726329791245	-5.422666400583739e-06	-0.00010237312614830296	-5.407488272095307e-06	-0.0001020865821596828
8.248450938054788	0.0011037176138929956	0.0011019118587607562	0.0011553192086697288	0.0011525497155097518	0.0011834535955697126	0.0011801409801915073	0.001212344655128826	0.0012084617031840627	0.001269582442937621	0.0012645329284511838	0.04818562102694463	0.047377380001868745	-5.3869016944877585e-06	-0.00010231071287281068	-5.371823681115176e-06	-0.00010202434375353175
8.298152004337403	0.0011034685546389724	0.0011016632101574233	0.001155058636955401	0.001152289769565907	0.0011831867496869984	0.0011798748812139298	0.0012120713682563194	0.0012081892903511846	0.0012692964010276961	0.0012642480204153768	0.04818574186703886	0.047377498813912094	-5.351341629929868e-06	-0.00010224774070091702	-5.336363158938567e-06	-0.00010196154801861423
8.348152544546481	0.0011032196459067522	0.001101414711885509	0.0011547982251191241	0.0011520299831368729	0.0011829200688309987	0.0011796089468006895	0.0012117982517315187	0.0012079170472983018	0.0012690105401056513	0.0012639632925806658	0.04818586489002921	0.04737761977221741	-5.315984904750298e-06	-0.00010218420369351167	-5.3011054070226105e-06	-0.00010189818903189041
8.398454363163072	0.0011029708890173669	0.001101166365264882	0.0011545379745851964	0.0011517703576438905	0.0011826535544831635	0.0011793431784290823	0.0012115253070951696	0.0012076449755608278	0.0012687248618314698	0.001263678746599233	0.04818599013544376	0.04737774291564886	-5.280830223754196e-06	-0.00010212009583490667	-5.26604913381537e-06	-0.0001018342607949363
8.449059275541144	0.0011027222853054847	0.0011009181716290478	0.0011542778867929355	0.0011515108945231935	0.0011823872081407336	0.0011790775775921494	0.0012112525359046094	0.0012073730766907094	0.0012684393678833443	0.001263394384141378	0.048186117643529605	0.04737786828377719	-5.2458762987359076e-06	-0.00010205541103350257	-5.231193054736766e-06	-0.00010176975723358295
8.49996910797308	0.0011024738361195886	0.0011006701323253158	0.0011540179631968762	0.0011512515952262	0.0011821210313169444	0.0011788121457988812	0.001210979939733984	0.0012071013522566391	0.001268154059957919	0.001263110206895752	0.048186247455262	0.047377995916889515	-5.211121848470307e-06	-0.00010199014312153865	-5.196535892123058e-06	-0.0001017046721968895
8.551185697755594	0.0011022255428221304	0.0011004222487149646	0.0011537582052669466	0.0011509924612196924	0.0011818550255412203	0.0011785468845744143	0.0012107075201744524	0.001206829803844263	0.0012678689397705183	0.001262826216569597	0.048186379612360976	0.04737812585600622	-5.176565598627794e-06	-0.00010192428585309443	-5.162076375211239e-06	-0.00010163899945653254
8.602710893256043	0.001101977406789708	0.0011001745221734156	0.0011534986144886728	0.0011507334939860204	0.0011815891923593876	0.0011782817954602387	0.001210435278834413	0.001206558433056404	0.0012675840090554038	0.001262542414888987	0.04818651415730156	0.04737825814289045	-5.142206281649395e-06	-0.00010185783290200812	-5.127813240022802e-06	-0.00010157273270458567
8.654546553979111	0.0011017294294132457	0.0010999269540904084	0.0011532391923633712	0.0011504746950232938	0.0011813235333338803	0.0011780168800144051	0.001210163217339725	0.0012062872415132806	0.0012672992695660133	0.0012622588035990793	0.04818665113333112	0.047378392820062454	-5.108042636899415e-06	-0.00010179077786376389	-5.093745229426197e-06	-0.00010150586555421337
8.706694550633951	0.001101481612098153	0.0010996795458701667	0.001152979940408339	0.0011502160658455694	0.0011810580500439436	0.0011777521398117303	0.0012098913373339221	0.0012060162308527211	0.00126701472307521	0.0012619753844643501	0.04818679058448109	0.04737852993081525	-5.074073410465951e-06	-0.00010172311425257763	-5.0598710930153945e-06	-0.00010143839153761713
8.759156765201672	0.0011012339562645162	0.0010994322989315865	0.0011527208601570618	0.0011499576079830635	0.0011807927440858543	0.001177487576444014	0.0012096196404784484	0.0012057454027304003	0.0012667303713755395	0.0012616921592688596	0.048186932555582804	0.04737866951922728	-5.040297355214662e-06	-0.0001016548355013136	-5.026189587160196e-06	-0.00010137030410628523
8.811935091003267	0.001100986463347261	0.0010991852147083996	0.0011524619531594047	0.0011496993229823417	0.0011805276170731248	0.0011772231915202424	0.0012093481284528719	0.0012054747588200521	0.0012664462162794738	0.0012614091298164903	0.04818707709227906	0.04737881163017451	-5.006713230702037e-06	-0.0001015859349600412	-4.992699474872658e-06	-0.00010130159662885552
8.865031432767935	0.0011007391347963478	0.0010989382946493666	0.0011522032209818306	0.0011494412124065268	0.0011802626706367307	0.001176958986666818	0.0012090768029551333	0.001205204300813713	0.0012661622596196868	0.0012611262979312194	0.04818722424104155	0.04737895630935186	-4.973319803137227e-06	-0.00010151640589503574	-4.9593995258574025e-06	-0.00010123226239103222
8.918447706701835	0.001100491972076941	0.0010986915402184483	0.0011519446652075878	0.0011491832778355022	0.0011799979064253214	0.001176694963527762	0.0012088056657017618	0.0012049340304219407	0.0012658785032492988	0.0012608436654573645	0.04818737404918655	0.04737910360327906	-4.94011584535603e-06	-0.00010144624148794579	-4.926288516353752e-06	-0.00010116229459319892
8.972185840557227	0.0011002449766696026	0.0010984449528950052	0.0011516862874369357	0.0011489255208661276	0.00117973332610545	0.001176431123764957	0.0012085347184281256	0.0012046639493740658	0.0012655949490421557	0.001260561234259864	0.04818752656488793	0.04737925355932213	-4.907100136812212e-06	-0.00010137543483518252	-4.893365229222471e-06	-0.00010109168635091814
9.02624777370205	0.0010999981500704721	0.0010981985341739612	0.0011514280892873424	0.0011486679431124383	0.001179468931361789	0.0011761674690583474	0.0012082639628886596	0.0012043940594184128	0.001265311598893086	0.001260279006224525	0.04818768183719412	0.047379406225704766	-4.87427146351159e-06	-0.0001013039789468928	-4.860628453900659e-06	-0.00010102043069457056
9.080635457189915	0.0010997514937914543	0.0010979522855660122	0.0011511700723937073	0.0011484105462058625	0.0011792047238973645	0.0011759040011061828	0.0012079934008571145	0.0012041243623225522	0.0012650284547181783	0.0012599969832583055	0.04818783991604242	0.047379561651528665	-4.841628617930499e-06	-0.00010123186674473872	-4.828076986221341e-06	-0.00010094852056513615
9.135350853830497	0.001099505009360416	0.001097706208597806	0.0011509122384085707	0.0011481533317954408	0.0011789407054337833	0.0011756407216252413	0.0012077230341267992	0.0012038548598735416	0.0012647455184550591	0.0012597151672895876	0.048188000852278125	0.047379719886784216	-4.809170399074775e-06	-0.000101159091062758	-4.795709628559186e-06	-0.00010087594881699746
9.190395938260405	0.0010992586983213685	0.0010974603048121356	0.0011506545890023314	0.0011478963015480361	0.0011786768777114637	0.0011753776323510587	0.0012074528645108255	0.0012035855538781697	0.0012644627920631595	0.0012594335602684461	0.04818816469766886	0.04737988098237052	-4.776895612353116e-06	-0.00010108564464439418	-4.763525189669174e-06	-0.0001008027082140539
9.245772697014415	0.0010990125622346724	0.0010972145757681363	0.0011503971258634757	0.0011476394571485625	0.0011784132424898766	0.0011751147350381706	0.0012071828938423654	0.001203316446163211	0.001264180277524012	0.001259152164166938	0.048188331504919815	0.04738004499010901	-4.744803069566678e-06	-0.00010101152014277415	-4.731522484681394e-06	-0.000100728791430027
9.301483128597186	0.0010987666026772238	0.001096969023041479	0.001150139850698789	0.0011473828003001974	0.0011781498015477768	0.0011748520314603414	0.0012069131239748996	0.0012030475385756722	0.0012638979768415251	0.0012588709809793791	0.048188501327696566	0.04738021196276395	-4.712891588933357e-06	-0.00010093671011957017	-4.699700335123597e-06	-0.00010065419104754447
9.357529243555355	0.0010985208212426606	0.0010967236482245723	0.0011498827652335895	0.0011471263327246187	0.0011778865566834478	0.00117458952341081	0.0012066435567824742	0.0012027788329830535	0.0012636158920422736	0.0012585900127226365	0.048188674220635434	0.047380381954054245	-4.681159994964629e-06	-0.00010086120704355661	-4.668057568794556e-06	-0.00010057889955647492
9.413913064550128	0.0010982752195415582	0.001096478452926757	0.0011496258712119511	0.0011468700561622213	0.0011776235097149422	0.001174327212702529	0.0012063741941599605	0.0012025103312736014	0.0012633340251757947	0.0012583092614364124	0.048188850239365554	0.04738055501867557	-4.649607118444726e-06	-0.00010078500328875029	-4.636593019764074e-06	-0.00010050290935237349
9.47063662643026	0.0010980297992016369	0.00109623343877452	0.0011493691703969426	0.0011466139723723574	0.001177360662480336	0.001174065101168417	0.0012061050380233257	0.0012022420353565817	0.001263052378314884	0.0012580287291835497	0.048189029440526845	0.04738073121231845	-4.618231796444522e-06	-0.0001007080911350211	-4.605305528326137e-06	-0.00010042621273623209
9.527701976305488	0.0010977845618679624	0.0010959886074116871	0.0011491126645708498	0.0011463580831335635	0.001177098016837965	0.0011738031906615993	0.0012058360903098827	0.0012019739471625282	0.0012627709535558884	0.0012577484180503157	0.04818921188178434	0.0473809105916789	-4.587032872250402e-06	-0.00010063046276606591	-4.5741939410388205e-06	-0.00010034880191436835
9.585111173620431	0.0010975395092031543	0.0010957439604996387	0.0011488563555354203	0.0011461023902437962	0.0011768355746666905	0.0011735414830556625	0.0012055673529785765	0.0012017060686435252	0.001262489753019019	0.001257468330146716	0.048189397621854035	0.04738109321448811	-4.556009195300081e-06	-0.00010055211026738231	-4.543257110564691e-06	-0.00010027066899462311
9.642866290228868	0.0010972946428875995	0.0010954994997175158	0.0011486002451121008	0.001145846895520675	0.001176573337866146	0.001173279980244913	0.0012052988280102464	0.0012014384017734693	0.001262208778848651	0.001257188467606792	0.04818958672051424	0.047381279139519596	-4.525159621215566e-06	-0.00010047302562721239	-4.512493895700298e-06	-0.00010019180598705435
9.700969410468568	0.001097049964619659	0.001095255226762437	0.001148344335142274	0.001145591600801719	0.0011763113083569988	0.0011730186841446286	0.001205030517407903	0.0012011709485483528	0.001261928033213638	0.0012569088325889355	0.04818977923863088	0.04738146842661981	-4.494483011673045e-06	-0.00010039320073287894	-4.481903161344947e-06	-0.00010011220480252159
9.75942263123647	0.0010968054761158867	0.001095011143349706	0.0011480886274875144	0.0011453365079445962	0.0011760494880812132	0.0011727575966913246	0.0012047624231970133	0.0012009037109865343	0.0012616475183076304	0.0012566294272762003	0.04818997523817229	0.04738166113671631	-4.463978234482691e-06	-0.00010031262737211777	-4.45148377844172e-06	-0.00010003185725104835
9.818228062064373	0.001096561179111241	0.0010947672512130317	0.0011478331240298175	0.0011450816188273653	0.0011757878790023082	0.0011724967198430138	0.001204494547425772	0.0012006366911290246	0.0012613672363493828	0.001256350253876617	0.04819017478223493	0.04738185733184621	-4.4336441634602874e-06	-0.00010023129723019109	-4.421234623968803e-06	-9.99507550415446e-05
9.877387825195074	0.0010963170753593076	0.0010945235521047493	0.0011475778266718708	0.0011448269353487254	0.0011755264831056344	0.0011722360555794747	0.0012042268921654007	0.0012003698910397667	0.0012610871895830922	0.0012560713146235144	0.048190377935057795	0.047382057075172096	-4.4034796783855995e-06	-0.00010014920188838872	-4.391154580873566e-06	-9.986888977950303e-05
9.936904055658934	0.001096073166632522	0.0010942800477960377	0.0011473227373372911	0.0011445724594282773	0.0011752653023986393	0.0011719756059025222	0.0012039594595104276	0.001200103312805931	0.0012608073802787144	0.0012557926117758508	0.04819058476204876	0.047382260431001195	-4.373483665089106e-06	-0.00010006633282541588	-4.36124253807256e-06	-9.978625296691579e-05
9.996778901350961	0.0010958294547223843	0.0010940367400771459	0.001147067857970886	0.001144318193006764	0.0011750043389111375	0.001171715372836277	0.0012036922515789809	0.0011998369585381982	0.001260527810732295	0.00125551414761853	0.04819079532980105	0.04738246746481126	-4.34365501524904e-06	-9.998268141256372e-05	-4.331497390363051e-06	-9.970283599955443e-05
10.05701452310831	0.001095585941439702	0.001093793630757621	0.0011468131905389182	0.0011440641380463445	0.0011747435946956014	0.0011714553584274512	0.001203425270513094	0.001199570830371065	0.0012602484832663146	0.0012552359244627522	0.04819100970611817	0.04738267824326827	-4.313992626452101e-06	-9.989823891465299e-05	-4.301918038421282e-06	-9.961863016694217e-05
10.117613094788254	0.0010953426286147985	0.0010935507216665301	0.0011465587370293557	0.0011438102965308458	0.0011744830718274247	0.0011711955647456165	0.001203158518478993	0.001199304930463132	0.0012599694002300146	0.0012549579446463335	0.04819122796003473	0.04738289283424649	-4.284495402189989e-06	-9.981299648911812e-05	-4.272503388802473e-06	-9.95336266512159e-05
10.178576803346665	0.0010950995180977648	0.0010933080146527027	0.0011463044994521469	0.0011435566704660297	0.0011742227724052209	0.001170935993883496	0.0012028919976674113	0.0011990392609974158	0.0012596905639997537	0.0012546802105340633	0.048191450161840586	0.04738311130685629	-4.255162251722358e-06	-9.972694518298186e-05	-4.243252353821128e-06	-9.944781652448942e-05
10.239907848916916	0.0010948566117586736	0.001093065511584955	0.001146050479839486	0.0011433032618798646	0.0011739626985510997	0.0011706766479572474	0.001202625710293888	0.0011987738241816493	0.0012594119769793446	0.001254402724518037	0.04819167638309711	0.047383333731459636	-4.225992090142738e-06	-9.96400759336602e-05	-4.214163851594399e-06	-9.936119074940852e-05
10.301608444889292	0.0010946139114878291	0.0010928232143523299	0.001145796680246078	0.0011430500728227863	0.0011737028524109632	0.0011704175291067504	0.0012023596585990835	0.00119850862224859	0.001259133641600412	0.0012541254890180145	0.04819190669667089	0.04738356017969845	-4.19698383824843e-06	-9.95523795649933e-05	-4.1852368059727e-06	-9.927374017623669e-05
10.363680817990868	0.0010943714191960054	0.0010925811248643368	0.0011455431027494257	0.001142797105367984	0.0011734432361548022	0.0011701586394959058	0.0012020938448490984	0.0011982436574563408	0.0012588555603227551	0.0012538485064817744	0.04819214117674843	0.04738379072451467	-4.1681364225838735e-06	-9.946384678852227e-05	-4.156470146484195e-06	-9.918545554207792e-05
10.426127208365882	0.001094129136814676	0.0010923392450511926	0.001145289749450093	0.0011425443616116687	0.0011731838519769857	0.0011698999813129268	0.0012018282713357799	0.0011979789320886607	0.0012585777356346943	0.0012535717793854674	0.04819237989886344	0.04738402544017508	-4.139448775378196e-06	-9.937446820074136e-05	-4.12786280835388e-06	-9.909632747001629e-05
10.488949869656532	0.0010938870662962749	0.0010920975768640648	0.0011450366224719972	0.0011422918436733553	0.0011729247020965715	0.001169641556770643	0.001201562940377059	0.0011977144484552882	0.0012583001700534533	0.0012532953102339893	0.048192622939923144	0.04738426440229573	-4.1109198345001124e-06	-9.92842342820155e-05	-4.099413732425519e-06	-9.900634646722861e-05
10.552151069084381	0.0010936452096144294	0.0010918561222753218	0.0011447837239626849	0.0011420395536961496	0.0011726657887576025	0.0011693833681068009	0.0012012978543172652	0.001197450208892267	0.0012580228661255176	0.0012530191015613392	0.04819287037823031	0.04738450768786443	-4.082548543426698e-06	-9.919313539519248e-05	-4.071121865152974e-06	-9.891550292404072e-05
10.615733087532126	0.0010934035687642173	0.001091614883278777	0.0011445310560936235	0.0011417874938470293	0.0011724071142294225	0.0011691254175843731	0.0012010330155274637	0.0011971862157622746	0.001257745826427016	0.0012527431559310003	0.04819312229351037	0.04738475537526954	-4.054333851239919e-06	-9.910116178454831e-05	-4.042986158518669e-06	-9.882378711123518e-05
10.679698219625935	0.0010931621457624134	0.0010913738618899497	0.00114427862106049	0.0011415356663171399	0.0011721486808069796	0.0011688677074918733	0.001200768426405786	0.0011969224714549565	0.0012574690535640963	0.0012524674759363135	0.04819337876693668	0.047385007544321844	-4.026274712555511e-06	-9.900830357406631e-05	-4.0150055700856335e-06	-9.87311891808007e-05
10.744048773818252	0.001092920942647753	0.0010911330601463104	0.0011440264210834648	0.001141284073322081	0.001171890490811151	0.0011686102401436604	0.001200504089377769	0.0011966589783872581	0.0012571925501733148	0.0012521920642008598	0.04819363988115647	0.04738526427628229	-3.998370087439709e-06	-9.891455076438405e-05	-3.987179062856991e-06	-9.863769916226839e-05
10.808787072471103	0.001092679961481185	0.0010908924801075494	0.0011437744584075359	0.0011410327171022174	0.0011716325465890606	0.0011683530178802739	0.0012002400068967067	0.0011963957390037794	0.0012569163189220262	0.0012519169233788554	0.04819390572031936	0.04738552565388704	-3.97061894154109e-06	-9.88198932354023e-05	-3.959505605345345e-06	-9.854330696312807e-05
10.87391545193992	0.0010924392043461248	0.0010906521238558252	0.0011435227353027825	0.0011407815999229564	0.0011713748505143922	0.0011680960430687354	0.0011999761814439757	0.0011961327557770988	0.001256640362508769	0.0012516420561555256	0.048194176370102565	0.047385791761376056	-3.943020245917098e-06	-9.87243207416777e-05	-3.931984171506864e-06	-9.844800236719076e-05
10.93943626265785	0.0010921986733487305	0.00109041199349604	0.001143271254064698	0.0011405307240750736	0.0011711174049877306	0.001167839318102892	0.0011997126155294097	0.0011958700312081434	0.001256364683663675	0.0012513674652475228	0.048194451917741715	0.0473860626845192	-3.9155729769872055e-06	-9.862782291053529e-05	-3.904613740616375e-06	-9.835177503053627e-05
11.00535186922059	0.0010919583706181638	0.0010901720911560997	0.0011430200170144894	0.0011402800918750087	0.0011708602124368838	0.0011675828454037402	0.0011994493116916395	0.0011956075678265325	0.0012560892851488717	0.001251093153403316	0.04819473245205344	0.047386338510645096	-3.888276116595368e-06	-9.85303892424294e-05	-3.877393297369719e-06	-9.82546144833174e-05
11.071664650471687	0.001091718298306858	0.0010899324189871868	0.0011427690264993876	0.0011400297056651815	0.0011706032753172227	0.0011673266274197579	0.0011991862724984594	0.0011953453681909378	0.0012558141697588889	0.0012508191234036035	0.048195018063470964	0.04738661932866658	-3.861128651893794e-06	-9.84320091083346e-05	-3.850321831779663e-06	-9.815651012690108e-05
11.138376999588447	0.001091478458590793	0.0010896929791640276	0.0011425182848929683	0.0011397795678142989	0.0011703465961120183	0.0011670706666272457	0.001198923500547191	0.001195083434889446	0.0012555393403210788	0.0012505453780617198	0.04819530884406814	0.04738690522911656	-3.834129575391518e-06	-9.833267174932936e-05	-3.823398339156819e-06	-9.805745123203646e-05
11.205491324168262	0.0010912388536697658	0.001089453773885174	0.0011422677945954589	0.001139529680717683	0.0011700901773327803	0.001166814965530666	0.0011986609984650457	0.0011948217705399246	0.001255264799696028	0.0012502719202240609	0.04819560488759518	0.047387196304167094	-3.8072778848572547e-06	-9.823236627373721e-05	-3.7966218200610746e-06	-9.79574269373562e-05
11.273010046315514	0.0010909994857676737	0.0010892148053732779	0.0011420175580340746	0.001139280046797586	0.0011698340215196127	0.001166559526662994	0.0011983987689095064	0.0011945603777903974	0.0012549905507779925	0.001249998752770502	0.04819590628950309	0.047387492647669366	-3.7805725832708303e-06	-9.813108165551698e-05	-3.7699912802773017e-06	-9.785642624815516e-05
11.340935602728974	0.001090760357132794	0.0010889760758753754	0.0011417675776633366	0.001139030668503519	0.001169578131241559	0.0011663043525860623	0.0011981368145686977	0.0011942992593194153	0.0012547165964953227	0.0012497258786148251	0.04819621314697692	0.04738779435517724	-3.7540126788492e-06	-9.802880673356884e-05	-3.7435057308240344e-06	-9.775443803533568e-05
11.409270444789758	0.0010905214700380685	0.0010887375876631696	0.001141517855965406	0.0011387815483125798	0.0011693225090969612	0.0011660494458909177	0.0011978751381617756	0.001194038417836442	0.0012544429398109044	0.0012494533007051587	0.04819652555896905	0.04738810152398242	-3.72759718498053e-06	-9.792553020976369e-05	-3.717164187847649e-06	-9.765145103221573e-05
11.478017038649782	0.0010902828267813883	0.0010884993430333157	0.0011412683954504154	0.001138532688729787	0.0011690671577138166	0.0011657948091981817	0.0011976137424393072	0.001193777856082234	0.0012541695837225955	0.0012491810220244105	0.04819684362622813	0.04738841425314279	-3.7013251202398095e-06	-9.782124064813824e-05	-3.6909656726188955e-06	-9.754745383383501e-05
11.547177865320764	0.0010900444296858846	0.0010882613443077194	0.0011410191986567998	0.0011382840922884159	0.0011688120797501398	0.0011655404451584122	0.0011973526301836618	0.0011935175768292355	0.0012538965312636745	0.0012489090455907177	0.04819716745133617	0.047388732643518554	-3.6751955082413995e-06	-9.77159264705374e-05	-3.664909211548509e-06	-9.74424348960945e-05
11.616755420763786	0.0010898062811002297	0.001088023593833822	0.001140770268151656	0.0011380357615503427	0.0011685572778943425	0.0011652863564524676	0.0011970918042094193	0.0011932575828819702	0.0012536237855033032	0.0012486373744578928	0.04819749713873737	0.047389056797800116	-3.649207377711891e-06	-9.760957595758568e-05	-3.6389938360640445e-06	-9.733638253203725e-05
11.686752215979308	0.0010895683833989241	0.0010877860939849074	0.001140521606531068	0.0011377876991063868	0.0011683027548655908	0.001165032545791888	0.0011968312673637555	0.0011929978770774453	0.0012533513495469723	0.0012483660117158873	0.048197832794775596	0.047389386820547025	-3.623359762472758e-06	-9.750217724732724e-05	-3.6132185826584506e-06	-9.722928491226468e-05
11.75717077709787	0.0010893307389826003	0.0010875488471603913	0.0011402732164204725	0.0011375399075766583	0.0011680485134141921	0.0011647790159192576	0.0011965710225268578	0.001192738462285548	0.0012530792265369754	0.0012480949604912446	0.048198174527723556	0.04738972281821747	-3.5976517012772935e-06	-9.739371833025756e-05	-3.5875824928380262e-06	-9.712113006252188e-05
11.82801364547121	0.0010890933502783306	0.001087311855786135	0.0011400251004750031	0.001137292389610917	0.0011677945563219776	0.0011645257696085978	0.0011963110726123391	0.0011924793414094634	0.0012528074196528796	0.0012478242239475747	0.04819852244782786	0.04739006489920361	-3.5720822379268352e-06	-9.728418705109987e-05	-3.562084613040889e-06	-9.701190586069997e-05
11.899283377763982	0.0010888562197399244	0.001087075122314747	0.0011397772613798481	0.0011370451478889228	0.0011675408864026808	0.0011642728096657457	0.0011960514205676409	0.001192220517386085	0.0012525359321119956	0.0012475538052860269	0.04819887666733411	0.04739041317387002	-3.546650421137193e-06	-9.717357110478053e-05	-3.536723994657792e-06	-9.690160003655857e-05
11.970982546046038	0.0010886193498482516	0.0010868386492258971	0.0011395297018506234	0.0011367981851208033	0.0011672875065023404	0.0011640201389287485	0.0011957920693744738	0.0011919619931864364	0.001252264767169875	0.0012472837077457729	0.048199237300530114	0.047390767754585846	-3.5213553045750773e-06	-9.70618580362348e-05	-3.5114996940095733e-06	-9.679020017019924e-05
12.043113737885237	0.00108838274311154	0.0010866024390266237	0.001139282424633719	0.0011365515040474132	0.0011670344194996804	0.0011637677602682503	0.001195533022049223	0.001191703771816091	0.0012519939281207808	0.001247013934604482	0.048199604463782054	0.04739112875576235	-3.4961959467817716e-06	-9.694903523752019e-05	-3.486410772270826e-06	-9.667769368890133e-05
12.115679556440844	0.001088146402065706	0.0010863664942516577	0.0011390354325066941	0.001136305107440708	0.0011667816283065277	0.0011635156765879024	0.0011952742816433994	0.0011914458563156104	0.0012517234182982007	0.0012467444891788302	0.048199978275566976	0.04739149629389334	-3.4711714111297642e-06	-9.683508994534629e-05	-3.4614562954438793e-06	-9.656406786542893e-05
12.188682620557461	0.0010879103292746664	0.0010861308174637432	0.0011387887282786275	0.001136058998104123	0.0011665291358682042	0.0011632638908247593	0.0011950158512440637	0.0011911882497609744	0.0012514532410753392	0.0012464753748249872	0.04820035885652228	0.04739187048758525	-3.4462807658730554e-06	-9.672000924168533e-05	-3.436635334370941e-06	-9.644930981775324e-05
12.26212556485955	0.0010876745273306696	0.0010858954112539583	0.0011385423147905161	0.0011358131788729397	0.0011662769451639434	0.0011630124059496907	0.0011947577339742755	0.0011909309552640228	0.0012511833998656303	0.0012462065949391274	0.04820074632947255	0.04739225145760599	-3.4215230839962363e-06	-9.66037800488595e-05	-3.4119469646629735e-06	-9.633340650549993e-05
12.336011039846525	0.0010874389988546143	0.0010856602782420442	0.0011382961949156461	0.0011355676526146807	0.0011660250592073062	0.0011627612249677953	0.0011944999329935404	0.0011906739759729016	0.0012509138981232509	0.0012459381529579393	0.04820114081948034	0.04739263932691528	-3.3968974432856125e-06	-9.648638912995722e-05	-3.3873902666745406e-06	-9.621634472875562e-05
12.41034171198835	0.001087203746496388	0.0010854254210767359	0.0011380503715599898	0.0011353224222294905	0.0011657734810465957	0.0011625103509188195	0.0011942424514982618	0.0011904173150725174	0.0012506447393436423	0.0012456700523591445	0.04820154245387745	0.0473930342207114	-3.372402926265887e-06	-9.63678230864462e-05	-3.3629643254986033e-06	-9.609811112659683e-05
12.485120263821853	0.0010869687729351946	0.0010851908424360985	0.0011378048476625893	0.0011350774906505271	0.0011655222137652865	0.0011622597868775797	0.0011939852927221992	0.0011901609757849873	0.0012503759270640397	0.0012454022966620223	0.04820195136231316	0.047393436266467096	-3.348038620133373e-06	-9.624806835500932e-05	-3.3386682308945287e-06	-9.597869217384258e-05
12.560349394047481	0.0010867340808799007	0.001084956545027867	0.001137559626195961	0.001134832860844367	0.001165271260482455	0.001162009535954396	0.0011937284599369384	0.0011899049613701125	0.0012501074648640087	0.001245134889427945	0.04820236767679479	0.047393845593971806	-3.3238036167724735e-06	-9.612711120671191e-05	-3.3145010772750796e-06	-9.58580741799997e-05
12.63603181762671	0.0010864996730693697	0.0010847225315897843	0.0011373147101664946	0.0011345885358113948	0.0011650206243532123	0.0011617596012955215	0.0011934719564523559	0.0011896492751258389	0.0012498393563659838	0.0012448678342609134	0.04820279153172786	0.047394262335377996	-3.2996970126862937e-06	-9.600493774430952e-05	-3.290461963702078e-06	-9.573624328751418e-05
12.712170265880024	0.0010862655522728142	0.0010844888048899526	0.0011370701026148608	0.001134344518586217	0.0011647703085691508	0.0011615099860835846	0.001193215785617103	0.001189393920388736	0.001249571605235825	0.0012446011348081023	0.048203223063964955	0.04739468662524067	-3.275717909010517e-06	-9.588153390141518e-05	-3.2665499938152806e-06	-9.561318546921771e-05
12.78876748658549	0.001086031721290138	0.001084255367727179	0.0011368258066164207	0.0011341008122380718	0.0011645203163587802	0.0011612606935380322	0.0011929599508190773	0.0011891389005344727	0.0012493042151833632	0.0012443347947604165	0.04820366241284366	0.04739511860055766	-3.2518654114657014e-06	-9.575688543952965e-05	-3.242764275818502e-06	-9.548888652607945e-05
12.865826244077915	0.0010857981829522968	0.0010840222229313331	0.0011365818252816434	0.001133857419871241	0.0011642706509879884	0.001161011726915583	0.0011927044554859226	0.001188884218978311	0.0012490371899629743	0.0012440688178530488	0.048204109720239106	0.04739555840082494	-3.2281386302731446e-06	-9.563097794504372e-05	-3.2191039224535936e-06	-9.536333208576275e-05
12.943349319348618	0.0010855649401216496	0.0010837893733637003	0.0011363381617565263	0.001133614344625475	0.0011640213157604953	0.0011607630895106786	0.0011924493030855154	0.0011886298791755911	0.001248770533374144	0.0012438032078660463	0.04820456513060477	0.04739600616806993	-3.204536680211263e-06	-9.550379682923826e-05	-3.195568050972687e-06	-9.523650760046021e-05
13.0213395101458	0.001085331995692322	0.0010835568219173467	0.0011360948192230239	0.0011333715896764145	0.0011637723140183126	0.0011605147846559475	0.0011921944971264695	0.0011883758846222337	0.0012485042492620484	0.0012435379686248878	0.04820502879102076	0.04739646204690632	-3.1810586805227845e-06	-9.537532732434295e-05	-3.1721557830835523e-06	-9.51083983438128e-05
13.099799631075467	0.0010850993525905735	0.001083324571517482	0.0011358518008994728	0.0011331291582360248	0.001163523649142218	0.0011602668157226729	0.001191940041158643	0.0011881222388552457	0.001248238341518142	0.0012432731040010637	0.04820550085124607	0.04739692618457625	-3.1577037549190834e-06	-9.524555448259253e-05	-3.148866244960004e-06	-9.497898941038252e-05
13.178732513703073	0.0010848670137751574	0.0010830926251218327	0.0011356091100410343	0.0011328870535530246	0.0011632753245522205	0.0011600191861212603	0.001191685938773646	0.0011878689454532273	0.001247972814080744	0.0012430086179126645	0.04820598146375814	0.04739739873100281	-3.134471031540284e-06	-9.511446317367334e-05	-3.1256985671820545e-06	-9.484826571229399e-05
13.258141006655675	0.001084634982237707	0.0010828609857210087	0.0011353667499401311	0.0011326452789133348	0.0011630273437080471	0.0011597718993017207	0.0011914321936053686	0.0011876160080368926	0.0012477076709356473	0.0012427445143249835	0.04820647078381288	0.047397879838832806	-3.1113596429162282e-06	-9.49820380820865e-05	-3.1026518846951484e-06	-9.471621197681968e-05
13.338027975724735	0.001084403261003097	0.001082629656338888	0.0011351247239268939	0.0011324038376405179	0.001162779710109623	0.0011595249587541528	0.001191178809330499	0.001187363430269593	0.0012474429161167218	0.0012424807972511145	0.04820696896948833	0.04739836966349247	-3.088368725946526e-06	-9.48482637054826e-05	-3.079725336811029e-06	-9.458281274485336e-05
13.418396303969553	0.001084171853129839	0.0010823986400329963	0.0011348830353696136	0.0011321627330962316	0.0011625324272975664	0.0011592783680092324	0.001190925789669062	0.0011871112158578477	0.0012471785537065364	0.0012422174707525727	0.04820747618174039	0.04739886836323545	-3.0654974218381065e-06	-9.471312435113677e-05	-3.0569180671721763e-06	-9.444805236882847e-05
13.49924889182131	0.0010839407617104593	0.001082167939894889	0.0011346416876752057	0.0011319219686806853	0.0011622854988536868	0.001159032130638707	0.0011906731383849564	0.0011868593685518786	0.0012469145878369827	0.0012419545389399085	0.04820799258444869	0.04739937609919325	-3.042744876147717e-06	-9.45766041359486e-05	-3.0342292237292567e-06	-9.431191501044212e-05
13.580588657187745	0.0010837099898718843	0.0010819375590505411	0.0011344006842896536	0.0011316815478330958	0.0011620389284014796	0.001158786250255897	0.0011904208592864972	0.0011866078921461529	0.0012466510226898989	0.001241692005973338	0.04820851834448082	0.04739989303543047	-3.0201102387003922e-06	-9.443868698277846e-05	-3.011657958663927e-06	-9.417438463674155e-05
13.662418535558457	0.001083479540775844	0.001081707500660752	0.0011341600286984966	0.0011314414740321679	0.001161792719606645	0.0011585407305162087	0.0011901689562269736	0.001186356790479942	0.001246387862497729	0.001241429876063385	0.04820905363173581	0.04740041933899529	-2.9975926635391476e-06	-9.429935661695033e-05	-2.9892034284035793e-06	-9.40354450194858e-05
13.744741480110864	0.0010832494176192594	0.0010814777679215301	0.0011339197244272902	0.0011312017507965502	0.001161546876177599	0.0011582955751176414	0.0011899174331052055	0.0011861060674378681	0.0012461251115441561	0.0012411681534715232	0.04820959861920658	0.04740095517997779	-2.975191308961407e-06	-9.415859656619618e-05	-2.9668647935987905e-06	-9.389507973253663e-05
13.827560461816718	0.0010830196236346528	0.0010812483640645016	0.0011336797750420903	0.0011309623816853254	0.0011613014018659938	0.0011580507878013128	0.0011896662938661105	0.0011858557269504753	0.001245862774164769	0.0012409068425108282	0.04821015348303241	0.04740150073156201	-2.952905337428799e-06	-9.40163901566593e-05	-2.944641219064341e-06	-9.375327214911078e-05
13.910878469549415	0.0010827901620905499	0.001081019292357318	0.0011334401841499367	0.0011307233702984882	0.0011610563004672502	0.0011578063723519806	0.001189415542501282	0.0011856057729947966	0.0012456008547477287	0.0012406459475466424	0.048210718402560554	0.04740205617008281	-2.930733915573226e-06	-9.38727205107015e-05	-2.9225318737601327e-06	-9.36100054388378e-05
13.9946985101918	0.0010825610362918917	0.0010807905561040709	0.0011332009553993386	0.0011304847202774364	0.0011608115758210862	0.0011575623325985826	0.0011891651830495604	0.001185356209594938	0.0012453393577344413	0.0012403854729972485	0.04821129356040071	0.04740262167508681	-2.908676214164775e-06	-9.372757054512681e-05	-2.9005359307738426e-06	-9.346526256651111e-05
14.079023608744702	0.0010823322495804482	0.0010805621586456985	0.0011329620924807801	0.0011302464353054656	0.0011605672318120632	0.0011573186724147663	0.0011889152195976318	0.0011851070408226575	0.0012450782876202446	0.0012401254233345431	0.04821187914248506	0.0474031974293858	-2.8867314080423256e-06	-9.358092296718468e-05	-2.8786525672801558e-06	-9.331902628881283e-05
14.163856808436103	0.001082103805335242	0.001080334103360416	0.0011327235991272122	0.0011300085191082694	0.0011603232723701323	0.0011570753957194447	0.0011886656562806184	0.0011848582707979635	0.0012448176489551015	0.0012398658030847332	0.04821247533813246	0.047403783619121585	-2.8648986761629913e-06	-9.343276027423686e-05	-2.856880964517347e-06	-9.317127915153822e-05
14.24920117083096	0.0010818757069729658	0.0010801063936641342	0.001132485479114562	0.0011297709754544483	0.001160079701471183	0.0011568325064773408	0.0011884164972826787	0.0011846099036897106	0.0012445574463442988	0.0012396066168290285	0.04821308234010683	0.04740438043382077	-2.843177201500638e-06	-9.328306474920556e-05	-2.835220307757791e-06	-9.302200348795808e-05
14.335059775941703	0.0010816479579484218	0.0010798790330108934	0.0011322477362622537	0.00112953380815602	0.0011598365231376142	0.0011565900086995522	0.0011881677468376264	0.0011843619437162138	0.001244297684449168	0.00123934786920435	0.048213700344680234	0.04740498806646398	-2.821566171058894e-06	-9.313181845924112e-05	-2.813669786269797e-06	-9.287118141512729e-05
14.421435722339384	0.001081420561754942	0.0010796520248932938	0.0011320103744337138	0.0011292970210689387	0.0011595937414388888	0.0011563479064441151	0.0011879194092295374	0.0011841143951458564	0.001244038367987793	0.0012390895649040468	0.04821432955170018	0.04740560671354222	-2.8000647758199756e-06	-9.297900325211383e-05	-2.792228593305468e-06	-9.271879483205292e-05
14.50833212726552	0.0010811935219248385	0.0010794253728429414	0.001131773397536915	0.0011290606180936224	0.001159351360492123	0.0011561062038165778	0.0011876714887933877	0.0011838672622977214	0.001243779501735756	0.0012388317086786257	0.04821497016464873	0.047406236575125583	-2.778672210700453e-06	-9.282460075329957e-05	-2.7708959260573304e-06	-9.256482541661337e-05
14.595752126744532	0.0010809668420298404	0.0010791990804308823	0.0011315368095248923	0.0011288246031754803	0.001159109384462658	0.0011558649049705804	0.001187423989915681	0.001183620549542217	0.0012435210905268666	0.0012385743053364782	0.04821562239071775	0.047406877854926706	-2.7573876745972184e-06	-9.266859236559122e-05	-2.749670985652264e-06	-9.240925462336569e-05
14.683698875697011	0.0010807405256815388	0.0010789731512680582	0.0011313006143962871	0.001128588980305453	0.0011588678175646502	0.0011556240141084415	0.0011871769170350883	0.0011833742613017162	0.0012432631392539164	0.0012383173597446328	0.04821628644086843	0.04740753076036574	-2.7362103702703935e-06	-9.251095926349207e-05	-2.728552977087316e-06	-9.225206367993732e-05
14.772175548053516	0.0010805145765318503	0.0010787475890057599	0.0011310648161958943	0.0011283537535205558	0.0011586266640616714	0.0011553835354817547	0.0011869302746431042	0.001183128402051208	0.0012430056528694394	0.0012380608768295088	0.04821696252990452	0.04740819550264153	-2.7151395043702176e-06	-9.23516823923276e-05	-2.707541109223631e-06	-9.209323358494448e-05
14.861185336869132	0.0010802889982734576	0.0010785223973360813	0.001130829419015208	0.0011281189269044284	0.0011583859282673049	0.001155143473391988	0.001186684067284698	0.0011828829763189496	0.0012427486363864781	0.0012378048615776778	0.04821765087654023	0.04740887229679867	-2.694174287398883e-06	-9.219074246480385e-05	-2.686634594797725e-06	-9.193274510607696e-05
14.95073145443871	0.001080063794640289	0.0010782975799923853	0.0011305944269929796	0.0011278845045878862	0.0011581456145457634	0.0011549038321910883	0.001186438299558986	0.001182637988687127	0.0012424920948793689	0.0012375493190366395	0.048218351703476464	0.04740956136179949	-2.67331393365329e-06	-9.202811995751015e-05	-2.665832650293118e-06	-9.177057877424177e-05
15.040817132412794	0.001079838969407974	0.0010780731407497757	0.0011303598443157903	0.0011276504907494992	0.0011579057273125033	0.001154664616282113	0.0011861929761199056	0.0011823934437925376	0.0012422360334845314	0.0012372942543156156	0.04821906523746443	0.04741026292059105	-2.6525576612267815e-06	-9.186379510911502e-05	-2.6451344959897705e-06	-9.16067148836186e-05
15.131445621914246	0.0010796145263943222	0.0010778490834255621	0.0011301256752186066	0.001127416889616141	0.0011576662710348511	0.0011544258301198337	0.0011859481016768948	0.0011821493463272557	0.0012419804574012666	0.0012370396725863283	0.048219791709391294	0.04741097720018382	-2.6319046919891925e-06	-9.169774791703555e-05	-2.624539355962352e-06	-9.144113348888427e-05
15.222620193655578	0.0010793904694597959	0.001077625411879749	0.0011298919239853685	0.0011271837054635803	0.0011574272502326362	0.001154187478211382	0.0011857036809955872	0.001181905701039335	0.00124172537189257	0.0012367855790838243	0.04822053135434714	0.04741170443172374	-2.611354251527871e-06	-9.152995813460629e-05	-2.604046457945798e-06	-9.127381439952287e-05
15.31434413805701	0.0010791668025079985	0.0010774021300155102	0.001129658594949572	0.0011269509426170604	0.0011571886694788324	0.0011539495651168839	0.0011854597188985122	0.001181662512733499	0.001241470782285957	0.0012365319791072821	0.04822128441170404	0.04741244485056584	-2.590905569145076e-06	-9.136040526744327e-05	-2.5836550334107714e-06	-9.110473717910406e-05
15.406620765365147	0.0010789435294861552	0.0010771792417796822	0.001129425692494858	0.0011267186054518868	0.0011569505334002076	0.0011537120954501067	0.0011852162202658073	0.0011814197862718477	0.0012412166939742935	0.001236278878020839	0.048222051125197514	0.047413198696352306	-2.570557877817209e-06	-9.118906857139009e-05	-2.5633643174890683e-06	-9.093388114206347e-05
15.499453405772549	0.0010787206543856139	0.0010769567511632586	0.001129193221055608	0.0011264866983940272	0.0011567128466779789	0.0011534750738791144	0.0011849731900359297	0.001181177526574578	0.0012409631124166382	0.0012360262812544352	0.04822283174300257	0.04741396621309437	-2.550310414167062e-06	-9.101592704868766e-05	-2.543173548934588e-06	-9.076122534951159e-05
15.592845409537835	0.0010784981812423356	0.001076734662201891	0.0011289611851175573	0.0011262552259207136	0.00115647561404848	0.0011532385051269325	0.001184730633206392	0.0011809357386207045	0.001240710043139105	0.001235774194304661	0.04822362651781503	0.04741474764924917	-2.530162418455141e-06	-9.084095944550397e-05	-2.5230819701432816e-06	-9.058674860756843e-05
15.686800147106629	0.0010782761141374037	0.0010765129789763847	0.0011287295892183971	0.0011260241925610556	0.0011562388403038297	0.001153002393972214	0.0011844885548344928	0.001180694427448789	0.001240457491735721	0.0012355226227356143	0.04822443570693723	0.047415543257797274	-2.510113134533698e-06	-9.066414424821478e-05	-2.5030888270724874e-06	-9.041042946278388e-05
15.781321009233178	0.0010780544571975315	0.001076291705613227	0.0011284984379484014	0.0011257936028966594	0.0011560025302926197	0.0011527667452499286	0.0011842469600380683	0.0011804535981576963	0.0012402054638693159	0.001235271572179784	0.04822525957236027	0.04741635329633504	-2.49016180979382e-06	-9.048545967968447e-05	-2.4831933692400637e-06	-9.023224619994497e-05
15.87641140710273	0.0010778332145955781	0.0010760708462850819	0.0011282677359510517	0.0011255634615622541	0.0011557666889206013	0.0011525315638520387	0.0011840058539962439	0.0011802132559073336	0.0012399539652724041	0.0012350210483389223	0.048226098380848265	0.04741717802714803	-2.470307695218339e-06	-9.030488369829448e-05	-2.4633948497217867e-06	-9.005217683916156e-05
15.972074772454643	0.001077612390551063	0.0010758504052113286	0.001128037487923668	0.0011253337732463203	0.001155531321151379	0.0011522968547282044	0.001183765241950201	0.00117997340591942	0.0012397030017480882	0.0012347710569849467	0.04822695240402964	0.04741801771730747	-2.4505500452673412e-06	-9.012239399203148e-05	-2.4436925250698183e-06	-8.987019913139771e-05
16.06831455770623	0.0010773919893307014	0.001075630386658578	0.001127807698618056	0.001125104542691736	0.0011552964320071279	0.0011520626228864834	0.0011835251292039543	0.0011797340534782544	0.0012394525791709792	0.0012345216039608478	0.04822782191848283	0.04741887263874996	-2.4308881178894404e-06	-8.993796797612807e-05	-2.42408565532138e-06	-8.968629055577937e-05
16.165134236077357	0.0010771720152489258	0.0010754107949412124	0.001127578372841152	0.0011248757746964279	0.0011550620265692992	0.0011518288733940493	0.001183285521125135	0.0011794952039315017	0.0012392027034881172	0.0012342726951816122	0.04822870720582975	0.047419743068368186	-2.411321174516576e-06	-8.975158279092565e-05	-2.404573503949313e-06	-8.95004283160139e-05
16.262537301715792	0.0010769524726684295	0.0010751916344219192	0.0011273495154556809	0.001124647474114019	0.0011548281099793493	0.0011515956113779104	0.0011830464231457822	0.0011792568626909806	0.0012389533807199114	0.0012340243366351495	0.04822960855282374	0.04742062928810591	-2.391848480000694e-06	-8.95632152967396e-05	-2.3851553378985077e-06	-8.931258933861375e-05
16.36052726982327	0.0010767333660007027	0.0010749729095122337	0.0011271211313808214	0.0011244196458544955	0.0011545946874394716	0.0011513628420256369	0.0011828078407631532	0.0011790190352334617	0.0012387046169610924	0.0012337765343832375	0.04823052625144801	0.0474215315850452	-2.3724693026016055e-06	-8.937284207136131e-05	-2.365830427469677e-06	-8.9122750267151e-05
16.459107676782416	0.0010765146997065928	0.001074754624673095	0.0011268932255928783	0.0011241922948848828	0.0011543617642133398	0.0011511305705861111	0.0011825697795405396	0.0011787817271014887	0.0012384564183816793	0.0012335292945624867	0.04823146059901171	0.047422450251504544	-2.353182913944485e-06	-8.918043940567277e-05	-2.3465980463236932e-06	-8.893088745887123e-05
16.55828208028434	0.001076296478296845	0.0010745367844154003	0.0011266658031259653	0.0011239654262299255	0.0011541293456268603	0.0011508988023702705	0.0011823322451080876	0.0011785449439041962	0.0012382087912279553	0.001233282623385307	0.048232411898241234	0.047423385585130956	-2.333988589020737e-06	-8.898598330128737e-05	-2.327457471491129e-06	-8.873697698322247e-05
16.658054059457015	0.0010760787063326725	0.0010743193933005634	0.0011264388690726893	0.0011237390449727685	0.0011538974370689304	0.0011506675427518662	0.0011820952431636396	0.0011783086913181395	0.0012379617418234567	0.0012330365271408913	0.04823338045738773	0.047424337889001064	-2.314885606153304e-06	-8.878944946644207e-05	-2.3084079833132765e-06	-8.854099461685916e-05
16.758427214994473	0.0010758613884263167	0.0010741024559410837	0.0011262124285848496	0.0011235131562556582	0.00115366604399221	0.001150436797168233	0.0011818587794735775	0.0011780729750881403	0.0012377152765699771	0.0012327910121962102	0.048234366590322965	0.04742530747171815	-2.2958732469420193e-06	-8.859081331183405e-05	-2.289448865423066e-06	-8.8342915840256e-05
16.859405169286727	0.0010756445292416275	0.0010738859770011216	0.0011259864868741478	0.001123287765280644	0.0011534351719139034	0.0011502065711210643	0.0011816228598736853	0.001177837801028142	0.001237469401948591	0.0012325460849970272	0.04823537061664214	0.047426294647517214	-2.2769507962974375e-06	-8.839004994853905e-05	-2.2705794047069017e-06	-8.814271583357236e-05
16.960991566550526	0.0010754281334946277	0.0010736699611970802	0.0011257610492128867	0.0011230628773102973	0.0011532048264165404	0.0011499768701772042	0.0011813874902700087	0.0011776031750220742	0.0012372241245206725	0.0012323017520689194	0.04823639286177393	0.04742729973636133	-2.258117542344555e-06	-8.818713418248803e-05	-2.251798891289916e-06	-8.794036947382122e-05
17.063190072960847	0.0010752122059541156	0.0010734544132981882	0.001125536120934712	0.0011228384976684224	0.0011529750131487868	0.0011497476999694377	0.0011811526766397492	0.0011773691030247271	0.0012369794509289554	0.0012320580200183165	0.04823743365708143	0.04742832306405503	-2.2393727764254134e-06	-8.798204051072012e-05	-2.233106618529032e-06	-8.77358513310944e-05
17.166004376783235	0.001074996751442242	0.0010732393381270911	0.0011253117074353255	0.0011226146317407954	0.001152745737826247	0.0011495190661973014	0.0011809184250321416	0.0011771355910626395	0.0012367353878985818	0.0012318148955335524	0.0482384933399751	0.04742936496234353	-2.2207157931086394e-06	-8.777474311977285e-05	-2.2145018829470425e-06	-8.752913566353882e-05
17.26943818850684	0.00107478177483511	0.001073024740560457	0.0011250878141732357	0.0011223912849758978	0.0011525170062322808	0.0011492909746279006	0.0011806847415693647	0.0011769026452349996	0.0012364919422381787	0.001231572385385931	0.04823957225402012	0.04743042576902738	-2.2021458900879642e-06	-8.756521587904853e-05	-2.195983984211794e-06	-8.732019641446986e-05
17.37349524097843	0.0010745672810633879	0.0010728106255295774	0.0011248644466705017	0.0011221684628856653	0.0011522888242188416	0.0011490634310967359	0.0011804516324474574	0.0011766702717145561	0.0012362491208409519	0.0012313304964308102	0.04824067074905393	0.047431505828073345	-2.183662368216918e-06	-8.73534323384828e-05	-2.177552225149197e-06	-8.710900720876324e-05
17.478179289537028	0.0010743532751129052	0.0010725969980209765	0.0011246416105134883	0.0011219461710462425	0.001152061197707305	0.0011488364415085368	0.0011802191039372353	0.0011764384767485331	0.0012360069306857776	0.0012310892356086902	0.04824178918129582	0.047432605489722154	-2.1652645314906155e-06	-8.713936572507519e-05	-2.159205911690318e-06	-8.689554134833077e-05
17.583494112149474	0.0010741397620252773	0.0010723838630770349	0.0011244193113536327	0.0011217244150987505	0.0011518341326893253	0.0011486100118381143	0.0011799871623852387	0.0011762072666595728	0.001235765378838331	0.0012308486099463303	0.048242927913470506	0.047433725110608865	-2.1469516869590186e-06	-8.692298893744899e-05	-2.1409443528323455e-06	-8.667977180812358e-05
17.689443509546752	0.0010739267468985278	0.0010721712257966078	0.0011241975549082196	0.001121503200750056	0.0011516076352276927	0.001148384148131214	0.0011797558142146748	0.0011759766478466752	0.0012355244724522132	0.0012306086265578679	0.048244087314921656	0.04743486505388016	-2.1287231447451524e-06	-8.670427454207652e-05	-2.1227668606316544e-06	-8.646167123199655e-05
17.79603130536116	0.001073714234887715	0.0010719590913356666	0.0011239763469611706	0.0011212825337735622	0.0011513817114572095	0.0011481588565053907	0.0011795250659263883	0.0011757466267861604	0.0012352842187701037	0.001230369292645966	0.04824526776173498	0.04743602568930975	-2.1105782179939303e-06	-8.648319476922683e-05	-2.104672750168242e-06	-8.624121192876699e-05
17.90326134626431	0.0010735022312055734	0.0010717474649079282	0.0011237556933638274	0.0011210624200099955	0.0011511563675855672	0.0011479341431508824	0.0011792949240998292	0.0011755172100326376	0.0012350446251249228	0.0012301306155029649	0.048246469636865776	0.0474372073934251	-2.0925162228973074e-06	-8.625972151016237e-05	-2.0866613395457284e-06	-8.601836586877298e-05
18.011137502105942	0.0010732907411231491	0.0010715363517855004	0.001123535600035765	0.0011208428653682082	0.001150931609894239	0.0011477100143315016	0.0011790653953940439	0.0011752884042199854	0.0012348056989410115	0.0012298926025120518	0.04824769333025935	0.04743841054962798	-2.0745364786006054e-06	-8.603382631097722e-05	-2.0687319498176315e-06	-8.579310467801693e-05
18.119663666053608	0.001073079769970456	0.0010713257572995407	0.001123316072965597	0.001120623875825995	0.001150707444739389	0.0011474864763855416	0.0011788364865486733	0.0011750602160623513	0.0012345674477353275	0.0012296552611484547	0.048248939238983116	0.04743963554832034	-2.0566383072085845e-06	-8.580548036848934e-05	-2.0508839050029787e-06	-8.55653996350847e-05
18.228843754733095	0.001072869323137132	0.0010711156868409089	0.0011230971182118017	0.001120405457430907	0.001150483878552784	0.0011472635357266823	0.0011786082043849684	0.00117483265235516	0.0012343298791186628	0.0012294185989806423	0.04825020776735718	0.047440882787038466	-2.0388210337871776e-06	-8.55746545280478e-05	-2.033116532045541e-06	-8.533522166701002e-05
18.338681708369887	0.0010726594060730952	0.0010709061458608333	0.001122878741903551	0.0011201876163010886	0.001150260917842717	0.00114704119884492	0.0011783805558068122	0.00117460571997613	0.001234093000796865	0.0012291826236715422	0.048251499327085924	0.04744215267057607	-2.0210839862784893e-06	-8.534131927609434e-05	-2.015429160776537e-06	-8.510254134344586e-05
18.44918149093129	0.0010724500242892288	0.0010706971398715878	0.001122660950241559	0.00111997035862612	0.0011500385691949559	0.001146819472307501	0.0011781535478017672	0.0011743794258863172	0.0012338568205720912	0.0012289473429797863	0.04825281433739553	0.047443445611122605	-2.003426495511204e-06	-8.510544473730453e-05	-1.9978211239076935e-06	-8.486732887361126e-05
18.56034709026951	0.0010722411833580404	0.001070488674447168	0.001122443749498925	0.0011197536906678604	0.0011498168392736824	0.0011465983627598692	0.0011779271874421187	0.0011741537771311557	0.001233621346344066	0.0012287127647609562	0.04825415322517066	0.04744476202840023	-1.9858478951988515e-06	-8.486700067131259e-05	-1.9802917570147655e-06	-8.462955410196149e-05
18.672182518265565	0.0010720328889143632	0.0010702807552239772	0.001122227146021999	0.001119537618761317	0.0011495957348224583	0.001146377876926622	0.0011777014818859473	0.0011739287808415222	0.0012333865861113614	0.0012284788969688584	0.0482555164250986	0.04744610234979844	-1.9683475218548047e-06	-8.462595646530069e-05	-1.962840398480291e-06	-8.438918650235938e-05
18.784691810974078	0.001071825146656037	0.001070073387901526	0.0011220111462312587	0.001119322149315512	0.0011493752626652023	0.0011461580216124887	0.0011774764383782076	0.001173704444234811	0.0012331525479727019	0.001228245747656812	0.04825690437980592	0.047447467010517885	-1.9509247147992195e-06	-8.43822811308903e-05	-1.9454663894684365e-06	-8.414619517338462e-05
18.897879028768923	0.0010716179623446154	0.0010698665782431314	0.0011217957566221873	0.0011191072888143696	0.0011491554297071729	0.001145938803703309	0.001177252064251827	0.0011734807746160273	0.0012329192401282745	0.0012280133249789602	0.04825831754001366	0.047448856453712836	-1.9335788161477588e-06	-8.413594330006213e-05	-1.928169073945815e-06	-8.390054883572473e-05
19.01174825648978	0.0010714113418060643	0.0010696603320766206	0.0011215809837661667	0.0011188930438176025	0.0011489362429359664	0.0011457202301670272	0.0011770283669288054	0.0011732577793788848	0.001232686670881065	0.0012277816371915854	0.04825975636467839	0.04745027113063794	-1.9163091707578156e-06	-8.388691121932745e-05	-1.9109477986129636e-06	-8.365221582548599e-05
19.126303603589555	0.0010712052909314855	0.0010694546552950594	0.0011213668343113853	0.0011186794209616193	0.0011487177094225308	0.0011455023080547049	0.0011768053539213494	0.0011730354660069297	0.0012324548486382114	0.001227550692654459	0.04826122132114902	0.047451711500798216	-1.89911512621984e-06	-8.36351527449819e-05	-1.8938019128835262e-06	-8.340116408939169e-05
19.241549204282624	0.0010709998156778278	0.0010692495538574666	0.0011211533149837502	0.0011184664269604369	0.0011484998363221872	0.0011452850445015394	0.0011765830328330008	0.0011728138420746689	0.0012322237819123723	0.0012273204998322035	0.048262712885316396	0.047453178032099017	-1.8819960328330526e-06	-8.338063533924744e-05	-1.876730768884255e-06	-8.314736118150701e-05
19.357489217694134	0.001070794922068623	0.001069045033789545	0.0011209404325878101	0.0011182540686066054	0.0011482826308756653	0.0011450684467278949	0.001176361411359794	0.001172592915248719	0.0012319934793231194	0.0012270910672956643	0.048264231541776906	0.04745467120100131	-1.8649512435594748e-06	-8.312332606341677e-05	-1.8597337213951612e-06	-8.289077425618907e-05
19.474127828010037	0.0010705906161947228	0.0010688411011844311	0.0011207281940077021	0.0011180423527721451	0.0011480661004101597	0.0011448525220403563	0.0011761404972914279	0.0011723726932889732	0.0012317639495983527	0.001226862403723322	0.0482657777839874	0.047456191492682855	-1.8479801140152546e-06	-8.28631915745226e-05	-1.8428101278391076e-06	-8.263137006442323e-05
19.59146924462811	0.001070386904215039	0.0010686377622034333	0.0011205166062080863	0.0011178312864094948	0.0011478502523403831	0.0011446372778327809	0.001175920298512438	0.0011721531840497726	0.001231535201575717	0.0012266345179026972	0.04826735211443099	0.047457739401191926	-1.8310820024593916e-06	-8.26001981200919e-05	-1.825959348267063e-06	-8.236911494835519e-05
19.709517702309874	0.0010701837923573017	0.0010684350230767917	0.0011203056762351194	0.0011176208765524703	0.0011476350941696499	0.0011444227215873792	0.0011757008230034083	0.0011719343954811042	0.0012313072442040655	0.0012264074187318026	0.048268955044781924	0.04745931542961496	-1.8142562697468986e-06	-8.233431153234494e-05	-1.809180745336418e-06	-8.210397483707221e-05
19.828277461333414	0.0010699812869188086	0.001068232890104435	0.0011200954112174104	0.0011174111303172273	0.0011474206334909595	0.0011442088608757902	0.0011754820788421718	0.001171716335629803	0.001231080086544914	0.001226181115220586	0.04827058709607717	0.04746092009024461	-1.7975022792967102e-06	-8.206549722272749e-05	-1.792473684252005e-06	-8.183591523955314e-05
19.94775280764713	0.0010697793942672084	0.00106803136965676	0.0011198858183670188	0.0011172020549032546	0.0011472068779881087	0.0011439957033601979	0.0011752640742050547	0.0011714990126407885	0.0012308537377739464	0.0012259556164924243	0.04827224879888657	0.04746255390474838	-1.780819397075202e-06	-8.179372017688702e-05	-1.7758375327617607e-06	-8.156490124025528e-05
20.067948053024427	0.001069578120841263	0.0010678304681754028	0.0011196769049804385	0.0011169936575943608	0.0011469938354368011	0.0011437832567944295	0.001175046817368114	0.0011712824347582906	0.0012306282071825139	0.001225730931785611	0.04827394069349073	0.04746421740433557	-1.7642069916065997e-06	-8.151894495084244e-05	-1.7592716611601958e-06	-8.129089749500662e-05
20.188867535219305	0.0010693774731516403	0.001067630192174035	0.0011194686784396042	0.0011167859457596803	0.0011467815137057797	0.0011435715290250945	0.0011748303167084006	0.001171066610327121	0.0012304035041791686	0.0012255070704548835	0.04827566333005965	0.04746591112994518	-1.7476644338810382e-06	-8.12411356628795e-05	-1.7427754422016592e-06	-8.101386822334522e-05
20.31051561812294	0.0010691774577817022	0.0010674305482391503	0.0011192611462129175	0.0011165789268546946	0.001146569920757978	0.0011433605279927222	0.0011746145807052448	0.0011708515477939368	0.0012301796382912218	0.001225284041972961	0.04827741726883438	0.047467635632413324	-1.73119109738145e-06	-8.096025599005352e-05	-1.726348251135032e-06	-8.073377720491104e-05
20.432896691921076	0.0010689780813883045	0.0010672315430308693	0.001119054315856268	0.001116372608422253	0.0011463590646516714	0.0011431502617329184	0.0011743996179415424	0.0011706372557085322	0.0012299566191663102	0.0012250618559321062	0.04827920308031184	0.047469391472664955	-1.7147863580549427e-06	-8.06762691623053e-05	-1.709989465647349e-06	-8.045058777308989e-05
20.55601517325261	0.001068779350702607	0.0010670331832837593	0.0011188481950140836	0.001116166998093626	0.001146148953541659	0.001142940738377539	0.0011741854371050792	0.0011704237427251497	0.0012297344565740007	0.0012248405220457133	0.04828102134543742	0.04747117922189371	-1.698449594219123e-06	-8.038913795427316e-05	-1.6936984658204313e-06	-8.01642628081578e-05
20.679875505368887	0.0010685812725308983	0.0010668354758076488	0.001118642791420384	0.001115962103589556	0.0011459395956804575	0.0011427319661558794	0.0011739720469898594	0.0011702110176038066	0.00122951316040741	0.0012246200501499183	0.04828287265579725	0.047472999461757	-1.6821801866462316e-06	-8.009882468396068e-05	-1.6774746341473648e-06	-7.987476473372834e-05
20.804482158294064	0.0010683838537554043	0.0010666384274884584	0.001118438112899846	0.0011157579327213203	0.0011457309994194898	0.0011425239533958682	0.0011737594564974452	0.0011699990892116289	0.0012292927406848354	0.0012244004502052178	0.04828475761381079	0.04747485278456546	-1.6659775184816109e-06	-7.980529120465985e-05	-1.6613173555004093e-06	-7.958205551047981e-05
20.92983962898646	0.0010681871013351375	0.0010664420452890342	0.001118234167368885	0.0011155544933918154	0.0011455231732103214	0.0011423167085252894	0.001173547674638332	0.0011697879665242144	0.0012290732075514333	0.0012241817322981294	0.04828667683293666	0.04747673979347941	-1.649840975183857e-06	-7.950849889737377e-05	-1.6452260170867622e-06	-7.928609662938291e-05
21.055952441500814	0.001067991022306733	0.0010662463362500019	0.0011180309628367542	0.0011153517935966492	0.0011453161256058883	0.001142110240073011	0.0011733367105333304	0.0011695776586270136	0.0012288545712808988	0.0012239639066428663	0.048288630937871974	0.04747866110271274	-1.6337699445595141e-06	-7.920840866740275e-05	-1.6292000084312114e-06	-7.898684910614961e-05
21.18282514715158	0.0010677956237853015	0.0010660513074906152	0.0011178285074066455	0.0011151498414252463	0.0011451098652617512	0.0011419045566702362	0.0011731265734149696	0.0011693681747167242	0.0012286368422771842	0.0012237469835830346	0.04829062056476473	0.047480617337737216	-1.6177638167188396e-06	-7.890498093804377e-05	-1.6132387213292979e-06	-7.868427347432205e-05
21.31046232467717	0.0010676009129652877	0.0010658569662096277	0.0011176268092768125	0.0011149486450619714	0.001144904400937357	0.0011416996670517683	0.0011729172726289141	0.001169159524102706	0.001228420031076231	0.0012235309735933628	0.04829264636142038	0.047482609135486846	-1.6018219840324352e-06	-7.859817564265237e-05	-1.5973415498785407e-06	-7.837832978130344e-05
21.438868580405217	0.0010674068971213454	0.001065663319686154	0.001117425876741707	0.0011147482127872594	0.0011446997414973335	0.0011414955800572823	0.0011727088176354127	0.0011689517162084117	0.0012282041483477357	0.0012233158872814378	0.04829470898752223	0.047484637144571545	-1.5859438411338495e-06	-7.828795222053486e-05	-1.581507890421191e-06	-7.806897758116937e-05
21.568048548418737	0.001067213583609203	0.0010654703752805636	0.001117225718193116	0.0011145485529787582	0.0011444958959127719	0.0011412923046326274	0.0011725012180107443	0.00116874476057284	0.0012279892048969274	0.0012231017353894875	0.048296809114849924	0.047486702025496486	-1.570128784877077e-06	-7.797426960926002e-05	-1.5657371414800475e-06	-7.775617592642448e-05
21.69800689072348	0.001067020979866569	0.001065278140435367	0.0011170263421213435	0.0011143496741125023	0.0011442928732625633	0.0011410898498311424	0.0011722944834487135	0.0011685386668520137	0.0012277752116663925	0.001222888528796177	0.0482989474274987	0.04748880445087673	-1.5543762142845169e-06	-7.765708623760914e-05	-1.5500287037862118e-06	-7.743988336400554e-05
21.828748297416116	0.0010668290934140107	0.0010650866226761182	0.0011168277571163652	0.0011141515847640725	0.0011440906827347168	0.0011408882248149772	0.0011720886237621374	0.0011683334448204636	0.001227562179737902	0.0012226762785184295	0.04830112462211675	0.04749094510566797	-1.5386855306094224e-06	-7.733636002249522e-05	-1.53438198026868e-06	-7.712005792928633e-05
21.960277486853503	0.0010666379318558647	0.0010648958296123148	0.0011166299718690267	0.001113954293609792	0.0011438893336277122	0.0011406874388564415	0.0011718836488843632	0.0011681291043727396	0.0012273501203342758	0.001222464995713271	0.04830334140812894	0.04749312468738918	-1.523056137222277e-06	-7.701204835894315e-05	-1.5187963759788828e-06	-7.679665713775097e-05
22.092599205822967	0.001066447502881158	0.0010647057689383316	0.0011164329951722498	0.0011137578094279304	0.0011436888353518705	0.0011404875013393684	0.0011716795688708156	0.0011679256555249466	0.001227139044821276	0.001222254691679713	0.048305598507979185	0.04749534390635794	-1.5074874396090593e-06	-7.66841081138725e-05	-1.503271298062929e-06	-7.646963797772188e-05
22.225718229713628	0.0010662578142645262	0.0010645164484343413	0.0011162368359222475	0.0011135621410999213	0.001143489197430739	0.0011402884217605017	0.0011714763939005507	0.0011677231084163	0.001226928964709524	0.0012220453778606544	0.0483078966573701	0.04749760348593141	-1.4919788453738453e-06	-7.635249562107371e-05	-1.4878061557928313e-06	-7.613895690639083e-05
22.359639362688714	0.0010660688738671424	0.0010643278759672474	0.0011160415031197558	0.0011133672976115867	0.0011432904295024882	0.0011400902097308803	0.0011712741342778338	0.0011675214733106816	0.0012267198916564395	0.0012218370658448013	0.0483102366055079	0.047499904162739914	-1.4765297641789604e-06	-7.601716667282599e-05	-1.472400360497117e-06	-7.580456984115913e-05
22.494367437858962	0.0010658806896376724	0.0010641400594916435	0.0011158470058712897	0.001113173288054402	0.0011430925413213405	0.00113989287497727	0.001171072800433749	0.0011673207605982579	0.0012265118374682224	0.0012216297673686395	0.04831261911535344	0.047502246686940294	-1.461139607748449e-06	-7.56780765138465e-05	-1.4570533255469503e-06	-7.546643215283755e-05
22.629907317457054	0.0010656932696132108	0.0010639530070507604	0.0011156533533903923	0.0011129801216267358	0.0011428955427589984	0.001139696427343584	0.0011708724029278114	0.0011671209807970716	0.001226304814101841	0.001221423494318399	0.04831504496388005	0.04750463182246512	-1.4458077898281754e-06	-7.533517983393523e-05	-1.4417644663396526e-06	-7.512449865926252e-05
22.766263893012997	0.001065506621920259	0.0010637667267774363	0.0011154605549989298	0.0011127878076351468	0.0011426994438061121	0.0011395008767923474	0.0011706729524496228	0.0011669221445546952	0.0012260988336670728	0.0012212182587320879	0.048317514942329144	0.047507060347276406	-1.4305337261433237e-06	-7.498843076006456e-05	-1.4265332002353845e-06	-7.477872361669191e-05
22.903442085530802	0.0010653207547756869	0.0010635812268950987	0.0011152686201283749	0.001112596355495669	0.0011425042545737494	0.001139306233406164	0.0011704744598205318	0.0011667242626498845	0.0012258939084285575	0.0012210140728015231	0.04832002985647822	0.047509533053628934	-1.4153168344209488e-06	-7.463778285113354e-05	-1.4113589466022494e-06	-7.442906071528088e-05
23.041446845665973	0.0010651356764877138	0.0010633965157187384	0.001115077558321116	0.0011124057747351175	0.0011423099852948882	0.0011391125073892023	0.0011702769359953223	0.0011665273459942546	0.0012256900508078822	0.0012208109488743998	0.04832259052691071	0.04751205074833339	-1.4001565343223221e-06	-7.428318908883624e-05	-1.3962411267390978e-06	-7.407546306986701e-05
23.180283153904217	0.0010649513954569055	0.0010632126016559193	0.0011148873792317861	0.0011122160749924184	0.0011421166463259373	0.0011389197090687121	0.0011700803920639312	0.001166331405633993	0.0012254872733857061	0.0012206088994564006	0.048325197789293166	0.04751461425303143	-1.3850522474221152e-06	-7.392460187025107e-05	-1.3811791638356288e-06	-7.371788321158812e-05
23.31995602074116	0.001064767920177174	0.0010630294932077796	0.001114698092628607	0.0011120272660199496	0.001141924248148266	0.0011387278488965535	0.0011698848392531803	0.0011661364527515788	0.001225285588903907	0.0012204079372133236	0.048327852494649916	0.04751722440446318	-1.3700033972031955e-06	-7.356197300179002e-05	-1.3661724830018804e-06	-7.335627308310833e-05
23.460470486863187	0.0010645852592367868	0.001062847198970046	0.0011145097083947407	0.0011118393576848937	0.0011417328013697558	0.0011385369374507387	0.0011696902889285349	0.0011659424986675399	0.001225085010267757	0.0012202080749732435	0.04833055550965436	0.047519882054759446	-1.355009409022799e-06	-7.31952536904279e-05	-1.351220511207514e-06	-7.299058402898684e-05
23.60183162332936	0.0010644034213193895	0.0010626657276340693	0.0011143222365296666	0.0011116523599706187	0.0011415423167263775	0.0011383469854370106	0.001169496752595887	0.0011657495548422208	0.001224885550548142	0.001220009325728711	0.04833330771691883	0.047522588071715395	-1.3400697100804382e-06	-7.282439453623613e-05	-1.3363226772688044e-06	-7.262076678929419e-05
23.744044531754422	0.0010642224152050358	0.0010624850879878485	0.0011141356871505726	0.0011114662829780548	0.0011413528050837804	0.001138158003690419	0.0011693042419033608	0.001165557632877581	0.0012246872229837974	0.0012198117026389658	0.04833611001528887	0.04752534333909513	-1.3251837294100954e-06	-7.24493455249442e-05	-1.3214784118226186e-06	-7.224677149089698e-05
23.887114344492932	0.0010640422497712318	0.0010623052889170914	0.0011139500704937598	0.0011112811369271176	0.0011411642774389087	0.001137970003176944	0.0011691127686431465	0.0011653667445190223	0.0012244900409835887	0.0012196152190322126	0.04833896332015159	0.04752814875691838	-1.310350897807365e-06	-7.207005601791994e-05	-1.306687147262231e-06	-7.186854763804873e-05
24.031046224824397	0.0010638629339939948	0.001062126339406272	0.0011137653969160786	0.0011110969321581254	0.001140976744921643	0.001137782994995121	0.0011689223447533589	0.0011651769016572354	0.0012242940181288258	0.0012194198884079	0.04834186856373498	0.047531005241770084	-1.295570647871086e-06	-7.16864747477286e-05	-1.2919483177876306e-06	-7.148604410830983e-05
24.175845367139747	0.001063684476948898	0.0010619482485396878	0.0011135816768963508	0.0011109136791332332	0.0011407902187964404	0.0011375969903776862	0.001168732982319907	0.0011649881163300643	0.0012240991681755906	0.0012192257244390441	0.048344826695430596	0.047533913727108426	-1.280842413946097e-06	-7.129854980736372e-05	-1.2772613593270248e-06	-7.109920914111223e-05
24.32151699712871	0.0010635068878121641	0.0010617710255025566	0.001113398921036848	0.0011107313884379068	0.0011406047104640306	0.00113741200069326	0.001168544693578417	0.0011648004007244145	0.0012239055050571354	0.0012190327409745952	0.04834783868210941	0.04753687516357506	-1.2661656320785662e-06	-7.090622864222573e-05	-1.2626257095181906e-06	-7.070799033048747e-05
24.468066371968433	0.001063330175861738	0.00106159467958209	0.0011132171400647574	0.001110550070782387	0.0011404202314631003	0.0011372280374480328	0.001168357490916153	0.0011646137671781692	0.0012237130428862765	0.0012188409520418196	0.048350905508448776	0.04753989051932139	-1.2515397400203292e-06	-7.050945804243369e-05	-1.2480408076985007e-06	-7.031233461715636e-05
24.61549878051318	0.0010631543504783843	0.0010614192201686109	0.0011130363448336855	0.001110369737003188	0.001140236793472027	0.0011370451122874872	0.001168171386873985	0.0011644282281821424	0.0012235217959578547	0.001218650371848739	0.048354028177264065	0.04754296078033388	-1.2369641771833514e-06	-7.010818413333286e-05	-1.2335060948485445e-06	-6.991218827831491e-05
24.763819543485244	0.0010629794211467938	0.001061244656756655	0.001112856546325163	0.0011101903980646163	0.0011400544083106142	0.0011368632369981376	0.0011679863941483695	0.0011642437963820579	0.0012233317787512122	0.0012184610147865853	0.04835720770984999	0.04754608695076501	-1.222438384634525e-06	-6.970235236822275e-05	-1.2190210136120774e-06	-6.950749692163916e-05
24.91303401366693	0.0010628053974566988	0.001061070998946096	0.0011126777556501866	0.0011100120650602923	0.001139873087941863	0.001136682423509285	0.001167802525593367	0.0011640604845805454	0.0012231430059327154	0.0012182728954323006	0.04836044514632128	0.047549270053274105	-1.2079618050566364e-06	-6.929190751889247e-05	-1.2045850082470153e-06	-6.909820547532086e-05
25.063147576093755	0.0010626322891039992	0.0010608982564432822	0.001112499984050755	0.0011098347492147051	0.0011396928444737569	0.0011365026838948073	0.0011676197942226787	0.0011638783057391787	0.0012229554923583088	0.0012180860285510773	0.04836374154597306	0.04755251112937604	-1.1935338827128057e-06	-6.887679366585076e-05	-1.1901975245703564e-06	-6.868425817740942e-05
25.214165648248784	0.0010624601058919101	0.001060726439062185	0.0011123232429014584	0.001109658461884786	0.0011395136901610836	0.0011363240303749705	0.0011674382132117252	0.0011636972729805349	0.0012227692530761194	0.001217900429098933	0.04836709798762984	0.047555811239789476	-1.1791540634308734e-06	-6.845695419002706e-05	-1.1758580099742282e-06	-6.826559856909498e-05
25.366093680258146	0.0010622888577320978	0.001060555556725551	0.001112147543711053	0.0011094832145614917	0.0011393356374072641	0.0011361464753182535	0.0011672577958997345	0.00116351739959028	0.00122258430332908	0.0012177161122253184	0.04837051557001544	0.04755917146479931	-1.1648217946090382e-06	-6.803233176555512e-05	-1.161565913409407e-06	-6.784216948646504e-05
25.518937155087716	0.0010621185546458476	0.0010603856194660692	0.0011119728981240644	0.0011093090188714057	0.0011391586987662113	0.0011359700312432023	0.0011670785557918676	0.001163338699019278	0.0012224006585576021	0.001217533093275764	0.048373995412128695	0.0475625929046231	-1.150536525130856e-06	-6.76028683469776e-05	-1.1473206853167967e-06	-6.741391304845856e-05
25.672701588741027	0.001061949206765238	0.0010602166374275577	0.001111799317922435	0.0011091358865783787	0.001138982886944226	0.0011357947108203183	0.0011669005065613899	0.001163161184885751	0.0012222183344022983	0.0012173513877945818	0.048377538653618976	0.04756607667978402	-1.1362977053604693e-06	-6.716850516111372e-05	-1.1331217776070455e-06	-6.698077064801189e-05
25.827392530458226	0.0010617808243343228	0.001060048620866151	0.001111626815027154	0.0011089638295851704	0.0011388082148018983	0.0011356205268739574	0.001166723662051839	0.0011629848709774427	0.0012220373467067256	0.001217171011527585	0.04838114645517332	0.04756962393148783	-1.1221047871590867e-06	-6.672918270006489e-05	-1.1189686436809294e-06	-6.654268294525867e-05
25.983015562916506	0.0010616134177103193	0.0010598815801514975	0.0011114554014999254	0.0011087928599351096	0.0011386346953560407	0.0011354474923842561	0.0011665480362792495	0.0011628097712538246	0.0012218577115201794	0.0012169919804248595	0.04838481999891726	0.047573235822017806	-1.1079572238034512e-06	-6.628484070803076e-05	-1.10486073835259e-06	-6.609958985473452e-05
26.139576302431465	0.0010614469973648283	0.0010597155257679885	0.0011112850895448714	0.001108622989813791	0.0011384623417816566	0.0011352756204890948	0.0011663736434344026	0.00116263589984834	0.0012216794451005361	0.0012168143106435808	0.048388560488807617	0.04757691353512848	-1.093854469962855e-06	-6.583541817212213e-05	-1.0907975178326215e-06	-6.565143053632871e-05
26.297080399159835	0.0010612815738850407	0.00105955046831597	0.0011111158915102272	0.001108454231550783	0.0011382911674139224	0.0011351049244860726	0.0011662004978851006	0.0011624632710706617	0.001221502563917125	0.0012166380185508645	0.048392369151049344	0.04758065827644236	-1.079795981719523e-06	-6.538085331478372e-05	-1.0767784397311062e-06	-6.519814338695751e-05
26.455533537303385	0.0010611171579749704	0.0010593864185129902	0.0011109478198900703	0.0011082865976213498	0.0011381211857501958	0.0011349354178345132	0.0011660286141784736	0.0011622918994089934	0.001221327084653649	0.0012164631207266618	0.048396247234512836	0.04758447127386969	-1.0657812165070293e-06	-6.49210835817482e-05	-1.0628029630155474e-06	-6.473966602957293e-05
26.614941435314055	0.0010609537604566964	0.0010592233871950442	0.0011107808873260802	0.0011081201006482061	0.0011379524104520602	0.001134767114157498	0.0011658580070433287	0.0011621217995323992	0.001221153024211153	0.0012162896339666966	0.048400196011157116	0.047588353778022854	-1.0518096330738684e-06	-6.445604563129481e-05	-1.0488705479609964e-06	-6.427593530192177e-05
26.77530984610034	0.0010607913922716188	0.0010590613853178393	0.0011106151066093016	0.0011079547534032907	0.0011377848553473888	0.0011346000272439306	0.0011656886913925186	0.0011619529862931682	0.001220980399711029	0.0012161175752854584	0.04840421677646771	0.0475923070626441	-1.0378806914895268e-06	-6.398567532572841e-05	-1.0349806561522207e-06	-6.380688724727523e-05
26.93664455723489	0.0010606300644817172	0.0010589004239580715	0.0011104504906819439	0.0011077905688095585	0.0011376185344324345	0.0011344341710506172	0.0011655206823253529	0.0011617854747292078	0.0012208092284980766	0.0012159469619192212	0.04840831084989651	0.04759633242503953	-1.023993853087237e-06	-6.350990771900045e-05	-1.0211327504377338e-06	-6.333245710296587e-05
27.098951391163432	0.0010604697882708384	0.0010587405143147105	0.001110287052639197	0.0011076275599427989	0.001137453461873958	0.0011342695597043914	0.001165353995130042	0.0011616192800664807	0.0012206395281436017	0.0012157778113291331	0.0484124795753156	0.04760043118652756	-1.0101485804644116e-06	-6.302867704760517e-05	-1.00732629493153e-06	-6.285257929192212e-05
27.26223620541477	0.0010603105749459726	0.0010585816677102908	0.0011101248057310636	0.001107465740033464	0.0011372896520113645	0.0011341062075042394	0.0011651886452861645	0.0011614544177214504	0.001220471316448559	0.0012156101412043123	0.04841672432147542	0.04760460469288515	-9.963443374410089e-07	-6.254191671906106e-05	-9.935607549710172e-07	-6.236718741048364e-05
27.426504892812353	0.0010601524359385654	0.001058423895592235	0.001109963763364226	0.0011073051224685386	0.0011371271193588931	0.0011339441289234884	0.0011650246484671875	0.0011612909033035983	0.0012203046114467584	0.0012154439694650402	0.04842104648247637	0.047608854314816346	-9.825805890144312e-07	-6.204955929961509e-05	-9.798355970610725e-07	-6.187621421538392e-05
27.59176338168682	0.0010599953828058259	0.0010582672095341733	0.0011098039391039271	0.0011071457207934223	0.0011369658786078173	0.001133783338611998	0.0011648620205430074	0.001161128752617946	0.0012201394314080999	0.0012152793142659673	0.04842544747824565	0.04761318144841585	-9.688568013716675e-07	-6.155153650538869e-05	-9.661502888870521e-07	-6.137959161581219e-05
27.758017636089992	0.0010598394272320563	0.001058111621237277	0.0011096453466758777	0.0011069875487138372	0.0011368059446286798	0.0011336238513983922	0.0011647007775825325	0.00116096798166763	0.001219975794841874	0.0012151161939993797	0.04842992875502406	0.0476175875156514	-9.551724418463588e-07	-6.10477791903874e-05	-9.525042992853013e-07	-6.087725066150629e-05
27.925273656010095	0.0010596845810299847	0.0010579571425316052	0.0011094879999681833	0.001106830620097745	0.0011366473324735567	0.0011334656822923118	0.0011645409358563002	0.001160808606656495	0.001219813720500099	0.0012149546272985094	0.04843449178586591	0.04762207396485564	-9.415269788732618e-07	-6.053821733381648e-05	-9.388970981950157e-07	-6.0369121530096104e-05
28.09353747758831	0.00105953085614212	0.0010578037853774742	0.0011093319130333023	0.0011066749489773192	0.0011364900573783577	0.0011333088464867123	0.0011643825118391358	0.00116065064399175	0.0012196532273809244	0.0012147946330409113	0.0484391380711448	0.0476266422712192	-9.279198819735039e-07	-6.002278002886774e-05	-9.253281566309196e-07	-5.985513351536298e-05
28.2628151733366	0.001059378264642115	0.0010576515618668245	0.0011091771000900231	0.0011065205495509132	0.0011363341347651495	0.0011331533593601784	0.0011642255222128425	0.0011604941102866403	0.0012194943347320721	0.0012146362303518698	0.04844386913906836	0.047631293937303074	-9.143506217428737e-07	-5.9501395472394414e-05	-9.117969466832659e-07	-5.93352150174975e-05
28.43311285235687	0.001059226818736137	0.0010575004842246095	0.0011090235755254615	0.0011063674361850603	0.0011361795802445093	0.001132999236479272	0.0011640699838689336	0.0011603390223631597	0.0012193370620543372	0.0012144794386078736	0.04844868654621125	0.0476360304935535	-9.008186698028151e-07	-5.897399095119993e-05	-8.983029414631923e-07	-5.8809293529110684e-05
28.604436660561465	0.0010590765307642628	0.0010573505648101957	0.001108871353897094	0.0011062156234165085	0.0011360264096179195	0.00113284649360092	0.0011639159139114007	0.0011601853972548189	0.0012191814291051468	0.0012143242774401398	0.04845359187804445	0.04764085349883499	-8.873234987791766e-07	-5.844049283040831e-05	-8.848456150806032e-07	-5.8277295623548886e-05
28.77679278089485	0.0010589274132018725	0.0010572018161187735	0.0011087204499348026	0.0011060651259542614	0.0011358746388801827	0.0011326951466748229	0.001163763329659526	0.0011600332522094248	0.0012190274559021623	0.001214170766738188	0.0484585867494921	0.04764576454096585	-8.738645822770584e-07	-5.790082654155704e-05	-8.714244426333284e-07	-5.77391469439581e-05
28.950187433556945	0.0010587794786610688	0.001057054250782786	0.001108570878542959	0.0011059159586816654	0.0011357242842218787	0.0011325452118459008	0.0011636122486507292	0.0011598826046919253	0.001218875162726948	0.0012140189266534734	0.04846367280548273	0.0476507652372671	-8.604413948417808e-07	-5.7354916568636005e-05	-8.58038900146841e-07	-5.719477218796287e-05
29.124626876227456	0.0010586327398920995	0.0010569078815733626	0.0011084226548025218	0.0011057681366585105	0.0011355753620318505	0.00113239670545678	0.0011634626886434594	0.0011597334723872854	0.0012187245701286951	0.00121386877760308	0.048468851721523876	0.04765585723512558	-8.47053411957583e-07	-5.680268643795672e-05	-8.446884645824972e-07	-5.664409509828494e-05
29.30011740429177	0.0010584872097847953	0.001056762721401773	0.0011082757939731638	0.001105621675123149	0.0011354278888997163	0.0011322496440502898	0.001163314667620123	0.0011595858732033912	0.0012185756989279927	0.001213720340273457	0.048474125204282605	0.047661042212564675	-8.337001099929797e-07	-5.624405870305327e-05	-8.313726137920002e-07	-5.608703844806051e-05
29.476665351068124	0.001058342901370024	0.0010566187833208917	0.0011081303114954327	0.0011054765894946662	0.0011352818816184333	0.0011321040443720246	0.0011631682037900619	0.0011594398252740218	0.0012184285702206742	0.0012135736356242333	0.0484794949921762	0.04766632187882424	-8.203809661704031e-07	-5.5678954931581703e-05	-8.180908264683942e-07	-5.552352402676819e-05
29.654277088036206	0.001058199827821157	0.0010564760805266778	0.001107986222992925	0.0011053328953750496	0.0011351373571868784	0.0011319599233729151	0.0011630233155925677	0.0011592953469618417	0.0012182832053817135	0.0012134286848920774	0.048484962855981466	0.04767169797495968	-8.070954585575295e-07	-5.510729569313533e-05	-8.048425821573398e-07	-5.495347262926553e-05
29.832959025067048	0.0010580580024555444	0.0010563346263596602	0.001107843544274505	0.0011051906085514053	0.001134994332812475	0.0011318172982118463	0.001162880021699942	0.0011591524568614479	0.0012181396260691826	0.0012132855095946175	0.048490530599442305	0.04767717227444456	-7.938430660265131e-07	-5.452900054558896e-05	-7.916273612098429e-07	-5.4376804041827986e-05
30.0127176106544	0.001057917438736001	0.001056194434306448	0.0011077022913365269	0.001105049744998187	0.0011348528259138451	0.0011316761862583027	0.001162738341020596	0.0011590111738024494	0.0012179978542282705	0.0012131441315344296	0.04849620005990749	0.047682746583788106	-7.80623268240542e-07	-5.394398802163747e-05	-7.784446447475606e-07	-5.3793437027160884e-05
30.193559332147448	0.0010577781502723164	0.0010560555180012426	0.0011075624803651054	0.0011049103208794649	0.0011347128541235073	0.001131536605095064	0.0011625982927022033	0.0011588715168526094	0.0012178579120953716	0.0012130045728030853	0.048501973108967325	0.04768842274316976	-7.674355455861842e-07	-5.335217561283634e-05	-7.652939146233356e-07	-5.320328931052165e-05
30.37549071598484	0.0010576401508227728	0.0010559178912273764	0.0011074241277384072	0.0011047723525512189	0.001134574435290611	0.0011313985725209222	0.0011624598961348957	0.0011587335053210195	0.0012177198222022342	0.001212866855785264	0.048507851653110445	0.04769420262707887	-7.542793791746882e-07	-5.275347975755573e-05	-7.521746534307379e-07	-5.2606277568117976e-05
30.55851832793038	0.001057503454295667	0.0010557815679188493	0.001107287250028971	0.001104635856563652	0.0011344375874836978	0.0011312621065534395	0.0011623231709545	0.001158597158761316	0.0012175836073801713	0.0012127310031629266	0.04851383763438621	0.0477000881449706	-7.411542508333098e-07	-5.2147815827796595e-05	-7.390863444468182e-07	-5.200231741081529e-05
30.742648773309874	0.0010573680747508584	0.0010556465621618868	0.0011071518640060455	0.0011045008496635418	0.0011343023289935043	0.0011311272254317488	0.0011621881370458209	0.0011584624969749567	0.0012174492907643412	0.0012125970379195563	0.04851993303109094	0.04770608124193799	-7.280596430289839e-07	-5.153509811176016e-05	-7.260284716030518e-07	-5.139132336992591e-05
30.92788869724955	0.0010572340264013238	0.0010555128881965183	0.0011070179866379832	0.001104367348796621	0.0011341686783358147	0.001130993947619386	0.0011620548145459871	0.0011583295400145342	0.0012173168957981006	0.001212464983344472	0.048526139858456	0.047712183899390095	-7.149950388514112e-07	-5.091523979977586e-05	-7.130005194593177e-07	-5.0773208882332055e-05
31.114244784915854	0.0010571013236147274	0.0010553805604181553	0.0011068856350946344	0.0011042353711099827	0.0011340366542543366	0.0011308622918071688	0.0011619232238478285	0.0011581983081871466	0.0012171864462374195	0.0012123348630372027	0.04853246016936114	0.047718398135752474	-7.019599219991804e-07	-5.028815297081213e-05	-7.000019731653005e-07	-5.014788627569211e-05
31.30172376175672	0.0010569699809150027	0.0010552495933791952	0.0011067548267497868	0.0011041049339545212	0.0011339062757236246	0.0011307322769161055	0.0011617933856033096	0.001158068822057808	0.0012170579661553663	0.0012122067009119374	0.048538896055054334	0.04772472600717198	-6.88953776745941e-07	-4.9653748576433676e-05	-6.870323184583228e-07	-4.951526675442408e-05
31.4903323937443	0.0010568400129839447	0.0010551200017906233	0.0011066255791836346	0.0011039760548873891	0.0011337775619520392	0.0011306039221003475	0.001161665320727015	0.001157941102452911	0.0012169314799466758	0.0012120805212020378	0.04854544964588793	0.047731169608247775	-6.759760879000709e-07	-4.9011936425424896e-05	-6.740910416013282e-07	-4.887526038280243e-05
31.68007748761912	0.0010567114346628243	0.0010549918005236518	0.0011064979101852715	0.0011038487516745125	0.0011336505323847512	0.0011304772467501862	0.0011615390503996834	0.0011578151704637507	0.0012168070123323722	0.0012119563484646368	0.04855212311207335	0.04773773107276326	-6.630263407751864e-07	-4.83626251675251e-05	-6.6117762936857e-07	-4.822777606988682e-05
31.870965891135747	0.0010565842609540047	0.001054865004611347	0.0011063718377552255	0.0011037230422931011	0.0011335252067067852	0.0011303522704950836	0.0011614145960717943	0.0011576910474500825	0.0012166845883644858	0.001211834207585294	0.04855891866444127	0.04774441257444802	-6.501040211732284e-07	-4.7705722279023366e-05	-6.482915690126517e-07	-4.757272155417325e-05
32.063004493309954	0.001056458507022577	0.0010547396292502893	0.0011062473801080068	0.001103598944934224	0.0011334016048460984	0.00113022901320675	0.0011612919794672049	0.0011575687550437464	0.0012165642334308266	0.0012117141237827378	0.048565838555233436	0.04775121632773881	-6.372086153337217e-07	-4.7041134044967237e-05	-6.354323482237606e-07	-4.691000338616358e-05
32.25620022466719	0.0010563341881980153	0.0010546156898022367	0.0011061245556747141	0.0011034764780053965	0.0011332797469767182	0.0011301074950022649	0.0011611712225868495	0.001157448315152341	0.0012164459732598534	0.0012115961226136856	0.048572885078891466	0.047758144588569744	-6.243396099064533e-07	-4.636876554306446e-05	-6.225994551170913e-07	-4.623952691373834e-05
32.45056005749291	0.0010562113199758286	0.001054493201795804	0.0011060033831056476	0.001103355660133205	0.001133159653521905	0.0011299877362472316	0.001161052347712482	0.0011573297499629484	0.001216329833925609	0.0012114802299777296	0.048580060572876886	0.0477651996551708	-6.114964919445333e-07	-4.568852062897255e-05	-6.097923781873092e-07	-4.556119626455968e-05
32.64609100608406	0.0010560899180192397	0.0010543721809281575	0.001105883881272964	0.0011032365101659638	0.0011330413451573651	0.0011298697575589894	0.0011609353774104803	0.001157213081945916	0.001216215841852736	0.0012113664721223106	0.04858736741850341	0.04777238386888514	-5.986787488350062e-07	-4.5000301916758856e-05	-5.970106062768918e-07	-4.4874914329168236e-05
32.84280012700226	0.001055969998160874	0.0010542526430667208	0.0011057660692733778	0.0011031190471764063	0.0011329248428145172	0.0011297535798098573	0.0011608203345357083	0.0011570983338586986	0.0012161040238215857	0.0012112548756477754	0.04859480804177578	0.04777969961500564	-5.858858682893098e-07	-4.430401076291335e-05	-5.842536285501077e-07	-4.41805827441355e-05
33.040694519328454	0.0010558515764044593	0.0010541346042509004	0.0011056499664308678	0.0011030032904644136	0.0011328101676837874	0.0011296392241304327	0.001160707242235433	0.0011569855287497511	0.0012159944069733938	0.0012111454675125086	0.048602384914269166	0.04778714932361854	-5.731173383168205e-07	-4.359954724994508e-05	-5.715209344630927e-07	-4.3478101875243924e-05
33.239781324919136	0.0010557346689265361	0.0010540180806938074	0.0011055355922994423	0.0011028892595597614	0.0011326973412179617	0.0011295267119129243	0.0011605961239532937	0.0011568746899624808	0.001215887018815551	0.0012110382750381483	0.048610100553998066	0.047794735470480125	-5.603726471715108e-07	-4.2886810166814504e-05	-5.588120137261197e-07	-4.276737079916826e-05
33.44006772866406	0.001055619292078192	0.00105390308878402	0.0011054229666659333	0.0011027769742249275	0.0011325863851355835	0.0011294160648145455	0.0011604870034333486	0.0011567658411392645	0.001215781887226965	0.0012109333259148981	0.04861795752632463	0.047802460577893585	-5.476512833298315e-07	-4.21656969919193e-05	-5.461263562584959e-07	-4.204828728479604e-05
33.64156095874556	0.0010555054623867933	0.0010537896450873352	0.0011053121095528126	0.0011026664544579042	0.0011324773214243947	0.0011293073047609445	0.001160379904724162	0.001156659006225519	0.0012156790404634931	0.001210830648206916	0.048625958444877986	0.047810327215623644	-5.349527354555836e-07	-4.143610387463692e-05	-5.334634521811897e-07	-4.132074777676853e-05
33.84426828689945	0.001055393196557748	0.0010536777663485476	0.0011052030412210603	0.0011025577204950756	0.0011323701723448295	0.001129200453949685	0.0011602748521829672	0.0011565542094738358	0.0012155785071634873	0.0012107302703577918	0.04863410597249146	0.04781833800180724	-5.222764923821371e-07	-4.069792561797736e-05	-5.208227917695603e-07	-4.058464737630163e-05
34.04819702867729	0.0010552825114762568	0.0010535674694932325	0.0011050957821730535	0.0011024507928141002	0.0011322649604335452	0.0011290955348537749	0.0011601718704798772	0.0011564514754481747	0.0012154803163534045	0.00121063222119612	0.04864240282215836	0.04782649560390648	-5.096220430590888e-07	-3.9951055658404844e-05	-5.082038654229994e-07	-3.983987982245085e-05
34.25335454371064	0.0010551734242091047	0.0010534587716295538	0.001104990353155506	0.001102345692136858	0.0011321617085070226	0.0011289925702252456	0.0011600709846021798	0.0011563508290281248	0.0012153844974535349	0.0012105365299411631	0.048650851758012835	0.04783480273966034	-4.969888765127967e-07	-3.91953860459926e-05	-4.956061636263338e-07	-3.908633747254364e-05
34.45974823597649	0.0010550659520064498	0.0010533516900500712	0.0011048867751624327	0.0011022424394324171	0.0011320604396651997	0.001128891583098782	0.0011599722198586781	0.00115625229541323	0.0012152910802838142	0.0012104432262086103	0.0486594555963254	0.04784326217807128	-4.843764818299005e-07	-3.8430807426909075e-05	-4.830291769112281e-07	-3.832391128291701e-05
34.66738555406454	0.0010549601123036245	0.0010532462422335746	0.0011047850694381588	0.0011021410559200417	0.0011319611772951635	0.0011287925967954039	0.0011598756018841104	0.0011561559001273768	0.001215200095069732	0.001210352340016429	0.048668217206522126	0.04785187674040481	-4.717843481299999e-07	-3.7657209023878035e-05	-4.7047239584534217e-07	-3.755249079079315e-05
34.87627399144595	0.0010548559227229449	0.0010531424458469188	0.001104685257480355	0.001102041563072237	0.0011318639450748856	0.0011286956349261883	0.0011597811566436184	0.0011560616690232456	0.0012151115724483318	0.0012102639017908096	0.048677139512221294	0.04786064930120968	-4.5921196450320403e-07	-3.6874478613890815e-05	-4.5793531097291715e-07	-3.677196409224148e-05
35.086421086743854	0.0010547534010755585	0.0010530403187468847	0.0011045873610431311	0.001101943982617836	0.0011317687669770305	0.0011286007213960675	0.00115968891043732	0.001155969628286844	0.0012150255434743406	0.001210177942372231	0.04868622549230252	0.0478695827893666	-4.466588199893151e-07	-3.608250250958234e-05	-4.4541741277877994e-07	-3.5982217822444484e-05
35.29783442400536	0.001054652565363265	0.0010529398789820364	0.001104491402140142	0.001101848336545119	0.0011316756672727884	0.0011285078804076543	0.001159598889904902	0.0011558798044420898	0.0012149420396263568	0.0012100944930215948	0.04869547818198024	0.0478786801891476	-4.341244035535423e-07	-3.528116553902505e-05	-4.3291819168400636e-07	-3.518313713707366e-05
35.51052163297529	0.0010545534337803837	0.001052841144794606	0.0011043974030477616	0.0011017546471049765	0.0011315846705357887	0.0011284171364651361	0.0011595111220303303	0.0011557922243554755	0.0012148610928131907	0.0012100135854264918	0.04870490067391344	0.047887944541303525	-4.2160820402535257e-07	-3.4470351022553025e-05	-4.2043713797523113e-07	-3.437460568847528e-05
35.72449038937153	0.0010544560247156107	0.0010527441346223892	0.0011043053863082654	0.0011016629368141126	0.0011314958016460537	0.001128328514378226	0.0011594256341465987	0.0011557069152408094	0.0012147827353802695	0.001209935251707562	0.048714496119337425	0.047897378944179336	-4.091097100858941e-07	-3.3649940753888163e-05	-4.079737417803618e-07	-3.3556505605714104e-05
35.93974841516195	0.0010543603567539019	0.001052648867100642	0.0011042153747330772	0.0011015732284582796	0.0011314090857940109	0.0011282420392661591	0.00115934245394057	0.0011556239046640123	0.0012147070001161837	0.0012098595244249592	0.0487242677292142	0.04790698655484307	-3.9662841022245973e-07	-3.28198149775194e-05	-3.9552749303778736e-07	-3.2728717473645697e-05
36.15630347884324	0.0010542664486783554	0.0010525553610640013	0.001104127391406047	0.0011014855450955673	0.0011313245484845646	0.001128157736561755	0.0011592616094578808	0.0011555432205480063	0.0012146339202593235	0.0012097864365849347	0.048734218775405694	0.04791677059024434	-3.8416379268381776e-07	-3.1979852365776607e-05	-3.8309788146081644e-07	-3.189112031010133e-05
36.374163395721176	0.00105417431947212	0.0010524636355484175	0.0011040414596867666	0.0011013999100597225	0.0011312422155412278	0.001128075632015531	0.001159183129107935	0.0011554648911776659	0.0012145635295046438	0.001209716021646526	0.04874435259188656	0.04792673432839385	-3.717153454563596e-07	-3.112992999804165e-05	-3.7068439648823767e-07	-3.10435915438223e-05
36.59333602819267	0.0010540839883202994	0.0010523737097930886	0.001103957603213935	0.0011013163469635104	0.0011311621131103022	0.0011279957516998813	0.001159107041668954	0.0011553889452048524	0.001214495862010529	0.0012096483135283628	0.048754672575955775	0.047936881109574156	-3.5928255621812955e-07	-3.0269923337239435e-05	-3.582865272548294e-07	-3.0186006991755887e-05
36.813829286029524	0.001053995474611881	0.0010522856032424209	0.0011038758459087548	0.001101234879702125	0.0011310842676651328	0.001127918122013308	0.001159033376293129	0.0011553154116535269	0.0012144309524057956	0.0012095833466155893	0.04876518218950616	0.04794721433757039	-3.468649123080335e-07	-2.9399706207022813e-05	-3.459037625592673e-07	-2.9318240836379017e-05
37.03565112666392	0.001053908797941666	0.0010521993355479865	0.0011037962119783814	0.0011011555324566369	0.0011310087060104068	0.0011278427696847185	0.0011589621625118299	0.0011552443199249363	0.0012143688357967918	0.0012095211557669064	0.048775884960288556	0.04795773748092531	-3.3446190068290443e-07	-2.85191507684579e-05	-3.335355908142511e-07	-2.844016560216156e-05
37.25880955547555	0.0010538239781122164	0.0010521149265705042	0.0011037187259194117	0.001101078329697487	0.0011309354552865307	0.0011277697217777802	0.0011588934302409217	0.001155175699802888	0.0012143095477746468	0.0012094617763217326	0.048786784483232176	0.04796845407422671	-3.2207300786589454e-07	-2.7628127494794263e-05	-3.21181500013111e-07	-2.7551652131391213e-05
37.483312626080554	0.0010537410351358098	0.001052032396381828	0.0011036434125214142	0.0011010032961880209	0.00113086454297406	0.0011276990056953427	0.0011588272097861414	0.0011551095814591034	0.0012142531244226252	0.0012094052441074968	0.04879788442177113	0.04797936771942122	-3.096977199265258e-07	-2.6726505148899626e-05	-3.0884097768860835e-07	-2.665256956047024e-05
37.70916844062219	0.0010536599892364059	0.0010519517652669403	0.0011035702968705053	0.0011009304569880658	0.001130795996898193	0.0011276306491839168	0.001158763531848569	0.0011550459954586536	0.0012141996023236142	0.0012093515954470417	0.04880918850920981	0.047990482087155034	-2.973355224477302e-07	-2.5814150759334575e-05	-2.965135108834449e-07	-2.574278529571261e-05
37.93638515006311	0.0010535808608516176	0.0010518730537259651	0.001103499404352967	0.0011008598374575669	0.0011307298452333284	0.0011275646803382239	0.0011587024275301842	0.0011549849727654844	0.0012141490185677473	0.0012093008671661793	0.04882070055011753	0.04800180091813643	-2.8498590045993033e-07	-2.4890929593318623e-05	-2.8419858609735407e-07	-2.4822164987947648e-05
38.164970954479706	0.0010535036706347007	0.0010517962824761883	0.0011034307606589153	0.0011007914632602434	0.001130666116507698	0.001127501127605806	0.001158643928339511	0.0011549265447480237	0.0012141014107601561	0.0012092530966013554	0.04883242442174994	0.048013328024543604	-2.726483384093807e-07	-2.39567051315559e-05	-2.7189568925370736e-07	-2.3890572507234697e-05
38.39493410335793	0.001053428439456547	0.0010517214724540824	0.001103364391786012	0.0011007253603673138	0.0011306048396080544	0.001127440019791708	0.0011585880661973496	0.0011548707431848829	0.0012140568170288628	0.0012092083216074631	0.04884436407549958	0.04802506729144877	-2.603223201351826e-07	-2.3011339044531898e-05	-2.5960430565701367e-07	-2.2947869917189223e-05
38.626282895891045	0.001053355188407684	0.0010516486448173524	0.0011033003240432213	0.0011006615550612584	0.001130546043784431	0.0011273813860632213	0.0011585348734425998	0.001154817600270645	0.0012140152760328068	0.001209166580565792	0.04885652353838188	0.04803702267827731	-2.480073288011961e-07	-2.2054691163536644e-05	-2.473239199482502e-07	-2.1993917448503986e-05
38.859025681279114	0.0010532839388002946	0.0010515778209469798	0.0011032385840546131	0.0011006000739396283	0.0011304897586549775	0.0011273252559547038	0.001158484382838182	0.0011547671486217463	0.001213976826970019	0.0012091279123921134	0.04886890691455584	0.04804919822030006	-2.3570284686915202e-07	-2.1086619455573663e-05	-2.3505401606539744e-07	-2.1028573472664513e-05
39.09317085903034	0.001053214712170232	0.0010515090224492887	0.001103179198763218	0.0011005409439189037	0.001130436014210853	0.0011272716593724624	0.0011584366275770432	0.001154719421282451	0.001213941509585936	0.0012090923565449135	0.048881518386867585	0.048061598030156985	-2.2340835606612583e-07	-2.010697999693667e-05	-2.2279407721524994e-07	-2.0051694475831106e-05
39.328726879264174	0.0010531475302790435	0.001051442271158002	0.001103122195434922	0.0011004841922383967	0.0011303848408211984	0.0011272206265997074	0.0011583916412882627	0.0011546744517309151	0.001213909364181863	0.0012090599530337634	0.04889436221843594	0.048074226299411146	-2.1112333731775068e-07	-1.9115626943649877e-05	-2.1054358580706312e-07	-1.9063135029723233e-05
39.56570224301631	0.001053082415116018	0.0010513775891363235	0.0011030676016624227	0.0011004298464642123	0.0011303362692381836	0.0011271721883015875	0.0011583494580432656	0.001154632273885366	0.001213880431623597	0.0012090307424278566	0.04890744275427115	0.04808708730014485	-1.9884727071699249e-07	-1.8112412504489583e-05	-1.9830202341699146e-07	-1.8062747763919473e-05
39.80410550254544	0.0010530193889002172	0.001051314998679024	0.001103015445369223	0.0011003779344932495	0.0011302903306021216	0.001127126375530289	0.0011583101123621203	0.0011545929221103584	0.0012138547533501903	0.0012090047658646801	0.04892076442292582	0.048100185386578224	-1.865796354898891e-07	-1.7097186913062057e-05	-1.8606887076423606e-07	-1.705038333935094e-05
40.04394526164196	0.0010529584740825329	0.0010512545223145256	0.0011029657548136758	0.0011003284845572529	0.00113024705644666	0.001127083219730209	0.0011582736392199454	0.0011545564312231446	0.0012138323713828834	0.001208982065058854	0.0489343317381865	0.04811352499673656	-1.7431990993353394e-07	-1.6069798398049562e-05	-1.7384360763254836e-07	-1.6025890416715427e-05
40.28523017593832	0.0010528996933477342	0.0010511961828070058	0.0011029185585930898	0.0011002815252269256	0.001130206478704052	0.0011270427527432189	0.001158240074053425	0.001154522836500148	0.0012138133283341945	0.0012089626823111274	0.048948149300797994	0.0481271106541427	-1.620675713826826e-07	-1.5030093153622914e-05	-1.6162571285288294e-07	-1.4989115628916139e-05
40.52796895322162	0.0010528430696165368	0.0010511400031585005	0.0011028738856478737	0.0011002370854160815	0.001130168629710501	0.0011270050068139833	0.0011582094527674204	0.0011544921736835344	0.0012137976674171764	0.0012089466605175315	0.04896222180022928	0.04814094696955312	-1.4982209615684375e-07	-1.3977915310103839e-05	-1.494146642465853e-07	-1.3939903551030142e-05
40.77217035374772	0.0010527886260476669	0.001051086006611012	0.0011028317652657374	0.0011001951943858507	0.0011301335422115848	0.0011269700145953773	0.001158181811741697	0.0011544644789878962	0.001213785432454837	0.0012089340431787096	0.04897655401647826	0.04815503864273632	-1.3758295952645203e-07	-1.2913106903766902e-05	-1.3720993858245753e-07	-1.287809666933315e-05
41.017843190557436	0.001052736386039924	0.0010510342166486313	0.001102792227085947	0.0011001558817489488	0.001130101249367759	0.0011269378091539693	0.001158157187837753	0.0011544397891070412	0.0012137766678897378	0.001208924874409407	0.04899115082191109	0.048169390464275146	-1.2534963565822427e-07	-1.1835507845253668e-05	-1.250110115329564e-07	-1.1803535351184724e-05
41.26499632979458	0.0010526863732342627	0.001050984656999655	0.0011027553011036305	0.0011001191774739827	0.0011300717847599442	0.001126908423975594	0.0011581356184057689	0.0011544181412208943	0.001213771418793763	0.0012089191989481387	0.04900601718314963	0.04818400731742832	-1.1312159755704626e-07	-1.0744955887626029e-05	-1.1281735761651396e-07	-1.0716057812804047e-05
41.51363869102594	0.0010526386115158714	0.0010509373516387132	0.0011027210176741376	0.001100085111889826	0.0011300451823951976	0.0011268818929710048	0.001158117141291668	0.0011543995730025193	0.0012137697308780787	0.0012089170621670418	0.0490211581629993	0.0481988941800229	-1.0089831704602342e-07	-9.641286596334675e-06	-1.0062845016761343e-07	-9.615500088711038e-06
41.763779247563185	0.001052593125016243	0.0010508923247888984	0.0011026894075174519	0.0011000537156900345	0.001130021476712456	0.0011268582504816052	0.0011581017948442838	0.0011543841226252375	0.0012137716505032572	0.001208918510081891	0.049036578922412956	0.048214056126387544	-8.86792646918877e-08	-8.524333314385846e-06	-8.844376126956877e-08	-8.5016959973927e-06
42.0154270267867	0.0010525499381152665	0.0010508496009238998	0.001102660501722663	0.0011000250199373347	0.0011300007025883895	0.0011268375312852802	0.0011580896179226678	0.0011543718287698893	0.001213777224689613	0.0012089235893623265	0.049052284722512426	0.04822949832933427	-7.646390975685896e-08	-7.393927129784039e-06	-7.626276171072283e-08	-7.374477109217681e-06
42.26859111047143	0.0010525090754433064	0.0010508092047701386	0.0011026343317524895	0.0010999990560681488	0.0011299828953433148	0.0011268197706022962	0.0011580806499034938	0.0011543627306321936	0.0012137865011277124	0.0012089323473422429	0.04906828092664039	0.048245226062182844	-6.425172018823672e-08	-6.249896844834346e-06	-6.4084920961896e-08	-6.233672715016958e-06
42.523280635114425	0.001052470561883278	0.0010507711613088964	0.001102610929447853	0.0010999758558971813	0.0011299680907472078	0.0011268050041012949	0.0011580749306885952	0.0011543568679302345	0.0012137995281890817	0.0012089448320303873	0.0490845730024693	0.04826124470083076	-5.2042162512148243e-08	-5.092068937062599e-06	-5.1909707082711115e-08	-5.079109788114211e-06
42.77950479226489	0.0010524344225727445	0.0010507354957784692	0.0011025903270325294	0.0010999554516220803	0.0011299563250258223	0.001126793267905393	0.001158072500712642	0.001154354280912092	0.0012138163549371337	0.0012089610921211659	0.049101166524152716	0.048277559725870715	-3.9834701811864576e-08	-3.920267527351973e-06	-3.9736586693404213e-08	-3.910612951629755e-06
43.03727282885567	0.0010524006829059878	0.0010507022336762916	0.0011025725571178282	0.0010999378758281314	0.0011299476348668683	0.0011267845985983454	0.001158073400950919	0.0011543550103635697	0.001213837031138274	0.001208981177005628	0.049118067174528865	0.04829417672475295	-2.762880168529977e-08	-2.7343143445546225e-06	-2.7565024927553305e-08	-2.7280044433142248e-06
43.29659404753705	0.0010523693685360917	0.001050671400761078	0.0011025576527073553	0.0010999231614930256	0.0011299420574263149	0.0011267790332308285	0.0011580776729272612	0.0011543590976160769	0.0012138616072732413	0.0012090051367826824	0.04913528074737271	0.04831110139400305	-1.5423924170851477e-08	-1.5340286885490162e-06	-1.5394485377868278e-08	-1.5311040798549058e-06
43.55747780701245	0.0010523405053770138	0.0010506430230549557	0.0011025456472018185	0.0010999113419916762	0.0011299396303347615	0.0011267766093267903	0.0011580853587220977	0.0011543665845546208	0.0012138901345486398	0.0012090330222705003	0.049152813149694295	0.048328339541481774	-3.219529708803348e-09	-3.192273940189061e-07	-3.224430036342929e-09	-3.197292195444845e-07
43.81993352237618	0.0010523141196056643	0.0010506171268456059	0.0011025365744039021	0.0010999024511011129	0.0011299403917039304	0.0011267773648899282	0.001158096500980658	0.0011543775136259662	0.0012139226649087172	0.0012090648850181691	0.04917067040410194	0.04834589708870739	8.98492291808925e-09	9.102752069334308e-07	8.945680762990904e-09	9.063052753555123e-07
44.08397066545326	0.0010522902376639638	0.001050593738688378	0.0011025304685231933	0.0010998965230054117	0.001129944380133233	0.0011267813384102353	0.0011581111429212936	0.0011543919278468918	0.0012139592510473428	0.0012091007773175316	0.04918885865120783	0.04836378007321912	2.1189976636640934e-08	2.1546673225347757e-06	2.1116388381793583e-08	2.147187074863499e-06
44.349598765141174	0.0010522688862609146	0.0010505728854084309	0.0011025273641811805	0.0010998935923007107	0.001129951634716458	0.0011267885688706677	0.0011581293283439594	0.0011544098708126257	0.0012139999464202392	0.0012091407522152851	0.04920738415209359	0.04838199465100572	3.339617614134954e-08	3.414139740309796e-06	3.328823593943403e-08	3.4031064202189043e-06
44.6168274077539	0.0010522500923746407	0.0010505545941028357	0.0011025272964162965	0.0010998936940002629	0.0011299621950485424	0.0011267990957538933	0.0011581511016388257	0.0011544313867053934	0.0012140448052574242	0.0012091848635252813	0.049226253290836505	0.04840054709898549	4.560406794426944e-08	4.688885865689052e-06	4.54617683771745e-08	4.674256164099999e-06
44.88566623736761	0.0010522338832544443	0.0010505388921426986	0.0011025303006890444	0.0010998968635395807	0.0011299761012324608	0.0011268129590491698	0.0011581765077950492	0.0011544565203031381	0.0012140938825759243	0.0012092331658411007	0.049245472577085184	0.048419443817540125	5.7814200435293145e-08	5.979101762171313e-06	5.7637532507176514e-08	5.9608318094261925e-06
45.15612495616904	0.0010522202864228303	0.0010505258071752577	0.0011025364128871638	0.0010999031367816118	0.0011299933938862061	0.001126830199259296	0.001158205592409683	0.0011544853169883672	0.001214147234192702	0.0012092857145488325	0.04926504864870498	0.04843869133311668	7.002712394286667e-08	7.284986192623855e-06	6.981607706801202e-08	7.2630315498811715e-06
45.42821332480542	0.0010522093296775374	0.001050515367125983	0.0011025456693308808	0.0010999125500220077	0.0011300141141498932	0.0011268508574077	0.0011582384016967564	0.0011545178227571726	0.0012142049167378672	0.001209342565840136	0.04928498827448107	0.048458296300881644	8.224339079383747e-08	8.606740660332957e-06	8.199795278711342e-08	8.58105631176831e-06
45.701941162736816	0.0010522010410935478	0.0010505076002006552	0.0011025581067782117	0.0010999251399944345	0.0011300383036929559	0.0011268749750456102	0.001158274982496495	0.0011545540842283874	0.0012142669876681255	0.0012094037767255365	0.049305298356879496	0.04847826550744175	9.446355536029197e-08	9.944569450331953e-06	9.41837124393205e-08	9.915109795338717e-06
45.97731834859046	0.0010521954490250792	0.001050502534887441	0.0011025737624303289	0.0010999409438759685	0.0011300660047214636	0.0011269025942593587	0.0011583153822847107	0.0011545941486529195	0.0012143335052805034	0.0012094694050479944	0.04932598593488429	0.048498605873625755	1.0668817412590875e-07	1.1298679672477885e-05	1.0637391090109055e-07	1.1265398517590341e-05
46.25435482051728	0.0010521925821075702	0.001050500199958946	0.001102592673936996	0.0010999599992925328	0.0011300972599855457	0.0011269337576777759	0.0011583596491823495	0.0011546380639232273	0.0012144045287263317	0.0012095395094967303	0.04934705818689161	0.04851932445733746	1.1891780575317909e-07	1.2669281305721647e-05	1.185691052172852e-07	1.2632131855760953e-05
46.533060576550575	0.0010521924692596485	0.001050500624474264	0.0011026148794020774	0.0010999823443244303	0.0011301321127869383	0.00112696850847972	0.0011584078319652176	0.0011546858785829832	0.0012144801180255303	0.0012096141496213408	0.04936852243367649	0.048540428456468526	1.3115301114021913e-07	1.4056587242405882e-05	1.3076985466535518e-07	1.4015522092430954e-05
46.813445674966815	0.0010521951396850692	0.0010505038377810014	0.001102640417389097	0.0011000080175119237	0.0011301706069866383	0.001127006890401708	0.0011584599800738625	0.0011547376418368912	0.00121456033408115	0.0012096933858461796	0.049390386141430945	0.04856192521188559	1.4339435348321994e-07	1.5460813332868195e-05	1.4297672080911678e-07	1.5415784459044124e-05
47.09552023464871	0.00105220062287465	0.0010505098695172846	0.0011026693269268796	0.0011000370578608874	0.0011302127870126846	0.0011270489477456713	0.0011585161436236406	0.0011547934035606782	0.001214645238694229	0.0012097772794850354	0.04941265692487183	0.04858382221048583	1.5564239833412707e-07	1.688217843109907e-05	1.5519026756553866e-07	1.6833137182592495e-05
47.37929443545016	0.0010522089486081666	0.00105051874961375	0.0011027016475152504	0.0011000695048485319	0.0011302586978680503	0.001127094725386831	0.0011585763734149547	0.0011548532143112703	0.0012147348945789314	0.0012098658927560998	0.049435342550424935	0.04860612708832975	1.6789771368434098e-07	1.8320904443175356e-05	1.6741106127456454e-07	1.8267801532356742e-05
47.66477851856398	0.001052220146956241	0.0010505305082955134	0.0011027374191308165	0.0011001053984291955	0.001130308385138676	0.0011271442687816981	0.0011586407209436822	0.0011549171253371414	0.0012148293653780064	0.0012099592887972394	0.0494584509394814	0.048628847633844105	1.8016087000591666e-07	1.977721637286267e-05	1.7963967075505793e-07	1.9720001866813108e-05
47.951982786891236	0.0010522342482821878	0.0010505451760841088	0.001102776682232795	0.0011001447790402064	0.0011303618950015998	0.0011271976239761916	0.0011587092384117781	0.001154985188588846	0.0012149287156785463	0.0012100575316815775	0.04948199017174406	0.04865199179110221	1.9243244032897573e-07	2.1251342370770532e-05	1.9187666737874483e-07	2.118996568245546e-05
48.24091760541319	0.0010522512832438463	0.0010505627837994092	0.0011028194777689367	0.0011001876876078152	0.001130419274233248	0.0011272548376138945	0.0011587819787380743	0.0011550574567297483	0.0012150330110280798	0.001210160686433392	0.049505968488635685	0.04867556766318981	2.0471300031846794e-07	2.274351378492301e-05	2.0412262513396472e-07	2.2677923663005917e-05
48.53159340156531	0.0010522712827953737	0.0010505833625615159	0.0011028658471815055	0.0011002341655531997	0.0011304805702178284	0.0011273159569444291	0.0011588589955692744	0.001155133983146932	0.0012151423179509859	0.0012102688190443365	0.0495303942968076	0.048699583515643026	2.1700312832903176e-07	2.4253965209330985e-05	2.1637812069722796e-07	2.4184109729236125e-05
48.82402066561362	0.001052294278189013	0.0010506069437926232	0.001102915832413332	0.0011002842547985405	0.001130545830955874	0.0011273810298319728	0.0011589403432911431	0.0011552148219623152	0.00121525670396525	0.0012103819964899996	0.049555276171725476	0.048724047779978685	2.293034054793707e-07	2.5782934536255908e-05	2.2864373349609952e-07	2.5708761090204035e-05
49.11820995103327	0.0010523203009768175	0.001050633559218842	0.0011029694759139392	0.0011003379977731712	0.0011306151050729098	0.0011274501047638997	0.001159026077039895	0.0011553000280439634	0.0012153762375995648	0.0012105002867467995	0.04958062286134132	0.04874896905730635	2.4161441572381065e-07	2.7330663007529843e-05	2.4092004578422574e-07	2.7252118294601724e-05
49.41417187488941	0.0010523493830123475	0.001050663240871996	0.0011030268206457432	0.0011003954374197995	0.0011306884418282642	0.0011275232308595661	0.001159116252713797	0.0011553896570176028	0.001215500988410786	0.0012106237588092338	0.04960644328985977	0.04877435612202733	2.539367459225561e-07	2.8897395268151493e-05	2.532076427185295e-07	2.881442528521183e-05
49.71191711822035	0.0010523815564523213	0.0010506960210913826	0.0011030879100903251	0.0011004566172008086	0.0011307658911240152	0.0011276004578792346	0.0011592109269849802	0.0011554837652783514	0.0012156310270017554	0.0012107524827074858	0.04963274656159564	0.0488002179256265	2.662709859221381e-07	3.0483379420825907e-05	2.655071124216604e-07	3.03959294511158e-05
50.01145642642306	0.0010524168537582297	0.0010507319325254868	0.0011031527882547792	0.0011005215811046233	0.0011308475035140863	0.0011276818362331328	0.001159310157311466	0.0011555824100026616	0.0012157664250394956	0.001210886529525401	0.04965954196492348	0.048826563600564414	2.7861772861569566e-07	3.208886707950498e-05	2.7781904605637085e-07	3.199688168262216e-05
50.3128006096408	0.0010524553076978957	0.0010507710081336624	0.001103221499678125	0.0011005903736521583	0.0011309333302134716	0.0011277674169906644	0.001159414001949409	0.0011556856491604722	0.0012159072552737822	0.0012110259714188346	0.04968683897633236	0.04885340246425115	2.9097757002711014e-07	3.371411342617536e-05	2.90144037912686e-07	3.3617536428637296e-05
50.61596054315354	0.0010524969513469994	0.0010508132811877572	0.0011032940894378188	0.0011006630399033454	0.0011310234231076302	0.0011278572518897665	0.001159522519965581	0.0011557935415276032	0.0012160535915561237	0.0012111708816344006	0.049714647264569936	0.04888074402313288	3.0335110939210333e-07	3.5359377269034153e-05	3.024826854749075e-07	3.5258151752537437e-05
50.9209471677702	0.0010525418180905414	0.0010508587852737041	0.0011033706031563094	0.0011007396254637274	0.001131117834762012	0.0011279513933464124	0.0011596357712500658	0.0011559061466983622	0.001216205508859127	0.001211321334528603	0.04974297669490341	0.04890859797687423	3.1573894922047076e-07	3.702492109824984e-05	3.148355894892676e-07	3.6918989389039814e-05
51.22777149022361	0.0010525899416242565	0.0010509075542930483	0.0011034510870076926	0.0011008201764911363	0.0011312166184317446	0.0011280498944642656	0.0011597538165292053	0.001156023525098389	0.0012163630832962913	0.0012114774055873804	0.049771837333478744	0.048936974222642746	3.281416953964788e-07	3.871101114799602e-05	3.272033540677958e-07	3.860031480568127e-05
51.53644458356769	0.0010526413559559739	0.001050959622464434	0.0011035355877244398	0.0011009047397024553	0.001131319828071483	0.0011281528090445042	0.0011598767173787853	0.0011561457379977557	0.0012165263921422242	0.0012116391714460792	0.049801239451789756	0.04896588285951004	3.4055995724261573e-07	4.041791745465484e-05	3.395865867514194e-07	4.030239726154905e-05
51.84697758757708	0.0010526960954069075	0.0010510150243250144	0.0011036241526041905	0.0011009933623804366	0.0011314275183453991	0.0011282601915957808	0.0011600045362374573	0.00115627284752428	0.0012166955138532805	0.0012118067099098372	0.049831193531263564	0.048995334192955584	3.5299434759917224e-07	4.214591391818456e-05	3.519858985865081e-07	4.2025509867815725e-05
52.15938170914916	0.00105275419461289	0.001051073794731825	0.0011037168295166399	0.0011010860923806316	0.0011315397446373526	0.0011283720973443616	0.0011601373364204305	0.0011564049166771224	0.0012168705280886703	0.001211980099974426	0.0498617102679613	0.04902533873948531	3.6544548292984265e-07	4.389527836723417e-05	3.644019042261387e-07	4.37699296520766e-05
52.47366822270851	0.001052815688525538	0.0010511359688630767	0.0011038136669104936	0.001101182978138366	0.0011316565630612202	0.001128488582244424	0.0011602751821334098	0.0011565420093406192	0.0012170515157320122	0.0012121594218475378	0.04989280057739726	0.04905590723137936	3.7791398337918766e-07	4.5666292619594984e-05	3.7683522199406273e-07	4.553593761980057e-05
52.789848470613855	0.001052880612413337	0.0010512015822193757	0.0011039147138205015	0.001101284068675821	0.0011317780304713817	0.001128609702988516	0.0011604181384867963	0.0011566841902983787	0.0012172385589133553	0.0012123447569705327	0.049924475599478935	0.04908705062153925	3.9040047287498304e-07	4.745924254984102e-05	3.892864739885732e-07	4.7323818821276564e-05
53.107933863567155	0.0010529490018626674	0.0010512706706248959	0.001104020019874584	0.0011013894136091833	0.0011319042044734007	0.001128735517018201	0.0011605662715101807	0.0011568315252476623	0.001217431741031709	0.0012125361880406791	0.049956746703581564	0.049118780088484616	4.0290557920714953e-07	4.927441815358313e-05	4.0175628615384505e-07	4.913386241570117e-05
53.42793588102576	0.0010530208927787255	0.0010513432702284407	0.0011041296353010068	0.0011014990631558704	0.0011320351434348495	0.0011288660825348547	0.0011607196481670772	0.0011569840808140122	0.0012176311467780314	0.001212733799033864	0.049989625493748885	0.04915110704145777	4.154299341212111e-07	5.111211361633061e-05	4.1424528837751343e-07	5.096636173954061e-05
53.74986607161648	0.0010530963213863887	0.0010514194175044577	0.0011042436109356842	0.0011016130681418567	0.0011321709064963457	0.0011290014585106645	0.001160878336369981	0.0011571419245661933	0.0012178368621587757	0.0012129376752278251	0.05002312381401906	0.049184043125673337	4.2797417341847513e-07	5.29726273830744e-05	4.2675411458326443e-07	5.282161437561439e-05
54.073736053552395	0.0010531753242309656	0.0010514991492539465	0.0011043619982295117	0.0011017314800090604	0.0011323115535827417	0.001129141704699787	0.0011610424049956884	0.0011573051250313975	0.0012180489745199237	0.0012131479032258905	0.050057253753911145	0.049217600227699415	4.4053893701327847e-07	5.485626222404005e-05	4.392834028056451e-07	5.469992222048581e-05
54.399557515052166	0.0010532579381788633	0.0010515825026052752	0.0011044848492558085	0.0011018543508228196	0.0011324571454145046	0.0011292868816497005	0.0011612119239009181	0.0011574737517107449	0.001218267572571572	0.0012133645709812458	0.05009202765403214	0.049251790480975575	4.5312486907133145e-07	5.6763325311876e-05	4.518337953071574e-07	5.6601591558874675e-05
54.727342214761876	0.0010533442004181665	0.0010516695150149281	0.0011046122167178481	0.0011019817332794607	0.0011326077435193074	0.0011294370507127492	0.0011613869639382588	0.00115764787509511	0.0012184927464130918	0.0012135877678217679	0.050127458111840835	0.04928662627148657	4.657326180788901e-07	5.869412829134779e-05	4.6440593865762145e-07	5.85269331345728e-05
55.057101982179326	0.0010534341484590864	0.0010517602242681174	0.0011047441539564372	0.0011021136807139345	0.0011327634102437738	0.0011295922740578667	0.0011615675969723976	0.0011578275666812251	0.0012187245875588232	0.0012138175844753954	0.05016355798756939	0.049322120243570744	4.783628369394669e-07	6.064898735314017e-05	4.770004838315373e-07	6.047626222405178e-05
55.38884871808102	0.0010535278201343214	0.0010518546684793171	0.0011048807149576121	0.0011022502471075438	0.0011329242087654537	0.0011297526146825036	0.0011617538958966912	0.0011580128989881209	0.0012189631889643904	0.001214054113096091	0.050200340410285454	0.04935828530589253	4.91016183074228e-07	6.262822331015716e-05	4.896180863071808e-07	6.244989871245776e-05
55.722594394951685	0.0010536252535992894	0.0010519528860926724	0.0011050219543603864	0.0011023914870957503	0.0011330902031049662	0.001129918136424748	0.001161945934650049	0.0011582039455738824	0.0012192086450535892	0.001214297447290392	0.05023781878413194	0.04939513463756956	5.03693318529546e-07	6.463216167534869e-05	5.022594061678681e-07	6.444816717021684e-05
56.058351057416104	0.001053726487332249	0.0010520549158822964	0.0011051679274646097	0.0011025374559760727	0.0011332614581383814	0.0011300889039756526	0.0011621437882341661	0.0011584007810527452	0.0012194610517459244	0.0012145476821445792	0.05027600679471726	0.049432681694462625	5.163949100808665e-07	6.666113274048091e-05	5.149251082095085e-07	6.647139693252702e-05
56.39613082267415	0.0010538315601342843	0.0010521607969524484	0.0011053186902388822	0.0011026882097160573	0.001133438039609775	0.0011302649828917705	0.0011623475327310912	0.0011586034811125205	0.0012197205064847624	0.0012148049142524607	0.050314918415693154	0.049470940215633814	5.291216293135895e-07	6.871547165371306e-05	5.276158620288584e-07	6.851992217732361e-05
56.7359458809379	0.0010539405111291526	0.0010522705687375682	0.0011054742993285654	0.0011028438049613383	0.0011336200141440131	0.0011304464396078883	0.0011625572453211384	0.0011588121225323737	0.0012199871082661444	0.0012150692417438082	0.05035456791548969	0.04950992422997842	5.418741527555594e-07	7.079551850458499e-05	5.403323421401818e-07	7.059408200782435e-05
57.07780849587155	0.0010540533797630022	0.0010523842710021957	0.0011056348120638722	0.0011030042990437848	0.0011338074492597524	0.0011306333414499933	0.0011627730043011842	0.0011590267832009677	0.0012202609576682853	0.0012153407643134613	0.05039496986425406	0.049549648063037126	5.546531619720404e-07	7.290161840553533e-05	5.530752280828027e-07	7.269422053618468e-05
57.42173100503407	0.0010541702058039326	0.0010525019438407267	0.00110580028646804	0.0011031697499897229	0.0011340004133826489	0.0011308257566484425	0.0011629948891033039	0.0011592475421349589	0.001220542156881751	0.0012156195832511059	0.05043613914095164	0.049590126343991445	5.674593436754381e-07	7.503412157727762e-05	5.658452045241048e-07	7.482068696704203e-05
57.7677258203244	0.0010542910293413993	0.0010526236276770364	0.0011059707812655782	0.0011033402165282523	0.0011341989758588042	0.001131023754351366	0.0011632229803138151	0.0011594744794978771	0.001220830809740361	0.0012159058014717648	0.050478090940688884	0.049631374012845036	5.802933898358884e-07	7.719338343498139e-05	5.78642961369686e-07	7.697383568380789e-05
58.115805428429454	0.0010544158907854573	0.0010527493632639289	0.0011061463558906047	0.0011035157580996321	0.0011344032069684241	0.001131227404638287	0.0011634573596926868	0.0011597076766193851	0.0012211270217528188	0.0012161995235469977	0.050520840782211716	0.04967340632781129	5.93155997796399e-07	7.937976467700669e-05	5.914691938824039e-07	7.915402633756896e-05
58.465982391274686	0.0010545448308658305	0.0010528791916824356	0.0011063270704952664	0.0011036964348637695	0.0011346131779397272	0.0011314367785339881	0.0011636981101933639	0.0011599472160149422	0.0012214309001351076	0.001216500855736867	0.050564404515620026	0.049716238872893365	6.06047870391679e-07	8.159363137574815e-05	6.043246027973015e-07	8.136162393729274e-05
58.818269346477535	0.0010546778906308052	0.0010530131543409307	0.0011065129859582255	0.0011038823077087674	0.0011348289609630778	0.0011316519480226018	0.0011639453159829878	0.001160193181405855	0.0012217425538436572	0.0012168099060226505	0.050608798330298285	0.04975988756568027	6.189697160611119e-07	8.383535506864548e-05	6.172098944332797e-07	8.359699894014416e-05
59.172679007803275	0.0010548151114459269	0.0010531512929740645	0.0011067041638932477	0.001104073438259581	0.0011350506292053695	0.0011318729860619495	0.001164199062463049	0.001160445657739765	0.001222062093609317	0.001217126784140355	0.05065403876305715	0.04980436866535352	6.319222489691023e-07	8.61053128517475e-05	6.301257808140944e-07	8.586052734529948e-05
59.52922416562417	0.0010549565349925066	0.0010532936496415125	0.0011069006666578486	0.0011042698888867309	0.001135278256824647	0.00113209996659812	0.0011644594362904546	0.001160704731211537	0.0012223896319721549	0.0012174516016150365	0.05070014270650866	0.0498496987809203	6.449061891236878e-07	8.840388747538563e-05	6.430729797906546e-07	8.815259078956417e-05
59.887917687380885	0.0010551022032659091	0.0010534402667265119	0.0011071025573620378	0.0011044717227151203	0.0011355119189849876	0.001132332964580308	0.0011647265253990507	0.001160970489284606	0.0012227252833171044	0.0012177844717959616	0.050747127417668896	0.049895894879671394	6.579222625101126e-07	9.073146744303928e-05	6.560522151661391e-07	9.047357664493383e-05
60.24877251804685	0.0010552521585736373	0.001053591186934198	0.001107309899877125	0.0011046790036329153	0.0011357516918716394	0.0011325720559759024	0.001165000419021589	0.0011612430207127607	0.0012230691639104952	0.001218125509892631	0.05079501052681156	0.0499429742958879	6.70971201215077e-07	9.308844710992359e-05	6.690642168234989e-07	9.282387811754278e-05
60.6118016805955	0.001055406443533173	0.0010537464532897182	0.0011075227588446248	0.0011048917963005225	0.0011359976527064177	0.0011328173177858392	0.0011652812077121615	0.0011615224155623856	0.001223421391937482	0.001218474833011691	0.0508438100465543	0.049990954739773184	6.840537435414459e-07	9.547522678340914e-05	6.821097208479718e-07	9.520389434847232e-05
60.97701827647021	0.0010555651010695861	0.0010539061091361028	0.001107741199685212	0.00110511016615963	0.0011362498797633672	0.0011330688280602184	0.0011655689833691078	0.00116180876523518	0.001223782087540399	0.0012188325601947569	0.050893544381222684	0.050039854306658846	6.971706341572185e-07	9.789221282840987e-05	6.951894696604396e-07	9.761403051700146e-05
61.34443548605718	0.0010557281744128907	0.0010540701981319068	0.0011079652886077757	0.0011053341794423353	0.0011365084523847068	0.0011333266659141934	0.0011658638392584167	0.0011621021624913562	0.001224151372858088	0.001219198812457186	0.05094423233646343	0.05008969148646063	7.103226242267165e-07	0.00010033981777299306	7.083042121533868e-07	0.00010005469794693855
61.71406656916102	0.0010558957070951449	0.0010542387642485957	0.0011081950926185415	0.001105563903180357	0.001136773450997045	0.0011335909115441436	0.001166165870037631	0.0011624027014733402	0.0012245293720662069	0.001219573712827823	0.05099589312914043	0.050140485173402694	7.235104715380865e-07	0.00010281846041515497	7.214547038251248e-07	0.00010252631421317493
62.085924865483435	0.0010560677429472564	0.001054411851767651	0.001108430679530256	0.0011057994052143091	0.0011370449571278809	0.0011338616462441208	0.001166475171780258	0.0011627104777299747	0.0012249162114185536	0.001219957386389742	0.05104854639751403	0.05019225467602824	7.367349406438121e-07	0.00010532856593284401	7.346417069137995e-07	0.0001050293032514027
62.46002379510434	0.0010562443260955217	0.0010545895052774127	0.001108672117971459	0.0011060407542030604	0.0011373230534223928	0.001134138952422592	0.0011667918420007219	0.0011630255882412533	0.0012253120192894501	0.0012203499603220278	0.05110221221171158	0.05024501972749428	7.499968030096841e-07	0.0001078705659976753	7.478659905487458e-07	0.00010756409547124646
62.83637685896657	0.0010564255009578513	0.00105477176966962	0.0011089194773958207	0.0011062880196331672	0.0011376078236605342	0.0011344229136194786	0.0011671159796798546	0.0011633481314435909	0.0012257169262172112	0.0012207515639426267	0.051156911084500406	0.050298800496164316	7.632968371607332e-07	0.00011044489888958897	7.611283308862297e-07	0.00011013112786967261
63.21499763936286	0.0010566113122396775	0.0010549586901356497	0.0011091728280915464	0.0011065412718283733	0.0011378993527744194	0.0011347136145234893	0.0011674476852909473	0.0011636782072556445	0.0012261310649487257	0.0012211623287522906	0.0512126639823773	0.05035361759651154	7.76635828820876e-07	0.00011305200961278516	7.74429511259285e-07	0.00011273084414770151
63.59589980042612	0.0010568018049295388	0.0010551503121624263	0.001109432241190851	0.0011068005819591922	0.0011381977268660258	0.0011350111409897685	0.0011677870608263734	0.001164015917104704	0.0012265545704851979	0.0012215823884796607	0.05126949233697711	0.05040949210033136	7.900145710568966e-07	0.00011569235001473999	7.877703223212618e-07	0.00011536369482911812
63.979097088622495	0.0010569970242943043	0.0010553466815280011	0.0011096977886794895	0.0011070660220525335	0.0011385030332251988	0.0011353155800578494	0.0011681342098248013	0.0011643613639536617	0.0012269875801290753	0.0012220118791275156	0.05132741805682386	0.0504664455483019	8.034338644430285e-07	0.00011836637890949575	8.011515622047705e-07	0.00011803013738281853
64.36460333324754	0.001057197015874053	0.0010555478442967824	0.0011099695434063687	0.0011073376650014334	0.0011388153603479985	0.0011356270199699406	0.0011684892373990197	0.0011647146523285946	0.0012274302335322136	0.0012224509390202452	0.05138646353941751	0.05052449996186247	8.168945172251033e-07	0.00012107456220353252	8.145740366810594e-07	0.00012073063634748804
64.75243244692527	0.0010574018254765564	0.0010557538468143899	0.0011102475790932033	0.0011076155845748117	0.0011391347979553613	0.001135945550189529	0.0011688522502643834	0.001165075888346943	0.0012278826727453044	0.0012228997088525482	0.051446651683690066	0.0505836778554609	8.303973454584605e-07	0.00012381737301978002	8.280385593089842e-07	0.0001234656634568898
65.14259842611021	0.0010576114991713763	0.0010559647357021257	0.0011105319703442384	0.0011078998554273204	0.0011394614370120939	0.001136271261420321	0.001169223356767893	0.0011654451797463447	0.0012283450422686153	0.00122335833173944	0.05150800590281993	0.050644002249157986	8.439431731779509e-07	0.00012659529182862395	8.415459515978552e-07	0.00012623569776964993
65.53511535159264	0.0010578260832835341	0.0010561805578510391	0.0011108227926560214	0.0011081905531092314	0.0011397953697462179	0.0011366042456255221	0.0011696026669179456	0.0011658226359140976	0.0012288174891040829	0.0012238269532675724	0.05157055013744436	0.05070549668160777	8.575328325707583e-07	0.00012940880658163234	8.550970431765725e-07	0.00012904122580184585
65.92999738900669	0.0010580456243867587	0.0010564013604155763	0.0011111201224272334	0.0011084877540763949	0.0011401366896686617	0.0011369445960474703	0.0011699902924147522	0.0011662083679173131	0.0012293001628088088	0.001224305721547942	0.051634308869252514	0.05076818522343217	8.711671641377285e-07	0.00013225841284578155	8.686926719588591e-07	0.00013188274166181513
66.32725878934137	0.001058270169296266	0.0010566271908067741	0.0011114240369685655	0.001108791535700243	0.0011404854915933057	0.0011372924072276182	0.0011703863466814611	0.0011666024885337448	0.00122979321554999	0.001224794787270007	0.0516993071350016	0.05083209249099594	8.848470168761665e-07	0.000135144613943039	8.82333684325623e-07	0.00013476074718871134
66.72691388945532	0.001058499765061077	0.0010568580966850095	0.0011117346145126446	0.0011091019762778554	0.0011408418716574028	0.0011376477750268917	0.0011707909448959962	0.0011670051122833376	0.0012302968021613554	0.0012252943037572826	0.05176557054095076	0.05089724366059921	8.985732484355271e-07	0.0001380679210892799	8.960209352780468e-07	0.00013767575209144844
67.12897711259382	0.0010587344589558147	0.0010570941259522382	0.0011120519342239913	0.0011094191550420499	0.001141205927342348	0.0011380107966463945	0.0011712042040236234	0.0011674163554604852	0.0012308110802011242	0.0012258044270244295	0.05183312527773713	0.05096366448310271	9.123467253147402e-07	0.00014102885354047578	9.097552886314433e-07	0.00014062827409330736
67.53346296890952	0.0010589742984720063	0.0010573353267437494	0.0011123760762090326	0.0011097431521715428	0.001141577757494862	0.0011383815706485223	0.001171626242850296	0.0011678363361670664	0.0012313362100115819	0.0012263253158359326	0.05190199813570739	0.05103138129900384	9.261683230408872e-07	0.00014402793874021547	9.235376171991359e-07	0.0001436188390800952
67.94038605598601	0.0010592193313088173	0.0010575817474193824	0.0011127071215261328	0.0011100740488011285	0.0011419574623485298	0.0011387601969784409	0.0011720571820167606	0.0011682651743462294	0.0012318723547802822	0.0012268571317663854	0.0519722165207183	0.05110042105397073	9.400389263528649e-07	0.00014706571246875244	9.373688029713518e-07	0.00014664798124838785
68.3497610593647	0.0010594696053632332	0.0010578334365541797	0.0011130451521956632	0.0011104119270319071	0.0011423451435457633	0.0011391467769859736	0.0011724971440534838	0.0011687029918169866	0.0012324196806029707	0.0012274000392624486	0.052043808470429116	0.051170811314859385	9.539594293863501e-07	0.00015014271899710385	9.512497373012716e-07	0.00014971624325868516
68.7616027530747	0.0010597251687196217	0.0010580904429284643	0.0011133902512100867	0.0011107568699415269	0.0011427409041601436	0.001139541413447878	0.001172946253416393	0.0011691499123096104	0.0012329783565482495	0.0012279542057065352	0.0521168026710979	0.05124258028622706	9.67930735884786e-07	0.00015325951124575687	9.65181321111678e-07	0.0001528241763937288
69.17592600016614	0.0010599860696387032	0.0010583528155173223	0.001113742502544081	0.001111108961594475	0.0011431448487192106	0.0011399442105905601	0.0011734046365234907	0.0011696060615019016	0.0012335485547240947	0.0012285198014823074	0.05219122847490028	0.051315756827363945	9.819537593880323e-07	0.00015641665094434654	9.791644650894611e-07	0.00015597234071826338
69.59274575324658	0.0010602523565458354	0.0010586206034794224	0.0011141019911646525	0.0011114682870523645	0.00114355708322764	0.0011403552741131849	0.001173872421792324	0.0011700715670562901	0.0012341304503462305	0.0012290970000419933	0.05226711591779233	0.051390370469851475	9.96029423427306e-07	0.00015961470879438666	9.932000898697172e-07	0.0001591613052397689
70.01207705502031	0.001060524078018636	0.0010588938561451925	0.0011144688030412684	0.0011118349323842468	0.0011439777151908807	0.001140774711211228	0.0011743497396783746	0.0011705465586578558	0.001234724221808464	0.0012296859779756455	0.05234449573793896	0.051466451435683964	1.0101586617487432e-06	0.00016285426463899522	1.0072891262679837e-06	0.0001623916480789911
70.43393503883172	0.0010608012827738819	0.0010591726230042935	0.0011148430251559961	0.001112208984676937	0.0011444068536392191	0.0011412026306004774	0.0011748367227143776	0.0011710311680532604	0.0012353300507550527	0.0012302869150823703	0.05242339939471806	0.05154403065595149	1.0243424185079047e-06	0.00016613590763253638	1.021432515471276e-06	0.00016566395663888955
70.85833492921113	0.0010610840196536644	0.0010594569536923574	0.0011152247455136239	0.0011125905320453252	0.0011448446091523005	0.0011416391425414663	0.0011753335055506014	0.001171525529090625	0.0012359481221551401	0.0012308999944436107	0.05250385908833949	0.051623139790127746	1.0385816485011454e-06	0.00016946023641770114	1.0356312092612164e-06	0.00016897882777935913
71.2852920424243	0.0010613723376107667	0.001059746897976977	0.0011156140531517807	0.0011129796636426997	0.0011452910938841167	0.0011420843588643861	0.0011758402249961186	0.0011720297777603988	0.0012365786243793803	0.0012315254024985662	0.05258590778008063	0.05170381124597025	1.0528773173768165e-06	0.00017282785930305966	1.0498861702373796e-06	0.00017233686799689174
71.71482178702524	0.0010616662856932151	0.0010600425057428876	0.0011160110381510297	0.0011133764696710487	0.0011457464215884556	0.0011425383929944567	0.0011763570200611	0.001172544052237224	0.0012372217492787805	0.0012321633291217955	0.05266957921317961	0.051786078200054354	1.0672304018540576e-06	0.0001762393944452212	1.0641983720230744e-06	0.00017573869360379413
72.14693966441222	0.0010619659130279844	0.0010603438269763186	0.0011164157916449316	0.0011137810413913323	0.0011462107076448383	0.001143001359977775	0.0011768840320001514	0.0011730684929228388	0.001237877692265882	0.001232813967703109	0.05275490793439381	0.051869974618979735	1.08164188997238e-06	0.0001796954700392095	1.0785687995164446e-06	0.00017918493091825805
72.58166126938723	0.001062271268803808	0.0010606509117484805	0.0011168284058300799	0.0011141934711337525	0.001146684069084962	0.0011434733765076778	0.0011774214043567617	0.001173603242490075	0.0012385466523983518	0.0012334775152298332	0.05284192931627124	0.05195553528125673	1.0961127813080736e-06	0.00018319672450675673	1.0929984491155498e-06	0.00018267621645379206
73.01900229071879	0.0010625824022530471	0.0010609638101981222	0.001117248973976078	0.0011146138523079525	0.0011471666246196204	0.001143954560951577	0.0011779692830088393	0.0011741484459279294	0.0012392288324650455	0.0012341541723715	0.052930679580130875	0.052042795799908524	1.1106440872203204e-06	0.00018674380669261859	1.1074883289493003e-06	0.00018621319711223383
73.45897851170821	0.0010628993626325938	0.0010612825725131558	0.0011176775904354688	0.0011150422794131924	0.0011476584946661702	0.0011444450333783305	0.0011785278162154335	0.0011747042505878033	0.0012399244390746782	0.0012348441435670926	0.05302119581981115	0.05213179264581409	1.1252368311003447e-06	0.00019033737606569123	1.1220394591335454e-06	0.00018979653038578292
73.90160581075892	0.0010632221992037377	0.001061607248911264	0.0011181143506535918	0.0011154788480484562	0.0011481598013765007	0.0011449449155861318	0.001179097154664627	0.001175270806230905	0.0012406336827471586	0.0012355476371149093	0.05311351602618772	0.05222256317181814	1.1398920486160088e-06	0.00019397810292254292	1.1366528720102489e-06	0.00019342688455872836
74.34690016194996	0.001063550961210977	0.0010619378896194755	0.0011185593511783684	0.0011159236549224908	0.0011486706686655633	0.0011454543311309336	0.0011796774515226776	0.0011758482650768697	0.001241356778007713	0.0012362648652651585	0.05320767911250969	0.05231514563763876	1.1546107879700698e-06	0.0001976666685966355	1.151329612410299e-06	0.0001971049389171975
74.79487763561212	0.0010638856978597005	0.0010622745448526428	0.0011190126896699888	0.0011163767978637738	0.0011491912222404321	0.0011459734053554313	0.0011802688624844165	0.0011764367818536438	0.0012420939434838823	0.0012369960443153838	0.05330372494057543	0.05240957923560359	1.1693941101606053e-06	0.00020140376567254203	1.1660707379117664e-06	0.0002008313839622633
75.24555439890803	0.0010642264582927075	0.0010626172647907799	0.0011194744649105095	0.0011168383758303783	0.0011497215896299517	0.0011465022654185985	0.001180871545824973	0.0011770365138486475	0.0012428454020055127	0.0012377413947088148	0.053401694347780866	0.05250590411724154	1.1842430892533649e-06	0.00020519009820541	1.1808773190992439e-06	0.00020460692162652117
75.6989467164156	0.0010645732915654986	0.0010629660995551992	0.0011199447768133193	0.0011173084889197354	0.0011502619002149422	0.0011470410403258016	0.001181485662452839	0.0011776476209612908	0.0012436113807078458	0.001238501141135765	0.05350162917507742	0.05260416142077782	1.1991588126497848e-06	0.0002090263819442273	1.1957504398492098e-06	0.00020843226549988048
76.15507095071504	0.001064926246620289	0.001063321099183409	0.0011204237264324944	0.001117787238378293	0.0011508122852590126	0.0011475898609595127	0.0011821113759643562	0.001178270265756866	0.001244392111137833	0.001239275512638197	0.05360357229587433	0.05270439329953862	1.214142381366929e-06	0.00021291334456075006	1.2106911975921873e-06	0.00021230814105466234
76.61394356297929	0.0010652853722586827	0.0010636823136026814	0.0011209114159719882	0.0011182747266110116	0.0011513728779399602	0.0011481488601105987	0.0011827488526996231	0.0011789046135218572	0.0012451878293637812	0.0012400647427175417	0.05370756764591728	0.052806642951337496	1.229194910327188e-06	0.00021685172588489787	1.225700703611117e-06	0.00021623528588179952
77.07558111356816	0.0010656507171129496	0.0010640497926022803	0.0011214079487946846	0.0011187710571907504	0.0011519438133818123	0.0011487181725102669	0.001183398261799929	0.001179550832320751	0.0012459987760884844	0.0012408690694459563	0.05381366025418956	0.05291095464885012	1.2443175286486283e-06	0.00022084227814378465	1.240780083325635e-06	0.00022021444992856298
77.54000026262605	0.0010660223296158253	0.0010644235858042264	0.0011219134294312481	0.0011192763348674497	0.001152525228687473	0.0011492979348625948	0.001184059775266702	0.0011802090930543374	0.0012468251967659358	0.001241688735581073	0.053921896274867556	0.05301737377103403	1.2595113799392446e-06	0.00022488576620713352	1.2559304765843732e-06	0.0002242463957423113
78.00721777068286	0.0010664002579687975	0.001064803742632587	0.0011224279635888026	0.0011197906655771646	0.0011531172629720443	0.0011498882858777463	0.0011847335680220802	0.0011808795695196204	0.0012476673417218084	0.0012425239886844667	0.054032323020376256	0.05312594683563079	1.2747776226131134e-06	0.0002289829678395472	1.2711530379880525e-06	0.0002283318987237326
78.47725049925933	0.0010667845501087713	0.0010651903122811852	0.0011229516581593864	0.0011203141564508823	0.0011537200573967918	0.0011504893663058257	0.0011854198179711269	0.001181562438471337	0.0012485254662778073	0.001243375081243897	0.05414498899558972	0.053236721532786115	1.290117430193102e-06	0.00023313467395669196	1.28644893717441e-06	0.0002324717473790594
78.95011541147531	0.0010671752536730657	0.0010655833436796663	0.001123484621228167	0.0011208469158231155	0.0011543337552037997	0.0011511013189714069	0.0011861187060657498	0.001182257879685169	0.0012493998308800666	0.001244242270799535	0.054259943933221255	0.05334974675984973	1.3055319916385148e-06	0.00023734168888897567	1.3018193591540859e-06	0.0002366667435846348
79.42582957266194	0.0010675724159626477	0.001065982885457855	0.0011240269620814147	0.0011213890532402726	0.0011549585017513145	0.0011517242888087695	0.0011868304163703991	0.0011829660760227013	0.0012502907012317541	0.001245125820074305	0.05437723883044522	0.053465072657378696	1.3210225116675346e-06	0.00024160483065127636	1.3172655046393526e-06	0.0002409177028563081
79.90441015097758	0.0010679760839035464	0.0010663889859083124	0.0011245787912141922	0.0011219406794687522	0.001155594444549806	0.001152358422897833	0.001187555136129596	0.0011836872134981823	0.0012511983484300405	0.0012460259971085084	0.05449692598681356	0.05358275064641459	1.3365902110941928e-06	0.00024592493121794456	1.3327885903585343e-06	0.00024522545462071776
80.38587441802741	0.0010683863040063127	0.0010668016929469976	0.0011251402203377367	0.001122501906502753	0.001156241733298747	0.0011530038705008098	0.0011882930558373395	0.0011844214813471448	0.0012521230491076034	0.0012469430753988967	0.054619059043499785	0.053702833467069735	1.3522363271727122e-06	0.00025030283680685383	1.3483898494181298e-06	0.00024959084250070207
80.87023974948666	0.001068803122323507	0.0010672210540719912	0.0011257113623865372	0.0011230728475717972	0.0011569005199241558	0.0011536607830996272	0.001189044369308506	0.0011851690720969864	0.0012530650855788793	0.0012478773340424002	0.05474369302394375	0.053825375218485474	1.3679621139516072e-06	0.00025473940816805873	1.36407053164477e-06	0.00025401472460181984
81.35752362572781	0.0010692265844050475	0.001067647116320121	0.0011262923315250345	0.0011236536171478808	0.0011575709586168822	0.0011543293144340749	0.0011898092737522494	0.0011859301816395163	0.0012540247459912083	0.0012488290578846382	0.05487088437594165	0.05395043140021737	1.3837688426175925e-06	0.0002592355208783925	1.3798319039258749e-06	0.0002584979738046167
81.8477436324513	0.0010696567352513717	0.0010680799262214515	0.0011268832431539518	0.0011242443309522903	0.0011582532058716877	0.0011550096205407547	0.0011905879698475175	0.001186705009305597	0.001255002324481104	0.0012497985376734785	0.05500069101524505	0.05407805895509667	1.3996578018915344e-06	0.00026379206564930424	1.3956752506088556e-06	0.0002630414780728785
82.34091746132043	0.0010700936192642961	0.0010685195297515224	0.0011274842139162276	0.0011248451059620286	0.0011589474205271372	0.0011557018597928344	0.0011913806618207659	0.001187493757941946	0.001255998121335871	0.0012507860702178147	0.055133172370732314	0.05420831631364461	1.4156302983816833e-06	0.00026840994863361334	1.4116018738532642e-06	0.0002676461407590258
82.83706291059936	0.0010705372801954407	0.001068965972281192	0.0011280953617024774	0.0011254560604157977	0.0011596537638062802	0.0011564061929405908	0.001192187557525892	0.0011882966339901281	0.0012570124431607282	0.0012517919585517572	0.05526838943121053	0.054341263440084976	1.4316876569742034e-06	0.0002730900917450596	1.4276130940117822e-06	0.0002723128809210551
83.33619788579601	0.001070987761092149	0.0010694192985240363	0.0011287168056560123	0.0011260773138195492	0.0011603723993582095	0.0011571227831528189	0.0011930088685265566	0.0011891138475678927	0.001258045603051754	0.0012528165121045137	0.05540640479392966	0.0544769618800414	1.4478312212445194e-06	0.0002778334329873178	1.443710250040699e-06	0.0002770426336502485
83.83834040030794	0.0010714451042407483	0.0010698795524811372	0.0011293486661773289	0.0011267089869515376	0.00116110349330046	0.0011578517960590836	0.0011938448101808984	0.001189945612552881	0.00125909792077482	0.0012538600468761539	0.05554728271485769	0.05461547480997005	1.4640623538396055e-06	0.0002826409267844554	1.4598946998871896e-06	0.00028183635040165966
84.34350857607244	0.0010719093511070417	0.0010703467773831596	0.0011299910649280492	0.0011273512018668424	0.0011618472142622908	0.0011585933997928543	0.0011946956017287844	0.0011907921466688173	0.0012601697229508073	0.0012549228856195182	0.05569108916082314	0.05475686708841728	1.4803824369084145e-06	0.00028751354432601794	1.4761678209132371e-06	0.00028669499933720033
84.85172064422062	0.0010723805422739009	0.0010708210156295931	0.0011306441248342895	0.0011280040819013407	0.001162603733428885	0.0011593477650355458	0.00119556146638167	0.0011916536715742816	0.0012612613432473633	0.0012560053580285423	0.05583789186356626	0.054901205309167464	1.4967928725303538e-06	0.0002924522739195523	1.4925310103119666e-06	0.0002916195656745557
85.36299494573534	0.0010728587173758244	0.0010713023087250033	0.0011313079700893882	0.001128667751675065	0.0011633732245864713	0.0011601150650614744	0.0011964426314151695	0.0011925304129541453	0.0012623731225774699	0.0012571078009332485	0.055987760375810526	0.055048557856367704	1.5132950831381244e-06	0.00029745812134729377	1.5089856855415428e-06	0.0002966110520449816
85.87734993211305	0.001073343915030302	0.001071790697212174	0.0011319827261559627	0.0011293423370949186	0.0011641558641683853	0.0011608954757837658	0.0011973393282644358	0.0011934226006137779	0.0012635054093051183	0.001258230558501707	0.05614076612942247	0.05519899496170937	1.5298905119711347e-06	0.00030253211023717475	1.525533284772512e-06	0.00030167047886198173
86.39480416602983	0.0010738361727658614	0.0010722862206019807	0.0011326685197672489	0.0011300279653566954	0.0011649518313021263	0.0011616891758012339	0.0011982517926224677	0.0011943304685761316	0.0012646585594584024	0.0012593739824492583	0.05629698249575952	0.055352588763759314	1.546580623539972e-06	0.000307675282442077	1.5421752673418655e-06	0.000306798884697701
86.91537632201124	0.0010743355269466153	0.0010727889172998397	0.0011333654789276748	0.001130724764946365	0.001165761307857399	0.0011624963464462541	0.0011991802645414486	0.0011952542551818136	0.0012658329369503488	0.0012605384322553139	0.05645648484828991	0.05550941336952581	1.5633669040945614e-06	0.0003128886984278545	1.558913114222283e-06	0.00031199732666947755
87.43908518710603	0.0010748420126931598	0.0010732988245285733	0.0011340737329126084	0.0011314328656405615	0.0011665844784951914	0.0011633171718336576	0.0012001249885372361	0.0011961942031922601	0.0012670289138078208	0.0012617242753880673	0.05661935062759364	0.05566954491836454	1.5802508620992636e-06	0.00031817343766915585	1.5757483284980969e-06	0.0003172668808352208
87.9659496615646	0.0010753556637996282	0.0010738159782475193	0.0011347934122672278	0.0011321523985062232	0.0011674215307178877	0.0011641518389106699	0.0012010862136971191	0.0011971505598961257	0.0012682468704088466	0.0012629318875374577	0.0567856594088389	0.055833061648318215	1.5972340287320405e-06	0.0003235305990595405	1.5926824358594716e-06	0.00032260864260072464
88.4959887595208	0.0010758765126467518	0.0010743404130677016	0.001135524648804465	0.001132883495899341	0.0011682726549204804	0.0011650005375079282	0.0012020641937909877	0.0011981235772190366	0.0012694871957287628	0.0012641616528567573	0.05695549297184551	0.05600004396500256	1.6143179583979345e-06	0.0003289613013305881	1.6097169851052567e-06	0.00032802372713572336
89.0292216096782	0.001076404590110697	0.0010748721621628775	0.0011362675756019425	0.0011336262914627279	0.0011691380444428738	0.001165863460391592	0.0012030591873860308	0.0011991135118368079	0.0012707502875955387	0.001265413964213161	0.05712893537385171	0.056170574513145874	1.6315042292460152e-06	0.00033446668348091624	1.6268535486588503e-06	0.00033351326980157747
89.56566745600044	0.00107693992546751	0.0010754112571762613	0.0011370223269978616	0.0011343809201227809	0.0011700178956233333	0.0011667408033165926	0.0012040714579651226	0.0012001206252922941	0.0012720365529547257	0.0012666892234477884	0.05730607302509688	0.05634473825089576	1.6487944436982538e-06	0.000340047905216162	1.6440937231053127e-06	0.00033907842659058884
90.1053456584057	0.0010774825462929237	0.001075957728122715	0.0011377890385857409	0.0011351475180851269	0.0011709124078530845	0.001167632765081035	0.0012051012740490136	0.0012011451841159935	0.0012733464081444257	0.001267987841645506	0.057486994767347664	0.05652262252702917	1.6661902290096217e-06	0.0003457061474027856	1.6614391297326003e-06	0.0003447203745761407
90.6482756934654	0.0010780324783573535	0.001076511603286191	0.0011385678472079692	0.0011359262228291215	0.0011718217836321316	0.0011685395475817962	0.0012061489093225324	0.0012021874599505821	0.0012746802791807836	0.0012693102394150436	0.05767179195550681	0.05670431716118061	1.683693237827539e-06	0.0003514426125323933	1.6788914150894958e-06	0.0003504403123737454
91.19447715510712	0.0010785897455157874	0.0010770729091121884	0.0011393588909480695	0.0011367171731010944	0.0011727462286262782	0.0011694613558713342	0.0012072146427649039	0.0012032477296795067	0.0012760386020544373	0.0012706568471798406	0.057860558542421156	0.056889914527224465	1.701305148766501e-06	0.0003572585251967464	1.6964522515617534e-06	0.00035623946061558165
91.74396975532183	0.0010791543695923736	0.001077641670094997	0.0011401623091215896	0.0011375205089062753	0.0011736859517254244	0.0011703983982157614	0.0012082987587843895	0.0012043262755598353	0.0012774218230384585	0.0012720281054801462	0.05805339116706066	0.05707950963996824	1.7190276670137148e-06	0.00036315513257997867	1.7141233379692773e-06	0.0003621190624393533
92.29677332487483	0.0010797263702594319	0.0010782179086594593	0.0011409782422655626	0.00113833637149932	0.0011746411651031565	0.0011713508861542037	0.0012094015473574273	0.0012054233853595194	0.0012788303990083202	0.0012734244652868791	0.05825038924619656	0.05727320024528301	1.7368625249336491e-06	0.0003691337049585852	1.7319064001667696e-06	0.00036808038398578047
92.85290781402206	0.0010803057649106033	0.0010788016450369875	0.0011418068321264114	0.0011391649033733295	0.0011756120842776531	0.0011723190345594716	0.0012105233041724362	0.0012065393524992557	0.0012802647977744226	0.001274846388327785	0.058451655069747914	0.05747108691384833	1.754811482691885e-06	0.0003751955362177317	1.7498031916582564e-06	0.0003741247149113558
93.41239329322968	0.0010808925685278732	0.001079392897135562	0.001142648221646209	0.001140006248247283	0.0011765989281739685	0.0011733030617000941	0.001211664330778498	0.001207674476199142	0.001281725498427797	0.001276294347426495	0.05865729389996902	0.05767327313866282	1.772876328913443e-06	0.0003813419443830235	1.7678154942599687e-06	0.0003802533689192533
93.97524995389855	0.0010814867935421688	0.001079991680403419	0.001143502554947218	0.0011408605510517852	0.001177601919187713	0.001174303189303759	0.0012128249347391324	0.00120882906163034	0.0012832129916996089	0.0012777688268550784	0.058867414074640474	0.05787986543650034	1.7910588813365574e-06	0.0003875742721631825	1.785945118741323e-06	0.0003864676842975645
94.54149810909283	0.0010820884496871917	0.0010805980076860908	0.001144369977314559	0.0011417279579130023	0.0011786212832501696	0.0011753196426221573	0.0012140054297913548	0.0012100034200719324	0.001284727780335091	0.0012792703227007185	0.05908212711446112	0.05809097345349083	1.8093609875041803e-06	0.00039389388751134846	1.8041939055075343e-06	0.00039276902447685225
95.11115819427312	0.0010826975438461871	0.0010812118890765193	0.0011452506351769293	0.0011426086161347056	0.0011796572498949014	0.001176352650497331	0.0012152061360102702	0.0012111978690732238	0.0012862703794826369	0.0012807993432472217	0.0593015478348253	0.05830671007501064	1.8277845254609064e-06	0.0004003021841987586	1.8225637252989278e-06	0.0003991587786023043
95.68425076803395	0.0010833140798912717	0.0010818333317578446	0.0011461446760852169	0.0011435026741782618	0.0011807100523258626	0.0011774024454295033	0.0012164273799794214	0.0012124127326217005	0.001287841317098744	0.001282356409372037	0.05952579446220152	0.058527191540103336	1.8463314044774373e-06	0.00040680058240544215	1.8410564799054268e-06	0.00040563836212090254
96.26079651284576	0.0010839380585149828	0.0010824623398385622	0.0011470522486889234	0.0011444102816404967	0.0011817799274870889	0.001178469263646492	0.0012176694949671645	0.001213648341316912	0.0012894411343696269	0.0012839420549595711	0.05975498875530919	0.05875253756061022	1.8650035657980304e-06	0.00041339052932939935	1.8596741029055456e-06	0.0004122092173856895
96.84081623580131	0.001084569477053632	0.0010830989141796246	0.0011479735027102068	0.00114533158922924	0.0011828671161339857	0.0011795533451746905	0.0012189328211093134	0.0012149050325505177	0.0012910703861502577	0.0012855568273315646	0.05998925613134456	0.05898287144527068	1.8838029834048614e-06	0.0004200734998102973	1.8784185604277161e-06	0.0004188728142773823
97.42433086936633	0.001085208329302089	0.0010837430522131247	0.001148908588915456	0.0011462667487364701	0.0011839718629062727	0.0011806549339117252	0.001220217705598355	0.0012161831506927903	0.001292729641421756	0.0012872012876954109	0.06022872579746767	0.05921832022898881	1.9027316648066728e-06	0.0004268509969714285	1.8972918519296125e-06	0.0004256306508419183
98.01136147213543	0.0010858546053195445	0.0010843947477520996	0.001149857659084191	0.0011472159130088441	0.0011850944164026247	0.0011817742777007652	0.001221524502879501	0.00121748304728583	0.001294419483767976	0.00128887601161124	0.06047353088782228	0.059459014807545306	1.9217916518547446e-06	0.0004337245528819311	1.916296011001111e-06	0.00043248425394770695
98.60192922959182	0.001086508291225815	0.001085053990791067	0.0011508208659751686	0.0011481792359155265	0.0011862350292570682	0.0011829116284066063	0.0012228535748539109	0.001218805081243848	0.0012961405118723066	0.0012905815894787883	0.06072380860633992	0.05970509007799264	1.9409850215809828e-06	0.0004406957292359681	1.935433106206282e-06	0.0004394351799627827
99.1960554548718	0.0010871693689877228	0.0010857207672967674	0.0011517983632895017	0.0011491568723130791	0.001187393958217168	0.001184067241993516	0.0012242052910893962	0.0012201496190607664	0.0012978933400356583	0.0012923186270449695	0.06097970037561173	0.05995668508501486	1.960313887055089e-06	0.00044776611805155686	1.9547052419236453e-06	0.0004464850154477229
99.79376158953411	0.0010878378161950305	0.0010863950589886742	0.0011527903056306058	0.0011501489780072864	0.0011885714642240702	0.0011852413786049326	0.0012255800290389422	0.0012215170350255292	0.0012996785987167332	0.0012940877459332457	0.0612413519921206	0.06021394317353763	1.979780398284883e-06	0.00045493734239218653	1.9741145592371695e-06	0.00045363537787262986
100.39506920433367	0.001088513605825439	0.001087076843108722	0.001153796848460806	0.0011511557097117011	0.0011897678124944532	0.0011864343026450517	0.001226978174267425	0.00122290771144545	0.0013014969350957117	0.0012958895841958847	0.061508913788134716	0.06047701214789893	1.9993867431328857e-06	0.00046221105710822497	1.9936632368489516e-06	0.0004608879163547075
101.00000000000001	0.0010891967059980727	0.001087766092179734	0.0011548181480543717	0.0011521772250027223	0.0011909832726044404	0.0011876462828623732	0.0012284001206868942	0.0012243220388779745	0.0013033490136625586	0.001297724796890294	0.06178254080060555	0.0607460444378897	2.0092548084749038e-06	0.00046587374592653555	2.0035022617528298e-06	0.0004645399377511234
