# Supplementary material for: White matter micro- and macrostructure brain charts for the human lifespan
Source: Nature. 2026 May 13;655(8124):979–89. doi: 10.1038/s41586-026-10454-2 (PMC13391363; doi:10.1038/s41586-026-10454-2)
Supplement: Supplementary file 12 — Centiles trajectories of brain charts. SDT.T9.1–5 contain the brain charts for the global metrics; SDT.T9.6–509 contain the brain charts for the tract-specific metrics (unnormalized); and SDT.T9.510–1157 contain the brain charts for the tract-specific macrostructural metrics (normalized). Included in each table are the male and female centile trajectories for the 2.5th, 25th, 50th, 75th and 97.5th percentiles; the interquartile range normalized by the 50th centile; and the derivatives of the 50th centiles with respect to both age and log(age). Charts are sampled in logarithmically spaced intervals. Age is reported in years, while centile trajectory values are reported in metric-specific units: diffusivities in mm2 s−1, volume in mm3, surface area in mm2, average length in mm, and FA is dimensionless (unitless). [file 41586_2026_10454_MOESM12_ESM.zip › plotted_curves/SDT.T9.105-CG_right_avg_length_curve_metrics.csv]

ages	male_0.025th_percentile	female_0.025th_percentile	male_0.25th_percentile	female_0.25th_percentile	male_0.5th_percentile	female_0.5th_percentile	male_0.75th_percentile	female_0.75th_percentile	male_0.975th_percentile	female_0.975th_percentile	male_normalized_quantile_range	fwmale_normalized_quantile_range	male_median_centile_d_age	male_median_centile_d_log_age	female_median_centile_d_age	female_median_centile_d_log_age
0.25	44.01523313321892	43.026887278890804	55.827132851974135	54.709777158868896	60.90534445971964	59.72999057558711	65.27049889158252	64.0415496688475	72.04285679039408	70.7226765507978	0.15504987490636146	0.1562326131320819	17.31277775487987	9.99603112199979	16.981618106952425	9.80482655656833
0.25150637576242696	44.03575447650375	43.04697158307645	55.85151964933689	54.733685179795415	60.93142400850988	59.75557127351021	65.2980783707359	64.06861139194604	72.07286024012636	70.75212938479109	0.1550359092227955	0.1562185083868291	17.279787055078486	10.00692604116739	16.949263626000175	9.815516089951416
0.2530218281966045	44.05632659144967	43.06710565684957	55.87596133772382	54.75764704662491	60.957560406778185	59.78120774921232	65.32571663751015	64.09573080442729	72.10292603406015	70.7816434157126	0.1550218748376217	0.15620433426130337	17.21368225973856	10.028709900210742	16.884433642262593	9.83688931780307
0.25454641199404576	44.076949506397085	43.08728952864412	55.90045790308547	54.78166274586578	60.983753623324716	59.80689997222608	65.35341364724687	64.12290786251711	72.13305410942365	70.81121858191364	0.15500777145580438	0.15619009045761176	17.1477289328177	10.050481737580412	16.819752194369357	9.8582508060681
0.2560801821758082	44.097623249669915	43.10752322688122	55.925009331133346	54.80573226379336	61.01000362662045	59.83264791176192	65.38116935488597	64.15014252204749	72.16324440294177	70.84085482125138	0.1549935987813419	0.15617577667688684	17.081927541217738	10.072241427740664	16.755219740185566	9.879600431839208
0.25762319409447826	44.11834784957861	43.12780677997205	55.94961560734306	54.82985558645292	61.03631038481052	59.85845153671114	65.4089837149691	64.17743473845977	72.19349685083947	70.87055207109205	0.15497935651726566	0.15616139261928588	17.016278544640954	10.093988846347202	16.690836730533192	9.900938073376892
0.2591755034361701	44.139123334422926	43.14814021632056	55.974276716957235	54.85403269966262	61.06267386571706	59.88431081564893	65.43685668164265	64.20478446680767	72.22381138884508	70.90031026831423	0.15496504436563946	0.15614693798398888	16.950782395339047	10.115723870088914	16.626603608910955	9.922263609960282
0.2607371662225343	44.15994973249423	43.1685235643258	55.99899264498787	54.87826358901572	61.089094036841765	59.9102257168367	65.46478820866034	64.2321916617597	72.25418795219285	70.93012934931126	0.15495066202755944	0.15613241246919937	16.88543953818953	10.137446376726075	16.562520811596187	9.94357692190897
0.2623082388127803	44.1808270720784	43.188956852384685	56.023763376219385	54.90254823988366	61.11557086536892	59.93619620822512	65.49277824938619	64.25965627760237	72.28462647562617	70.96000924999456	0.1549362092031511	0.1561178157721432	16.820250410786684	10.159156245121267	16.498588767728506	9.964877890633943
0.2638887779057103	44.20175538145842	43.2094401088946	56.04858889521127	54.92688663741862	61.14210431816816	59.96222225745682	65.52082675679755	64.28717826824281	72.31512689340059	70.98994990579645	0.15492168559157093	0.15610314758906654	16.75521544341973	10.180853355228464	16.434807899273437	9.98616639861757
0.26547884054176485	44.222734688917036	43.22997336225597	56.07346918630089	54.95127876655627	61.168694361797336	59.98830383186927	65.54893368348792	64.31475758721172	72.34568913928688	71.01995125167323	0.15490709089100468	0.15608840761523618	16.69033505907646	10.202537588056657	16.371178621029685	10.007442329362675
0.2670784841050822	44.2437650227393	43.25055664087477	56.0984042336061	54.975724612018325	61.1953409625052	60.014440898497206	65.57709898166961	64.34239418766606	72.37631314657371	71.05001322210782	0.15489242479866516	0.1560735955449396	16.62560967338868	10.224208825657115	16.307701340592757	10.028705567410725
0.26868776632556873	44.26484641121514	43.271189973165065	56.123394021027956	55.00022415831522	61.22204408623416	60.04063342407563	65.6053226031768	64.37008802239178	72.40699884807084	71.0801357511128	0.15487768701079466	0.15605871107148167	16.561039694857755	10.245866951214339	16.24437645858052	10.04995599841277
0.2703067452809827	44.28597888264235	43.291873387551895	56.14843853225374	55.02477738974909	61.24880369862341	60.06688137504264	65.63360449946853	64.39783904380705	72.43774617611224	71.1103187722336	0.15486287722266112	0.15604375388718622	16.496625524738192	10.267511848976937	16.181204368480394	10.071193509054865
0.2719354793990299	44.307162465328744	43.31260691247346	56.17353775075934	55.04938429041608	61.275619765011385	60.093184717541945	65.66194462163129	64.42564720396466	72.46855506255885	71.1405622185511	0.15484799512855962	0.1560287236833952	16.432367556903046	10.289143404139395	16.118185456551146	10.092417986965302
0.27357402745947257	44.32839718759479	43.3333905763836	56.19869165981173	55.07404484420878	61.30249225043823	60.119543417425284	65.69034292038153	64.45351245455444	72.49942543880104	71.1708660226841	0.15483304042180998	0.15601362015046644	16.36826617814586	10.310761503053072	16.055320102092082	10.113629320885593
0.2752224485962505	44.34968307777653	43.354224407754785	56.22390024247233	55.09875903481953	61.32942111964934	60.14595744025584	65.71879934606933	64.48143474690696	72.53035723576258	71.20123011679321	0.15481801279475843	0.15599844297777488	16.30432176809336	10.332366033109793	15.992608677399403	10.134827400595896
0.27688080229961526	44.37102016422777	43.37510843508015	56.249163481598984	55.12352684574234	61.356406337097276	60.17242675131022	65.74731384868029	64.50941403199533	72.5613503839025	71.23165443258263	0.15480291193877407	0.15598319185371098	16.24053469907085	10.353956882658167	15.93005154759885	10.15601211682042
0.2785491484182772	44.392408475322725	43.396042686876186	56.27448135984885	55.14834826027581	61.38344786694488	60.198951315581404	65.77588637783876	64.53745026043838	72.59240481321842	71.26213890130356	0.15478773754425154	0.15596786646567992	16.176905336415075	10.37553394119459	15.867649070951302	10.177183361383868
0.28022754716156506	44.41384803945879	43.417027191685385	56.29985385968127	55.17322326152579	61.41054567306804	60.225531097781534	65.80451688281063	64.56554338250339	72.62352045324963	71.29268345375701	0.154772489300607	0.15595246650010158	16.113434038234118	10.3970970991777	15.805401598656317	10.19834102708046
0.2819160591015993	44.435338885058705	43.43806197807839	56.32528096335994	55.198151832407675	61.437699719058074	60.252166062344216	65.83320531250581	64.5936933481086	72.65469723307939	71.32328802029622	0.15475716689628113	0.15593699164241095	16.05012115554564	10.418646248088407	15.7433094749249	10.219485007693947
0.28361474517547763	44.45688104057331	43.45914707465673	56.350762652955844	55.22313395564913	61.464909968224596	60.27885617342734	65.86195161548117	64.62190010682589	72.6859350813382	71.35395253082983	0.15474177001873612	0.1559214415770551	15.986967032342363	10.440181280491743	15.681373037110461	10.24061519807583
0.2853236666874746	44.47847453448414	43.48028251005532	56.37629891034989	55.24816961379282	61.49217638359832	60.30560139491585	65.89075573994332	64.65016360788378	72.71723392620665	71.38467691482458	0.15472629835445537	0.1559058159874949	15.923972005464748	10.461702089880418	15.619592615530564	10.26173149398528
0.2870428853112538	44.500119395305425	43.50146831294444	56.401889717234965	55.27325878919829	61.5194989279331	60.33240169042372	65.91961763375079	64.67848380016939	72.74859369541754	71.41546110130761	0.15471075158894496	0.15589011455620452	15.861136404746503	10.483208570794886	15.55796853364518	10.28283379221648
0.28877246309209376	44.521815651587225	43.5227045120328	56.42753505511925	55.29840146404534	61.5468775637094	60.35925702329735	65.94853724441752	64.7068606322319	72.78001431625968	71.44630501886995	0.1546951294067313	0.15587433696466962	15.798460553065524	10.50470061881606	15.496501108078519	10.303921990565868
0.2905124624491269	44.54356333191739	43.54399113606951	56.45323490532816	55.32359762033583	61.5743122531362	60.38616735661745	65.97751451911485	64.73529405228446	72.81149571557981	71.47720859566851	0.15467943149136162	0.15585848289338802	15.73594476618382	10.526178130432527	15.435190648495336	10.324995987744842
0.29226294617759224	44.5653624649242	43.565328213846605	56.4789892490071	55.348847239896465	61.601802958153826	60.413132653201856	66.00654940467436	64.76378400820715	72.84303781978562	71.50817175942916	0.15466365752540298	0.15584255202186909	15.673589353038551	10.547641003211538	15.374037457848317	10.34605568351617
0.294023977451102	44.587213079278904	43.58671577420159	56.50479806712417	55.37415030438136	61.6293496404368	60.44015287560827	66.03564184759085	64.79233044754969	72.87464055484887	71.53919443744951	0.15464780719044324	0.15582654402863377	15.611394615545578	10.569089135675313	15.313041832218005	10.36710097856485
0.29579561982392083	44.60911520369788	43.60815384601954	56.53066134047224	55.399506795274156	61.6569522613959	60.46722798613629	66.06479179402437	64.82093331753352	72.90630384630735	71.57027655660113	0.15463188016708954	0.1558104585912136	15.549360848679498	10.590522427290125	15.25220406086737	10.388131774505382
0.29757793723326015	44.631068866945306	43.62964245823565	56.556579049671846	55.4249166938908	61.684610782181096	60.49435794683027	66.09399918980326	64.84959256505482	72.9380276192682	71.60141804333257	0.15461587613496777	0.1557942953861509	15.487488340590062	10.61194077854816	15.191524426369142	10.409147973981817
0.29937099400158496	44.65307409783538	43.6511816398376	56.5825511751734	55.45037998138178	61.712325163683914	60.52154271948175	66.12326398042656	64.87830813668687	72.96981179841029	71.6326188236719	0.15459979477272423	0.15577805408899895	15.425777372503944	10.633344090867467	15.131003204529407	10.430149480520413
0.3011748548389356	44.675130925234754	43.67277141986772	56.60857769725974	55.47589663873453	61.74009536653994	60.548782265631765	66.15258611106657	64.90707997868243	73.0016563079869	71.6638788232292	0.15458363575802325	0.15576173437432045	15.364228218790231	10.654732266608335	15.07064066438761	10.451136198586028
0.30298958484526295	44.69723937806484	43.69441182742542	56.634658596048425	55.50146664677582	61.76792135113123	60.576076546573304	66.18196552657128	64.9359080369764	73.03356107182826	71.69519796719905	0.15456739876754813	0.15574533591568954	15.302841147058643	10.676105209127854	15.010437068394822	10.472108033618497
0.30481524951277783	44.71939948530426	43.7161028916695	56.66079385149443	55.52708998617423	61.795803077589056	60.60342552335398	66.21140217146726	64.96479225718828	73.06552601334444	71.7265761803635	0.1545510834770017	0.1557288583856891	15.241616418134072	10.697462822725356	14.950392672304588	10.49306489196897
0.3066519147283146	44.74161127599113	43.73784464182044	56.68698344339234	55.55276663744243	61.823740505796124	60.63082915677816	66.24089598996179	64.99373258462461	73.09755105552773	71.75801338709427	0.1545346895611038	0.15571230145591264	15.180554286034749	10.718805012604207	14.890507725243879	10.514006680896273
0.3084996467757088	44.76387477922531	43.759637107162604	56.713227351378706	55.57849658093945	61.851733595389064	60.6582874074095	66.27044692594549	65.02272896428136	73.12963612095518	71.78950951135528	0.1545182166935942	0.15569566479696356	15.11965499805956	10.740131684910011	14.830782469720361	10.534933308579639
0.31035851233818973	44.7861900241708	43.78148031704653	56.73952555493453	55.60427979687312	61.879782305760855	60.68580023557328	66.30005492299483	65.05178134084639	73.16178113179129	71.82106447670532	0.1545016645472303	0.15567894807845437	15.05891879480987	10.761442746712419	14.771217141673333	10.555844684089607
0.3122285785007863	44.80855704005791	43.803374300891164	56.76587803338749	55.630116265302235	61.90788659606321	60.71336760135868	66.32971992437443	65.08088965870185	73.19398600979035	71.85267820630033	0.15448503279378817	0.15566215096900868	14.99834591022227	10.782738106008765	14.711811970515555	10.576740717415305
0.3141099127527488	44.830975856185674	43.82531908818614	56.792284765914424	55.65600596613901	61.93604642520904	60.74098946462129	66.35944187303974	65.11005386192662	73.2262506762992	71.88435062289608	0.15446832110406258	0.15564527313625887	14.937936571559476	10.804017671689508	14.652567179115067	10.597621319433529
0.31600258298998396	44.853446501923905	43.847314708493855	56.81874573154342	55.68194887915115	61.96426175187465	60.768665784985245	66.3892207116391	65.13927389429848	73.25857505225945	71.9160816488504	0.15445152914786614	0.1556283142468475	14.877690999492188	10.825281353550963	14.593482983871581	10.618486401892369
0.3179066575175057	44.875969006715614	43.869361191451794	56.84526090915635	55.707944983964275	61.99253253450229	60.79639652184567	66.4190563825165	65.16854969929676	73.29095905821012	71.94787120612577	0.1544346565940309	0.1556112739664275	14.81760940811182	10.846529062304398	14.534559594729217	10.639335877445774
0.3198222050518999	44.89854340007915	43.89145856677465	56.871830277490986	55.73399426006405	62.02085873130232	60.82418163437089	66.4489488277137	65.19788122010438	73.32340261429009	71.97971921629158	0.15441770311040678	0.15559415195966103	14.757692004875935	10.867760709481445	14.475797215136481	10.660169659555322
0.32174929472380437	44.921169711610176	43.913606864256316	56.89845381514309	55.76009668679823	62.049240300255384	60.85202108150449	66.4788979889725	65.22726839961014	73.35590564024018	72.01162560052644	0.15440066836386362	0.15557694789022194	14.697938990786497	10.888976207550513	14.417196042204523	10.680987662597545
0.32368799608040405	44.94384797098432	43.935806113772394	56.925131500569115	55.786252243379266	62.07767719911512	60.879914821968015	66.50890380773741	65.25671118041136	73.3884680554061	72.04359027962086	0.15438355202028897	0.1555596614207935	14.638350560406252	10.910175469882233	14.358756266723503	10.701789801827545
0.3256383790879404	44.96657820795895	43.958056345281975	56.95186331208803	55.81246090888616	62.10616938541012	60.90786281426287	66.53896622515775	65.28620950481584	73.42108977874051	72.07561317397933	0.15436635374459123	0.15554229221307048	14.578926901675004	10.931358410609391	14.300478072998885	10.722575993255305
0.32760051413423674	44.9893604523753	43.980357588829776	56.978649227883466	55.838722662266505	62.134716816445966	60.935865016672324	66.56908518208965	65.31576331484396	73.45377072880515	72.10769420362243	0.1543490732006968	0.15552483992775842	14.519668196207931	10.952524944779725	14.242361639122464	10.743346153791208
0.3295744720312385	45.01219473416091	44.00270987454844	57.00548922600625	55.86503748233903	62.163319449307984	60.96392138726422	66.59926061909897	65.34537255223134	73.4865108237737	72.13983328818959	0.15433171005155394	0.15550730422457404	14.46057461919736	10.973674988294079	14.184407136912341	10.76410020118783
0.33156032401756863	45.035081083331384	44.025113232660374	57.03238328437619	55.89140534779529	62.191977240862926	60.99203188389266	66.62949247646286	65.37503715843062	73.51930998143354	72.17203034694091	0.1543142639591291	0.15548968476224595	14.401646339430954	10.99480845785547	14.126614731878362	10.784838053965359
0.33355814176109866	45.058019529992656	44.047567693479834	57.059331380784364	55.91782623720197	62.22069014776147	61.02019646420033	66.65978069417234	65.40475707461378	73.55216811918838	72.20428529875966	0.15429673458441018	0.15547198119851446	14.342883519399038	11.015925271020024	14.06898458336218	10.805559631491633
0.33556799736153503	45.081010104342994	44.070073287415056	57.08633349289522	55.944300129002904	62.24945812644018	61.048415085620604	66.69012521193444	65.43453224167445	73.58508515406034	72.23659806215433	0.1542791215874063	0.15545419319013376	14.284286315258214	11.037025346156952	14.011516844495418	10.826264853931207
0.3375899633530214	45.104052836675045	44.0926300449701	57.11338959824864	55.970827001521094	62.278281133123784	61.07668770537959	66.72052596917433	65.4643626002297	73.61806100269227	72.26896855526093	0.1542614246271478	0.15543632039286942	14.225854876929588	11.058108602472203	13.954211662301532	10.846953642278095
0.3396241127067558	45.12714775737797	44.11523799674708	57.140499674262095	55.9974068329609	62.30715912382727	61.10501428049838	66.75098290503755	65.4942480906226	73.65109558135005	72.3013966958452	0.15424364336168628	0.15541836246150123	14.167589348060574	11.079174959946613	13.897069177648518	10.867625918279373
0.3416705188336247	45.15029489693925	44.13789717344785	57.167663698232516	56.02403960140977	62.33609205435783	61.1333947677948	66.781495958392	65.52418865292384	73.68418880592442	72.33388240130456	0.1542257774480971	0.15540031904982268	14.109489866081276	11.100224339348642	13.840089525298026	10.888281604444273
0.343729255586852	45.17349428594674	44.160607605876045	57.1948816473384	56.05072528484034	62.36507988031701	61.161829123885575	66.81206506783009	65.55418422693404	73.71734059193348	72.36642558867028	0.1542078265424777	0.155382189810643	14.05155656226816	11.121256662259839	13.783272833978117	10.90892062409148
0.34580039726466444	45.196745955090734	44.18336932493913	57.22215349864186	56.0774638611125	62.39412255710282	61.190317305188394	66.8426901716709	65.58423475218575	73.75055085452462	72.39902617460969	0.15418979029994956	0.15536397439578503	13.993789561744052	11.142271851011174	13.726619226401453	10.92954290128182
0.3478840186129729	45.22004993516571	44.20618236165011	57.24947922909043	56.10425530797513	62.42322003991155	61.21885926792377	66.87337120796198	65.61434016794537	73.78381950847667	72.43168407542804	0.15417166837465798	0.15534567245608813	13.936188983579996	11.163269828748525	13.670128819323509	10.950148360860112
0.34998019482807	45.243406257072536	44.229046747129615	57.2768588155194	56.1310996030683	62.45237228374016	61.24745496811721	66.9041081144819	65.64450041321548	73.8171464682022	72.46439920707091	0.15415346041977357	0.15532728364140924	13.878754940702493	11.184250519336274	13.613801723477081	10.970736928378756
0.352089001559344	45.26681495182	44.25196251260757	57.30429223465317	56.157996723924775	62.48157924338768	61.27610436160076	66.93490082874155	65.6747154267362	73.85053164774904	72.49717148512563	0.15413516608749242	0.155308807600621	13.821487539997179	11.205213847364575	13.557638043690531	10.99130853011593
0.3542105149120084	45.290276050526955	44.274929689425086	57.33177946310759	56.184946647972176	62.510840873457575	61.30480740401526	66.9657492879866	65.70498514698764	73.88397496080276	72.53000082482376	0.15411678502903714	0.15529024398161526	13.764386882457984	11.22615973826396	13.501637878984184	11.011863093153806
0.35634481144984936	45.31378958442423	44.29794830903652	57.359320477391904	56.21194935253491	62.54015712835978	61.33356405081226	66.99665342919955	65.7353095121918	73.91747632068879	72.56288714104308	0.15409831689465736	0.1552715924313023	13.707453063016146	11.247088118114334	13.445801322455736	11.032400545225755
0.35849196819798806	45.33735558485609	44.32101840301086	57.38691525391015	56.23900481483559	62.56952796231205	61.362374257255524	67.02761318910116	65.76568846031408	73.95103564037375	72.59583034830902	0.15407976133363124	0.1552528525956124	13.650686170660265	11.267998913715928	13.390128461373024	11.052920814772733
0.36065206264566085	45.36097408328246	44.34414000303379	57.41456376896345	56.26611301199721	62.59895332934235	61.3912379784232	67.05862850415276	65.79612192906552	73.98465283246797	72.62883036079702	0.15406111799426528	0.1552340241194967	13.594086288538165	11.28889205262385	13.334619377261333	11.073423830965112
0.3628251727490157	45.38464511128045	44.36731314090939	57.442265998751544	56.293273921044744	62.62843318329045	61.42015516920947	67.08969931055799	65.82660985590444	74.01832780922717	72.66188709233431	0.15404238652389637	0.15521510664692764	13.537653493936887	11.309767463093522	13.279274145910676	11.093909523660841
0.3650113769339257	45.40836870054628	44.39053784856181	57.47002191937483	56.32048751890703	62.6579674778099	61.4491257843265	67.12082554426475	65.85715217803845	74.05206048255454	72.69500045640177	0.1540235665688919	0.15519609982090068	13.481387858266316	11.330625074035197	13.224092837348508	11.114377823379982
0.36721075409881926	45.432144882896814	44.413814158037006	57.49783150683572	56.347753782418245	62.68755616636957	61.47814977830589	67.15200714096673	65.88774883242593	74.0858507640021	72.72817036613549	0.15400465777465178	0.155177003283435	13.425289447206524	11.351464815088548	13.16907551597069	11.134828661333813
0.3694233836175272	45.455973690271634	44.43714210150454	57.52569473704099	56.37507268832	62.717199202255856	61.50722710550088	67.18324403610575	65.91839975577817	74.11969856477336	72.76139673432905	0.15398565978560766	0.1551578166755734	13.369358320651372	11.372286616553538	13.114222240517847	11.155261969397543
0.37164934534214805	45.47985515473426	44.46052171125898	57.553611585802805	56.4024442132626	62.746896538573935	61.536357720087594	67.21453616487291	65.9491048845608	74.15360379572424	72.79467947343488	0.15396657224522664	0.1551385396373864	13.313594532784919	11.393090409372235	13.059533064117204	11.175677680064837
0.3738887196059291	45.50378930847427	44.4839530197218	57.58158202884096	56.42986833380703	62.77664812824987	61.565541576067055	67.24588346221081	65.97986415499574	74.1875663673655	72.82801849556624	0.15394739479600944	0.15511917180797072	13.257998132141438	11.41387612519793	13.005008034355342	11.196075726533309
0.3761415872261661	45.52777618380867	44.50743605944295	57.60960604178429	56.45734502642647	62.80645392403218	61.59477862726678	67.27728586281515	66.01067750306277	74.2215861898643	72.86141371249887	0.15392812707949477	0.15509971282545093	13.202569161601787	11.434643696293278	12.950647193274563	11.216456042595382
0.3784080295071193	45.55181581318369	44.53097086310235	57.63768360017239	56.484874267507884	62.83631387849351	61.62406882734234	67.30874330113637	66.04154486450123	74.25566317304578	72.89486503567272	0.15390876873625817	0.1550801623269818	13.147307658391583	11.455393055543027	12.896450577381984	11.236818562656481
0.3806881282429484	45.575908229176136	44.55455746351144	57.66581467945704	56.51245603335352	62.866227944032154	61.653412129778964	67.34025571138118	66.07246617481152	74.28979722639478	72.92837237619337	0.15388931940591355	0.15506051994874845	13.09221365425583	11.476124136499493	12.842418217796876	11.257163221775045
0.38298196572066395	45.60005346449533	44.57819589361499	57.69399925500421	56.54009030018277	62.89619607287403	61.68280848789338	67.37182302751465	66.1034413692571	74.32398825905788	72.9619356448342	0.15386977872711624	0.15504078532596888	13.037287175349775	11.496836873309803	12.788550140176085	11.277489955602505
0.3852896247230969	45.62425155198434	44.6018861864923	57.722237302095145	56.56777704413333	62.92621821707382	61.71225785483502	67.40344518326133	66.1344703828656	74.35823617984445	72.99555475203738	0.15385014633756222	0.15502095809289437	12.982528242333501	11.517531200699523	12.734846364759505	11.297798700337808
0.38761118853188686	45.64850252462159	44.62562837535882	57.75052879592816	56.59551624126289	62.95629432851684	61.74176018358774	67.43512211210705	66.16555315043058	74.39254089722864	73.02922960791575	0.15383042187399096	0.15500103788281058	12.927936870453777	11.538207054041777	12.681306906497412	11.318089392831098
0.3899467409304866	45.6728064155225	44.64942249356772	57.778873711620186	56.623307867550686	62.986424358920544	61.77131542697141	67.4668537473006	66.19668960651326	74.42690231935094	73.06296012225451	0.15381060497218627	0.15498102432804137	12.873513069542241	11.558864369293588	12.627931775019533	11.33836197049277
0.39229636620718694	45.69716325794088	44.67326857461127	57.807272024208224	56.65115189889889	63.0166082598361	61.80092353764334	67.49864002185521	66.22787968544378	74.46132035401969	73.09674620451257	0.15379069526697806	0.15496091705994727	12.819256843999028	11.5795030829413	12.574720974642332	11.35861637126618
0.3946601491581577	45.721573085270236	44.697166652122164	57.835723708650576	56.67904831113389	63.04684598264952	61.83058446809955	67.53048086854976	66.25912332132262	74.4957949087124	73.13058776382385	0.15377069239224397	0.15494071570892892	12.7651681929201	11.600123132069712	12.521674504470866	11.378852533673125
0.3970381750905084	45.74603593104545	44.721116759875116	57.86422873982868	56.70699708000801	63.07713747858368	61.86029817067659	67.56237621993075	66.29042044802237	74.53032589057769	73.16448470899925	0.1537505959809106	0.15492041990442845	12.711247110095428	11.620724454316587	12.468792358413339	11.399070396786556
0.39943052982536675	45.77055182894392	44.74511893178804	57.89278709254811	56.734998181200545	63.1074826986992	61.89006459755254	67.5943260083133	66.32177099918881	74.56491320643616	73.1984369485275	0.15373040566495552	0.15490002927493116	12.65749358406174	11.641306987865391	12.416074525212025	11.419269900197833
0.4018372997009759	45.795120812787296	44.76917320192361	57.921398741540386	56.76305159031945	63.137881593896395	61.91988370074875	67.62633016578302	66.35317490824262	74.59955676278251	73.23244439057716	0.15371012107540866	0.1548795434479669	12.603907598113437	11.661870671430734	12.363520988476012	11.439450984027644
0.40425857157581063	45.819742916542324	44.793279604490316	57.95006366146382	56.791157282902326	63.168334114916114	61.94975543213085	67.6583886241969	66.38463210838043	74.6342564657863	73.26650694299737	0.15368974184235495	0.15485896205011254	12.55048913034625	11.682415444240178	12.311131726726671	11.459613588911452
0.4066944328317112	45.84441817432264	44.81743817384406	57.97878182690531	56.81931523441801	63.19884021234153	61.979679743410415	67.69050131518517	66.41614253257642	74.66901222129371	73.30062451331978	0.15366926759493518	0.15483828470699257	12.49723815374091	11.702941246052433	12.25890671345951	11.479757655990397
0.4091449713770379	45.86914662038977	44.84164894448914	58.007553212381325	56.84752542026767	63.229399836599185	62.00965658614599	67.72266817015228	66.44770611358351	74.70382393482879	73.33479700875942	0.15364869796134825	0.15481751104328287	12.444154636150415	11.723448017128248	12.206845917138708	11.499883126907662
0.411610275649843	45.8939282891546	44.8659119510798	58.0363777923394	56.87578781578618	63.260012937960525	62.03968591174459	67.75488912027842	66.47932278393476	74.73869151159481	73.36902433621644	0.15362803256885232	0.15479664068271107	12.391238540350969	11.743935698210407	12.154949301255328	11.519989943766632
0.41409043462106226	45.91876321517836	44.89022722842112	58.06525554115912	56.90410239624314	63.290679466542876	62.06976767146269	67.78716409652068	66.51099247594442	74.77361485647538	73.40330640227681	0.15360727104376914	0.15477567324805955	12.338489824092903	11.764404230521905	12.103216824369156	11.540078049150907
0.41658553779772634	45.94365143317413	44.91459481147045	58.094186433153624	56.932469136844304	63.32139937231099	62.099901816407716	67.81949302961442	66.54271512170938	74.80859387403594	73.43764311321404	0.15358641301148268	0.15475460836116658	12.285908440153435	11.7848535557805	12.051648440154167	11.560147386127937
0.41909567522619073	45.96859297800788	44.939014735338546	58.123170442570604	56.96088801273262	63.352172605078096	62.13008829753903	67.85187585007444	66.57449065311023	74.84362846852487	73.47203437499014	0.15356545809644437	0.15473344564292865	12.233494336318472	11.805283616136876	12.000244097414907	11.580197898192637
0.4216209374953856	45.993587884699586	44.96348703529065	58.15220754359351	56.98935899898939	63.38299911450707	62.16032706566926	67.88431248819609	66.60631900181261	74.87871854387461	73.50648009325695	0.15354440592217253	0.1547121847133041	12.181247455462653	11.825694354176449	11.949003740121043	11.60022952926738
0.42416141574008476	46.018636188424374	44.98801174674744	58.1812977103426	57.017882070635224	63.41387885011157	62.19061807146513	67.91680287405653	66.63820009926796	74.91386400370288	73.54098017335689	0.15352325611125744	0.15469082519131322	12.129167735620285	11.846085712972126	11.89792730748195	11.62024222373293
0.4267172016441951	46.04373792451383	45.0125889052866	58.21044091687632	57.04645720263153	63.44481176125741	62.22096126544906	67.949346937516	66.67013387671525	74.94906475131398	73.57553452032471	0.15350200828536054	0.15466936669504167	12.077255109954422	11.8664576359879	11.847014733964897	11.640235926384776
0.42928838744406506	46.068893128456686	45.03721854664323	58.239637137191956	57.07508436988101	63.47579779716325	62.25135659799971	67.98194460821856	66.70212026518142	74.98432068969956	73.61014303888788	0.1534806620652192	0.15464780884164298	12.02550950684963	11.886810067118859	11.796265949320514	11.660210582418586
0.43187506593181346	46.094101835900354	45.06190070671155	58.268886345227145	57.103763547229285	63.50683690690215	62.28180401935353	68.01459581559367	66.73415919548304	75.01963172154001	73.64480563346832	0.15345921707064775	0.1546261512473402	11.973930849913813	11.907142950643902	11.745680878630083	11.680166137415654
0.4344773304586784	46.1193640826514	45.086635421545225	58.29818851486039	57.13249470946525	63.53792903940203	62.31230347960523	68.04730048885662	66.76625059822672	75.05499774920517	73.6795222081827	0.15343767292053967	0.15460439352742902	11.922519058040052	11.927456231253018	11.695259442347378	11.700102537351995
0.4370952749383861	46.144679904677055	45.111422727358935	58.32754361991256	57.16127783132268	63.569074143447324	62.342854928709365	68.08005855701029	66.79839440381075	75.09041867475578	73.71429266684413	0.1534160292328721	0.15458253529627983	11.87127404547573	11.947749854041831	11.645001556371426	11.720019728612897
0.4397289938505404	46.170049338105805	45.13626266052893	58.35695163414746	57.19011288748068	63.600272167679464	62.37345831648087	68.11286994884549	66.83059054242553	75.12589439994402	73.74911691296259	0.15339428562470547	0.15456057616733995	11.820195721773416	11.968023764422469	11.594907131990112	11.73991765788378
0.4423785822440318	46.19547241922852	45.16115525759412	58.386412531272946	57.21899985256486	63.631523060598056	62.404113592596126	68.14573459294226	66.8628389440549	75.16142482621468	73.78399484974614	0.15337244171218792	0.15453851575313812	11.76928399190183	11.988277908192686	11.544976076007515	11.759796272232052
0.4450441357404687	46.220949184499204	45.18610055525683	58.41592628494172	57.247938701148044	63.662826770561715	62.43482070659387	68.17865241767065	66.89513953847676	75.19700985470601	73.81892638010164	0.1533504971105572	0.1545163536652849	11.718538756294947	12.008512231528584	11.495208290783921	11.779655519101652
0.44772575053762753	46.24647967053611	45.21109859038391	58.44549286875241	57.2769294077514	63.69418324578917	62.46557960787623	68.21162335119193	66.92749225526427	75.23264938625076	73.8539114066359	0.15332845143414509	0.15449408951447616	11.667959910857462	12.028726680920954	11.44560367421036	11.799495346233016
0.4504235234129248	46.27206391412231	45.23614940000729	58.47511225625015	57.305971946844956	63.72559243435983	62.49639024570925	68.24464732145903	66.95989702378641	75.26834332137676	73.8889498316562	0.15330630429637715	0.1544717229104965	11.617547346962965	12.04892120315344	11.396162119768633	11.81931570166671
0.4531375517269096	46.297701952206644	45.261253021324876	58.504784420927486	57.33506629284851	63.75705428421477	62.52725256922394	68.2777242562176	66.99235377320892	75.30409156030788	73.92404155717118	0.15328405530977823	0.15444925346222152	11.567300951597645	12.06909574537167	11.346883516611342	11.839116533787092
0.4558679334267773	46.32339382190453	45.286409491701384	58.53450933622526	57.36421242013244	63.788568743157576	62.55816652741703	68.31085408300682	67.02486243249514	75.33989400296493	73.9591864848917	0.15326170408597287	0.15442668077762126	11.517220607327545	12.089250255019579	11.297767749574632	11.858897791276831
0.45861476704990445	46.3491395604987	45.31161884866903	58.56428697553327	57.39341030301848	63.82013575885509	62.58913206915174	68.34403672916028	67.05742293040674	75.3757505489662	73.99438451623165	0.15323925023569165	0.15440400446376157	11.46730619230766	12.109384679773939	11.248814699156355	11.878659423040517
0.4613781517274047	46.37493920543969	45.33688112992805	58.594117312190804	57.42265991578006	63.85175527883789	62.620149143158194	68.37727212180627	67.09003519550429	75.41166109762815	74.02963555230818	0.15321669336877033	0.15438122412681082	11.417557580445646	12.129498967675318	11.200024241697975	11.89840137835563
0.4641581871877068	46.40079279434706	45.362196373347935	58.62400031948786	57.45196123264375	63.88342725050169	62.65121769803492	68.41056018786935	67.12269915614844	75.44762554796667	74.06493949394329	0.15319403309415638	0.1543583393720378	11.367974641352703	12.149593067033493	11.15139624933181	11.91812360674703
0.4669549737601532	46.42670036500964	45.3875646169675	58.653935970665366	57.48131422778915	63.915151621107356	62.68233768224871	68.44390085407028	67.15541474050018	75.483643798697	74.10029624166363	0.15317126901990907	0.1543353498038201	11.318557240336304	12.16966692634196	11.102930589941025	11.93782605791057
0.46976861237862133	46.45266195538614	45.412985898995714	58.68392423891583	57.51071887534982	63.94692833778181	62.713509044135556	68.47729404692694	67.18818187652145	75.51971574823479	74.13570569570142	0.15314840075320538	0.15431225502564327	11.269305238489324	12.189720494330686	11.054627127316053	11.957508681804029
0.4725992045851658	46.478677603605846	45.43846025781223	58.7139650973839	57.54017514941374	63.978757347518425	62.74473173190117	68.51073969275473	67.22100049197587	75.55584129469624	74.17116775599489	0.15312542790034073	0.15428905464010662	11.220218492806453	12.209753720051594	11.006485721207355	11.977171428688962
0.4754468525336833	46.50474734796944	45.46398773196825	58.74405851916745	57.569683024024236	64.01063859717827	62.77600569362198	68.54423771766787	67.25387051442965	75.59202033589956	74.20668232218938	0.15310235006673453	0.15426574824892567	11.171296856158733	12.229766552765795	10.958506227310863	11.99681424901064
0.47831165899359906	46.53087122694915	45.48956836018663	58.774204477317475	57.599242473180034	64.04257203348996	62.80733087724514	68.57778804757918	67.28679187125157	75.62825276936465	74.2422492936372	0.15307916685693207	0.15424233545293506	11.12254017723535	12.249758941869004	10.910688497235242	12.016437093361674
0.4811937273535759	46.55704927918939	45.51520218136254	58.80440294483887	57.62885347083598	64.07455760305051	62.83870723058927	68.61139060820096	67.3197644896139	75.66453849231385	74.27786856939836	0.15305587787460892	0.1542188158520945	11.073948300747361	12.269730837007955	10.863032378692878	12.036039912594788
0.4840931616252451	46.58328154350735	45.540889234564084	58.83465389469096	57.658515990903574	64.10659525232579	62.87013470134507	68.64504532504554	67.35278829649279	75.7008774016726	74.31354004824124	0.15303248272257391	0.15419518904548826	11.025521067405862	12.289682188044026	10.815537715472601	12.055622657760978
0.4870100664469608	46.609568058893366	45.5666295590326	58.86495729978799	57.688230007251406	64.13868492765121	62.90161323707575	68.67875212342574	67.38586321866883	75.73726939406983	74.34926362864282	0.1530089810027718	0.15417145463133214	10.977258313898346	12.309612944956825	10.768204347396022	12.075185280013102
0.4899445470875755	46.63590886451116	45.592423194182906	58.89531313299918	57.71799549370522	64.17082657523162	62.933142785217115	68.71251092845502	67.41898918272713	75.77371436583799	74.38503920878887	0.15298537231628928	0.15414761220697626	10.92915987298511	12.329523057884217	10.721032110452143	12.094727730673185
0.49289670945023945	46.66230399969845	45.61827017960389	58.925721367149514	57.74781242404867	64.20302014114225	62.96472329307838	68.7463216650483	67.45216611505809	75.8102122130139	74.42086668657473	0.15296165626335698	0.1541236613689083	10.881225573566553	12.349412477162332	10.674020836853742	12.114249961259702
0.4958666600762229	46.68875350396717	45.64417055505883	58.95618197501985	57.777680772023565	64.2352655713288	62.99635470784238	68.78018425792204	67.48539394185771	75.8467628313388	74.45674595960537	0.15293783244335343	0.15409960171275808	10.833455240686817	12.369281153265547	10.627170355011913	12.133751923427553
0.4988545061487607	46.71525741700398	45.67012436048573	58.986694929347564	57.80760051133024	64.26756281160809	63.02803697656606	68.81409863159499	67.51867258912792	75.88336611625897	74.49267692519598	0.152913900454809	0.15407543283330033	10.785848695553796	12.389129036764643	10.580480489579713	12.153233568906217
0.5018603554969207	46.74181577867011	45.69613163599728	59.01726020282629	57.83757161562755	64.29991180766788	63.05977004618039	68.84806471038787	67.55200198267666	75.92002196292553	74.5286594803717	0.1528898598954103	0.15405115432446015	10.738405755597341	12.408956078352276	10.533951061510379	12.172694849563413
0.5048843165994948	46.768428629002145	45.722192421881616	59.04787776810677	57.86759405853354	64.33231250506773	63.09155386349114	68.88208241842433	67.58538204811859	75.95673026619514	74.56469352186852	0.1528657103620032	0.15402676577931598	10.691126234542025	12.428762228855703	10.487581888124623	12.192135717394194
0.5079264985889148	46.79509600821179	45.748306758602084	59.07854759779664	57.89766781362535	64.36476484923881	63.12338837517882	68.91615167963074	67.61881271087502	75.99349092063001	74.600778946133	0.15284145145059816	0.15400226679010454	10.644009942334378	12.448547439105823	10.441372783037878	12.211556124406343
0.5109870112551897	46.8218179566862	45.7744746867975	59.10926966446069	57.92779285443935	64.39726878548412	63.155273527798755	68.95027241773643	67.65229389617397	76.03030382049778	74.63691564932246	0.15281708275637326	0.15397765694822352	10.597056685348434	12.468311660113613	10.395323556356743	12.230956022758619
0.5140659650498691	46.84859451498833	45.80069624728255	59.14004394062139	57.95796915447173	64.42982425897918	63.18720926778184	68.98444455627435	67.68582552905102	76.06716885977247	74.67310352730561	0.1527926038736791	0.1539529358442384	10.550266266314793	12.488054842937345	10.34943401460805	12.250335364671628
0.5171634710900281	46.875425723856665	45.82697148104762	59.17087039875853	57.98819668717816	64.46243121477163	63.21919554143406	69.01866801858068	67.7194075343487	76.10408593213371	74.70934247566204	0.15276801439604282	0.15392810306788351	10.503638484331532	12.507776938626193	10.303703960784333	12.269694102362337
0.5202796411622786	46.902311624205595	45.853300429258994	59.20174901130958	58.0184754259741	64.49508959778157	63.251232294937004	69.05294272779517	67.75303983671715	76.14105493096733	74.74563238968267	0.152743313916172	0.15390315820806955	10.457173135017001	12.527477898353027	10.258133194442053	12.28903218816231
0.5234145877268029	46.92925225712538	45.879683133258865	59.23267975066984	58.04880534423489	64.52779935280186	63.28331947434791	69.08726860686144	67.78672236061405	76.17807574936545	74.78197316436983	0.15271850202595988	0.1538781008528867	10.41087001044798	12.54715767327616	10.212721511663403	12.3083495743831
0.5265684239214125	46.95624766388207	45.90611963456537	59.26366258919216	58.07918641529566	64.56056042449775	63.31545702559954	69.12164557852668	67.8204550303045	76.21514828012609	74.81836469443695	0.15269357831648986	0.15385293058960747	10.364728899194233	12.566816214533901	10.167468705103602	12.327646213321714
0.5297412635656308	46.98329788591742	45.93260997487237	59.29469749918709	58.10961861245121	64.59337275740712	63.34764489450022	69.15607356534176	67.85423776986119	76.25227241575334	74.85480687430866	0.15266854237803884	0.15382764700469545	10.318749586502236	12.586453473393703	10.122374564145503	12.346922057397023
0.5329332211648017	47.01040296484932	45.95915419604994	59.32578445292323	58.14010190895664	64.62623629594096	63.37988302673442	69.19055248966181	67.88807050316487	76.28944804845791	74.8912995981214	0.15264339380008377	0.1538022496838061	10.272931854135095	12.60606940100297	10.07743887477045	12.366177058920584
0.5361444119142209	47.03756294247085	45.985752340143435	59.356923422626316	58.170636278026194	64.65915098438222	63.412171367861646	69.22508227364509	67.92195315390323	76.32667507015577	74.92784275972201	0.15261813217130435	0.15377673821179333	10.227275480492608	12.62566394849091	10.032661419652868	12.385411170174848
0.5393749517032939	47.06477786075093	46.012404449374124	59.38811438047994	58.20122169283413	64.6921167668869	63.44450986331736	69.25966283925395	67.95588564557191	76.36395337246931	74.96443625266883	0.15259275707958944	0.1537511121727142	10.181780240745866	12.645237067066773	9.988041978303954	12.404624343518662
0.5426249571197181	47.09204776183376	46.039110566138646	59.41935729862506	58.231858126514176	64.72513358748334	63.476898458412485	69.2942941082543	67.98986790147394	76.4012828467265	75.00107997023109	0.1525672681120411	0.15372537114983373	10.13644590669901	12.664788707757907	9.943580326926167	12.423816531139892
0.5458945454536906	47.11937268803855	46.0658707330087	59.45065214915962	58.26254555215915	64.758201390072	63.509337098333006	69.3289760022153	68.02389984471942	76.43866338396066	75.0377738053884	0.1525416648549802	0.15369951472563056	10.091272246942026	12.684318821611669	9.899276238582388	12.442987685248227
0.5491838347021408	47.14675268185963	46.09268499273126	59.48199890413892	58.29328394282134	64.79132011842583	63.54182572814047	69.36370844250968	68.05798139822589	76.47609487491083	75.07451765083131	0.15251594689395012	0.15367354248180037	10.046259026896223	12.703827359633578	9.855129483223209	12.462137757995151
0.5524929435729888	47.17418778596584	46.119553388227864	59.51339753557485	58.32407327151176	64.82448971618958	63.57436429277121	69.39849135031318	68.09211248471767	76.51357721002084	75.11131139896035	0.15249011381372396	0.15364745399926244	10.001406008779668	12.72331427267818	9.811139827646912	12.481266701403001
0.55582199148943	47.20167804320037	46.14647596259452	59.54484801543592	58.35491351120014	64.8577101268798	63.606952737036394	69.43332464660445	68.12629302672597	76.55111027943957	75.14815494188626	0.1524641651983073	0.15362124885816547	9.956712951669033	12.742779511543631	9.767307035586782	12.500374467419533
0.5591710985942444	47.229223496580346	46.17345275910127	59.576350315646806	58.385804634814484	64.89098129388447	63.63959100562164	69.46820825216474	68.16052294658829	76.58869397302021	75.18504817142922	0.15243810063094512	0.15359492663789037	9.912179611592364	12.762223026922584	9.723630867774773	12.51946100791065
0.5625403857541326	47.256824189296516	46.200483821191916	59.60790440808815	58.41674661524093	64.9243031604629	63.67227904308693	69.5031420875778	68.19480216644855	76.62632818032034	75.221990979119	0.1524119196941273	0.15356848691705896	9.867805741487246	12.781644769400373	9.680111081923314	12.538526274607648
0.565929974564078	47.28448016471279	46.22756919248353	59.639510264596105	58.447739425323206	64.95767566974517	63.70501679386605	69.53812607322932	68.2291306082565	76.66401279060116	75.25898325619421	0.15238562196959302	0.15354192927353735	9.823591091293565	12.80104468940226	9.636747432792617	12.557570219114496
0.569339987351735	47.31219146636575	46.254708916766	59.67116785696198	58.478783037862364	64.99109876473197	63.73780420226643	69.57316012930673	68.26350819376741	76.70174769282737	75.29602489360221	0.1523592070383361	0.15351525328444107	9.779535407928051	12.820422737197077	9.593539672188854	12.576592792858719
0.5727705471818436	47.33995813796404	46.28190303800144	59.702877156931535	58.509877425616075	65.02457238829386	63.77064121246843	69.6082441757985	68.29793484454157	76.73953277566636	75.33311578199812	0.15233267448061213	0.15348845852614285	9.735638435418878	12.839778862959065	9.550487549078753	12.595593947182351
0.5762217778606706	47.367780223388216	46.309151600324	59.73463813620518	58.54102256129872	65.05809648317152	63.80352776852557	69.64337813249449	68.33241048194444	76.77736792748843	75.37025581174524	0.1523060238759428	0.1534615445742772	9.691899914892929	12.859113016702395	9.507590809589601	12.614573633280088
0.5796938039404782	47.39565776668988	46.336454648039044	59.76645076643686	58.57221841758044	65.09167099197471	63.83646381436352	69.67856191898481	68.3669350271456	76.81525303636568	75.40744487291391	0.15227925480312274	0.15343451100374556	9.648319584533965	12.87842514816657	9.464849196952855	12.633531802050129
0.5831867507240184	47.423590812090914	46.36381222562242	59.798315019233584	58.60346496708657	65.12529585718184	63.869449293779624	69.71379545465932	68.40150840111836	76.85318799007145	75.44468285528093	0.15225236684022347	0.15340735738872327	9.604897179724503	12.897715206949215	9.422262451666029	12.652468404276078
0.5867007442690553	47.45157940398316	46.3912243777201	59.8302308661551	58.63476218239739	65.15897102113966	63.90248415044271	69.74907865870756	68.43613052463955	76.89117267608013	75.48196964832938	0.15222535956460193	0.15338008330266548	9.561632433060367	12.916983142444224	9.379830311483602	12.671383390537812
0.5902359113929144	47.479623586927545	46.418691149147364	59.86219827871309	58.66611003604723	65.19269642606255	63.93556832789228	69.78441145011783	68.47080131828866	76.92920698156621	75.51930514124771	0.152198232552904	0.15335268831831247	9.518525074387071	12.93622890387087	9.337552511466129	12.690276711222396
0.5937923796770596	47.50772340565359	46.44621258488827	59.89421722837085	58.69750850052425	65.22647201403227	63.968701769538264	69.81979374767705	68.50552070244778	76.9672907934042	75.55668922292955	0.152170985381072	0.1533251720076971	9.47557483080709	12.955452440171939	9.295428783978423	12.709148316464052
0.597370277471697	47.535878905058276	46.47378873009459	59.926287686542125	58.72895754826927	65.26029772699677	64.00188441865996	69.85522546996965	68.54028859730032	77.00542399816715	75.5941217819725	0.15214361762435144	0.1532975339421494	9.432781426679867	12.974653699986447	9.25345885871684	12.727998156100512
0.6009697339004076	47.564090130205386	46.50141963008516	59.95840962459064	58.760457151675276	65.29417350676982	64.03511621840558	69.89070653537705	68.57510492283073	77.04360648212645	75.63160270667765	0.15211612885729556	0.15326977369230477	9.390144583767324	12.993832631782425	9.211642462802047	12.746826179789423
0.6045908788648067	47.59235712632484	46.52910533034516	59.99058301382946	58.792007283086825	65.3280992950305	64.06839711179171	69.92623686207725	68.60996959882391	77.08183813125106	75.66913188504901	0.15208851865377312	0.15324189082810846	9.347664021226592	13.012989183775062	9.1699793208154	12.765632336948329
0.6082338430492322	47.62067993881169	46.556845876525216	60.02280782552019	58.82360791479923	65.36207503332233	64.10172704170262	69.96181636804398	68.64488254486454	77.12011883120684	75.70670920479283	0.15206078658697378	0.1532138849188243	9.305339455571811	13.032123303828484	9.128469154746199	12.78441657663825
0.611898757925461	47.64905861322502	46.58464131444027	60.055084030871896	58.85525901905752	65.39610066305235	64.13510595088913	69.9974449710458	68.679843680336	77.15844846735536	75.74433455331634	0.1520329322294159	0.15318575553303945	9.263170600796002	13.051234939530332	9.087111684106276	12.803178847656454
0.6155857557574533	47.677493195287354	46.61249169006898	60.087411601040614	58.886960568055926	65.43017612549063	64.1685337819683	70.03312258864557	68.71485292442006	77.19682692475351	75.78200781772736	0.152004955152952	0.15315750223867233	9.221157168376521	13.07032403818448	9.045906625940916	12.821919098529179
0.6192949696061266	47.70598373088328	46.64039704955246	60.11979050712821	58.91871253393679	65.46430136176923	64.20201047742238	70.06884913819947	68.74991019609571	77.23525408815232	75.8197288848334	0.15197685492877577	0.15312912460297817	9.17929886730235	13.089390546761933	9.004853694872509	12.840637277440692
0.6230265333341571	47.7345302660587	46.668357439193436	60.15222072018161	58.950514888789805	65.4984763128815	64.23553597959807	70.10462453685636	68.78501541413868	77.27372984199631	75.85749764114067	0.15194863112743018	0.15310062219255752	9.13759540411229	13.108434411888084	8.963952603093276	12.859333332240567
0.6267805816108112	47.76313284701947	46.69637290545498	60.184702211191656	58.98236760465087	65.53270091968098	64.26911023070545	70.14044870155655	68.82016849712022	77.31225407042228	75.89531397285303	0.15192028331881183	0.15307199457336207	9.096046482944075	13.127455579842717	8.923203060445303	12.878007210434589
0.6305572499168048	47.791791520130616	46.72444349495966	60.217234951092415	59.014270653501384	65.56697512288075	64.30273317281737	70.17632154903134	68.85536936340655	77.3508266572587	75.93317776587146	0.15189181107218	0.15304324131070196	9.054651805552567	13.14645399658366	8.882604774456922	12.896658859219315
0.634356674549194	47.82050633191485	46.752569254488236	60.24981891075986	59.04622400726704	65.6012988630523	64.33640474786833	70.2122429958018	68.89061793115776	77.38944748602438	75.97108890579277	0.1518632139561635	0.15301436196925344	9.013411071338851	13.16542960764491	8.842157450333616	12.915288225376571
0.6381789926262927	47.84927732905154	46.78075023097847	60.28245406101098	59.07822763781687	65.63567208062457	64.37012489765351	70.24821295817786	68.92591411832686	77.42811643992763	76.00904727790859	0.15183449153876702	0.15298535611306485	8.972323977412088	13.184382358207586	8.80186079102532	12.933895255333482
0.642024342092622	47.878104558375455	46.80898647152399	60.31514037260264	59.11028151696211	65.670094715883	64.40389356382788	70.28423135225738	68.96125784265891	77.46683340186527	76.04705276720453	0.151805643387379	0.15295622330556657	8.9313902185786	13.203312193032616	8.761714497233697	12.952479895102442
0.6458928617238878	47.90698806687533	46.83727802337286	60.347877816230344	59.14238561645502	65.70456670896823	64.43771068790488	70.32029809392489	68.99664902168973	77.50559825442119	76.0851052583588	0.1517766690687784	0.15292696310957524	8.890609487443726	13.222219056513495	8.72171826749036	12.97104209033023
0.6497846911319898	47.9359279016929	46.865624933926696	60.380666362527435	59.17453990798815	65.73908799987561	64.47157621125592	70.35641309885114	69.03208757274548	77.54441087986592	76.1232046357417	0.15174756814914403	0.15289757508730384	8.849981474384549	13.241102892596246	8.681871798165957	12.989581786248891
0.6536999707700591	47.96492411012103	46.89402725073868	60.413505982063334	59.20674436319248	65.77365852845327	64.50549007510861	70.39257628249108	69.06757341294072	77.58327116015462	76.16135078341367	0.151718340194059	0.15286805880036772	8.809505867548069	13.25996364472303	8.642174783424707	13.008098927568426
0.6576388419375281	47.99397673960262	46.9224850215126	60.44639664534264	59.238998953636624	65.80827823440144	64.53945222054588	70.42878756008338	69.10310645917785	77.62217897692639	76.19954358512464	0.15168898476852144	0.15283841380979413	8.769182353011274	13.278801255972212	8.602626915402652	13.026593458656862
0.661601446785229	48.023085837729106	46.950998294101375	60.479338322803834	59.27130365082557	65.84294705727123	64.57346258850504	70.4650468466491	69.13868662814589	77.66113421150301	76.23778292431278	0.15165950143695028	0.15280863967602765	8.729010614739309	13.297615668974686	8.563227884169464	13.045065323432937
0.6655879283205246	48.05225145223905	46.97956711650564	60.51233098481811	59.303658426199426	65.87766493646353	64.60752111977641	70.5013540569907	69.17431383631944	77.70013674488787	76.27606868410346	0.15162988976319405	0.15277873595894087	8.688990334560913	13.31640682579382	8.5239773776957	13.063514465255139
0.6695984304124688	48.081473631016195	47.0081915368718	60.545374601687435	59.336063251131606	65.91243181122715	64.64162775500172	70.53770910569015	69.20998799995684	77.739186457764	76.31440074730718	0.15160014931053845	0.1527487022178402	8.649121192305756	13.3351746680637	8.484875081999235	13.081940827074504
0.6736330977969988	48.1107524220885	47.036871603491164	60.57846914364399	59.368518096928284	65.9472476206584	64.67578243467364	70.57411190710856	69.24570903509992	77.7782832304937	76.3527789964195	0.1515702796417142	0.1527185380114757	8.60940286580535	13.35391913694184	8.445920681123425	13.100344351354579
0.6776920760821589	48.14008787362598	47.06560736479775	60.611614580848105	59.40102293482626	65.98211230369905	64.70998509913366	70.61056237538423	69.28147685757182	77.81742694311644	76.39120331361867	0.15154028031890657	0.15268824289804758	8.569835030853937	13.372640172990941	8.407113857131662	13.118724979993203
0.6817755117533548	48.16948003393933	47.09439886936697	60.64481088338708	59.43357773599193	66.01702579913531	64.74423568857127	70.64706042443157	69.31729138297621	77.85661747534782	76.42967358076483	0.15151015090376127	0.15265781643521606	8.530417361326727	13.391337716289854	8.368454290196496	13.137082654400729
0.6858835521786408	48.19892895147798	47.12324616591374	60.678058021273515	59.46618247151955	66.05198804559623	64.77853414302224	70.6836059679396	69.35315252669567	77.89585470657799	76.46818967939831	0.15147989095739514	0.1526272581801098	8.491149529206268	13.4100117063972	8.32994165862874	13.155417315470913
0.6900163456140378	48.2284346748287	47.15214930329102	60.71135596444415	59.498837112430124	66.08699898155267	64.81288040236765	70.72019891937093	69.3890602038907	77.93513851587062	76.50675149073867	0.15144950004040306	0.15259656768933347	8.452031204560626	13.428662082280425	8.291575638872018	13.17372890353181
0.6941740412088835	48.25799725271333	47.181108330487675	60.744704682757735	59.53154162966931	66.1220585453152	64.84727440633192	70.75683919195971	69.42501432949774	77.97446878196074	76.5453588956826	0.15141897771286714	0.15256574451897695	8.41306205561159	13.447288782355827	8.253355905557328	13.192017358363955
0.6983567890112157	48.28761673398744	47.21012329662714	60.778104145994035	59.564295994106466	66.15716667503334	64.88171609448187	70.79352669871095	69.46101481822845	78.01384538325397	76.58401177480317	0.15138832353436585	0.15253478822462418	8.374241748770146	13.465891744473993	8.215282131535787	13.210282619178543
0.702564739973187	48.31729316763796	47.239194250965035	60.811554323851645	59.59710017653243	66.19232330869336	64.91620540622476	70.83026135239827	69.49706158456758	78.0532681978244	76.62271000834774	0.1513575370639818	0.15250369836136243	8.335569948620105	13.484470905819762	8.177353987869537	13.228524624559213
0.7067980459565127	48.347026602781476	47.268321242887595	60.84505518594654	59.62995414765818	66.22752838411704	64.95074228080692	70.86704306556271	69.53315454277173	78.0927371034132	76.66145347623653	0.15132661786031085	0.15247247448378984	8.297046318026332	13.503026203052286	8.139571143932699	13.246743312545732
0.7110568597379514	48.3768170886623	47.29750432190964	60.878606701810476	59.66285787811319	66.2627818389601	64.98532665731229	70.90387175051139	69.56929360686803	78.13225197742725	76.70024205806135	0.15129556548147244	0.15244111614602684	8.258670518126564	13.521557572203164	8.101933267411368	13.264938620575776
0.7153413350148182	48.40666467465045	47.32674353767271	60.912208840889164	59.69581133844368	66.29808361071056	65.0199584746608	70.94074731931568	69.60547869065243	78.17181269693738	76.73907563308384	0.1512643794851166	0.15240962290172314	8.22044220832231	13.540064948621875	8.064440024283613	13.283110485415818
0.7196516264105322	48.43656941023927	47.35603893994267	60.945861572540196	59.728814499110534	66.33343363668678	65.05463767160637	70.97766968380932	69.64170970768778	78.21141913867633	76.77795408023351	0.15123305942843393	0.15237799430406807	8.182361046359802	13.558548267019432	8.027091078899502	13.301258843190226
0.7239878894801961	48.466531345043705	47.385390578607954	60.97956486603158	59.761867330487895	66.3688318540361	65.08936418673566	71.01463875558733	69.6779865713027	78.25107117903762	76.81687727810649	0.15120160486816647	0.15234622990580038	8.14442668837728	13.577007461495668	7.989886094047506	13.319383629448566
0.7283502807162107	48.496550528798004	47.41479850367747	61.01331869053984	59.79496980286128	66.40427819973304	65.12413795846633	71.05165444600401	69.71430919458979	78.2907686940737	76.85584510496392	0.15117001536061458	0.1523143292592169	8.106638788841337	13.595442465380984	7.952824730868997	13.337484778972794
0.7327389575539218	48.5266270113532	47.44426276527795	61.04712301514759	59.828121886425215	66.43977261057705	65.1589589250447	71.08871666617085	69.75067749040342	78.33051155949346	76.8948574387294	0.15113829046164834	0.15228229191618253	8.068997000711533	13.61385321142916	7.9159066490174155	13.355562225959147
0.7371540783773028	48.55676084267552	47.47378341365249	61.080977808842576	59.861323551282226	66.47531502319174	65.19382702454504	71.12582532695588	69.7870913713591	78.37029965066189	76.93391415698864	0.15110642972671703	0.15225011742814062	8.031500975384006	13.632239631670018	7.879131506622798	13.37361590391265
0.74159580252467	48.58695207284344	47.50336049915765	61.11488304051471	59.894574767440005	66.5109053740219	65.22874219486673	71.16298033898052	69.82355074983055	78.41013284259685	76.97301513698619	0.15107443271085633	0.15221780534612112	7.994150362660548	13.65060165729301	7.842498960259945	13.391645745516144
0.746064290294433	48.617200752045505	47.53299407226125	61.14883867895445	59.92787550480976	66.54654359933211	65.26370437373279	71.20018161261858	69.86005553794851	78.45001100996778	77.01216025562448	0.15104229896870272	0.1521853552207532	7.9569448109414225	13.66893921891824	7.8060086651166785	13.40965168288858
0.7505597029508803	48.64750693057826	47.5626841835404	61.18284469285095	59.96122573320447	66.58222963520512	65.29871349868836	71.23742905799442	69.89660564759906	78.4899340270941	77.05134938946196	0.15101002805449973	0.15215276660227245	7.919883967147143	13.68725224638365	7.769660274928356	13.427633647364928
0.7550822027299987	48.67787065884338	47.59243088367864	61.21690105078966	59.99462542233637	66.6179634175394	65.3337695070982	71.27472258498074	69.93320099042141	78.52990176794289	77.09058241471091	0.15097761952210956	0.15212003904053423	7.8829674767193865	13.705540668690446	7.733453441987876	13.44559156946707
0.7596319528453285	48.70829198734529	47.622234223463565	61.25100772125014	60.028074541814945	66.65374488204725	65.36887233614492	71.31206210319661	69.96984147780593	78.56991410612684	77.12985920723544	0.15094507292502254	0.15208717208502012	7.846194983726491	13.723804414144979	7.697387817241179	13.463525379047496
0.7642091174938536	48.738770966688776	47.65209425378463	61.285164672604154	60.06157306114504	66.68957396425301	65.40402192282721	71.34944752200595	70.0065270208927	78.60997091490273	77.16917964255002	0.15091238781636923	0.1520541652848522	7.809566130898929	13.742043410309634	7.661463050314524	13.48143500520564
0.7688138618619275	48.76930764757634	47.68201102563035	61.31937187311345	60.09512094972457	66.72545059949104	65.43921820395776	71.38687875051532	70.0432575305694	78.65007206716932	77.20854359581735	0.1508795637489283	0.1520210181888019	7.773080559548362	13.760257583844577	7.625678789450831	13.499320376165997
0.7734463521312342	48.799902080805275	47.711984590085564	61.35362929092698	60.12871817684195	66.76137472290297	65.47446111616074	71.42435569757149	70.08003291746877	78.69021743546462	77.2479509418457	0.15084660027513885	0.15198773034529928	7.736737909713156	13.778446860675103	7.590034681648831	13.51718141944366
0.7781067554847866	48.83055431726556	47.74201499832931	61.387936894079544	60.16236471167459	66.79734626943664	65.50975059587059	71.46187827176031	70.11685309196766	78.73040689196509	77.28740155508821	0.15081349694711052	0.15195430130244683	7.700537820128375	13.796611165889772	7.554530372610316	13.535018061700612
0.7827952401129585	48.86126440793637	47.77210230163139	61.422294650488375	60.19606052328566	66.83336517384282	65.54508657932881	71.49944638140353	70.15371796418377	78.7706403084821	77.32689530963926	0.15078025331663444	0.1519207306080284	7.664479928246692	13.814750423702208	7.519165506797435	13.552830228758467
0.7875119752195561	48.892032403883995	47.80224655135033	61.45670252795166	60.22980558062257	66.86943137067387	65.58046900258279	71.53705993455756	70.19062744397453	78.81091755646095	77.3664320792336	0.15074686893519362	0.15188701780952002	7.628563870324797	13.832864557551147	7.483939727491816	13.570617845678498
0.792257131027923	48.92285835625859	47.83244779893022	61.491160494145674	60.263599852514176	66.90554479428106	65.61589780148299	71.57471883901093	70.22758144093454	78.85123850697815	77.40601173724367	0.15071334335397527	0.15185316245410227	7.592789281372461	13.850953489944004	7.448852676751812	13.588380836594297
0.7970308787870847	48.953742316291354	47.86270609589783	61.525668516622424	60.29744330766844	66.94170537881242	65.65137291168094	71.6124230022821	70.26457986439347	78.89160303073932	77.44563415667751	0.15067967612388036	0.1518191640886712	7.557155795243489	13.869017142558732	7.413903995512555	13.606119124842735
0.8018333907779276	48.98468433529177	47.89302149386012	61.56022656280728	60.33133591467017	66.97791305821052	65.68689426862707	71.65017233161741	70.30162262341405	78.93201099807703	77.48529921017676	0.15064586679553538	0.15178502225984855	7.521663044615707	13.887055436141964	7.379093323536836	13.623832632827543
0.8066648403194178	49.01568446464429	47.92339404450067	61.59483459999612	60.365277641978075	67.01416776620985	65.722461807568	71.68796673398852	70.33870962678945	78.97246227894831	77.52500677001397	0.15061191491930453	0.1517507365139954	7.486310661026437	13.905068290525378	7.344420299485137	13.64152128205933
0.8115254017748545	49.046742755805546	47.95382379957725	61.62949259535307	60.39926845792272	67.05046943633468	65.75807546354463	71.72580611609038	70.37584078304148	79.01295674293264	77.56475670809084	0.1505778200453003	0.15171630639722164	7.451098274965261	13.92305562470574	7.309884560986575	13.659184993231975
0.8164152505581643	49.07785926030134	47.984310810918586	61.664200515907964	60.433308330703824	67.08681800189679	65.79373517138973	71.76369038433911	70.41301600041825	79.05349425922967	77.60454889593595	0.1505435817233961	0.1516817314553998	7.416025515788533	13.94101735665572	7.275485744554317	13.676823686028001
0.8213345631402307	49.10903402972311	48.01485513042111	61.69895832855324	60.467397228387405	67.12321339599248	65.82944086572515	71.80161944486895	70.45023518689146	79.09407469665636	77.64438320470188	0.1505091995032359	0.15164701123417465	7.3810920118221475	13.958953403434862	7.241223485700175	13.694437279240447
0.8262835170552626	49.14026711572523	48.04545681004611	61.73376600004177	60.50153511890351	67.1596555515007	65.86519248095988	71.83959320353067	70.48749825015463	79.13469792364536	77.68425950516362	0.15047467293424915	0.1516121452789777	7.346297390385189	13.976863681175018	7.207097418938247	13.71202569074012
0.8312622909072027	49.171558570021396	48.076115901816365	61.76862349698384	60.53572197004329	67.19614440108018	65.90098995128723	71.87761156588866	70.5248050976203	79.17536380824195	77.72417766771567	0.15044000156565995	0.15157713313503718	7.311641277763556	13.994748104973041	7.173107177776728	13.729588837382835
0.8362710643761712	49.202908444381386	48.1068324578128	61.80353078584434	60.56995774945626	67.2326798771668	65.93683321068237	71.91567443721853	70.5621556364177	79.2160722181019	77.76413756236977	0.15040518494650132	0.15154197434739125	7.277123299295454	14.012606588976269	7.139252394790674	13.747126635098539
0.8413100182249524	49.23431679062795	48.13760653017152	61.83848783294018	60.60424242464769	67.26926191197133	65.97272219289991	71.95378172250484	70.59954977339049	79.2568230204889	77.80413905875258	0.15037022262562583	0.1515066684609009	7.242743079355023	14.030439046309766	7.105532701607444	13.764638998796727
0.8463793343055166	49.265783660633005	48.16843817108	61.873494604437134	60.638575962975544	67.30589043747635	66.00865683147103	71.99193332643826	70.63698741509394	79.29761608227201	77.84418202610298	0.15033511415171935	0.15147121502026142	7.208500241420552	14.048245389136355	7.071947728987652	13.782125842466485
0.8514791955655843	49.29730910631475	48.19932743277437	61.908551066347485	60.67295833164823	67.34256538543427	66.04463705970153	72.03012915341358	70.67446846779316	79.33845126992362	77.88426633327028	0.15029985907331242	0.15143561357001617	7.174394408041735	14.066025528522005	7.03849710677332	13.799587079001867
0.8566097860552276	49.3288931796334	48.23027436753502	61.94365718452626	60.707389497720726	67.37928668736366	66.08066281066809	72.06836910752624	70.71199283745936	79.37932844951585	77.92439184871041	0.15026445693879348	0.1513998636545681	7.140425200902428	14.083779374510414	7.005180463947909	13.817022620280113
0.861771290933513	49.36053593258839	48.26127902768405	61.978812924669114	60.74186942809266	67.41605427454749	66.11673401721666	72.10665309257065	70.74956042976855	79.42024748671912	77.96455844048472	0.15022890729642185	0.15136396481819422	7.106592240847931	14.101506836113913	6.971997428689974	13.834432377188932
0.8669638964751838	49.392237417214126	48.29234146558098	62.014018252308645	60.776398089504625	67.45286807802958	66.15285061195895	72.14498101203681	70.78717115009793	79.46120824679858	78.00476597625648	0.1501932096943402	0.15132791660505684	7.072895147880445	14.119207821226155	6.938947628344067	13.851816259510088
0.8721877900773816	49.4239976855768	48.32346173361963	62.0492731328118	60.81097544853559	67.48972802861228	66.18901252727015	72.18335276910807	70.8248249035239	79.50221059461205	78.04501432328877	0.15015736368058746	0.1512917185592181	7.039333541234555	14.13688223671852	6.906030689497129	13.869174176013985
0.877443160266411	49.45581678977041	48.35463988422422	62.084577531376596	60.84560147159973	67.5266340568535	66.22521969528596	72.2217682666583	70.86252159481921	79.5432543946072	78.08530334844168	0.15012136880311228	0.15125537022465338	7.005907039329941	14.154529988305512	6.873246237949388	13.886506034346894
0.8827301967045416	49.48769478191292	48.38587596984561	62.11993141302884	60.88027612494321	67.56358609306356	66.26147204789962	72.26022740724893	70.90026112844997	79.58433951081854	78.12563291816954	0.15008522460978657	0.15121887114526275	6.97261525984959	14.172150980597507	6.840593898759835	13.903811741041864
0.8880490901968541	49.51963171414264	48.41717004295765	62.15533474261918	60.91499937464116	67.60058406730268	66.29776951675915	72.29873009312644	70.93804340857326	79.62546580686501	78.16600289851826	0.15004893064841807	0.15118222086488772	6.939457819747986	14.189745117106213	6.8080732962862385	13.921091201567833
0.8934000326981257	49.55162763861417	48.44852215605336	62.19078748481976	60.949771186594596	67.63762790937767	66.33411203326453	72.33727622621936	70.9758683390343	79.66663314594705	78.20641315512279	0.15001248646676496	0.15114541892732247	6.906434335270205	14.207312300171907	6.775684054199701	13.938344320276883
0.8987832173197573	49.58368260749452	48.4799323616409	62.22628960412099	60.98459152652704	67.67471754883917	66.37049952856468	72.37586570813555	71.01373582336352	79.7078413908439	78.24686355320418	0.1499758916125488	0.15110846487632826	6.87354442198739	14.224852431008912	6.743425795489202	13.95557100035876
0.904198838336744	49.61579667295911	48.51140071223985	62.261841064828296	61.01946035998144	67.71185291497854	66.40693193355445	72.41449844015929	71.0516457647739	79.74909040391067	78.28735395756686	0.14993914563346897	0.15107135825564832	6.84078769478765	14.24236540961465	6.711298142489795	13.972771143837235
0.9096470911946843	49.64796988718765	48.54292726037695	62.29744183105853	61.054377652316575	67.7490339368246	66.4434091788715	72.4531743232481	71.08959806615776	79.79038004707532	78.32788423259571	0.14990224807721558	0.15103409860902067	6.808163767935184	14.25985113482966	6.679300716912621	13.989944651588303
0.915128172516836	49.68020230236003	48.57451205858224	62.33309186673683	61.08934336870406	67.78626054314084	66.47993119489344	72.49189325803013	71.1275926300843	79.83171018183606	78.3684542422533	0.14986519849148475	0.15099668548019363	6.7756722550893755	14.277309504319419	6.647433139888562	14.007091423343809
0.9206422801112097	49.71249397065236	48.60615515938502	62.36879113559325	61.12435747412488	67.82353266242215	66.51649791173477	72.53065514480117	71.16562935879647	79.8730806692584	78.40906385007723	0.1498279964239925	0.15095911841293913	6.743312769296608	14.294740414487023	6.61569503193914	14.024211357587774
0.9261896129777101	49.7448449442323	48.63785661530935	62.40453960115885	61.159419933365704	67.86085022289141	66.55310925924337	72.56945988352118	71.20370815420775	79.91449136997176	78.44971291917669	0.14979064142248846	0.1509213969510676	6.711084923048475	14.312143760551407	6.584086013041087	14.041304351638246
0.931770371315315	49.77725527525534	48.669616478870346	62.440337226762814	61.194530711015936	67.8982131524968	66.58976516699795	72.60830737381193	71.24182891789977	79.9559421441672	78.49040131223019	0.1497531330347713	0.15088352063844335	6.6789883282799565	14.329519436469127	6.552605702636356	14.058370301581817
0.9373847565293029	49.80972501585986	48.70143480256932	62.47618397552822	61.229689771463605	67.93562137890784	66.62646556430417	72.6471975149532	71.27999155111854	79.99743285159366	78.53112889148198	0.1497154708087031	0.15084548901899866	6.64702259637852	14.346867334899798	6.521253719614833	14.075409102222693
0.9430329712385201	49.8422542181631	48.733311638889816	62.51207981036884	61.26489707889219	67.9730748295126	66.66321038019183	72.68613020588008	71.31819595477182	80.03896335155531	78.57189551873934	0.14967765429222368	0.15080730163674883	6.615187338266878	14.364187347315237	6.490029682421664	14.092420647202744
0.9487152192826929	49.87484293425671	48.76524704029329	62.54802469398551	61.3001525972771	68.01057343141433	66.69999954341161	72.72510534517984	71.3564420294261	80.0805335029086	78.61270105536977	0.1496396830333664	0.15076895803580756	6.583482164358429	14.381479363852122	6.458933208994495	14.109404828839615
0.9544317057297852	49.90749121620199	48.7972410592143	62.58401858886218	61.3354562903817	68.04811711142784	66.73683298243144	72.76412283108846	71.39472967530304	80.12214316405868	78.65354536229742	0.14960155658027244	0.15073045776040134	6.551906684603637	14.398743273355649	6.427963916827139	14.126361538195852
0.9601826368833979	49.94019911602559	48.829293748056394	62.6200614572625	61.370808121754045	68.08570579607637	66.77371062543357	72.8031825614877	71.43305879227682	80.1637921929569	78.69442830000064	0.1495632744812059	0.15069180035488622	6.520460508510951	14.415978963348607	6.397121422966848	14.143290665022505
0.9659682202902156	49.9729666857145	48.86140515918711	62.65615326122559	61.40620805472264	68.12333941158779	66.81063240031062	72.84228443390147	71.47142927987036	80.20548044709686	78.73534972850806	0.14952483628457028	0.15065298536376265	6.489143245167725	14.433186320022287	6.366405344066152	14.160192097782783
0.9717886647474951	50.005793977211816	48.893575344933865	62.69229396256278	61.44165605239334	68.16101788389155	66.8475982346629	72.88142834549303	71.50984103725276	80.24720778351198	78.77630950739642	0.1494862415389229	0.15061401233169056	6.457954503262954	14.450365228249211	6.335815296373767	14.177065723624764
0.9776441803106027	50.0386810424115	48.92580435757873	62.728483522853175	61.47715207764486	68.19874113861472	66.88460805579412	72.92061419306118	71.54829396323534	80.28897405877164	78.81730749578652	0.14944748979299172	0.15057488080350692	6.426893891093641	14.467515571495824	6.305350895750053	14.193911428315914
0.9835349783005937	50.0716279331539	48.95809224935411	62.764721903440176	61.5126960931254	68.23650910107872	66.92166179070853	72.95984187303716	71.58678795626878	80.33077912897836	78.8583435523405	0.149408580595689	0.15053559032423905	6.395961016623005	14.484637231937086	6.275011757739776	14.210729096348587
0.9894612713118381	50.10463470122083	48.99043907243776	62.80100906542741	61.54828806124867	68.27432169629581	66.95875936610715	72.99911128148139	71.62532291443979	80.37262284976445	78.89941753525866	0.14936951349613004	0.1504961404391233	6.365155487451375	14.501730090294586	6.244797497522086	14.227518610799962
0.9954232732196957	50.137701398330435	49.0228448789479	62.837344969674554	61.58392794418978	68.31217884896502	66.99590070838411	73.03842231407961	71.66389873546753	80.41450507628845	78.9405293022759	0.14933028804364673	0.1504565306936205	6.334476910851663	14.518794025878378	6.21470772997327	14.244279853382977
1.0014211991882311	50.17082807613233	49.05530972093836	62.87372957679347	61.619615703881436	68.35008048346884	67.03308574362322	73.07777486613979	71.7025153167003	80.45642566323197	78.98167871065866	0.14929090378780563	0.1504167606334315	6.303924893802105	14.535828916605169	6.184742069652202	14.261012704377208
1.0074552656779823	50.20401478620242	49.08783365039336	62.910162847143944	61.65535130200962	68.38802652386929	67.07031439759392	73.11716883258833	71.74117255511189	80.49838446479615	79.02286561720125	0.1492513602784234	0.1503768298045146	6.273499043011725	14.552834638985587	6.154900130875831	14.277717042721633
1.013525690453769	50.23726158003801	49.120416719222966	62.94664474082989	61.6911347000101	68.42601689390445	67.10758659574829	73.15660410796698	71.77987034729875	80.54038133469864	79.06408987822329	0.14921165706558354	0.15033673775310286	6.243198964921248	14.56981106805324	6.12518152769826	14.294392745934601
1.0196326925925556	50.270568509052346	49.15305897925745	62.983175217694765	61.72696585906375	68.46405151698431	67.1449022632167	73.19608058642879	71.81860858947576	80.58241612616973	79.10535134956548	0.14917179369965342	0.1502964840257189	6.213024265720378	14.586758077386548	6.09558587391075	14.311039690028338
1.0257764924913542	50.30393562456951	49.185760482242415	63.01975423731766	61.762844740092675	68.50213031618728	67.18226132480424	73.23559816173484	71.85738717747309	80.62448869194921	79.14664988658669	0.1491317697313005	0.1502560681691943	6.182974551374173	14.603675539074175	6.066112783092649	14.327657749599894
1.0319573118751795	50.33736297781899	49.2185212798334	63.056381759008715	61.79877130375582	68.54025321425593	67.21966370498696	73.27515672725026	71.89620600673243	80.66659888428245	79.18798534416027	0.1490915847115095	0.15021548973068558	6.153049427634869	14.620563323705937	6.036761868627764	14.344246797782034
1.0381753738050519	50.37085061993033	49.25134142359064	63.09305774180502	61.83474551044491	68.57842013359334	67.25710932790793	73.31475617594089	71.93506497230351	80.70874655491733	79.22935757667076	0.1490512381916004	0.15017474825769134	6.123248500091904	14.637421300418282	6.007532743719821	14.36080670624142
1.0444309026860459	50.40439860192788	49.28422096497386	63.12978214446637	61.87076732028017	68.6166309962593	67.29459811737355	73.35439640036952	71.97396396884058	80.75093155510058	79.27076643801047	0.14901072972324392	0.15013384329807072	6.093571374150088	14.654249336803332	5.978425021407929	14.377337345156775
1.05072412427539	50.43800697472497	49.3171599553366	63.166554925470564	61.906836693105845	68.65488572396596	67.3321299968495	73.39407729269209	72.01290289059844	80.79315373557408	79.31221178157577	0.1489700588584814	0.15009277440005925	6.064017655047792	14.671047298854319	5.949438314557483	14.393838583127945
1.057055265690613	50.471675789118464	49.350158445920776	63.203376043009	61.942953588485764	68.69318423807388	67.36970488945657	73.4337987446537	72.05188163142886	80.83541294657111	79.35369346026349	0.14892922514974033	0.15005154111228933	6.03458694791243	14.687815051087455	5.9205722359283754	14.410310287292305
1.0634245554177415	50.505405095783246	49.38321648785133	63.24024545498246	61.97911796569922	68.73152645958827	67.40732271796713	73.47356064758524	72.09090008477698	80.87770903781315	79.39521132646766	0.1488882281498523	0.15001014298380533	6.005278857744088	14.704552456416423	5.891826398156809	14.426752323224719
1.0698322233195456	50.539194945266196	49.416334132130224	63.27716311899607	62.015329783736036	68.76991230915436	67.44498340480055	73.51336289239913	72.12995814367721	80.92004185850568	79.43676523207557	0.14884706741207315	0.14996857956408433	5.97609298945099	14.72125937619785	5.863200413787126	14.443164554963005
1.0762785006438331	50.573045387980855	49.449511429631265	63.314128992355315	62.05158900129262	68.8083417070539	67.48268687201976	73.55320536958581	72.16905570074992	80.96241125733512	79.47835502846449	0.14880574249009748	0.14992685040305195	5.947028947863146	14.737935670178558	5.834693895290911	14.459546844971555
1.0827636200317978	50.60695647420118	49.4827484310939	63.35114303206082	62.08789557676685	68.84681457320032	67.52043304132644	73.59308796920948	72.20819264819701	81.00481708246431	79.51998056649757	0.14876425293807993	0.14988495505110214	5.918086337729619	14.754581196470099	5.806306455054255	14.475899054088586
1.089287815526412	50.64092825405584	49.51604518711762	63.38820519480404	62.12424946825375	68.88533082713496	67.5582218340574	73.63301058090441	72.24736887779854	81.04725918152953	79.56164169652054	0.1487225983106521	0.14984289305911727	5.889264763768551	14.77119581158513	5.778037705440511	14.492221041604353
1.0958513225808764	50.674960777522216	49.54940174815603	63.42531543696231	62.16065063354079	68.92389038802256	67.59605317118009	73.6729730938708	72.28658428090836	81.08973740163609	79.60333826835775	0.14868077816294165	0.14980066397848224	5.860563830673527	14.787779370399221	5.74988725878211	14.508512665186572
1.1024543780671139	50.70905409442041	49.58281816451105	63.46247371459437	62.19709903010332	68.96249317464724	67.63392697328867	73.71297539687102	72.32583874845079	81.13225158935512	79.64507013130878	0.14863879205059038	0.14975826736110884	5.831983143108118	14.80433172609628	5.721854727388745	14.524773780840405
1.1090972202843215	50.743208254406895	49.6162944863265	63.49967998343494	62.233594615099314	69.00113910540757	67.67184316059918	73.75301737822495	72.36513217091577	81.17480159071889	79.68683713414393	0.14859663952977362	0.14971570275945106	5.803522305736806	14.820852730183105	5.693939723569201	14.541004242932104
1.115780088967567	50.77742330696867	49.64983076358247	63.536934198890506	62.27013734536519	69.0398280983129	67.70980165294587	73.79309892580665	72.40446443835566	81.21738725121781	79.7286391251012	0.14855432015721903	0.1496729697265263	5.775180923276821	14.837342232547599	5.666141859675008	14.557203904216294
1.1225032252964444	50.811699301416866	49.68342704608896	63.574236316034096	62.30672717741071	69.0785600709785	67.74780236977648	73.83321992703983	72.44383544038082	81.26000841579616	79.77047595188222	0.1485118334902261	0.14963006781593352	5.746958600441758	14.853800081278678	5.6384607480677005	14.573372615705011
1.1292668719037753	50.84603628688024	49.717083383479576	63.61158628960012	62.34336406741386	69.11733494062105	67.78584523014784	73.87338026889358	72.48324506615538	81.30266492884786	79.81234746164802	0.1484691790866851	0.1495869965818733	5.718854942016151	14.870226122799068	5.610896001173387	14.589510226756829
1.1360712728843656	50.88043431229923	49.750799825205476	63.64898407397977	62.380047971216314	69.15615262405446	67.82393015272163	73.91357983787857	72.52269320439349	81.34535663421308	79.85425350101563	0.14842635650509697	0.14954375557916816	5.690869552847289	14.886620201768892	5.583447231474565	14.605616584987729
1.1429166738038161	50.914893426418956	49.784576420528715	63.68642962321545	62.41677884431802	69.19501303768486	67.86205705575959	73.95381852004229	72.56217974335473	81.38808337517361	79.8961939160538	0.14838336530459256	0.1495003443632815	5.663002037875231	14.902982161140244	5.556114051556506	14.621691536367507
1.1498033217073829	50.949413677783305	49.818413218516255	63.7239228909963	62.453556641872765	69.23391609750665	67.90022585711961	73.99409620096549	72.60170457084062	81.43084499444973	79.93816855227958	0.1483402050449527	0.1494567624903384	5.63525200213553	14.919311842060779	5.528896074082695	14.637734925070617
1.1567314651288954	50.983995114727755	49.852310268032966	63.76146383065231	62.490381318682346	69.27286171909712	67.93843647425035	74.03441276575714	72.64126757418947	81.4736413341951	79.98017725465351	0.1482968752866288	0.1494130095171451	5.6076190507637875	14.935609083888266	5.501792911827579	14.653746593499818
1.1637013540997225	51.018637785373116	49.88626761773544	63.79905239514966	62.52725282919202	69.3118498176124	67.97668882418738	74.07476809905062	72.68086864027286	81.51647223599349	80.02221986757645	0.14825337559076168	0.1493690850012099	5.580102789034754	14.951873724188772	5.474804177701117	14.669726382331646
1.1707132401577995	51.053341737618524	49.92028531606511	63.83668853708508	62.564171127484975	69.35088030778223	68.01498282354801	74.11516208499896	72.72050765549093	81.55933754085423	80.06429623488492	0.14820970551920268	0.14932498850076387	5.55270282237143	14.968105598727561	5.447929484753331	14.685674130443658
1.177767376356704	51.08810701913492	49.95436341124183	63.87437220868089	62.60113616727738	69.38995310390575	68.05331838852707	74.15559460727093	72.76018450576838	81.6022370892084	80.10640619984757	0.1481658646345351	0.149280719574781	5.525418756353247	14.984304541441816	5.421168446187039	14.701589674919887
1.1848640172747877	51.122933677357835	49.988501951256715	63.91210336177928	62.63814790191281	69.4290681198462	68.09169543489178	74.19606554904603	72.79989907654975	81.64517072090437	80.1485496051606	0.14812185250009266	0.14923627778299997	5.4982501967269855	15.000470384384244	5.394520675374224	14.71747285100355
1.1920034190243662	51.157821759480726	50.0227009838657	63.949881947837106	62.675206284357195	69.46822526902638	68.13011387797728	74.23657479301042	72.83965125279536	81.68813827520376	80.19072629294403	0.14807766867998304	0.14919166268594444	5.471196749430419	15.016602957786745	5.367985785876954	14.733323492146155
1.1991858392609598	51.19277131244778	50.05696055658228	63.98770791792041	62.7123112671932	69.50742446442365	68.16857363268171	74.27712222135223	72.87944091897656	81.73113959077719	80.23293610473729	0.14803331273910608	0.149146873844944	5.444258020605957	15.03270208997128	5.34156339144829	14.749141429914744
1.2064115371925936	51.22778238294684	50.09128071667072	64.02558122269882	62.74946280261498	69.54666561856504	68.20707461346139	74.31770771575704	72.91926795907149	81.77417450570005	80.27517888149517	0.14798878424317732	0.14910191082215676	5.417433616606104	15.048767607377158	5.3152531060550245	14.764926494031897
1.2136807735891502	51.26285501740227	50.12566151113893	64.06350181244001	62.78666084242261	69.58594864352224	68.24561673432589	74.35833115740327	72.95913225656054	81.81724285744812	80.31745446358364	0.14794408275874826	0.14905677318059046	5.390723144029835	15.06479933456285	5.289054543905877	14.780678512361192
1.2209938107917835	51.29798926196785	50.16010298673145	64.1014696370043	62.823905338016715	69.62527345090686	68.28419990883339	74.39899242695778	72.99903369442183	81.86034448289357	80.3597626907757	0.1478992078532275	0.14901146048412342	5.364126209704409	15.08079709411686	5.262967319425115	14.79639731084717
1.2283509127223842	51.333185162519044	50.19460518992191	64.13948464583854	62.86119624039253	69.66463995186483	68.32282405008517	74.43969140457074	73.03897215512637	81.90347921830008	80.40210340224672	0.14785415909490363	0.14896597229752764	5.337642420701741	15.096760706655914	5.236991047288939	14.812082713489872
1.2357523448931043	51.36844276464598	50.229168166906064	64.17754678797074	62.89853350013463	69.70404805707176	68.3614890707211	74.48042796987136	73.0789475206338	81.94664689931896	80.44447643657064	0.1478089360529664	0.14892030818649024	5.311271384399333	15.112689990923172	5.211125342463674	14.827734542423059
1.2431983744159416	51.40376211364588	50.263791963594336	64.21565601200429	62.93591706741116	69.74349767672777	68.40019488291436	74.521202001963	73.11895967238758	81.98984736098454	80.48688163171536	0.14776353829752797	0.14887446771763554	5.285012708438444	15.12858476364272	5.185369820182132	14.84335261783599
1.2506892700123766	51.43914325451553	50.29847662560443	64.25381226611205	62.973346891968106	69.78298872055215	68.43894139836655	74.56201337941854	73.15900849131042	82.03308043770991	80.52931882503871	0.1477179653996472	0.14882845045854864	5.258866000752278	15.14444483951047	5.1597240959608826	14.858936757917036
1.2582253020230734	51.474586231943434	50.333222198253594	64.29201549803031	63.01082292312332	69.82252109777812	68.47772852830214	74.60286198027515	73.19909385779924	82.07634596328208	80.57178785328344	0.14767221693134983	0.1487822559777967	5.232830869602367	15.160270031279651	5.134187785631184	14.874486778900973
1.2658067424176331	51.51009109030256	50.36802872655142	64.33026565505337	63.04834510976113	69.8620947171479	68.51655618346388	74.64374768203018	73.23921565172097	82.1196437708581	80.61428855257375	0.14762629246565281	0.1487358838449524	5.206906923554925	15.17606014962439	5.108760505338978	14.8900024950417
1.2734338648044117	51.54565787364205	50.40289625519179	64.36856268402686	63.085913400325886	69.90170948690681	68.555424274107	74.68467036163538	73.2793737524071	82.16297369295985	80.65682075840988	0.14758019157658545	0.14868933363061723	5.181093771519954	15.191815003185184	5.083441871550349	14.905483718552205
1.2811069444403917	51.58128662567976	50.43782482854543	64.40690653134236	63.12352774281656	69.94136531479856	68.59433270999439	74.72562989549283	73.31956803864944	82.20633556147013	80.69938430566441	0.14753391383921385	0.14864260490644413	5.1553910227648885	15.207534398588905	5.058231501095179	14.920930259679153
1.2888262582411194	51.61697738979419	50.472814490652	64.44529714293103	63.1611880847805	69.98106210805949	68.63328140039117	74.76662615944956	73.35979838869491	82.24972920762775	80.74197902857746	0.14748745882966327	0.14859569724516025	5.12979828690095	15.223218140326935	5.0331290111316775	14.936341926566456
1.296592084790695	51.65273020901635	50.50786528521208	64.48373446425732	63.19889437330731	70.0207997734131	68.6722702540591	74.80765902879243	73.40006468024072	82.29315446202291	80.78460476075209	0.14744082612514087	0.14854861022059238	5.104315173918621	15.238866030818826	5.008134019194586	14.951718525326214
1.3044047043518285	51.688545126021864	50.542977255579395	64.52221844031314	63.236646555023	70.06057821706479	68.71129917925161	74.84872837824352	73.44036679042954	82.3366111545928	80.82726133514998	0.14739401530396068	0.14850134340768947	5.078941294209471	15.254477870419578	4.983246143216093	14.96705986004963
1.312264398875954	51.72442218312286	50.57815044475279	64.56074901561146	63.274444576083795	70.10039734469629	68.7503680837082	74.88983408195487	73.48070459584447	82.38009911461685	80.86994858408683	0.14734702594556542	0.14845389638254547	5.0536762585352335	15.27005345728685	4.958465001480363	14.982365732637845
1.320171452013404	51.7603614222593	50.61338489536775	64.5993261341798	63.312288382169655	70.1402570614598	68.78947687464864	74.93097601350316	73.5210779725038	82.42361817071182	80.91266633922747	0.14729985763055203	0.14840626872242504	5.02851967807328	15.28559258745554	4.933790212689928	14.99763594293836
1.3281261491236485	51.79636288499114	50.64868064968864	64.63794973955427	63.35017791847843	70.1801572719728	68.82862545876803	74.9721540458849	73.56148679585644	82.46716815082742	80.95541443158166	0.14725250994069386	0.14835846000578815	5.003471164435723	15.301095054837788	4.909221395970235	15.012870288701379
1.3361287772855897	51.832426612489634	50.684037749600144	64.67661977477283	63.38811312971929	70.22009788031208	68.86781374223081	75.01336805151115	73.60193094077638	82.51074888224134	80.99819269149911	0.1472049824589675	0.14831046981231272	4.978530329665773	15.31656065117022	4.884758170866917	15.028068565530702
1.3441796253079266	51.86855264552916	50.7194562365992	64.71533618236934	63.426093960106726	70.26007879000844	68.90704163066555	75.0546179022025	73.64241028155807	82.55436019155496	81.04100094866521	0.14715727476957347	0.14826229772291952	4.953696786226828	15.331989165939376	4.860400157342156	15.043230566825514
1.352278983739575	51.90474102447802	50.75493615178598	64.75409890436622	63.46412035335348	70.30009990404018	68.94630902915861	75.09590346918314	73.68292469191056	82.59800190468754	81.08383903209555	0.147109386457964	0.14821394331979926	4.928970147050677	15.347380386452642	4.836146975815609	15.058356083844046
1.3604271448801535	51.940991789290564	50.79047753585608	64.79290788226876	63.5021922526649	70.34016112482828	68.98561584224939	75.13722462307662	73.72347404495311	82.64167384687256	81.1267067701322	0.14706131711086706	0.14816540618643448	4.9043500255429535	15.362734097810971	4.811998247169868	15.073444905667202
1.3686244027905345	51.97730497949787	50.826080429091334	64.8317630570579	63.540309600731725	70.38026235422974	69.02496197392368	75.17858123389954	73.76405821320928	82.68537584265202	81.16960399043799	0.14701306631630948	0.14811668590762708	4.879836035559492	15.378050082805203	4.787953592732265	15.088496819116699
1.3768710533034536	52.013680634199176	50.86174487135144	64.87066436918379	63.57847233972392	70.42040349353212	69.06434732760849	75.21997317105675	73.80467706860206	82.72910771587185	81.21253051999227	0.1469646336636443	0.14806778206952242	4.85542779147454	15.39332812205248	4.764012634335813	15.10351160886239
1.3851673940341884	52.05011879205301	50.89747090206518	64.90961175855917	63.61668041128405	70.46058444344766	69.10377180616607	75.26140030333593	73.84533048244853	82.77286928967723	81.2554861850861	0.14691601874357446	0.14801869425963501	4.831124908138008	15.408567993838005	4.740174994287372	15.11848905730767
1.3935137243912972	52.086619491268095	50.933258560221425	64.94860516455238	63.65493375652047	70.50080510410706	69.14323531188796	75.30286249890196	73.88601832545449	82.81666038650732	81.29847081131715	0.14686722114817935	0.14796942206687513	4.80692700092095	15.423769474164146	4.7164402953940225	15.13342894458583
1.4019103455874267	52.123182769594415	50.96910788436038	64.98764452598068	63.693232316000646	70.5410653750537	69.18273774648917	75.3443596252916	73.92674046770894	82.86048082809042	81.34148422358496	0.14681824047093978	0.1479199650815729	4.782833685693731	15.438932336690414	4.692808160958521	15.148331048529144
1.410357560650181	52.15980866431379	51.005018912564275	65.02672978110316	63.731576029744254	70.58136515523731	69.22227901110202	75.38589154940777	73.96749677867876	82.90433043543881	81.3845262460859	0.14676907630676425	0.1478703228955067	4.758844578868775	15.454056352775297	4.669278214816586	15.16319514472707
1.4188556744330574	52.19649721223102	51.04099168244867	65.065860867614	63.769964837216605	70.62170434300815	69.26185900627046	75.42745813751432	74.00828712720346	82.94820902884406	81.42759670230849	0.14671972825201518	0.14782049510192835	4.734959297401474	15.469141291441701	4.645850081337812	15.178021006469862
1.4274049936264492	52.23324844966436	51.077026231153035	65.1050377226355	63.80839867732165	70.66208283611074	69.3014776319439	75.46905925523025	74.04911138148947	82.99211642787176	81.47069541502832	0.14667019590453367	0.14777048129558862	4.711177458781094	15.484186919307831	4.622523385408385	15.192808404653988
1.4360058267687137	52.270062412435976	51.11312259533136	65.14426028271065	63.84687748839476	70.70250053167756	69.34113478747084	75.51069476752397	74.08996940910451	83.03605245135635	81.51382220630283	0.1466204788636683	0.1477202810727661	4.687498681059878	15.499193000614468	4.599297752470193	15.207557107873072
1.4446584842573071	52.306939135862784	51.149280811143115	65.18352848379647	63.885401208196164	70.74295732622296	69.38083037159318	75.55236453870789	74.13086107697235	83.08001691739618	81.55697689746667	0.14657057673029894	0.14766989403129166	4.663922582858959	15.514159297217702	4.576172808530373	15.222266882370604
1.453363278359986	52.34387865474656	51.18550091424353	65.22284226125649	63.92396977390352	70.78345311563676	69.4205642824397	75.59406843243255	74.17178625136694	83.12400964334823	81.60015930912635	0.14652048910686666	0.1476193197705778	4.640448783375177	15.529085568532537	4.553148180149492	15.23693749197264
1.4621205232260774	52.380881003364436	51.22178293977422	65.26220154985374	63.96258312210501	70.82398779517798	69.46033641751998	75.63580631168097	74.2127447979069	83.16803044582309	81.64336926115536	0.14647021559739828	0.14756855789164428	4.617076902397457	15.543971571582006	4.530223494477468	15.251568698180563
1.470930534897817	52.417946215459274	51.2581269223537	65.30160628374347	64.00124118879224	70.86456125946856	69.50014667371826	75.67757803876287	74.25373658154997	83.21207914067983	81.68660657268919	0.1464197558075338	0.14751760799714622	4.593806560294524	15.558817060860747	4.507398379225833	15.26616025997646
1.4797936313217521	52.45507432422934	51.29453289606718	65.34105639646536	64.03994390935249	70.90517340248647	69.53999494728653	75.71938347530858	74.29476146658673	83.25615554302016	81.72987106211946	0.14636910934455555	0.14746646969140156	4.570637378054926	15.573621788435048	4.484672462718208	15.280711933986822
1.48871013236022	52.49226536231905	51.33100089445752	65.38055182093693	64.07869121856228	70.94582411755997	69.57988113383911	75.76122248226376	74.3358193166358	83.30025946718419	81.77316254708998	0.1463182758174133	0.14741514258041935	4.547568977274295	15.588385503886457	4.462045373878482	15.29522347438251
1.4976803598028874	52.52951936180834	51.36753095051464	65.42009248944524	64.11748305057917	70.98651329736032	69.61980512834526	75.80309491988287	74.37690999463706	83.34439072674418	81.81648084449037	0.146267254836754	0.1473636262719275	4.524600980163996	15.60310795424084	4.4395167422239865	15.309694632824176
1.5067046373783677	52.56683635420294	51.40412309666609	65.4596783336399	64.15631933893496	71.02724083389579	69.65976682512346	75.84500064772365	74.41803336284647	83.38854913449987	81.85982577045164	0.14621604601494873	0.1473119203753999	4.50173300958113	15.617788884057518	4.41708619791234	15.324125158538664
1.5157832907659001	52.604216370424076	51.44077736476672	65.49930928452531	64.19520001652793	71.06800661850474	69.69976611783443	75.88693952464102	74.45918928283001	83.43273450247281	81.90319714034057	0.14616464896612105	0.14726002450208764	4.478964689007626	15.63242803529647	4.394753371712795	15.338514798208053
1.5249166476071065	52.64165944079809	51.477493786088615	65.538985272453	64.23412501561539	71.108810541849	69.73980289947485	75.92891140878102	74.50037761545764	83.4769466419011	81.94659476875455	0.1461130633061754	0.14720793826504422	4.456295642583427	15.647025147389286	4.372517895040801	15.35286329603332
1.5341050375178134	52.679165595046214	51.51427239131094	65.5787062271141	64.27309426780623	71.14965249390728	69.7798770623707	75.97091615757489	74.54159822089765	83.52118536323405	81.99001846951637	0.14606128865282517	0.1471556612791568	4.433725495094222	15.661579957151844	4.350379399944359	15.367170393632477
1.5433487920999491	52.71673486227391	51.55111321050941	65.61847207753122	64.31210770405299	71.19053236396813	69.81998849817043	76.01295362773273	74.58285095861036	83.56545047612656	82.0334680556686	0.14600932462562247	0.14710319316117487	4.411253871990084	15.676092198791594	4.328337519123124	15.381435830066039
1.5526482449535108	52.754367270960465	51.588016273146096	65.65828275205101	64.3511652546444	71.23145004062337	69.86013709783842	76.05502367523754	74.62413568734218	83.60974178943371	82.0769433394685	0.14595717084598522	0.1470505335297379	4.38888039941412	15.690561603978495	4.306391885956145	15.395659341889768
1.5620037316886017	52.79206284894849	51.62498160805902	65.6981381783363	64.39026684919783	71.27240541176138	69.9003227516485	76.09712615533938	74.66545226511998	83.65405911120577	82.12044413238283	0.14590482693722928	0.14699768200540714	4.366604704161091	15.704987901635832	4.284542134462754	15.40984066298006
1.5714155899375468	52.829821623432544	51.66200924345101	65.73803828335755	64.42941241665072	71.31339836455953	69.94054534917639	76.13926092254823	74.70680054924404	83.69840224868163	82.1639702450816	0.14585229252459453	0.14694463821069334	4.344426413722886	15.719370818067546	4.262787899345312	15.42397952461397
1.580884159367074	52.86764362094912	51.69909920687978	65.77798299338573	64.46860188525368	71.35442878547805	69.98080477929375	76.18142783062878	74.74818039628296	83.74277100828438	82.20752148743374	0.14579956723527632	0.14689140177008733	4.322345156293977	15.733710076921852	4.2411288159987635	15.438075655491048
1.5904097816905756	52.905528867365085	51.73625152524653	65.81797223398358	64.50783518256179	71.39549656025231	70.02110093016064	76.22362673259336	74.78959166206668	83.78716519561492	82.2510976685007	0.14574665069845413	0.14683797231008924	4.300360560772788	15.748005399156682	4.2195645205010806	15.452128781622378
1.5999928006804371	52.94347738786712	51.77346622478556	65.85800592999799	64.54711223542716	71.4366015738865	70.0614336892191	76.26585748069628	74.83103420168095	83.83158461544701	82.2946985965317	0.14569354254532266	0.14678434945924113	4.278472256763962	15.76225650300512	4.198094649626455	15.466138626361499
1.6096335621804478	52.981489206950144	51.81074333105289	65.89808400555133	64.58643296999045	71.47774371064575	70.1018029431856	76.30811992642676	74.87250786946036	83.87602907172102	82.33832407895756	0.1456402424091204	0.14673053284815393	4.256679874573365	15.77646310390628	4.176718840846206	15.480104910348018
1.6193324141182788	53.01956434840643	51.848082868915455	65.93820638403352	64.62579731167297	71.51892285404942	70.14220857804449	76.350413920503	74.9140125189825	83.92049836753863	82.38197392238548	0.1455867499251625	0.14667652210954035	4.234983045257195	15.790624914627188	4.155436732353337	15.494027351542172
1.6290897065180392	53.057702835314124	51.88548486253987	65.97837298809371	64.66520518516846	71.56013888686385	70.1826504790406	76.39273931286554	74.95554800306152	83.96499230515714	82.42564793259349	0.1455330647308676	0.1466223168782458	4.213381400594699	15.80474164514817	4.13424796305253	15.507905665172075
1.6389057915129117	53.095904690025975	51.92294933538127	66.01858373963182	64.70465651443494	71.60139169109507	70.22312853067231	76.43509595267084	74.99711417374169	84.00951068598359	82.4693459145247	0.14547918646579175	0.1465679167912773	4.19187457309954	15.818813002637398	4.113152172579703	15.521739563740994
1.6487810233578566	53.13416993415774	51.96047631017188	66.05883855979022	64.7441512226863	71.64268114798146	70.26364261668431	76.47748368828469	75.03871088229113	84.05405331056922	82.51306767228171	0.14542511477165762	0.14651332148783808	4.170462196037079	15.83283869146726	4.0921490012988215	15.535528756970962
1.6587157584424002	53.172498588576595	51.998065808909644	66.0991373689451	64.78368923238405	71.68400713798646	70.30419262006032	76.51990236727565	75.08033797919516	84.09861997860348	82.55681300912099	0.14537084929238606	0.1464585306093553	4.149143903418462	15.846818413170695	4.071238090306451	15.54927295179732
1.6687103553034934	53.210890673389414	52.03571785284662	66.13948008669799	64.82327046522872	71.72536954079102	70.3447784230158	76.56235183640844	75.12199531414988	84.14321048890838	82.6005817274471	0.14531638967412847	0.14640354379951495	4.127919330018813	15.86075186643393	4.050419081452219	15.562971852368719
1.6787651746384535	53.24934620793108	52.073432462477484	66.17986663186723	64.86289484215166	71.76676823528638	70.38539990699076	76.60483194163726	75.16368273605569	84.1878246394326	82.64437362880706	0.14526173556529567	0.14634836070429066	4.106788111378137	15.87463874707828	4.0296916173301724	15.57662516000346
1.6888805793179813	53.28786521075241	52.111209657527596	66.22029692247906	64.9025622833062	71.8082030995663	70.42605695264211	76.64734252809909	75.20540009301054	84.23246222724558	82.68818851388441	0.14520688661659326	0.14629298097197843	4.085749883804965	15.888478748041962	4.009055341291969	15.590232573176763
1.6990569343992543	53.32644769960838	52.14904945694142	66.26077087575919	64.94227270805925	71.84967401091971	70.46674943983655	76.68988344010693	75.24714723230353	84.27712304853169	82.73202618249367	0.14515184248104893	0.1462374042532277	4.064804284400452	15.902271559385554	3.988509897468248	15.603793787575341
1.7092946071391046	53.36509369144603	52.186951878870595	66.30128840812385	64.98202603498274	71.89118084582317	70.50747724764304	76.73245452114331	75.28892400040827	84.32180689858454	82.77588643357461	0.1450966028140502	0.14618163020107316	4.0439509510279095	15.916016868168299	3.968054930735434	15.617308495897305
1.7195939670072704	53.403803202391856	52.22491694066157	66.34184943517066	65.02182218184439	71.93272347993269	70.54824025432481	76.77505561385273	75.33073024297566	84.36651357180035	82.8197690651858	0.14504116727337116	0.14612565847096817	4.023189522352823	15.92971435855543	3.947690086753937	15.630776387997685
1.7299553856997325	53.442576247740156	52.26294465884394	66.38245387167022	65.06166106559954	71.97430178807677	70.58903833733251	76.81768656003574	75.37256580482793	84.41124286167285	82.86367387449954	0.14498553551920962	0.14606948872081815	4.002519637842852	15.94336371175632	3.9274150119777005	15.64419715085387
1.7403792371521247	53.481412841940134	52.30103504911794	66.42310163155663	65.10154260238184	72.01591564424801	70.62987137329598	76.86034720064124	75.41443052995122	84.45599456078654	82.90760065779544	0.14492970721421694	0.14601312061101268	3.9819409377528245	15.95696460594263	3.907229353627372	15.657570468432823
1.7508658975532332	53.5203129985837	52.33918812634231	66.46379262791872	65.14146670749457	72.0575649215956	70.67073923801685	76.90303737575995	75.45632426148909	84.50076846081107	82.95154921045464	0.14487368202353165	0.14595655380445924	3.9614530631583875	15.970516716326529	3.88713275973123	15.670896021798399
1.76141574535857	53.55927673039272	52.37740390452168	66.50452677299079	65.18143329540155	72.09924949241741	70.71164180646075	76.9457569246173	75.49824684173547	84.54556435249503	82.99551932695388	0.14481745961481338	0.14589978796661593	3.9410556559432735	15.984019715069735	3.867124879106086	15.684173489007662
1.7720291613040315	53.59830404920638	52.415682396794246	66.54530397814342	65.22144227971806	72.140969228152	70.75257895274942	76.98850568556638	75.54019811212785	84.59038202565989	83.03951080085949	0.1447610396582757	0.14584282276552704	3.920748358812034	15.99747327130899	3.84720536138002	15.697402545158184
1.7827065284196406	53.63739496596843	52.4540236154191	66.58612415387432	65.26149357320192	72.18272399937077	70.79355055015313	77.03128349608096	75.58217791324036	84.63522126919386	83.08352342482148	0.14470442182671978	0.1457856578718542	3.9005308152991347	16.01087705111604	3.8273738569932902	15.710582862337105
1.7934482320433673	53.67654949071427	52.4924275717635	66.62698720979895	65.30158708774412	72.22451367576983	70.83455647108259	77.07409019274833	75.6241860847768	84.68008187104587	83.12755699056744	0.14464760579556815	0.14572829295891412	3.880402669756677	16.024230717435785	3.8076300171860566	15.723714109537468
1.8042546598350382	53.7157676325578	52.530894276289956	66.66789305464098	65.34172273435956	72.26633812616187	70.8755965870809	77.11692561126188	75.66622246556328	84.72496361821901	83.17161128889626	0.14459059124289753	0.14567072770270903	3.860363567378954	16.037533930140853	3.7879734940247545	15.736795952743705
1.8151262017903238	53.7550493996786	52.56942373854353	66.70884159622307	65.38190042317795	72.30819721846822	70.91667076881589	77.15978958641439	75.70828689354163	84.76986629676479	83.21568610967243	0.14453337784947637	0.14561296178196345	3.840413154199723	16.05078634595702	3.7684039404011855	15.749828054853424
1.8260632502548164	53.7943947993083	52.60801596713848	66.74983274145708	65.42212006343412	72.35009081971037	70.95777888607162	77.20268195209024	75.75037920576179	84.81478969177653	83.25978124181954	0.14447596529879525	0.14555499487815862	3.820551077104483	16.06398761850687	3.748921010042068	15.762810075699235
1.8370661999381863	53.833803837717895	52.646670969745685	66.79086639633495	65.46238156345908	72.39201879600225	70.99892080774097	77.2456025412587	75.79249923837531	84.85973358738346	83.30389647331462	0.14441835327710334	0.1454968266755676	3.80077698381956	16.077137398189734	3.7295243574994856	15.775741671959622
1.848135447928429	53.873276520203554	52.685388753078634	66.83194246591832	65.50268483066976	72.43398101254114	71.04009640181656	77.28855118596594	75.83464682662724	84.90469776674388	83.34803159118121	0.14436054147344435	0.14543845686128987	3.7810905229180207	16.09023533218715	3.7102136381517994	15.788622497133474
1.8592713937061955	53.91281285107364	52.72416932288071	66.87306085432934	65.54302977156007	72.47597733359997	71.08130553538321	77.33152771732809	75.87682180484953	84.94968201203926	83.39218638148368	0.14430252957968995	0.14537988512528724	3.761491343864691	16.10328106461202	3.6909885082595792	15.801452201721986
1.8704744391592067	53.95241283363513	52.763012683911754	66.91422146474108	65.58341629169134	72.51800762251901	71.12254807460985	77.37453196552401	75.91902400645397	84.99468610446817	83.43636062932136	0.1442443172905746	0.14532111116041913	3.7419790969538553	16.116274236186655	3.671848624893755	15.81423043288487
1.8817449885967616	53.99207647017924	52.80191883993389	66.95542419936666	65.62384429568174	72.56007174169649	71.16382388474024	77.41756375978689	75.96125326392372	85.0397098242387	83.480554118821	0.14418590430373265	0.14526213466247775	3.722553433369285	16.12921448447196	3.652793645992915	15.826956834662269
1.8930834487643238	54.03180376196848	52.84088779369878	66.99666895945074	65.66431368719772	72.60216955258147	71.20513283008587	77.46062292839817	76.0035094088075	85.08475295056373	83.5247666331321	0.14412729031973345	0.14520295533022623	3.7032140051655915	16.142101443751017	3.63382323035421	15.839631047880175
1.9044902288582053	54.071594709221834	52.87991954693296	67.03795564525814	65.70482436894305	72.64430091566389	71.24647477401636	77.50370929867846	76.04579227171067	85.12981526165284	83.5689979544191	0.14406847504211648	0.14514357286543214	3.683960465265045	16.154934744961793	3.6149370376278966	15.852252710088578
1.9159657405403292	54.11144931110133	52.91901410032471	67.07928415606479	65.74537624264975	72.68646569046705	71.28784957895193	77.54682269698118	76.08810168228892	85.17489653470713	83.61324786385613	0.14400945817742833	0.1450839869729063	3.664792467487132	16.167714015798992	3.5961347283418945	15.864821455637866
1.9275103979530908	54.15136756569758	52.95817145350965	67.12065439014708	65.78596920906764	72.72866373553819	71.32925710635426	77.58996294868419	76.13043746924004	85.21999654591191	83.65751614161996	0.14395023943525828	0.1450241973605368	3.6457096665208155	16.180438880550355	3.577415963876774	15.877336915531487
1.9391246177343011	54.191349470015496	52.9973916050568	67.16206624477172	65.82660316795437	72.77089490844017	71.37069721671814	77.6331298781823	76.17279946029669	85.26511507043043	83.70180256688386	0.14389081852827562	0.14496420373932933	3.6267117179540946	16.19310896016941	3.5587804064962256	15.889798717485974
1.9508088190322228	54.231395019959905	53.03667455245426	67.20351961618549	65.86727801806533	72.81315906574238	71.4121697695627	77.67632330887952	76.21518748221858	85.31025188239724	83.746106917811	0.1438311951722658	0.14490400582344068	3.607798278271275	16.205723872255476	3.5402277193388727	15.90220648592367
1.9625634235206988	54.27150421032123	53.076020292095215	67.24501439960505	65.90799365714362	72.85545606301228	71.45367462342296	77.71954306318146	76.25760136078526	85.35540675491184	83.79042897154822	0.1437713690861676	0.1448436033302194	3.588969004858882	16.218283231017267	3.521757566436918	15.91455984195818
1.9743888554143678	54.31167703476074	53.115428819263315	67.2865504892064	65.94874998190969	72.89778575480626	71.49521163584102	77.76278896248736	76.30004092078805	85.40057946003195	83.8347685042195	0.14371133999211003	0.1447829959802398	3.5702235559951987	16.230786647201967	3.503369612688857	15.926858403263395
1.9862855414839768	54.351913485795784	53.15490012811811	67.32812777811428	65.98954688805082	72.94014799466063	71.53678066335694	77.80606082718211	76.34250598602235	85.4457697687665	83.87912529091908	0.1436511076154498	0.144722183497343	3.5515615908661857	16.243233728122505	3.485063523885401	15.939101784151717
1.9982539110717792	54.39221355478506	53.19443421168057	67.36974615839182	66.03038427021112	72.98254263508277	71.5783815615003	77.84935847662857	76.38499637928005	85.4909774510695	83.92349910570533	0.14359067168480902	0.14466116560867243	3.5329827695650238	16.255624077595712	3.4668389667131123	15.951289595517665
2.010294396107033	54.432577231913406	53.234031061818094	67.41140552102952	66.0712620219805	73.0249695275417	71.62001418478084	77.89268172915921	76.42751192234137	85.53620227583268	83.9678897215937	0.14353003193211364	0.14459994204471344	3.514486753111669	16.267957296047825	3.4486956087607723	15.963421444892447
2.0224074311215867	54.47300450617741	53.27369066923024	67.45310575593537	66.11218003588505	73.0674285224598	71.66167838668022	77.93603040206897	76.47005243596773	85.58144401087979	84.01229691055097	0.14346918809263018	0.14453851253933098	3.4960732034342072	16.280232980330766	3.430633118508922	15.975496936305717
2.0345934532655616	54.513495365369394	53.313413023433	67.49484675192305	66.15313820337533	73.10991946920255	71.70337401964204	77.97940431160603	76.51261773989282	85.62670242295852	84.05672044348738	0.14340813990500412	0.14447687682980806	3.4777417833643085	16.292450723711227	3.412651165326224	15.987515670261928
2.0468529023231294	54.55404979606265	53.35319811274423	67.53662839670174	66.19413641481646	73.15244221606994	71.74510093506338	78.02280327296462	76.55520765281538	85.67197727773458	84.10116009025084	0.14334688711130006	0.14441503465688554	3.459492156689066	16.304610116032563	3.3947494195203944	15.999477243913134
2.059186220728381	54.5946677835961	53.393045924268556	67.57845057686525	66.23517455947733	73.19499661028728	71.78685898328578	78.06622710027668	76.5978219923913	85.71726833978482	84.1456156196203	0.14328542945703762	0.14435298576480024	3.4413239880982474	16.31671074346923	3.376927552282268	16.0113812507916
2.0715938535812968	54.63534931205836	53.432956443881544	67.62031317788048	66.27625252551928	73.23758249799523	71.82864801358538	78.10967560660328	76.64046057522478	85.76257537258986	84.19008679929817	0.14322376669123302	0.14429072990132366	3.423236943213851	16.328752188599537	3.3591852357135394	16.023227280880747
2.084076248663807	54.67609436427248	53.47292965621478	67.66221608407687	66.31737019998573	73.28019972424097	71.87046787416429	78.15314860392688	76.68312321686105	85.8078981385277	84.2345733959044	0.14316189856643666	0.14422826681780315	3.405230688599204	16.340734030427484	3.341522142845861	16.035014920676986
2.0966338564559543	54.71690292178011	53.51296554464021	67.70415917863511	66.35852746879101	73.32284813296847	71.91231841214098	78.19664590314278	76.72580973177793	85.8532363988666	84.2790751749693	0.14309982483877204	0.14416559626920064	3.387304891743952	16.35265584428089	3.3239379476167414	16.046743753049668
2.109267130152151	54.757774964825586	53.553064091254406	67.74614234357584	66.3997242167093	73.36552756700894	71.95419947354098	78.24016731405085	76.76851993337753	85.89858991375802	84.32359190092677	0.14303754526797638	0.1441027180141313	3.369459221080888	16.36451720182413	3.3064323248868277	16.05841335727382
2.1219765256775314	54.79871047234	53.59322527686291	67.78816545974841	66.44096032736353	73.40823786807131	71.9961109032874	78.28371264534715	76.81125363397821	85.94395844222983	84.36812333710743	0.14297505961744036	0.14403963181490637	3.3516933459927714	16.376317671101788	3.289004950452636	16.070023309050157
2.1347625017044103	54.83970942192528	53.633449080964496	67.83022840681981	66.48223568321451	73.45097887673285	72.03805254519183	78.32728170461581	76.85401064480654	85.98934174217946	84.41266924573212	0.14291236765424734	0.1439763374375712	3.3340069367905016	16.388056816354947	3.271655501018813	16.081573180355917
2.147625519668832	54.8807717898375	53.6737354817348	67.87233106326262	66.52355016554903	73.49375043242871	72.08002424194395	78.37087429831982	76.89679077598821	86.0347395703662	84.45722938790418	0.14284946914921318	0.14391283465194663	3.3163996647290332	16.39973419807393	3.2543836542122335	16.09306253946852
2.160566043787228	54.921897550971046	53.71408445601051	67.91447330634395	66.56490365446898	73.5365523734428	72.1220258351026	78.41449023179315	76.93959383654031	86.08015168240465	84.50180352360302	0.14278636387692833	0.1438491232316696	3.298871202035116	16.411349373123812	3.2371890886211077	16.10449095112017
2.1735845410731627	54.96308667884212	53.75449597927334	67.95665501211401	66.60629602888021	73.57938453689803	72.16405716508628	78.45812930923228	76.98241963436311	86.12557783275786	84.54639141167758	0.14272305161579688	0.1437852029542344	3.281421221876826	16.42290189452251	3.220071483751326	16.115857976243205
2.1866814813541975	55.00433914557192	53.79497002563324	67.998876055394	66.64772716648041	73.62224675874596	72.20611807116276	78.50179133368704	77.02526797623092	86.17101777472948	84.59099280983844	0.14265953214807775	0.1437210736010337	3.2640493983608394	16.434391311424406	3.2030305200300973	16.127163171968277
2.199857337288837	55.04565492187003	53.83550656781217	68.04113630976452	66.68919694374789	73.66513887375696	72.24820839143968	78.54547610705217	77.06813866778393	86.21647126045698	84.63560747465122	0.14259580525992588	0.14365673495739983	3.246755406568809	16.44581716923676	3.1860658788450564	16.138406091771685
2.213112584383593	55.087033977017924	53.876105577127646	68.08343564755403	66.73070523593006	73.70806071551054	72.29032796285482	78.58918343005894	77.11103151351982	86.26193804090465	84.68023516152971	0.14253187074143392	0.14359218681264688	3.229538922541451	16.45717900951786	3.1691772425165254	16.14958628531349
2.2264477010101436	55.12847627885165	53.91676702347592	68.12577393982666	66.77225191703164	73.75101211638498	72.33247662116598	78.63291310226603	77.15394631678497	86.30741786585602	84.7248756247285	0.1424677283866731	0.14352742896011153	3.2123996232708123	16.468476369926066	3.152364294306153	16.160703298432054
2.2398631684225956	55.16998179374508	53.95749087531522	68.16815105637039	66.81383685980276	73.79399290754726	72.37465420094114	78.67666492205079	77.19688287976577	86.35291048390677	84.7695286173359	0.1424033779937343	0.1434624611971961	3.195337186719371	16.479708784247123	3.1356267184228273	16.171756673160417
2.2533594707748548	55.21155048659265	53.9982770996488	68.21056686568504	66.85545993572737	73.83700291894297	72.41686053554842	78.72043868660059	77.2398410034802	86.39841564245754	84.814193891267	0.14233881936477177	0.1433972833254112	3.1783512918118504	16.4908757823232	3.11896420002131	16.182745947657168
2.2669370951380965	55.25318232079193	54.03912566200788	68.25302123496994	66.89712101501098	73.8800419792858	72.45909545714592	78.76423419190355	77.28282048776867	86.44393308770626	84.85887119725614	0.14227405230604379	0.14333189515041697	3.161441618441131	16.501976890080186	3.10237642520633	16.193670656230097
2.2805965315183476	55.29487725822663	54.08003652643468	68.29551403011212	66.9388199665691	73.92310991604766	72.50135879667182	78.80805123274011	77.32582113128572	86.48946256464134	84.90356028485009	0.14220907662795546	0.1432662964820659	3.1446078474668866	16.51301162945856	3.0858630810298564	16.204530329261615
2.294338272874165	55.33663525924848	54.1210096554647	68.33804511567351	66.98055665801455	73.96620655544771	72.54365038383372	78.85188960267335	77.36884273149062	86.53500381703363	84.9482609024003	0.14214389214510129	0.14320048713444788	3.12784966072104	16.523979518402484	3.0694238554942785	16.21532449320148
2.308162815134429	55.37845628266021	54.16204501010981	68.38061435487916	67.02233095564596	74.00933172244254	72.58597004709887	78.89574909404061	77.411885084639	86.58055658742961	84.99297279705625	0.14207849867630748	0.1431344669259303	3.1111667410164046	16.534880070907093	3.053058437571508	16.226052670637728
2.3220706572162446	55.42034028569741	54.20314254984051	68.42322160960447	67.0641427244352	74.05248524071528	72.62831761368369	78.9396294979441	77.45494798577374	86.62612061714371	85.03769571475776	0.14201289604467635	0.14306823567920346	3.0945587721303127	16.545712796852968	3.036766517175238	16.236714380109333
2.336062301042938	55.462287224010666	54.244302232568174	68.46586674036271	67.10599182801501	74.09566693266515	72.6706929095432	78.98353060424168	77.49803122871585	86.67169564625074	85.08242940022768	0.14194708407762832	0.14300179322132406	3.078025438828263	16.55647720214074	3.020547785185954	16.247309136213516
2.3501382515621807	55.50429705164781	54.28552401462761	68.50854960629276	67.14787812866696	74.13887661939705	72.713095759361	79.02745220153798	77.54113460605579	86.71728141357873	85.12717359696485	0.14188106260694472	0.14293513938375835	3.061566426841182	16.567172788514654	3.0044019334372933	16.257836449500246
2.3642990167642037	55.546369721035354	54.32680785075877	68.55127006514586	67.18980148730854	74.18211412071031	72.75552598653819	79.07139407717469	77.58425790914393	86.76287765670088	85.17192804723621	0.1418148314688136	0.14286827400242633	3.045181422884525	16.577799053626222	2.988328654724228	16.26829582647406
2.378545107700138	55.58850518296061	54.36815369408901	68.5940279732734	67.23176176348095	74.22537925508858	72.79798341318327	79.11535601722164	77.6274009280818	86.80848411192844	85.2166924920697	0.1417483905038713	0.14280119691774681	3.0288701146573658	16.58835549102696	2.9723276428071586	16.278686769606793
2.392877038500453	55.630703386553094	54.40956149611484	68.6368231856138	67.2737588153363	74.26867183968857	72.8404678601013	79.15933780646733	77.67056345171262	86.85410051430286	85.26146667124678	0.14168173955724872	0.14273390797467994	3.0126321908396676	16.598841590079246	2.9563985924096414	16.289008777268464
2.4072953263935135	55.672964279266075	54.45103120668374	68.67965555567982	67.31579249962505	74.31199169032944	72.88297914678327	79.20333922840958	77.71374526761245	86.8997265975884	85.30625032329498	0.1416148784786138	0.142666407022775	2.99646734109092	16.60925683595633	2.940541199215204	16.299261343698163
2.4218004917242455	55.71528780685785	54.492562773975585	68.72252493554522	67.35786267168301	74.35533862148151	72.92551709139515	79.2473600652458	77.75694616208035	86.94536209426398	85.35104318548002	0.14154780712221673	0.14259869391621202	2.9803752560674184	16.61960070968962	2.9247551598873542	16.309443959065902
2.436393057972914	55.757673913373345	54.534156144484626	68.76543117583243	67.39996918541898	74.39871244625598	72.9680815107677	79.2914000978643	77.80016592012994	86.9910067355165	85.39584499379914	0.14148052534693523	0.14253076851384985	2.9643556274045295	16.629872688026808	2.9090401720468435	16.31955610933801
2.4510735517740176	55.80012254112458	54.57581126300014	68.8083741256984	67.44211189330113	74.44211297639288	73.01067222038465	79.33545910583359	77.84340432547894	87.03666025123184	85.44065548297249	0.14141303301631888	0.14246263067926884	2.9484081477207837	16.640072243437317	2.8933959342803064	16.329597276266213
2.46584250293529	55.842633630672296	54.6175280725883	68.85135363282227	67.48429064634458	74.48554002225076	73.05328903437255	79.37953686739381	77.88666116054073	87.08232236998808	85.48547438643622	0.14134532999863467	0.14239428028081932	2.932532510632882	16.650198844177794	2.877822146152539	16.339566937456766
2.4807004444568266	55.88520712080637	54.659306514572904	68.8943695433915	67.52650529409787	74.52899339279499	73.09593176548928	79.42363315944641	77.9299362064141	87.12799281904724	85.53030143633455	0.14127741616691164	0.14232571719166437	2.9167284107443265	16.660251954172054	2.862318508198314	16.349464566261304
2.4956479125503126	55.92784294852684	54.70114652851662	68.93742170208893	67.56875568463019	74.57247289558688	73.13860022511336	79.46774775754496	77.97322924287438	87.17367132434781	85.57513636351237	0.14120929139898755	0.14225694128982852	2.9009955436499695	16.670231033000164	2.8468847219232885	16.35928963177321
2.510685446658382	55.970541049024206	54.74304805220161	68.9805099520788	67.61104166451777	74.61597833677196	73.18129422323243	79.51188043588493	78.01654004836337	87.21935761049652	85.61997889750717	0.14114095557755488	0.14218795245824206	2.8853336059273715	16.680135535874797	2.831520489798095	16.369041598780314
2.5258135894740787	56.01330135566014	54.785011021610416	69.02363413499363	67.65336307883068	74.65950952106881	73.22401356843224	79.55603096729416	78.05986839997989	87.26505140076063	85.66482876654155	0.1410724085902052	0.1421187505847888	2.8697422951622684	16.689964913672156	2.816225515281076	16.378719927804923
2.54103288696045	56.05612379994777	54.827035370906586	69.06679409092041	67.6957197711195	74.70306625175765	73.26675806788548	79.60019912322304	78.10321407347024	87.31075241706024	85.70968569751557	0.14100365032947748	0.14204933556235222	2.854221309926743	16.699718612862853	2.8009995027987316	16.388324075041965
2.556343888370238	56.09900831153186	54.86912103241507	69.10998965838697	67.73811158340175	74.74664833066873	73.30952752734032	79.64438467373452	78.14657684321833	87.35646037996011	85.75454941599881	0.14093468069290363	0.14197970728886242	2.8387703497774055	16.709396075400946	2.785842157742991	16.397853492255308
2.571747146265715	56.14195481816866	54.911267936602435	69.15322067434778	67.78053835614804	74.79025555817041	73.35232175110876	79.68858738749378	78.1899564822356	87.40217500866137	85.7994196462222	0.14086549958305464	0.1419098656673429	2.8233891152885917	16.718996738920396	2.7707531865039527	16.407307626943293
2.5872432165386163	56.18496324570661	54.95347601205767	69.1964869741711	67.82299992826924	74.83388773315856	73.39514054205604	79.73280703175938	78.23335276215222	87.4478960209947	85.84429611107132	0.1407961069075887	0.14183981060595913	2.8080773080191648	16.72852003652588	2.7557322964385094	16.416685922169563
2.602832658430207	56.228033518065224	54.99574518547152	69.23978839162372	67.86549613710169	74.87754465304346	73.43798370158808	79.77704337237176	78.27676545320597	87.49362313341085	85.88917853207711	0.1407265025792983	0.14176954201806524	2.7928346305084233	16.73796539670184	2.740779195865798	16.425987816455745
2.6185160345514573	56.271165557215234	55.03807538161682	69.28312475885768	67.9080268183939	74.92122611373881	73.48085102964032	79.82129617374392	78.32019432423283	87.53935606097329	85.93406662940875	0.14065668651615648	0.14169905982225106	2.7776607863147547	16.74733224353804	2.7258935941003983	16.43521274397608
2.6342939109033563	56.31435928315823	55.08046652332841	69.32649590639606	67.95059180629273	74.9649319096498	73.52374232466622	79.86556519885121	78.36363914265716	87.5850945173502	85.9789601218656	0.1405866586413656	0.14162836394239134	2.7625554799865313	16.756619996522204	2.7110752014336867	16.44436013442464
2.6501668568973313	56.35761461390592	55.12291853148269	69.36990166311861	67.99319093332922	75.00866183366108	73.56665738362537	79.90985020922099	78.40709967448157	87.63083821480618	86.02385872686928	0.14051641888340483	0.14155745430769437	2.7475184170716602	16.765828070563657	2.6963237291333826	16.45342941295712
2.666135445375801	56.40093146545947	55.16543132497723	69.41334185624758	68.03582403040451	75.05241567712481	73.60959600197171	79.95415096492242	78.45057568427667	87.6765868641941	86.06876216045556	0.14044596717607802	0.141486330852749	2.7325493041184927	16.77495587598787	2.681638889449914	16.462420000234488
2.6822002526328483	56.44430975178882	55.208004820710386	69.45681631133338	68.07849092677594	75.09619322984872	73.65255797364186	79.99846722455618	78.49406693517125	87.72234017494705	86.11367013726648	0.14037530345856164	0.14141499351757397	2.7176478486626365	16.78400281838549	2.6670203956027763	16.471331312284747
2.6983618584350144	56.487749384811174	55.25063893356008	69.50032485223963	68.12119145004213	75.13999428008339	73.6955430910426	80.04279874524363	78.53757318884144	87.76809785506953	86.15858237054178	0.14030442767545417	0.14134344224766793	2.702813759244691	16.792968298756023	2.652467961799175	16.480162760597523
2.71462084604223	56.53125027437065	55.29333357636369	69.54386730112932	68.16392542612957	75.18381861451093	73.73855114503968	80.08714528261721	78.58109420550133	87.81385961113013	86.20349857211161	0.14023333977682498	0.14127167699405654	2.688046745419342	16.80185171347148	2.6379813032312995	16.488913752098597
2.730977802228858	56.57481232821656	55.336088659896625	69.58744347844979	68.20669267927752	75.22766601823223	73.78158192494527	80.13150659080932	78.62462974389203	87.85962514825262	86.24841845238784	0.140162039718261	0.14119969771334276	2.6733465177176186	16.81065245406171	2.623560136062224	16.49758368899711
2.747433317304874	56.618435451981995	55.37890409285132	69.63105320291776	68.24949303202378	75.27153627475441	73.82463521850586	80.17588242244182	78.66817956127153	87.90539417010761	86.29334172035591	0.14009052746091924	0.14112750436775698	2.6587127876809973	16.819369907385408	2.609204177439551	16.506171968889248
2.763987985137163	56.66211954916267	55.42177978181613	69.6746962915051	68.29232630519004	75.315429165979	73.86771081189028	80.2202725286158	78.71174341340438	87.95116637890463	86.33826808356703	0.14001880297157324	0.14105509692520685	2.644145267859585	16.82800345556643	2.5949131454990493	16.514677984709124
2.780642403170963	56.70586452109501	55.464715631253945	69.7183725594235	68.33519231786741	75.35934447218906	73.91080848967734	80.26467665890064	78.75532105455115	87.99694147538338	86.38319724812962	0.13994686622266458	0.14098247535932518	2.6296436717871075	16.83655247587558	2.580686759345099	16.523101124632376
2.797397172451417	56.74967026693442	55.50771154348065	69.76208182010961	68.37809088740133	75.40328197203671	73.95392803484339	80.30909456132338	78.7989122374579	88.04271915880544	86.42812891870113	0.1398747171923514	0.14090963964952344	2.615207713999098	16.845016340726943	2.56652473906297	16.5314407720507
2.8142528976452668	56.79353668363325	55.55076741864335	69.80582388520969	68.42102182937674	75.44724144253031	73.99706922874981	80.35352598235765	78.84251671334535	88.0884991269455	86.47306279847952	0.13980235586455947	0.14083658978103933	2.60083711004836	16.853394417812524	2.552426805732921	16.539696305713733
2.831210187062679	56.83746366591928	55.59388315469922	69.84959856456524	68.46398495760381	75.49122265902258	74.04023185113128	80.3979706669138	78.88613423189913	88.13428107608394	86.51799858919587	0.13972978222903165	0.14076332574498926	2.586531576471316	16.86168606985848	2.5383926814051847	16.54786709950895
2.848269652679189	56.881451106272664	55.63705864739276	69.89340566619664	68.50698008410194	75.53522539519663	74.08341568008213	80.44242835832672	78.92976454125797	88.18006470099671	86.56293599110462	0.13965699628137873	0.14068984753841837	2.5722908308016486	16.86989065466514	2.5244220891054283	16.555952522463485
2.865431910157798	56.92549889490438	55.68029379023442	69.93724499628868	68.55000701908534	75.57924942305416	74.1266204920446	80.48689879834596	78.97340738800372	88.22584969494815	86.60787470297636	0.13958399802313048	0.14061615516435202	2.5581145915853085	16.878007525192515	2.510514752853396	16.563951938840546
2.882697578871184	56.96960691973334	55.72358847447823	69.9811163591747	68.59306557094769	75.62329451290205	74.16984606179581	80.53138172712421	79.01706251715042	88.27163574968176	86.65281442208888	0.13951078746178575	0.14054224863184714	2.5440025783614146	16.886036029392926	2.4966703976415374	16.571864708002977
2.900067281924058	57.01377506636404	55.76694258909948	70.02501955732137	68.63615554624677	75.66736043333964	74.21309216243513	80.57587688320659	79.06072967213336	88.31742255541188	86.69775484421895	0.13943736461086367	0.14046812795604358	2.5299545116704394	16.893975510254677	2.48288874944501	16.579690184416904
2.9175416461756507	57.05800321806363	55.81035602077239	70.06895439131276	68.67927674968928	75.71144695124552	74.25635856537133	80.62038400351932	79.10440859479831	88.3632098008148	86.7426956636337	0.13936372948995635	0.14039379315821562	2.5159701130442045	16.90182530570746	2.469169535213041	16.587427717578976
2.9351213022623317	57.10229125573908	55.85382865384733	70.11292065983471	68.72242898411504	75.75555383176436	74.29964504030944	80.66490282335849	79.14809902539027	88.40899717302007	86.78763657308195	0.13928988212477855	0.14031924426582434	2.502049105021797	16.9095847487024	2.455512482879385	16.59507665208912
2.952806884620376	57.146639057914335	55.89736037032841	70.15691815965938	68.7656120504819	75.79968083829412	74.34295135523837	80.70943307637927	79.19180070254299	88.45478435760224	86.8325772637862	0.13921582254722026	0.14024448131257078	2.488191211137746	16.917253167110175	2.4419173213586873	16.60263632756869
2.970599031508854	57.19104650070688	55.940951049850405	70.20094668562885	68.80882574784977	75.84382773247229	74.38627727641732	80.75397449458417	79.23551336326742	88.50057103857151	86.87751742543352	0.13914155079539947	0.14016950433844633	2.474396155922932	16.924829883693747	2.4283837805410258	16.610106078611352
2.9884983850326714	57.235513457804835	55.98460056965601	70.24500603063967	68.85206987336521	75.88799427416305	74.4296225683631	80.79852680831223	79.27923674294102	88.54635689836553	86.92245674616748	0.13906706691371376	0.14009431338978687	2.4606636649032225	16.93231421607561	2.4149115912887282	16.617485234735796
3.006505591165733	57.28003980044293	56.02830880457229	70.28909598562619	68.89534422224507	75.93218022144322	74.47298699383637	80.84308974622684	79.32297057529588	88.59214161783989	86.96739491257857	0.13899237095289152	0.14001890851932441	2.446993464608113	16.93970547678873	2.401500485455472	16.62477312048759
3.0246212997742656	57.32462539737978	56.07207562698814	70.33321633954529	68.93864858776152	75.9763853305898	74.51637031382943	80.88766303530554	79.3667145924087	88.63792487626033	87.012331609697	0.13891746297004723	0.13994328978624235	2.433385282560721	16.947002973161943	2.388150195865819	16.63196905528821
3.0428461646402667	57.369270114873316	56.115900906830134	70.37736687935909	68.98198276122503	76.02060935606528	74.55977228755168	80.93224640082714	79.41046852468818	88.68370635129266	87.05726652098248	0.13884234302873205	0.13986745725622707	2.419838847272331	16.954206007269022	2.3748604563120352	16.63907235338229
3.0611808434850984	57.413973816657496	56.15978451153951	70.42154739001953	69.02534653196906	76.06485205050491	74.60319267241718	80.97683956636129	79.45423210086459	88.72948571899484	87.10219932831659	0.13876701119898782	0.13979141100152093	2.406353888267404	16.961313876079657	2.3616310015827366	16.646082324006784
3.079625997993227	57.45873636391825	56.20372630604844	70.46575765445152	69.06873968733372	76.10911316470272	74.64663122403094	81.02144225375645	79.49800504797817	88.77526265380767	87.14712971199367	0.13869146755740094	0.1397151511009778	2.39293013604356	16.96832587114841	2.348461567423101	16.652998271094475
3.0981822938360946	57.50355761526899	56.247726152755845	70.50999745353627	69.11216201264914	76.15339244759738	74.69008769617494	81.06605418312786	79.5417870913673	88.82103682854549	87.1920573507116	0.13861571218715457	0.13963867764011592	2.3795673221000015	16.975241278811154	2.33535189055533	16.6598194934013
3.116850400696155	57.54843742672674	56.29178391150393	70.55426656609505	69.15561329121955	76.19768964625897	74.73356184079512	81.11067507284646	79.58557795465742	88.8668079143877	87.23698192156353	0.1385397451780835	0.13956199071117234	2.366265178939102	16.98205938013234	2.322301708688201	16.66654528453728
3.135630992291033	57.593375651687666	56.33589943955391	70.59856476887238	69.19909330430686	76.24200450587482	74.77705340798754	81.15530463952688	79.62937735974947	88.91257558086963	87.28190310002906	0.13846356662672804	0.13948509041315701	2.3530234400461723	16.98877945078675	2.309310760496601	16.673174932815527
3.1545247463978408	57.63837214090236	56.38007259156177	70.64289183651915	69.24260183111384	76.28633676973546	74.82056214598454	81.19994259801545	79.67318502680801	88.9583394958733	87.32682055996486	0.1383871766363872	0.13940797685190817	2.3398418398951435	16.99540076104313	2.2963787856240288	16.67970772121953
3.1735323448776414	57.68342674245111	56.424303219553806	70.68724754157572	69.28613864876766	76.3306861792205	74.86408780114085	81.24458866137839	79.71700067424966	89.00409932561823	87.37173397359614	0.13831057531717428	0.13933065014014695	2.326720113956071	17.001922575809658	2.283505524688735	16.68614292746679
3.192654473700048	57.72853930171936	56.468591172902286	70.73163165445503	69.32970353230318	76.37505247378479	74.90763011791992	81.28924254088996	79.76082401873134	89.04985473465267	87.41664301150745	0.1382337627860715	0.13925311039753147	2.313657998692179	17.008344154586666	2.2706907192859944	16.692479823970643
3.211891822967991	57.77370966137256	56.51293629830092	70.7760439434257	69.37329625464635	76.41943539094403	74.95118883887996	81.33390394602048	79.80465477513874	89.09560538584425	87.46154734263413	0.1381567391669832	0.1391753577507134	2.30065523154326	17.014664751322925	2.257934111969689	16.698717677687455
3.2312450869426166	57.81893766133072	56.557338439739524	70.82048417459423	69.4169165865967	76.46383466626017	74.99476370465939	81.3785725844238	79.84849265657378	89.14135094037046	87.50644663425246	0.13807950459079377	0.13909739233339266	2.2877115509463692	17.020883614550257	2.245235446267543	16.704855750220304
3.2507149640683446	57.86422313874384	56.60179743847981	70.86495211188861	69.46056429681114	76.50825003332778	75.03835445396352	81.42324816192588	79.8923373743436	89.18709105771002	87.55134055197152	0.1380020591954197	0.13901921428637418	2.2748266963324113	17.02699998731987	2.232594466685896	16.710893297817165
3.2703021569980693	57.90956592796592	56.646313133029835	70.90944751704039	69.50423915178644	76.55268122375905	75.08196082354985	81.4679303825122	79.93618863794796	89.2328253956333	87.5962287597237	0.1379244031258679	0.13894082375762212	2.2620004081024945	17.033013107036822	2.220010918682874	16.71682957117264
3.2900073726185273	57.9549658605296	56.69088535911892	70.95397014956735	69.54794091584203	76.59712796716936	75.12558254821384	81.5126189483154	79.9800461550674	89.27855361019286	87.6411109197554	0.1378465365342894	0.1388622209023176	2.249232427652487	17.03892220558373	2.2074845486906725	16.722663815542546
3.3098313220758016	58.00042276512053	56.735513949672416	70.99851976675606	69.591669351103	76.64158999116286	75.16921936077475	81.5573135596033	80.02390963155123	89.32427535571443	87.68598669261819	0.13776845958003636	0.13878340588291455	2.236522497357555	17.044726509209795	2.195015104101685	16.72839527063661
3.329774720800988	58.0459364675513	56.780198734785834	71.04309612364396	69.63542421748228	76.68606702131753	75.21287099206087	81.60201391476609	80.06777877140505	89.36999028478714	87.73085573715929	0.13769017242971807	0.13870437886919587	2.2238703605846695	17.050425238599928	2.1826023332830573	16.7340231707185
3.349838288536016	58.09150679073595	56.82493954169994	71.08769897300229	69.67920527266402	76.73055878117107	75.25653717089585	81.64671971030474	80.11165327677938	89.41569804825494	87.77571771051309	0.13761167525725784	0.13862514003833176	2.2112757616753242	17.05601760871832	2.1702459855578127	16.739546744425752
3.370022749359618	58.1371335546632	56.86973619477411	71.1323280653174	69.72301227208509	76.77506499220513	75.30021762408303	81.69143064081736	80.15553284795625	89.46139829520602	87.8205722680908	0.13753296824394762	0.1385456895749338	2.198738445946219	17.061502828782977	2.157945811204172	16.744965214733384
3.390328831713469	58.18281657637058	56.91458851546096	71.1769831487734	69.766844968918	76.81958537383117	75.34391207639156	81.73614639898753	80.19941718333773	89.50709067296418	87.86541906357199	0.13745405157850718	0.13846602767111563	2.1862581597056305	17.06688010239668	2.1457015614728334	16.750277799106698
3.4107572684284713	58.22855566991791	56.95949632228015	71.22166396923399	69.81070311405308	76.86411964337523	75.38762025054152	81.78086667557139	80.24330597943327	89.55277482707905	87.91025774889508	0.1373749254571405	0.13838615452654843	2.17383465023363	17.072148627348724	2.133512988570601	16.75548370929573
3.431308796751202	58.2743506463608	57.00445943079216	71.26637027022433	69.85458645608067	76.90866751606286	75.431341867189	81.82559115938494	80.28719893084728	89.59845040131663	87.95508797424787	0.1372955900835917	0.1383060703485188	2.161467665790269	17.077307595678576	2.121379845660158	16.76058215138073
3.4519841583705158	58.320201313723864	57.04947765357195	71.31110179291291	69.89849474127307	76.95322870500414	75.47507664491141	81.87031953729148	80.33109573026663	89.64411703764965	87.99990938805833	0.1372160456692043	0.1382257753519874	2.1491569556069408	17.082356193555825	2.109301886863477	16.765572325719404
3.47278409944432	58.36610747697381	57.09455080018239	71.35585827609303	69.94242771356659	76.9978029211781	75.51882430019235	81.91505149418849	80.37499606844797	89.6897743762479	88.04472163698489	0.13713629243297762	0.13814526975964603	2.136902269887514	17.087293601323836	2.0972788672524985	16.77045342690326
3.4937093706264992	58.41206893799246	57.13967867714764	71.4006394561645	69.98638511454338	77.04238987341787	75.56258454740657	81.95978671299501	80.41889963420525	89.73542205546863	88.08952436590721	0.13705633060162586	0.13806455380197719	2.1247033598187954	17.092118993496115	2.0853105428620893	16.77522464379217
3.514760727094002	58.45808549554982	57.18486108792657	71.44544506711533	70.03036668341348	77.08698926839513	75.6063570988052	82.00452487463885	80.46280611439714	89.7810597118471	88.13431721791689	0.13697616040963517	0.13798362771731168	2.112559977557339	17.09683153869264	2.0733966706825413	16.779885159478
3.535938928574102	58.504156945276605	57.23009783288567	71.49027484050302	70.07437215699629	77.13160081060484	75.6501416645004	82.04926565804348	80.50671519391422	89.82668698008682	88.1790998343077	0.13689578209932218	0.13790249175188804	2.100471876220354	17.101430399517994	2.061537008644109	16.784434151126334
3.557244739371806	58.55028307963654	57.275388709271716	71.53512850543548	70.11840126970198	77.17622420234916	75.6939379524497	82.09400874011469	80.55062655566574	89.87230349304922	88.22387185456581	0.13681519592089356	0.1378211461599105	2.088438809901845	17.105914732663223	2.0497313156347445	16.788870790096553
3.578678928397448	58.59646368789943	57.32073351118517	71.58000578855295	70.1624537535135	77.22085914372272	75.73774566844145	82.13875379572815	80.59453988056768	89.91790888174489	88.26863291636084	0.13673440213250357	0.1377395912036109	2.0764605336637487	17.110283688838535	2.0379793514930498	16.793194241859965
3.600242269194432	58.642698556112705	57.366132029552226	71.62490641400841	70.20652933796754	77.26550533259609	75.78156451607866	82.1835004977155	80.63845484752879	89.9635027753228	88.31338265553556	0.1366534010003132	0.1376578271533032	2.0645368035295633	17.114536412684174	2.0262808769991807	16.79740366592705
3.6219355399671502	58.68898746707404	57.41158405209756	71.66983010344904	70.25062775013599	77.31016246460065	75.825394196764	82.22824851685178	80.68237113343842	90.00908480106112	88.3581207060968	0.1365721927985509	0.13757585428744964	2.05266737649049	17.1186720428268	2.01463565388417	16.801498215894753
3.643759523609069	58.73533020030305	57.457089363316705	71.71477657599688	70.29474871460721	77.35483023311234	75.86923440968397	82.2729975218416	80.72628841315297	90.05465458435701	88.4028467002053	0.13649077780956972	0.13749367289271444	2.040852010505205	17.122689711824933	2.003043444827881	16.805477039410107
3.6657150077309777	58.78172653201347	57.502647744448375	71.75974554823001	70.33889195346728	77.39950832923623	75.91308485179366	82.31774717930651	80.7702063594833	90.10021174871711	88.44756026816668	0.13640915632390915	0.13741128326402804	2.0290904644859893	17.126588546059793	1.9915040134444553	16.809339278031985
3.6878027846894206	58.82817623508418	57.54825897344596	71.80473673416255	70.38305718628042	77.44419644178974	75.95694521780025	82.36249715377046	80.81412464318073	90.14575591574676	88.49226103842062	0.13632732864035288	0.13732868570464604	2.0173824983075974	17.13036766578989	1.980017124294136	16.813084067314776
3.710023651615288	58.87467907903151	57.59392282495022	71.84974984522613	70.4272441300708	77.4888942572875	76.00081520014818	82.40724710764766	80.85804293292485	90.1912867051412	88.53694863753233	0.1362452950659913	0.1372458805262092	2.0057278728074834	17.134026185129187	1.9685825428794033	16.81671053676655
3.732378410442586	58.921234829980015	57.639639070260465	71.89478459024969	70.47145249930259	77.53360145992436	76.04469448900244	82.45199670122796	80.90196089530933	90.23680373467442	88.58162269018172	0.13616305591628028	0.13716286804880518	1.9941263497732962	17.137563211927045	1.957200035634969	16.820217809729
3.7548678679373717	58.96784325063401	57.68540747730637	71.93984067544028	70.51568200586104	77.57831773155971	76.08858277223302	82.49674559266374	80.94587819482902	90.28230662018989	88.626282819154	0.1360806115151012	0.13707964860102861	1.9825776919515192	17.140977847811882	1.9458693699368723	16.823605003446573
3.777492835726878	59.0145041002485	57.73122781061941	71.98491780436318	70.55993235903298	77.62304275170075	76.13247973539876	82.54149343795613	80.98979449386643	90.32779497558998	88.67092864532974	0.13599796219482335	0.13699622252004418	1.9710816630447425	17.14426918818026	1.9345903140990686	16.826871229028256
3.8002541303288	59.06121713460039	57.77709983130438	72.0300156779224	70.60420326548768	77.66777619748666	76.17638506173144	82.58623989094154	81.03370945267841	90.37326841282642	88.71555978767522	0.13591510829636366	0.13691259015164495	1.959638027699384	17.147436322047724	1.9233626373618335	16.830015591331176
3.823152573180761	59.107982105958726	57.82302329701016	72.07513399434016	70.64849442925656	77.71251774367113	76.22029843211901	82.63098460327717	81.07762272938209	90.41872654188926	88.76017586323164	0.1358320501692492	0.13682875185031712	1.948246551522061	17.150478332172497	1.9121861099063153	16.833037189042443
3.8461889906699622	59.15479876305614	57.86899796190137	72.12027244913793	70.69280555171451	77.7572670626072	76.26421952509027	82.67572722442829	81.12153397994224	90.46416897079793	88.8047764871065	0.13574878817167668	0.13674470797930038	1.9369070010643554	17.153394294933605	1.9010605028395275	16.83593511457184
3.8693642141629967	59.20166685105842	57.91502357662845	72.16543073511508	70.73713633155906	77.8020238242291	76.30814801679735	82.72046740165297	81.16544285815634	90.50959530558963	88.84936127246206	0.13566532267057607	0.13666045891064935	1.9256191438180394	17.15618328024175	1.8899855881920757	16.838708453991785
3.892679080035866	59.248586111535644	57.96109988829919	72.21060854232975	70.78148646479139	77.84678769603671	76.3520835810002	82.76520477998925	81.20934901564203	90.55500515031022	88.89392983050655	0.13558165404167147	0.1365760050252979	1.9143827482278084	17.158844351662992	1.8789611389311176	16.841356287141025
3.9161344297041563	59.295556282431825	58.00722664044871	72.25580555807792	70.82585564469572	77.89155834307796	76.39602588904958	82.80993900224031	81.25325210182247	90.60039810700329	88.93848177048325	0.13549778266954277	0.13649134671311985	1.9031975836778656	17.1613765662496	1.8679869289430826	16.843877687451823
3.9397311096534064	59.342577098035264	58.05340357301032	72.30102146687328	70.87024356181969	77.93633542793245	76.43997460987063	82.85466970896083	81.29715176391299	90.6457737757	88.98301669966084	0.1354137089476895	0.13640648437299302	1.892063420500108	17.16377897464008	1.8570627330425395	16.846271722033634
3.963469971469652	59.389648288948415	58.09963042228574	72.34625595042678	70.91464990395409	77.98111861069434	76.48392940994628	82.8993965384427	81.34104764690707	90.69113175440896	89.02753422332329	0.1353294332785919	0.13632141841286066	1.8809800299552535	17.16605062083181	1.8461883269576447	16.84853745149485
3.987351871870168	59.436769582057295	58.14590692091484	72.39150868762563	70.95907435611214	78.02590754895483	76.52788995329995	82.94411912670037	81.38493939356192	90.73647163910526	89.07203394475899	0.1352449560737739	0.1362361492497966	1.8699471842462572	17.168190542330194	1.8353634873396913	16.85067393004647
4.01137767273438	59.48394070050156	58.19223279784623	72.43677935451305	71.00351660050974	78.07070189778582	76.57185590147947	82.98883710745721	81.42882664438514	90.7817930237207	89.11651546525142	0.13516027775386805	0.13615067731006855	1.8589646565183102	17.170197770088635	1.8245879917669754	16.852680205489378
4.035548241134971	59.53116136364372	58.238607778306886	72.48206762426739	71.04797631654485	78.11550130972205	76.61582691353969	83.03355011213074	81.47270903762016	90.82709550013303	89.16097838406856	0.13507539874867505	0.13606500302919836	1.8480322208401958	17.172071328348466	1.8138616187204661	16.85455531900152
4.059864449369175	59.5784312870382	58.285031583771584	72.52737316718076	71.0924531807764	78.1603054347439	76.65980264602535	83.07825776981798	81.51658620923199	90.87237865815518	89.20542229845215	0.1349903194972308	0.13597912685203156	1.8371496522199777	17.173810234773555	1.8031841476008594	16.85629830527796
4.08432717499025	59.62575018240094	58.33150393193291	72.57269565063866	71.13694686690437	78.2051139202603	76.70378275295435	83.12295970728152	81.5604577928933	90.91764208552527	89.24984680360814	0.13490504044786825	0.13589304923279627	1.8263167265959055	17.175413500342984	1.7925553587267586	16.8579081925036
4.108937300839158	59.67311775757817	58.3780245366704	72.61803473909858	71.18145704574856	78.24992641109098	76.7477668858005	83.16765554893459	81.60432341996999	90.96288536789582	89.29425149269592	0.13481956205828116	0.1358067706351703	1.8155332208298205	17.176880129271012	1.7819750333189859	16.859384002165825
4.133695715076422	59.720533716515064	58.42459310801983	72.66339009406848	71.22598338522765	78.29474254944883	76.79175469347585	83.21234491682624	81.64818271950656	91.00810808882285	89.33863595681775	0.13473388479558934	0.13572029153234566	1.8047989127117035	17.178209119034364	1.77144295350854	16.86072474914363
4.15860331121418	59.767997759224755	58.47120935214239	72.708761374086	71.27052555033853	78.33956197492246	76.83574582231387	83.25702743062706	81.69203531821215	91.05330982975573	89.38299978500886	0.1346480091364017	0.13563361240709276	1.7941135809583102	17.179399460366767	1.7609589023375065	16.861929441696702
4.183660988148428	59.81550958175666	58.5178729712936	72.75414823469661	71.31508320313499	78.38438432445842	76.87973991605173	83.30170270761415	81.73588084044562	91.09849017002618	89.42734256422652	0.13456193556688265	0.13554673375182513	1.7834770052068052	17.180450137148	1.7505226637492797	16.862997081345384
4.208869650191461	59.86306887616495	58.56458366379213	72.79955032843232	71.35965600270652	78.42920923234324	76.92373661581283	83.34637036265626	81.77971890820112	91.14364868683772	89.47166387933972	0.13447566458281415	0.13545965606866534	1.77288896601317	17.181360126422078	1.7401340225897002	16.863926662890663
4.2342302071045115	59.91067533047685	58.61134112398857	72.8449673047899	71.40424360515722	78.47403633018567	76.96773556008927	83.39103000819904	81.8235491410936	91.18878495525483	89.51596331311876	0.13438919668966368	0.1353723798695097	1.7623492448553861	17.182128398359055	1.729792764608419	16.864717174390535
4.259743574130585	59.95832862866058	58.65814504223383	72.89039881020923	71.44884566358421	78.51886524689864	77.01173638472413	83.43568125424997	81.86737115634394	91.23389854819234	89.56024044622461	0.13430253240264775	0.13528490567609538	1.7518576241238861	17.182753916213187	1.7194986764491205	16.865367597081786
4.285410672027485	60.00602845059341	58.704995104847484	72.93584448805132	71.49346182805614	78.56369560868117	77.05573872289362	83.48032370836324	81.91118456876416	91.27898903640434	89.60449485719815	0.13421567224679765	0.13519723402006475	1.7414138871242812	17.183235636272002	1.7092515456540696	16.865876905374535
4.311232427101037	60.053774472029374	58.7518909940861	72.98130397857645	71.53809174559166	78.60852703900011	77.09974220508933	83.52495697562475	81.95498899074266	91.32405598847353	89.64872612244967	0.1341286167570252	0.13510936544303245	1.7310178180771345	17.1835725078854	1.6990511606638847	16.866244066861327
4.337209771238533	60.101566364567	58.79883238811134	73.02677691892218	71.58273506013781	78.65335915857221	77.14374645910038	83.56958065863704	81.99878403222954	91.36909897080052	89.69293381624855	0.13404136647818968	0.13502130049665204	1.7206692021140952	17.183763473401996	1.6888973108104892	16.86646804224074
4.363343641942354	60.149403795616784	58.845818960957814	73.07226294308111	71.62739141254805	78.69819158534554	77.18775110999529	83.6141943575039	82.04256930072127	91.41411754759257	89.73711751071203	0.1339539219651626	0.1349330397426817	1.710367825265621	17.18380746803632	1.6787897863102899	16.866547785222792
4.389634982363801	60.197286428368336	58.892850382500754	73.11776168187838	71.67206044056027	78.7430239344808	77.23175578010368	83.65879766981487	82.0863444012457	91.45911128085262	89.78127677579454	0.13386628378289495	0.13484458375305167	1.7001134744732553	17.183703419977974	1.6687283782716804	16.86648224259625
4.416084741337141	60.24521392175781	58.93992631842385	73.1632727629497	71.71674177877505	78.78785581833337	77.27576008899844	83.70339019063024	82.13010893634723	91.5040797303687	89.82541117927734	0.13377845250648301	0.13475593310993142	1.6899059375891738	17.183450250369788	1.6587128786957237	16.86627035422498
4.442693873413836	60.293185930434845	58.987046430186616	73.20879581071863	71.76143505863334	78.8326868464345	77.3197636534774	83.74797151246553	82.17386250607154	91.5490224537026	89.86952028675742	0.13369042872123763	0.13466708840579744	1.6797450033609493	17.18304687314594	1.6487430804627365	16.86591105289881
4.469463338897009	60.341202104729476	59.03421037499181	73.25433044637406	71.80613990839439	78.87751662547248	77.36376608754476	83.79254122527574	82.2176047079503	91.59393900617899	89.91360366163683	0.13360221302274755	0.13457805024349917	1.6696304614295059	17.182492195008308	1.6388187773306981	16.8654032643135
4.49639410387609	60.38926209061867	59.08141780575238	73.2998762878473	71.85085595311308	78.9223447592738	77.40776700239267	83.83709891643986	82.2613351369857	91.63882894087394	89.95766086511142	0.13351380601695034	0.13448881923632852	1.6595621023393505	17.181785115513776	1.6289397639413892	16.864745907110773
4.523487140261684	60.437365529693174	59.12866837105875	73.34543294978957	71.89558281461784	78.96717084878462	77.45176600638284	83.8816441707453	82.30505338563543	91.68369180860431	90.00169145616042	0.13342520832019775	0.1343993960080877	1.6495397175356175	17.180924527025127	1.6191058358197097	16.863937892871036
4.550743425820648	60.48551205912385	59.17596171514568	73.39100004354904	71.94032011148812	79.0119944920518	77.49576270502804	83.92617657037238	82.34875904379723	91.72852715791646	90.0456949915355	0.13333642055932557	0.1343097811931567	1.6395630993492887	17.179909314560064	1.6093167893618556	16.862978125984228
4.578163944211368	60.53370131162797	59.22329747785895	73.4365771771477	71.98506745903148	79.05681528420355	77.5397567009731	83.97069569487803	82.39245169879312	91.77333453507487	90.08967102574942	0.13324744337171865	0.13421997543656247	1.6296320409978762	17.178738355767564	1.5995724218339546	16.861865503591616
4.605749685019276	60.581932915435075	59.27067529462168	73.48216395525803	72.02982446926086	79.10163281743034	77.58374759397611	84.01520112118013	82.4361309353538	91.81811348405074	90.13361911106514	0.13315827740538247	0.13412997939404678	1.619746336595881	17.177410521058846	1.5898725313777504	16.86059891568766
4.633501643792551	60.630206494253464	59.318094796401326	73.52775997918036	72.07459075087206	79.14644668096619	77.62773498088993	84.059692423542	82.47979633560361	91.86286354651149	90.17753879748514	0.13306892331901052	0.13403979373213784	1.609905781143425	17.175924673452755	1.5802169170076468	16.859177245041792
4.6614208220780515	60.678521667235636	59.365555609675575	73.57336484681902	72.1193659092205	79.19125646106885	77.67171845564293	84.10416917355587	82.5234474790442	91.9075842618087	90.22142963274005	0.13297938178205188	0.13394941912821579	1.600110170519656	17.17427966849573	1.5706053785995664	16.857599367063813
4.689508227457455	60.72687804894397	59.41305735639849	73.61897815265898	72.1641495462981	79.23606174100055	77.71569760921989	84.14863094012699	82.56708394253893	91.95227516696704	90.26529116227749	0.13288965347478218	0.13385885627058516	1.5903593014845683	17.17247435428908	1.5610377168914056	16.855864149849367
4.717764873583629	60.775275249316365	59.46059965396659	73.66459948774235	72.2089412607102	79.2808621010085	77.75967202964294	84.19307728945749	82.61070530029711	91.9969357966729	90.30912292925098	0.13279973908837217	0.1337681058585436	1.5806529716819568	17.170507571490816	1.551513733491447	16.853970454199953
4.746191780217212	60.82371287363159	59.50818211518472	73.71022843964472	72.25374064765238	79.3256571183055	77.80364130195252	84.23750778503023	82.65431112385814	92.041565683263	90.35292447450898	0.13270963932495672	0.13367716860245138	1.5709909796344164	17.168378153261074	1.542033230865627	16.85191713351378
4.774789973263409	60.87219052247456	59.555804348231746	73.75586459245154	72.29854729888697	79.3704463670502	77.84760500818784	84.28192198759271	82.69790098207548	92.0861643567131	90.39669533658356	0.13261935489770593	0.13358604522380266	1.5613731247317446	17.166084925132964	1.5325960123345794	16.84970303371847
4.803560484809025	60.92070779170106	59.60346595662584	73.80150752673367	72.34336080271936	79.41522941832707	77.89156272736741	84.32631945514005	82.74147444110041	92.13073134462601	90.44043505167883	0.13252888653089395	0.13349473645529572	1.5517992072443576	17.16362670514536	1.5232018820806843	16.84732699338565
4.832504353159697	60.96926427240334	59.65116653919044	73.84715681952433	72.38818074397501	79.4600058401273	77.93551403547009	84.37069974289966	82.78503106436655	92.17526617222106	90.48414315366053	0.13243823495996954	0.13340324304090315	1.5422690283085103	17.16100230365737	1.5138506451341982	16.844787843510858
4.861622622877388	61.01785955087396	59.69890569001873	73.89281204429388	72.4330067039748	79.50477519732782	77.9794585054146	84.41506240331356	82.82857041257267	92.21976836232119	90.52781917404353	0.13234740093162775	0.13331156573594374	1.5327823899260693	17.158210523370144	1.504542107378711	16.84208440760267
4.890916344818065	61.066493208571295	59.74668299843942	73.93847277092657	72.47783826051214	79.54953705167236	78.02339570704085	84.45940698602283	82.8720920436675	92.26423743534272	90.57146264198161	0.13225638520387947	0.13321970530715277	1.5233390949704244	17.155250159343268	1.4952760755475083	16.839215501624494
4.9203865761696335	61.1151648220833	59.794498048981225	73.98413856569556	72.5226749878284	79.59429096175049	78.06732520708931	84.50373303785027	82.91559551283261	92.30867290928278	90.61507308425529	0.13216518854612275	0.13312766253275488	1.5139389471735285	17.15211999888197	1.4860523572192506	16.83617993394546
4.950034380490085	61.16387396309236	59.84235042133801	74.02980899123897	72.56751645658927	79.63903648297811	78.11124656918196	84.5480401027843	82.9590803724666	92.3530742997083	90.65865002526093	0.1320738117392151	0.13303543820253433	1.5045817511299902	17.148818821538953	1.4768707608195655	16.83297650532768
4.979860827745887	61.2126201983389	59.89023969033306	74.07548360653486	72.61236223386031	79.68377316757655	78.15515935380168	84.59232772196162	83.0025461721682	92.3974411197438	90.70219298699897	0.13198225557554402	0.13294303311790864	1.495267312293663	17.145345399092548	1.4677310956135443	16.82960400885713
5.009866994350591	61.261403089585976	59.938165425884	74.1211619668771	72.6572118830831	79.72850056455285	78.1990631182728	84.63659543365094	83.04599245872016	92.44177288006021	90.74570148906275	0.131890520859099	0.13285044809199922	1.485995436973326	17.14169849548125	1.4586331717052872	16.826061229936386
5.040053963203681	61.31022219358251	59.98612719296668	74.16684362385006	72.7020649640503	79.77321821967858	78.24295741674045	84.68084277323551	83.08941877607221	92.48606908886256	90.78917504862657	0.13179860840554436	0.13275768394970575	1.4767659323267708	17.137876866738225	1.4495768000369935	16.82234694622639
5.070422823729659	61.359077062027495	60.03412455157973	74.21252812530409	72.7469210328817	79.81792567546982	78.28684180015082	84.72506927319658	83.13282466532475	92.53032925187854	90.83261318043456	0.13170651904229172	0.13266474152777788	1.4675786063739906	17.13387926110954	1.4405617923885075	16.818459927682852
5.100974671917351	61.40796724153333	60.082157056708525	74.25821501533059	72.79177964199953	79.86262247116649	78.3307158162307	84.7692744630963	83.17620966471206	92.57455287234684	90.87601539678899	0.13161425360857146	0.13257162167488845	1.458433267976261	17.129704418826805	1.4315879613700417	16.81439893643983
5.131710610359471	61.456892273589126	60.13022425828896	74.30390383423664	72.83664034010357	79.90730814271123	78.37457900946708	84.81345786956032	83.21957330958541	92.61873945100481	90.91938120753854	0.1315218129555065	0.1324783252517077	1.4493297268404604	17.125351072156263	1.4226551204214957	16.810162726787894
5.1626317482924104	61.505851694524154	60.178325701171296	74.3495941185199	72.88150267214657	79.95198222272894	78.4184309210867	84.85761901626093	83.26291513239619	92.66288848607697	90.96271012006672	0.13142919794618646	0.13238485313097564	1.4402677935213433	17.120817945407907	1.4137630838115456	16.805750045177774
5.193739201636265	61.55484503547074	60.226460925083735	74.39528540084339	72.92636617930923	79.99664424050574	78.46227108903557	84.90175742389961	83.30623466267906	92.70699947326285	91.0060016392803	0.13133640945573988	0.13229120619757756	1.4312472794138102	17.11610375481905	1.4049116666335522	16.80115963015669
5.225034093035115	61.60387182232733	60.27462946459589	74.44097721000993	72.97123039897522	80.0412937219679	78.50609904795814	84.94587261018968	83.34953142703486	92.75107190572524	91.04925526759739	0.1312434483714074	0.13219738534861727	1.4222679967506338	17.111207208567066	1.3961006848055604	16.7963902123538
5.256517551897525	61.65293157572119	60.32283084908203	74.48666907093667	73.01609486470612	80.08593018966081	78.54991432917691	84.98996408983912	83.3928049491136	92.795105274078	91.09247050493593	0.13115031559261875	0.1321033914934915	1.4133297586045046	17.106127006743918	1.38732995506507	16.79144051442381
5.288190714437326	61.7020238109712	60.37106460268433	74.53236050462947	73.06095910621609	80.13055316272785	78.59371646067117	85.03403137453284	83.43605474959725	92.83909906637423	91.13564684870173	0.13105701203106326	0.13200922555396558	1.4044323788803013	17.100861841287042	1.3785992949685806	16.78630925103971
5.320054723714605	61.75114803805011	60.419330244275784	74.57805102815705	73.10582264934665	80.17516215688896	78.63750496705657	85.07807397291536	83.47928034618263	92.88305276809409	91.17878379377682	0.130963538610768	0.1319148884642476	1.3955756723141803	17.09541039593205	1.3699085228881813	16.780995128816357
5.352110729676963	61.80030376154694	60.46762728742294	74.62374015462503	73.15068501604098	80.2197566844193	78.6812793695636	85.12209139057286	83.52248125356391	92.92696586213259	91.22188083250734	0.13086989626817058	0.13182038117106504	1.3867594544699386	17.089771346201815	1.361257458006321	16.7754968462923
5.384359889201005	61.849490480629264	60.51595524034889	74.66942739315014	73.19554572431863	80.26433625412768	78.72503918601683	85.16608313001583	83.5656569834154	92.97083782878762	91.26493745469195	0.1307760859521951	0.13172570463373873	1.3779835417462891	17.083943359457407	1.3526459203258128	16.769813093987977
5.41680336613411	61.89870768900529	60.56431360589573	74.71511224883422	73.24040428824992	80.3089003713356	78.76878393081397	85.21004869066141	83.60880704437433	93.0146681457481	91.30795314756999	0.13068210862432775	0.13163085982426018	1.369247751359353	17.07792509470164	1.3440737306495976	16.763942554200185
5.44944233133642	61.947954874885355	60.61270188148668	74.76079422273749	73.28526021792968	80.35344853785458	78.81251311490382	85.25398756881498	83.65193094202286	93.05845628808105	91.35092739580902	0.1305879652586925	0.131535847727368	1.3605519013428875	17.071715202551786	1.3355407105818813	16.757883900998422
5.482277962723094	61.99723152094387	60.66111955908848	74.80647281185252	73.33011301945159	80.39798025196504	78.85622624576541	85.29789925765255	83.6950281788706	93.10220172821965	91.39385968149317	0.13049365684212702	0.13144066934062307	1.3518958105626098	17.065312325439663	1.3270466825463245	16.751635800423173
5.515311445306831	62.046537104281335	60.709566125174064	74.85214750907829	73.37496219488281	80.44249500839476	78.899922827387	85.34178324720345	83.7380982543379	93.1459039359518	91.43674948411171	0.13039918437426	0.13134532567448765	1.3432792986943696	17.05871509731878	1.3185914697589851	16.745196910171217
5.548543971240616	62.09587109638487	60.758041060683475	74.89781780319264	73.4198072422367	80.48699229829613	78.94360236024345	85.38563902433107	83.78114066473657	93.18956237840632	91.4795962805458	0.13030454886758708	0.13124981775239977	1.3347021862257407	17.051922143673437	1.3101748962319562	16.738565879630187
5.581976739860765	62.14523296309021	60.80654384098648	74.94348317882643	73.46464765544754	80.53147160922477	78.98726434127558	85.42946607271567	83.8241549032534	93.23317652004195	91.52239954505751	0.13020975134754756	0.1311541466108531	1.326164294459204	17.04493208158965	1.3017967867763218	16.731741349902222
5.615610957730194	62.19462216454237	60.85507393584376	74.98914311643618	73.50948292434356	80.57593242511702	79.03090826386754	85.47326387283564	83.8671404599315	93.27674582263403	91.56515874927683	0.1301147928526033	0.13105831329947407	1.3176654455062362	17.03774351962602	1.2934569669973826	16.724721953753033
5.649447838681973	62.24403815515687	60.90363080936871	75.03479709227766	73.55431253462098	80.62037422626798	79.07453361782598	85.51703190194965	83.91009682165297	93.32026974526286	91.60787336219036	0.1300196744343149	0.13096231888110008	1.309205462287082	17.030355057841007	1.2851552632955645	16.717506315620994
5.6834886038631165	62.29348038358044	60.95221391998865	75.08044457837856	73.59913596781719	80.66479648930915	79.11813988935734	85.56076963407807	83.95302347212048	93.36374774430077	91.6505428501286	0.1299243971574206	0.1308661644318568	1.300784168525297	17.022765287718357	1.276891502853914	16.710093051426156
5.717734481778674	62.342948292651734	61.00082272040608	75.12608504251153	73.64395270128414	80.70919868718602	79.1617265610462	85.60447653998466	83.99591989183943	93.40717927339993	91.69316667675393	0.1298289620999143	0.13076985104123895	1.292401388746157	17.014972792119806	1.2686655136460558	16.702480768701207
5.75218670833605	62.392441319361694	61.04945665755966	75.17171794816684	73.68876220816146	80.75358028913547	79.20529311183313	85.64815208715802	84.03878555809976	93.45056378347968	91.73574430304835	0.12973337035312443	0.13067337981218863	1.284056948270063	17.006976145237786	1.260477124425961	16.69466806644232
5.786846526889619	62.44195889481392	61.09811517258504	75.21734275452498	73.73356395734963	80.79794076066315	79.2488390169923	85.69179573979295	84.08161994495758	93.49390072271396	91.77827518730112	0.12963762302179252	0.13057675186117426	1.2757506732223192	16.998773912664547	1.252326164734086	16.68665353518918
5.821715188285586	62.491500444185164	61.14679770077598	75.26295891642945	73.77835741348314	80.84227956352126	79.29236374810976	85.73540695877222	84.12442252321728	93.53718953651915	91.82075878509673	0.1295417212241536	0.1304799683182705	1.2674823905169887	16.990364651243	1.244212464885777	16.678435756886756
5.856793950907131	62.54106538668484	61.19550367154443	75.3085658843588	73.82314203690296	80.88659615568504	79.33586677306026	85.77898520164725	84.16719276041269	93.58042966754083	91.86319454930216	0.12944566609201472	0.1303830303272392	1.2592519278582586	16.981746909006688	1.2361358559714972	16.67001330482708
5.892084080719833	62.59065313551533	61.2442325083813	75.3541631043992	73.86791728362964	80.93088999133039	79.37934755598533	85.82252992261985	84.20993012078901	93.6236205556417	91.90558193005491	0.1293494587708359	0.1302859390456097	1.2510591137461233	16.97291922532895	1.2280961698631927	16.661384743803865
5.927586851317345	62.64026309783168	61.29298362881687	75.39975001821674	73.91268260533599	80.97516052081102	79.42280555727085	85.86604057252332	84.25263406528437	93.66676163788881	91.94792037475047	0.12925310041980953	0.13018869564475866	1.2429037774627432	16.963880130690086	1.2200932391979222	16.652548629866942
5.963303543967366	62.689894674700945	61.34175644438054	75.44532606302909	73.9574374493193	81.0194071906349	79.46624023352383	85.90951659880322	84.29530405151093	93.70985234854064	91.99020932802982	0.12915659221194228	0.13009130130999283	1.23478574907017	16.954628146651885	1.212126897378539	16.643503510300434
5.999235447657878	62.739547261061745	61.39055036056107	75.49089067157765	74.00218125847388	81.06362944344129	79.50965103754993	85.95295744549848	84.33793953373629	93.7528921190344	92.0324482317668	0.1290599353341353	0.1299937572406292	1.2267048594226253	16.945161786035897	1.2041969785861966	16.634247923819203
6.035383859143656	62.789220245683815	61.439364776766695	75.53644327209982	74.04691347126389	81.10782671797806	79.55303741833119	85.99636255322298	84.38053996286551	93.79588037797393	92.07463652505649	0.12896313098726706	0.12989606465007797	1.2186609401455826	16.935479552634206	1.196303317756474	16.624780400263262
6.071750082993084	62.838913011126586	61.48819908628424	75.58198328829994	74.09163352169463	81.15199844907731	79.59639882100198	86.03973135914525	84.42310478642116	93.83881655111587	92.11677364420144	0.12886618038627262	0.12979822476592384	1.2106538236380402	16.925579941229444	1.1884457505836963	16.61509946059232
6.108335431635222	62.888624933698466	61.53705267623893	75.62751013932129	74.13634083928507	81.19614406763273	79.63973468682677	86.08306329697008	84.46563344852521	93.88170006135734	92.15885902269986	0.12876908476022936	0.12970023883001097	1.2026833430795705	16.91546143769301	1.180624113529575	16.605203617060397
6.145141225407182	62.93835538341575	61.58592492755402	75.67302323971782	74.18103484904012	81.24026300057571	79.6830444531769	86.1263577969192	84.50812538988012	93.92453032872346	92.20089209123309	0.12867184535243684	0.12960210809852246	1.1947493324212246	16.905122518866847	1.1728382438109293	16.59509137303212
6.182168792601758	62.98810372396119	61.63481521490986	75.7185219994253	74.22571497142212	81.28435467085212	79.7263275535074	86.16961428571172	84.55058004774975	93.96730677035403	92.24287227765289	0.12857446342049983	0.12950383384206693	1.1868516263782567	16.89456165246702	1.16508797939332	16.584761222879024
6.2194194695153895	63.037869312642286	61.68372290670272	75.76400582373236	74.27038062232246	81.32841849739793	79.76958341733331	86.21283218654465	84.59299685594002	94.01002880049056	92.28479900696854	0.1284769402364143	0.1294054173457615	1.178990060428987	16.88377729704007	1.1573731589935505	16.574211652017766
6.256894600496366	63.08765150034985	61.7326473650041	75.80947411325188	74.31503121303346	81.37245389511575	79.81281147020654	86.25601091907343	84.63537524478	94.0526958304634	92.32667170133428	0.12837927708664795	0.12930685990931454	1.1711644708220774	16.872767902086707	1.1496936220805765	16.563441136942856
6.294595537993358	63.137449631516155	61.781587945519284	75.854926263892	74.35966615021984	81.41646027485106	79.85601113369253	86.29914989939257	84.67771464110282	94.09530726867904	92.36848978003684	0.12828147527222725	0.12920816284711267	1.1633746945678922	16.861531907943572	1.1420492088730043	16.55244814516118
6.332523642604218	63.18726304407327	61.830543997546464	75.9003616668273	74.4042848358903	81.46043704336817	79.8991818253467	86.34224854001612	84.72001446822657	94.13786252060703	92.41025265948288	0.12818353610881975	0.12910932748830448	1.15562056942872	16.850067745635897	1.1344397603261314	16.54123113503192
6.370680283125076	63.23709106941026	61.87951486393429	75.9457797084688	74.44888666736817	81.50438360332569	79.9423229586902	86.38530624985718	84.76227414593411	94.18036098876648	92.45195975318536	0.12808546092682066	0.12901035517688592	1.1479019339255956	16.838373836961182	1.1268651181371752	16.529788555835694
6.40906683659976	63.286933032331596	61.92849988104116	75.99117977043558	74.49347103726339	81.5482993532529	79.98543394318683	86.42832243420906	84.80449309045474	94.22280207271363	92.49361047175178	0.12798725107143705	0.1289112472717871	1.1402186273317056	16.826448594432804	1.1193251247457283	16.518118847769074
6.447684688369473	63.33678825101428	61.97749837869278	76.03656122952458	74.53803733344284	81.59218368752494	80.02851418421874	86.47129649472475	84.8466707144438	94.26518516902829	92.5352042228706	0.12788890790277496	0.12881200514695768	1.132570489671025	16.814290421221813	1.1118196233226172	16.506220441800906
6.486535232122802	63.38665603696553	62.026509680140386	76.08192345768144	74.58258493900173	81.63603599633885	80.07156308306256	86.51422782939729	84.88880642696364	94.30750967130089	92.5767404112988	0.1277904327959249	0.12871263019145393	1.1249573617162696	16.80189771114601	1.1043484577762683	16.49409175976507
6.525619869945995	63.436535694979966	62.075533102018746	76.1272658219708	74.62711323223431	81.67985566568875	80.11458003686553	86.55711583253972	84.93089963346391	94.34977497011946	92.61821843884897	0.1276918271410486	0.12861312380952644	1.1173790849827583	16.789268848591746	1.0969114727434999	16.48173121421678
6.564940012373588	63.48642652309662	62.12456795430365	76.17258768454627	74.67162158660446	81.72364207734145	80.15756443862111	86.59995989476495	84.97294973576167	94.39198045305616	92.6596377043762	0.12759309234346705	0.12851348742070662	1.109835501735006	16.77640220858484	1.0895085135928184	16.46913720847988
6.604497078439295	63.53632781255622	62.173613540269805	76.21788840262101	74.71610937071657	81.76739460881198	80.20051567714508	86.64275940296584	85.01495613202206	94.43412550465456	92.70099760376566	0.12749422982374622	0.12841372245989666	1.1023264549703526	16.763296156586875	1.0821394264141873	16.456308136524967
6.644292495727218	63.58623884775745	62.22266915644771	76.26316732843699	74.76057594828546	81.81111263333817	80.24343313705064	86.68551374029445	85.05691821673774	94.47620950641566	92.74229752991882	0.12739524101778732	0.12831383037745636	1.0948517884243074	16.749949048527924	1.074804058020618	16.44324238295121
6.684327700423376	63.636158906214014	62.27173409258143	76.30842380923535	74.8050206781073	81.85479551985631	80.2863161987245	86.72822228614227	85.09883538070959	94.51823183678526	92.78353687274121	0.1272961273769145	0.1282138126392929	1.0874113465711162	16.736359230875678	1.0675022559505578	16.4299383230682
6.724604137367524	63.68608725851104	62.3208076315855	76.35365718722603	74.8494429140296	81.89844263297611	80.32916423830221	86.77088441611959	85.1407070110265	94.5601918711404	92.82471501912907	0.12719689036796278	0.12811367072694968	1.0800049746144396	16.722525040442633	1.060233868455839	16.41639432267948
6.76512326010531	63.73602316826122	62.36988904950177	76.39886679955724	74.8938420049212	81.94205333295542	80.3719766276433	86.81349950203507	85.18253249104524	94.60208898177602	92.86583135295625	0.12709753147336958	0.12801340613769757	1.0726325184886036	16.708444804451574	1.052998744506226	16.402608738191702
6.805886530940724	63.78596589206126	62.41897761545648	76.44405197828517	74.93821729464263	81.98562697567542	80.41475273430706	86.85606691187547	85.22431120037062	94.64392253789178	92.90688525506155	0.12699805219126364	0.12791302038462496	1.0652938248531427	16.694116840422794	1.0457967337825949	16.388579916478193
6.846895420988873	63.83591467944757	62.468072591616455	76.48921205034299	74.98256812201546	82.0291629126148	80.45749192152705	86.89858600978448	85.26604251483477	94.68569190557831	92.9478761032349	0.12689845403555494	0.12781251499672802	1.05798874109405	16.679539456210478	1.038627686678069	16.374306194915334
6.888151410229076	63.88586877285246	62.51717323314617	76.53434633751063	75.02689382079276	82.07266049082516	80.50019354818703	86.94105615604286	85.30772580647755	94.7273964478044	92.98880327220516	0.1267987385360268	0.12771189151900272	1.050717115319003	16.664710949942673	1.0314914542935867	16.359785901326177
6.92965598755826	63.93582740755947	62.56627878816352	76.57945415638338	75.07119371962811	82.11611905290485	80.54285696879515	86.98347670704702	85.3493604435256	94.76903552440291	93.02966613362615	0.12669890723842725	0.12761115151253663	1.0434787963547478	16.64962960995399	1.0243878884348305	16.345017353913136
6.971410650844719	63.98578981165934	62.61538849769648	76.6245348183414	75.11546714204559	82.15953793697406	80.5854815334596	87.02584701528875	85.39094579037246	94.810608492058	93.07046405606414	0.12659896170456025	0.1275102965546024	1.0362736337414162	16.634293714740124	1.0173168416076805	16.329998861219792
7.01341690698215	64.03575520600468	62.66450159563848	76.66958762951795	75.15971340640861	82.20291647664834	80.62806658786253	87.06816642933363	85.43248120755736	94.85211470429068	93.11119640498384	0.1264989035123789	0.1274093282387497	1.0291014777360488	16.618701532985142	1.0102781670202603	16.314728722143627
7.055676271944047	64.08572280416612	62.71361730870505	76.71461189076895	75.20393182589005	82.24625400101392	80.67061147323584	87.11043429380106	85.47396605174563	94.89355351144646	93.15186254273625	0.12639873425607875	0.12730824817489925	1.021962179309753	16.602851323534196	1.003271718582596	16.299205225943297
7.098190270838397	64.13569181238663	62.76273485638898	76.75960689764106	75.2481217084408	82.28954983460102	80.71311552633503	87.15264994934252	85.5153996757074	94.93492426068103	93.19246182854461	0.12629845554619135	0.12720705798943657	1.0148555901370173	16.586741335231636	0.9962973508932009	16.28342665202763
7.1409604379627405	64.18566142953667	62.81185345091603	76.80457194034044	75.29228235675899	82.33280329735838	80.755578079414	87.19481273262066	85.55678142829704	94.97622629594692	93.23299361849138	0.12619806900967734	0.12710575932530727	1.0077815625987796	16.570369806962844	0.9893549192419187	16.26739127001747
7.183988316859528	64.23563084706873	62.86097229720007	76.84950630370082	75.3364130682587	82.37601370462676	80.79799846019917	87.23692197628802	85.59811065443232	95.01745895797963	93.27345726550469	0.12609757629002352	0.12700435384211287	1.000739949782428	16.55373496766515	0.9824442796150379	16.251097339811167
7.227275460371831	64.2855992489724	62.91009059279885	76.8944092671525	75.38051313503942	82.41918036711354	80.8403759918646	87.27897700896628	85.6393866950741	95.05862158428484	93.31385211934584	0.12599697904733564	0.12690284321620518	0.9937306054756618	16.536835036242337	0.9755652886826738	16.23454311140631
7.270823430699384	64.33556581172813	62.95920752786849	76.9392801046897	75.42458184385401	82.46230259086575	80.88270999300528	87.32097715522433	85.68060888720464	95.09971350912366	93.35417752659477	0.1258962789584364	0.12680122914078382	0.986753384163876	16.519668221520988	0.9687178037995636	16.217726824903366
7.31463379945495	64.38552970426201	63.0083222851188	76.98411808483927	75.46861847607785	82.50537967724443	80.92499977761211	87.36292173555746	85.7217765638074	95.14073406350005	93.39443283063785	0.12579547771696084	0.126699513325993	0.9798081410284567	16.502232722210465	0.9619016830047258	16.200646710512956
7.358708147721062	64.43549008789942	63.05743403976773	77.02892247062806	75.51262230767686	82.54841092289756	80.96724465504536	87.40481006636541	85.76288905384538	95.18168257514625	93.43461737165366	0.12569457703345388	0.1265976974990193	0.9728947319405279	16.484526726844706	0.9551167850112279	16.183300988397605
7.403048066107065	64.48544611631918	63.10654195949599	77.07369251955103	75.55659260917609	82.59139561973396	81.00944393000879	87.44664145993117	85.80394568224035	95.2225583685096	93.4747304865999	0.12559357863546844	0.12649578340418993	0.9660130134656129	16.466548413829514	0.9483629692135764	16.165687868791792
7.447655154806527	64.53539693550725	63.15564520440163	77.11842748353888	75.60052864562785	82.63433305489654	81.05159690252367	87.48841522439926	85.84494576985155	95.26336076473851	93.51477150919993	0.1254924842676624	0.1263937728030714	0.9591628428564718	16.448295951347973	0.9416400956828284	16.147805551931015
7.49253102365499	64.58534168371041	63.20474292695435	77.16312660892568	75.64442967658005	82.6772225107358	81.09370286790265	87.53013066375438	85.88588863345477	95.30408908166925	93.5547397699297	0.12539129569190016	0.12629166747456974	0.9523440780496912	16.42976749729678	0.9349480251568139	16.12965222787716
7.537677292188054	64.63527949138934	63.253834271949096	77.20778913641587	75.6882949560435	82.72006326478254	81.13576111672278	87.57178707779894	85.92677358572023	95.34474263381118	93.59463459600325	0.1252900146873494	0.12618946921503005	0.9455565776643198	16.410961199297162	0.9282866190442292	16.111226076640378
7.583095589699846	64.68520948117227	63.302918376460646	77.25241430105221	75.73212373246078	82.76285458972158	81.17777093480002	87.61338376213229	85.96759993519225	95.38532073233414	93.63445531136048	0.1251886430505844	0.12608717983833723	0.9388002010047103	16.391875194709428	0.9216557394262281	16.092525268153622
7.628787555301809	64.73513076780802	63.351994369797076	77.29700133218266	75.77591524867319	82.80559575336454	81.21973160316219	87.65492000812817	86.00836698626722	95.425822685054	93.674201236653	0.12508718259568408	0.12598480117601923	0.93207480804449	16.372507610412868	0.9150552490397104	16.07354796204163
7.674754837981857	64.78504245811847	63.40106137345311	77.34154945342716	75.8196687418885	82.84828601862232	81.2616423980222	87.69639510291279	86.04907403917187	95.46624779641859	93.7138716892303	0.12498563515433624	0.1258823350773468	0.9253802594324725	16.352856562874877	0.9084850112840286	16.05429230772279
7.720999096663877	64.83494365095162	63.45011850106381	77.38605788264474	75.86338344364852	82.89092464347826	81.30350259075155	87.7378083293428	86.08972038994192	95.50659536749407	93.7534659831266	0.1248840025759385	0.12577978340943788	0.9187164164968635	16.332920158245543	0.9019448902240583	16.034756444469167
7.767522000267617	64.88483343713446	63.49916485835809	77.43052583190082	75.90705857979675	82.93351088096124	81.34531144785394	87.77915896598388	86.1303053304009	95.54686469595173	93.79298342904757	0.12478228672770152	0.1256771480573618	0.9120831412312782	16.312696492137547	0.8954347505775786	16.014938501208235
7.814325227768903	64.93471089942474	63.54819954311123	77.47495250743304	75.9506933704451	82.97604397911752	81.38706823093761	87.82044628708766	86.17082814813757	95.5870550760529	93.83242333435605	0.12468048949475412	0.12557443092424242	0.9054802962959911	16.292183649631625	0.8889544577167499	15.994836596522873
7.861410468260233	64.98457511246379	63.597221645098365	77.51933710961866	75.99428702994153	83.01852318098398	81.42877219668911	87.86166956257034	86.2112881264849	95.62716579863614	93.87178500305912	0.12457861278024601	0.12547163393136354	0.8989077450165723	16.271379705287472	0.882503877664476	15.974448838660464
7.908779421011744	65.03442514272807	63.646230246046805	77.56367883294024	76.03783876683656	83.06094772455997	81.47042259684552	87.90282805798967	86.25168454449759	95.6671961511025	93.91106773579385	0.1244766585054541	0.12536875901827602	0.8923653513767249	16.25028272299278	0.876082877090198	15.95377332539465
7.956433795532517	65.08426004848128	63.69522441958876	77.60797686595227	76.08134778385036	83.10331684277975	81.5120186781676	87.94392103452293	86.29201667693043	95.70714541740179	93.95027082981396	0.12437462860988897	0.125265808142903	0.885852980023401	16.22889075609237	0.8696913233139867	15.932808144147202
8.004375311632296	65.1340788797262	63.74420323121393	77.65223039124758	76.12481327783973	83.14562976348508	81.55355968241267	87.98494774894476	86.33228379421647	95.74701287801904	93.98939357897638	0.12427252505140059	0.1251627832816476	0.8793704962622542	16.20720184732454	0.8633290843007444	15.911551371911628
8.052605699483543	65.18388067815617	63.793165738221745	77.69643858542322	76.16823443976456	83.18788570939726	81.59504484630725	88.02590745360455	86.3724851624449	95.78679780996022	94.0284352737275	0.1241703498062875	0.12505968642950205	0.8729177660482037	16.185214028602786	0.8569960286524747	15.89000107505126
8.101126699683881	65.23366447710609	63.84211098967299	77.74060061904609	76.21161045465404	83.23008389808864	81.63647340151898	88.06679939640341	86.4126200433385	95.82649948673797	94.06739520108894	0.12406810486940359	0.12495651960015539	0.8664946559878217	16.162925321135845	0.8506920256098738	15.868155309430222
8.149940063318896	65.28342930150411	63.89103802634222	77.78471565661926	76.25494050157353	83.2722235419552	81.67784457462993	88.10762282077229	86.45268769423217	95.86611717835812	94.10627264464472	0.12396579225426864	0.1248532848261054	0.8601010333399017	16.140333735418608	0.8444169450539221	15.846012120378873
8.199047552025359	65.33317416782228	63.93994588066924	77.8287828565472	76.2982237535905	83.31430384818806	81.71915758710831	88.14837696564874	86.49268736804996	95.90565015130525	94.14506688452676	0.12386341399317786	0.12474998415876584	0.8537367660042037	16.11743727103749	0.8381706574930377	15.823569542510086
8.248450938054788	65.38289808402736	63.98883357671053	77.8728013711015	76.34145937774063	83.35632401874513	81.76041165528083	88.18906106545424	86.53261831328315	95.94509766852873	94.1837771974015	0.12376097213731285	0.12464661966858236	0.8474017225299804	16.094233916821395	0.8319530340736492	15.80082559989387
8.298152004337403	65.4326000495319	64.03770013009105	77.91677034638651	76.38464653499425	83.39828325032326	81.80160599030536	88.22967435007189	86.5724797739681	95.9844589894291	94.22240285645657	0.1236584687568542	0.12454319344514156	0.8410957721041541	16.070721650672567	0.8257639465666671	15.77777830586274
8.348152544546481	65.48227905514395	64.08654454795479	77.96068892230416	76.42778438022148	83.4401807343291	81.84273979814219	88.27021604482273	86.6122709896631	96.02373336984324	94.26094313138614	0.12355590594109309	0.12443970759728654	0.8348187845522261	16.046898439566576	0.8196032673693026	15.754425663000802
8.398454363163072	65.53193408301811	64.13536582891638	78.0045562325196	76.47087206215882	83.4820156568512	81.88381227952671	88.31068537044351	86.65199119542662	96.06292006203111	94.299397288378	0.12345328579854552	0.12433616425322896	0.8285706303369125	16.022762239545045	0.8134708695027939	15.73076566315649
8.449059275541144	65.58156410660497	64.18416296301149	78.04837140442585	76.51390872337406	83.5237871986309	81.92482262994073	88.35108154306312	86.69163962179408	96.10201831466101	94.33776459009924	0.12335061045706684	0.12423256556066573	0.8223511805534827	15.998310995628344	0.8073666266095643	15.706796287373436
8.49996910797308	65.63116809060149	64.23293493164772	78.09213355910899	76.55689350023222	83.56549453503389	81.96577003958477	88.39140377417988	86.73121549475579	96.14102737279586	94.37604429568279	0.12324788206396646	0.12412891368689578	0.8161603069285093	15.973542641830136	0.8012904129515164	15.682515505883202
8.551185697755594	65.68074499090042	64.28168070755491	78.13584181131282	76.59982552286083	83.60713683602123	82.00665369334932	88.43165127063833	86.77071803573388	96.17994647787911	94.41423566071356	0.12314510278612571	0.12402521081893511	0.8099978818163436	15.948455101079162	0.7952421034040071	15.657921278007052
8.602710893256043	65.73029375453996	64.3303992547355	78.17949526940347	76.64270391511502	83.6487132661205	82.04747277078671	88.47182323460592	86.8101464615596	96.21877486772043	94.45233793721455	0.12304227481011423	0.12392145916363592	0.8038637781953639	15.92304628515376	0.7892215734564161	15.633011552150492
8.654546553979111	65.7798133196528	64.37908952841437	78.22309303533376	76.68552779454264	83.69022298439644	82.08822644608222	88.51191886354951	86.84949998445038	96.25751177648138	94.49035037363284	0.1229394003423081	0.12381766094780611	0.7977578696697947	15.89731409477099	0.7832286992093032	15.607784265808732
8.706694550633951	65.82930261541593	64.42775047498927	78.26663420460817	76.72829627234968	83.73166514442264	82.12891388802609	88.55193735021287	86.8887778119875	96.29615643466217	94.52827221482656	0.12283648160901055	0.12371381841832871	0.7916800304634535	15.871256419419296	0.7772633573742951	15.582237345519388
8.759156765201672	65.87876056199873	64.47638103197986	78.31011786624626	76.77100845336443	83.77303889425123	82.1695342599843	88.5918778825921	86.92797914709219	96.33470806908633	94.56610270205003	0.1227335208565701	0.12360993384228168	0.7856301354177049	15.844871137380323	0.7713254252652177	15.556368706756984
8.811935091003267	65.92818607051252	64.52498012797784	78.35354310274764	76.81366343600294	83.8143433763847	82.2100867198701	88.63173964391338	86.96710318800376	96.37316590288775	94.60384107294095	0.12263052035150462	0.12350600950706385	0.7796080599886182	15.81815611566526	0.7654147807995741	15.530176253938407
8.865031432767935	65.97757804295834	64.57354668259558	78.39690899005507	76.85626031223283	83.85557772774528	82.25057042011473	88.6715218126082	87.00614912825523	96.41152915549533	94.64148656150547	0.12252748238062139	0.12340204772051282	0.7736136802461715	15.791109210005743	0.7595313024976349	15.503657880428364
8.918447706701835	66.02693537217608	64.62207960641605	78.44021459751927	76.8987981675386	83.89674107964673	82.29098450763907	88.7112235622911	87.04511615665153	96.44979704262009	94.67903839810559	0.12242440925114266	0.12329805081103444	0.7676468728716372	15.763728264835663	0.7536748694770949	15.47681146845207
8.972185840557227	66.07625694179197	64.67057780094099	78.48345898786178	76.94127608088523	83.93783255776357	82.33132812382384	88.7508440617348	87.0840034572452	96.48796877623984	94.71649580944421	0.12232130329082896	0.1231940211277245	0.7617075151513291	15.736011113167478	0.7478453614506861	15.449634889066147
9.02624777370205	66.125541626167	64.7190401585402	78.52664121713921	76.98369312468299	83.97885128210226	82.37160040448116	88.79038247484745	87.12281020931391	96.52604356458602	94.75385801855218	0.12221816684810576	0.12308996104049642	0.7557954849797852	15.707955576675886	0.7420426587265183	15.42212600215862
9.080635457189915	66.17478829034451	64.76746556239974	78.56976033470632	77.02604836475106	84.01979636697085	82.41180047982468	88.82983796064829	87.16153558733669	96.56402061212886	94.79112424477384	0.12211500229218991	0.12298587294020961	0.7499106608510147	15.679559465526836	0.7362666422004622	15.394282656328869
9.135350853830497	66.22399578999746	64.81585288647022	78.6128153831793	77.06834086028161	84.06066692094929	82.45192747444052	88.86920967324386	87.20017876097062	96.60189911956338	94.82829370375332	0.12201181201321759	0.12288175923879767	0.7440529218622487	15.650820578466664	0.7305171933604697	15.36610268898039
9.190395938260405	66.27316297137632	64.86420099541533	78.65580539839932	77.11056966380384	84.10146204685955	82.49198050725798	88.90849676180453	87.23873889502774	96.63967828379559	94.86536560742111	0.1219085984223749	0.12277762236939839	0.7382221477068924	15.621736702731141	0.7247941942780471	15.337583926169827
9.245772697014415	66.32228867125576	64.91250874455928	78.69872940939538	77.15273382114738	84.1421808417354	82.53195869151958	88.94769837054014	87.27721514945117	96.67735729792794	94.90233916397973	0.12180536395202582	0.12267346478648532	0.7324182186724784	15.592305613949065	0.7190975276068912	15.308724182576043
9.301483128597186	66.3713717168816	64.96077497983461	78.74158643834689	77.19483237140578	84.1828223967921	82.57186113475164	88.98681363867597	87.31560667929153	96.71493535124509	94.93921357788994	0.12170211105584755	0.12256928896599945	0.7266410156411212	15.56252507624049	0.7134270765849351	15.27952126159289
9.357529243555355	66.4204109259178	65.00899853773002	78.7843755005472	77.23686434690038	84.22338579739662	82.61168693873485	89.02584170042913	87.35391263468394	96.75241162920034	94.97598804985746	0.12159884220895921	0.12246509740548457	0.7208904200849702	15.532392842080299	0.7077827250279825	15.249972955161866
9.413913064550128	66.46940510639261	65.05717824523718	78.82709560436555	77.27882877314302	84.2638701230367	82.65143519947391	89.06478168498398	87.39213216082356	96.78978531340087	95.01266177681835	0.12149555990806046	0.1223608926242205	0.7151663140608662	15.501906652252728	0.70216435732425	15.220077043724814
9.47063662643026	66.518353056645	65.1053129197981	78.8697457512099	77.32072466879947	84.30427444729074	82.6911050071679	89.10363271646804	87.4302643979424	96.82705558159377	95.0492339519257	0.12139226667156282	0.12225667716336115	0.7094685802136382	15.471064235885933	0.6965718584393699	15.189831296316697
9.527701976305488	66.56725356527073	65.15340136925192	78.91232493548932	77.36255104565257	84.34459783779714	82.7306954461804	89.14239391392807	87.46830848128546	96.86422160765221	95.08570376453586	0.12128896503973104	0.12215245358607062	0.7037971017697373	15.439863310364672	0.691005113908318	15.159233470405525
9.585111173620431	66.61610541106805	65.20144239178137	78.95483214457603	77.4043069085647	84.38483935622365	82.770205595009	89.18106439130537	87.50626354108675	96.90128256156092	95.12207040019427	0.12118565757481793	0.12204822447766385	0.6981517625341667	15.408301581295746	0.6854640098333675	15.128281311897808
9.642866290228868	66.66490736298333	65.24943477585943	78.99726635876762	77.44599125544083	84.42499805823655	82.80963452625544	89.21964325741156	87.54412870254552	96.93823760940214	95.1583330406219	0.12108234686120484	0.12194399244574612	0.6925324468921872	15.376376742515276	0.6799484328870449	15.096972555171305
9.700969410468568	66.7136581800566	65.29737730019538	79.03962655124911	77.48760307719112	84.46507299347012	82.84898130659536	89.25812961590448	87.58190308580242	96.97508591334189	95.19449086370157	0.12097903550554374	0.12183976012035433	0.6869390398030646	15.344086476021403	0.6744582703024662	15.065304922936775
9.75942263123647	66.76235661136646	65.34526873368081	79.08191168805457	77.52914135769322	84.5050632054953	82.88824499674763	89.29652256526333	87.61958580591545	97.01182663161542	95.23054304346404	0.12087572613689859	0.12173553015410277	0.6813714267966589	15.311428451888787	0.6689934098729964	15.033276126210694
9.818228062064373	66.81100139597504	65.3931078353352	79.1241207280288	77.57060507375456	84.54496773178889	82.92742465144404	89.33482119876432	87.65717597283573	97.04845891851323	95.26648875007405	0.12077242140688992	0.12163130522232522	0.6758294939751295	15.278400328325006	0.6635537399532723	15.000883864358912
9.877387825195074	66.85959126287278	65.44089335425164	79.16625262278906	77.61199319507479	84.58478560370241	82.9665193193988	89.37302460445623	87.69467269138377	97.08498192436723	95.30232714981703	0.12066912398983969	0.12152708802322269	0.6703131280069101	15.24499975157596	0.6581391494527224	14.968125825000243
9.936904055658934	66.90812493092271	65.48862402954184	79.20830631668616	77.65330468420746	84.62451584643077	83.00552804327769	89.41113186513559	87.73207506122498	97.12139479553635	95.33805740508491	0.12056583658291917	0.121422881278011	0.6648222161269359	15.21122435590587	0.6527495278357947	14.934999683979186
9.996778901350961	66.95660110880475	65.53629859028143	79.25028074676601	77.69453849652226	84.6641574789812	83.04444985966758	89.44914205832218	87.7693821768458	97.15769667439284	95.37367867436278	0.12046256190629608	0.12131868773107034	0.659356646131755	15.17707176359363	0.6473847651183178	14.90150310538047
10.05701452310831	67.0050184949597	65.5839157554546	79.29217484273059	77.73569358016671	84.70370951414164	83.08328379904546	89.4870542562344	87.80659312752935	97.19388669930808	95.40919011221504	0.12035930270328639	0.12121451015009528	0.653916306378278	15.142539584809128	0.642044751864546	14.867633741379905
10.117613094788254	67.05337577753266	65.63147423389849	79.33398752689875	77.77676887602743	84.74317095844926	83.1220288857473	89.52486752576414	87.84370699733093	97.22996400463843	95.44459086927156	0.1202560617405043	0.12111035132624925	0.648501085778662	15.107625417618692	0.6367293791829525	14.833389232277113
10.178576803346665	67.1016716343167	65.67897272424756	79.37571771416712	77.8177633176919	84.78254081215876	83.16068413793722	89.56258092845219	87.88072286505383	97.26592772071132	95.47988009221403	0.12015284180801715	0.12100621407431746	0.6431108738051989	15.072326848061493	0.6314385387315724	14.798767206557386
10.239907848916916	67.14990473269627	65.72640991487808	79.41736431197126	77.85867583141015	84.8218180692113	83.19924856757669	89.6001935204638	87.91763980422542	97.30177697381181	95.51505692376301	0.12004964571949822	0.1209021012328627	0.6377455604804254	15.03664144994218	0.6261721227073167	14.763765280682492
10.301608444889292	67.19807372958957	65.77378448385109	79.45892622024522	77.89950533605504	84.86100171720176	83.23772118039255	89.63770435256293	87.95445688307171	97.3375108861677	95.55012050266309	0.11994647631238634	0.1207980156643838	0.632405036372802	15.000566784799958	0.6209300238431297	14.728381059097956
10.363680817990868	67.24617727139156	65.8210950988565	79.50040233138259	77.94025074308402	84.90009073734744	83.27610097584632	89.67511247008778	87.9911731644937	97.37312857593622	95.58506996367026	0.11984333644804165	0.12069396025547455	0.6270891926077411	14.964100402123222	0.615712135417084	14.692612134376759
10.426127208365882	67.29421399391674	65.86834041715655	79.54179153019693	77.98091095650011	84.9390841044565	83.31438694710295	89.71241691292622	88.02778770604289	97.40862915719042	95.61990443753828	0.1197402290119074	0.1205899379169846	0.6217979208491897	14.927239838987589	0.6105183512337362	14.656456086901017
10.488949869656532	67.34218252234037	65.91551908552792	79.58309269388091	78.02148487281177	84.97798078689475	83.35257808099838	89.74961671548964	88.06429955989589	97.4440117399043	95.65462305100435	0.1196371569136719	0.12048595158418436	0.6165311133039495	14.88998262016321	0.605348565632994	14.6199104849984
10.552151069084381	67.39008147114123	65.96262974020549	79.62430469196727	78.06197138099455	85.01677974655462	83.39067335800922	89.78671090668891	88.10070777283079	97.47927542994009	95.68922492677665	0.11953412308743067	0.12038200421692688	0.6112886627238368	14.852326258167523	0.6002026734862511	14.582972884943956
10.615733087532126	67.43790944404275	66.00967100682422	79.6654263862879	78.10236936245087	85.05547993882233	83.42867175222007	89.82369850990865	88.13701138620188	97.51441932903364	95.72370918352006	0.11943113049185386	0.12027809879981673	0.606070462395337	14.814268253083355	0.5950805701895661	14.545640830789125
10.679698219625935	67.48566503395456	66.05664150036152	79.70645663093391	78.14267769097067	85.09408031254578	83.46657223129243	89.86057854298251	88.17320943591528	97.54944253478128	95.75807493584321	0.1193281821103545	0.12017423834237757	0.6008764061393777	14.775806092549828	0.5899821516640031	14.507911854398117
10.744048773818252	67.53334682291309	66.10353982507897	79.7473942722145	78.18289523269105	85.13257981000173	83.50437375643222	89.89735001816712	88.20930095240382	97.58434414062515	95.7923212942845	0.11922528095125517	0.12007042587922469	0.5957063883153069	14.736937251873314	0.5849073143564283	14.46978347546974
10.808787072471103	67.5809533820233	66.15036457446456	79.7882381486174	78.22302084605727	85.17097736686428	83.5420752823588	89.93401194211825	88.24528496060309	97.61912323584097	95.82644736529971	0.11912243004796208	0.11996666447023463	0.5905603038092977	14.697659193798245	0.5798559552306415	14.43125320139552
10.87391545193992	67.62848327139781	66.19711433117315	79.82898709076653	78.2630533817813	85.20927191217082	83.57967575727167	89.97056331586387	88.2811604799254	97.65377890552271	95.86045225124732	0.1190196324591382	0.11986295720072228	0.5854380480330974	14.657969368476188	0.5748279717671494	14.39231852721241
10.93943626265785	67.67593504009814	66.24378766696813	79.86963992138223	78.3029916828025	85.24746236829041	83.61717412281938	90.00700313477992	88.31692652423592	97.68831023057008	95.89433505037621	0.1189168912688772	0.11975930718161631	0.5803395169331225	14.617865213707773	0.5698232619680539	14.35297693580469
11.00535186922059	67.72330722607431	66.29038314266234	79.9101954552398	78.34283458424702	85.28554765089096	83.65456931406716	90.04333038856487	88.35258210182774	97.72271628767484	95.92809485681234	0.11881420958688313	0.11965571754963902	0.5752646069717002	14.577344154555249	0.5648417243425001	14.31322589753836
11.071664650471687	67.77059835610397	66.33689930805782	79.95065249912767	78.38258091338656	85.3235266689055	83.69186025946394	90.07954406121361	88.38812621539614	97.75699614930649	95.96173076054474	0.11871159054865013	0.11955219146748677	0.5702132151330943	14.53640360342979	0.5598832579106556	14.27306287036481
11.138376999588447	67.81780694573214	66.38333470188654	79.99100985180652	78.42222948959827	85.36139832449999	83.72904588081065	90.1156431309926	88.42355786201438	97.79114888369956	95.99524184741306	0.11860903731564283	0.1194487321240126	0.565185238924073	14.495040960217011	0.5549477622056429	14.23248529994271
11.205491324168262	67.86493149921019	66.42968785175027	80.0312663039677	78.4617791243237	85.39916151304008	83.76612509322766	90.15162657041444	88.45887603310864	97.82517355484003	96.02862719909439	0.11850655307548193	0.11934534273441266	0.5601805763657239	14.453253612049593	0.5500351372633077	14.19149061938515
11.273010046315514	67.91197050943416	66.47595727405987	80.07142063819104	78.50122862102745	85.43681512305787	83.80309680512197	90.18749334621198	88.49407971443274	97.85906922245164	96.06188589308982	0.1184041410421301	0.11924202654041466	0.5551991259918623	14.411038933285454	0.5451452836223325	14.150076249252379
11.340935602728974	67.9589224578831	66.5221414739745	80.11147162890296	78.54057677515601	85.47435803621846	83.83995991815448	90.22324241931274	88.52916788604296	97.89283494198243	96.09501700271143	0.11830180445608107	0.11913878681046508	0.5502407868495993	14.368394285587783	0.5402781023250327	14.108239597657303
11.409270444789758	68.0057858145575	66.56823894534088	80.15141804233487	78.57982237409665	85.51178912728713	83.87671332720775	90.25887274481394	88.56413952227348	97.92646976459207	96.12801959706972	0.11819954658455098	0.11903562683992455	0.5453054584953634	14.32531701780681	0.535433494912013	14.065978060109046
11.478017038649782	68.05255903791634	66.61424817063144	80.19125863648021	78.61896419713543	85.54910726409537	83.91335592035252	90.29438327195614	88.59899359171071	97.95997273713787	96.16089274106015	0.11809737072167163	0.11893254995126117	0.5403930409917166	14.281804465954338	0.5306113634205758	14.02328901951114
11.547177865320764	68.09924057481493	66.66016762088297	80.23099216105264	78.65800101541582	85.58631130750778	83.94988657881538	90.32977294409814	88.63372905716857	97.99334290216217	96.19363549535072	0.11799528018868614	0.11882955949424838	0.5355034349057632	14.237853953174636	0.5258116103821067	13.980169846132412
11.616755420763786	68.14582886044157	66.70599575563415	80.27061735744299	78.69693159189656	85.62340011138812	83.9863041769452	90.36504069869096	88.6683448756629	98.02657929787868	96.22624691636872	0.11789327833414771	0.1187266588461641	0.5306365413052845	14.19346278968078	0.5210341388185498	13.93661789752332
11.686752215979308	68.19232231825411	66.75173102286328	80.31013295867645	78.73575468130952	85.6603725225657	84.02260758218029	90.40018546725213	88.7028399983864	98.05968095815959	96.258726056288	0.11779136853412162	0.11862385141199454	0.5257922617607846	14.148628272829228	0.5162788522451365	13.892630518625083
11.75717077709787	68.23871935991677	66.79737185892579	80.34953768937034	78.77446903011806	85.69722738080188	84.05879565501549	90.43520617534045	88.73721337068379	98.09264691252297	96.29107196301688	0.11768955419238611	0.11852114062463721	0.5209704983396932	14.103347686970665	0.5115456546624273	13.848205041589608
11.82801364547121	68.2850183852355	66.84291668849059	80.38883026569016	78.81307337647387	85.73396351875587	84.09486724896833	90.47010174252974	88.7714639320259	98.12547618611914	96.32328368018467	0.1175878387406423	0.11841852994511028	0.516171153601249	14.057618303399067	0.5068344505539244	13.803338785717642
11.899283377763982	68.33121778209362	66.88836392447679	80.4280093953066	78.85156645017472	85.77057976195067	84.13082121054582	90.50487108238293	88.80559061598457	98.15816779971799	96.3553602471294	0.11748622563871958	0.11831602286276169	0.5113941305997969	14.011437380428106	0.5021451448891412	13.758029057609747
11.970982546046038	68.37731592638733	66.93371196799008	80.46707377735233	78.88994697262196	85.80707492873938	84.16665637921137	90.5395131024269	88.83959235020781	98.19072076969641	96.38730069888557	0.11738471837478992	0.11821362289548372	0.5066393328814911	13.964802163325658	0.4974776431187138	13.712273151035333
12.043113737885237	68.42331118196032	66.97895920825827	80.50602210237821	78.92821365677737	85.84344783027089	84.20237158735095	90.57402670412625	88.873468056394	98.2231341080255	96.41910406617153	0.11728332046558099	0.11811133358992736	0.5019066644777013	13.917709884182841	0.49283185116757977	13.666068346768952
12.115679556440844	68.46920190053805	67.0241040225665	80.54485305230924	78.96636520711988	85.87969727045538	84.2379656602391	90.60841078285726	88.90721665026636	98.25540682225731	96.45076937537672	0.1171820354565936	0.11800915852172147	0.49719602990751355	13.870157762004965	0.4882076754396394	13.619411912784926
12.188682620557461	68.51498642166231	67.06914477619289	80.58356530040119	79.00440031960292	85.91582204593061	84.2734374160061	90.64266422788263	88.94083704154843	98.28753791551328	96.48229564855025	0.11708086692232134	0.1179071012956958	0.4925073341701136	13.82214300254418	0.48360502281059325	13.572301104048165
12.26212556485955	68.56066307262392	67.11407982234213	80.62215751119544	79.04231768161003	85.95182094602642	84.30878566560298	90.67678592232464	88.97432813393739	98.31952638647027	96.51368190338749	0.11697981846647579	0.11780516554610403	0.48784048275058467	13.773662798470468	0.47902380062907923	13.524733162592383
12.336011039846525	68.60623016839743	67.1589075020811	80.66062834047618	79.08011597191256	85.98769275273193	84.34400921276902	90.71077474314079	89.00768882508027	98.35137122935006	96.54492715321945	0.11687889372221008	0.11770335493685243	0.4831953816110399	13.724714329164271	0.4744639167132618	13.47670531744916
12.41034171198835	68.65168601157234	67.20362614427124	80.69897643522411	79.11779386062447	86.02343624065905	84.37910685399635	90.74462956109598	89.04091800654689	98.3830714339049	96.5760304069991	0.11677809635234937	0.11760167316173054	0.47857193718607505	13.675294760610996	0.46992527934423833	13.428214784515148
12.485120263821853	68.69702889228678	67.24823406550296	80.7372004335731	79.15535000915933	86.05905017700911	84.41407737849687	90.77834924073815	89.07401456380563	98.41462598540673	96.60699066929055	0.11667743004962394	0.11750012394464573	0.4739700563899305	13.625401245659305	0.46540779727206427	13.379258766715793
12.560349394047481	68.74225708815894	67.29272957002827	80.77529896476467	79.19278307018581	86.09453332153761	84.44891956816764	90.81193264037157	89.10697737619738	98.44603386463439	96.63780694025675	0.11657689853690287	0.11739871103985852	0.46938964660660076	13.575030923748272	0.46091137970734053	13.329834453827061
12.63603181762671	68.78736886421885	67.33711094969354	80.81327064910323	79.23009168758348	86.12988442651952	84.48363219755686	90.84537861203117	89.13980531691047	98.47729404786169	96.66847821564787	0.11647650556743389	0.11729743823222555	0.46483061568858375	13.524180920907384	0.45643593632041757	13.279939022482722
12.712170265880024	68.83236247283925	67.38137648387118	80.85111409791031	79.2672744963979	86.16510223671406	84.51821403382931	90.87868600145626	89.17249725295468	98.5084055068452	96.69900348678915	0.11637625492508616	0.11719630933744189	0.46029287195437973	13.47284834972379	0.451981377237189	13.229569636050655
12.78876748658549	68.87723615366653	67.42552443939178	80.88882791347955	79.30433012279619	86.20018548932971	84.55266383673171	90.9118536480648	89.20505204513606	98.53936720881228	96.72938174056964	0.11627615042459463	0.11709532820228849	0.4557763241921293	13.421030309484195	0.4475476130436391	13.178723444847492
12.865826244077915	68.92198813355115	67.4695530704755	80.92641068903123	79.34125718402244	86.23513291398979	84.58698035855923	90.94488038492777	89.23746854803191	98.57017811645015	96.75961195943107	0.11617619591180872	0.11699449870488363	0.4512808816497227	13.368723885902	0.4431345547776573	13.127397585894869
12.943349319348618	68.96661662647703	67.51346061866234	80.96386100866583	79.3780542883519	86.26994323269612	84.62116234411964	90.97776503874249	89.26974560996446	98.60083718789296	96.78969312135565	0.11607639526394647	0.11689382475493652	0.4468064540346859	13.315926151146414	0.4387421139252865	13.07558918284667
13.0213395101458	69.01111983349118	67.55724531274291	81.00117744731848	79.41472003504627	86.30461515979468	84.65520853069941	91.01050642980714	89.30188207297596	98.631343376711	96.81962419985538	0.11597675238984828	0.11679331029400511	0.4423529515131577	13.262634163889743	0.43437020242288327	13.023295346105442
13.099799631075467	69.05549594263215	67.6009053686879	81.03835857071226	79.45125301430762	86.33914740193946	84.68911764802839	91.04310337199433	89.33387677280268	98.66169563189872	96.84940416396029	0.11587727123023842	0.11669295929575825	0.4379202847075021	13.208844969212805	0.4300187326541618	12.970513172742358
13.178732513703073	69.09974312885893	67.644438989578	81.07540293531235	79.48765180723343	86.37353865805771	84.72288841824567	91.07555467272577	89.36572853885015	98.69189289786388	96.87903197820812	0.11577795575798738	0.1165927757662403	0.43350836469505794	13.154555598634033	0.42568761744814765	12.917239746484483
13.258141006655675	69.14385955397857	67.68784436553241	81.11230908827905	79.52391498577013	86.407787619314	84.75651955586403	91.1078591329458	89.39743619416706	98.721934114416	96.90850660263273	0.11567880997837902	0.11649276374414086	0.42911710300109007	13.099763069916662	0.42137677007201546	12.863472137538338
13.338027975724735	69.18784336657326	67.7311196736372	81.14907556742068	79.56004111266707	86.44189296907432	84.79000976773496	91.14001554709532	89.42899855541987	98.75181821675504	96.93782699275333	0.11557983792938246	0.11639292730106778	0.42474641160333704	13.044464387261542	0.41708610423688697	12.809207402782704
13.418396303969553	69.2316927019279	67.77426307787367	81.18570090114727	79.59602874143059	86.47585338287118	84.82335775301408	91.17202270308644	89.46041443286772	98.78154413546093	96.96699209956427	0.11548104368192594	0.11629327054182335	0.42039620292450763	12.988656541099772	0.4128155340890771	12.754442585544894
13.49924889182131	69.27540568195548	67.817272729045	81.22218360842237	79.6318764162769	86.50966752836669	84.85656220312502	91.20387938227566	89.49168263033629	98.81111079648194	96.9960008695235	0.11538243134017677	0.11619379760468639	0.4160663898311441	12.932336508096341	0.4085649742114583	12.699174715680783
13.580588657187745	69.31898041512387	67.86014676470391	81.25852219871643	79.66758267208594	86.54333406531772	84.88962180172526	91.23558435943869	89.52280194519302	98.84051712112469	97.02485224454308	0.11528400504182294	0.11609451266169724	0.4117568856347589	12.875501251211972	0.4043343396202772	12.643400809496598
13.662418535558457	69.36241499638032	67.90288330907833	81.29471517195849	79.703146034354	86.57685164553911	84.92253522466956	91.2671364027439	89.55377116832106	98.86976202604288	97.05354516197805	0.11518576895836158	0.11599541991894634	0.40746760408353566	12.818147719499393	0.4001235457602661	12.587117869661597
13.744741480110864	69.40570750707656	67.9454804729975	81.3307610184885	79.73856501914682	86.61021891286794	84.95530113997539	91.29853427372672	89.58458908409418	98.89884442322709	97.08207855461659	0.11508772729539046	0.1158965236168688	0.4031984593660809	12.760272848237946	0.3959325085089631	12.53032288535178
13.827560461816718	69.44885601489293	67.98793635381719	81.36665821900934	79.77383813305217	86.64343450312742	84.98791820778708	91.32977672726368	89.61525447035129	98.92776321999453	97.11045135066995	0.11498988429290298	0.1157978280305423	0.3989493661064216	12.701873558820807	0.39176114416869723	12.473012832026143
13.910878469549415	69.49185857376189	68.03024903534433	81.40240524453822	79.8089638731322	86.67649704409057	85.0203850803401	91.36086251154644	89.64576609837086	98.9565173189786	97.13866247376238	0.11489224422558937	0.11569933746998863	0.3947202393610496	12.642946758736798	0.38760936946584934	12.415184671486713
13.9946985101918	69.53471322379117	68.07241658776105	81.43800055635838	79.84394072687573	86.70940515544385	85.05270040192555	91.39179036805596	89.6761227328458	98.98510561811909	97.1667108429215	0.11479481140313952	0.11560105628048316	0.390510994616875	12.583489341457607	0.38347710154852166	12.356835351793052
14.079023608744702	69.57741799118577	68.11443706754808	81.47344260596975	79.87876717214986	86.7421574487505	85.08486280885393	91.42255903153628	89.70632313185746	99.01352701065164	97.19459537256817	0.11469759017055488	0.11550298884286313	0.3863215477909989	12.523498186543293	0.3793642579863672	12.297961807298634
14.163856808436103	69.61997088817049	68.156308517408	81.50872983504073	79.91344167715233	86.77475252741463	85.11687092941982	91.45316722996934	89.73636604685116	99.04178038509893	97.22231497250777	0.11460058490846033	0.11540513957384713	0.382151815227985	12.462970159569522	0.375270756767236	12.238560958619928
14.24920117083096	69.66236991291045	68.1980289661872	81.54386067535822	79.94796270036248	86.80718898664406	85.14872338386557	91.48361368454853	89.7662502226101	99.06986462526038	97.24986854792024	0.1145038000334237	0.11530751292635394	0.3780017136950278	12.401902112003881	0.3711965162929687	12.178629712483598
14.335059775941703	69.70461304943207	68.23959642879767	81.57883354877846	79.98232869049265	86.83946541341393	85.18041878434514	91.51389710965321	89.79597439723031	99.09777861020288	97.2772549993511	0.11440723999827965	0.1152101133898306	0.3738711603830893	12.340290881264082	0.36714145537990817	12.118164961813818
14.421435722339384	69.7466982675429	68.28100890613813	81.61364686717721	80.01653808643931	86.8715803864298	85.2119557348882	91.54401621282278	89.82553730209541	99.12552121425155	97.30447322270244	0.11431090929245712	0.11511294549058233	0.36976007290292046	12.27813329068158	0.3631054932570237	12.057163585704984
14.50833212726552	69.78862352275094	68.32226438501442	81.64829903239986	80.05058931723393	86.90353247609099	85.24333283136392	91.57396969473125	89.85493766185147	99.15309130698088	97.3315221092243	0.11421481244231525	0.11501601379210956	0.3656683692826732	12.215426149406994	0.3590885495601128	11.995622449267103
14.595752126744532	69.83038675618312	68.36336083805898	81.68278843621088	80.08448080199298	86.93532024445322	85.2745486614441	91.60375624916082	89.88417419438103	99.18048775320517	97.35840054550529	0.1141189540114788	0.11491932289544757	0.36159596796545657	12.152166252391908	0.35509054433271103	11.933538403676721
14.683698875697011	69.8719858945035	68.4042962236503	81.71711346024375	80.11821094986892	86.966942245192	85.30560180456747	91.63337456297697	89.91324561077894	99.2077094129704	97.3851074134649	0.11402333860118487	0.11482287743951616	0.35754278781047333	12.088350380461634	0.35111139802540947	11.870908286229678
14.772175548053516	69.9134188498305	68.44506848583123	81.75127247595013	80.15177815999992	86.99839702356546	85.33649083190289	91.66282331610248	89.94215061532653	99.23475514154552	97.41164159034479	0.11392797085063049	0.1147266821014685	0.35350874808648314	12.023975300136954	0.34715103148948856	11.80772892011555
14.861185336869132	69.95468351965312	68.48567555422639	81.78526384454848	80.18518082145944	87.02968311637683	85.36721430631255	91.69210118149161	89.97088790546653	99.26162378941378	97.43800194870055	0.11383285543732959	0.11463074159705214	0.3494937684717456	11.959037763681408	0.3432093659778275	11.743997114537706
14.95073145443871	69.99577778674754	68.52611534395979	81.81908591697359	80.2184173132063	87.06079905193765	85.39777078231579	91.72120682510507	89.99945617177829	99.28831420226507	97.46418735639418	0.11373799707746991	0.11453506068096864	0.3454977690507235	11.893534509021265	0.33928632314035667	11.679709664576876
15.040817132412794	70.03669951909126	68.56638575557025	81.85273703382403	80.25148600403315	87.09174335002972	85.4281588060516	91.7501389058837	90.0278540979521	99.31482522098715	97.49019667658563	0.11364340052628304	0.11443964414724579	0.34152067031374145	11.827462259767344	0.3353818250248537	11.614863351232998
15.131445621914246	70.07744656977853	68.60648467492786	81.88621552531148	80.28438525251647	87.12251452186838	85.45837691524264	91.77889607572392	90.05608036076505	99.3411556816589	97.51602876772611	0.1135490705784129	0.11434449682961001	0.33756239315454195	11.76081772517864	0.33149579407427154	11.549454941430668
15.222620193655578	70.11801677693319	68.64640997314812	81.9195197112079	80.3171134069644	87.15311107006448	85.48842363915776	91.80747697945151	90.08413363005529	99.36730441554185	97.54168248355005	0.11345501206829489	0.11424962360186902	0.3336228588657377	11.693597600042267	0.32762815312133853	11.483481187797224
15.31434413805701	70.15840796362197	68.68615950650621	81.95264790079348	80.34966880536572	87.18353148858681	85.51829749857494	91.83588025479666	90.11201256869747	99.39327024907331	97.5671566730683	0.11336122987054037	0.11415502937829673	0.32970198913812965	11.62579856472803	0.3237788253892404	11.416938828819184
15.406620765365147	70.19861793776636	68.72573111635026	81.98559839280401	80.38204977533779	87.21377426272441	85.54799700574443	91.86410453236834	90.13971583257769	99.4190520038589	97.592450180561	0.11326772890032415	0.11406071911402774	0.3257997060600246	11.557417285148404	0.319947734490313	11.349824588753108
15.499453405772549	70.23864449205408	68.76512262901379	82.0183694753781	80.41425463407464	87.2438378690489	85.57752066435151	91.89214843562937	90.16724207056893	99.44464849666598	97.61756184557113	0.11317451411378301	0.11396669780545576	0.3219159321137681	11.48845041268578	0.31613480442200625	11.282135177549208
15.592845409537835	70.2784854038494	68.8043318557274	82.05095942600386	80.44628168829445	87.27372077537632	85.60686696947901	91.92001058087088	90.1945899245061	99.47005853941674	97.64249050289781	0.11308159050841692	0.11387297049064032	0.3180505901715378	11.41889458415244	0.3123399595646674	11.213867290840426
15.686800147106629	70.31813843510275	68.84335659252942	82.08336651146543	80.47812923418682	87.30342144072918	85.63603440757007	91.94768957718718	90.22175802916122	99.49528093918165	97.66723498258999	0.11298896312349793	0.11377954224971772	0.31420360349636667	11.348746421797841	0.3085631246805747	11.145017609935167
15.781321009233178	70.35760133225963	68.88219462017608	82.11558898778935	80.50979555735995	87.3329383152985	85.66502145639066	91.97518402645072	90.248745012219	99.5203144981734	97.69179410994062	0.11289663704048554	0.11368641820532133	0.3103748957410062	11.278002533312247	0.30480422491280024	11.075582801790006
15.87641140710273	70.39687182616863	68.92084370405072	82.14762510019061	80.54127893278742	87.36226984040584	85.69382658499214	92.00249252328729	90.27554949425223	99.5451580137411	97.71616670548094	0.11280461738344981	0.1135936035230058	0.30656439094053667	11.206659511666658	0.30106318577952607	11.00555951888964
15.972074772454643	70.43594763198801	68.95930159407172	82.17947308301778	80.5725776247543	87.39141444846437	85.72244825367324	92.0296136550504	90.302170088697	99.56981027836393	97.74035158497445	0.1127129093195001	0.11350110341168164	0.3027720135136178	11.134713935131003	0.29733993317495333	10.93494439927963
16.06831455770623	70.4748264490924	68.99756602460009	82.21113115969897	80.60368988680361	87.42037056294112	85.7508849139427	92.05654600179699	90.3286054018285	99.59427007964622	97.76434755941213	0.11262151805922052	0.11340892312405354	0.29899768826197715	11.062162367343262	0.293634393366915	10.863734066562756
16.165134236077357	70.51350596097764	69.03563471434595	82.2425975426864	80.63461396168195	87.44913659831836	85.77913500848126	92.08328813626233	90.35485403273651	99.61853620031215	97.78815343500722	0.11253044885711501	0.11331706795706777	0.295241340364214	10.98900135709846	0.28994649299272623	10.791925129757146
16.262537301715792	70.55198383516519	69.0735053662738	82.27387043340119	80.66534808128493	87.47771096005486	85.80719697110361	92.1098386238351	90.38091457330103	99.64260741820044	97.81176801319023	0.11243970701205631	0.11322554325236733	0.2915028953766523	10.915227438443253	0.28627615905969606	10.719514183369029
16.36052726982327	70.59025772310545	69.11117566750738	82.30494802217787	80.69589046660246	87.50609204454759	85.83506922672065	92.13619602253296	90.40678560816811	99.66648250626	97.83519009060473	0.11234929786774386	0.11313435439675303	0.28778227923112354	10.840837130621367	0.2826233189424556	10.646497807334526
16.459107676782416	70.62832526008017	69.14864328923314	82.3358284882083	80.72623932766365	87.5342782390928	85.86275019130126	92.16235888297787	90.43246571472575	99.69016023254557	97.8584184591031	0.1122592268131713	0.11304350682265286	0.2840794182312152	10.76582693799719	0.27898790037949084	10.572872566928709
16.55828208028434	70.6661840651038	69.18590588660284	82.36650999948544	80.75639286348108	87.56226792184728	85.89023827183402	92.1883257483716	90.45795346307969	99.71363936021339	97.88145190574241	0.11216949928309879	0.11295300600860063	0.2803942390510201	10.690193350023037	0.27536983147189176	10.49863501276559
16.658054059457015	70.7038317408237	69.22296109863524	82.39699071274659	80.78634926199517	87.59005946178935	85.917531866289	92.21409515447104	90.48324741602941	99.73691864751741	97.90428921278078	0.11208012075853319	0.11286285747971962	0.276726668731726	10.613932841202768	0.2717690406798283	10.42378168072537
16.758427214994473	70.74126587341944	69.25980654811643	82.42726877341627	80.8161067000176	87.6176512186798	85.94462936357901	92.23966562956389	90.50834612904394	99.75999684780562	97.92692915767375	0.11199109676721902	0.112773066808217	0.27307663468315013	10.537041871128167	0.2681854568240283	10.348309092005366
16.859405169286727	70.77848403250145	69.29643984149982	82.45734231554947	80.84566334317542	87.64504154302317	85.97152914352183	92.26503569444488	90.53324815023876	99.78287270951729	97.94937051307193	0.11190243288413539	0.11268363961388639	0.2694440646777707	10.45951688435889	0.26461900908157077	10.272213753050892
16.960991566550526	70.81548377100772	69.33285856880423	82.48720946177322	80.8750173458536	87.67222877602806	85.998229576801	92.29020386239091	90.55795202035125	99.80554497617952	97.97161204681747	0.11181413473200186	0.11259458156461545	0.26582888684981754	10.381354310389725	0.26106962698202096	10.195492155409738
17.063190072960847	70.85226262510007	69.36906030351142	82.51686832322893	80.90416685113794	87.69921124956814	86.02472902492723	92.31516863913733	90.58245627271742	99.82801238640484	97.99365252194175	0.11172620798179234	0.11250589837690762	0.2622310296945898	10.302550563690602	0.2575372404082259	10.118140775855863
17.166004376783235	70.8888181140593	69.4050426024624	82.54631699951406	80.9331099907576	87.72598728614281	86.05102584019991	92.3399285228541	90.60675943324848	99.85027367388916	98.0154906966637	0.11163865835325892	0.11241759581640812	0.25865042206316957	10.223102043542895	0.2540217795922217	10.040156076229323
17.26943818850684	70.92514774017853	69.44080300575229	82.57555357862266	80.96184488502657	87.75255519883723	86.07711836566774	92.36448200412127	90.63086002040676	99.87232756740909	98.03712532438702	0.11155149161546375	0.11232967969844032	0.2550869931636157	10.143005134101259	0.2505231751148358	9.961534503461735
17.37349524097843	70.96124898865641	69.47633903662472	82.60457613688703	80.99036964278602	87.77891329128344	86.10300493509025	92.38882756590608	90.65475654518319	99.89417279082129	98.05855515369979	0.11146471358731937	0.11224215588855208	0.2515406725580078	10.06225620438272	0.24704135790273085	9.882272489532625
17.478179289537028	70.99711932748816	69.5116482013643	82.63338273891748	81.01868236134486	87.80505985762015	86.12868387289829	92.41296368353863	90.67844751107334	99.91580806306045	98.0797789283724	0.11137833013813998	0.11215503030307047	0.24801139015733042	9.98085160805931	0.24357625922499437	9.8023664513712
17.583494112149474	71.03275620735593	69.5467279891882	82.66197143754245	81.0467811264208	87.83099318245297	86.15415349415501	92.43688882468844	90.70193141405457	99.93723209813852	98.10079538735708	0.11129234718820008	0.11206830890966635	0.2444990762239172	9.898787683599949	0.24012781069421862	9.721812790921831
17.689443509546752	71.06815706151798	69.58157587213672	82.69034027374836	81.07466401208083	87.85671154081479	86.17941210451662	92.46060144934128	90.72520674256302	99.95844360514447	98.12160326478747	0.11120677070930478	0.11198199772792843	0.2410036613677562	9.816060754208593	0.23669594426166896	9.640607895020366
17.79603130536116	71.10331930569623	69.61618930496235	82.71848727661869	81.1023290806812	87.88221319812577	86.20445800019287	92.48410000977566	90.74827197747065	99.97944128824375	98.14220128997864	0.11112160672536679	0.11189610282994723	0.23752507654222654	9.732667127653258	0.23328059221654485	9.55874813536866
17.90326134626431	71.13824033796267	69.65056572501732	82.74641046327245	81.12977438280681	87.9074964101528	86.22928946790762	92.50738295053954	90.77112559206238	100.00022384667858	98.16258818742692	0.11103686131299886	0.11181063034091021	0.23406325304222264	9.648603096266015	0.22988168718183033	9.476229868465452
18.011137502105942	71.17291753862443	69.68470255214014	82.77410783880264	81.15699795721025	87.93255942296953	86.25390478485889	92.53044870842709	90.79376605201307	100.02078997476814	98.18276267681054	0.11095254060210971	0.11172558643970479	0.2306181225075079	9.563864937095786	0.2264991621165109	9.39304943568277
18.119663666053608	71.20734827010808	69.7185971885414	82.80157739621461	81.18399783075122	87.95740047291653	86.27830221867985	92.55329571245647	90.81619181536583	100.04113836191044	98.2027234729914	0.11086865077651506	0.11164097735953322	0.2271896169143588	9.47844891164641	0.22313295030971858	9.3092031631204
18.228843754733095	71.24152987684131	69.75224701868659	82.82881711636279	81.21077201833388	87.98201778656005	86.3024800273982	92.57592238384615	90.83840133250864	100.06126769258262	98.2224692860155	0.11078519807455826	0.11155680938854015	0.22377766857408687	9.39235126582571	0.21978298537851515	9.224687361507677
18.338681708369887	71.27545968513428	69.78564940917916	82.85582496788797	81.23731852284507	88.0064095806519	86.32643645939658	92.59832713599252	90.86039304615242	100.0811766463432	98.24199882111513	0.11070218878974046	0.11147308887044748	0.22038221013411885	9.305568230047356	0.21644920126823308	9.139498326290777
18.44918149093129	71.30913500305918	69.81880170864129	82.88259890715388	81.26363533509168	88.03057406208869	86.35016975337238	92.62050837444738	90.88216539130889	100.10086389783403	98.2613107787111	0.1106196292713629	0.11138982220520256	0.21700317457379015	9.218096019125369	0.21313153224940606	9.053632337552699
18.56034709026951	71.34255312032839	69.85170124759352	82.90913687818326	81.28972043373749	88.05450942787121	86.37367813829779	92.6424644968956	90.90371679526848	100.12032811678321	98.28040385441543	0.1105375259251802	0.11130701584963743	0.21364049520332173	9.129930832226819	0.20982991291515418	8.967085659918666
18.672182518265565	71.3757113081709	69.88434533833268	82.93543681259327	81.31557178523944	88.0782138650634	86.39695983337911	92.6641938931326	90.92504567757828	100.13956796800768	98.29927673903406	0.11045588521406531	0.11122467631813891	0.21029410565984108	9.041068852791796	0.20654427817947862	8.879854542548856
18.784691810974078	71.40860681920759	69.91673127480857	82.96149662953066	81.34118734378372	88.1016855507513	86.4200130480167	92.68569494504241	90.94615045002055	100.15858211141689	98.31792811857072	0.11037471365868587	0.1111428101833325	0.2069639399073253	8.951506248558871	0.20327456327549953	8.791935219105653
18.897879028768923	71.4412368873247	69.94885633249882	82.98731423560638	81.36656505122099	88.12492265200217	86.44283598176416	92.70696602657569	90.96702951659073	100.17736920201669	98.33635667423047	0.11029401783819304	0.11106142407677413	0.20364993223284955	8.861239171434136	0.20002070375181802	8.703323907615413
19.01174825648978	71.47359872754558	69.98071776828226	83.01288752482937	81.3917028370012	88.14792332582279	86.46542682428763	92.72800550372747	90.98768127347608	100.19592788991338	98.35456108242408	0.11021380439092068	0.11098052468966042	0.20035201724437002	8.770263757454813	0.19678263547160668	8.614016810504836
19.126303603589555	71.50568953590114	70.01231282031078	83.03821437854033	81.41659861810807	88.17068571911835	86.48778375532503	92.748811734516	91.00810410903438	100.21425682031871	98.37254001477291	0.11013408001510056	0.11090011877354601	0.19707012987203143	8.678576126916596	0.19356029461306434	8.524010114640987
19.241549204282624	71.53750648929895	70.04363870787994	83.06329266534505	81.4412502989933	88.1932079686514	86.50990494464563	92.76938306896133	91.02829640377317	100.23235463355567	98.3902921381146	0.11005485146958656	0.11082021314107623	0.19380420536151632	8.58617238406805	0.19035361766219694	8.433299991062086
19.357489217694134	71.56904674538927	70.07469263129637	83.08812024104596	81.46565577150886	88.21548820099916	86.5317885520079	92.78971784906315	91.04825653032766	100.25021996506311	98.40781611450772	0.10997612557459396	0.11074081466673259	0.19055417927262397	8.493048617143359	0.187162541412647	8.3418825950248
19.474127828010037	71.60030744243107	70.10547177174561	83.11269494857486	81.48981291484073	88.23752453251265	86.55343272711931	92.80981440878034	91.06798285344097	100.26785144540293	98.42511060123908	0.1098979092124509	0.11066193028759175	0.18731998748188516	8.399200898486015	0.1839870029677968	8.249754066095193
19.59146924462811	71.63128569915537	70.13597329115666	83.13701461792412	81.5137195954407	88.2593150692747	86.57483560959471	92.82967107400998	91.08747372994303	100.2852477002668	98.4421742508301	0.10982020932836488	0.11058356700409727	0.18410156617261464	8.304625284177746	0.18082693973070718	8.156910527810396
19.709517702309874	71.66197861462625	70.16619433206489	83.16107706607669	81.53737366695749	88.28085790705703	86.59599532891423	92.84928616256545	91.10672750872945	100.30240735048237	98.45900571104329	0.10974303293120018	0.11050573188084563	0.18089885183974275	8.209317814285896	0.17768228940917652	8.063348087878694
19.828277461333414	71.69238326810186	70.19613201747416	83.18488009693756	81.56077297016874	88.30215113127956	86.61691000438279	92.86865798415742	91.12574253074236	100.31932901202273	98.47560362489135	0.10966638709427255	0.11042843204738695	0.17771178128481324	8.113274512666976	0.17455299001045432	7.96906283802673
19.94775280764713	71.72249671889125	70.22578345071561	83.20842150126207	81.58391533291041	88.32319281696661	86.63757774508726	92.88778484037185	91.14451712894913	100.33601129601318	98.49196663064411	0.10959027895615667	0.1103516746990408	0.17454029161189055	8.01649138684661	0.17143897983800116	7.874050853872177
20.067948053024427	71.75231600621099	70.2551457153057	83.23169905658567	81.60679857000716	88.34398102870547	86.65799664985519	92.90666502465055	91.16304962832294	100.35245280874109	98.50809336183814	0.10951471572150694	0.11027546709772397	0.17138432023023142	7.91896442817233	0.16834019749353502	7.778308195061982
20.188867535219305	71.78183814903925	70.28421587480192	83.254710527152	81.62942048320156	88.36451382060338	86.67816480721278	92.92529682227088	91.18133834582301	100.36865215166496	98.52398244728583	0.10943970466189622	0.11019981657279625	0.1682438048470658	7.820689611518901	0.16525658186947112	7.681830904955859
20.31051561812294	71.81106014596739	70.31299097265594	83.27745366384029	81.65177886108198	88.38478923624457	86.69808029534192	92.94367851032546	91.19938159037436	100.3846079214241	98.53963251108486	0.10936525311666713	0.11012473052192077	0.16511868346810843	7.72166289535744	0.16218807214988828	7.584615010728157
20.432896691921076	71.83997897505044	70.34146803206583	83.29992620409274	81.67387147901103	88.40480530864767	86.71774118203861	92.96180835770276	91.21717766284885	100.40031870984966	98.55504217262914	0.1092913684937996	0.11005021641193859	0.16200889439596722	7.621880221729953	0.159134607810131	7.48665652336058
20.55601517325261	71.86859159365493	70.36964405582545	83.32212587184084	81.69569609905277	88.42456006022259	86.7371455246702	92.9796846250678	91.23472485604614	100.41578310397563	98.5702100466198	0.10921805827079684	0.10997628177976226	0.15891437622633475	7.521337516096537	0.15609612861089772	7.387951437431184
20.679875505368887	71.89689493830448	70.39751602617166	83.34405037743083	81.71725046989876	88.44405150272706	86.75629137013242	92.99730556484218	91.2520214546739	100.43099968605033	98.58513474307637	0.10914532999558145	0.10990293423328226	0.15583506784588508	7.420030687284452	0.1530725745969903	7.288495731056173
20.804482158294064	71.92488592452347	70.42508090462977	83.36569741754869	81.73853232679419	88.46327763722336	86.77517675480657	93.01466942118533	91.26906573532939	100.44596703354885	98.59981486734917	0.1090731912874159	0.10983018145229304	0.1527709084317621	7.317955627499032	0.15006388609816668	7.188285366017226
20.92983962898646	71.95256144667866	70.45233563185678	83.38706467514474	81.75953939146315	88.48223645403482	86.79379970451697	93.03177442997574	91.28585596648104	100.46068371918636	98.61424902013236	0.10900164983783246	0.1097580311894343	0.14972183744686163	7.215108212145424	0.14707000372266066	7.087316287444992
21.055952441500814	71.97991837781765	70.47927712748158	83.40814981935648	81.7802693720323	88.50092593270162	86.81215823448673	93.04861881879165	91.30239040844909	100.47514831093085	98.62843579747667	0.10893071341158658	0.10968649127115081	0.1466877946406271	7.111484299894073	0.14409086835831886	6.985584423924593
21.18282514715158	72.00695356950658	70.50590228994434	83.42895050543224	81.80071996295557	88.51934404193776	86.8302503492956	93.06520080689347	91.31866731338863	100.48935937201848	98.64237379080443	0.10886038984762327	0.10961556959866896	0.14366872004410425	7.007079732462444	0.14112642116879215	6.8830856873319135
21.31046232467717	72.0336638516634	70.5322079963315	83.4494643746522	81.82088884493571	88.53748873958558	86.84807404283492	93.08151860520432	91.3346849252701	100.5033154609671	98.65606158692289	0.10879068706006324	0.10954527414899291	0.14066455396795163	6.901890334618656	0.13817660359035244	6.779815972742654
21.438868580405217	72.06004603239066	70.55819110221039	83.46968905425037	81.8407736848475	88.55535797257276	86.86562729826505	93.09757041629304	91.35044147986261	100.517015131593	98.66949776804077	0.10872161303920883	0.10947561297591688	0.13767523700352058	6.795911914181488	0.1352413573334843	6.675771158516
21.568048548418737	72.08609689780457	70.58384844145996	83.48962215733471	81.86037213565838	88.57294967686697	86.88290808797066	93.11335443435577	91.36593520471578	100.53045693302631	98.68268091178352	0.10865317585256551	0.1094065942110597	0.1347007100164319	6.689140261802095	0.13232062437703007	6.570947106043604
21.69800689072348	72.11181321186211	70.60917682609983	83.50926128280682	81.87968183634923	88.59026177743156	86.89991437351695	93.12886884519858	91.38116431914264	100.54363940972844	98.6956095912104	0.10858538364588471	0.10933822606491563	0.1317409141467465	6.5815711509858374	0.12941434696722354	6.4653396597386745
21.828748297416116	72.13719171618511	70.63417304611599	83.52860401528058	81.89870041183376	88.60729218818044	86.9166441056048	93.14411182622001	91.39612703420204	100.55656110150916	98.70828237483134	0.1085182446442266	0.10927051682792525	0.1287957908055546	6.473200337950402	0.12652246761513197	6.35894464692683
21.960277486853503	72.16222912988209	70.65883386928458	83.54764792500018	81.91742547287741	88.62403881193299	86.9330952240265	93.15908154639392	91.41082155268215	100.56922054354533	98.72069782662538	0.10845176715304009	0.10920347487156953	0.12586528167332744	6.364023561582144	0.12364492909517821	6.251757877813361
22.092599205822967	72.18692214936705	70.68315604099254	83.56639056775698	81.93585461601516	88.6404995403687	86.94926565762066	93.17377616625255	91.42524606908349	100.5816162663995	98.73285450605916	0.10838595955926635	0.10913710864948088	0.12294932869775721	6.254036543356051	0.12078167444201426	6.143775145352265
22.225718229713628	72.21126744817583	70.70713628405579	83.58482948480594	81.9539854234687	88.65667225398168	86.96515332422726	93.18819383787006	91.43939876960253	100.59374679604011	98.74475096810653	0.10832083033246066	0.10907142669857557	0.12004787409182427	6.143234987259348	0.11793264694989603	6.034992225228052
22.359639362688714	72.23526167677942	70.73077129853444	83.60296220278072	81.97181546306241	88.67255482203494	86.98075613064252	93.20233270484619	91.4532778321157	100.60561065386193	98.75638576326887	0.10825638802593794	0.10900643764021106	0.11716086033015927	6.031614579653251	0.11509779016864741	5.925404875677486
22.494367437858962	72.25890146239429	70.75405776154496	83.62078623360792	81.98934228813862	88.6881451025141	86.996071972573	93.21619090228981	91.46688142616311	100.61720635670719	98.76775743759588	0.10819264127793655	0.10894215018136051	0.11428823014665568	5.919170989149279	0.11227704790036341	5.815008837362257
22.629907317457054	72.28218340878966	70.77699232706955	83.63829907442016	82.00656343747134	88.70344094208106	87.01109873458978	93.22976655680296	91.4802077129326	100.62853241688735	98.77886453270696	0.10812959881280759	0.10887857311581296	0.11142992653412875	5.805899866656546	0.10947036420026279	5.703799833419907
22.766263893012997	72.3051040960925	70.7995716257629	83.65549820746897	82.02347643518021	88.71844017602791	87.0258342900828	93.24305778646573	91.49325484524485	100.63958734220671	98.78970558581446	0.10806726944222536	0.10881571532539484	0.10858589274124597	5.6917968451853085	0.10667768337344796	5.591773569311044
22.903442085530802	72.3276600805885	70.82179226475519	83.67238110003579	82.04007879064227	88.73314062822979	87.04027650121435	93.2560627008205	91.50602096753781	100.6503696359856	98.80027912974654	0.1080056620664199	0.10875358578121559	0.105756072268548	5.576857539734192	0.10389894997058491	5.4789257326228835
23.041446845665973	72.34984789452015	70.84365082745228	83.68894520434218	82.05636799840308	88.74754011109786	87.05442321887226	93.26877940085681	91.51850421585158	100.6608777970847	98.81058369297105	0.10794478567543624	0.1086921935449368	0.10294040886839184	5.46107754725017	0.10113410878761897	5.3652519930838025
23.180283153904217	72.37166404588217	70.86514387333293	83.70518795745951	82.07234153808723	88.76163642553225	87.06827228262354	93.28120597899691	91.53070271781411	100.671110319931	98.82061779962112	0.10788464935041302	0.10863154777006538	0.10013884654034655	5.344452446443029	0.09838310486281898	5.250748002377804
23.31995602074116	72.39310501821248	70.88626793774198	83.72110678121652	82.08799687430688	88.77542736087389	87.08182152066664	93.29334051908052	91.54261459262614	100.6810656945431	98.83037996952001	0.10782526226489088	0.10857165770327214	0.09735132953062475	5.226977797748987	0.09564588347416247	5.135409394093585
23.460470486863187	72.41416727038109	70.9070195316813	83.73669908210697	82.1033314565703	88.78891069485736	87.09506874978466	93.30518109635123	91.55423795104765	100.69074240655911	98.83986871820859	0.10776663368614198	0.10851253268573507	0.09457780232958157	5.108649143221555	0.09292239013757353	5.019231783568102
23.60183162332936	72.43484723637444	70.92739514159607	83.75196225119522	82.11834271918818	88.80208419356214	87.10801177529699	93.31672577744212	91.56557089538342	100.700138937264	98.84908255697218	0.1077087729765278	0.10845418215450973	0.09181820966733767	4.989462006324175	0.0902125706032848	4.902210767755605
23.744044531754422	72.4551413250769	70.94739122915858	83.76689366402118	82.13302808117962	88.8149456113643	87.12064839101174	93.32797262036203	91.57661151946971	100.70925376361863	98.85801999286915	0.10765168959488125	0.10839661564392566	0.08907249651355187	4.869411891893833	0.0875163708551554	4.784341925169429
23.887114344492932	72.4750459200482	70.9670042310477	83.78149068050374	82.14738494617642	88.82749269088764	87.13297637917704	93.33891967448218	91.5873579086606	100.71808535828931	98.86667952876005	0.10759539309791749	0.10833984278700863	0.08634060807361266	4.748494285999186	0.08483373710652131	4.665620815681905
24.031046224824397	72.49455737929752	70.98623055872505	83.79575064484327	82.16141070232646	88.8397231629546	87.1449935104325	93.34956498052304	91.59780813981511	100.72663218967867	98.8750596633378	0.10753989314167103	0.10828387331693334	0.0836224897884108	4.626704655860522	0.08216461580065015	4.546042980520724
24.175845367139747	72.51367203505377	71.00506659820768	83.80967088542297	82.17510272219593	88.85163474653709	87.15669754376046	93.35990657054163	91.60796028128448	100.73489272195735	98.88315889115894	0.10748519948296013	0.10822871706850076	0.08091808732734762	4.5040384495550825	0.07950895360335153	4.4256039419160516
24.32151699712871	72.53238619353118	71.02350870983568	83.82324871470797	82.18845836266934	88.86322514870568	87.16808622643565	93.36994246791812	91.61781239289893	100.74286541509578	98.89097570267492	0.10743132198088132	0.10817438397964885	0.07822734658992658	4.380491096053447	0.07686669740479601	4.3042992031696485
24.468066371968433	72.55069613469254	71.04155322803783	83.83648142914487	82.20147496485001	88.8744920645807	87.17915729397669	93.37967068734486	91.62736252595641	100.75054872489882	98.89850858426608	0.10737827059833346	0.10812088409298783	0.07555021370313852	4.256058005084924	0.07423779431661615	4.182124248483888
24.61549878051318	72.56859811200684	71.05919646109129	83.84936630905818	82.21414985395735	88.88543317728083	87.18990847009495	93.38908923481335	91.63660872320992	100.75794110303946	98.90575601827481	0.10732605540357011	0.10806822755737094	0.07288663501543624	4.130734566824685	0.07162219166644945	4.059074542670714
24.763819543485244	72.5860883522034	71.07643469087836	83.86190061854649	82.226480339224	88.89604615787238	87.20033746664458	93.39819610760294	91.64554901885596	100.76504099709464	98.91271648304064	0.10727468657178237	0.10801642462949063	0.07023655709770082	4.004516151908319	0.06901983699884795	3.935145531191665
24.91303401366693	72.60316305502204	71.09326417263865	83.87408160537684	82.23846371379103	88.9063286653181	87.21044198357143	93.40698929426954	91.65418143852342	100.77184685058177	98.9193884529363	0.10722417438671529	0.10796548567551242	0.06759992673892157	3.8773981111917237	0.0664306780699917	3.810332639848639
25.063147576093755	72.61981839295821	71.10968113471688	83.88590650087755	82.25009725460183	88.91627834642517	87.22021970886155	93.41546677463421	91.66250399926201	100.77835710299614	98.92577039840441	0.1071745292423138	0.10791542117273399	0.06497669094369485	3.7493757756164996	0.06385466284683616	3.684631274696585
25.214165648248784	72.63605051100436	71.12568177830633	83.89737251982984	82.26137822229447	88.9258928357933	87.22966831848969	93.42362651977271	91.67051470953182	100.78457018984977	98.93186078599561	0.10712576164440242	0.10786624171128407	0.06236679693063252	3.620444456108089	0.0612917395044974	3.5580368219234515
25.366093680258146	72.65185552638643	71.1412622771881	83.90847686035796	82.2723038610929	88.93516975576216	87.23878547636713	93.4314664920051	91.67821156919283	100.79048454271117	98.93765807840767	0.10707788221239815	0.10781795799585013	0.059770192129121824	3.490599443346582	0.058741856423011996	3.430544647617353
25.518937155087716	72.66722952829579	71.15641877746522	83.91921670381744	82.28287139869605	88.94410671635826	87.24756883428896	93.43898464488545	91.68559256949467	100.79609858924614	98.94316073452555	0.10703090168105732	0.10777058084744348	0.05718682417466425	3.3598360074865923	0.05620496218347171	3.3021500975228264
25.672701588741027	72.68216857761594	71.17114739729207	83.92958921468156	82.29307804616532	88.95270131524113	87.2560160318806	93.44617892319174	91.69265569306629	100.80141075325912	98.94836720946203	0.10698483090225852	0.10772412120519753	0.054616640909216585	3.2281493981754465	0.053681005567341344	3.172848496968072
25.827392530458226	72.69666870664538	71.18544422659967	83.93959154042723	82.30292099781128	88.96095113764994	87.26412469654485	93.45304726291685	91.69939891390702	100.80641945473711	98.95327595460088	0.10693968084681765	0.10767859012820395	0.05205959037823504	3.0955348443349067	0.05116993555452609	3.042635150741262
25.983015562916506	72.71072591881472	71.19930532681535	83.94922081141826	82.31239743107797	88.96885375634889	87.27189244340757	93.45958759125936	91.70582019737718	100.81112310989354	98.95788541763991	0.10689546260634429	0.10763399879738463	0.04951562082482042	2.961987553811923	0.048671701317005045	2.9115053426721715
26.139576302431465	72.72433618839845	71.21272673057724	83.95847414078669	82.32150450642511	88.97640673157174	87.2793168752627	93.46579782661408	91.71191750018846	100.81552013121322	98.9621940426351	0.10685218739513198	0.10759035851740087	0.04698468068932016	2.827502713269496	0.04618625221871753	2.7794543355921633
26.297080399159835	72.73749546022242	71.22570444144426	83.96734862431336	82.33023936720973	88.98360761096684	87.2863955825176	93.47167587856416	91.717688770396	100.81960892749939	98.96620027004685	0.10680986655208874	0.10754768071860282	0.04446671860728202	2.6920754881030007	0.043713537813061976	2.6464773711340968
26.455533537303385	72.75019964936524	71.23823443360033	83.97584134030599	82.33859913956506	88.99045392954105	87.2931261431372	93.4772196478726	91.7231319473897	100.82338790392139	98.9699025367868	0.10676851154270332	0.10750597695901665	0.04196168340479289	2.5557010220691154	0.04125350783886006	2.5125696694740327
26.614941435314055	72.76244464085458	71.25031265155326	83.98394934947548	82.34658093227792	88.9969432096029	87.2995061225878	93.48242702647443	91.72824496188629	100.82685546206356	98.9732992762658	0.10672813396105547	0.10746525892637289	0.03946952409563664	2.4183744370675413	0.03880611221734398	2.3777264290692983
26.77530984610034	72.77422628935737	71.2619350098279	83.99166969481021	82.3541818366639	89.00307296070548	87.30553307377996	93.4872958974689	91.73302573592125	100.83000999997527	98.97638891844308	0.10668874553186458	0.10742553844017533	0.03699018987924774	2.2800908330100356	0.03637130105005326	2.2419428264802264
26.93664455723489	72.78554041886505	71.27309739265402	83.99899940144876	82.36139892644113	89.00884067958872	87.31120453701139	93.49182413511248	91.73747218284178	100.83284991222271	98.97916988987707	0.1066503581125801	0.10738682745381348	0.03452363013872173	2.140845287602133	0.033949024617015766	2.105214016239188
27.098951391163432	72.79638282237259	71.28379565364828	84.00593547655062	82.36822925760185	89.01424385012129	87.31651803990908	93.49600960481223	91.7415822072998	100.83537358994185	98.98164061377742	0.10661298369551538	0.10734913805671614	0.032069794434789856	2.0006328559538815	0.031539233370722286	1.9675351303776552
27.26223620541477	72.80674926155082	71.29402561548953	84.01247490916381	82.3746698682812	89.01927994324072	87.32147109736978	93.49985016311828	91.74535370524445	100.83757942089166	98.98379951005721	0.10657663441002535	0.10731248247655217	0.029628632504739016	1.8594485704015824	0.029141877934762306	1.828901278291596
27.426504892812353	72.81663546641398	71.30378306958906	84.01861467009205	82.38071777862517	89.02394641689462	87.32606121150141	93.50334365771859	91.74878456391629	100.83946578951038	98.98564499538828	0.10654132252472874	0.10727687308147232	0.02720009426082015	1.7172874403986498	0.026756909102573445	1.6893075466032315
27.59176338168682	72.82603713498	71.31306377575415	84.02435171175856	82.38636999065554	89.02824071597985	87.33028587156278	93.50648792743242	91.75187266184086	100.84103107697194	98.98717548325651	0.10650706044977361	0.10724232238240043	0.024784129783427034	1.5741444519881043	0.024384277831074996	1.5487489986517176
27.758017636089992	72.83494993292429	71.32186346184473	84.02968296806777	82.39162348813258	89.03216027228132	87.33414255390245	93.50928080220477	91.75461586882267	100.84227366124385	98.98838938401857	0.10647386073915485	0.10720884303537151	0.022380689321153113	1.4300145677116234	0.022023935239872117	1.4072206744131108
27.925273656010095	72.84336949322774	71.33017782342452	84.03460535426547	82.39647523641607	89.03570250441052	87.33762872189789	93.51172010310134	91.75701204593993	100.84319191714707	98.98928510496103	0.10644173609307356	0.10717644784391686	0.019989723286471417	1.2848927262784855	0.01967583260761785	1.264717590125656
28.09353747758831	72.85129141581704	71.33800252340453	84.03911576679555	82.40092218232331	89.03886481774265	87.34074182589251	93.5138036423033	91.75905904553906	100.84378421641655	98.98986105035938	0.1064106993603511	0.10714514976149986	0.0176111822522671	1.1387738422636176	0.017339921368204614	1.1212347380060237
28.2628151733366	72.85871126719881	71.34533319168027	84.04321108315538	82.40496125398533	89.04164460435358	87.34347930313324	93.51552922310299	91.76075471123004	100.844048927764	98.9901156215399	0.10638076354088889	0.10711496189400237	0.01524501694831315	0.9916528057619871	0.015016153107353603	0.9767670858964266
28.43311285235687	72.86562458008582	71.35216542476137	84.04688816174762	82.40858936069972	89.04403924295505	87.34583857770579	93.5168946398989	91.76209687788102	100.84398441694093	98.9900472169413	0.10635194178818118	0.1070858975022617	0.012891178259451408	0.8435244821703236	0.012704479561364224	0.8313095770827204
28.604436660561465	72.87202685301736	71.35849478539512	84.05014384173097	82.41180339278263	89.04604609883076	87.34781706047129	93.51789767819281	91.7630833716154	100.84358904680496	98.98965423218009	0.10632424741188096	0.10705797000466344	0.010549617221101926	0.6943837118305964	0.010404852611941351	0.6848571298833122
28.77679278089485	72.8779135499703	71.36431680218095	84.0529749428666	82.41460022141592	89.04766252376938	87.34941214899925	93.51853611458503	91.76371200980626	100.84286117738553	98.98893506011478	0.1062976938804183	0.10703119297978518	0.008220285015056561	0.5442253095752676	0.008117224282074176	0.5374046371871373
28.950187433556945	72.88328009996414	71.36962696917887	84.0553782653631	82.41697669849357	89.04888585599852	87.35062122750209	93.51880771677166	91.7639806010736	100.84179916595284	98.98788809091366	0.10627229482367613	0.10700558016909845	0.005903132967432612	0.39304406452720286	0.0058415467345867	0.3889469663190539
29.124626876227456	72.88812189665721	71.3744207455092	84.05735058971824	82.41892965646409	89.04971342011662	87.35144166676707	93.51871024354112	91.76388694528036	100.84040136708708	98.98651171212275	0.10624806403571795	0.10698114547972677	0.0035981125449211504	0.24083473970313207	0.0035777722679881663	0.23947895857781987
29.30011740429177	72.89243429793586	71.3786935549452	84.05888867655825	82.42045590817119	89.0501425270248	87.35187082408862	93.51824144477202	91.76342883352993	100.8386661327506	98.98480430873654	0.10622501547757829	0.10695790298726228	0.0013051753515185283	0.08759207164985128	0.001325853313034031	0.08899542887957068
29.476665351068124	72.89621262549437	71.38244078549671	84.0599892664736	82.4215522466905	89.05017047385692	87.35190604319833	93.51739906143017	91.76260404816261	100.8365918123601	98.98276426326885	0.10620316328010908	0.1069358669386409	-0.0009757268764474247	-0.06668922999597271	-0.0009142575713383394	-0.06250883465327206
29.654277088036206	72.89945216440738	71.38565778898614	84.06064907985237	82.4222154451641	89.04979454390907	87.35154465419514	93.51618082556676	91.76141036275352	100.83417675286171	98.98038995582655	0.10618252174688646	0.10691505175507965	-0.00324464227298904	-0.2220144828716002	-0.003142607701477118	-0.21503907107398845
29.832959025067048	72.90214816269307	71.38833988061538	84.06086481671012	82.42244225663143	89.04901200656775	87.35078397347336	93.5145844603164	91.75984554210999	100.83141929880682	98.97767976418379	0.10616310535718268	0.10689547203507797	-0.005501618846750489	-0.37838903233569	-0.0053592442731655865	-0.3686005471026874
30.0127176106544	72.90429583086794	71.39048233852454	84.06063315651691	82.4222294138575	89.04782011723711	87.34962130365032	93.51260767989542	91.7579073422696	100.82831779242997	98.97463206385862	0.10614492876899609	0.1068771425574798	-0.007746704483309941	-0.5358182517775276	-0.00756421436386745	-0.5231985573700513
30.193559332147448	72.90589034149268	71.39208040334142	84.05995075802124	82.42157362915786	89.04621611726542	87.34805393349302	93.51024818960114	91.75559351049877	100.82487057372879	98.97124522819125	0.10612800682215125	0.10686007828460435	-0.009979946950153362	-0.6943075431299803	-0.00975756493693325	-0.6788384249630326
30.37549071598484	72.90692682870832	71.3931292777219	84.05881425907022	82.42047159422	89.0441972338696	87.346079137843	93.50750368581056	91.75290178529097	100.82107598054498	98.96751762842348	0.10611235454146317	0.1068442943654429	-0.012201393901136726	-0.853862337393366	-0.01193934284685838	-0.8355255019559991
30.55851832793038	72.90740038776333	71.39362412588075	84.05722027642652	82.41891997992145	89.0417606800591	87.34369417754033	93.50437185597963	91.74982989636551	100.81693234864709	98.96344763378009	0.106097987139969	0.10682980613892352	-0.014411092879299758	-1.0144880949846993	-0.014109594842295792	-0.9932651697672554
30.742648773309874	72.90730607453078	71.39356007311319	84.05516540558209	82.4169154361446	89.0389036545585	87.34089629934633	93.50085037864312	91.74637556466686	100.81243801181576	98.9590336115522	0.10608492002223173	0.10681662913724965	-0.01660909132195343	-1.1761903063234058	-0.016268367570063447	-1.1520628397338442
30.92788869724955	72.90663890501541	71.392932205306	84.0526462205676	82.41445459158733	89.03562334172831	87.3376827358648	93.49693692341397	91.74253650236332	100.80759130192948	98.95427392718153	0.10607316878771285	0.10680477908930666	-0.018795436563777912	-1.3389744922606042	-0.01841570757886757	-1.311923953529913
31.114244784915854	72.9053938548513	71.39173556843929	84.0496592737592	82.41153405357106	89.03191691148545	87.3340507054626	93.49262915098414	91.73831041284733	100.80239054905387	98.9491669443479	0.10606274923422165	0.1067942719241453	-0.02097017584114269	-1.5028462046102504	-0.02055166132365116	-1.4728539837378776
31.30172376175672	72.90356585878786	71.38996516807713	84.04620109568043	82.40815040784365	89.02778151922116	87.32999741218765	93.48792471312426	91.73369499073455	100.7968340815309	98.94371102505676	0.10605367736143523	0.10678512377454209	-0.02313335629736457	-1.6678110267421289	-0.022676275170567806	-1.6348584344013943
31.4903323937443	72.90114981016622	71.38761596884812	84.0422681948009	82.40430021837957	89.02321430571844	87.32552004568677	93.48282125268466	91.72868792186422	100.7909202260716	98.93790452973013	0.10604596937449992	0.10677735098063354	-0.02528502498549301	-1.8338745740547893	-0.024789595399653308	-1.7979428415419534
31.68007748761912	72.89814056038398	71.38468289391484	84.03785705733073	82.39998002717539	89.01821239706747	87.32061578112112	93.477316403596	91.72328688329914	100.78464730784957	98.93174581729828	0.10603964168770755	0.10677097009363357	-0.027425228873596552	-2.001042494590365	-0.026891668210538455	-1.9621127737482311
31.870965891135747	72.89453291834909	71.38116082443207	84.03296414701096	82.39518635404144	89.0127729045799	87.31528177908069	93.47140779087063	91.71748954332622	100.77801365059706	98.92523324529388	0.10603471092825648	0.10676599787963179	-0.02955401484902609	-2.169320469649392	-0.028982539726030154	-2.1273738327690808
32.063004493309954	72.89032164992175	71.37704459899372	84.0275859048995	82.38991569638911	89.00689292470103	87.30951518549679	93.46509303060343	91.71129356145691	100.77101757670252	98.91836516994776	0.10603119394009147	0.10676245132347499	-0.03167142972378656	-2.338714214394713	-0.03106225599788104	-2.2937316542047483
32.25620022466719	72.88550147734482	71.37232901306781	84.0217187491527	82.38416452901369	89.00056953892079	87.30331313155298	93.45836972997337	91.7046965884278	100.76365740731013	98.91113994628648	0.10602910778783203	0.1067603476327349	-0.03377752023797598	-2.509229478502675	-0.03313086301028534	-2.4611919080634834
32.45056005749291	72.88006707866214	71.36700881841969	84.01535907480287	82.37792930387307	88.99379981368291	87.29667273359462	93.45123548724534	91.69769626620169	100.75593146242187	98.90355592823227	0.10602846976078541	0.10675970424176388	-0.03587233306438975	-2.680872046712466	-0.0351884066838295	-2.6297602993581677
32.64609100608406	72.87401308712424	71.36107872252286	84.00850325353086	82.3712064498618	88.98658080029257	87.28959109303655	93.44368789177193	91.69029022796879	100.74783806100112	98.89561146870489	0.10602929737704954	0.10676053881584065	-0.03795591481394922	-2.8536477396191913	-0.037234932881432314	-2.799442568917584
32.84280012700226	72.86733409058135	71.35453338795696	84.00114763343377	82.36399237258004	88.97890953482178	87.28206529626864	93.4357245239953	91.68247609814772	100.7393755210784	98.88730491972488	0.10603160838770812	0.10676286925540984	-0.04002831204161339	-3.0275624144342146	-0.039270487414341915	-2.970244494114013
33.040694519328454	72.86002463086302	71.34736743179266	83.99328853878777	82.35628345409772	88.97078303801291	87.27409241455952	93.42734295544905	91.67425149238646	100.73054215985871	98.87863463251932	0.10603542078111831	0.10676671370041389	-0.04208957124893686	-3.2026219655163004	-0.04129511604395475	-3.142171889401652
33.239781324919136	72.85207920314537	71.3395754249642	83.98492226980667	82.34807605271459	88.96219831518131	87.2656695039593	93.41854074876122	91.66561401756465	100.7213362938325	98.86959895763013	0.10604075278729601	0.10677209053472417	-0.0441397388908058	-3.3788323252629198	-0.04330886448911997	-3.3152306072406645
33.44006772866406	72.84349225530298	71.33115189162673	83.976045102394	82.33936650271352	88.95315235611422	87.25679360519864	93.40931545765571	91.65656127179417	100.71175623888657	98.86019624502308	0.1060476228823982	0.10677901839067293	-0.0461788613807812	-3.5561994649033295	-0.045311778431113225	-3.489426538850239
33.64156095874556	72.83425818724821	71.3220913085012	83.96665328789099	82.33015111411011	88.94364213496922	87.24746174358738	93.39966462695546	91.64709084442133	100.70180031041906	98.8504248442004	0.106056049793308	0.10678751615368348	-0.04820698509476529	-3.7347293951679603	-0.04730390351753044	-3.6647656148925307
33.84426828689945	72.82437135025515	71.31238810420393	83.95674305281854	82.3204261723959	88.93366461016969	87.23767092891003	93.38958579258474	91.63720031602834	100.69146682345563	98.84028310431466	0.10606605250232252	0.10679760296701045	-0.0502241563785617	-3.914428167303413	-0.04928528536950694	-3.841253806520399
34.04819702867729	72.8138260462688	71.30203665856158	83.94631059861324	82.31018793827593	88.9232167242979	87.22741815531914	93.37907648157143	91.6268872584346	100.6807540927676	98.82976937428462	0.10607765025194742	0.10680929823658368	-0.052230421552053485	-4.095301873814606	-0.05125596958617962	-4.018897126090451
34.25335454371064	72.80261652719945	71.29103130191152	83.93535210135845	82.29943264740137	88.91229540398668	87.21670040122687	93.36813421205014	91.61614923469898	100.6696604329934	98.81888200291424	0.1060908625498014	0.10682262163596536	-0.05422582691392108	-4.277356649290596	-0.05321600174903551	-4.197701627981587
34.45974823597649	72.7907369942013	71.2793663143864	83.923863711509	82.28815651009559	88.90089755980812	87.20551462919408	93.35675649326478	91.60498379912131	100.65818415876156	98.80761933901316	0.10610570917363124	0.10683759311141888	-0.05621041875005517	-4.460598671565094	-0.055165427430409864	-4.377673409770068
34.66738555406454	72.7781815969342	71.2670359251823	83.91184155360897	82.27635571107365	88.88902008615923	87.19385778581595	93.34494082557048	91.59338849724335	100.64632358481529	98.79597973151897	0.10612221017644363	0.10685423288709368	-0.05818424333736516	-4.6450341624586144	-0.057104292197266204	-4.558818612975301
34.87627399144595	72.76494443281071	71.25403431181181	83.89928172600501	82.264026409157	88.87665986114679	87.18172680160693	93.33268470043723	91.58136086585144	100.63407702614127	98.78396152962321	0.10614038589175319	0.10687256147033214	-0.060147346949008806	-4.830669388731621	-0.05903264161639754	-4.741143424034817
35.086421086743854	72.75101954622463	71.2403555993393	83.88618030055149	82.25116473698029	88.86381374646794	87.16911859088157	93.31998560045184	91.56889843297722	100.62144279809915	98.77156308289841	0.10616025693895363	0.10689259965709494	-0.06209977586306081	-5.017510663328721	-0.06095052126303813	-4.9246540755120805
35.29783442400536	72.73640092776296	71.22599385959937	83.8725333223096	82.23776680069216	88.85047858728865	87.1560300516329	93.30684099932033	91.55599871789933	100.60841921655383	98.75878274142767	0.10618184422881038	0.10691436853751683	-0.0640415763663782	-5.205564346226311	-0.06285797672452986	-5.109356846933224
35.51052163297529	72.7210825134003	71.21094311039809	83.85833680923989	82.22382867964932	88.83665121211982	87.142458065409	93.2932483618707	91.54265923114467	100.59500459801066	98.74561885593727	0.10620516896908447	0.10693788950158661	-0.06597279476179096	-5.394836845563987	-0.06475505360756983	-5.295258065980306
35.72449038937153	72.70505818367457	71.19519731469568	83.84358675188733	82.20934642610331	88.82232843268987	87.12839949718521	93.27920514405488	91.52887747448953	100.58119725975266	98.73206977793087	0.10623025267028355	0.10696318424496369	-0.067893477375776	-5.585334618925117	-0.06664179754619681	-5.482364109735499
35.93974841516195	72.6883217628439	71.17875037977035	83.82827911305874	82.19431606487969	88.80750704381416	87.11385119523409	93.26470879295046	91.51465094095994	100.56699551997951	98.71813385982598	0.1062571171515506	0.10699027477492762	-0.0698036705629761	-5.777064174300904	-0.06851825420540081	-5.670681405626965
36.15630347884324	72.6708670180253	71.16159615636454	83.81240982749404	82.17873359305096	88.79218382326255	87.0988099909928	93.24975674676325	91.4999771148333	100.55239769795101	98.7038094550943	0.1062857845466882	0.10701918341647007	-0.07170342071367486	-5.970032071334572	-0.07038446928933695	-5.8602164327130595
36.374163395721176	72.65268765831247	71.14372843780987	83.79597480152829	82.16259497960043	88.77635553162227	87.08327269892631	93.23434643482837	91.48485347163799	100.5374021141308	98.68909491840265	0.10631627731032636	0.1070499328185274	-0.07359277426164113	-6.1642449226928875	-0.07224048854882881	-6.050975723021111
36.59333602819267	72.63377733387419	71.12514095913332	83.77896991274677	82.14589616507905	88.76001891215849	87.06723611638776	93.21847527761174	91.4692774781539	100.52200709033421	98.67398860575774	0.10634861822423443	0.10708254596036275	-0.07547177769004065	-6.359709395233949	-0.07408635778722328	-6.242965862755227
36.813829286029524	72.61412963503147	71.10582739614222	83.76139100963141	82.12863306125378	88.74317069067082	87.05069702347544	93.20214068671105	91.45324659241199	100.5062109498777	98.65848887465269	0.10638283040378341	0.10711704615809782	-0.07734047753930895	-6.556432211378706	-0.07592212286812128	-6.436193493616884
37.03565112666392	72.59373809131397	71.08578136448848	83.74323391119923	82.11080155074775	88.72580757534698	87.03365218288624	93.18534006485675	91.43675826369402	100.49001201773186	98.6425940842168	0.10641893730456242	0.10715345707140236	-0.07919892041425669	-6.754420150518854	-0.0777478297225116	-6.630665314245562
37.25880955547555	72.57259617049368	71.06499641871083	83.72449440663146	82.09239748667147	88.70792625661187	87.01609833976507	93.16807080591181	91.41980993253101	100.4734086206759	98.6263025953669	0.10645696272915033	0.1071918027103388	-0.08104715299177201	-6.953680050421099	-0.0795635243567574	-6.8263880816157325
37.483312626080554	72.5506972775973	71.04346605125512	83.70516825489456	82.07341669224571	88.68952340697389	86.99803222155103	93.1503302948722	91.40239903070243	100.45639908745606	98.60961277096256	0.10649693083405326	0.10723210744237671	-0.08288522202840909	-7.15421880868962	-0.08136925285916163	-7.0233686124993255
37.70916844062219	72.52803475389447	71.02118369147168	83.68525118435124	82.05385496041464	88.67059568086634	86.97945053781928	93.13211590786577	91.3845229812337	100.43898174894544	98.59252297596268	0.10653886613680437	0.10727439599957028	-0.0847131743686873	-7.356043384341319	-0.08316506140934621	-7.221613785037334
37.93638515006311	72.50460187586322	70.99814270458913	83.66473889236275	82.03370805344991	88.6511397144856	86.96034998011889	93.11342501215155	91.36617919839404	100.42115493830762	98.57503157758563	0.10658279352323868	0.10731869348591326	-0.0865310569523956	-7.559160799344681	-0.08495099628507319	-7.421130540293234
38.164970954479706	72.48039185413049	70.97433639066426	83.6436270448808	82.01297170254493	88.63115212562452	86.94072722180672	93.09425496611782	91.34736508769308	100.4029169911625	98.55713694547168	0.10662873825494032	0.10736502538486781	-0.08833891682340322	-7.76357814023504	-0.08672710387025973	-7.62192588382095
38.39493410335793	72.45539783238834	70.94975798350752	83.62191127603003	81.99164160739944	88.61062951350203	86.92057891787697	93.07460311928004	91.32807804587769	100.38426624575501	98.53883745184845	0.10667672597687228	0.10741341756707995	-0.09013680113821465	-7.969302559889911	-0.08849343066481197	-7.824006887498399
38.626282895891045	72.42961288628383	70.92440064958217	83.59958718767945	81.96971343579291	88.58956845858745	86.89990170478556	93.05446681227761	91.30831546092678	100.36520104312648	98.5201314716984	0.10672678272519176	0.10746389629828075	-0.09192475717443926	-8.176341279202461	-0.09025002329209997	-8.027380691186409
38.859025681279114	72.40303002228337	70.89825748687866	83.57665034900397	81.94718282314857	88.56796552242116	86.87869220027105	93.0338433768706	91.28807471204678	100.34571972728925	98.50101738293014	0.10677893493525635	0.1075164882473803	-0.09370283234019894	-8.384701588984171	-0.09199692850842212	-8.232054504576809
39.09317085903034	72.37564217650917	70.87132152376107	83.553096296034	81.92404537208513	88.54581724742921	86.85694700316932	93.01273013593452	91.26735316966496	100.32582064540333	98.48149356655112	0.10683320944982486	0.10757122049476246	-0.09547107418188716	-8.594390851681965	-0.09373419321084953	-8.438035608967766
39.328726879264174	72.34744221354947	70.84358571778739	83.52892053119533	81.90029665195911	88.52312015673488	86.8346626932253	92.99112440345627	91.24614819542364	100.30550214795757	98.46155840684528	0.10688963352746277	0.10762812054078126	-0.0972295303945998	-8.805416503440938	-0.09546186444774207	-8.645331359311967
39.56570224301631	72.31842292523807	70.81504295450003	83.50411852283511	81.87593219839312	88.49987075396253	86.81183583089683	92.96902348452649	91.2244571421711	100.2847625889513	98.44121029155076	0.1069482348511519	0.10768721631446936	-0.09897824883208273	-9.017786056152545	-0.09717998942849704	-8.853949186239333
39.80410550254544	72.28857702940694	70.78568604618877	83.47868570473798	81.85094751279448	88.47606552303854	86.78846295715591	92.9464246753335	91.20227735395379	100.26360032608137	98.42044761204312	0.10700904153711703	0.10774853618246126	-0.10071727751520143	-9.231507099375449	-0.09888861553119455	-9.063896597970597
40.04394526164196	72.2578971686072	70.75550773062328	83.45261747562846	81.8253380618601	88.45170092798516	86.76454059328275	92.92332526315452	91.17960616600594	100.24201372093052	98.39926876351966	0.10707208214386793	0.10781210895813867	-0.10244666464234342	-9.446587302558328	-0.10058779031476206	-9.27518118260923
40.28523017593832	72.2263759088	70.72450066975517	83.4259091986612	81.7990992770693	88.42677341270964	86.74006524065464	92.89972252634662	91.15644090473893	100.22000113915958	98.37767214518756	0.1071373856814699	0.10787796391100575	-0.10416645860087215	-9.663034417339077	-0.10227756152835354	-9.48781061034606
40.52796895322162	72.19400573801518	70.69265744838859	83.39855620089754	81.77222655416311	88.40127940078641	86.715033380529	92.87561373433587	91.13277888772855	100.19756095070201	98.35565616045452	0.10720498162104676	0.10794613077629578	-0.10587670797616511	-9.880856279734871	-0.10395797712143917	-9.701792635667516
40.77217035374772	72.16077906497817	70.6599705728189	83.3705537727693	81.74471525261056	88.37521529523448	86.68944147382027	92.85099614760591	91.10861742370209	100.17469152996233	98.33321921712276	0.1072748999045192	0.108016639764825	-0.10757746156272674	-10.100060812525044	-0.10562908525497505	-9.917135099814914
41.017843190557436	72.12668821770261	70.62643246943796	83.34189716752783	81.71656069506064	88.34857747828741	86.66328596087045	92.82586701768469	91.08395381252302	100.15139125601682	98.31035972758562	0.10734717095459334	0.10808952157309011	-0.10926876837649502	-10.320656027834048	-0.1072909343126014	-10.13384593322553
41.26499632979458	72.09172544204897	70.59203548330535	83.31258160067893	81.68775816678001	88.32136231115707	86.63656326121314	92.80022358712971	91.05878534517474	100.12765851281766	98.28707610902731	0.1074218256849993	0.108164807393625	-0.11095067766416378	-10.542650029510696	-0.10894357291084589	-10.35193315801007
41.51363869102594	72.05588290024828	70.5567718766851	83.2826022494033	81.6583029150764	88.29356613379132	86.60926977333109	92.77406308951242	91.03310930374298	100.10349168940047	98.26336678362608	0.10749889551099011	0.10824252892561946	-0.11262323891588721	-10.76605101583118	-0.11058704991177137	-10.571404890655685
41.763779247563185	72.01915266938883	70.52063382754605	83.25195425196094	81.62819014870594	88.26518526462355	86.58140187440625	92.74738274940017	91.00692296139587	100.07888918009441	98.23923017875971	0.10757841236011065	0.10832271838580979	-0.11428650187806966	-10.990867282314866	-0.1122214144348277	-10.792269344736269
42.0154270267867	71.98152673986613	70.48361342802535	83.22063270708024	81.59741503726532	88.23621600031578	86.55295592006307	92.72017978233686	90.98022358236295	100.05384938473568	98.21466472721471	0.10766040868323976	0.10840540851964926	-0.11594051656376791	-11.217107224401843	-0.11384671586793615	-11.014534833695507
42.26859111047143	71.94299701379461	70.44570268285457	83.18863267333091	81.56597271056786	88.20665461549416	86.52392824410414	92.69245139482199	90.953008421912	100.02837070888467	98.18966886739838	0.10774491746591708	0.10849063261276265	-0.11758533326639053	-11.444779340443347	-0.11546300388101827	-11.23820977377909
42.523280635114425	71.9035553033797	70.40689350774637	83.15594916847951	81.53385825800233	88.17649736247647	86.49431515823807	92.6641947842873	90.92527472632399	100.00245156404527	98.16424104355396	0.1078319722399637	0.108578424502702	-0.11922100257294233	-11.673892234757659	-0.11707032843870024	-11.463302687079704
42.77950479226489	71.86319332924964	70.3671777277413	83.1225771688281	81.50106672787486	88.1457404709917	86.46411295179938	92.6354071390717	90.89701973286596	99.97609036788849	98.13837970597889	0.10792160709540155	0.10866881859100323	-0.12084757537630253	-11.90445462072239	-0.11866873981310277	-11.689822204632947
43.03727282885567	71.82190271874583	70.32654707551363	83.088511608535	81.46759312673309	88.11438014789138	86.43331789146008	92.60608563839408	90.86824066976175	99.9492855444785	98.11208331124631	0.10801385669268465	0.10876184985555752	-0.12246510288895252	-12.136475323917693	-0.12025828859700027	-11.917777069564181
43.29659404753705	71.77967500417081	70.28499318963516	83.0537473789173	81.43343241867218	88.08241257685279	86.4019262209332	92.576227452324	90.83893475616087	99.92203552450282	98.08535032243014	0.1081087562752468	0.10885755386330666	-0.12407363665761295	-12.36996328568057	-0.12183902571862859	-12.147176140602824
43.55747780701245	71.73650162099125	70.2425076127948	83.01827932773325	81.39857952462089	88.04983391807177	86.36993416066612	92.54582974174916	90.8090992021037	99.89433874550433	98.058179209332	0.1082063416823825	0.10895596678327064	-0.12567322857705676	-12.604927566400875	-0.12341100245538428	-12.37802839541473
43.81993352237618	71.69237390599761	70.19908178997487	82.98210225844697	81.36302932160976	88.0166403079486	86.33733790752656	92.51488965834199	90.77873120848618	99.86619365211858	98.03056844871348	0.10830664936246297	0.10905712539992034	-0.12726393090471788	-12.841377349173854	-0.12497427044823439	-12.610342934214714
44.08397066545326	71.64728309541577	70.15470706658019	82.94521092947068	81.32677664201738	87.98282785876196	86.30413363447714	92.48340434452149	90.74782796701945	99.83759869631221	98.0025165245291	0.10840971638650201	0.10916106712689955	-0.12884579627595372	-13.07932194352179	-0.12652888171686527	-12.844128983455448
44.349598765141174	71.60122032297268	70.10937468652153	82.90760005338825	81.28981627279771	87.94839265833525	86.27031749024216	92.45137093341478	90.7163866601892	99.80855233762698	97.97402192816533	0.1085155804620839	0.10926783002111602	-0.1304188777194213	-13.318770789177506	-0.12807488867517236	-13.079395899683732
44.6168274077539	71.55417661791131	70.0630757902491	82.86926429615501	81.25214295468389	87.91333076969072	86.23588559896194	92.41878654881297	90.6844044612096	99.77905304342467	97.94508315867976	0.10862427994765829	0.10937745279720587	-0.13198322867387446	-13.559733460217103	-0.1296123441478585	-13.316153173578641
44.88566623736761	71.5061429029571	70.01580141273784	82.83019827627712	81.21375138137185	87.87763823069444	86.20083405983861	92.38564830512642	90.65187853397612	99.74909928913762	97.91569872304628	0.10873585386722104	0.10948997484238422	-0.13353890300291482	-13.802219668999896	-0.13114130138464475	-13.55441043387691
45.15612495616904	71.45710999223158	69.96754248142057	82.79039656396691	81.17463619867975	87.84131105368984	86.16515894676992	92.35195330733524	90.61880603301397	99.71868955852102	97.8858671364018	0.10885034192538601	0.1096054362316969	-0.13508595501320997	-14.046239270544902	-0.13266181407936983	-13.794177451840369
45.42821332480542	71.40706858911324	69.91828981406896	82.7498536802748	81.13479200368438	87.80434522511962	86.12885630797174	92.31769865093682	90.58518410342332	99.68782234390929	97.85558692229682	0.10896778452286429	0.1097238777436807	-0.13662443947134761	-14.291802266910963	-0.13417393638565045	-14.03546414550874
45.701941162736816	71.35600928404396	69.86803411662086	82.708564096197	81.09421334383325	87.76673670513664	86.09192216558968	92.28288142189024	90.55100988082144	99.65649614647593	97.82485661294955	0.10908822277236266	0.10984534087645224	-0.13815441162105913	-14.538918811773328	-0.1356777229347017	-14.278280584312597
45.97731834859046	71.30392255227909	69.81676598095154	82.6665222317574	81.05289471603126	87.72848142720197	86.05435251529752	92.24749869655619	90.51628049128031	99.62470947649611	97.79367474950259	0.10921169851491379	0.109969867864229	-0.1396759272025463	-14.787599215178489	-0.13717322885420913	-14.52263699381001
46.25435482051728	71.25079875158002	69.76447588258843	82.6237224550639	81.01083056570168	87.68957529767084	86.01614332588412	92.21154754163341	90.48099305126085	99.5924608536133	97.76203988228357	0.10933825433664947	0.11009750169430574	-0.14118904247021646	-15.037853948411794	-0.1386605097863196	-14.768543760543253
46.533060576550575	71.19662811984735	69.71115417836695	82.58015908133741	80.96801528582003	87.65001419536534	85.97729053882645	92.17502501409092	90.44514466754259	99.55974880710889	97.72995057106878	0.10946793358603761	0.11022828612449458	-0.14269381421269145	-15.28969364909426	-0.14013962190699658	-15.016011437117413
46.813445674966815	71.1414007726934	69.65679110402658	82.53582637191344	80.92444321592087	87.6097939711338	85.9377900678501	92.13792816109608	90.40873243714955	99.52657187617545	97.69740538535012	0.10960078039158953	0.11036226570104476	-0.1441902997727027	-15.543129126475833	-0.14161062194617102	-15.26505074745728
47.09552023464871	71.08510670095157	69.60137677174411	82.49071853321428	80.880108641075	87.56891044739587	85.89763779847482	92.10025401993758	90.37175344727068	99.49292861019285	97.66440290460496	0.10973683968005876	0.1104994857770607	-0.14567855706690125	-15.798171366790484	-0.1430735672074661	-15.515672592176998
47.37929443545016	71.02773576812211	69.54490116760466	82.44482971569253	80.83500579083855	87.52735941767386	85.85682958754695	92.06199961794455	90.33420477517667	99.45881756900884	97.63094171857041	0.10987615719514188	0.11063999253142615	-0.14715864460740136	-16.0548315389824	-0.14452851558925772	-15.76788805426986
47.66477851856398	70.96927770775078	69.48735414900584	82.39815401274281	80.78912883817006	87.48513664610819	85.81536126275552	92.02316197239965	90.29608348813053	99.42423732322139	97.59702042751913	0.11001877951670334	0.11078383298826201	-0.14863062152366524	-16.313121000530373	-0.14597552560684335	-16.02170840490726
47.951982786891236	70.9097221207402	69.42872544199594	82.35068545958276	80.74247189831725	87.442237866958	85.77322862213397	91.98373809044794	90.25738664329394	99.38918645446599	97.56263764253998	0.11016475408053622	0.11093105503692499	-0.15009454758396146	-16.57305130343957	-0.14741465641327522	-16.277145109408593
48.24091760541319	70.84905847259121	69.36900463854225	82.30241803210096	80.69502902767078	87.39865878408555	85.73042743354557	91.94372496899965	90.21811128762762	99.35366355570531	97.52779198582107	0.11031412919867685	0.11108170745256937	-0.1515504832186707	-16.834634200538858	-0.14884596782317772	-16.534209833571367
48.53159340156531	70.78727609057195	69.30818119372887	82.25334564567089	80.64679422258435	87.35439507042398	85.6869534341519	91.90311959462741	90.178254457786	99.3176672315224	97.49248209093618	0.11046695408029555	0.11123583991729054	-0.1529984895439327	-17.097881652007345	-0.15026952033574048	-16.792914450070384
48.82402066561362	70.72436416081352	69.24624442288136	82.2034621539304	80.59776141816033	87.3094423674276	85.64280232986476	91.86191894345767	90.13781318000615	99.28119609841752	97.45670660313463	0.11062327885317626	0.11139350304186714	-0.15443862838591826	-17.36280583201733	-0.15168537515890534	-17.053271045188012
49.11820995103327	70.66031172532946	69.18318349861651	82.15276134752484	80.5479244869993	87.26379628450485	85.59796979477981	91.82011998105565	90.09678446999006	99.24424878510794	97.420464179634	0.11078315458580859	0.11155474838812222	-0.1558709623055563	-17.629419135773787	-0.1530935942342353	-17.315291925751808
49.41417187488941	70.59510767895718	69.11898744781485	82.10123695281274	80.4972772379125	87.21745239843219	85.55245147059203	91.77771966230364	90.05516533278049	99.20682393283093	97.38375348991609	0.11094663331011079	0.11171962849192507	-0.15729555462485223	-17.897734186706657	-0.15449424026266456	-17.578989626323164
49.71191711822035	70.5287407662193	69.0536451485143	82.04888263053341	80.44581341459617	87.17040625274923	85.50624296599197	91.73471493127285	90.01295276263016	99.16892019565037	97.34657321602636	0.11111376804480542	0.11188819688685289	-0.1587124694524391	-18.16776384390687	-0.15588737673022024	-17.844376916624242
50.01145642642306	70.4611995781026	68.98714532672228	81.99569197443442	80.3935266942662	87.12265335713391	85.45933985604249	91.69110272108774	89.97014374286353	99.13053624076632	97.30892205287596	0.11128461281946744	0.1120605081285355	-0.16012177171222675	-18.439521209966188	-0.1572730679362735	-18.11146680931415
50.3128006096408	70.39247254875161	68.91947655314392	81.94165850985773	80.34041068625147	87.07418918675678	85.41173768153428	91.64687995378279	89.92673524573082	99.09167074882751	97.27079870854698	0.11145922269926957	0.11223661781970608	-0.16152352716943597	-18.71301963883161	-0.15865137901982962	-18.380272567865177
50.61596054315354	70.32254795207653	68.85062723982523	81.88677569228417	80.28645893054596	87.02500918161519	85.3634319483217	91.60204354015227	89.88272423225538	99.0523224142482	97.23220190460154	0.11163765381044657	0.11241658263598071	-0.16291780246137932	-18.988272744267306	-0.1600223759895414	-18.65080771493922
50.9209471677702	70.25141389826962	68.78058563670655	81.83103690583246	80.23166489631544	86.97510874584327	85.31441812663442	91.55659037959038	89.83810765207087	99.01248994552614	97.19313037639219	0.11181996336650418	0.11260046035239137	-0.1643046651274176	-19.265294408513	-0.16138612575383604	-18.923086041042552
51.22777149022361	70.17905833023136	68.70933982808661	81.77443546171408	80.17602198036049	86.92448324700113	85.26469165036823	91.51051735992415	89.7928824432518	98.97217206556533	97.15358287337696	0.112006209695195	0.11278830987069872	-0.16568418363752357	-19.544098790986027	-0.1627426961491949	-19.197121613167837
51.53644458356769	70.10546901990143	68.63687772899286	81.71696459664064	80.11952350553209	86.87312801533936	85.2142479163515	91.46382135723708	89.74704553213424	98.93136751200139	97.11355815943654	0.1121964522662914	0.11298019124751033	-0.16705642742641658	-19.82470033779464	-0.16409215597428783	-19.472928784316537
51.84697758757708	70.03063356449205	68.56318708145544	81.65861747118204	80.0621627190984	86.82103834303852	85.16308228358632	91.41649923568258	89.70059383312675	98.89007503752883	97.07305501319377	0.11239075172017848	0.11317616572323132	-0.16842146692513893	-20.107113791211304	-0.16543457502123715	-19.75052220291036
52.15938170914916	69.95453938262229	68.4882554506837	81.5993871680753	80.00393279106237	86.76820948342431	85.11119007246587	91.36854784728898	89.65352424851262	98.84829341023286	97.03207222833714	0.11258916989729892	0.11337629575187874	-0.16977937359376938	-20.39135419951708	-0.1667700241081036	-20.02991682258289
52.47366822270851	69.87717371034967	68.41207022114133	81.53926669048096	79.94482681242745	86.71463665015567	85.0585665639645	91.31996403175387	89.60583366824157	98.80602141392319	96.99060861394653	0.11279176986847646	0.11358064503178517	-0.17113021995839972	-20.67743692757722	-0.168098575115323	-20.31112791270425
52.789848470613855	69.79852359709562	68.33461859251692	81.47824896018501	79.88483779340875	86.6603150163847	85.0052069988001	91.2707446162268	89.55751896970973	98.76325784846993	96.94866299482048	0.1129986159661472	0.11378927853722559	-0.17247407964478612	-20.96537766727488	-0.16942030101986916	-20.594171068805736
53.107933863567155	69.71857590146409	68.25588757558921	81.41632681574653	79.82395866159061	86.6052397138904	84.95110657656983	91.22088641508304	89.50857701753064	98.72000153014409	96.90623421180831	0.11320977381653717	0.11400226255099924	-0.17381102741603627	-21.255192448694288	-0.17073527593234417	-20.879062223733854
53.42793588102576	69.63731728694735	68.17586398798144	81.35349301058619	79.7621822600252	86.54940583218026	84.89626045485431	91.1703862296834	89.45900466329242	98.67625129195851	96.86332112214241	0.11342531037280852	0.11421966469799627	-0.17514113921140506	-21.546897651685867	-0.17204357513537616	-21.165817659091772
53.74986607161648	69.55473421751887	68.09453444980406	81.28974021101628	79.69950134527292	86.49280841756347	84.84066374829358	91.11924084812354	89.40879874530448	98.63200598401289	96.81992259977453	0.1136452939492164	0.11444155397979008	-0.17646449218358384	-21.8405100175587	-0.17334527512102227	-21.454454016955424
54.073736053552395	69.47081295310839	68.01188537918185	81.22506099420876	79.6359085853813	86.43544247219172	84.78431152763027	91.06744704497044	89.35795608833108	98.58726447384092	96.77603753571404	0.11386979425631098	0.11466800081028518	-0.17778116474153194	-22.136046661704313	-0.17464045363311698	-21.7449883124209
54.399557515052166	69.3855395449559	67.92790298766164	81.15944784609881	79.57139655779972	86.3773029530664	84.72719881871993	91.01500158098467	89.30647350331115	98.54202564675892	96.7316648383675	0.11409888243721768	0.11489907705246281	-0.17909123659057968	-22.433525086235022	-0.17592918970714777	-22.037437946160935
54.727342214761876	69.29889983084335	67.84257327549966	81.0928931592237	79.50595774722976	86.31838477101354	84.66932060150883	90.96190120283057	89.25434778706558	98.49628840621831	96.6868034338821	0.11433263110503623	0.11513485605625737	-0.18039478877594206	-22.732963193284377	-0.1772115637137972	-22.33182071772535
55.057101982179326	69.21087943019765	67.75588202682239	81.02538923049173	79.43958454340618	86.25868278962152	84.61067180897484	90.90814264277046	89.20157572198892	98.45005167415849	96.6414522664893	0.11457111438140122	0.11537541269761264	-0.18169190372779553	-23.034379298896965	-0.1784876574033376	-22.628154839314448
55.38884871808102	69.12146373906461	67.66781480466027	80.9569282588816	79.3722692388087	86.1981918241436	84.5512473260333	90.8537226183451	89.14815407572712	98.40331439136321	96.59561029885172	0.11481440793624008	0.1156208234187508	-0.18298266530635487	-23.337792147209257	-0.17975755395085002	-22.926458949936205
55.722594394951685	69.030637924948	67.57835694584891	80.88750234306771	79.30400402629995	86.13690664036163	84.49104198840409	90.79863783203773	89.09407960083898	98.3560755178177	96.5492765124109	0.11506258902877647	0.11587116626970541	-0.18426715884977796	-23.64322092533621	-0.18102133800340425	-23.22675213020375
56.058351057416104	68.93838692151212	67.48749355579598	80.81710347897022	79.23478099668893	86.07482195341089	84.43005058144028	90.74288497092245	89.03934903444193	98.30833403306856	96.50244990773751	0.11531573654982033	0.11612652095115854	-0.18554547122285214	-23.950685278745368	-0.1822790957289584	-23.52905391767854
56.39613082267415	68.84469542314253	67.39520950310875	80.74572355722597	79.16459213621546	86.01193242656353	84.36826783891517	90.68646070629507	88.9839590978402	98.2600889365843	96.45512950488217	0.1155739310653953	0.1163869688586343	-0.1868176908676702	-24.260205327242147	-0.18353091486659423	-23.833384322753773
56.7359458809379	68.74954787936262	67.30148941408002	80.67335436057843	79.09342932395461	85.9482326699701	84.30568844176793	90.62936169328671	88.92790649613589	98.21133924811826	96.40731434372847	0.11583725486174963	0.11665259312809245	-0.18808390785558515	-24.571801681489887	-0.18477688477771892	-24.13976384507987
57.07780849587155	68.65292848910184	67.20631766702812	80.5999875611834	79.02128432913682	85.88371723935666	84.24230701680509	90.57158457045863	88.87118791782139	98.16208400807231	96.35900348434664	0.11610579199179903	0.11692347868298122	-0.18934421394153844	-24.885495460290258	-0.1860170965005068	-24.44821349080121
57.42173100503407	68.55482119481108	67.10967838648708	80.52561471782701	78.94814880838128	85.8183806346763	84.17811813535617	90.51312595937765	88.81380003435224	98.1123222778616	96.31019600734827	0.11637962832306137	0.1171997122827961	-0.19059870261926903	-25.201308308347507	-0.18725164280522222	-24.758754790284
57.7677258203244	68.45520967642275	67.01155543724404	80.45022727305386	78.87401430283985	85.75221729871345	84.11311631188269	90.45398246417183	88.75573949970028	98.06205314028058	96.26089101424203	0.11665885158713048	0.11748138257320083	-0.19184746917903794	-25.51926241480396	-0.1884806182505372	-25.07140981646444
58.115805428429454	68.35407734515037	66.91193241821938	80.37381655020128	78.79887223524766	85.68522161563865	84.04729600253799	90.39415067106506	88.69700294988591	98.01127569986996	96.21108762779018	0.11694355143075151	0.11776858013777576	-0.193090610766518	-25.839380532434006	-0.18970411924281905	-25.386201204019017
58.465982391274686	68.25140733712442	66.81079265618617	80.2963737503368	78.72271390687746	85.61738790951279	83.98065160367628	90.33362714788989	88.63758700248859	97.95998908328393	96.1607849923654	0.11723381946855525	0.11806139755144626	-0.1943282264449664	-26.161685997660243	-0.19092224409787661	-25.70315216929339
58.818269346477535	68.14718250685952	66.70811919932406	80.21788994909438	78.6455304943935	85.54871044273739	83.91317745030847	90.27240844357696	88.57748825613392	97.9081924396575	96.10998227430738	0.11752974933751502	0.11835992943565875	-0.19556041725910234	-26.486202751349992	-0.19213509310419852	-26.02228653095335
59.172679007803275	68.04138542055003	66.60389481060501	80.1383560934072	78.56731304660248	85.47918341445038	83.8448678145034	90.21049108762115	88.51670328995748	97.85588494097419	96.05867866227997	0.11783143675318786	0.11866427251536513	-0.19678728629841657	-26.812955360028354	-0.1933427685863336	-26.343628731181525
59.52922416562417	67.93399834918955	66.4981019610066	80.05776299813294	78.48805248109764	85.40880095886568	83.77571690373321	90.14787158952385	88.45522866304498	97.80306578243493	96.00687336762877	0.11813897956781372	0.11897452567789582	-0.19800893876677605	-27.14196903843731	-0.19454537497361457	-26.667203858045468
59.887917687380885	67.82500326150851	66.39072282254706	79.97610134256557	78.40773958079028	85.3375571435511	83.70571885915763	90.08454643820706	88.39306091384434	97.7497341828239	95.95456562473646	0.11845247783033562	0.11929079003377605	-0.19922548205335033	-27.47326967283516	-0.19574301887080026	-26.993037668722536
60.24877251804685	67.71438181672839	66.28173926114046	79.89336166683259	78.3263649903272	85.2654459676466	83.63486775384835	90.02051210140263	88.33019655955273	97.69588938487601	95.90175469137883	0.11877203384842108	0.11961316897957565	-0.20043702580238687	-27.80688384475252	-0.196935809127865	-27.321156613177664
60.6118016805955	67.60211535712617	66.1711328292667	79.80953436817192	78.2439192123886	85.19246136001804	83.56315759094971	89.95576502501292	88.26663209547522	97.64153065564312	95.84843984907975	0.1190977522525574	0.11994176826286085	-0.2016436819902907	-28.14283885626719	-0.19812385691602685	-27.651587859250867
60.97701827647021	67.48818490040519	66.05888475845167	79.7246096970834	78.16039260386157	85.11859717734373	83.49058230177214	89.89030163244124	88.20236399435353	97.58665728685813	95.79462040346401	0.11942974006230067	0.12027669604933178	-0.2028455650021641	-28.48116275587381	-0.19930727580411656	-27.98435931844324
61.34443548605718	67.37257113186871	65.94497595155485	79.63857775335207	78.07577537188594	85.04384720213298	83.41713574381828	89.82411832389312	88.13738870566551	97.53126859529883	95.74029568460966	0.11976810675476576	0.12061806299223363	-0.20404279171201267	-28.82188436547949	-0.20048618183835742	-28.319499672776146
61.71406656916102	67.25525439639092	65.82938697485851	79.55142848193672	77.99005756976644	84.96820514067194	83.34281169873634	89.75721147564464	88.07170265489152	97.4753639231491	95.68546504739743	0.12011296433544041	0.12096598230412173	-0.20523548156657512	-29.165033308576312	-0.20166069362574035	-28.65703840283095
62.085924865483435	67.13621469018138	65.7120980499556	79.46315166871963	77.90322909274683	84.89166462089513	83.26760387019986	89.68957743927771	88.0053022427485	97.41894263835802	95.6301278718582	0.12046442741141586	0.1213205698310846	-0.20642375666984947	-29.510640039199643	-0.20283093241798156	-28.997005816567253
62.46002379510434	67.01543165233925	65.5930890454322	79.37373693611293	77.81527967364167	84.81421919018013	83.1915058817107	89.62121254088159	87.93818384438964	97.3620041349972	95.57428356351853	0.12082261326712909	0.12168194412950818	-0.20760774187210984	-29.858735872227044	-0.2039970221999141	-29.339433079454466
62.83637685896657	66.89288455619165	65.47233946833937	79.28317373851479	77.72619887831888	84.73586231306103	83.11451127432159	89.55211308021728	87.87034380856784	97.30454783361478	95.51793155374256	0.12118764194271563	0.1220502265454939	-0.20878756486268912	-30.20935301499412	-0.20515908978164532	-29.68435224592031
63.21499763936286	66.76855230041271	65.3498284554512	79.19145135761069	77.63597610102842	84.65658736885815	83.03661350427497	89.48227532984457	87.80177845676128	97.24657318158563	95.46107130007019	0.12155963631507631	0.12242554129702676	-0.2099633562637706	-30.562524599798053	-0.20631726489233415	-30.031796291763385
63.59589980042612	66.64241339991928	65.22553476430525	79.09855889751469	77.5446005595719	84.5763876492219	82.95780594055653	89.41169553421062	87.73248408226094	97.18807965345945	95.40370228655291	0.12193872218176736	0.12280801555900803	-0.2111352497296508	-30.91828471801273	-0.20747168027840246	-30.381799148022765
63.979097088622495	66.51444597653781	65.09943676402023	79.0044852797427	77.45206129030556	84.49525635558446	82.87808186235718	89.34036990869599	87.66245694921592	97.12906675130274	95.3458240240836	0.12232502834782127	0.1231977795512648	-0.21230338204878763	-31.276668455424442	-0.208622471804901	-30.734395736160877
64.36460333324754	66.38462774944001	64.97151242588853	78.90921923801378	77.35834714297229	84.41318659651928	82.79743445644309	89.26829463861986	87.59169329163767	97.06953400503804	95.28743605072319	0.12271868671562787	0.12359496662965797	-0.2134678932483638	-31.63771192886088	-0.20976977855998769	-31.089622004541525
64.75243244692527	66.25293602534177	64.84173931373884	78.81274931287123	77.26344677535462	84.33017138500163	82.71585681442731	89.19546587819927	87.52018931235884	97.00948097277701	95.22853793202127	0.1231198323779837	0.12399971338041235	-0.21462892670416522	-32.001452324455386	-0.21091374296352683	-31.447514966424933
65.14259842611021	66.1193476884626	64.71009457406592	78.71506384611811	77.16734864774348	84.24620363556846	82.63334192994154	89.1218797494633	87.4479411819469	96.94890724114873	95.1691292613318	0.12352860371445235	0.12441215971779945	-0.2157866292535573	-32.367927937326385	-0.2120545108797529	-31.808112739508942
65.53511535159264	65.98383919024045	64.57655492592322	78.61615097505833	77.07004101721401	84.16127616137183	82.5498826957014	89.04753234111764	87.37494503756864	96.88781242562136	95.10920966012203	0.12394514249116254	0.1248324489853119	-0.2169411513131223	-32.73717821295941	-0.213192231734169	-32.1714545870891
65.92999738900669	65.8463865387997	64.44109665057574	78.51599862653799	76.97151193170272	84.07538167112288	82.46547190046347	88.97241970735946	87.30119698180496	96.8261961708174	95.0487787782749	0.12436959396418543	0.12526072806046948	-0.21809264699923858	-33.10924379003154	-0.21432705863335855	-32.537580960630294
66.32725878934137	65.70696528816828	64.30369558091036	78.41459451077827	76.87174922387793	83.98851276592188	82.38010222586843	88.89653786663979	87.22669308141361	96.76405815082224	94.98783629438475	0.12480210698664185	0.12569714746340896	-0.21924127425410234	-33.48416654513494	-0.2154591484903392	-32.9065335442956
66.72691388945532	65.56555052724012	64.16432709059939	78.31192611499188	76.77074050479509	83.90066193596873	82.29376624316569	88.81988280037076	87.15142936603661	96.70139806948434	94.92638191604442	0.12524283411969198	0.1261418614694113	-0.22038719497663806	-33.861989639312014	-0.21658866215452122	-33.278355301215925
67.12897711259382	65.42211686848097	64.02296608301626	78.2079806967751	76.66847315732956	83.81182155715017	82.20645640981515	88.74245045157552	87.0754018268511	96.63821566070708	94.86441538012416	0.12569193174756513	0.1265950282255324	-0.22153057515646424	-34.24275756627321	-0.21771576454486308	-33.65309052144039
67.53346296890952	65.27663843637481	63.87958697990085	78.1027452772677	76.56493432937863	83.7219838874988	82.11816506596156	88.66423672347953	86.99860641516159	96.5745106887326	94.8019364530421	0.12614956019680337	0.12705680987150764	-0.22267158501469453	-34.62651620280849	-0.21884062479011845	-34.03078487213679
67.94038605598601	65.12908885560701	63.73416370977083	77.99620663406937	76.46011092682217	83.63114106351713	82.02888443077445	88.58523747803802	86.92103904092859	96.51028294841387	94.73894493102338	0.12661588385989353	0.1275273726651077	-0.22381039914890266	-35.013312861146915	-0.21996341637267847	-34.41148544962198
68.3497610593647	64.97944123898473	63.586669696080186	77.88835129390668	76.35398960623527	83.5392850963635	81.93860659865092	88.50544853440029	86.84269557123432	96.44553226547843	94.67544064035035	0.12709107132346975	0.1280068871121337	-0.2249471966832317	-35.403196343357195	-0.22108431727761513	-34.79524083346041
68.7616027530747	64.82766817509065	63.43707784512143	77.77916552503815	76.24655676734126	83.44640786789216	81.84732353527322	88.42486566730517	86.76357182868031	96.38025849677952	94.61142343760037	0.12757529550128405	0.12849552810125306	-0.22608216142377557	-35.79621699798372	-0.22220351014760809	-35.182101142885585
69.17592600016614	64.67374171567081	63.285360533672716	77.66863532938956	76.13779854519687	83.35250112654369	81.75502707351728	88.34348460540727	86.68366358971558	96.31446153053625	94.54689320987289	0.12806873377214464	0.12899347504387046	-0.22721548202117958	-36.192426779218295	-0.22332118244402466	-35.572118095542464
69.59274575324658	64.51763336275394	63.131489596387716	77.55674643440682	76.02770080209702	83.25755648307637	81.66170890920368	88.2613010295278	86.60296658289006	96.24814128655974	94.48184987500169	0.12857156812303133	0.12950091201925804	-0.22834735213879753	-36.591879308381976	-0.22443752661415317	-35.965345068667375
70.01207705502031	64.35931405550407	62.97543631293066	77.44348428461761	75.91624911919077	83.16156540613576	81.56736059668694	88.17831057083029	86.52147648703323	96.1812977164663	94.41629338175481	0.12908398529761986	0.1300180279251701	-0.22947797062413144	-36.994629937575155	-0.22555274026193217	-36.3618371624525
70.43393503883172	64.19875415680674	62.817171394857134	77.32883403289037	75.80342878779685	83.06451921765404	81.47197354427595	88.0945088089162	86.43918892935298	96.11393080387683	94.3502237100205	0.12960617695043206	0.13054501663416965	-0.23060754169144104	-37.400735816539964	-0.2266670263290962	-36.76165126648266
70.85833492921113	64.03592343958816	62.6566649722412	77.21278053137657	75.68922480040493	82.96640908807039	81.37553900947643	88.0098912698357	86.35609948345005	96.04604056459864	94.28364087097533	0.13013833980687056	0.13108207715592438	-0.23173627510830386	-37.81025596202744	-0.22778059328047107	-37.16484612869681
71.2852920424243	63.870791072872336	62.493886580053584	77.09530832212737	75.57362184135413	82.86722603136877	81.27804809405166	87.92445342401298	86.27220366724751	95.97762704679278	94.21654490723796	0.13068067582938425	0.13162941380572304	-0.23286438638916707	-38.22325132988044	-0.22889365529663053	-37.57148242713083
71.71482178702524	63.703325607576716	62.32880514429279	76.97640162736957	75.45660427717314	82.76696089992197	81.17949173889053	87.83819068407958	86.18749694082868	95.9086903311225	94.14893589300418	0.13123339239003337	0.1321872363794895	-0.2339920969969569	-38.639784890323426	-0.23000643247408448	-37.98162284475984
72.14693966441222	63.533494962051584	62.161388967874714	76.85604433942922	75.3381561465712	82.6656043791365	81.0798607186778	87.75109840261388	86.10197470418167	95.83923053088407	94.08081393416411	0.13179670244973615	0.13275576033557357	-0.23511963455237606	-39.05992170636273	-0.23111915103319802	-38.39533214745279
72.58166126938723	63.36126640736698	61.99160571628529	76.7342200102875	75.21826115006421	82.56314698188766	80.9791456363553	87.66317186978058	86.0156322948444	95.76924779211674	94.0121791683985	0.13237082474449077	0.13333520698362056	-0.2362472330505483	-39.48372901539915	-0.2322320435334717	-38.81267726511214
73.01900229071879	63.18660655235448	61.81942240300416	76.61091184075703	75.09690263922454	82.45957904273848	80.87733691736882	87.57440631086843	85.92846498544853	95.69874229369323	93.94303176525585	0.13295598397887845	0.13392580368083135	-0.23737513308616087	-39.91127631429481	-0.2333453490971067	-39.23372737626596
73.45897851170821	63.0094813284094	61.64480537470573	76.48610266926083	74.97406360553678	82.35489071193096	80.77442480368796	87.48479688371859	85.84046798115449	95.62771424738632	93.87337192620545	0.1335524110271735	0.1345277840359387	-0.23850358208692057	-40.3426354479634	-0.23445931364146588	-39.658553996176124
73.90160581075892	62.82985597406415	61.46772029624907	76.35977496020223	74.84972666884796	82.24907194914283	80.67039934759329	87.39433867604292	85.751636416977	95.5561638979143	93.80319988466948	0.13416034314239686	0.13514138812124618	-0.23963283455671558	-40.77788070180941	-0.2355741901198911	-40.08723106869729
74.34690016194996	62.64769501933982	61.28813213546453	76.23191079190518	74.72387406539188	82.14211251699624	80.56525040521683	87.3030267026222	85.66196535499134	95.4840915229589	93.7325159060274	0.1347800241736694	0.1357668626930896	-0.24076315232731815	-41.21708889799629	-0.2366902387722689	-40.519835061995764
74.79487763561212	62.46296226989119	61.10600514775306	76.10249184411329	74.59648763537616	82.03400197431232	80.45896762982964	87.21085590238486	85.57144978142053	95.41149743315987	93.66132028759743	0.13541170479223955	0.13640446142109666	-0.2418948048195233	-41.660339495689186	-0.2378077273845065	-40.95644506826284
75.24555439890803	62.27562079095532	60.921302860509336	75.97149938502612	74.46754881011057	81.92472966909685	80.35154046486228	87.11782113535587	85.48008460359367	95.33838197207966	93.58961335858802	0.1360556427265734	0.1370544451266479	-0.24302806931520138	-42.107714695750474	-0.23892693155838174	-41.39714290770462
75.6989467164156	62.08563289112145	60.73398805738724	75.83891425785806	74.33703859866228	81.81428473124846	80.24295813664955	87.02391717947384	85.38786464677307	95.26474551614106	93.51739548002226	0.13671210300691822	0.13771708203094676	-0.2441632312396962	-42.5592995498082	-0.24004813499225008	-41.842013236997445
76.15507095071504	61.89296010593743	60.544022762423964	75.70471686689822	74.20493757401688	81.70265606497517	80.13320964688506	86.92913872726771	85.29478465084154	95.19058847453194	93.44466704462984	0.13738135821977576	0.1383926480131417	-0.24530058445402858	-43.01518207384834	-0.2411716297713582	-42.29114366223075
76.61394356297929	61.69756318137505	60.351368224045565	75.56888716305566	74.07122585872932	81.5898323409099	80.02228376477677	86.83348038238995	85.20083926684772	95.1159112890804	93.3714284767093	0.13806368877272612	0.13908142687896266	-0.24644043156007456	-43.47545336690382	-0.24229771667100408	-42.744624856861265
77.07558111356816	61.49940205717245	60.15598489897399	75.43140462886517	73.93588311004073	81.47580198790764	79.91016901888594	86.73693665599578	85.10602305339734	95.04071443409258	93.29768023195324	0.13875938317009187	0.13978371064033984	-0.24758308421695574	-43.940207734725846	-0.24342670547045486	-43.202550684614835
77.54000026262605	61.298435850082434	59.9578324360648	75.29224826293802	73.7988885044456	81.36055318451574	79.79685368864138	86.6395019629667	85.01033047289059	94.96499841615794	93.22342279724111	0.1394687382999291	0.14049979980652885	-0.24872886346844325	-44.40954281854101	-0.2445589152782901	-43.66501832746326
78.00721777068286	61.09462283705136	59.75686966010119	75.15139656383228	73.66022072168394	81.24407385009916	79.68232579551072	86.54117061796727	84.91375588759301	94.88876377391486	93.14865669039254	0.1401920597328723	0.14123000368725547	-0.24987810008586564	-44.88355972986756	-0.24569467487309282	-44.13212841964196
78.47725049925933	60.88792043835943	59.55305455557684	75.00882751332126	73.51985792813802	81.12635163560732	79.56657309381531	86.44193683132917	84.81629355553531	94.8120110777767	93.07338245988142	0.1409296620333877	0.14197464070845295	-0.25103113492221496	-45.36236319067757	-0.246834323054685	-44.60398518689544
78.95011541147531	60.67828520075803	59.346344250503854	74.86451855903834	73.37777775961167	81.00737391396791	79.4495830611748	86.34179470475634	84.71793762623479	94.73474092961719	92.99760068450954	0.14168186908400687	0.14273403874116475	-0.25218831928037844	-45.846061679749255	-0.24797820901014234	-45.08069659195098
79.42582957266194	60.465672780639814	59.13669500028248	74.71844659647257	73.23395730346685	80.88712777009019	79.33134288856313	86.24073822684117	84.61868213622924	94.65695396241165	92.92131197303615	0.14244901442314808	0.14350853544423833	-0.2533500152978263	-46.33476758566212	-0.24912669269552623	-45.56237448653519
79.90441015097758	60.25003792728301	58.92406217167614	74.57058795028988	73.08837308009348	80.7655999904604	79.2118394699598	86.13876126838366	84.51852100441512	94.57865083983118	92.84451696376117	0.14323144159716705	0.144298478621449	-0.2545165963437199	-46.82859736602586	-0.25028014523013553	-46.04913476956972
80.38587441802741	60.03133446621701	58.7084002269387	74.42091835495647	72.94100102368854	80.64277705231426	79.0910593915804	86.03585757750713	84.41744802718307	94.4998322557909	92.7672163240623	0.14402950452730395	0.14510422659373617	-0.25568844743332875	-47.327671713817836	-0.2514389493080813	-46.541097552482825
80.87023974948666	59.80951528275715	58.4896627081443	74.26941293463476	72.79181646231598	80.51864511236438	78.96898892066534	85.93202077455764	84.31545687333912	94.42049893394524	92.68941074988011	0.14484356789222702	0.14592614858726555	-0.2568659656590313	-47.83211573115295	-0.25260349962576356	-47.038387331807826
81.35752362572781	59.584532305764775	58.26780222177645	74.11604618232633	72.64079409722194	80.39318999506604	78.84561399380968	85.82724434678087	84.2125410788041	94.3406516271317	92.61110096515131	0.14567400752692228	0.1467646251380663	-0.2580495606373603	-48.34205911038225	-0.2537742033262447	-47.541133169159366
81.8477436324513	59.35633649169236	58.042770423637265	73.96079193823265	72.48790798137685	80.26639718039966	78.72092020481281	85.72152164276463	84.10869404108048	94.26029111675837	92.53228772118682	0.1465212108386976	0.14762004851403102	-0.25923965497494805	-48.85763632339331	-0.25495148046096006	-48.049468879215055
82.34091746132043	59.12487780897836	57.81451800414356	73.80362336730373	72.33313149721502	80.13825179114882	78.5948927920274	85.61484586663643	84.00390901347615	94.1794182121327	92.45297179599123	0.14738557724112017	0.1484928231551071	-0.2604366847517383	-49.378986818961494	-0.2561357644698177	-48.563533225793435
82.83706291059936	58.89010522286495	57.582994674083125	73.64451293594593	72.1764373335431	80.00873857965293	78.4675166251859	85.50721007200741	83.89817909907529	94.09803374973056	92.37315399352303	0.14826751860675247	0.14938336613255113	-0.2616411000246899	-49.90625522904156	-0.25732750268093696	-49.08347012679042
83.33619788579601	58.651966680714	57.348149150908796	73.48343238785472	72.01779746158473	79.87784191400883	78.3387761916802	85.39860715564738	83.791497244443	94.0161385923993	92.29283514288943	0.1491674597395827	0.15029210762815898	-0.262853365351134	-50.43959158407415	-0.2585271568298424	-49.6094288679742
83.83834040030794	58.41040909790814	57.10992914565788	73.32035271894311	71.85718311013181	79.74554576369994	78.20865558227246	85.28902985088276	83.68385623305406	93.93373362849549	92.21201609747644	0.1500858388681035	0.1512194914344365	-0.2640739603326665	-50.97915153775466	-0.25973520359929125	-50.14156432623895
84.34350857607244	58.16537834442762	56.86828135058892	73.1552441513303	71.6945647397682	79.61183368462514	78.07713847620992	85.17847072070215	83.57524867843146	93.85081977095123	92.13069773400814	0.15102310816003497	0.1521659754767179	-0.26530338018132227	-51.52509660183205	-0.2609521351806734	-50.68003720277375
84.85172064422062	57.91681923220287	56.62315142763729	72.98807610635752	71.52991201613342	79.47668880350267	77.94420812571906	85.06692215055828	83.46566701698337	93.7673979562681	92.0488809515341	0.15197973425974465	0.15313203235830347	-0.26654213630823165	-52.07759439129586	-0.26217845985853216	-51.225014266578
85.36299494573534	57.66467550335046	56.37448399779801	72.81881717659492	71.36319378219085	79.34009380161962	77.8098473398497	84.95437634085079	83.3551035005226	93.68346914343299	91.96656667033963	0.15295619884946665	0.15411814992972225	-0.26779075693578136	-52.63681888047722	-0.26341470261718314	-51.776668608699765
85.87734993211305	57.40888981940992	56.12222263155501	72.6474350968044	71.19437802946658	79.20203089789952	77.67403846764255	84.84082529907718	83.24355018845722	93.599034312755	91.88375583077753	0.15395299923547992	0.15512483188330795	-0.2690497877349003	-53.20295067059851	-0.26466140577311137	-52.335179907880956
86.39480416602983	57.14940375170632	55.86630984048219	72.47389671381985	71.02343186822083	79.06248183125577	77.53676338058722	84.72626083163495	83.13099893963398	93.51409446461659	91.80044939201507	0.15497064896047022	0.15615259837431536	-0.2703197924869869	-53.77617726910103	-0.265919129631385	-52.900734707933225
86.91537632201124	56.886157772976745	55.606687070156084	72.29816795530932	70.85032149651754	78.92142784220167	77.3980034543424	84.6106745352616	83.01744140382256	93.42865061813883	91.71664833069599	0.15600967844335428	0.15720198666988208	-0.2716013537728088	-54.356693381525474	-0.26718845316878514	-53.47352670743203
87.43908518710603	56.619091250405354	55.34329469452548	72.1202137973773	70.67501216815174	78.7788496536809	77.2577395496823	84.4940577880932	82.90286901282049	93.34270380975332	91.63235363950973	0.15707063564792403	0.15827355182719727	-0.2728950736902078	-54.944701216649264	-0.26846997474535783	-54.0537570626293
87.9659496615646	56.34814244022612	55.07607201189796	71.93999823096958	70.49746815939771	78.63472745108527	77.1159519926362	84.3764017403255	82.78727297116394	93.2562550916783	91.54756632566625	0.1581540867817211	0.15936786740232145	-0.2742015745984929	-55.540410804842395	-0.26976431284238345	-54.64163470341555
88.4959887595208	56.073248484064024	54.8049572427151	71.75748422704058	70.31765273453944	78.48904086142399	76.97262055378609	84.25769730446056	82.67064424642648	93.169305530296	91.46228740927285	0.15926061702664562	0.16048552619116238	-0.27552149989465136	-56.14404033108622	-0.27107210683188043	-55.23737666383931
89.0292216096782	55.79434540719543	54.52988752929757	71.57263370044018	70.13552811014128	78.34176893160387	76.8277244266818	84.1379351451167	82.55297355908415	93.0818562044231	91.37651792160497	0.16039083130286008	0.16162714100419676	-0.276855514819772	-56.75581648271145	-0.27239401777586636	-55.84120842719494
89.56566745600044	55.51136811892603	54.25079893775915	71.38540747248122	69.951055418022	78.192890105784	76.68124220533784	84.0171056683858	82.43425137193141	92.99390820347443	91.29025890327198	0.16154535506764953	0.1627933454766132	-0.27820430729806844	-57.375974812808636	-0.27373072925774977	-56.453364286600845
90.1053456584057	55.22425041529414	53.96762646229775	71.19576523214295	69.76419466688803	78.04238220175971	76.53315186076709	83.89519901071277	82.3144678790224	92.90546262551028	91.20351140226707	0.16272483515096337	0.16398479491562626	-0.2795685888098802	-58.00476012000581	-0.27508294824754387	-57.07408772180315
90.6482756934654	54.93292498432679	53.68030403209097	71.0036654958706	69.57490470258847	77.89022238633557	76.38343071651143	83.7722050272795	82.19361299411995	92.81652057516675	91.11627647190201	0.1639299406294788	0.1652021671868131	-0.28094909529869483	-58.64242684513192	-0.27645140600029094	-57.70363179269225
91.19447715510712	54.63732341408747	53.38876452103506	70.80906556592666	69.38314316694861	77.73638714963957	76.2320554231221	83.64811327986659	82.07167633862677	92.72708316146081	91.02855516861777	0.16516136374109153	0.16644616364141185	-0.28234658811578583	-59.28923948594456	-0.27783685899181876	-58.342259550678136
91.74396975532183	54.33737620377377	53.09293976058542	70.61192148725208	69.18886645514232	77.58085227833206	76.07900193154379	83.52291302417161	81.94864722897617	92.63715149546645	90.94034854966762	0.16641982084186918	0.1677175100866223	-0.2837618550020977	-59.945473030435096	-0.27924008989137405	-58.990244468473975
92.29677332487483	54.033012778139316	52.792760555971824	70.41218800279478	68.99202967156188	77.42359282765904	75.92424546535241	83.39659319655568	81.82451466345638	92.54672668785511	90.85165767066609	0.1677060534075644	0.16901695780105622	-0.2851957111084005	-60.61141340944232	-0.2806619085717301	-59.647870888938996
92.85290781402206	53.724161505532734	52.48815670608145	70.20981850726393	68.79258658414709	77.26458309229926	75.76776049179713	83.26914240019637	81.69926730844396	92.45580984629699	90.76248358300036	0.1690208290819604	0.1703452845975855	-0.28664900005709626	-61.28735796975343	-0.2821031531603637	-60.315434494188594
93.41239329322968	53.41074971986545	52.17905702731849	70.00476499926752	68.59048957713155	77.10379657594888	75.60952069159025	83.14054889061337	81.57289348401638	92.36440207271403	90.67282733109526	0.1703649427743396	0.17170329593596814	-0.2881225950464881	-61.97361596862356	-0.28356469113276717	-60.99324279593202
93.97524995389855	53.09270374683953	51.86538938177187	69.79697803179305	68.3856896021701	76.94120595958827	75.44949892739076	83.01080056054253	81.44538114891597	92.27250446038072	90.58268994952738	0.17173921780859228	0.17309182608772436	-0.28961739999725467	-62.67050909014142	-0.2850474204470146	-61.68161564730508
94.54149810909283	52.769948934789	51.54708071004113	69.58640666099308	68.1781361278102	76.77678306837223	75.28766721092349	82.87988492412562	81.3167178848362	92.18011809086622	90.49207245998291	0.17314450712651333	0.17451173935589429	-0.29113435074540917	-63.37837198500711	-0.2865522707242292	-62.38088577791859
95.11115819427312	52.44240969050718	51.22405706909104	69.37299839323579	67.96777708727096	76.61049883708023	75.12399666867073	82.74778910038387	81.18689087999564	92.0872440308097	90.40097586805038	0.17458169454803954	0.1759639313524104	-0.29267441628181246	-64.09755283450431	-0.28808020447495153	-63.091399352775625
95.68425076803395	52.110009520457545	50.896243675529504	69.15669913038656	67.75455882449823	76.44232327406384	74.95845750607499	82.6144997959416	81.05588691196913	91.99388332852378	90.30940115984353	0.17605169609125612	0.1774493303359783	-0.2942386000398045	-64.82841393957278	-0.28963221837246067	-63.81351655595063
96.26079651284576	51.772671077787116	50.56356495472416	68.93745311328648	67.53842603846486	76.27222542362323	74.79101897018504	82.48000328696556	80.923692329739	91.90003701041758	90.21734929844645	0.17755546135519787	0.17896889861348309	-0.29582794123324163	-65.57133233631794	-0.2912093445761883	-64.547612200402
96.84081623580131	51.430316215586366	50.22594459619726	68.71520286339728	67.31932172568892	76.10017332674279	74.62164931067655	82.34428540028152	80.79029303493097	91.80570607723304	90.12482122017354	0.17909397496857957	0.1805236340081092	-0.2974435162463607	-66.3267004389254	-0.2928126521057024	-65.29407636480391
97.42433086936633	51.0828660468642	49.88330561576313	68.48988912258642	67.09718712094693	75.92613398011311	74.45031573917532	82.20733149363062	80.65567446219525	91.71089150008625	90.03181783063758	0.18066825810776999	0.18211457139749812	-0.2990864400763087	-67.09492671105545	-0.29444324826631174	-66.05331505849244
98.01136147213543	50.7302410117322	49.53557042489625	68.26145079102972	66.87196163616315	75.7500732933631	74.27698438680821	82.06912643502372	80.51982155869389	91.61559421630645	89.93834000061794	0.18227937008747122	0.1837427843254584	-0.3007578678324023	-67.87643636733083	-0.296102280130647	-66.82575091605577
98.60192922959182	50.37236095231757	49.18266090784384	68.02982486321206	66.64358279745993	75.57195604442157	74.1016202599018	81.92965458115017	80.38271876264858	91.51981512506296	89.84438856171877	0.1839284100277586	0.18540938669087692	-0.30245899629044715	-68.67167210551452	-0.2977909360738167	-67.61182392217779
99.1960554548718	50.0091451959548	48.824498507025126	67.79494636201807	66.41198618036448	75.39174583292908	73.92418719375135	81.78889975479956	80.24434998090919	91.42355508277483	89.74996430181366	0.18561651860128847	0.18711553451769208	-0.3041910655058473	-69.48109487100555	-0.29951044736658616	-68.41199216833411
99.79376158953411	49.640512647227794	48.46100431728151	67.55674827090323	66.1771053431674	75.20940503161022	73.74464780437098	81.64684522124409	80.10469856549173	91.32681489829041	89.6550679602625	0.18734487986467718	0.18886242780996532	-0.3059553604875731	-70.30518465509158	-0.3012620898278229	-69.22673264273544
100.39506920433367	49.26638188946765	48.09209918957391	67.31516146415078	65.93887175844338	75.02489473552029	73.56296343814071	81.50347366353617	79.9637472890389	91.22959532783119	89.55970022289596	0.1891147231782517	0.1906513124962547	-0.30775321293288727	-71.14444132784593	-0.303047185536343	-70.05654205432074
101.00000000000001	48.886671296336324	47.71770384474727	67.07011463522376	65.697214742748	74.83817470907148	73.37909411925695	81.35876715666656	79.82147831915138	91.1318970696879	89.46386171675535	0.19092732521856665	0.1924834824677501	-0.3086634500780095	-71.56792513917061	-0.303950997702519	-70.47527734188274
