# Supplementary material for: White matter micro- and macrostructure brain charts for the human lifespan
Source: Nature. 2026 May 13;655(8124):979–89. doi: 10.1038/s41586-026-10454-2 (PMC13391363; doi:10.1038/s41586-026-10454-2)
Supplement: Supplementary file 12 — Centiles trajectories of brain charts. SDT.T9.1–5 contain the brain charts for the global metrics; SDT.T9.6–509 contain the brain charts for the tract-specific metrics (unnormalized); and SDT.T9.510–1157 contain the brain charts for the tract-specific macrostructural metrics (normalized). Included in each table are the male and female centile trajectories for the 2.5th, 25th, 50th, 75th and 97.5th percentiles; the interquartile range normalized by the 50th centile; and the derivatives of the 50th centiles with respect to both age and log(age). Charts are sampled in logarithmically spaced intervals. Age is reported in years, while centile trajectory values are reported in metric-specific units: diffusivities in mm2 s−1, volume in mm3, surface area in mm2, average length in mm, and FA is dimensionless (unitless). [file 41586_2026_10454_MOESM12_ESM.zip › plotted_curves/SDT.T9.106-CG_right_fa-mean_curve_metrics.csv]

ages	male_0.025th_percentile	female_0.025th_percentile	male_0.25th_percentile	female_0.25th_percentile	male_0.5th_percentile	female_0.5th_percentile	male_0.75th_percentile	female_0.75th_percentile	male_0.975th_percentile	female_0.975th_percentile	male_normalized_quantile_range	fwmale_normalized_quantile_range	male_median_centile_d_age	male_median_centile_d_log_age	female_median_centile_d_age	female_median_centile_d_log_age
0.25	0.18955416603741704	0.18842744073312795	0.21883275363010735	0.21737346960521894	0.2341375709226352	0.232504194094541	0.2493507539326755	0.24754466189417398	0.27799414142649775	0.2758645957614071	0.1303421752532491	0.12976622811667135	0.14088847772997926	0.08134602246153648	0.13989461516587068	0.08077218727099233
0.25150637576242696	0.18974424111595356	0.1886162706705037	0.2190373946249495	0.21757669945419192	0.23434980191069288	0.23271492795212093	0.24957056084607293	0.24776288595249402	0.278228374859882	0.2760970831354878	0.1302888501384744	0.12971315060851035	0.1406344136085096	0.08144307807738471	0.13964233621068445	0.08086855411578853
0.2530218281966045	0.1899348008282719	0.18880558189499702	0.21924253458867218	0.21778042476186563	0.23456253933308194	0.23292616465003818	0.24979088172433683	0.24798162029698714	0.2784631369599983	0.27633009533039454	0.13023540426583458	0.12965995288892318	0.14012523321635229	0.08163716280819244	0.13913673357592415	0.08106126146834214
0.25454641199404576	0.1901258452541383	0.18899537448474324	0.21944817345762407	0.21798464546459398	0.23477578305152122	0.23313790405086657	0.2500117163551443	0.24820086471702554	0.278698427375483	0.27656363199802586	0.13018183775288739	0.12960663507483072	0.13961701529649417	0.08183119365714475	0.13863208671448035	0.08125391527289594
0.2560801821758082	0.19031737446938107	0.1891856485139648	0.21965431116378475	0.2181893614943919	0.23498953292313746	0.23335014601261989	0.2502330645213575	0.24842061899720097	0.27893424574972864	0.27679769278507654	0.1301281507188439	0.1295531972847968	0.1391097641533321	0.082025168865556	0.13812839990038128	0.08144651378317747
0.25762319409447826	0.1905093885458917	0.18937640405297237	0.21986094763477035	0.2183945727789407	0.23520378880047263	0.23356289038875988	0.25045492600103236	0.24864088291733466	0.27917059172089737	0.27703227733305075	0.1300743432845608	0.12949963963902697	0.13860348404260492	0.08221908667764666	0.1376256773593667	0.08163905525588433
0.2591755034361701	0.19070188755162654	0.1895676411681668	0.22006808279383894	0.2186002792415938	0.23541855053149185	0.23377613702820382	0.25067730056742915	0.24886165625248635	0.2794074649219345	0.27726738527827555	0.1300204155725427	0.129445962259363	0.13809817917142198	0.08241294534062149	0.1371239232688879	0.08183153795065579
0.2607371662225343	0.19089487155060827	0.18975935992204032	0.22027571655989622	0.2188064808013822	0.23563381795959107	0.23398988577533233	0.2509001879890217	0.249082938772965	0.27964486498058294	0.2775030162519149	0.12996636770693618	0.12939216526928446	0.13759385369823462	0.08260674310454164	0.13662314175796553	0.08202396012996616
0.2623082388127803	0.19108834060292704	0.1899515603731777	0.2204838488475007	0.2190131773730195	0.23584959092360427	0.23420413646999624	0.25112358802950724	0.24930473024433725	0.27988279151939555	0.27773916987998265	0.12991219981352983	0.12933824879390365	0.13709051173279363	0.08280047822240277	0.13612333690734602	0.08221632005914614
0.2638887779057103	0.19128229476474196	0.1901442425762579	0.22069247956686952	0.2192203688669077	0.23606586925781156	0.23441888894752477	0.2513475004478166	0.24952703042743773	0.2801212441557501	0.2779758457833562	0.1298579120197517	0.12928421295996434	0.13658815733619178	0.08299414895004276	0.13562451274943044	0.08240861600642546
0.26547884054176485	0.19147673408828203	0.19033740658205506	0.22090160862388303	0.21942805518914216	0.23628265279194582	0.23463414303873237	0.2515719249981226	0.24974983907837825	0.28036022250186166	0.2782130435777898	0.12980350445466565	0.1292300578958396	0.13608679452104866	0.08318775354619135	0.13512667326850192	0.0826008462428689
0.2670784841050822	0.19167165862184785	0.19053105243743998	0.22111123592009105	0.2196362362415173	0.23649994135120136	0.23484989856992672	0.25179686142985075	0.24997315594855748	0.2805997261647969	0.27845076287392856	0.12974897724896972	0.12917578373152822	0.13558642725132586	0.08338129027237784	0.13462982240052668	0.08279300904234788
0.26868776632556873	0.1918670684098121	0.19072518018538093	0.22132136135271724	0.21984491192153136	0.23671773475623972	0.23506615536291536	0.25202230948768783	0.2501969807846701	0.2808397547464868	0.27868900327732044	0.12969433053499319	0.12912139059865352	0.1350870594425686	0.08357475739300213	0.13413396403335298	0.0829851026815902
0.2703067452809827	0.19206296349262136	0.19091978986494543	0.22153198481466516	0.22005408212239222	0.23693603282319892	0.23528291323501396	0.25224826891159263	0.250421313328717	0.2810803078437413	0.2789277643884316	0.12963956444669558	0.12906687863046068	0.13458869496179204	0.08376815317524944	0.13363910200671114	0.08317712544004507
0.2719354793990299	0.1922593439067963	0.19111488151130032	0.2217431061945223	0.22026374673302163	0.2371548353636986	0.23550017199905232	0.2524747394368036	0.2506461533180131	0.28132138504826093	0.27916704580265733	0.12958467911966257	0.12901224796181351	0.13409133762755232	0.08396147588903347	0.1331452401121851	0.08336907559993989
0.27357402745947257	0.19245620968493357	0.1913104551557136	0.2219547253765665	0.2204739056380611	0.2373741421848493	0.23571793146338268	0.25270172079385	0.2508715004851984	0.281562985946652	0.27940684711033725	0.1295296746911045	0.12895749872919354	0.13359499121023077	0.08415472380717404	0.13265238209342556	0.0835609514463087
0.2752224485962505	0.19265356085570595	0.1915065108255549	0.2221668422407698	0.2206845587178763	0.23759395308925826	0.2359361914318863	0.2529292127085599	0.2510973545582459	0.2818051101204385	0.27964716789676725	0.12947455129985325	0.12890263107069622	0.1330996594317213	0.08434789520507735	0.13216053164603636	0.08375275126682169
0.27688080229961526	0.1928513974438635	0.1917030485442966	0.22237945666280423	0.2208957058485626	0.23781426787503712	0.23615495170398046	0.2531572149020701	0.2513237152604714	0.28204775714607594	0.2798880077422132	0.12941930908636012	0.12884764512602825	0.13260534596567197	0.08454098836092783	0.1316696924176739	0.08394447335185617
0.2785491484182772	0.19304971947023425	0.19190006833151427	0.22259256851404607	0.22110734690194922	0.23803508633580875	0.23637421207462567	0.25338572709083496	0.2515505823105424	0.28229092659496413	0.2801293662219234	0.12936394819269348	0.12879254103650672	0.13211205443768392	0.08473400155564548	0.13117986800844506	0.08413611599462456
0.28022754716156506	0.19324852695172523	0.19209757020288812	0.2228061776615815	0.2213194817456052	0.23825640826071456	0.23659397233433319	0.25361474898663605	0.2517779554224878	0.2825346180334614	0.2803712429061431	0.12930846876253563	0.12873731894505522	0.13161978842512667	0.08492693307277221	0.1306910619702677	0.08432767749080483
0.2819160591015993	0.19344781990132245	0.19229555417020258	0.22302028396821033	0.22153211024284247	0.23847823343442112	0.2368142322691704	0.2538442802965907	0.25200583430570545	0.2827788310228958	0.2806136373601249	0.12925287094118215	0.1286819789962015	0.13112855145736546	0.08511978119850028	0.13020327780749597	0.08451915613869687
0.28361474517547763	0.19364759832809214	0.19249402024134796	0.2232348872924517	0.2217452322527222	0.23870056163712705	0.2370349916607692	0.2540743207231609	0.25223421866497264	0.28302356511957966	0.280856549144144	0.1291971548755354	0.1286265213360757	0.1306383470158181	0.08531254422165091	0.12971651897703396	0.0847105502393859
0.2853236666874746	0.19384786223718095	0.1926929684203204	0.22344998748854825	0.22195884763005855	0.23892339264457024	0.23725625028633196	0.2543048699641631	0.25246310820045414	0.2832688198748222	0.2810999778135099	0.12914132071410667	0.1285709461124064	0.13014917853401187	0.08550522043364595	0.12923078888798045	0.08490185809635165
0.2870428853112538	0.1940486116298162	0.19289239870722236	0.22366558440647047	0.22217295622542318	0.2391467262280338	0.23747800791863827	0.254535927712776	0.25269250260771103	0.28351459483494146	0.28134392291857907	0.12908536860701034	0.12851525347451992	0.12966104939754075	0.08569780812842254	0.12874609090206945	0.08509307801571708
0.28877246309209376	0.19424984650330657	0.19309231109826305	0.2238816778919218	0.22238755788515022	0.2393705621543535	0.2377002643260518	0.25476749365755025	0.2529224015777098	0.28376088954127837	0.2815883840047682	0.1290292987059634	0.1284594435733363	0.12917396294443506	0.08589030560253974	0.1282624283336702	0.08528420830612049
0.2905124624491269	0.1944515668510421	0.19329270558575903	0.22409826778634254	0.2226026524513404	0.23959490018592391	0.2379230192725267	0.2549995674824164	0.2531528047968307	0.28400770353020865	0.28183336061256636	0.12897311116428062	0.12840351656136703	0.12868792246511873	0.08608271115505062	0.12777980444982973	0.08547524727867284
0.29226294617759224	0.19465377266249478	0.19349358215813398	0.22431535392691462	0.22281823976186532	0.2398197400807053	0.23814627251761405	0.2552321488666943	0.2533837119468767	0.2842550363331559	0.2820788522775479	0.12891680613687356	0.12834747259271362	0.12820293120229564	0.08627502308741697	0.12729822247034406	0.08566619324694358
0.294023977451102	0.19485646392321793	0.193694940799919	0.22453293614656525	0.22303431965037165	0.24004508159222926	0.2383700238164682	0.2554652374851009	0.2536151227050811	0.2845028874766037	0.2823248585303842	0.12886038378024825	0.12829131182306278	0.1277189923512907	0.08646723970355907	0.12681768556794282	0.08585704452693932
0.29579561982392083	0.1950596406148471	0.19389678149175282	0.22475101427397173	0.22325089194628556	0.24027092446960602	0.23859427291985325	0.2556988330077595	0.2538470367441169	0.2847512564821085	0.28257137889685685	0.12880384425250174	0.1282350344096858	0.12723610906024874	0.08665935930994095	0.12633819686833192	0.08604779943710383
0.29757793723326015	0.19526330271509942	0.19409910421038154	0.22496958813356538	0.22346795647481674	0.24049726845753025	0.2388190195741492	0.25593293510020765	0.2540794537321052	0.2850001428663121	0.2828184128978699	0.1287471877133196	0.12817864051143607	0.12675428442973669	0.086851380215208	0.1258597594502362	0.08623845629817595
0.29937099400158496	0.19546745019777337	0.19430190892865862	0.22518865754553508	0.2236855130569619	0.2407241132962868	0.23904426352135769	0.2561675434234053	0.25431237333262224	0.2852495461409531	0.283065960049461	0.12869041432397327	0.12812213028874436	0.1262735215135251	0.08704330073052802	0.12538237634572624	0.08642901343333875
0.3011748548389356	0.1956720830327494	0.19450519561554497	0.2254082223258322	0.22390356150950977	0.240951458721758	0.23927000449910923	0.2564026576337441	0.25454579520470916	0.28549946581288077	0.2833140198628154	0.12863352424731792	0.12806550390361807	0.12579382331823297	0.0872351191693781	0.12490605054000525	0.08661946916797092
0.30298958484526295	0.19587720118598861	0.19470896423610798	0.22562828228617338	0.22412210164504362	0.24117930446542848	0.23949624224066735	0.25663827738305406	0.2547797190028787	0.2857499013840655	0.2835625918442759	0.12857651764778916	0.12800876151963822	0.1253151928034555	0.08742683384740246	0.12443078497172166	0.08680982182977459
0.30481524951277783	0.1960828046195328	0.19491321475152204	0.22584883723404495	0.22434113327194613	0.24140765025439162	0.23972297647493643	0.2568744023186127	0.2550141443771245	0.28600085235161193	0.2838116754953567	0.12851939469140058	0.12795190330195694	0.1248376328820342	0.08761844308255462	0.12395658253318231	0.08700006974871144
0.3066519147283146	0.19628889329150398	0.19511794711906721	0.22606988697270627	0.22456065619440232	0.24163649581135516	0.23995020692646588	0.2571110320831525	0.25524907097292776	0.28625231820777036	0.2840612703127537	0.12846215554574153	0.12789492941729397	0.1243611464202985	0.08780994519509022	0.12348344607019612	0.0871902112569174
0.3084996467757088	0.1964954671561038	0.1953231612921294	0.22629143130119367	0.22478067021240347	0.2418658408546476	0.24017793331545711	0.2573481663148695	0.25548449843126597	0.28650429843994946	0.28431137578835763	0.12840480037997506	0.12783784003393495	0.12388573623783827	0.08800133850735392	0.12301137838240095	0.08738024468870975
0.31035851233818973	0.19670252616361292	0.19552885722019922	0.22651347001432348	0.22500117512175044	0.24209568509822274	0.24040615535776808	0.25758580464743	0.2557204263886203	0.2867567925307268	0.28456199140926464	0.128347329364833	0.1277806353217289	0.12341140510780235	0.08819262134380779	0.12254038222327779	0.0875701683804877
0.3122285785007863	0.1969100702603899	0.19573503484887153	0.22673600290269563	0.22522217071405717	0.24232602825166613	0.24063487276491957	0.25782394670997877	0.2559568544769832	0.2870097999578615	0.2848131166577887	0.12828974267261523	0.1277233154520844	0.12293815575716849	0.08838379203110236	0.12207046030040658	0.0877599806708389
0.3141099127527488	0.19711809938887062	0.19594169411984433	0.22695902975269705	0.22544365677675357	0.24255687002020007	0.2408640852441003	0.25806259212714694	0.25619378232386575	0.2872633201943056	0.28506475101147244	0.1282320404771862	0.12766588059796835	0.12246599086656573	0.08857484889789902	0.12160161527538804	0.0879496799002979
0.31600258298998396	0.19732661348756725	0.19614883497091815	0.22718255034650453	0.22566563309308937	0.24278821010468912	0.241093792498172	0.2583017405190591	0.25643120955230564	0.2875173527082154	0.2853168939430989	0.12817422295397332	0.12760833093390214	0.12199491307071497	0.08876579027491971	0.12113384976418473	0.08813926441148112
0.3179066575175057	0.19753561249106716	0.19635645733599474	0.22740656446208815	0.22588809944213645	0.24302004820164524	0.24132399422567513	0.2585413915013408	0.25666913578087397	0.28777189696296296	0.28556954492070274	0.12811629027996332	0.1275506666359604	0.12152492495840761	0.08895661449487591	0.12066716633721342	0.08832873254898743
0.3198222050518999	0.19774509633003173	0.19656456114507617	0.22763107187321413	0.2261110555987925	0.24325238400323324	0.2415546901208337	0.2587815446851259	0.2569075606236828	0.2880269524171474	0.2858227034075816	0.12805824263369892	0.12749288788176655	0.1210560290725553	0.08914731989238334	0.12020156751929534	0.08851808265930572
0.32174929472380437	0.19795506493119497	0.19677314632426324	0.2278560723494474	0.2263345013337832	0.24348521719727498	0.24178587987356004	0.2590221996770632	0.2571464836903919	0.2882825185246057	0.2860763688623066	0.12800008019527762	0.1274349948504916	0.12058822791056656	0.08933790480401882	0.11973705579006833	0.08870731309083624
0.32368799608040405	0.19816551821736245	0.1969822127957545	0.22808156565615495	0.22655843641366563	0.2437185474672557	0.24201756316946033	0.2592633560793248	0.2573859045862162	0.2885385947344246	0.2863305407387341	0.12794180314634954	0.12737698772285055	0.12012152392440356	0.08952836756823501	0.1192736335839868	0.0888964221938977
0.3256383790879404	0.1983764561074094	0.19719176047784465	0.2283075515545081	0.22678286060083042	0.2439523744923273	0.24224973968983868	0.2595050134896115	0.2576258229119325	0.2887951804909507	0.28658521848601587	0.1278834116701112	0.1273188666811013	0.1196559195204614	0.0897187065252325	0.11881130329042833	0.08908540832053546
0.32760051413423674	0.1985878785162793	0.19740178928492297	0.22853402980148485	0.22700777365350464	0.24418669794731412	0.2424824091117024	0.25974717150116067	0.25786623826388605	0.28905227523380167	0.28684040154861007	0.12782490595130774	0.12726063190903922	0.119191417060307	0.08990892001713036	0.11835006725404185	0.08927426982465647
0.3295744720312385	0.1987997853549825	0.19761229912747172	0.2287610001498732	0.2272331753257541	0.2444215175027174	0.24271557110776631	0.25998982970275286	0.2581071502339978	0.28930987839787714	0.28709608936629244	0.1277662861762262	0.12720228359199728	0.11872801886011075	0.09009900638761792	0.11788992777457707	0.08946300506183036
0.33156032401756863	0.1990121765305936	0.19782328991206424	0.22898846234827233	0.2274590653674856	0.2446568328247189	0.24294922534645705	0.26023298767871794	0.2583485584097703	0.28956798941336886	0.28735228137416563	0.12770755253269517	0.12714382191684206	0.11826572719133566	0.09028896398218222	0.11743088710726113	0.08965161238927521
0.33355814176109866	0.1992250519462503	0.1980347615413631	0.22921641614109545	0.22768544352444925	0.2448926435751865	0.2431833714919175	0.2604766450089418	0.25859046237429434	0.2898266077057715	0.28760897700267046	0.12764870521008073	0.12708524707197036	0.11780454428085108	0.09047879114803692	0.11697294746306142	0.08984009016598549
0.33556799736153503	0.19943841150115102	0.19824671391411838	0.2294448612685721	0.22791230953824057	0.2451289494116778	0.24341800920401155	0.26072080126887354	0.25883286170625597	0.29008573269589333	0.2878661756775963	0.1275897443992858	0.12702655924730907	0.11734447231074796	0.09066848623382384	0.11651611100855064	0.09002843675244065
0.3375899633530214	0.19965225509055265	0.198459146925165	0.22967379746674957	0.22813966314630238	0.245365749987444	0.24365313813832712	0.2609654560295302	0.25907575597994165	0.29034536379986553	0.2881238768200907	0.1275306702927442	0.1269677586343098	0.11688551341880071	0.09085804758986882	0.11606037986622653	0.09021665051071182
0.3396241127067558	0.19986658260576853	0.19867206046542102	0.22990322446749517	0.22836750408192683	0.2456030449514347	0.24388875794618134	0.2612106088575044	0.259319144765245	0.2906055004291534	0.28838207984666964	0.12747148308442158	0.1269088454259471	0.1164276696986235	0.09104747356803244	0.11560575611477475	0.09040472980441905
0.3416705188336247	0.20008139393416596	0.19888545442188527	0.23013314199849785	0.22859583207425702	0.2458408339483011	0.24412486827462362	0.26145625931496946	0.25956302762767275	0.29086614199056576	0.2886407841692276	0.12741218296980997	0.1268498198167168	0.11597094319966317	0.09123676252153956	0.11515224178900496	0.09059267299855378
0.343729255586852	0.20029668895916353	0.19909932867763433	0.2303635497832698	0.22882464684828857	0.24607911661839998	0.2443614687664396	0.2617024069596856	0.2598074041283503	0.2911272878862648	0.288899989195047	0.12735277014592675	0.12679068200263194	0.11551533592747631	0.09142591280509293	0.11469983888017765	0.09078047845959958
0.34580039726466444	0.2005124675602287	0.1993136831118206	0.2305944475411479	0.22905394812487131	0.24631789259779746	0.24459855906015499	0.2619490513450055	0.2600522738240278	0.2913889375137761	0.2891596943268082	0.12729324481131082	0.12673143218122127	0.11506084984404197	0.09161492277484484	0.11424854933614625	0.09096814455535451
0.3478840186129729	0.20072872961287497	0.19952851759966922	0.23082583498729536	0.2292837356207105	0.24655716151827264	0.2448361387900387	0.2621961920198805	0.2602976362670854	0.291651090265998	0.28941989896259906	0.1272336071660211	0.12667207055152566	0.1146074868676834	0.0918037907881768	0.1137983750615632	0.09115566965497379
0.34998019482807	0.20094547498865908	0.19974383201247561	0.23105771183270274	0.22951400904836827	0.24679692300732062	0.24507420758610673	0.26244382852886555	0.2605434910055392	0.2919137455312117	0.289680602495924	0.12717385741163323	0.12661259731409608	0.1141552488732529	0.09199251520373508	0.11334931791792258	0.09134305212887028
0.352089001559344	0.20116270355517793	0.19995962621760205	0.23129007778418903	0.2297447681162644	0.2470371766881559	0.24531276507412483	0.2626919604121248	0.260789837583046	0.2921769026930894	0.28994180431571337	0.12711399575123666	0.12655301267099126	0.11370413769259358	0.09218109438148048	0.11290137972390113	0.09153029034867188
0.3542105149120084	0.2013804151760654	0.20017590007847494	0.2315229325444028	0.22997601252867791	0.2472779221797158	0.24555181087561215	0.2629405872054368	0.2610366755389092	0.29244056113070466	0.290203503806333	0.12705402238943264	0.12649331682577372	0.11325415511450387	0.09236952668253906	0.11245456225543649	0.09171738268721441
0.35634481144984936	0.20159860971098936	0.20039265345458168	0.2317562758118231	0.23020774198574745	0.2475191590966633	0.2457913446078439	0.2631897084402	0.2612840044080831	0.2927047202185414	0.2904657003475926	0.12699393753233165	0.12643350998350777	0.11280530288485124	0.09255781046909561	0.11200886724594028	0.0919043275183995
0.35849196819798806	0.2018172870156481	0.2006098862014671	0.23199010728076017	0.23043995618347216	0.24776088704938967	0.24603136588385432	0.2634393236434373	0.26153182372117867	0.2929693793265021	0.29072839331475525	0.1269337413875497	0.12637359235075848	0.1123575827069061	0.09274594410444337	0.11156429638646159	0.0920911232172088
0.36065206264566085	0.20203644694176673	0.20082759817073004	0.2322244266413558	0.23067265481371224	0.24800310564401748	0.24627187431243938	0.26368943233780073	0.2617801330044677	0.2932345378199171	0.2909915820785452	0.12687343416420618	0.1263135641355866	0.11191099624150525	0.09293392595294137	0.11112085132590721	0.0922777681596898
0.3628251727490157	0.2022560893370939	0.20104578921002006	0.23245923357958434	0.2309058375641897	0.24824581448240332	0.24651286949815948	0.263940034041577	0.2620289317798879	0.29350019505955344	0.2912552660051577	0.12681301607292217	0.12625342554754762	0.11146554510728635	0.0931217543799363	0.11067853367131875	0.09246426072290603
0.3650113769339257	0.2024762140453979	0.20126445916303362	0.23269452777725258	0.2311395041184888	0.24848901316214012	0.2467543510413421	0.26419112826869146	0.26227821956504754	0.2937663504016233	0.29151944445626665	0.12675248732581673	0.12619317679768757	0.11102123088072346	0.09330942775164175	0.11023734498780158	0.09265059928474528
0.36721075409881926	0.2026968209064626	0.20148360786951025	0.23293030891200023	0.23137365415605574	0.24873270127655953	0.2469963185380836	0.2644427145287127	0.2625279958732295	0.29403300319779213	0.2917841167890331	0.12669184813650475	0.12613281809854254	0.11057805509634733	0.09349694443513812	0.1097972867988517	0.09283678222391956
0.3694233836175272	0.20291790975608343	0.2017032351652281	0.2331665766572996	0.2316082873521988	0.2489768784147338	0.2472387715802515	0.26469479232685655	0.2627782602133953	0.2943001527951869	0.292049282356113	0.12663109872009387	0.12607234966413428	0.11013601924707217	0.09368430279835138	0.10935836058663995	0.09302280792005035
0.37164934534214805	0.2031394804260636	0.20192334088200067	0.2334033306824561	0.23184340337808895	0.24922154416147843	0.2474817097554871	0.2649473611639909	0.26302901209019014	0.2945677985364045	0.2923149405056659	0.12657023929318265	0.12601177170996875	0.10969512478439469	0.0938715012099891	0.10892056779222514	0.09320867475351946
0.3738887196059291	0.20336153274420957	0.20214392484767232	0.23364057065260782	0.2320790019007593	0.24946669809735378	0.2477251326472069	0.26520042053663934	0.2632802510039464	0.2948359397595199	0.29258109058136295	0.12650927007385715	0.1259510844530328	0.10925537311838696	0.0940585380394694	0.10848390981550438	0.0933943811054121
0.3761415872261661	0.20358406653432645	0.20236498688611354	0.23387829622872494	0.23231508258310443	0.24971233979866686	0.24796903983460458	0.2654539699369849	0.2635319764506871	0.2951045757980932	0.2928477319223937	0.126448191281689	0.12589028811179148	0.10881676561810139	0.09424541165680722	0.10804838801565353	0.09357992535741033
0.3784080295071193	0.2038070816162139	0.2025865268172169	0.2341165070676095	0.23255164508388043	0.24995846883747286	0.24821343089265235	0.26570800885287393	0.2637841879221303	0.29537370598117774	0.2931148638634743	0.12638700313773224	0.1258293829061868	0.10837930361163473	0.09443212043267835	0.10761400371120544	0.09376530589186416
0.3806881282429484	0.20403057780566092	0.20280854445689225	0.23435520282189504	0.23278868905770414	0.250205084781577	0.24845830539210295	0.2659625367678201	0.26403688490569227	0.2956433296333279	0.29338248573485526	0.12632570586452116	0.12576836905763317	0.1079429883864691	0.09461866273827724	0.10718075818027728	0.0939505210915712
0.38298196572066395	0.20425455491444133	0.20303103961706168	0.23459438314004497	0.23302621415505204	0.2504521871945354	0.24870366289949022	0.2662175531610069	0.26429006688449064	0.29591344607460573	0.29365059686232775	0.12626429968606778	0.12570724678901657	0.10750782118955016	0.09480503694530995	0.10674865266079792	0.09413556933993306
0.3852896247230969	0.204479012750309	0.2032540121056553	0.2348340476663528	0.23326422002226008	0.2506997756356568	0.2489495029771313	0.26647305750729217	0.2645437333373486	0.296184054620589	0.2939191965672317	0.12620278482785918	0.1256460163246917	0.10707380322755	0.09499124142588755	0.1063176883507424	0.09432044902072079
0.38761118853188686	0.20470395111699205	0.2034774617266056	0.23507419604094015	0.23350270630152217	0.25094784966000316	0.24919582518312683	0.2667290492772098	0.26479788373879704	0.2964551545823776	0.2941882841664624	0.126141161516854	0.12558467789047806	0.10664093566711585	0.09517727455254033	0.10588786640823145	0.09450515851807495
0.3899467409304866	0.2049293698141886	0.20370138827984244	0.2353148278997563	0.2337416726308891	0.25119640881839106	0.2494426290713622	0.2669855279369745	0.265052517559078	0.29672674526660076	0.2944578589724773	0.12607942998148253	0.125523231713659	0.10620921963497665	0.09536313469808988	0.10545918795181564	0.09468969621647716
0.39229636620718694	0.20515526863756017	0.20392579156128776	0.23555594287457604	0.2339811186442671	0.2514454526573918	0.24968991419150843	0.2672424929484826	0.26530763426414733	0.2969988259754235	0.2947279202933026	0.12601759045164057	0.12546167802297878	0.10577865621816329	0.09554882023557099	0.10503165406073833	0.09487406050070746
0.3946601491581577	0.20538164737872724	0.2041506713628502	0.23579754059299887	0.23422104397141671	0.2516949807193326	0.2499376800890227	0.26749994376931646	0.26556323331567755	0.2972713960065537	0.2949984674325401	0.1259556431586899	0.12540001704863943	0.10534924646438526	0.09573432953834526	0.10460526577495699	0.09505824975566668
0.3970381750905084	0.205608505825263	0.20437602747241926	0.2360396206784471	0.23446144823795076	0.2519449925422969	0.25018592630514846	0.2677578798527462	0.2658193141710601	0.2975444546532481	0.29526949968937305	0.12589358833545447	0.12533824902229931	0.10492099138205901	0.09591966097981697	0.10418002409554816	0.09524226236645461
0.39943052982536675	0.20583584376068764	0.2046018596738598	0.2362821827501641	0.23470233106533298	0.25219548766012445	0.2504346523769164	0.26801630064773213	0.266075876283408	0.2978180012043187	0.29554101635857316	0.12583142621621785	0.12527637417707	0.10449389194058512	0.09610481293353246	0.10375592998491356	0.09542609671831315
0.4018372997009759	0.20606366096446238	0.20482816774700602	0.2365252264232123	0.23494369207087598	0.2524464656024118	0.25068385783714414	0.26827520559892726	0.266332919101558	0.29809203494413905	0.2958130167305057	0.12576915703672115	0.1252143927475135	0.10406794907061823	0.0962897837730452	0.10333298436673033	0.09560975119632786
0.40425857157581063	0.20629195721198332	0.20505495146765512	0.23676875130847116	0.23518553086773852	0.25269792589451207	0.2509335422144359	0.26853459414667896	0.2665904420700719	0.29836655515264976	0.2960855000911356	0.12570678103415991	0.12515230496964094	0.10364316366413107	0.09647457187190867	0.10291118812655498	0.0957932241857975
0.4066944328317112	0.20652073227457526	0.20528221060756185	0.23701275701263488	0.23542784706492484	0.25294986805753483	0.2511837050331836	0.2687944657270313	0.26684844462923984	0.29864156110536483	0.2963584657220342	0.1256442984471828	0.12509011108090815	0.10321953657484073	0.09665917560351289	0.10249054211185182	0.09597651407180763
0.4091449713770379	0.20674998591948526	0.2055099449344316	0.2372572431382099	0.23567064026728074	0.2532022916083458	0.2514343458135651	0.2690548197717264	0.267106926215081	0.2989170520733767	0.2966319129003833	0.12558170951588826	0.1250278113202155	0.10279706861827975	0.09684359334122661	0.10207104713207116	0.09615961923930172
0.411610275649843	0.2069797179098761	0.20573815421191397	0.23750220928351296	0.2359139100754919	0.2534551960595667	0.25168546407154485	0.26931565570820665	0.2673658862593453	0.2991930273233625	0.2969058408989818	0.12551901448182165	0.1249654059279037	0.10237576057203768	0.09702782345805616	0.1016527039591324	0.09634253807302429
0.41409043462106226	0.20720992800481944	0.2059668381995963	0.23774765504266732	0.23615765608608094	0.25370858091957366	0.2519370593188724	0.2695769729596151	0.2676253241895152	0.29946948611758817	0.2971802489862498	0.1254562135879738	0.12490289514575206	0.1019556131760524	0.09721186432685869	0.10123551332743119	0.09652526895744273
0.41658553779772634	0.2074406159592891	0.2061959966529967	0.237993580005601	0.23640187789140452	0.253962445692498	0.25218913106308233	0.2698387709447979	0.2678852394288066	0.29974642771391496	0.29745513642623467	0.1253933070787781	0.12484027921697731	0.10153662713281619	0.09739571432016447	0.10081947593428708	0.09670781027678998
0.41909567522619073	0.20767178152415414	0.20642562932355754	0.23823998375804303	0.23664657507965095	0.2542167898782237	0.25244167880749313	0.27010104907830473	0.2681456313961703	0.3000238513658032	0.29773050247861577	0.12533029520010838	0.1247775583862279	0.1011188031074397	0.09757937181002774	0.10040459243984401	0.09689016041476606
0.4216209374953856	0.20790342444617133	0.20665573595863765	0.23848686588152065	0.23689174723483603	0.2544716129723876	0.2526947020512057	0.27036380677038996	0.2684064995062925	0.300301756322318	0.29800634639870843	0.12526717819927613	0.12471473289958546	0.10070214172813508	0.09776283516808348	0.09999086346762454	0.09707231775470859
0.42416141574008476	0.20813554446797813	0.20688631630150583	0.2387342259533557	0.23713739393680072	0.2547269144663768	0.2529482002891027	0.2706270434270131	0.26866784316959597	0.30058014182813303	0.2982826674374695	0.1252039563250281	0.12465180300456011	0.1002866435862515	0.09794610276546933	0.0995782896045796	0.09725428067949338
0.4267172016441951	0.2083681413280854	0.20711737009133305	0.23898206354666146	0.23738351476120714	0.25498269384732875	0.2532021730118469	0.2708907584498402	0.26892966179224037	0.3008590071235357	0.29855946484150114	0.12514062982754465	0.12458876895008811	0.09987230923663759	0.0981291729727829	0.09916687140130875	0.09743604757132118
0.42928838744406506	0.2086012147608692	0.20734889706318482	0.2392303782303388	0.23763010927953512	0.2552389505981285	0.2534566197058793	0.27115495123624345	0.26919195477612284	0.3011383514444313	0.2988367378530552	0.12507719895843644	0.12452563098653051	0.09945913919764848	0.09831204415987571	0.09875660937228048	0.09761761681177461
0.43187506593181346	0.20883476449656357	0.20758089694801393	0.23947916956907225	0.23787717705907854	0.2554956841974073	0.2537115398534179	0.27141962117930185	0.26945472151887845	0.3014181740223466	0.29911448571003746	0.1250136639707424	0.12446238936567043	0.09904713395166453	0.09849471469599536	0.09834750399620162	0.09779898678178967
0.4344773304586784	0.20906879026125222	0.207813369472652	0.23972843712332637	0.23812471766294094	0.25575289411954094	0.25396693293245537	0.2716847676678015	0.2697179614138798	0.30169847408443434	0.2993927076460112	0.12495002511892775	0.12439904434071099	0.09863629394514106	0.0986771829495865	0.09793955571614532	0.0979801558615847
0.4370952749383861	0.2093032917768607	0.20804631435980245	0.23997818044934144	0.2383727306500325	0.25601057983464737	0.25422279841675777	0.2719503900862353	0.269981673850238	0.301979250853477	0.29967140289020155	0.12488628265888121	0.12433559616627181	0.09822661958888546	0.09885944728830509	0.0975327649397002	0.09816112243048991
0.4397289938505404	0.20953826876114817	0.208279731328031	0.2402283990991292	0.23862121557506427	0.25626874080858475	0.2544791357758611	0.2722164878148029	0.27024585821280095	0.30226050354789014	0.299950570667498	0.12482243684791283	0.12427204509838824	0.09781811125823481	0.09904150607884787	0.0971271320392404	0.09834188486686912
0.4423785822440318	0.2097737209276984	0.2085136200917583	0.24047909262046788	0.23887017198854504	0.25652737650294843	0.2547359444750698	0.27248306022941005	0.27051051388215436	0.3025422313817255	0.30023021019845864	0.12475848794475286	0.12420839139450873	0.09741076929338277	0.0992233576870234	0.09672265735238028	0.09852244154837564
0.4450441357404687	0.21000964798591237	0.2087479803612517	0.24073026055689903	0.23911959943677635	0.25678648637506957	0.2549932239754545	0.2727501067016687	0.27077564023462053	0.3028244335646756	0.30051032069931355	0.12469443620954647	0.1241446353134912	0.09700459399952166	0.0994050004775957	0.09631934118181817	0.09870279085142641
0.44772575053762753	0.21024604964099816	0.2089828118426153	0.24098190244772077	0.23936949746184732	0.2570460698780107	0.25525097373384775	0.2730176265988954	0.27104123664225743	0.3031071093020748	0.3007909013819666	0.12463028190385551	0.12408077711560264	0.09659958564709825	0.09958643281416357	0.0959171837958408	0.09888293115142943
0.4504235234129248	0.21048292559396325	0.20921811423778267	0.24123401782798448	0.2396198656016304	0.25730612646056444	0.2555091932028431	0.27328561928411094	0.2713073024728586	0.3033902577949041	0.3010719514539996	0.12456602529065232	0.12401681706251665	0.09619574447217616	0.09976765305938073	0.09551618542856488	0.0990628608227766
0.4531375517269096	0.2107202755416048	0.20945388724450692	0.24148660622848878	0.23987070338977598	0.25756665556724956	0.25576788183079074	0.27355408411603926	0.27157383708995125	0.3036738782397926	0.3013534701186744	0.12450166663432025	0.12395275541730931	0.09579307067647136	0.09994865957452959	0.09511634627998689	0.0992425782385098
0.4558679334267773	0.21095809917650074	0.2096901305563521	0.24173966717577478	0.24012201035570738	0.25782765663830787	0.2560270390617948	0.27382302044910645	0.2718408398527958	0.30395796982902085	0.3016354565749356	0.12443720620065066	0.12388859244445947	0.09539156442760088	0.10012945071957091	0.09471766651628855	0.09942208177042033
0.45861476704990445	0.21119639618699998	0.20992684386268348	0.2419932001921198	0.24037378602461484	0.2580891291097005	0.2562866643357095	0.27409242763343844	0.2721083101163835	0.3042425317505221	0.3019179100174123	0.12437264425684078	0.12382432840984511	0.0949912258595873	0.10031002485334994	0.09432014627024188	0.09960136978909162
0.4613781517274047	0.2114351662572139	0.21016402684865879	0.24224720479553338	0.2406260299174511	0.25835107241310573	0.2565467570881367	0.27436230501486086	0.2723762472314362	0.3045275631878867	0.3022008296364216	0.12430798107148996	0.12375996358074143	0.0945920550728232	0.1004903803331203	0.09392378564121628	0.0997804406635936
0.4641581871877068	0.21167440906700524	0.2104016791952179	0.24250168049974938	0.2408787415509244	0.25861348597591294	0.25680731675042046	0.2746326519348959	0.2726446505444034	0.3048130633203611	0.30248421461796887	0.12424321691460113	0.12369549822581913	0.09419405213414933	0.10067051551458661	0.0935285846953704	0.09995929276150406
0.4669549737601532	0.2119141242919793	0.21063980057907336	0.24275662681422153	0.24113192043749326	0.2588763692212204	0.25706834274964463	0.2749034677307608	0.2729135193974605	0.30509903132285193	0.3027680641437504	0.12417835205757419	0.12363093261514081	0.09379721707772859	0.10085042875219585	0.09313454346625605	0.10013792444900815
0.46976861237862133	0.21215431160347378	0.21087839067270078	0.2430120432441172	0.24138556608536063	0.25913972156783116	0.2573298345086282	0.27517475173536665	0.27318285312850776	0.3053854663659274	0.30305237739115576	0.12411338677320716	0.12356626702016156	0.09340154990465521	0.10103011839860443	0.09274166195469036	0.10031633409064256
0.4725992045851658	0.21239497066854818	0.21111744914432823	0.2432679292903104	0.2416396779984671	0.25940354243024755	0.25759179144592104	0.27544650327731496	0.2734526510711668	0.30567236761581756	0.3033371535332677	0.12404832133569349	0.12350150171372408	0.093007050583374	0.10120958280477055	0.0923499401290897	0.10049452004924575
0.4754468525336833	0.21263610114997375	0.21135697565792655	0.24352428444937585	0.24189425567648484	0.25966783121866793	0.2578542129757995	0.2757187216808955	0.2737229125547787	0.30595973423441675	0.3036223917388645	0.12398315602061818	0.12343663697005831	0.09261371905012084	0.10138882032004659	0.09195937792577524	0.10067248068596513
0.47831165899359906	0.2128777027062231	0.21159696987319843	0.24378110821358234	0.24214929861481102	0.2599325873389817	0.2581170985082621	0.2759914062660843	0.2739936369044016	0.3062475653792846	0.3039080911724209	0.1239178911049582	0.12337167306477864	0.09222155520886588	0.10156782929185937	0.09156997524914345	0.10085021436018593
0.4811937273535759	0.21311977499145926	0.21183743144556816	0.24403840007088567	0.24240480630456093	0.2601978101927641	0.25838044744902433	0.2762645563485399	0.2742648234408073	0.30653586020364615	0.3041942509941087	0.12385252686707823	0.1233066102748817	0.09183055893173986	0.10174660806583091	0.09118173197198587	0.10102771942941757
0.4840931616252451	0.21336231765552496	0.21207836002617098	0.24429615950492203	0.2426607782325613	0.260463499177272	0.2586442591995143	0.27653817123960117	0.27453647148047905	0.30682461785639364	0.3044808703597976	0.12378706358672989	0.12324144887874477	0.09144073005926856	0.1019251549856719	0.09079464793555303	0.101204994249251
0.4870100664469608	0.21360533034393162	0.21231975526184163	0.24455438599500048	0.24291721388134285	0.2607296536854381	0.2589085331568669	0.27681225024628364	0.27480858033560773	0.30711383748208626	0.3047679484210558	0.12372150154504953	0.12317618915612415	0.09105206840045099	0.10210346839298978	0.09040872294995239	0.1013820371732308
0.4899445470875755	0.21384881269784825	0.212561616795104	0.24481307901609603	0.2431741127291334	0.26099627310586593	0.2591732687139192	0.2770867926712766	0.275081149314089	0.30740351822095113	0.3050554843251505	0.12365584102455611	0.12311083138815236	0.09066457373329229	0.10228154662747357	0.09002395679444675	0.1015588465530044
0.49289670945023945	0.21409276435409014	0.21280394426415966	0.24507223803884182	0.2434314742498506	0.2612633568228246	0.259438465259205	0.27736179781293924	0.2753541777195197	0.30769365920888314	0.30534347721504784	0.12359008230914886	0.1230453758573353	0.09027824580470423	0.10245938802654564	0.0896403492174187	0.10173542073792419
0.4958666600762229	0.21433718494510695	0.21304673730287602	0.2453318625295217	0.2436892979130935	0.26153090421624237	0.25970412217694827	0.277637264965297	0.27562766485119405	0.307984259577445	0.30563192622941293	0.12352422568410555	0.1229798228475538	0.08989308433090315	0.10263699092544698	0.08925789993683964	0.10191175807526065
0.4988545061487607	0.21458207409897165	0.21328999554077546	0.24559195195006225	0.2439475831841359	0.2617989146617017	0.2599702388470589	0.27791319341803794	0.2759016100040999	0.30827531845386724	0.3059208305026099	0.12345827143608067	0.12291417264405653	0.08950908899780785	0.10281435365723013	0.08887660864046865	0.10208785691001054
0.5018603554969207	0.2148274314393683	0.21353371860302311	0.24585250575802486	0.2442063295239175	0.26206738753043274	0.2602368146451251	0.27818958245650854	0.2761760124689146	0.3085668349610478	0.30621018916470094	0.12339221985310368	0.1228484255334624	0.08912625946098274	0.10299147455251756	0.08849647498601598	0.10226371558480452
0.5048843165994948	0.21507325658558007	0.2137779061104153	0.2461135234065976	0.24446553638903643	0.2623363221893072	0.26050384894240863	0.27846643136170934	0.2764508715320012	0.3088588082175513	0.3065000013414467	0.12332607122457576	0.12278258180375676	0.08874459534605705	0.10316835193956564	0.088117498601477	0.10243933243996395
0.5079264985889148	0.21531954915247717	0.2140225576793671	0.24637500434458665	0.24472520323174052	0.26260571800083204	0.2607713411058376	0.27874373941029096	0.2767261864754035	0.30915123733760863	0.3067902661543047	0.12325982584127035	0.1227166417442894	0.08836409624894515	0.10334498414414384	0.08773967908528846	0.10261470581330201
0.5109870112551897	0.2155663087505046	0.21426767292190052	0.24663694801640815	0.24498532949991933	0.2628755743231429	0.2610392904980004	0.2790215058745491	0.2770019565768421	0.309444121431116	0.30708098272042894	0.12319348399532874	0.12265060564577364	0.08798476173607384	0.10352136948949209	0.08736301600661989	0.10278983404010944
0.5140659650498691	0.2158135349856691	0.21451325144563171	0.24689935386207912	0.24524591463709483	0.26314589050999754	0.2613076964771388	0.2792997300224198	0.27727818110970914	0.3097374596036336	0.3073721501526685	0.1231270459802591	0.12258447380028371	0.08760659134455295	0.10369750629624264	0.08698750890552276	0.10296471545306929
0.5171634710900281	0.2160612274595272	0.2147592928537586	0.24716222131720864	0.2455069580824132	0.26341666591076845	0.2615765583971411	0.2795784111174747	0.2775548593430632	0.3100312509563843	0.3076637675595661	0.12306051209093569	0.12251824650125158	0.08722958458253771	0.10387339288229924	0.08661315729339236	0.10313934838228533
0.5202796411622786	0.21630938576917183	0.2150057967450485	0.24742554981298925	0.24576845927063593	0.26368789987043645	0.2618458756075357	0.27985754841891614	0.2778319905416255	0.31032549458625297	0.3079558340453574	0.12299388262359556	0.12245192404346891	0.08685374092942055	0.10404902756289403	0.08623996065292516	0.10331373115509024
0.5234145877268029	0.21655800950721962	0.21525276271382435	0.24768933877618718	0.24603041763212993	0.2639595917295829	0.2621156474534828	0.280137141181571	0.27810957396577307	0.31062018958578363	0.30824834870996864	0.1229271578758367	0.12238550672308172	0.08647905983605852	0.10422440865043114	0.08586791843852382	0.1034878620959887
0.5265684239214125	0.21680709826179745	0.21550019034995252	0.2479535876291331	0.2462928325928591	0.2642317408243827	0.2623858732757682	0.2804171886558862	0.27838760887153424	0.31091533504317875	0.30854131064901485	0.12286033814661769	0.12231899483758961	0.0861055407249296	0.10439953445437311	0.0854970300764677	0.10366173952665747
0.5297412635656308	0.21705665161652915	0.21574807923882888	0.24821829578971277	0.24655570357437415	0.2645043464865961	0.26265655241079455	0.28069769008792256	0.27866609451058244	0.3112109300422964	0.30883471895379816	0.12279342373625492	0.12225238868584432	0.08573318299056609	0.10457440328126211	0.08512729496523264	0.10383536176582453
0.5329332211648017	0.21730666915052224	0.21599642896136595	0.24848346267135696	0.24681902999380337	0.2647774080435616	0.26292768419057494	0.2809786447193488	0.27894503013023125	0.31150697366264857	0.30912857271130534	0.12272641494642053	0.12218568856804883	0.08536198599964706	0.10474901343466314	0.08475871247564015	0.10400872712925491
0.5361444119142209	0.21755715043835358	0.21624523909397883	0.2487490876830317	0.2470828112638424	0.2650509248181874	0.26319926794272364	0.28126005178743574	0.279224414973427	0.31180346497939826	0.3094228710042055	0.12265931208014104	0.12211889478575261	0.08499194909124697	0.10492336321498641	0.08439128195112744	0.10418183392960145
0.5393749517032939	0.21780809505005624	0.21649450920857177	0.24901517022922837	0.24734704679274466	0.2653248961289435	0.26347130299044913	0.2815419105250504	0.2795042482787442	0.3121004030633578	0.3097176129108476	0.12259211544179621	0.12205200764185406	0.08462307157713411	0.10509745091950151	0.08402500270802449	0.10435468047646168
0.5426249571197181	0.21805950255110498	0.21674423887252417	0.24928170970995284	0.24761173598431088	0.2655993212898535	0.2637437886525453	0.2818242201606488	0.27978452928037817	0.3123977869809851	0.3100127975052576	0.12252482533711637	0.12198502744059524	0.08425535274202645	0.10527127484230192	0.08365987403573882	0.10452726507612908
0.5458945454536906	0.21831137250240198	0.2169944276486764	0.24954870552071573	0.24787687823787863	0.26587419961048586	0.26401672424338285	0.2821069799182701	0.28006525720813863	0.3126956157943814	0.3103084238571355	0.12245744207318078	0.12191795448756217	0.08388879184366971	0.10544483327411314	0.08329589519695446	0.10469958603167129
0.5491838347021408	0.21856370446026274	0.21724507509531546	0.24981615705252116	0.2481424729483119	0.26614953039594524	0.2642901090729011	0.2823901890175296	0.28034643128744313	0.31299388856128746	0.3106044910318519	0.12238996595841711	0.12185078908968239	0.08352338811326376	0.105618124502314	0.08293306542800138	0.1048716416428519
0.5524929435729888	0.2188164979764015	0.21749618076616087	0.2500840636918564	0.24840851950599055	0.2664253129468638	0.26456394244659903	0.2826738466736117	0.28062805073931046	0.3132926043350813	0.3109009980904457	0.12232239730259808	0.12178353155522421	0.08315914075564734	0.10579114681088697	0.08257138393894792	0.10504343020592444
0.55582199148943	0.2190697525979158	0.21774774421034956	0.2503524248206803	0.24867501729679897	0.2667015465593919	0.2648382236655258	0.2829579520972628	0.2809101147803527	0.31359176216477336	0.31119794408961904	0.12225473641684176	0.1217161821937934	0.08279604894946857	0.10596389848031862	0.08221084991397731	0.1052149500138313
0.5591710985942444	0.21932346786727286	0.21799976497242177	0.25062123981641315	0.24894196570211574	0.26697823052518926	0.2651129520262729	0.2832425044947845	0.28119262262276923	0.3138913610950042	0.3114953280817355	0.12218698361360794	0.12164874131633306	0.0824341118474976	0.10613637778745044	0.08185146251150144	0.10538619935581295
0.5625403857541326	0.2195776433222931	0.21825224259230513	0.2508905080519239	0.2492093640988011	0.267255364131415	0.26538812682096286	0.28352750306802493	0.28147557347433777	0.3141914001660392	0.31179314911481415	0.12211913920669792	0.12158120923512236	0.08207332857681848	0.1063085830055357	0.08149322086440947	0.10555717651755714
0.565929974564078	0.219832278496136	0.21850517660530067	0.25116022889552014	0.24947721185918723	0.2675329466607187	0.26566374733724196	0.28381294701437276	0.2817589665384084	0.3144918784137661	0.3120914062325276	0.12205120351125318	0.12151358626377301	0.08171369823908492	0.1064805124041186	0.08113612408044446	0.10572787978112785
0.569339987351735	0.22008737291728367	0.2187585665420665	0.25143040171093506	0.2497455083510651	0.26781097739122983	0.2659398128582685	0.2840988355267474	0.28204280101389423	0.3147927948696888	0.3123900984741959	0.12198317684375164	0.12144587271722958	0.08135521991074057	0.10665216424894908	0.08078017124216075	0.10589830742465978
0.5727705471818436	0.22034292610952616	0.21901241192860285	0.2517010258573165	0.2500142529376735	0.2680894555965489	0.26621632266270423	0.2843851677935929	0.28232707609526453	0.3150941485609249	0.3126892248747833	0.12191505952200953	0.12137806891176749	0.08099789264333879	0.10682353680197565	0.08042536140751366	0.10606845772272777
0.5762217778606706	0.22059893759194515	0.21926671228623654	0.2519721006892148	0.250283444977687	0.2683683805457361	0.266493276024704	0.2846719429988684	0.282611790972536	0.31539593851019987	0.31298878446489325	0.12184685186517648	0.12131017516499054	0.08064171546357102	0.10699462832109674	0.0800716936097885	0.10623832894578555
0.5796938039404782	0.22085540687889776	0.21952146713160464	0.2522436255565695	0.25055308382520347	0.2686477515033017	0.266770672213905	0.2849591603220398	0.2828969448312646	0.31569816373584214	0.31328877627076346	0.12177855419373651	0.12124219179583134	0.08028668737379974	0.10716543706039516	0.07971916685796998	0.10640791936040728
0.5831867507240184	0.2211123334800014	0.21977667597663908	0.25251559980469884	0.2508231688297322	0.26892756772919585	0.26704851049541706	0.28524681893807236	0.28318253685253697	0.31600082325177925	0.3135891993142614	0.1217101668295053	0.12117411912454794	0.0799328073520158	0.10733596126980416	0.0793677801370194	0.1065772272292449
0.5867007442690553	0.22136971690011603	0.22003233832855004	0.2527880227742852	0.25109369933618125	0.26920782847879693	0.2673267901298118	0.28553491801742037	0.28346856621296185	0.31630391606753117	0.3138900526128783	0.12164169009562942	0.12110595747272322	0.07958007435227188	0.10750619919515714	0.07901753240801668	0.10674625081075106
0.5902359113929144	0.22162755663932918	0.2202884536898099	0.2530608938013639	0.25136467468484464	0.2694885330029018	0.26760551037311187	0.2858234567260195	0.2837550320846611	0.31660744118820633	0.3141913351797251	0.12157312431658397	0.12103770716326369	0.0792284873047393	0.10767614907807399	0.07866842260833096	0.1069149883591507
0.5937923796770596	0.22188585219293788	0.22054502155813627	0.2533342122173089	0.25163609421138927	0.2697696805477138	0.2678846704767794	0.28611243422527644	0.28404193363526026	0.31691139761449477	0.31449304602352507	0.12150446981817181	0.12096936852039829	0.07887804511609176	0.10784580915586872	0.07832044965206109	0.10708343812456178
0.597370277471697	0.22214460305143294	0.22080204142647591	0.2536079773488207	0.25190795724684273	0.270051270354832	0.2681642696877061	0.28640184967206067	0.28432927002788017	0.3172157843426634	0.3147951841486101	0.12143572692752272	0.12090094186967586	0.07852874666973264	0.10801517766167024	0.07797361243012801	0.1072515983527822
0.6009697339004076	0.22240380870048157	0.22105951278298772	0.2538821885179128	0.2521802631175794	0.27033330166124026	0.26844430724820084	0.2866917022186947	0.28461704042112673	0.3175206003645497	0.3150977485549132	0.12136689597309089	0.12083242753796457	0.07818059082588036	0.10818425282408128	0.07762790981048795	0.10741946728521157
0.6045908788648067	0.2226634686209098	0.2213174351110252	0.25415684504189784	0.2524530111453074	0.2706157736992947	0.26872478239597897	0.2869819910129439	0.2849052439690817	0.3178258446675556	0.3154007382379635	0.12129797728465386	0.12076382585345018	0.07783357642194488	0.10835303286726372	0.07728334063843079	0.10758704315881573
0.6082338430492322	0.22292358228868572	0.22157580788911982	0.25443194623337423	0.25272620064705453	0.2708986856967126	0.2690056943641498	0.2872727151980071	0.28519387982129263	0.3181315162346409	0.3157041521888791	0.12122897119331215	0.12069513714563598	0.07748770227266277	0.1085215160107893	0.07693990373668669	0.10775432420598463
0.611898757925461	0.22318414917490145	0.2218346305909633	0.25470749140021226	0.2529998309351551	0.2711820368765601	0.2692870423812053	0.2875638739125064	0.2854829471227631	0.31843761404431753	0.31600798939436114	0.12115987803148656	0.12062636174534015	0.07714296717043823	0.10868970046971782	0.07659759790594478	0.10792130865471705
0.6155857557574533	0.22344516874575598	0.22209390268539048	0.2549834798455401	0.25327390131723604	0.2714658264572406	0.26956882567100865	0.2878554662904769	0.28577244501394267	0.31874413707064186	0.3163122488366872	0.121090698132918	0.12055749998469409	0.0767993698854994	0.10885758445441951	0.07625642192468973	0.1080879947281943
0.6192949696061266	0.2237066404625368	0.22235362363636096	0.25525991086772953	0.25354841109620224	0.27175005365248195	0.2698510434527804	0.28814749146135665	0.28606237263071604	0.319051084283209	0.3166169294937041	0.12102143183266581	0.12048855219714288	0.07645690916608316	0.10902516617042579	0.07591637454969202	0.10825438064492943
0.6230265333341571	0.22396856378160193	0.22261379290294184	0.25553678376038164	0.2538233595702228	0.27203471767132403	0.2701336949410878	0.2884399485499752	0.2863527291043932	0.3193584546471445	0.3169220303388213	0.12095207946710532	0.12041951871744316	0.07611558373876193	0.10919244381853588	0.07557745451618558	0.10842046461869614
0.6267805816108112	0.22423093815436207	0.22287440993928903	0.2558140978123123	0.2540987460327164	0.2723198177181066	0.270416779345831	0.28873283667654415	0.28664351356169804	0.3196662471230985	0.31722755034100314	0.12088264137392996	0.12035039988166085	0.07577539230861419	0.10935941559462492	0.07523966053805964	0.10858624485839385
0.6305572499168048	0.22449376302726157	0.22313547419462967	0.2560918523075372	0.25437456977233697	0.27260535299245564	0.2707002958722315	0.2890261549566447	0.2869347251247582	0.319974460667237	0.3175334884647624	0.12081311789214542	0.12028119602717165	0.07543633355944479	0.1095260796896369	0.07490299130809319	0.108751719568005
0.634356674549194	0.2247570378417604	0.22339698511324313	0.25637004652525724	0.2546508300729581	0.27289132268927113	0.2709842437208176	0.28931990250121775	0.2872263629110933	0.3202830942312349	0.3178398436701514	0.12074350936207305	0.1202119074926596	0.07509840615404784	0.10969243428947806	0.07456744549813266	0.10891688694646717
0.6381789926262927	0.22502076203431523	0.22365894213444262	0.25664867973984334	0.25492752621365883	0.2731777259987133	0.2712686220874129	0.2896140784165519	0.28751842603360406	0.3205921467622687	0.3181466149127555	0.12067381612534481	0.12014253461811451	0.07476160873440563	0.10985847757496714	0.07423302175948976	0.10908174518782232
0.642024342092622	0.22528493503636027	0.22392134469255667	0.256927751220821	0.2552046574687087	0.2734645621061897	0.27155343016312244	0.2899086818042722	0.2878109136005612	0.32090161720300736	0.3184538011436847	0.12060403852490506	0.12007307774483245	0.07442593992195157	0.11002420772178567	0.07389971872293444	0.10924629248081885
0.6458928617238878	0.2255495562742885	0.22418419221690972	0.2572072602328551	0.2554822231075513	0.2737518301923412	0.2718386671343187	0.2902037117613285	0.28810382471559304	0.3212115044916052	0.31876140130956526	0.12053417690500799	0.1200035372154139	0.07409139831770517	0.11018962290032874	0.07356753499900037	0.10941052700904663
0.6497846911319898	0.22581462516943207	0.22444748413180335	0.25748720603573405	0.2557602223947898	0.2740395294330285	0.2721243321826286	0.29049916737998316	0.2883971584776743	0.32152180756169285	0.3190694143525316	0.12046423161121643	0.11993391337376298	0.07375798250262022	0.11035472127575474	0.0732364691784042	0.10957444695097251
0.6536999707700591	0.2260801411380433	0.22471121985649697	0.2577675878843544	0.25603865459017133	0.2743276589993184	0.27241042448492	0.2907950477477999	0.28869091398111435	0.32183252534236956	0.31937783921021845	0.12039420299040128	0.1198642065650853	0.07342569103764163	0.1105195010077864	0.07290651983188212	0.10973805047954954
0.6576388419375281	0.22634610359127447	0.22497539880518805	0.2580484050287041	0.2563175189485698	0.274616218057469	0.2726969432132862	0.29109135194763053	0.288985090315544	0.32214365675819334	0.3196866748157507	0.12032409139074061	0.11979441713588877	0.07309452246414594	0.11068396025078187	0.07257768551075117	0.109901335762423
0.661601446785229	0.22661251193515844	0.22524002038699284	0.2583296567138471	0.25659681471997153	0.2749052057689165	0.272983887535034	0.29138807905760344	0.28927968656590447	0.32245520072917316	0.3199959200977362	0.12025389716171843	0.11972454543398099	0.072764475303984	0.11084809715357835	0.07224996474700163	0.11006430096185937
0.6655879283205246	0.22687936557058863	0.22550508400592667	0.25861134217990694	0.2568765411494583	0.2751946212902599	0.2732712566126674	0.29168522815111037	0.2895747018124344	0.3227671561707594	0.32030557398025583	0.12018362065412222	0.11965459180846898	0.07243554805972963	0.1110119098594069	0.07192335605341782	0.11022694423440527
0.6695984304124688	0.22714666389329866	0.22577058906088335	0.25889346066204966	0.2571566974771907	0.27548446377324665	0.2735590496038741	0.2919827982967941	0.2898701351306567	0.3230795219938345	0.32061563538285437	0.12011326222004484	0.11958455660975756	0.07210773921498514	0.11117539650587105	0.0715978579239831	0.11038926373115032
0.6736330977969988	0.22741440629384221	0.2260365349456155	0.2591760113904676	0.2574372829383919	0.27577473236475775	0.2738472656615105	0.2922807885585352	0.2901659855913663	0.3233922971047038	0.3209261032205312	0.1200428222128815	0.11951444018954994	0.07178104723455192	0.11133855522493974	0.07127346883395091	0.11055125759743589
0.6776920760821589	0.22768259215757253	0.2263029210487142	0.25945899359036256	0.2577182967633309	0.2760654262067934	0.27413590393358683	0.2925791979954392	0.2904622522606171	0.32370548040508595	0.32123697640373094	0.11997230098732879	0.11944424290084554	0.07145547056457247	0.11150138414267019	0.07095018724015034	0.11071292397296162
0.6817755117533548	0.22795122086462144	0.22656974675358843	0.2597424064819284	0.2579997381773058	0.27635654443645646	0.27442496356325236	0.2928780256618229	0.2907589341997083	0.3240190707921027	0.3215482538383337	0.11990169889938493	0.1193739650979375	0.07113100763278624	0.11166388137929317	0.07062801158109977	0.11087426099151543
0.6858835521786408	0.228220291789879	0.2268370114384441	0.2600262492803342	0.2582816064006262	0.27664808618593845	0.2747144436887794	0.2931772706072013	0.29105603046517114	0.3243330671582692	0.32185993442564426	0.11983101630634777	0.11930360713641504	0.07080765684896306	0.1118260450493338	0.0703069402773977	0.11103526678112274
0.6900163456140378	0.22848980430297228	0.22710471447626393	0.26031052119570675	0.2585639006485965	0.2769400505825037	0.2750043434435494	0.2934769318762737	0.2913535401087562	0.3246474683914845	0.3221720170623837	0.11976025356681412	0.11923316937316102	0.07048541660474683	0.11198787326107862	0.06998697173176538	0.1111959394637907
0.6941740412088835	0.2287597577682438	0.2273728552347856	0.26059522143311287	0.25884662013149806	0.2772324367484731	0.27529466195603547	0.29377700850891014	0.2916514621774182	0.3249622733750197	0.3224845006406774	0.11968941104067986	0.11916265216635072	0.07016428527408891	0.11214936411683851	0.06966810432925286	0.11135627715552232
0.6983567890112157	0.22903015154473072	0.22764143307648105	0.26088034919254166	0.25912976405457183	0.2775252438012087	0.2755853983497881	0.2940774995401368	0.2919497957133032	0.32527748098750875	0.32279738404804564	0.11961848908913758	0.11909205587545095	0.06984426121347553	0.1123105157129416	0.06935033643762978	0.11151627796631658
0.702564739973187	0.22930098498614312	0.22791044735853513	0.261165903668887	0.2594133316180005	0.277818470853098	0.27587655174341863	0.29437840400012255	0.2922485397537342	0.3255930901029376	0.3231106661673927	0.11954748807467641	0.11902138086122077	0.06952534276204858	0.1124713261393282	0.06903366640742803	0.11167593999996228
0.7067980459565127	0.22957225744084195	0.2281798974328237	0.26145188405192865	0.2596973220168905	0.27811211701153665	0.27616812125058315	0.29467972091416406	0.29254769333119657	0.32590909959063247	0.3234243458769957	0.11947640836108211	0.11895062748570841	0.06920752824182586	0.11263179347979246	0.06871809257219041	0.1118352613540523
0.7110568597379514	0.22984396825181752	0.2284497826458922	0.2617382895263148	0.25998173444125383	0.2784061813789132	0.2764601059799661	0.2949814493026713	0.29284725547332385	0.3262255083152499	0.3237384220504939	0.11940525031343423	0.11887979611225226	0.06889081595806346	0.11279191581186154	0.06840361324874067	0.11199424011995518
0.7153413350148182	0.2301161167566675	0.228720102338934	0.26202511927154326	0.26026656807599025	0.27870066305259206	0.2767525050352646	0.29528358818115336	0.2931472252028835	0.32654231513676474	0.3240528935568781	0.11933401429810762	0.11880888710547897	0.06857520419919183	0.11295169120656823	0.06809022673734688	0.11215287438269428
0.7196516264105322	0.23038870228757424	0.22899085584776782	0.26231237246194267	0.26055182210086775	0.27899556112489626	0.27704531751517064	0.2955861365602028	0.2934476015377612	0.32685951891045906	0.324367759260478	0.1192627006827705	0.11873790083130407	0.06826069123726342	0.11311111772854332	0.06777793132184584	0.1123111622207702
0.7239878894801961	0.2306617241712828	0.22926204250281576	0.262600048266654	0.26083749569050485	0.27929087468309155	0.27733854251335494	0.29588909344548076	0.29374838349094673	0.3271771184869106	0.32468301802095173	0.11919130983638287	0.11866683765693004	0.06794727532806988	0.11327019343590194	0.0674667252700516	0.1124691017063526
0.7283502807162107	0.2309351817290782	0.22953366162908112	0.2628881458496116	0.26112358801435176	0.27958660280936837	0.2776321791184503	0.2961924578377025	0.2940495700705185	0.327495112711981	0.32499866869327393	0.11911984212919842	0.11859569795084547	0.06763495471133396	0.1134289163801796	0.06715660683378033	0.11262669090508126
0.7327389575539218	0.23120907427676268	0.2298057125461255	0.2631766643695238	0.26141009823667066	0.27988274458082524	0.27792622641403375	0.2964962287326207	0.2943511602796282	0.3278135004268037	0.3253147101277238	0.11904829793276092	0.11852448208282586	0.06732372761095817	0.11358728460622558	0.06684757424910615	0.11278392787582447
0.7371540783773028	0.2314834011246327	0.23007819456804607	0.26346560297985383	0.26169702551651713	0.2801792990694508	0.2782206834786095	0.296800405121011	0.2946531531164852	0.32813228046777204	0.3256311411698727	0.11897667761990569	0.1184531904239314	0.06701359223518111	0.11374529615218876	0.06653962573655292	0.1129408106708567
0.74159580252467	0.23175816157745593	0.23035110700345296	0.26375496082880023	0.26198436900772054	0.2804762653421066	0.2785155493855913	0.2971049859886553	0.2949555475743411	0.3284514516665266	0.32594796066057247	0.118904981564757	0.11838182334650757	0.06670454677678705	0.11390294904938258	0.06623275950142826	0.11309733733583016
0.746064290294433	0.23203335493444793	0.23062444915544605	0.26404473705927695	0.262272127858865	0.2807736424605088	0.27881082320328565	0.29740997031632654	0.29525834264147394	0.32877101284994337	0.3262651674359431	0.11883321014273078	0.11831038122418272	0.06639658941336535	0.11406024132234904	0.06592697373380574	0.11325350590949057
0.7505597029508803	0.23230898048924908	0.23089822032159155	0.2643349308088943	0.26256030121326884	0.2810714294812109	0.27910650399487247	0.29771535707977237	0.2955615373011718	0.3290909628401207	0.32658276032735933	0.11876136373052987	0.11823886443187015	0.06608971830747379	0.1142171709886739	0.06562226660884107	0.11340931442365587
0.7550822027299987	0.23258503752990015	0.23117241979389883	0.2646255412099378	0.2628488882089657	0.2813696254555849	0.2794025908183883	0.2980211452496984	0.29586513053171715	0.3294113004543661	0.326900738161439	0.11868944270614672	0.11816727334576516	0.06578393160681273	0.11437373605892276	0.06531863628700663	0.11356476090327305
0.7596319528453285	0.23286152533881918	0.23144704685879655	0.2649165673893491	0.2631378879786835	0.2816682294298036	0.2796990827267074	0.29832733379175236	0.2961691213063699	0.3297320245051843	0.32721909976002933	0.11861744744886032	0.1180956083433462	0.06547922744447376	0.1145299345366837	0.06501608091422995	0.11371984336634
0.7642091174938536	0.2331384431927777	0.23172210079710945	0.26520800846870507	0.2634272996498256	0.28196724044482163	0.27999597876752413	0.2986339216665073	0.29647350859335186	0.3300531338002634	0.32753784394019453	0.11854537833923792	0.11802386980337307	0.06517560393909605	0.11468576441833278	0.0647145986221318	0.11387455982374917
0.7688138618619275	0.23341579036287588	0.23199758088403366	0.26549986356419725	0.26371712234444894	0.28226665753635694	0.2802932779833336	0.29894090782944466	0.29677829135582856	0.3303746271424614	0.3278569695142015	0.11847323575913349	0.11795205810588671	0.06487305919509012	0.11484122369310512	0.06441418752812922	0.11402890827913836
0.7734463521312342	0.23369356611451855	0.232273486389113	0.26579213178661104	0.2640073551792443	0.2825664797348721	0.2805909794114133	0.2992482912309369	0.29708346855189327	0.3306965033297928	0.3281764752895073	0.11840102009168693	0.11788017363220901	0.0645715913028404	0.1149963103430025	0.06411484573577297	0.11418288672911103
0.7781067554847866	0.23397176970739117	0.23254981657621507	0.2660848122413055	0.2642979972655157	0.2828667060655551	0.28088908208380464	0.29955607081623126	0.29738903913455056	0.3310187611554155	0.3284963600687456	0.11832873172132434	0.11780821676494338	0.06427119833886152	0.11515102234268682	0.06381657133482577	0.11433649316295913
0.7827952401129585	0.23425040039543474	0.23282657070350618	0.26637790402819184	0.26458904770915936	0.28316733554830037	0.2811875850272933	0.2998642455254318	0.29769500205169785	0.33134139940761625	0.32881662264971223	0.11825637103375619	0.11773618788797195	0.06397187836606477	0.11530535765948713	0.06351936240153933	0.11448972556265602
0.7875119752195561	0.2345294574268208	0.23310374802342718	0.266671406241712	0.26488050561064247	0.2834683671976894	0.2814864872633905	0.30017281429348186	0.29800135624610885	0.33166441686979703	0.3291372618253519	0.1181839384159791	0.11766408738645696	0.06367362943384336	0.11545931425317946	0.06322321699873967	0.11464258190268595
0.792257131027923	0.23480894004392702	0.2333813477826683	0.2669653179708176	0.2651723700649819	0.2837698000229709	0.281785787808313	0.3004817760501466	0.2983081006554153	0.3319878123204603	0.32945827638374336	0.11811143425627352	0.11759191564683966	0.0633764495783744	0.11561289007612885	0.06292813317614687	0.11479506015020746
0.7970308787870847	0.2350888474833119	0.23365936922214478	0.26725963829894844	0.2654646401617236	0.2840716330280418	0.28208548567296454	0.30079112971999544	0.2986152342120903	0.3323115845331959	0.3297796651080862	0.11803885894420503	0.1175196730568399	0.06308033682278946	0.11576608307314729	0.06263410897049937	0.11494715826481894
0.8018333907779276	0.23536917897568932	0.23393781157697136	0.26755436630401097	0.2657573149849202	0.28437386521142677	0.2823855798629153	0.3011008742223835	0.29892275584342964	0.33263573227666515	0.3301014267766855	0.11796621287062133	0.11744736000545658	0.06278528917725268	0.1159188911812663	0.062341142405689	0.1150988741984662
0.8066648403194178	0.23564993374590268	0.2342166740764369	0.2678495010583555	0.26605039361310945	0.28467649556625824	0.28268606937838214	0.30141100847143343	0.2992306644715338	0.3329602543145864	0.33042356016293734	0.11789349642765479	0.11737497688296676	0.062491304639284095	0.11607131232990042	0.062049231493052304	0.11525020589552071
0.8115254017748545	0.23593111101290035	0.2344959559439795	0.26814504162875535	0.2663438751192929	0.2849795230802568	0.2829869532142091	0.301721531376018	0.2995389590132902	0.3332851494057215	0.3307460640353146	0.11782071000872127	0.11730252408092473	0.062198381193915964	0.11622334444071925	0.06175837423149133	0.11540115129257345
0.8164152505581643	0.23621270998970847	0.23477565639715983	0.2684409870763836	0.2666377585709127	0.2852829467357099	0.2832882303598461	0.3020324418397398	0.2998476383803536	0.33361041630385857	0.33106893715735075	0.11774785400851816	0.11723000199216232	0.06190651681383841	0.11637498542752667	0.06146856860769745	0.11555170831851314
0.8213345631402307	0.23649472988340647	0.2350557746476372	0.2687373364567917	0.26693204302983126	0.28558676550945267	0.28358989979933036	0.3023437387609151	0.3001567014791299	0.33393605375779895	0.331392178287627	0.1176749288230271	0.117157411010789	0.061615709459658774	0.11652623319627509	0.061179812596339644	0.11570187489440542
0.8262835170552626	0.23677716989509956	0.23533630990114143	0.2690340888198862	0.26722672755230686	0.28589097837284566	0.2838919605112638	0.3026554210325523	0.3004661472107547	0.33426206051134033	0.3317157861797545	0.11760193484950995	0.11708475153219079	0.06132595707991584	0.11667708564477408	0.06089210416011781	0.11585164893322997
0.8312622909072027	0.23706002921989303	0.2356172613574482	0.2693312432099058	0.26752181118897206	0.28619558429175485	0.2841944114687936	0.3029674875423345	0.30077597447107607	0.3345884353032617	0.33203975958236015	0.1175288724865128	0.11701202395303095	0.06103725761150969	0.11682754066303147	0.06060544125016776	0.1160010283401931
0.8362710643761712	0.23734330704686604	0.2358986282103527	0.26962879866539957	0.26781729298481133	0.28650058222653096	0.2844972516395912	0.30327993717260043	0.30108618215063543	0.33491517686730826	0.33236409723907145	0.1174557421338624	0.11693922867124926	0.0607496089797408	0.11697759613286962	0.060319821806075424	0.11615001101237254
0.8413100182249524	0.23762700255904434	0.23618040964764214	0.2699267542192027	0.2681131719791372	0.28680597113198736	0.2848004799858307	0.30359276880032426	0.3013967691346473	0.3352422839321743	0.3326887978884994	0.11738254419266797	0.11686636608606144	0.060463009098448595	0.11712724992796097	0.06003524375611846	0.11629859483878846
0.8463793343055166	0.23791111493337405	0.23646260485107062	0.27022510889841433	0.26840944720556836	0.2871117499573796	0.28510409546416854	0.30390598129709673	0.3017077343029816	0.33556975522148874	0.33301386026422414	0.11730927906531921	0.11679343659796043	0.06017745587031342	0.11727649991375699	0.05975170501746874	0.11644677770037504
0.8514791955655843	0.23819564334069432	0.23674521299633147	0.27052386172437326	0.26870611769200564	0.28741791764638297	0.2854080970257214	0.30421957352910506	0.3020190765301423	0.3358975894537973	0.33333928309477745	0.11723594715548814	0.11672044060871357	0.05989294718694538	0.11742534394743842	0.05946920349624918	0.11659455746961811
0.8566097860552276	0.2384805869457102	0.23702823325303018	0.27082301171263506	0.2690031824606087	0.2877244731370719	0.2857124836160447	0.3045335443571135	0.3023307946852491	0.33622578534254755	0.3336650651036273	0.11716254886812752	0.11664737852136609	0.059609480929118774	0.11757377987783713	0.05918773708788194	0.11674193201092464
0.861771290933513	0.2387659449069655	0.2373116647846579	0.2711225578729478	0.26930064052777286	0.2880314153618969	0.28601725417511137	0.304847892636443	0.30264288763201663	0.33655434159607134	0.33399120500916124	0.1170890846094723	0.11657425074023785	0.059327054966853865	0.11772180554533662	0.05890730367713104	0.11688889918031009
0.8669638964751838	0.23905171637681516	0.23759550674856378	0.2714224992092288	0.26959849090410526	0.28833874324766356	0.2863224076372896	0.30516261721695115	0.30295535422873493	0.3368832569175688	0.3343177015246696	0.11701555478703697	0.11650105767092395	0.05904566715978632	0.11786941878197865	0.05862790113840077	0.1170354568254055
0.8721877900773816	0.23933790050139778	0.23787975829592803	0.2717228347195403	0.26989673259440083	0.28864645571551006	0.28662794293132143	0.305477716943012	0.30326819332824956	0.33721253000509155	0.33464455335832954	0.11694195980961754	0.11642779972029739	0.058765315357128145	0.11801661741116476	0.05834952733574639	0.117181602785287
0.877443160266411	0.23962449642060757	0.2381644185717335	0.2720235633960648	0.27019536459761856	0.2889545516808845	0.2869338589802994	0.30579319065349553	0.30358140377794046	0.3375421595515249	0.334971759213187	0.11686830008729261	0.11635447729650532	0.058485997397927036	0.11816339924772734	0.05807218012314408	0.11732733489051128
0.8827301967045416	0.23991150326806673	0.23844948671473867	0.27232468422508177	0.270494385906857	0.2892630300535229	0.2872401547016452	0.3061090371817467	0.3038949844197016	0.33787214424457185	0.3352993177871402	0.11679457603141939	0.11628109080897002	0.05820771111130796	0.1183097620978728	0.05779585734474324	0.1174726509631725
0.8880490901968541	0.24019892017109698	0.23873496185744966	0.27262619618694217	0.2707937955093303	0.28957188973742615	0.2875468290070873	0.3064252553555651	0.3042089340899211	0.33820248276673476	0.33562722777292303	0.11672078805463729	0.11620764066839079	0.05793045431650512	0.11845570375901104	0.05752055683484869	0.11761754881657538
0.8934000326981257	0.24048674625069139	0.23902084312609176	0.27292809825604397	0.2710935923863434	0.28988112963083734	0.28785388080263724	0.3067418439971834	0.30452325161945953	0.33853317379529824	0.33595548785808665	0.11664693657086657	0.11613412728674202	0.05765422482314975	0.11860122201987622	0.05724627641824398	0.11776202625537024
0.8987832173197573	0.24077498062148603	0.2393071296405817	0.27323038940080774	0.27139377551326754	0.29019074862621885	0.28816130898856807	0.3070588019232471	0.30483793583362934	0.33886421600231187	0.3362840967249825	0.11657302199530882	0.11606055107727384	0.057379020431397976	0.1187463146603207	0.05697301391026954	0.11790608107538247
0.904198838336744	0.24106362239173126	0.23959382051449868	0.2735330685836511	0.271694343859515	0.29050074561022915	0.28846911245939016	0.30737612794479213	0.3051529855521732	0.3391956080545719	0.3366130530507443	0.11649904474444601	0.11598691245451234	0.05710483893209428	0.11889097945127958	0.05670076711705363	0.11804971106365514
0.9096470911946843	0.2413526706632629	0.2398809148550566	0.2738361347609639	0.27199529638851533	0.2908111194636995	0.28877729010382935	0.3076938208672245	0.305468399589244	0.3395273486136036	0.33694235550727114	0.11642500523604256	0.11591321183425977	0.05683167810694556	0.1190352141547919	0.05642953383563665	0.11819291399832821
0.915128172516836	0.2416421245314736	0.24016841176307466	0.2741395868830831	0.2722966320576886	0.2911218690616105	0.2890858408048023	0.3080118794902979	0.30578417675338154	0.3398594363356432	0.33727200276120817	0.11635090388914192	0.11583944963359351	0.05655953572863481	0.11917901652373786	0.05615931185413103	0.11833568764854618
0.9206422801112097	0.2419319830852831	0.2404563103329488	0.2744434238942662	0.2725983498184213	0.2914329932730682	0.28939476343939435	0.3083303026080921	0.30610031584749253	0.34019186987161915	0.33760199347392933	0.11627674112407176	0.1157656262708682	0.05628840956110537	0.11932238430208031	0.05589009895193797	0.11847802977447941
0.9261896129777101	0.2422222454071098	0.2407446096526226	0.27474764473266716	0.27290044861604024	0.2917444909612812	0.2897040568788348	0.3086490890089916	0.3064168156688278	0.3405246478671344	0.3379323263015185	0.11620251736243971	0.11569174216571414	0.056018297359614166	0.11946531522453085	0.05562189289979713	0.11861993812711802
0.931770371315315	0.24251291057284055	0.24103330880355808	0.27505224833030933	0.27320292738978713	0.29205636098353527	0.29001371998847364	0.30896823747566243	0.3067336750089607	0.3408577689624472	0.33826299989475167	0.1161282330271352	0.11561779773903878	0.055749196870927165	0.11960780701659957	0.055354691460152594	0.11876141044853483
0.9373847565293029	0.24280397765180164	0.24132240686070666	0.2753572336130602	0.2735057850727935	0.2923686021911707	0.29032375162775836	0.30928774678503124	0.3070508926537655	0.3411912317924529	0.33859401289907803	0.11605388854233034	0.11554379341302472	0.05548110583352539	0.11974985739465893	0.05508849238708535	0.11890244447142351
0.9430329712385201	0.24309544570672884	0.24161190289247908	0.2756625995006049	0.27380902059205336	0.29268121342955744	0.2906341506502082	0.3096076157082619	0.3073684673833943	0.341525034986665	0.3389253639546009	0.11597948433347906	0.11546972961113333	0.05521402197765468	0.11989146406552464	0.054823293426537134	0.11904303791915538
0.9487152192826929	0.24338731379373732	0.24190179596071604	0.27596834490642014	0.2741126328683981	0.29299419353807	0.2909449159033912	0.3099278430107331	0.30768639797225494	0.34185917716919534	0.339257051696059	0.1159050208273171	0.11539560675810219	0.054947943025627666	0.12003262472681797	0.05455909231660527	0.11918318850597842
0.9544317057297852	0.24367958096229206	0.24219208512065862	0.27627446873774775	0.2744166208164703	0.2933075413500645	0.2912560462288997	0.31024842745201636	0.30800468318898894	0.3421936569587362	0.3395890747528079	0.11583049845186377	0.11532142527994634	0.05468286669188771	0.12017333706672417	0.054295886787556924	0.1193228939367117
0.9601826368833979	0.24397224625517733	0.24248276942091826	0.27658096989556824	0.27472098334469713	0.2936212556928525	0.2915675404623256	0.3105693677858526	0.3083233217964486	0.3425284729685405	0.3399214317488005	0.11575591763642101	0.11524718560395907	0.054418790683158136	0.12031359876380776	0.054033674561981826	0.11946215190665299
0.9659682202902156	0.24426530870846613	0.24277384790344575	0.27688784727457344	0.2750257193552632	0.29393533538767685	0.2918793974332351	0.31089066276012883	0.30864231255167307	0.3428636238064011	0.3402541213025667	0.11568127881157411	0.11517288815871071	0.05415571269865538	0.12045340748711197	0.05377245335502323	0.11960096010164989
0.9717886647474951	0.24455876735149004	0.24306531960350222	0.2771950997631402	0.2753308277440852	0.29424977924968637	0.292191615965145	0.31121231111685543	0.308961654205867	0.34319910807463316	0.3405871420271955	0.1156065824091913	0.11509853337404999	0.05389363043020268	0.12059276089613746	0.053512220874523564	0.11973931619810685
0.9776441803106027	0.2448526212068085	0.24335718354962813	0.2775027262433035	0.2756363074007838	0.294564586087911	0.29250419487549706	0.3115343115921434	0.3092813455043768	0.34353492437005323	0.3409204925303144	0.11553182886242598	0.11502412168110555	0.05363254156241837	0.12073165664064334	0.053252974821091925	0.11987721786265126
0.9835349783005937	0.2451468692901777	0.24364943876361222	0.27781072559072867	0.2759421572086572	0.29487975470523614	0.2928171329756325	0.31185666291617964	0.3096013851866666	0.34387107128395944	0.3412541714140698	0.11545701860571447	0.11494965351228403	0.05337244377281891	0.12087009236063295	0.05299471288833857	0.1200146627523182
0.9894612713118381	0.2454415106105197	0.24394208426046177	0.27811909667468415	0.27624837604465413	0.29519528389837735	0.29313042907076764	0.3121793638132044	0.30992177198629567	0.34420754740211146	0.34158817727510676	0.11538215207477931	0.1148751293012712	0.053113334731989426	0.12100806568635392	0.05273743276301346	0.12015164851445803
0.9954232732196957	0.24573654416989155	0.24423511904837078	0.27842783835801455	0.2765549627793462	0.29551117245785474	0.29344408195996763	0.3125024130014868	0.31024250463089464	0.3445443513047104	0.34192250870454965	0.11530722970662606	0.11480054948303292	0.052855212103771976	0.1211455742381844	0.05248113212511285	0.1202881727865659
1.0014211991882311	0.24603196896345342	0.2445285421286893	0.2787369494971121	0.27686191627690043	0.29582741916796695	0.2937580904361212	0.31282580919330144	0.3105635818421417	0.3448814815663784	0.34225716428798114	0.11523225193954771	0.11472591449381661	0.05259807354533308	0.12128261562656206	0.052225808648067584	0.12042423319633855
1.0074552656779823	0.24632778397943764	0.2448223524958921	0.2790464289418894	0.2771692353950519	0.29614402280676555	0.29407245328591497	0.313149551094904	0.3108850023357382	0.3452189367561378	0.34259214260542187	0.11515721921312229	0.11465122477114777	0.05234191670743016	0.12141918745206937	0.05197145999888164	0.12055982736161752
1.013525690453769	0.24662398819911696	0.24511654913754766	0.2793562755357517	0.277476918985076	0.2964609821460289	0.2943871692898074	0.3134736374065074	0.3112067648213859	0.34555671543739136	0.3429274422313108	0.11508213196821424	0.11457648075383604	0.05208673923445062	0.12155528730519194	0.051718083838263595	0.12069495289019727
1.0196326925925556	0.2469205805967728	0.2454111310342862	0.2796664881155681	0.2777849658917603	0.29677829595123584	0.29470223722200284	0.3137980668222572	0.3115288680027612	0.3458948161679006	0.34326306173448334	0.11500699064697545	0.11450168288197	0.05183253876456462	0.12169091276626176	0.051465677820775824	0.12082960737988913
1.0257764924913542	0.24721756013966303	0.24570609715976804	0.27997706551164375	0.2780933749533765	0.29709596298153895	0.29501765585042516	0.3141228380302069	0.31185131057749177	0.34623323749976465	0.3435989996781511	0.11493179569284459	0.11442683159692195	0.0515793129299027	0.12182606140549979	0.05121423959496241	0.12096378841845024
1.0319573118751795	0.24751492578799017	0.24600144648065217	0.28028800654769104	0.2784021450016522	0.2974139819897386	0.29533342393669165	0.3144479497122934	0.312174091237132	0.3465719779794003	0.34393525461988095	0.1148565475505484	0.11435192734134701	0.051327059356793825	0.12196073078312253	0.050963766803576505	0.1210974935836262
1.0381753738050519	0.24781267649486938	0.2462971779565639	0.2805993100408018	0.2787112748617433	0.2977323517222565	0.29564954023608675	0.31477340054431296	0.31249720866713854	0.34691103614751995	0.34427182511157445	0.11478124666610269	0.11427697055918289	0.05107577566570498	0.12209491844890152	0.05071425708361588	0.12123072044284555
1.0444309026860459	0.24811081120629566	0.24659329054006301	0.2809109748014178	0.2790207633522042	0.2980510709191078	0.2959660034975348	0.3150991891958952	0.31282066154684474	0.3472504105391104	0.34460870969944535	0.11470589348681186	0.11420196169565147	0.050825459471479206	0.1222286219422486	0.05046570806645434	0.12136346655329078
1.05072412427539	0.24840932886111136	0.24688978317661128	0.28122299963330194	0.2793306092849602	0.29837013831387493	0.29628281246357363	0.31542531433047816	0.31314444854943635	0.3475900996834109	0.34494590692399896	0.11463048846127015	0.11412690119725863	0.05057610838353099	0.12236183879235085	0.05021811737808335	0.12149572946189835
1.057055265690613	0.24870822839097378	0.24718665480453977	0.2815353833335099	0.2796408114652779	0.29868955263368047	0.2965999658703276	0.315751774605284	0.3134685683419263	0.3479301021038926	0.3452834153200107	0.1145550320393623	0.11405178951179575	0.05032772000597063	0.1224945665180428	0.04997148263919726	0.1216275067053374
1.0634245554177415	0.2490075087203224	0.24748390435501733	0.2818481246923606	0.27995136869173737	0.29900931259916	0.29691746244748085	0.31607856867129275	0.3137930195851302	0.348270416318236	0.34562123341650486	0.11447952467226373	0.11397662708834029	0.050080291937604215	0.12262680262744396	0.049725801465289265	0.1217587958097468
1.0698322233195456	0.24930716876634512	0.24778153075201645	0.28216122249340625	0.28026227975620177	0.29932941692443377	0.29723530091824923	0.3164056951732167	0.3141178009336394	0.34861104083830846	0.34595935973673114	0.11440396681244173	0.1139014143772551	0.0498338217722214	0.12275854461830704	0.0494810714668219	0.1218895942908631
1.0762785006438331	0.24960720743894646	0.24807953291228135	0.28247467551340444	0.28057354344378893	0.29964986431708046	0.29755347999935394	0.3167331527494758	0.31444291103579713	0.3489519741701439	0.34629779279814454	0.11432835891365548	0.11382615183019114	0.04958830709872686	0.12288978997783317	0.049237290249440235	0.12201989965399918
1.0827636200317978	0.2499076236407128	0.2483779097452951	0.28278848252228683	0.28088515853284207	0.29997065347810864	0.2978719984009937	0.3170609400321704	0.31476834853367214	0.3492932148139184	0.3466365311123828	0.11425270143095749	0.11375083990008586	0.04934374550116161	0.1230205361824872	0.04899445541393277	0.12214970939380265
1.089287815526412	0.25020841626688034	0.24867666015324563	0.2831026422831307	0.2811971237948997	0.3002917831019293	0.2981908548268168	0.3173890556470568	0.31509411206303306	0.3496347612639296	0.3469755731852434	0.11417699482069442	0.11367547904116661	0.04910013455892681	0.12315078069809715	0.04875256455650856	0.12227902099430565
1.0958513225808764	0.2505095842053004	0.24897578303099285	0.2834171535521285	0.2815094379946663	0.3006132518763275	0.29851004797389363	0.31771749821351997	0.3154202002533224	0.34997661200857366	0.34731491751666227	0.11410123954050658	0.11360006970894918	0.048857471846876166	0.12328052097964814	0.04851161526882919	0.12240783192886795
1.1024543780671139	0.25081112633640645	0.24927527726603546	0.2837320150785577	0.28182209988998264	0.3009350584824348	0.29882957653268866	0.318046266344548	0.3157466117276305	0.35031876553032215	0.3476545626006905	0.11402543604933017	0.11352461236023911	0.04861575493551129	0.1234097544714956	0.04827160513826101	0.12253613966019827
1.1090972202843215	0.25111304153318	0.24957514173847703	0.2840472256047512	0.2821351082317956	0.30125720159470065	0.29914943918703263	0.31837535864670585	0.3160733451026698	0.3506612203057	0.3479945069254724	0.1139495848073977	0.11344910745313326	0.0483749813910066	0.12353847860700284	0.04803253174787869	0.12266394164016248
1.115780088967567	0.25141532866111627	0.2498753753209922	0.2843627838660664	0.282448461764128	0.30157967988086404	0.2994696346140939	0.31870477372010797	0.31640039898874794	0.3510039748052623	0.34833474897322225	0.11387368627623727	0.11337355544702041	0.04813514877542602	0.1236666908086903	0.04779439267666419	0.12279123530986169
1.1225032252964444	0.2517179865781909	0.2501759768787934	0.28467868859085543	0.28276215922404935	0.3019024920019252	0.299790161484351	0.3190345101583932	0.31672777198974195	0.35134702749357155	0.34867528722020213	0.11379774091867603	0.11329795680258038	0.04789625464680469	0.12379438848808633	0.047557185499584875	0.12291801809940495
1.1292668719037753	0.25202101413482453	0.2504769452695956	0.28499493850043367	0.28307619934164346	0.3022256366121165	0.30011101846156263	0.31936456654869616	0.3170554627030706	0.35169037682917387	0.3490161201366975	0.11372174919883875	0.11322231198178788	0.047658296559255575	0.1239215690456561	0.047320907787756994	0.12304428742801576
1.1360712728843656	0.2523244101738492	0.25077827934358354	0.2853115323090497	0.28339058083998026	0.30254911235887383	0.30043220420274075	0.31969494147162203	0.3173834697196693	0.35203402126457656	0.34935724618699593	0.11364571158215082	0.11314662144791113	0.047421272063211006	0.12404822987090824	0.04708555710861262	0.12317004070400372
1.1429166738038161	0.25262817353047357	0.2510799779433765	0.2856284687238545	0.28370530243508363	0.3028729178828082	0.3007537173581209	0.3200256335012186	0.3177117916239617	0.35237795924622445	0.34969866382936254	0.11356962853533682	0.11307088566551284	0.047185178705383635	0.12417436834218165	0.04685113102589611	0.12329527532455842
1.1498033217073829	0.25293230303224784	0.2513820399039941	0.2859457464448699	0.284020362835901	0.30319705181767553	0.3010755565711334	0.32035664120494906	0.3180404269938335	0.3527221892144755	0.35004037151601686	0.1134935005264226	0.11299510510045273	0.04695001402901866	0.12429998182663837	0.04661762709988082	0.12341998867574233
1.1567314651288954	0.2532367974990293	0.25168446405282174	0.28626336416495785	0.2843357607442726	0.30352151279034884	0.30139772047837443	0.32068796314366554	0.3183693744006055	0.35306670960357894	0.35038236769310965	0.11341732802473799	0.11291928021988752	0.04671577557394002	0.12442506768024941	0.046385042887507666	0.12354417813260454
1.1637013540997225	0.25354165574294724	0.2519872492095758	0.28658132056978913	0.28465149485490066	0.30384629942078745	0.30172020770957725	0.3210195978715805	0.31869863240900576	0.35341151884164956	0.3507246508006991	0.11334111150091339	0.11284341149227033	0.04648246087668184	0.12454962324756735	0.04615337594242064	0.12366784105886808
1.1707132401577995	0.2538468765683675	0.252290394186269	0.2868996143378115	0.28496756385531746	0.3041714103220085	0.3020430168875822	0.32135154393623994	0.3190281995771426	0.3537566153506449	0.3510672192727269	0.11326485142688514	0.11276749938735459	0.04625006747065896	0.12467364586202478	0.04592262381515866	0.1237909748070507
1.177767376356704	0.25415245877185766	0.25259389778717467	0.2872182441402191	0.2852839664258545	0.30449684410005706	0.30236614662830796	0.3216837998784958	0.31935807445647707	0.35410199754634125	0.3514100715369945	0.11318854827589407	0.11269154437619334	0.046018592886234444	0.12479713284555771	0.04569278405323729	0.12391357671844361
1.1848640172747877	0.25445840114215107	0.2528977588087926	0.2875372086409194	0.28560070123961134	0.30482259935397626	0.30268959554072167	0.32201636423247754	0.3196882555917955	0.35444766383830895	0.3517532060151392	0.1131122025224878	0.11261554693114069	0.045788034650886544	0.12492008150874057	0.04546385420129084	0.12403564412290535
1.1920034190243662	0.2547647024601119	0.2532019760398131	0.28785650649650285	0.28591776696242327	0.3051486746757777	0.3030133622268093	0.3223492355255649	0.3200187415211809	0.35479361262988857	0.3520966211226096	0.1130358146425206	0.11253950752585178	0.04555839028921227	0.12504248915056593	0.04523583180112922	0.12415717433888318
1.1991858392609598	0.2550713614986986	0.25350654826108154	0.28817613635620953	0.2862351622528302	0.30547506865041085	0.3033374452815458	0.3226824122783589	0.32034953077598644	0.35513984231816575	0.352440315268642	0.11295938511315555	0.11246342663528612	0.04532965732317251	0.1251643530585369	0.04500871439193688	0.12427816467342723
1.2064115371925936	0.2553783770229287	0.2538114742455628	0.28849609686189814	0.28655288576204435	0.3058017798557335	0.30366184329286533	0.3230158930046546	0.3206806218808059	0.3554863512939478	0.3527842868562349	0.11288291441286473	0.11238730473570639	0.04510183327219153	0.12528567050870265	0.044782499510372276	0.12439861242219763
1.2136807735891502	0.25568574778984304	0.2541167527583064	0.2888163866480134	0.28687093613391906	0.30612880686248145	0.30398655484163156	0.3233496762114123	0.3210120133534472	0.3558331379417382	0.35312853428212654	0.11280640302143104	0.1123111423046808	0.04487491565317825	0.125406438765296	0.044557184690578566	0.1245185148690453
1.2209938107917835	0.25599347254846855	0.25442238255640914	0.28913700434155326	0.2871893120049153	0.3064561482342375	0.30431157850160595	0.3236837603987289	0.32134370370490223	0.3561802006397121	0.35347305593676726	0.11272985141994966	0.11223493982108428	0.04464890198069682	0.12552665508095373	0.04433276746440029	0.12463786928640985
1.2283509127223842	0.2563015500397832	0.2547283623889803	0.28945794856203727	0.28750801200407095	0.30678380252740167	0.3046369128394197	0.32401814405980955	0.32167569143932034	0.3565275377596912	0.35381785020429785	0.11265326009082698	0.11215869776509939	0.0444237897671087	0.12564631669660287	0.04410924536150773	0.12475667293509218
1.2357523448931043	0.25660997899667887	0.25503469099710513	0.2897792179214731	0.28782703475296734	0.30711176829116005	0.30496255641454134	0.324352825680939	0.3220079750539784	0.356875147667119	0.35416291546252254	0.11257662951778542	0.11208241661821672	0.044199576522657935	0.12576542084138964	0.04388661590940757	0.1248749230641053
1.2431983744159416	0.25691875814392506	0.25534136711380867	0.29010081102432456	0.28814637886569716	0.30744004406745434	0.3052885077792473	0.3246878037414527	0.32234055303925274	0.3572230287210358	0.35450825008288495	0.1124999601858615	0.1120060968632374	0.043976259755531544	0.12588396473261554	0.04366487663363472	0.12499261691082353
1.2506892700123766	0.25722788619813214	0.2556483894640192	0.29042272646747813	0.28846604294883194	0.30776862839095054	0.30561476547859096	0.32502307671370767	0.32267342387859066	0.35757117927405274	0.35485385243044293	0.11242325258140869	0.11192973898427376	0.04375383697201585	0.12600194557565914	0.04344402505781986	0.1251097517007338
1.2582253020230734	0.2575373618677146	0.25595575676453186	0.29074496284021006	0.2887860256013889	0.30809751978900807	0.3059413280503713	0.3253586430630534	0.3230065860484808	0.3579195976723272	0.3551997208638428	0.11234650719209795	0.11185334346675038	0.04353230567663502	0.12611936056406137	0.043224058703795976	0.1252263246474783
1.2658067424176331	0.25784718385285404	0.2562634677239719	0.2910675187241536	0.2891063254147982	0.3084267167816489	0.3062681940251024	0.3256945012478031	0.32334003801842476	0.35826828225553686	0.35554585373529457	0.11226972450691976	0.11177691079740619	0.043311663372211484	0.12623620687943315	0.043004975091765374	0.12534233295298236
1.2734338648044117	0.2581573508454626	0.2565715210427584	0.2913903926932657	0.28942694097287064	0.3087562178815262	0.30659536192598313	0.32603064971920404	0.32367377825090776	0.3586172313568546	0.35589224939054676	0.11219290501618412	0.11170044146429338	0.04309190755992276	0.12635248169115698	0.04278677174030676	0.12545777380705658
1.2811069444403917	0.25846786152914447	0.25687991541306626	0.29171358331379255	0.28974787085176285	0.30908602159389176	0.30692283026886413	0.3263670869214073	0.3240078052013691	0.3589664433029215	0.3562389061688596	0.11211604921152345	0.11162393595678304	0.042873035739521725	0.12646818215674926	0.042569446166528024	0.12557264438759574
1.2888262582411194	0.2587787145791604	0.2571886495187906	0.2920370891442379	0.2900691136199461	0.30941612641656674	0.30725059756221834	0.32670381129144027	0.32434211731817364	0.3593159164138228	0.356585822402981	0.11203915758589311	0.11154739476556189	0.04265504540938636	0.12658330542159746	0.04235299588619057	0.12568694186050067
1.296592084790695	0.25908990866238846	0.25749772203550814	0.29236090873532794	0.2903906678381711	0.3097465308399077	0.3075786623071083	0.3270408212591747	0.32467671304258106	0.35966564900306075	0.3569329964191191	0.11196223063357268	0.11147081838263659	0.042437934066533956	0.1266978486187753	0.04213741841375196	0.12580066337948637
1.3044047043518285	0.2594014424372874	0.2578071316304408	0.29268504062997797	0.29071253205943554	0.3100772333467761	0.307907022997155	0.32737811524729804	0.3250115908087173	0.3600156393775283	0.35728042653691755	0.1118852688501672	0.11139420730133413	0.04222169920693375	0.12681180886939103	0.04192271126256131	0.12591380608633074
1.312264398875954	0.2597133145538592	0.25811687696241836	0.29300948336325905	0.2910347048289502	0.3104082324125066	0.30823567811850683	0.32771569167128384	0.3253467490435445	0.3603658858374845	0.3576281110694295	0.11180827273260956	0.11131756201630358	0.04200633832536127	0.126925183282097	0.04170887194484507	0.1260263671105335
1.320171452013404	0.2600255236536103	0.25842695668184035	0.293334235462363	0.29135718468410515	0.31073952650487363	0.3085646261498066	0.3280535489393605	0.3256821861668309	0.36071638667652633	0.35797604832309043	0.11173124277916086	0.1112408830235166	0.04179184891564347	0.1270379689532959	0.04149589797186337	0.1261383435693304
1.3281261491236485	0.26033806836951434	0.2587373694306384	0.29365929544656905	0.2916799701544356	0.31107111408406085	0.30889386556216053	0.3283916854524823	0.3260179005911212	0.3610671401815635	0.35832423659769286	0.11165417948941259	0.1111641708202702	0.04157822847075465	0.1271501629670766	0.04128378685400946	0.12624973256775718
1.3361287772855897	0.26065094732597344	0.25904811384223886	0.2939846618272091	0.29200305976158825	0.3114029936026277	0.30922339481910555	0.3287300996042982	0.32635389072170623	0.36141814463279115	0.35867267418635973	0.1115770833642876	0.11108742590518768	0.041365474482894626	0.12726176239520015	0.04107253610093409	0.12636053119866375
1.3441796253079266	0.26096415913878107	0.25935918854152495	0.29431033310763416	0.2923264520192876	0.31173516350547825	0.30955321237657835	0.32906878978112253	0.3266901549565936	0.36176939830366456	0.3590213593755181	0.11149995490604173	0.11101064877821976	0.04115358444352779	0.12737276429692201	0.04086214322155968	0.1264707365424229
1.352278983739575	0.2612777024150821	0.25967059214479765	0.2946363077831785	0.29265014543330026	0.31206762222982715	0.3098833166828813	0.3294077543619031	0.3270266916864756	0.36212089946087067	0.3593702904448722	0.11142279461826586	0.11093383994064615	0.04094255584351103	0.12748316571888552	0.0406526057241976	0.1265803456669019
1.3604271448801535	0.26159157575333564	0.25998232325973863	0.29496258434112604	0.2929741385014019	0.312400368205168	0.31021370617865135	0.32974699171819155	0.32736349929470054	0.3624726463643023	0.35971946566737667	0.11134560300588683	0.11085699989507838	0.04073238617329267	0.12759296369549844	0.040443921116757764	0.1266893556278177
1.3686244027905345	0.2619057777432759	0.26029438048537185	0.29528916126067567	0.2932984297133428	0.3127333998532409	0.3105443792968277	0.3300865002141126	0.32770057615724196	0.36282463726703135	0.3600688833092111	0.11126838057516913	0.1107801291454596	0.04052307292285917	0.12770215524842143	0.040236086906695334	0.1267977634682893
1.3768710533034536	0.2622203069658735	0.26060676241202435	0.2956160370129058	0.29362301755081216	0.3130667155879987	0.3108753344626182	0.3304262782063328	0.32803792064266685	0.3631768704152813	0.3604185416297513	0.11119112783371678	0.1107032281970668	0.0403146135818524	0.12781073738665327	0.040029100601127965	0.12690556621879523
1.3851673940341884	0.2625351619932965	0.26091946762128837	0.29594321006073954	0.2939479004874043	0.3134003138155745	0.3112065700934673	0.33076632404402967	0.3283755311121062	0.3635293440483999	0.3607684388815435	0.11111384529047524	0.1106262975565135	0.04010700563976499	0.12791870710675823	0.039822959707009886	0.1270127608974363
1.3935137243912972	0.2628503413888718	0.2612324946859826	0.2962706788589101	0.29427307698858407	0.31373419293424915	0.31153808459902327	0.33110663606886087	0.32871340591922366	0.36388205639883275	0.3611185733102772	0.11103653345573174	0.11054933773174891	0.039900246585933274	0.12802606139242556	0.03961766173112835	0.12711934450953777
1.4019103455874267	0.26316584370704554	0.2615458421701129	0.29659844185392537	0.2945985455116503	0.31406835133441674	0.31186987638110436	0.3314472126149329	0.329051543410184	0.36423500569209516	0.3614689431547572	0.11095919284111788	0.110472349232063	0.03969433390957633	0.12813279721449078	0.03941320418021732	0.127225314047827
1.410357560650181	0.2634816674933439	0.26185950862883395	0.2969264974840315	0.29492430450570284	0.31440278739855215	0.3122019438336671	0.3317880520087694	0.32938994192362325	0.3645881901467445	0.36181954664687727	0.11088182395961296	0.11039533256808544	0.03948926510008377	0.12823891153135492	0.03920958456114221	0.12733066649251867
1.4188556744330574	0.26379781128433477	0.2621734926084103	0.2972548441791797	0.2952503524116062	0.3147374995011783	0.3125342853427725	0.3321291525692807	0.32972859979061675	0.3649416079743541	0.36217038201159263	0.1108044273255417	0.11031828825178808	0.03928503764690561	0.12834440128830948	0.03900680038081461	0.12743539881085297
1.4274049936264492	0.2641142736075864	0.26248779264617617	0.29758348036098853	0.2955766876619541	0.3150724860088307	0.3128668992865521	0.33247051260773136	0.3300675153346476	0.3652952573794836	0.3625214474668917	0.11072700345457977	0.1102412167964872	0.03908164903969791	0.1284492634178207	0.03880484914635929	0.1275395079572874
1.4360058267687137	0.2644310529816297	0.2628024072704975	0.29791240444270956	0.2959033086810346	0.31540774528002596	0.31319978403517545	0.33281213042770935	0.330406686871576	0.36564913655965303	0.3628727412237692	0.11064955286375434	0.11016411871684534	0.03887909676849688	0.12855349483962186	0.038603728365284695	0.1276429908736887
1.4446584842573071	0.26474814791591755	0.26311733500073176	0.29824161482919104	0.29623021388479476	0.31574327566522675	0.3135329379508167	0.33315400432509357	0.33074611270960724	0.36600324370531356	0.36322426148619835	0.11057207607144452	0.11008699452887125	0.03867737832365492	0.1286570924602657	0.0384034355454439	0.12774584448889925
1.453363278359986	0.265065556910785	0.26343257434718864	0.2985711099168422	0.29655740168080424	0.31607907550680825	0.31386635938762025	0.3334961325880227	0.3310857911492605	0.36635757699982024	0.3635760064511032	0.11049457359738513	0.11000984474992499	0.038476491196039575	0.12876005317342987	0.038203968195148263	0.12784806571882967
1.4621205232260774	0.2653832784574095	0.2637481238110904	0.2989008880935973	0.29688487046822026	0.3164151431390243	0.31420004669166757	0.33383851349686294	0.3314257204833368	0.3667121346194042	0.36392797430833035	0.11041704596266752	0.10993266989871692	0.03827643287705129	0.1288623738597252	0.03800532382328825	0.12794965146659365
1.470930534897817	0.2657013110377711	0.26406398188453223	0.29923094773887915	0.2972126186377515	0.3167514768879732	0.31453399820094347	0.33418114532417614	0.3317658989968874	0.36706691473314373	0.36428016324062157	0.11033949368974204	0.10985547049531087	0.03807720085875843	0.12896405138673117	0.037807499939379596	0.12805059862218826
1.4797936313217521	0.2660196531246118	0.2643801470504422	0.2995612872235636	0.29754064457162227	0.31708807507156395	0.3148682122453015	0.3345240263346876	0.33210632496718173	0.36742191550293657	0.3646325714235849	0.11026191730241885	0.10977824706112503	0.03787879263394345	0.1290650826089177	0.03761049405367345	0.12815090406269292
1.48871013236022	0.26633830318139556	0.2646966177825416	0.2998919049099426	0.29786894664353614	0.3174249359994814	0.3152026871464311	0.33486715478525386	0.3324469966636758	0.36777713508347176	0.3649851970256678	0.11018431732587132	0.10970100011893616	0.03768120569616329	0.12916546436748888	0.03741430367719545	0.1282505646520562
1.4976803598028874	0.2666572596622678	0.26501339254530426	0.30022279915168787	0.2981975232186401	0.3177620579731521	0.3155374212178221	0.33521052892483044	0.33278791234797933	0.3681325716222004	0.3653380382081274	0.11010669428663729	0.10962373019287856	0.03748443753987374	0.12926519349058907	0.037218926321823886	0.12834957724108165
1.5067046373783677	0.26697652101201497	0.2653304697939173	0.3005539682938148	0.2985263726534884	0.3180994392857102	0.3158724127647314	0.3355541469944393	0.3331290702738245	0.36848822325930825	0.36569109312500314	0.11002904871261993	0.10954643780844804	0.03728848566051468	0.12936426679309676	0.03702435950046379	0.1284479386676196
1.5157832907659001	0.267296085666024	0.2656478479742396	0.3008854106726453	0.2988554932960058	0.3184370782219624	0.31620766008414875	0.33589800722713653	0.33347046868703284	0.3688440881276863	0.3660443599230884	0.10995138113309207	0.10946912349250283	0.0370933475545101	0.129462681076582	0.036830600726997176	0.12854564575621197
1.5249166476071065	0.26761595205024113	0.2659655255227628	0.3012171246157712	0.2991848834854514	0.31877497305835334	0.31654316146476164	0.3362421078479795	0.33381210582548354	0.3692001643529024	0.36639783674190146	0.10987369207869642	0.10939178777326679	0.03689902071944928	0.12956043312933474	0.03663764751640741	0.1286426953181703
1.5341050375178134	0.2679361185811318	0.26628350086656954	0.3015491084420178	0.299514541552382	0.31911312206293124	0.3168789151869213	0.3365864470739943	0.3341539799190805	0.3695564500531724	0.36675152171365716	0.10979598208144792	0.1093144311803306	0.03670550265406902	0.12965751972630812	0.03644549738488578	0.12873908415159718
1.5433487920999491	0.26825658366563915	0.2666017724232934	0.30188136046140635	0.299844465818615	0.3194515234953125	0.3172149195226077	0.33693102311414314	0.3344960891897196	0.3699129433393314	0.367105412963238	0.1097182516747368	0.10923705424465387	0.03651279085837089	0.12975393762897625	0.0362541478498386	0.1288348090412441
1.5526482449535108	0.26857734570114283	0.266920338601078	0.3022138789751171	0.3001746545971924	0.31979017560664674	0.3175511727353951	0.3372758341692905	0.33483843185125634	0.3702696423148043	0.3674595086081657	0.10964050139332886	0.10915965749856676	0.03632088283374202	0.1298496835855545	0.03606359643007906	0.12892986675869622
1.5620037316886017	0.2688984030754185	0.2672391977985365	0.3025466622754527	0.30050510619234366	0.32012907663958257	0.31788767308041765	0.33762087843217187	0.3351810061094737	0.37062654507557785	0.36781380675857256	0.10956273177336998	0.10908224147577408	0.036129776082923115	0.12994475433068686	0.03587384064572774	0.12902425406196016
1.5714155899375468	0.26921975416659577	0.2675583484047099	0.30287970864580005	0.3008358188994479	0.3204682248282311	0.31822441880433283	0.3379661540873587	0.33552381016204735	0.37098364971017017	0.3681683055171712	0.10948494335238619	0.10900480671135465	0.03593946811018256	0.1300391465855455	0.035684878018454214	0.1291179676958123
1.580884159367074	0.2695413973431175	0.2678777887990271	0.30321301636059395	0.30116679100499844	0.32080761839813204	0.3185614081452891	0.3383116593112268	0.3358668421985153	0.37134095429960273	0.36852300297922774	0.10940713666928688	0.10892735374176561	0.035749956421298634	0.13013285705775246	0.035496706071437956	0.12921100439151445
1.5904097816905756	0.2698633309636978	0.2681975173512622	0.3035465836852786	0.3014980207865638	0.321147255566217	0.3188986393328879	0.3386573922719221	0.3362101004002427	0.37169845691737	0.3688778972325303	0.10932931226436729	0.10884988310484474	0.035561238523705185	0.13022588244137978	0.03530932232946071	0.12930336086683525
1.5999928006804371	0.2701855533772809	0.26851753242149495	0.30388040887627127	0.30182950651275203	0.32148713454077527	0.31923611058815093	0.33900335112932783	0.33655358294038973	0.37205615562941124	0.3692329863573616	0.10925147067930897	0.10877239533981012	0.035373311926544915	0.1303182194169068	0.03512272431901309	0.129395033826043
1.6096335621804478	0.27050806292299867	0.2688378323600676	0.30421449018092317	0.30216124644317194	0.32182725352141744	0.3195738201234826	0.33934953403503054	0.3368972879838778	0.3724140484940796	0.3695882684264685	0.10917361245718475	0.10869489098726527	0.03518617414068004	0.13040986465117754	0.03493690956833717	0.12948601995996967
1.6193324141182788	0.2708308579301301	0.26915841550754527	0.3045488258374834	0.30249323882839735	0.3221676106990403	0.3199117661426374	0.3396959391322876	0.3372412136873577	0.3727721335621143	0.36994374150503406	0.10909573814245921	0.1086173705892001	0.034999822678852155	0.13050081479732256	0.034751875607511806	0.12957631594576924
1.6290897065180392	0.27115393671805793	0.26947928019467277	0.30488341407505953	0.3028254819099273	0.3225082042557908	0.3202499468406813	0.3400425645559922	0.33758535819917374	0.3731304088766096	0.37029940365064595	0.109017848280991	0.10853983468899325	0.034814255055660936	0.13059106649474472	0.03456761996844193	0.12966591844691777
1.6389057915129117	0.2714772975962277	0.26980042474233384	0.3052182531135807	0.3031579739201505	0.32284903236503	0.32058836040395877	0.3403894084326405	0.33792971965933266	0.37348887247298546	0.3706552529132694	0.10893994342003616	0.10846228383141512	0.03462946878768847	0.13068061636916894	0.03438414018505043	0.12975482411342654
1.6487810233578566	0.2718009388641051	0.2701218474615091	0.3055533411637592	0.30349071308230635	0.3231900931912978	0.32092700501005555	0.34073646888029774	0.33827429619946864	0.3738475223789581	0.3710112873352156	0.1088620241082497	0.10838471856262896	0.03444546139356319	0.1307694610325214	0.034201433793242586	0.129843029581437
1.6587157584424002	0.27212485881113413	0.27044354665323384	0.3058886764270524	0.30382369761044736	0.32353138489027666	0.3212658788277637	0.3410837440085642	0.33861908594281026	0.3742063566145102	0.37136750495111315	0.10878409089568841	0.10830713943019551	0.034262230393999005	0.13085759708289402	0.03401949833102691	0.1299305314735264
1.6687103553034934	0.27244905571669464	0.270765520608557	0.30622425709562473	0.3041569257094017	0.32387290560875526	0.32160498001704557	0.34143123191854163	0.33896408700414654	0.37456537319186034	0.3717239037878781	0.1087061443338135	0.10822954698307215	0.034079773311859185	0.130945021104516	0.033838331338534644	0.13001732639838082
1.6787651746384535	0.27277352785005954	0.27108776760849773	0.30656008135230894	0.30449039557473423	0.3242146534845926	0.3219443067289974	0.34177893070279824	0.3393092974897929	0.37492457011543345	0.37208048186468373	0.10862818497549179	0.10815194177161863	0.03389808767225588	0.13103172966778942	0.03365793035814235	0.13010341095104394
1.6888805793179813	0.2730982734703531	0.2714102859240047	0.3068961473705684	0.3048241053927097	0.3245566266466819	0.3222838571058146	0.34212683844533603	0.339654715497558	0.3752839453818312	0.37243723719293165	0.10855021337500027	0.1080743243475966	0.033717171002560775	0.1311177193291897	0.033478292934473686	0.13018878171271808
1.6990569343992543	0.2734232908265075	0.27173307381591244	0.30723245331445775	0.30515805334025303	0.32489882321491376	0.3226236292807541	0.3424749532215549	0.34000033911670907	0.37564349697980054	0.3727941677762204	0.10847223008802646	0.10799669526417584	0.03353702083251697	0.1312029866312372	0.033299416614465116	0.13027343525060786
1.7092946071391046	0.273748578157221	0.2720561295348997	0.3075689973385853	0.3054922375849123	0.32524124130014037	0.32296362137809914	0.34282327309822025	0.340346166427938	0.376003222890205	0.3731512716103165	0.10839423567167326	0.10791905507593265	0.033357634694271	0.131287528102483	0.03312129894750271	0.130357368118311
1.7195939670072704	0.2740741336909142	0.2723794513214476	0.30790577758807336	0.30582665628481986	0.3255838790041385	0.3233038315131233	0.3431717961334268	0.3406921955033278	0.3763631210859932	0.3735085466831246	0.10831623068445957	0.10784140433885547	0.03317901012240476	0.13137134025740238	0.032943937485374164	0.130440576855257
1.7299553856997325	0.27439995564568803	0.2727030374057953	0.3082427921985206	0.30616130758865373	0.3259267344195728	0.32364425779205275	0.34352052037656516	0.34103842440631693	0.37672318953216927	0.3738659909746556	0.10823821568632284	0.10776374361034508	0.0330011446540901	0.13145441959655102	0.03276732978241448	0.13052305798709796
1.7403792371521247	0.2747260422292802	0.27302688600789937	0.30858003929596217	0.30649618963559955	0.32626980562996005	0.3239848983120319	0.3438694438682874	0.3413848511916673	0.37708342618576207	0.3742236024569988	0.10816019123862415	0.1076860734492206	0.03282403582905502	0.13153676260639457	0.032591473395509496	0.13060480802550245
1.7508658975532332	0.27505239163902234	0.2733509953373895	0.3089175169968316	0.30683130055531127	0.3266130907096314	0.3243257511610848	0.3442185646404719	0.3417314739054275	0.37744382899579454	0.37458137909428973	0.10808215790414827	0.10760839441571869	0.03264768118965655	0.13161836575918073	0.03241636588415453	0.13068582346796376
1.76141574535857	0.27537900206179694	0.27367536359352657	0.3092552234079214	0.307166638467873	0.32695658772369585	0.32466681441808004	0.34456788071618893	0.34207829058489986	0.37780439590325365	0.3749393188426802	0.10800411624710719	0.10753070707149763	0.032472078280981975	0.13169922551313817	0.03224200481058581	0.13076610079821904
1.7720291613040315	0.27570587167399385	0.27399998896515965	0.30959315662634407	0.3075022014837604	0.3273002947280037	0.3250080861526937	0.3449173901096662	0.34242529925860593	0.3781651248410595	0.375297419650309	0.10792606683314365	0.10745301197964083	0.03229722465087015	0.13177933831234867	0.03206838773973608	0.1308456364857804
1.7827065284196406	0.2760329986414672	0.27432486963068237	0.3099313147394929	0.3078379877038009	0.32764420976910913	0.3253495644253725	0.34526709082625356	0.342772497946251	0.37852601373403444	0.3756556794572696	0.10784801022933309	0.10737530970465842	0.03212311784997013	0.13185870058664761	0.03189551223935183	0.1309244269861125
1.7934482320433673	0.2763603811194918	0.27465000375799076	0.3102696958250031	0.3081739952191358	0.3279883308842334	0.3256912472872971	0.3456169808623883	0.3431198846586902	0.37888706049887255	0.376014096195581	0.10776994700418586	0.1072976008124901	0.03194975543180689	0.13193730875164533	0.03172337588000751	0.13100246874048338
1.8042546598350382	0.2766880172527198	0.27497538950443895	0.3106082979507118	0.30851022211118034	0.3283326561012275	0.3260331327803448	0.3459670582055603	0.34346745739789336	0.3792482630441089	0.37637266778915623	0.10769187772765157	0.10721988587050882	0.031777134952816866	0.1320151592087626	0.03155197623521566	0.13107975817614914
1.8151262017903238	0.27701590517513675	0.2753010250167973	0.31094711917461926	0.30884666645158554	0.32867718343853536	0.32637521893705385	0.34631732083427696	0.34381521415691096	0.37960961927008835	0.37673139215377255	0.10761380297112151	0.10714216544752318	0.03160525397242964	0.1320922483450815	0.03138131088143581	0.13115629170616216
1.8260632502548164	0.27734404301001836	0.2756269084312078	0.3112861575448492	0.30918332630219825	0.32902191090515587	0.32671750378058495	0.34666776671802807	0.3441631529198383	0.3799711270689351	0.37709026719703986	0.10753572330743051	0.10706444011377973	0.031434110053101705	0.13216857253347314	0.03121137739811175	0.13123206572925739
1.8370661999381863	0.27767242886988647	0.2759530378731412	0.31162541109960934	0.3095201997150221	0.32936683650060644	0.3270599853246849	0.3470183938172506	0.3445112716617809	0.38033278432452117	0.37744929081837003	0.10745763931086023	0.10698671044096653	0.03126370076037155	0.13224412813238473	0.03104217336778703	0.13130707663008678
1.848135447928429	0.2780010608564652	0.27627941145735363	0.3119648778671515	0.30985728473217844	0.3297119582148847	0.3274026615736496	0.34736920008329353	0.3448595683488202	0.3806945889124358	0.3778084609089468	0.10737955155714375	0.10690897700221645	0.031094023662886272	0.13231891148589625	0.030873696376092497	0.1313813207789849
1.8592713937061955	0.2783299370606369	0.27660602728784256	0.3123045558657321	0.3101945793858663	0.3300572740284314	0.3277455305222864	0.3477201834583825	0.34520804093797725	0.38105653869995376	0.3781677753516937	0.10730146062346653	0.10683124037210952	0.03092507633251884	0.13239291892381289	0.03070594401182447	0.13145479453195463
1.8704744391592067	0.27865905556239884	0.2769328834578035	0.3126444431035727	0.3105320816983241	0.33040278191209316	0.3280885901558769	0.3480713418755846	0.345556687377179	0.3814186315460051	0.37852723202124433	0.10722336708846947	0.10675350112667588	0.030756856344369865	0.1324661467615087	0.030538913867019346	0.13152749423083776
1.8817449885967616	0.278988414430818	0.2772599780495863	0.31298453757881967	0.3108697896817888	0.3307484798270845	0.3284318384501401	0.348422673258773	0.3459055056052218	0.38178086530114314	0.3788868287839103	0.10714527153225445	0.10667575984339855	0.030589361276785354	0.13253859129980583	0.030372603536935827	0.13159941620296678
1.8930834487643238	0.2793180117239877	0.27758730913465063	0.3133248372795043	0.3112077013384569	0.33109436572494966	0.3287752733711939	0.34877417552259093	0.346254493551737	0.38214323780751336	0.3792465634976504	0.10706717453638435	0.10659801710121788	0.030422588711491727	0.1326102488252019	0.030207010620170394	0.13167055676147754
1.9044902288582053	0.27964784548898325	0.27791487477352333	0.31366534018350345	0.311545814660445	0.33144043754752633	0.3291188928755192	0.3491258465724169	0.3466036491371558	0.38250574689882255	0.3796064340120405	0.10698907668388731	0.10652027348053374	0.030256536233563835	0.13268111560965679	0.03004213271866618	0.13174091220503215
1.9159657405403292	0.2799779137618172	0.27824267301575284	0.31400604425849854	0.3118841276297494	0.3317866932269058	0.3294626949099203	0.3494776843043283	0.34695297027267263	0.38286839040030635	0.3799664381682402	0.10691097855926077	0.10644252956320767	0.03009120143151023	0.13275118791055718	0.02987796743774851	0.1318104788177692
1.9275103979530908	0.2803082145673955	0.27857070189986655	0.3143469474619365	0.31222263821820667	0.33213313068539696	0.32980667741148906	0.3498296866050667	0.34730245486021133	0.3832311661286994	0.38032657379896373	0.10683288074847361	0.10636478593256835	0.02992658189731401	0.13282046197086572	0.029714512386245673	0.1318792528697159
1.9391246177343011	0.28063874591947235	0.27889895945332577	0.3146880477409883	0.3125613443874539	0.3324797478354869	0.33015083830756664	0.35018185135200103	0.3476521007923886	0.3835940718922023	0.38068683872844794	0.10675478383897022	0.1062870431734126	0.029762675226495006	0.13288893401894342	0.02955176517645164	0.13194723061622682
1.9508088190322228	0.2809695058206066	0.2792274436924822	0.31502934303251023	0.3129002440888886	0.33282654257980415	0.33049517551570545	0.3505341764130928	0.3480019059524791	0.38395710549045126	0.3810472307724205	0.10667668841967234	0.10620930187200998	0.029599479018120434	0.13295660026858513	0.029389723424179337	0.1320144082981045
1.9625634235206988	0.2813004922621161	0.2795561526225325	0.3153708312630024	0.3132393352636283	0.3331735128110795	0.33083968694363125	0.35088665964685967	0.34835186821437925	0.3843202647144858	0.3814077477380688	0.10659859508098386	0.10613156261610614	0.02943699087486884	0.13302345691894146	0.029228384748870795	0.13208078214184837
1.9743888554143678	0.2816317032240337	0.2798850842374757	0.31571251034856884	0.3135786158424712	0.3335206564121087	0.3311843704892064	0.3512392989023396	0.34870198544257225	0.3846835473467176	0.3817683874240093	0.1065205044147933	0.10605382599492491	0.029275208403070963	0.13308950015456134	0.029067746773593583	0.13214634835942718
1.9862855414839768	0.28196313667506206	0.2802142365200673	0.3160543781948769	0.31391808374585567	0.3338679712557136	0.33152922404039087	0.3515920920190554	0.3490522554920919	0.3850469511608987	0.382129147620255	0.10644241701447815	0.10597609259917239	0.029114129212750584	0.1331547261453423	0.028907807125026608	0.13221110314803042
1.9982539110717792	0.282294790572529	0.28054360744177476	0.31639643269711687	0.31425773688381936	0.3342154552047045	0.3318742454752039	0.35194503682697775	0.34940267620848664	0.38541047392208927	0.38249002610818383	0.10636433347490655	0.10589836302104119	0.028953750917695587	0.1332191310465376	0.028748563433619978	0.13227504269044488
2.010294396107033	0.28262666286234267	0.28087319496273416	0.31673867173996145	0.3145975731559605	0.3345631061118416	0.33221943266168735	0.3522981311464904	0.3497532454277847	0.3857741133866268	0.3828510206605086	0.10628625439244252	0.10582063785421204	0.028794071135454402	0.1332827109987278	0.028590013333579023	0.13233816315496227
2.0224074311215867	0.2829587514789465	0.2812029970317046	0.3170810931975252	0.314937590451396	0.3349109218197966	0.33256478345786666	0.35265137278835323	0.35010396097645735	0.38613786730209393	0.38321212904124363	0.10620818036494824	0.10574291769385928	0.028635087487392852	0.13334546212767862	0.028432154462887382	0.13240046069515188
2.0345934532655616	0.28329105434527396	0.28153301158602356	0.31742369493332345	0.31527778664872214	0.33525890016111415	0.33291029571171316	0.3530047595536662	0.35045482067138334	0.38650173340728633	0.3835733490056746	0.10613011199178816	0.10566520313665244	0.02847679759873678	0.1334073805444831	0.028274984463367403	0.13246193144993867
2.0468529023231294	0.2836235693727037	0.2818632365515625	0.3177664748002318	0.31561815961597356	0.3356070389581737	0.3332559672611053	0.35335828923383333	0.35080582231981305	0.3868657094321809	0.38393467830032557	0.10605204987383268	0.10558749478076125	0.028319199098650216	0.13346846234554732	0.028118500980726324	0.1325225715436673
2.059186220728381	0.2839562944610144	0.28219366984268185	0.3181094306404459	0.3159587072105831	0.33595533602315103	0.33360179593379113	0.3537119596105267	0.35115696371933247	0.3872297930979044	0.3842961146629286	0.10597399461346078	0.10550979322585854	0.028162289620212277	0.13352870361248392	0.027962701664586476	0.13258237708600262
2.0715938535812968	0.2842892274983392	0.28252430936218603	0.3184525602854396	0.316299427279341	0.33630378915797937	0.3339477795473496	0.35406576845564963	0.35150824265782676	0.38759398211670126	0.38465765582239086	0.10589594681456486	0.10543209907312344	0.028006066800484675	0.13358810041201252	0.02780758416852258	0.1326413441718799
2.084076248663807	0.2846223663611207	0.2828551530012785	0.31879586155592454	0.31664031765835443	0.336652396154311	0.33429391590915214	0.3544197135313006	0.3518596569134448	0.387958274191901	0.38501929949876346	0.10581790708255401	0.10535441292524622	0.027850528280557896	0.13364664879615873	0.02765314615009018	0.13269946888154038
2.0966338564559543	0.2849557089140657	0.2831861986395169	0.31913933226180957	0.31698137617300665	0.3370011547934784	0.33464020281632445	0.3547737925897371	0.3522112042545624	0.388322667017887	0.3853810434032094	0.10573987602435701	0.10527673538643097	0.02769567170556364	0.13370434480204096	0.027499385270894905	0.13275674728058107
2.109267130152151	0.2852892530100992	0.2835174441447681	0.31948297020215904	0.3173226006379169	0.3373500628464559	0.33498663805570833	0.3551280033733389	0.35256288243974726	0.38868715828006445	0.3857428852379723	0.10566185424842679	0.10519906706239997	0.027541494724756532	0.133761184452041	0.027346299196612023	0.1328131754197983
2.1219765256775314	0.2856229964903198	0.28384888737316255	0.3198267731651523	0.3176639888568989	0.33769911807382064	0.3353332194038226	0.35548234361457176	0.3529146892177212	0.38905174565482786	0.38610482269634366	0.10558384236474436	0.10512140856039641	0.027387994991505238	0.13381716375361918	0.027193885596995315	0.1328687493352163
2.1347625017044103	0.2859569371839533	0.2841805261690496	0.32017073892804226	0.31800553862292036	0.3380483182257139	0.3356799446268252	0.35583681103595105	0.3532666223273251	0.389416426809529	0.3864668534626316	0.10550584098482232	0.10504376048918981	0.027235170163336875	0.13387227869928608	0.027042142145967674	0.13292346504817942
2.147625519668832	0.2862910729083076	0.28451235836495226	0.32051486525711437	0.31834724771806244	0.338397661041802	0.33602681148047425	0.35619140335000493	0.3536186794974825	0.38978119940244504	0.38682897521212894	0.10542785072170893	0.10496612345907877	0.027083017902008066	0.1339265252668156	0.02689106652159623	0.13297731856509643
2.160566043787228	0.286625401468727	0.28484438178152116	0.3208591499076455	0.3186891139134783	0.33874714425123825	0.33637381771008934	0.35654611825923793	0.3539708584471627	0.3901460610827465	0.3871911856110806	0.10534987218999103	0.10488849808189492	0.026931535873483625	0.13397989941890387	0.02674065640618295	0.13303030587771048
2.1735845410731627	0.2869599206585462	0.2851765942274903	0.3212035906238626	0.31903113496935254	0.3390967655726225	0.3367209610505135	0.3569009534560945	0.35432315688534477	0.3905110094904644	0.38755348231665243	0.10527190600579997	0.1048108849710068	0.026780721748014713	0.13403239710346782	0.02659090948626286	0.13308242296290018
2.1866814813541975	0.287294628259045	0.285508993499631	0.3215481851389016	0.31937330863486024	0.33944652271396414	0.33706823922607393	0.35725590662292217	0.3546755725109816	0.39087604225645906	0.38791586297689884	0.10519395278681294	0.10473328474132466	0.026630573200165486	0.13408401425343186	0.02644182345262891	0.1331336657826654
2.199857337288837	0.2876295220394021	0.28584157738270616	0.3218929311747656	0.3197156326481255	0.3397964133726413	0.3374156499505432	0.35761097543193493	0.35502810301296245	0.3912411570023869	0.3882783252307304	0.10511601315226002	0.10465569800930354	0.02648108790882553	0.1341347467867564	0.026293396000413694	0.13318403028422665
2.213112584383593	0.28796459975664956	0.28617434364942557	0.3222378264422841	0.320058104736181	0.3401464352353632	0.3377631909271012	0.3579661575451767	0.3553807460700776	0.39160635134066896	0.38864086670788284	0.10503808772292582	0.10457812539294782	0.026332263557257818	0.13418459060646626	0.026145624829077008	0.13323351239993997
2.2264477010101436	0.28829985915562667	0.2865072900603997	0.32258286864107144	0.3204007226149265	0.34049658597813015	0.3381108598482959	0.35832145061448456	0.35573349935098114	0.3919716228744582	0.38900348502888377	0.10496017712115499	0.10450056751181484	0.02618409783312714	0.1342335416005227	0.025998507642450264	0.1332821080472968
2.2398631684225956	0.28863529796893395	0.28684041436409446	0.322928055459485	0.3207434839890878	0.3408468632661948	0.33845865439600437	0.3586768522814516	0.3560863605141548	0.3923369691976072	0.38936617780502153	0.10488228197085522	0.10442302498701965	0.0260365884285374	0.13428159564199404	0.025852042148763132	0.13332981312876768
2.2533594707748548	0.28897091391688706	0.2871737142967854	0.32327338457458404	0.32108638655217553	0.34119726475402323	0.33880657224139404	0.35903236017739054	0.35643932720787125	0.3927023878946361	0.3897289426383125	0.10480440289750255	0.10434549844123843	0.025889733040054708	0.13432874858889932	0.025706226060693282	0.1333766235321292
2.2669370951380965	0.2893067047074715	0.28750718758251176	0.3236188536520881	0.3214294279864439	0.3415477880852553	0.33915461104488426	0.35938797192329713	0.35679239707015786	0.3930678765407	0.3900917771214695	0.1047265405281458	0.1042679884987144	0.025743529368746465	0.1343749962843077	0.025561057095373485	0.1334225351300944
2.2805965315183476	0.2896426680362955	0.2878408319330312	0.32396446034633564	0.32177260596284946	0.34189843089266636	0.33950276845610655	0.3597436851298129	0.3571455677287594	0.39343343270155745	0.3904546788378685	0.10464869549140927	0.10419049578525957	0.025597975120192018	0.13442033455615388	0.025416532974427142	0.13346754378049752
2.294338272874165	0.2899788015865443	0.2881746450477738	0.32431020230024193	0.32211591814101004	0.3422491907981264	0.3398510421138664	0.36009949739718794	0.3574988368011022	0.3937990539335363	0.3908176453615183	0.1045708684174979	0.10411302092826072	0.025453068004512858	0.13446475921730894	0.02527265142401447	0.13351164532630833
2.308162815134429	0.29031510302893415	0.28850862461379634	0.3246560771452579	0.3224593621691634	0.3426000654125624	0.34019942964610406	0.36045540631524503	0.35785220189425765	0.3941647377835033	0.3911806742570272	0.10449305993820293	0.10403556455668381	0.02530880573647387	0.1345082660658079	0.02512941017483783	0.13355483559547565
2.3220706572162446	0.29065157002166603	0.28884276830573613	0.3250020825013287	0.3228029356841251	0.34295105233591877	0.3405479286698554	0.3608114094633424	0.35820566060490433	0.394530481788831	0.39154376307957056	0.10441527068690437	0.10395812730107791	0.025165186035382092	0.13455085088445173	0.024986806962182584	0.13359711040104116
2.336062301042938	0.2909882002103791	0.2891770737857654	0.32534821597685115	0.32314663631124846	0.343302149157117	0.34089653679121296	0.361167504410336	0.3585592105192926	0.3948962834773647	0.3919069093748594	0.10433750129857669	0.10388070979357913	0.0250222066252217	0.1345925094409921	0.024844839525947293	0.13363846554105407
2.3501382515621807	0.2913249912281047	0.28951153870354535	0.32569447516863287	0.3234904616643821	0.34365335345401776	0.34124525160528724	0.36152368871454366	0.35891284921320754	0.395262140367391	0.3922701106791079	0.10425975240979246	0.1038033126679164	0.024879865234630927	0.1346332374881456	0.024703505610645493	0.133678896798628
2.3642990167642037	0.2916619406952199	0.28984616069618013	0.32604085766185026	0.32383440934582913	0.34400466279338043	0.3415940706961669	0.3618799599237074	0.35926657425193215	0.39562804996760503	0.3926333645190012	0.10418202465872738	0.10372593655941525	0.024738159596944698	0.13467303076346582	0.024562802965473196	0.13371839994182722
2.378545107700138	0.291999046219401	0.2901809373881705	0.3263873610300064	0.3241784769463049	0.34435607473082436	0.3419429916368804	0.36223631557495706	0.3596203831902103	0.395994009777078	0.392996668411663	0.10410431868516631	0.10364858210500244	0.02459708745021061	0.13471188498957076	0.024422729344301786	0.13375697072380888
2.392877038500453	0.29233630539557753	0.29051586639136845	0.32673398283488975	0.3245226620448966	0.3447075868107893	0.3422920119893565	0.3625927531947724	0.3599742735722105	0.3963600172852246	0.3933600198646236	0.10402663513050445	0.1035712499432101	0.024456646537229787	0.13474979587383018	0.02428328250570999	0.13379460488273764
2.4072953263935135	0.2926737158058854	0.2908509453049306	0.3270807206265324	0.324866962209021	0.34505919656649603	0.3426411293043853	0.36294927029894736	0.3603282429314893	0.39672606997177123	0.39372341637578767	0.1039489746377555	0.10349394071418162	0.02431683460556222	0.1347867591085361	0.024144460213028296	0.13383129814170047
2.4218004917242455	0.2930112750196205	0.29118617171527217	0.3274275719431675	0.325211374994383	0.34541090151990667	0.3429903411215789	0.36330586439255186	0.360682288790954	0.39709216530672303	0.39408685543340205	0.10387133785155478	0.10341665505967612	0.02417764940758005	0.13482277037093127	0.024006260234356702	0.13386704620890555
2.436393057972914	0.2933489805931924	0.2915215431960211	0.32777453431118836	0.32555589794493456	0.345762699181686	0.34333964496933284	0.36366253296989554	0.36103640866282616	0.3974583007503317	0.3944503345160235	0.10379372541816406	0.10333939362307178	0.024039088700460454	0.13485782532315227	0.02386868034254519	0.13390184477745493
2.4510735517740176	0.29368683007007784	0.29185705730797135	0.328121605245106	0.32590052859283236	0.3461145870511611	0.34368903836478587	0.36401927351449065	0.36139060004860474	0.3978244737530628	0.39481385109248635	0.10371613798547717	0.10326215704937264	0.023901150246215863	0.13489191961203062	0.023731718315277206	0.13393568952540136
2.46584250293529	0.2940248209807735	0.29219271159903737	0.32846878224750686	0.32624526445839686	0.3464665626162822	0.34403851881378184	0.3643760834990141	0.36174486043902926	0.3981906817555638	0.39517740262187023	0.10363857620302375	0.10318494598521195	0.023763831811752567	0.1349250488695759	0.02359537193507677	0.13396857611594726
2.4807004444568266	0.2943629508427506	0.2925285036042076	0.3288160628090124	0.3265901030500706	0.3468186233535841	0.34438808381082986	0.3647329603852725	0.3620991873140435	0.3985569221886315	0.3955409865534687	0.10356104072197576	0.10310776107885844	0.02362713116883519	0.13495720871237893	0.023459638989297815	0.13400050019703258
2.4956479125503126	0.2947012171604072	0.29286443084549785	0.32916344440823525	0.3269350418643762	0.3471707667281446	0.3447377308390652	0.3650899016241624	0.3624535781427579	0.39892319247317926	0.3959046003267558	0.10348353219515077	0.10303060298022007	0.02349104609415953	0.13498839474203805	0.02332451727021123	0.1340314574018322
2.510685446658382	0.2950396174250224	0.2932004908319057	0.329510924511739	0.3272800783858755	0.34752299019354776	0.3450874573702107	0.3654469046556357	0.3628080303834136	0.3992894900202054	0.39626824137135475	0.10340605127701807	0.10295347234084963	0.023355574369340104	0.1350186025450597	0.02319000457493381	0.13406144334824432
2.5258135894740787	0.2953781491147089	0.29353668105936354	0.3298585005739948	0.32762521008712653	0.34787529119184174	0.3454372608645361	0.3658039669086607	0.36316254148334465	0.39965581223075985	0.3966319071070052	0.10332859862370378	0.10287636981395054	0.023220713780958135	0.1350478276926168	0.02305609870554015	0.13409045363924577
2.54103288696045	0.29571680969436687	0.29387299901069286	0.33020617003734054	0.3279704344286437	0.3482276671535012	0.34578713877082046	0.36616108580118656	0.3635171088789424	0.40002215649591266	0.3969955949435319	0.10325117489299562	0.10279929605438039	0.023086462120565088	0.1350760657410035	0.022922797469052014	0.13411848386293457
2.556343888370238	0.29605559661563746	0.29420944215555767	0.33055393033193836	0.3283157488588548	0.348580115497387	0.34613708852631236	0.36651825874010546	0.36387172999561795	0.4003885201967212	0.3973593022808115	0.10317378074434856	0.10272225171865772	0.02295281718470399	0.13510331223119465	0.022790098677424098	0.13414552959210368
2.571747146265715	0.2963945073168551	0.29454600795041774	0.33090177887573247	0.3286611508140596	0.3489326336307066	0.3464871075566898	0.3668754831212153	0.3642264022477652	0.4007549007041977	0.3977230265087411	0.10309641683888954	0.10264523746496586	0.022819776774941403	0.13512956268903054	0.022658000147606217	0.13417158638461046
2.5872432165386163	0.29673353922300205	0.2948826938384831	0.33124971307440776	0.32900663771838856	0.349285218948975	0.34683719327602247	0.36723275632918356	0.36458112303872486	0.4011212953792775	0.3980867650072059	0.10301908383942336	0.10256825395315998	0.02268733869787276	0.13515481262530216	0.022526499701555736	0.13419664978337664
2.602832658430207	0.2970726897456607	0.2952194972496669	0.3315977303213474	0.32935220698376083	0.3496378688359751	0.34718734308673127	0.3675900757375096	0.36493588976074687	0.4014877015727859	0.3984505151460471	0.10294178241043812	0.1024913018447704	0.02255550076515611	0.1351790575355949	0.022395595166244675	0.13422071531621782
2.6185160345514573	0.29741195628296735	0.2955564156005395	0.3319458279975909	0.3296978560098427	0.34999058066371774	0.34753755437955003	0.3679474387084877	0.3652906997949543	0.4018541166254068	0.3988142742850302	0.10286451321810931	0.10241438180301012	0.022424260793519224	0.13520229290035957	0.022265284373675698	0.13424377849584346
2.6342939109033563	0.29775133621956495	0.2958934462942816	0.3322940034717922	0.33004358218400576	0.3503433517924029	0.3478878245334852	0.36830484259317	0.3656455505113057	0.40222053786764955	0.39917803977381167	0.10278727693030722	0.10233749449277768	0.022293616604772026	0.13522451418488401	0.022135565160922965	0.1342658348200274
2.6501668568973313	0.29809082692655703	0.29623058672063846	0.3326422541001779	0.33038938288128533	0.35069617957037963	0.3482381509157782	0.3686622847313301	0.3660004392685595	0.4025869626198174	0.3995418089519086	0.10271007421660128	0.1022606405806662	0.022163566025852788	0.13524571683939257	0.02200643537013036	0.13428687977156528
2.666135445375801	0.29843042576146017	0.2965678342558728	0.3329905772265047	0.33073525546433913	0.35104906133410707	0.3485885308818645	0.3690197624514257	0.36635536341423636	0.40295338819197485	0.3999055791486657	0.10263290574826693	0.10218382073496493	0.022034106888810356	0.1352658962989608	0.021877892848520375	0.13430690881804708
2.6822002526328483	0.29877013006815784	0.296905186262719	0.33333897018201786	0.3310811972834048	0.35140199440811454	0.34893896177533573	0.3693772730705609	0.36671032028458284	0.4033198118839157	0.4002693476832233	0.10255577219828906	0.10210703562566867	0.021905237030848568	0.13528504798344443	0.021749935448454494	0.13432591741221245
2.6983618584350144	0.29910993717685297	0.297242640090336	0.33368743028540915	0.3314272056762589	0.3517549761049622	0.3492894409278997	0.3697348138944504	0.36706530720453456	0.4036862309851305	0.40063311186448536	0.10247867424136983	0.10203028592448087	0.02177695429432802	0.13530316729766412	0.021622561027381693	0.1343439009916665
2.71462084604223	0.2994498444040217	0.2975801930742615	0.334035954842775	0.331773277968175	0.3521080037252018	0.3496399656593416	0.37009238221738183	0.36742032148767956	0.404052642774775	0.40099686899108794	0.10240161255393282	0.10195357230482022	0.021649256526789173	0.13532024963132017	0.021495767447920144	0.13436085497905026
2.730977802228858	0.2997898490523666	0.29791784253636505	0.3343845411475741	0.33211941147188223	0.352461074557337	0.34999053327748475	0.3704499753221793	0.3677753604362218	0.40441904452163746	0.40136061635136705	0.10232458781413106	0.10187689544182688	0.02152214158096477	0.1353362903589641	0.021369552577850115	0.13437677478206922
2.747433317304874	0.30012994841076907	0.29825558578480194	0.3347331864805859	0.3324656034875233	0.352814185877784	0.35034114107815173	0.37080759048016615	0.3681304213409443	0.404785433484107	0.4017243512233267	0.10224760070185081	0.1018002560123681	0.021395607314792287	0.13535128484006975	0.021243914290108634	0.1343916557933511
2.763987985137163	0.30047013975424375	0.2985934201139667	0.3350818881098687	0.33281185130261315	0.3531673349508324	0.35069178634512477	0.3711652249511283	0.3684855014811726	0.4051518069101413	0.40208807087460724	0.1021706518987184	0.1017236546950435	0.02126965159144767	0.135365228419019	0.021118850462819694	0.134405493390517
2.780642403170963	0.3008104203438906	0.29893134280444633	0.33543064329071715	0.33315815219199707	0.3535205190286054	0.3510424663501067	0.3715228759832771	0.3688405981247379	0.4055181620372348	0.40245177256245296	0.10209374208810643	0.10164709217019204	0.02114427227931337	0.13537811642495967	0.02099435897930846	0.13441828293615288
2.797397172451417	0.30115078742684853	0.2992693511229741	0.33577944926562064	0.3335045034178092	0.35387373535102024	0.3513931783526822	0.37188054081321253	0.3691957085279408	0.40588449609238586	0.40281545353368103	0.10201687195513932	0.10157056911989765	0.021019467252063606	0.1353899441722035	0.020870437728136793	0.1344300197780086
2.8142528976452668	0.3014912382362491	0.2996074423223834	0.3361283032642221	0.33385090222943126	0.3542269811457501	0.3517439196002786	0.37223821666588724	0.369550829935515	0.4062508062920667	0.4031791110246496	0.10194004218669997	0.10149408622799543	0.02089523438862706	0.1354007069598282	0.020747084603092603	0.1344406992488274
2.831210187062679	0.30183176999116895	0.29994561364156097	0.3364772025032749	0.3341973458634506	0.3545802536281832	0.3520946873281268	0.3725959007545685	0.36990595958059036	0.4066170898421896	0.4035427422612258	0.10186325347143575	0.10141764418007787	0.020771571573190428	0.13541040007179106	0.020624297503186284	0.13445031666630314
2.848269652679189	0.3021723798965832	0.3002838623054003	0.3368261441866017	0.33454383154361844	0.35493355000138427	0.35244547875922216	0.3729535902808021	0.3702610946846559	0.4069833439380757	0.4039063444587541	0.10178650649976463	0.1013412436635006	0.020648476695262374	0.13541901877712803	0.020502074332702236	0.13445886733323675
2.865431910157798	0.3025130651433192	0.3006221855247556	0.3371751255050525	0.334890356480809	0.3552868674560556	0.3527962911042854	0.37331128243437595	0.37061623245752456	0.4073495657644236	0.4042699148220252	0.10170980196388206	0.10126488536738928	0.020525947649643328	0.1354265583297689	0.020380413001191755	0.13446634653746514
2.882697578871184	0.3028538229080093	0.3009605804963955	0.33752414363646294	0.3352369178729774	0.35564020317049694	0.3531471215617242	0.3736689743932827	0.370971370097296	0.40771575249527725	0.4046334505452437	0.10163314055776661	0.10118856998264636	0.02040398233645746	0.1354330139686084	0.020259311423489024	0.13447274955194644
2.900067281924058	0.3031946503530439	0.30129904440295624	0.3378731957456123	0.3355835129051184	0.3559935543105672	0.3534979673175935	0.374026663323684	0.3713265047903205	0.4080819012939941	0.40499694881199727	0.10155652297718731	0.10111229820195677	0.020282578661152684	0.13543838091747773	0.020138767519718215	0.1344780716346463
2.9175416461756507	0.30353554462652543	0.3016375744128954	0.3382222789841816	0.33593013874922495	0.35634691802964424	0.3538488255455572	0.37438434637987267	0.371681633711162	0.40844800931321357	0.40536040679522467	0.10147994991970931	0.10103607071979416	0.020161734534534403	0.13544265438525827	0.02001877921532369	0.13448230802875116
2.9351213022623317	0.30387650286222095	0.30197616768044605	0.3385713904907123	0.3362767925642469	0.3567002914685869	0.3541996934068491	0.3747420207042373	0.37203675402256275	0.4088140736948254	0.40572382165718474	0.10140342208470107	0.10095988823242824	0.020041447872747753	0.13544582956583895	0.019899344441052236	0.1344854539624123
2.952806884620376	0.30421752217951586	0.30231482134556964	0.3389205273905642	0.33662347149604915	0.35705367175569497	0.35455056805023394	0.3750996834272254	0.37239186287540665	0.40918009156993845	0.40608719054942455	0.10132694017334135	0.1008837514379323	0.019921716597307793	0.13544790163805942	0.019780461132976157	0.13448750464893067
2.970599031508854	0.3045585996833672	0.3026535325339104	0.33926968679587405	0.33697017267737084	0.3574070560066705	0.35490144661196865	0.3754573316673065	0.3727469574086824	0.4095460600588485	0.40645051061274845	0.10125050488862496	0.10080766103618649	0.019802538635110167	0.13544886576585213	0.019662127232518145	0.13448845528685638
2.9884983850326714	0.30489973246425656	0.3029922983567485	0.33961886580551354	0.3373168932277834	0.35776044132457885	0.3552523262157638	0.37581496253093616	0.3731020347494485	0.40991197627100734	0.40681377897718674	0.10117411693537029	0.10073161772888949	0.019683911918427555	0.1354487170981713	0.019544340686447725	0.13448830105976128
3.006505591165733	0.3052409175981442	0.303331115910954	0.3399680615050482	0.3376636302536497	0.3581138247998093	0.3556032039727445	0.3761725731125197	0.3734570920127958	0.4102778373049911	0.40717699276196434	0.1010977770202263	0.10065562221956112	0.019565834384932757	0.1354474507689929	0.019427099446886587	0.13448703713642374
3.0246212997742656	0.30558215214642165	0.3036699822789407	0.3403172709666952	0.33801038084808277	0.3584672035100364	0.35595407698141207	0.3765301604943751	0.3738121263018129	0.4106436402484691	0.40754014907546976	0.10102148585167857	0.10057967521355198	0.019448303977711134	0.13544506189748517	0.01931040147133878	0.13448465867089965
3.0428461646402667	0.30592343315586584	0.30400889452862007	0.3406664912492824	0.3383571420909045	0.35882057452018135	0.3563049423276055	0.376887721746698	0.3741671347075487	0.41100938217817246	0.4079032450152243	0.10094524414005805	0.10050377741804828	0.019331318645251727	0.13544154558779553	0.01919424472266229	0.1344811608022809
3.0611808434850984	0.30626475765859196	0.3043478497133544	0.3410157193982064	0.3387039110486039	0.35917393488237237	0.35665579708446216	0.377245253927524	0.3745221143089771	0.4113750601598629	0.40826627766784984	0.10086905259754604	0.10042792954208116	0.019214876341465015	0.135436896929221	0.019078627169120566	0.13447653865497955
3.079625997993227	0.3066061226720074	0.3046868448719113	0.34136495244539145	0.33905068477429695	0.35952728163590647	0.3570066383123801	0.3776027540826937	0.3748770621729615	0.41174067124830155	0.4086292441090399	0.10079291193818311	0.10035213229653325	0.019098975025718445	0.13543111099622251	0.018963546784377172	0.13447078733869944
3.0981822938360946	0.306947525198765	0.3050258770284174	0.3417141874092479	0.33939746030768486	0.35988061180721087	0.3573574630589794	0.37796021924581624	0.37523197535421776	0.4121062124872181	0.40899214140352674	0.10071682287787549	0.10027638639414299	0.018983612662792027	0.13542418284842483	0.01884900154747804	0.13446390194827984
3.116850400696155	0.3072889622267165	0.30536494319231194	0.3420634212946305	0.33974423467501297	0.3602339224098033	0.3577082683590629	0.37831764643823257	0.3755868508952795	0.41247168090927977	0.4093549666050518	0.10064078613440275	0.10020069254951683	0.01886878722292451	0.13541610753051714	0.01873498944288876	0.1344558775638518
3.135630992291033	0.3076304307288664	0.3057040403583014	0.34241265109279767	0.34009100488902994	0.3605872104442546	0.358059051234579	0.37867503266898034	0.37594168582646176	0.41283707353605964	0.40971771675633445	0.10056480242742467	0.10012505147913323	0.0187544966818205	0.135406880072523	0.01862150846050703	0.1344467092509376
3.1545247463978408	0.30797192766332565	0.3060431655063128	0.34276187378136985	0.3404377679489469	0.36094047289814923	0.3584098086945826	0.3790323749347575	0.3762964771658256	0.4132023873780071	0.4100803888890415	0.10048887247848903	0.10004946390135075	0.018640739020634456	0.13539649548960142	0.018508556595650205	0.13443639206037972
3.1735323448776414	0.3083134499732648	0.30638231560144785	0.3431110863242884	0.3407845208403963	0.36129370674604716	0.3587605377351974	0.3793896702198869	0.37665122191914213	0.4135676194344162	0.4104429800237568	0.10041299701104033	0.09997393053641591	0.01852751222600446	0.13538494878217477	0.01839613184906419	0.13442492102826975
3.192654473700048	0.30865499458686807	0.30672148759393747	0.3434602856717743	0.34113126053539106	0.3616469089494451	0.35911123533957673	0.37974691549627976	0.3770059170798574	0.41393276669339485	0.41080548716995013	0.1003371767504254	0.09989845210647107	0.01841481429003977	0.13537223493590034	0.018284232226919883	0.13441229117604792
3.211891822967991	0.30899655841728724	0.3070606784190952	0.34380946876028723	0.34147798399228374	0.36200007645673843	0.3594618984778662	0.38010410772340025	0.37736055962905635	0.4142978261318345	0.411167907325947	0.10026141242390177	0.09982302933556134	0.018302643210331482	0.1353583489217698	0.018172855740873572	0.134398497510702
3.2312450869426166	0.30933813836259505	0.307399884997272	0.3441586325124845	0.34182468815572614	0.3623532062031825	0.3598125241071658	0.38046124384823027	0.3777151465354279	0.4146627947153801	0.4115302374788987	0.10018570476064662	0.09974766294964275	0.01819099698995963	0.13534328569600973	0.018062000407999435	0.13438353502445466
3.2507149640683446	0.3096797313057391	0.30773910423381	0.34450777383717995	0.342171369956628	0.3627062951108544	0.36016310917149075	0.38081832080523315	0.3780696747552293	0.4150276693983986	0.41189247460475165	0.10011005449176325	0.09967235367659047	0.01807987363752339	0.13532704020030906	0.01795166425085526	0.13436739869516146
3.2703021569980693	0.3100213341144964	0.3080783330189971	0.34485688962930316	0.3425180263121173	0.36305934008861535	0.3605136506017353	0.3811753355163188	0.3784241412322514	0.41539244712394924	0.4122546156682176	0.10003446235028982	0.09959710224620615	0.01796927116709668	0.13530960736164843	0.01784184529744337	0.1343500834860123
3.2900073726185273	0.31036294364142586	0.3084175682280206	0.34520597676985815	0.3428646541254983	0.36341233803207124	0.3608641453156328	0.3815322848908073	0.37877854289778196	0.41575712482375315	0.4126166576227425	0.09995892907120661	0.09952190939022565	0.017859187598253	0.1352909820922008	0.017732541581231942	0.1343315843455457
3.3098313220758016	0.3107045567238238	0.30875680672092237	0.3455550321258831	0.34321125028621247	0.3637652858235355	0.3612145902177193	0.38188916582539484	0.3791328766705724	0.4161216994181632	0.4129785974104777	0.09988345539144601	0.09944677584232806	0.017749620956122314	0.1352711592899567	0.0176237511411923	0.13431189620816042
3.329774720800988	0.3110461701836773	0.30909604534255275	0.34590405255040974	0.34355781166979704	0.36411818033199167	0.3615649821992957	0.3822459752041174	0.37948713945680174	0.4164861678161338	0.4133404319622496	0.09980804204989774	0.09937170233814385	0.017640569271321738	0.13525013383811313	0.01751547202175452	0.1342910139936322
3.349838288536016	0.31138778082761803	0.30943528092252515	0.3462530348824218	0.3439043351378452	0.3644710184130538	0.36191531813838956	0.3826027098983159	0.37984132815004173	0.4168505269151908	0.41370215819752965	0.09973268978741986	0.09929668961526222	0.017532030579976876	0.135227900605301	0.017407702272826953	0.13426893260725592
3.370022749359618	0.31172938544687706	0.30977451027517056	0.3466019759468154	0.3442508175379657	0.36482379690892996	0.3622655948997178	0.38295936676660136	0.380195439631222	0.4172147736014023	0.4140637730244047	0.09965739934684621	0.09922173841323917	0.017424002923769777	0.13520445444575557	0.017300439949828217	0.1342456469400446
3.390328831713469	0.31207098081723844	0.31011373019949195	0.3469508725543578	0.3445972557037424	0.36517651264838386	0.3626158093346493	0.38331594265481916	0.38054947076859535	0.41757890474934756	0.4144252733395476	0.0995821714729941	0.09914684947360787	0.017316484349883865	0.1351797901992029	0.01719368311363212	0.13422115186855876
3.4107572684284713	0.31241256369899373	0.3104529374791193	0.3472997215016474	0.3449436464546941	0.3655291624466972	0.362965958281167	0.3836724343960147	0.38090341841770303	0.41794291722208826	0.4147866560281874	0.09950700691267371	0.09907202353988563	0.017209472911060786	0.13515390269095917	0.017087429830640488	0.13419544225503444
3.431308796751202	0.3127541308368968	0.31079212888226376	0.34764851957107323	0.3452899865962349	0.3658817431056325	0.3633160385638311	0.38402883881039884	0.3812572794213401	0.41830680787113916	0.41514791796407996	0.09943190641469742	0.09899726135758272	0.017102966665570207	0.13512678673201606	0.016981678172738768	0.13416851294749677
3.4519841583705158	0.31309567896011725	0.31113130116167276	0.3479972635307746	0.3456362729196337	0.3662342514133951	0.36366604699374155	0.3843851527053118	0.3816110506095208	0.4186705735364374	0.41550905600947885	0.09935687072988589	0.09892256367421111	0.016996963677211596	0.13509843711884173	0.01687642621732799	0.13414035877973163
3.47278409944432	0.3134372047821958	0.311470451054585	0.3483459501346009	0.3459825022019748	0.36658668414459566	0.36401598036850125	0.38474137287519017	0.3819647287994444	0.4190342110463144	0.4158700670151061	0.09928190061108039	0.09884793123929338	0.016891462015326653	0.13506884863360824	0.016771672047287467	0.1341109745711151
3.4937093706264992	0.31377870500099786	0.3118095752826847	0.3486945761220712	0.34632867120611727	0.3669390380602131	0.36436583547217793	0.38509749610153093	0.3823183107954604	0.4193977172174655	0.4162309478201226	0.09920699681314953	0.09877336480437181	0.01678645975482773	0.13503801604434784	0.01666741375101566	0.13408035512692607
3.514760727094002	0.3141201762986698	0.3121486705520574	0.34904313821833544	0.3466747766806564	0.3672913099075576	0.3647156090752684	0.38545351915285836	0.382671793389035	0.4197610888549218	0.41659169525210005	0.09913216009299795	0.09869886512301622	0.016681954976144553	0.13500593410465456	0.016563649422440818	0.13404849523833207
3.535938928574102	0.3144616153415915	0.31248773355314424	0.3493916331341323	0.34702081535988233	0.36764349642023264	0.3650652979346611	0.3858094387846881	0.3830251733587162	0.4201243227520203	0.4169523061269909	0.09905739120957725	0.09862443295083584	0.01657794576526861	0.13497259755399682	0.016460377160974815	0.13401538968240345
3.557244739371806	0.3148030187803328	0.3128267609606976	0.34974005756575127	0.34736678396374265	0.36799559431809875	0.36541489879359923	0.3861652517394944	0.38337844747010036	0.4204874156903756	0.417312777249101	0.0989826909238942	0.09855006904548387	0.016474430213744284	0.13493800111758958	0.016357595071546882	0.1339810332219571
3.578678928397448	0.31514438324960753	0.31316574943373615	0.3500884081949922	0.3477126791978008	0.3683476003072359	0.365764408381644	0.3865209547466748	0.38373161247579796	0.4208503644398506	0.4176731054110596	0.09890805999901857	0.09847577416667198	0.01637140641866175	0.13490213950650798	0.016255301264605393	0.13394542060584058
3.600242269194432	0.3154857053682284	0.3135046956154998	0.3504366816891252	0.3480584977531981	0.36869951107990717	0.3661138234146382	0.38687654452251674	0.38408466511539974	0.4212131657585279	0.41803328739379175	0.09883349920009539	0.09840154907617518	0.01626887248268183	0.13486500741781526	0.016153493856124967	0.13390854656904594
3.6219355399671502	0.31582698173906265	0.31384359613340573	0.3507848747008518	0.34840423630661393	0.3690513233145218	0.36646314059467017	0.3872320177701637	0.3844376021154435	0.4215758163926818	0.4183933199664895	0.09875900929435238	0.09832739453784403	0.016166826514002253	0.13482659953442067	0.016052170967586932	0.13387040583239695
3.643759523609069	0.3161682089489866	0.3141824475990033	0.3511329838682648	0.3487498915202266	0.36940303367559846	0.36681235661003636	0.3875873711795809	0.3847904201893797	0.42193831307674917	0.41875319988658405	0.09868459105111073	0.09825331131761272	0.016065266626382524	0.1347869105252073	0.015951330725981094	0.13383099310287605
3.6657150077309777	0.3165093835688405	0.3145212466079297	0.3514810058148095	0.3490954600416742	0.3697546388137285	0.3671614681352059	0.3879426014275216	0.3851431160375389	0.4223006525333014	0.41911292389971677	0.09861024524179234	0.09817930018351032	0.01596419093914392	0.13474593504507482	0.015850971263832392	0.133790303073539
3.6878027846894206	0.3168505021533849	0.3148599897398653	0.35182893714924385	0.3494409385040155	0.3701061353655402	0.36751047183078384	0.38829770517749457	0.3854956863470974	0.4226628314730162	0.41947248873971205	0.09853597263993438	0.09810536190566822	0.01586359757716238	0.13470366773503883	0.015751090719172467	0.13374833042362866
3.710023651615288	0.31719156124125464	0.3151986735584902	0.3521767744655994	0.34978632352569133	0.3704575199536617	0.36785936434347577	0.3886526790797286	0.3858481277920449	0.4230248465946496	0.41983189112854896	0.09846177402119342	0.09803149725633228	0.01576348467086497	0.13466010322208888	0.01565168723555921	0.1337050698185891
3.732378410442586	0.3175325573549156	0.3155372946114388	0.3525245143431428	0.35013161171048585	0.3708087891866853	0.36820814230605114	0.38900751977114145	0.386200437033151	0.4233866945850083	0.420191127776334	0.09838765016335986	0.09795770700987126	0.01566385035624407	0.1346152361195294	0.015552758962073199	0.13366051591015093
3.7548678679373717	0.317873487000619	0.3158758494302571	0.3528721533463359	0.35047679964748746	0.371159939659131	0.36855680233730814	0.38936222387530506	0.3865526107179319	0.42374837211892147	0.4205501953812728	0.09831360184636626	0.09788399194278709	0.015564692774853839	0.1345690610267667	0.01545430405329995	0.13361466333621763
3.777492835726878	0.31821434666835824	0.31621433453035735	0.3532196880247977	0.35082188391105074	0.37151096795141125	0.3689053410420372	0.389716788002413	0.38690464548061826	0.4241098758592133	0.4209090906296432	0.09823962985229723	0.09781035283372558	0.015466010073788894	0.1345215725293798	0.015356320669354773	0.13356750672112128
3.8002541303288	0.3185551328318236	0.3165527464109749	0.3535671149132651	0.35116686106075745	0.3718618706297936	0.36925375501098623	0.39007120874924756	0.38725653794212184	0.42447120245667563	0.42126781019576776	0.09816573496540076	0.09773679046348663	0.015367800405703846	0.1344727651993196	0.015258806975863237	0.13351904067553733
3.823152573180761	0.31889584194835874	0.3168910815551243	0.35391443053155464	0.3515117276413786	0.37221264424636696	0.3696020408208243	0.3904254826991465	0.387608284710003	0.42483234855004065	0.4216263507419865	0.09809191797209679	0.09766330561503393	0.015270061928831069	0.13442263359488038	0.015161761143974495	0.1334692597965983
3.8461889906699622	0.3192364704589164	0.3172293364295553	0.3542616313845236	0.3518564801828363	0.37256328533900446	0.36995019503410737	0.3907796064219712	0.3879598823784386	0.4251933107659534	0.42198470891863016	0.09801817966099097	0.09758989907350578	0.015172792806923852	0.13437117226071393	0.015065181350352397	0.13341815866797901
3.8693642141629967	0.3195770147880144	0.3175675074847097	0.35460871396203236	0.35220111520016534	0.3729137904313287	0.3702982141992419	0.39113357647407315	0.3883113275281892	0.42555408571894526	0.42234288136399306	0.09794452082288109	0.09751657162622575	0.015075991209309691	0.1343183757278723	0.014969065777161283	0.13336573185965506
3.892679080035866	0.31991747134369186	0.31790559115467737	0.3549556747389048	0.35254562919347515	0.37326415603267626	0.37064609485045036	0.39148738939826233	0.3886626167265671	0.4259146700114064	0.4227008647043064	0.0978709422507728	0.09744332406271422	0.014979655310849438	0.13426423851390723	0.014873412612096182	0.13331197392841432
3.9161344297041563	0.3202578365174656	0.3182435838571531	0.3553025101748919	0.3528900186479126	0.37361437863806224	0.3709938335077367	0.39184104172377415	0.3890137465274043	0.42627506023356	0.423058655553712	0.09779744473988472	0.09737015717469702	0.014883783291972819	0.13420875512289854	0.014778220048354385	0.13325687941758702
3.9397311096534064	0.32059810668428607	0.3185814819933934	0.3556492167146321	0.3532342800336235	0.3739644547281458	0.3713414266768504	0.3921945299662381	0.3893647134710204	0.4266352529634347	0.4234162505142353	0.09772402908766467	0.09729707175611846	0.014788373338652683	0.13415192004566734	0.01468348628463989	0.1332004428571878
3.963469971469652	0.3209382782024947	0.3189192819481734	0.3559957907876148	0.3535784098057157	0.37431438076919504	0.3716888708492531	0.39254785062764547	0.3897155140841913	0.42699524476683887	0.4237736461757601	0.09765069609379755	0.09722406860315125	0.014693423642395231	0.13409372775942074	0.014589209525172286	0.1331426587639868
3.987351871870168	0.32127834741377936	0.31925698008974324	0.35634222880814154	0.353922404404221	0.3746641532130514	0.3720361625020831	0.3929010001963171	0.3900661448801168	0.4273550321973342	0.42413083911600136	0.09757744656021716	0.09715114851420775	0.014598932400244458	0.13403417272812135	0.014495387979659213	0.13308352164152382
4.01137767273438	0.3216183106431322	0.3195945727697858	0.356688527175289	0.3542662602540582	0.3750137684970961	0.3723832980981215	0.3932539751468723	0.3904166023583898	0.4277146117962095	0.42448782590048	0.09750428129111874	0.09707831228995166	0.014504897814807904	0.13397324940265776	0.01440201986332923	0.13302302598020788
4.035548241134971	0.3219581641988056	0.3199320563233737	0.3570346822728716	0.35460997376499587	0.3753632230442154	0.37273027408575765	0.3936067719401973	0.3907668830049651	0.42807398009245534	0.4248446030824973	0.09743120109296832	0.09700556073330995	0.014411318094216696	0.1339109522205888	0.01430910339689806	0.13296116625731713
4.059864449369175	0.3222979043722698	0.3202694270689265	0.3573806904694036	0.35495354133161533	0.37571251326276567	0.3730770868989552	0.39395938702341327	0.3911169832921272	0.4284331336027375	0.4252011672031084	0.09735820677451672	0.09693289464948143	0.014318191452141527	0.13384727560637089	0.01421663680658014	0.1328979369370984
4.08432717499025	0.3226375274381696	0.3206066813081681	0.3577265481180625	0.35529695933327354	0.3760616355465402	0.37342373295721815	0.39431181682984595	0.39146689967846054	0.4287920688313719	0.4255575147910982	0.09728529914680911	0.0968603148459524	0.014225516107770453	0.13378221397134382	0.0141246183240753	0.13283333247082396
4.108937300839158	0.32297702965428177	0.32094381532608457	0.35807225155665173	0.3556402241340667	0.37641058627473395	0.37377020866555677	0.3946640577789938	0.3918166286088183	0.4291507822702998	0.4259136423629552	0.09721247902319763	0.09678782213250602	0.014133290285833766	0.1337157617138871	0.01403304618658563	0.13276734729684847
4.133695715076422	0.3233164072614725	0.32128082539088176	0.35841779710756394	0.35598333208279315	0.3767593618119109	0.3741165104144547	0.395016106276498	0.39216616651429115	0.42950927039906134	0.4262695464228466	0.0971397472193538	0.0967154173212346	0.014041512216588892	0.133647913219491	0.01394191863680394	0.13269997584073678
4.15860331121418	0.3236556564836547	0.32161770775394277	0.358763181077744	0.3563262795129174	0.3771079585079696	0.3744626345798349	0.39536795871411085	0.3925155098121775	0.4298675296847719	0.42662522346259385	0.09706710455327938	0.0966431012265513	0.013950180135796408	0.13357866286055753	0.013851233922885342	0.1326312125151219
4.183660988148428	0.3239947735277456	0.32195445864978667	0.3591083997586529	0.3566690627425337	0.3774563726981094	0.3748085775230262	0.3957196114696659	0.39286465490595274	0.4302255565820962	0.4269806699616479	0.09699455184531948	0.09657087466520264	0.013859292284745806	0.13350800499678428	0.013760990298474773	0.13256105171994648
4.208869650191461	0.3243337545836247	0.3222910742960258	0.3594534494262302	0.35701167807432943	0.3778046007027978	0.3751543355907304	0.39607106090704697	0.39321359818523927	0.43058334753322447	0.42733588238706416	0.096922089918175	0.0964987384562812	0.013768846910245713	0.1334359339751785	0.013671186022691906	0.13248948784246295
4.2342302071045115	0.32467259582409175	0.3226275508933245	0.35979832634085956	0.35735412179554965	0.37815263882773703	0.3754999051149895	0.396422303376159	0.39356233602577617	0.4309408989678476	0.4276908571934788	0.09684971959691409	0.0964266934212366	0.01367884226460081	0.13336244412987242	0.01358181936012759	0.13241651525740394
4.259743574130585	0.3250112934048243	0.3229638846253574	0.3601430267473309	0.35769639017796134	0.37850048336383024	0.37584528241315235	0.3967733352128968	0.39391086478939014	0.431298207303133	0.4280455908230848	0.0967774417089855	0.09635474038388915	0.013589276605623368	0.1332875297825069	0.01349288858084119	0.13234212832689707
4.285410672027485	0.32534984346433676	0.32330007165876806	0.3604875468748055	0.35803847947781714	0.37884813058715	0.37619046378784293	0.3971241527391163	0.3942591808239653	0.4316552689437011	0.42840007970560756	0.09670525708423132	0.09628288017044281	0.013500148196629702	0.133211185242061	0.01340439196034815	0.13226632140053596
4.311232427101037	0.32568824212393777	0.3236361081431275	0.3608318829367798	0.35838038593582017	0.37919557675890375	0.37653544552692636	0.39747475226260365	0.3946072804634136	0.43201208028160004	0.4287543202582813	0.0966331665548982	0.09621111360949632	0.013411455306425957	0.13313340480503655	0.013316327779616444	0.1321890888155366
4.337209771238533	0.3260264854876895	0.3239719902108926	0.36117603113104985	0.35872210577708874	0.3795428181254034	0.37688022390347803	0.39782513007704734	0.39495516002764597	0.4323686376962841	0.4291083088858259	0.09656117095565327	0.09613944153205767	0.013323196209317878	0.13305418275560044	0.013228694325083445	0.13211042489683678
4.363343641942354	0.326364569642366	0.3243077139773664	0.36151998763967613	0.3590636352111212	0.3798898509180313	0.3772247951757511	0.398175282462008	0.3953028158225433	0.43272493755458896	0.42946204198042337	0.09648927112359465	0.09606786477155625	0.013235369185084167	0.13297351336539975	0.013141489888617741	0.13203032395702508
4.389634982363801	0.3267024906574116	0.3246432755406558	0.36186374862894777	0.35940497043176084	0.38023667135320893	0.37756915558714393	0.3985252056828891	0.3956502441399271	0.43308097621070857	0.4298155159216949	0.09641746789826552	0.09599638416385622	0.013147972518994244	0.1328913908939171	0.013054712767530674	0.13194878029649715
4.416084741337141	0.3270402445849009	0.3249786709816316	0.36220731024934827	0.359746107617161	0.38058327563236477	0.3779133013661692	0.398874895990909	0.39599744125753145	0.43343675000617293	0.43016872707667786	0.09634576212166716	0.09592500054727007	0.013061004501779827	0.13280780958830007	0.012968361264587003	0.13186578820361206
4.442693873413836	0.3273778274594967	0.3253138963638879	0.3625506686355194	0.36008704292975063	0.38092965994190187	0.3782572287264222	0.3992243496230712	0.3963444034389739	0.4337922552698242	0.4305216717998033	0.09627415463827405	0.09585371476257164	0.012974463429656247	0.13272276368365965	0.012882433687972927	0.13178134195457858
4.469463338897009	0.3277152352984101	0.32564894773370145	0.3628938199062276	0.3604277725161996	0.3812758204531677	0.37860093386654886	0.3995735628021369	0.3966911269337277	0.4341474883177953	0.43087434643287364	0.09620264629504534	0.09578252765300992	0.01288834760429669	0.13263624740301339	0.012796928351286319	0.13169543581354048
4.49639410387609	0.3280524641013599	0.32598382111999186	0.363236760164329	0.36076829250738457	0.38162175332242126	0.378944412970215	0.3999225317365959	0.3970376079770935	0.434502445453487	0.43122674730504007	0.09613123794143931	0.09571144006432329	0.012802655332825985	0.13254825495734224	0.0127118435735607	0.13160806403287495
4.523487140261684	0.32838950985053184	0.3263185125342812	0.36357948549673513	0.3611085990183549	0.38196745469080284	0.37928766220607557	0.4002712526206392	0.3973838427901713	0.4348571229675455	0.43157887073278106	0.09605993042942755	0.09564045284475202	0.012717384927831255	0.1324587805457611	0.012627177679247481	0.13151922085313572
4.550743425820648	0.32872636851053855	0.32665301797065416	0.3639219919743785	0.3614486881482987	0.3823129206843026	0.3796306777277435	0.40061972163413084	0.3977298275798331	0.43521151713784145	0.43193071301988023	0.09598872461351028	0.09556956684505306	0.012632534707334386	0.13236781835543354	0.01254292899818843	0.13142890050296785
4.578163944211368	0.3290630360283797	0.3269873334057185	0.3642642756521789	0.36178855598050896	0.38265814741372967	0.379973455673759	0.40096793494258	0.39807555853869536	0.4355656242294476	0.43228227045740497	0.09591762135072777	0.09549878291851528	0.012548102994804466	0.13227536256188444	0.012459095865645864	0.13133709719943454
4.605749685019276	0.329399508333402	0.3273214547985655	0.3646063325690097	0.3621281985823506	0.383003130974682	0.38031599216756	0.40131588869711426	0.398421031845092	0.4359194404946178	0.43263353932368537	0.09584662150067698	0.09542810192097159	0.012464088119149785	0.13218140732897155	0.012375676622273346	0.13124380514813083
4.633501643792551	0.3297357813372596	0.32765537809073064	0.3649481587476641	0.3624676120052265	0.3833478674475161	0.3806582833174513	0.40166357903445205	0.39876624366304686	0.4362729621727657	0.43298451588429315	0.09577572592552536	0.09535752471081527	0.012380488414688529	0.13208594680882868	0.012292669614098806	0.13114901854285677
4.6614208220780515	0.3300718509338746	0.3279890992061539	0.3652897501948218	0.3628067922845444	0.3836923528973157	0.38100032521657434	0.40201100207687535	0.3991111901422472	0.43662618549044385	0.43333519639202017	0.09570493549002512	0.09528705214901355	0.012297302221173645	0.1319889751421357	0.01221007319255385	0.1310527315661716
4.689508227457455	0.33040771299939764	0.32832261405114194	0.365631102901016	0.36314573543968487	0.3840365833738635	0.3813421139428786	0.40235815393220364	0.3994558674180174	0.4369791066613229	0.433685577086859	0.09563425106152834	0.09521668509912194	0.01221452788376265	0.13189048645814694	0.01212788571442669	0.13095493838922323
4.717764873583629	0.3307433633921686	0.3286559185143278	0.3659722128405999	0.3634844374739672	0.3843805549116098	0.3816836455590906	0.4027050306937668	0.3998002716112921	0.4373317218861712	0.4340356541959814	0.09556367351000311	0.09514642442730142	0.012132163753022063	0.13179047487476225	0.01204610554189145	0.13085563317191884
4.746191780217212	0.33107879795267836	0.32898900846663376	0.36631307597171486	0.36382289437461834	0.38472426352964456	0.38202491611268646	0.40305162844037923	0.4001443988285907	0.43768402735283535	0.4343854239337198	0.09549320370804612	0.09507627100233053	0.012050208184917643	0.13168893449858388	0.011964731042473531	0.130754810062939
4.774789973263409	0.3314140125035292	0.3293218797612318	0.36665368823625705	0.36416110211273955	0.38506770523166656	0.38236592163586064	0.40339794323631345	0.4004882451619909	0.43803601923621893	0.4347348825015457	0.09542284253090018	0.09500622569562263	0.011968659540811721	0.13158585942507273	0.011883760589051384	0.13065246319983714
4.803560484809025	0.3317490028493972	0.3296545282335059	0.3669940455598456	0.36449905664327475	0.3854108760059561	0.382706658145499	0.4037439711312749	0.40083180668910356	0.4383876936982645	0.4350840260880516	0.09535259085646919	0.09493628938124112	0.011887516187448988	0.13148124373863368	0.011803192559859177	0.13054858670923863
4.832504353159697	0.3320837647769927	0.32998694970101405	0.3673341438517903	0.36483675390497877	0.38575377182534415	0.38304712164314886	0.4040897081603756	0.40117507947304687	0.43873904688793247	0.43543285086893085	0.0952824495653329	0.09486646293591341	0.011806776496945837	0.13137508151255872	0.011723025338466364	0.130443174706798
4.861622622877388	0.3324182940550235	0.33031913996345014	0.3676739790050597	0.36517418982038574	0.38609638864718576	0.3833873081149918	0.40443515034410943	0.4015180595624215	0.43909007494118363	0.43578135300695914	0.09521241954076398	0.0947967472390476	0.011726438846791254	0.13126736680929696	0.011643257313777688	0.13033622129738376
4.890916344818065	0.33275258643415556	0.3306510948026065	0.36801354689624977	0.3655113602957771	0.3864387224133299	0.3837272135318144	0.4047802936883265	0.40186074299128566	0.43944077398095877	0.43612952865197535	0.09514250166874197	0.09472714317274997	0.011646501619840599	0.1311580936804404	0.011563886880015417	0.1302277205749931
4.9203865761696335	0.33308663764697677	0.33098280998233665	0.368352843385552	0.3658482612211512	0.386780769050093	0.3840668338489808	0.4051251341842094	0.40220312577913064	0.4397911401171616	0.4364773739408632	0.09507269683797263	0.09465765162183869	0.01156696320430406	0.13104725616699398	0.011484912436728223	0.13011766662313562
4.950034380490085	0.33342044340795773	0.3313142812485175	0.3686918643167227	0.3661848884701918	0.38712252446822987	0.3844061650064054	0.40546966780824734	0.4025452039308555	0.4401411694466394	0.43682488499753347	0.09500300593990084	0.0945882734738602	0.011487821993730662	0.13093484829911972	0.01140633238877431	0.1300060535147054
4.979860827745887	0.3337539994134161	0.3316455043290132	0.3690306055170518	0.366521237900238	0.3874639845629066	0.384745202928525	0.40581389052221245	0.4028869734367448	0.4404908580531652	0.4371720579329054	0.09493342986872812	0.0945190096191077	0.011409076387013606	0.13082086409657734	0.011328145146305424	0.1298928753120805
5.009866994350591	0.33408730134147835	0.33197647493363747	0.36936906279733206	0.3668573053522527	0.38780514521367326	0.38508394352427133	0.40615779827313603	0.40322843027244226	0.4408402020074202	0.4375188888448892	0.09486396952143086	0.0944498609506349	0.011330724788379598	0.13070529756866733	0.011250349124767745	0.12977812606730765
5.040053963203681	0.3344203448520432	0.3323071887541178	0.36970723195182886	0.3671930866507934	0.3881460022844366	0.3854223826870451	0.40650138699328464	0.4035695703989294	0.44118919736697676	0.43786537381836904	0.09479462579777576	0.0943808283642751	0.011252765607361326	0.13058814271425945	0.011172942744899217	0.12966179982218762
5.070422823729659	0.33475312558674514	0.3326376414640586	0.37004510875824953	0.36752857760398183	0.3884865516234327	0.38576051629468827	0.40684465260013586	0.40391038976250054	0.44153784017628017	0.43821150892518596	0.09472539960033627	0.09431191275865594	0.011175197258826763	0.1304693935221053	0.011095924432710014	0.1295438906083035
5.100974671917351	0.335085639168918	0.3329678287189051	0.37038268897771404	0.36786377400347386	0.38882678906320195	0.3860983402094584	0.40718759099635615	0.40425088429474115	0.4418861264666327	0.43855729022412065	0.09465629183451055	0.09424311503521947	0.011098018162940093	0.13034904397079572	0.011019292619478094	0.12942439244723403
5.131710610359471	0.3354178812035583	0.33329774615590774	0.37071996835472454	0.36819867162443054	0.3891667104205608	0.38643585027800204	0.40753019806977725	0.40459104991250366	0.4422340522561769	0.43890271376087703	0.09458730340853924	0.09417443609823581	0.011021226745156376	0.13022708802877503	0.010943045741747426	0.1293032993505534
5.1626317482924104	0.3357498472772898	0.33362738939408615	0.3710569426171365	0.36853326622548854	0.38950631149657694	0.3867730423313294	0.4078724696933734	0.4049308825178858	0.4425816135498788	0.4392477755680666	0.094518435233521	0.09410587685482276	0.010944821436223329	0.13010351965459677	0.010867182241300455	0.1291806053199025
5.193739201636265	0.3360815329583276	0.3339567540341939	0.371393607476129	0.3688675535487313	0.38984558807654285	0.3871099121847878	0.40821440172523965	0.4052703779982082	0.4429288063395124	0.439592471665192	0.09444968822343379	0.09403743821496342	0.010868800672166223	0.129978332797009	0.010791700565172313	0.12905630434720194
5.225034093035115	0.3364129337964425	0.33428583565868325	0.37172995862617614	0.3692015293196599	0.39018453592995084	0.38744645563803737	0.40855599000856907	0.4056095322259923	0.4432756266036443	0.4399367980586318	0.09438106329514875	0.09396912109152368	0.010793162894288777	0.12985152139503953	0.010716599165634833	0.1289303904148511
5.256517551897525	0.3367440453229255	0.33461462983167023	0.3720659917450181	0.36953518924716533	0.3905231508104674	0.3877826684750254	0.408897230371631	0.4059483410589387	0.4436220703076175	0.4402807507416249	0.09431256136845065	0.09390092640026919	0.010717906549142953	0.12972307937803862	0.010641876500171676	0.12880285749541542
5.288190714437326	0.3370748630505536	0.3349431320988997	0.37240170249363286	0.36986852902349965	0.39086142845590816	0.38811854646396143	0.40923811862774995	0.4062868003399059	0.44396813340353747	0.44062432569425597	0.09424418336605575	0.09383285505988526	0.01064303008853873	0.12959300066584944	0.010567531031489885	0.1286736995522375
5.320054723714605	0.337405382473554	0.33527133798771097	0.3727370865162079	0.370201544324248	0.39119936458821364	0.38845408535729326	0.409578650575284	0.4066249058968891	0.4443138118302564	0.44096751888344027	0.09417593021363016	0.09376490799199479	0.010568531969534334	0.12946127916895023	0.01049356122750389	0.12854291053920974
5.352110729676963	0.3377355990675703	0.3355992430070038	0.37307213944011247	0.37053423080830167	0.3915369549134244	0.3887892808916821	0.40991882199760393	0.40696265354299926	0.44465910151335963	0.44131032626291006	0.09410780283980832	0.0936970861211749	0.010494410654409592	0.12932790878842582	0.01041996556132574	0.1284104844010585
5.384359889201005	0.33806550828962756	0.33592684264720374	0.3734068568758698	0.3708665841178297	0.3918741951216569	0.3891241287879794	0.41025862866307244	0.407300039076443	0.44500399836515114	0.44165274377319985	0.09403980217621137	0.09362939037497901	0.010420664610676589	0.12919288341628032	0.010346742511257112	0.12827641507340104
5.41680336613411	0.33839510557809915	0.33625413238022905	0.37374123441712986	0.3711985998782526	0.3922110808870803	0.3894586247512026	0.41059806632502455	0.407637058280502	0.44534849828463996	0.4419947673416335	0.09397192915746806	0.09356182168395255	0.010347292311068124	0.12905619693545134	0.010273890560763554	0.12814069648268855
5.44944233133642	0.3387243863526721	0.3365811076594569	0.3740752676406425	0.37153027369821495	0.39254760786789233	0.3897927644705115	0.4109371307217467	0.4079737069235135	0.44569259715752685	0.4423363928823102	0.0939041847212318	0.09349438098165504	0.010274292233506621	0.12891784321983835	0.010201408198495798	0.12800332254668945
5.482277962723094	0.339053346014314	0.33690776391969035	0.3744089521062301	0.37186160116955924	0.39288377170629635	0.3901265436191864	0.41127581757645726	0.40830998075885017	0.44603629085619123	0.44267761629609204	0.09383656980820095	0.09342706920467637	0.010201662861122784	0.12877781613450168	0.010129293918259563	0.1278642871742477
5.515311445306831	0.3393819799452395	0.3372340965771246	0.37474228335676196	0.37219257786729915	0.3932195680284782	0.3904599578546038	0.41161412259728786	0.4086458755249018	0.44637957523967864	0.44301843347059083	0.09376908536213925	0.09335988729266013	0.010129402682226285	0.12863610953580462	0.01005754621900845	0.1277235842656097
5.548543971240616	0.33971028350887766	0.33756010102931544	0.3750752569181273	0.37252319934959405	0.3935549924445836	0.39079300281821544	0.41195204147726316	0.40898138694505515	0.44672244615368795	0.44335884028015654	0.09370173232989405	0.0932928361883191	0.010057510190303098	0.12849271727155553	0.009986163604838616	0.12758120771250958
5.581976739860765	0.3400382520498388	0.337885772655146	0.3754078682992097	0.37285346115772305	0.39389004054869636	0.39112567413552507	0.4122895698942832	0.40931651072767644	0.44706489943055977	0.4436988325858646	0.09363451166141855	0.0932259168374586	0.009985983884008398	0.12834763318093678	0.009915144584968338	0.1274371513981265
5.615610957730194	0.3403658808938824	0.33821110681479466	0.3757401129918617	0.3731833588160596	0.39422470791881553	0.391457967416067	0.4126267035111042	0.40965124256609237	0.44740693088926475	0.44403840623550433	0.09356742430978908	0.09315913018899512	0.009914822267154122	0.1282008510949595	0.009844487673750457	0.12729140919752524
5.649447838681973	0.340693165347885	0.3385360988497036	0.37607198647087947	0.3735128878320466	0.394558990116835	0.39178987825338507	0.41296343797532153	0.4099855781385727	0.44774853633539247	0.4443775570635689	0.09350047123122943	0.09309247719497712	0.009844023848693872	0.12805236483625038	0.009774191390635067	0.12714397497740038
5.6834886038631165	0.3410201006998074	0.33886074408254624	0.3764034841939771	0.37384204369617124	0.39489288268852035	0.39212140222501024	0.41329976891935005	0.410319513108312	0.4480897115611397	0.44471628089124265	0.09343365338512725	0.0930259588106057	0.009773587142714923	0.12790216821927913	0.009704254260173073	0.12699484259646
5.717734481778674	0.34134668221866427	0.33918503781719705	0.37673460160176325	0.37417082188194106	0.39522638116348957	0.3924525348924412	0.41363569196040917	0.41065304312341283	0.4484304523453009	0.4450545735263918	0.09336697173405889	0.09295957599425467	0.009703510668441773	0.12775025505068527	0.009634674812019739	0.12684400590555356
5.75218670833605	0.34167290515449195	0.33950897533869945	0.3770653341177156	0.37449921784585916	0.3955594810551915	0.3927832718011228	0.4139712027005041	0.4109861638168689	0.44877075445325765	0.445392430763554	0.09330042724380838	0.09289332970749357	0.009633792950200615	0.1275966191291218	0.009565451580887618	0.12669145874757248
5.786846526889619	0.3419987647383177	0.3398325519132358	0.3773956771481574	0.37482722702740107	0.39589217786088543	0.3931136084804259	0.41430629672640934	0.4113188708065479	0.4491106136369684	0.4457298483839286	0.09323402088338845	0.09282722091510558	0.00956443251743	0.12744125424552522	0.009496583106574086	0.12653719495783378
5.821715188285586	0.3423242561821289	0.34015576278809634	0.37772562608223376	0.3751548448489905	0.3962244670616216	0.39344354044362834	0.4146409696096532	0.4116511596951758	0.44945002563495984	0.44606682215536686	0.09316775362506395	0.09276125058511267	0.009495427904657738	0.12728415418318662	0.009428067933931139	0.1263812083641085
5.856793950907131	0.34264937467884254	0.34047860319164924	0.3780551762918879	0.37548206671597656	0.3965563441222206	0.3937730631878941	0.4149752169065011	0.41198302607032083	0.4497889861723174	0.4464033478323637	0.0931016264443729	0.09269541968879509	0.009426777651497353	0.127125312717979	0.009359904612859182	0.1262234927866217
5.892084080719833	0.34297411540227507	0.3408010683333107	0.3783843231318386	0.37580888801661083	0.39688780449125527	0.3941021721942554	0.4153090341579395	0.4123144655043779	0.4501274909606765	0.44673942115604826	0.09303564032014612	0.09262972920071405	0.009358480302642747	0.1269647236184852	0.009292091698299032	0.1260640420385073
5.927586851317345	0.3432984735071125	0.3411231534035149	0.3787130619395569	0.3761353041220248	0.39721884360103066	0.39443086292759316	0.41564241688966225	0.4126454735545534	0.4504655356982147	0.44707503785417635	0.09296979623453476	0.09256418009873352	0.009290534407836226	0.12680238064588423	0.009224627750208825	0.12590284992548106
5.963303543967366	0.3436224441288807	0.34144485357368576	0.37904138803524406	0.3764613103862074	0.3975494568675657	0.39475913083661796	0.4159753606120537	0.41297604576285024	0.4508031160696433	0.44741019364112217	0.0929040951730273	0.09249877336404282	0.009222938521880941	0.12663827755444856	0.009157511333574675	0.12573991024646602
5.999235447657878	0.3439460223839166	0.3417661639962066	0.3793692967218095	0.3767869021459835	0.39787963969057544	0.39508697135385357	0.4163078608201757	0.41330617765605404	0.4511402277462007	0.447744884217871	0.09283853812447573	0.0924335099811799	0.009155691204623118	0.12647240809150162	0.00909074101838403	0.12557521679337924
6.035383859143656	0.3442692033693385	0.34208707980439224	0.379696783284849	0.37711207472099206	0.39820938745345225	0.39541437989561695	0.41663991299375264	0.4136358647457182	0.45147686638564455	0.4480791052720121	0.09277312608111732	0.0923683909380529	0.009088791020929854	0.1263047659974461	0.009024315379615011	0.12540876335141604
6.071750082993084	0.3445919821630179	0.34240759611246047	0.3800238429926231	0.3774368234136652	0.39853869552324894	0.39574135186200304	0.41697151259715803	0.41396510252815083	0.45181302763224535	0.4484128524777323	0.09270786003859838	0.09230341722596437	0.009022236540690898	0.12613534500613355	0.008958232997238191	0.1252405436991637
6.108335431635222	0.3449143538235512	0.3427277080155038	0.38035047109603637	0.37776114350920703	0.398867559250661	0.3960678826368658	0.4173026550794009	0.4142938864844013	0.4521487071167805	0.44874612149580967	0.09264274099599715	0.09223858983963426	0.0089560263388071	0.12596413884483582	0.008892492456190837	0.12507055160870095
6.145141225407182	0.3452363133902315	0.3430474105894619	0.38067666282861695	0.3780850302755734	0.3991959739700105	0.396393967587803	0.4176333358741131	0.41462221208024724	0.45248390045652864	0.4490789079736076	0.0925777699558476	0.09217390977722362	0.008890158995175312	0.1257911412345294	0.008827092346372467	0.12489878084585371
6.182168792601758	0.3455578558830205	0.3433666988910939	0.38100241340649527	0.3784084789634513	0.3995239349992289	0.3967196020661384	0.4179635503995361	0.4149500747661818	0.45281860325526296	0.44941120754506925	0.09251294792416419	0.09210937804035836	0.008824633094671519	0.1256163458898243	0.008762031262631531	0.12472522517010987
6.2194194695153895	0.3458789763025224	0.3436855679579515	0.38132771802838544	0.37873148480623997	0.3998514376398414	0.3970447814069073	0.4182932940585095	0.41527746997740217	0.4531528111032482	0.4497430158307133	0.09244827591046481	0.09204499563415347	0.008759447227153494	0.12543974651936196	0.00869730780476985	0.12454987833514508
6.256894600496366	0.34619966962995535	0.3440040128083523	0.38165257187556445	0.37905404302003054	0.4001784771769511	0.3973695009288401	0.41862256223845884	0.41560439313379727	0.45348651957723474	0.4500743284376286	0.09238375492779684	0.0919807635672373	0.008694599987439489	0.12526133682575846	0.00863292057749998	0.12437273408855276
6.294595537993358	0.3465199308271257	0.34432202844135273	0.3819769701118538	0.37937614880358733	0.4005050488792237	0.39769375593434725	0.41895135031138414	0.4159308396399363	0.453819724240455	0.4504051409594709	0.09231938599276025	0.09191668285177597	0.008630089975297572	0.12508111050588866	0.008568868190456769	0.12419378617218513
6.332523642604218	0.34683975483640134	0.34463960983672254	0.3823009078836001	0.37969779733832926	0.4008311479988728	0.3980175417095042	0.41927965363384906	0.41625680488505873	0.4541524206426198	0.45073544897645806	0.09225517012553361	0.09185275450349953	0.008565915795441192	0.12489906125104255	0.008505149258191125	0.12401302832242322
6.370680283125076	0.34715913658068553	0.34495675195491887	0.3826243803196569	0.3800189837883115	0.4011567697716452	0.398340853524038	0.4196074675469705	0.4165822842430626	0.4544846043199153	0.45106524805536835	0.09219110834989987	0.09178897954172474	0.008502076057510521	0.12471518274689686	0.008441762400136277	0.12383045427009165
6.40906683659976	0.3474780709633915	0.34527344973706037	0.3829473825313663	0.38033970330020694	0.4014819094168065	0.39866368663131146	0.41993478737640744	0.41690727307249487	0.4548162707949994	0.451394533749536	0.09212720169326966	0.09172535898938297	0.008438569376057359	0.12452946867381343	0.008378706240613099	0.12364605774068593
6.447684688369473	0.3477965528684169	0.34558969810490275	0.38326990961254137	0.38065995100328975	0.4018065621371278	0.39898603626831164	0.4202616084323527	0.4172317667165422	0.4551474155770011	0.4517233015988505	0.0920634511867103	0.09166189387304399	0.008375394370544242	0.1243419127070382	0.008315979408815899	0.12345983245471359
6.486535232122802	0.3481145771601189	0.34590549196081344	0.3835919566394495	0.3809797220094171	0.4021307231188723	0.3993078976556351	0.4205879260095228	0.417555760503021	0.4554780341615172	0.4520515471297535	0.09199985786496853	0.09159858522294305	0.008312549665332902	0.12415250851684334	0.00825358053879821	0.12327177212756624
6.525619869945995	0.34843213868328937	0.3462208261877476	0.3839135186707939	0.38129901141301287	0.4024543875317825	0.3996292659974758	0.4209137353871486	0.4178792497443691	0.4558081220306115	0.4523792658552383	0.09193642276649987	0.09153543407300721	0.008250033889662056	0.12396124976847034	0.008191508269459469	0.12308187046987484
6.564940012373588	0.3487492322631309	0.3465356956492238	0.3842345907476986	0.38161781429105146	0.4027775505290672	0.3999501364816124	0.42123903182896805	0.418202229737637	0.456137674652814	0.4527064532748483	0.0918731469334931	0.09147244146088068	0.008187845677635863	0.12376813012251375	0.008129761244537903	0.12289012118749554
6.604497078439295	0.34906585270523244	0.3468500951893003	0.38455516789369126	0.3819361257030412	0.40310020724738993	0.40027050427939626	0.42156381058321674	0.4185246957644799	0.45646668748312025	0.4530331048746769	0.09181003141189803	0.09140960842795258	0.008125983668223036	0.12357314323504909	0.00806833811259633	0.12269651798186487
6.644292495727218	0.349381994795546	0.3471640196325518	0.3848752451146879	0.382253940691009	0.4034223528068569	0.40059036454574026	0.4218880668826217	0.41884664309115044	0.4567951559629914	0.45335921612736735	0.09174707725145344	0.09134693601938401	0.008064446505249734	0.12337628275784596	0.008007237527018596	0.12250105455015614
6.684327700423376	0.3496976533003638	0.34747746378404665	0.38519481739897793	0.3825712542794855	0.40374398231100694	0.40090971241910783	0.4222117959443937	0.4191680669684918	0.45712307552035564	0.45368478249211386	0.09168428550571261	0.09128442528413544	0.008003232837365815	0.12317754233841072	0.007946458145980273	0.12230372458515149
6.724604137367524	0.3500128229662945	0.34779042242932384	0.38551387971720824	0.3828880614754896	0.40406509084679876	0.40122854302150074	0.42253499297021985	0.4194889626319299	0.45745044156960757	0.45400979941466113	0.09162165723207244	0.09122207727499332	0.007942341318040391	0.12297691562000068	0.00788599863244599	0.12210452177568243
6.76512326010531	0.35032749852024175	0.34810289033437086	0.38583242702236936	0.3832043572685147	0.404385673484602	0.401546851458451	0.42285765314625867	0.41980932530146864	0.4577772495116113	0.45433426232730756	0.09155919349180192	0.09115989304859869	0.007881770605567162	0.12277439624232045	0.00782585765417032	0.12190343980689988
6.805886530940724	0.3506416746693813	0.3484148622456022	0.3861504542497814	0.38352013663051426	0.4047057252781875	0.4018646328190094	0.4231797716431338	0.42012915018168356	0.4581034947337016	0.4546581666489063	0.09149689535006979	0.0910978736654767	0.007821519363029772	0.12256997784109558	0.007766033883660484	0.12170047235998993
6.846895420988873	0.3509553461011398	0.3487263328898373	0.38646795631707986	0.38383539451588844	0.4050252412647162	0.4021818821757367	0.42350134361592795	0.4204484324617163	0.45842917260968674	0.45498150778486746	0.09143476387597242	0.09103602019006293	0.007761586258298259	0.12236365404854155	0.007706525998184333	0.1214956131127849
6.888151410229076	0.3512685074831734	0.3490372969742797	0.3867849281242029	0.38415012586147096	0.405344216464732	0.4024985945846948	0.42382236420417946	0.4207671673152704	0.4587542784998516	0.4553042811271621	0.09137280014256499	0.09097433369073393	0.007701969964029942	0.12215541849371903	0.007647332679755259	0.12128885573977755
6.92965598755826	0.35158115346334645	0.3493477491864967	0.3871013645533784	0.38446432558651644	0.4056626458821522	0.4028147650854379	0.42414282853187674	0.42108534990060625	0.45907880775096105	0.4556264820543248	0.0913110052268878	0.09091281523983465	0.007642669157641002	0.12194526480229229	0.007588452615112651	0.12108019391226321
6.971410650844719	0.35189327866971154	0.3496576841943983	0.38741726046911135	0.384777988592688	0.4059805245042598	0.4031303887010049	0.4244627317074555	0.4214029753605381	0.4594027556962645	0.4559481059314581	0.09124938020999938	0.09085146591371018	0.007583682521289603	0.1217331865969129	0.007529884495715677	0.12086962129856715
7.01341690698215	0.3522048777104889	0.34996709664621756	0.38773261071817194	0.38509110976404565	0.40629784730169516	0.40344546043791146	0.42478206882379416	0.42172003882243014	0.4597261176554993	0.4562691481102371	0.091187926177003	0.09079028679273374	0.0075250087418794465	0.1215191774974329	0.007471627017725524	0.12065713156405877
7.055676271944047	0.35251594517404683	0.3502759811704915	0.38804741012958466	0.38540368396703456	0.4066146092284498	0.40375997528614266	0.4251008349582121	0.4220365353981935	0.460048888934898	0.4565896039289143	0.09112664421707875	0.09072927896133698	0.007466646511046449	0.12130323112106112	0.007413678882003616	0.1204427183716632
7.098190270838397	0.35282647562888203	0.35058433237604075	0.3883616535146159	0.3857157060504741	0.4069308052218586	0.40407392821914706	0.4254190251724663	0.4223524601842841	0.4603710648271913	0.456909468712325	0.0910655354235145	0.09066844350804101	0.007408594525131207	0.1210853410824626	0.007356038794092967	0.12022637538177605
7.1409604379627405	0.3531364636236014	0.3508921448519526	0.388675335666765	0.38602717084554816	0.4072464302025947	0.40438731419383	0.4257366345127503	0.422667808261701	0.46069264061161713	0.4572287377718942	0.09100460089373466	0.09060778152548649	0.007350851485186993	0.12086550099411397	0.007298705464195088	0.12000809625236286
7.183988316859528	0.3534459036869028	0.3511994131675605	0.3889884513617527	0.3863380731657936	0.407561479074663	0.4047001281505476	0.42605365800969186	0.42298257469598416	0.46101361155392495	0.45754740640564245	0.09094384172933337	0.09054729411046511	0.007293416096946892	0.12064370446621808	0.007241677607184194	0.11978787463949914
7.227275460371831	0.353754790327557	0.35150613187242835	0.3893009953575123	0.386648407807092	0.4078759467253948	0.40501236501310245	0.42637009067835296	0.42329675453721494	0.4613339729063847	0.45786546989819327	0.09088325903610517	0.09048698236395168	0.007236287070826464	0.12041994510708776	0.007184953942566352	0.11956570419722823
7.270823430699384	0.35406311803439033	0.35181229549633086	0.38961296239418	0.3869581695476599	0.4081898280254434	0.4053240196887378	0.4266859275182291	0.423610342820014	0.4616537199077941	0.45818292352078155	0.09082285392407739	0.09042684739113303	0.007179463121907759	0.12019421652345841	0.007128533194491915	0.11934157857794503
7.31463379945495	0.354370881276267	0.3521178985492383	0.3899243471940862	0.3872673531480402	0.4085031178287798	0.4056350870681343	0.427001163513249	0.4239233345635427	0.4619728477834868	0.4584997625312609	0.09076262750754137	0.09036689030144325	0.007122942969926882	0.11996651232031752	0.007072414091724433	0.11911549143239597
7.358708147721062	0.3546780745020724	0.35242293552129844	0.39023514446174756	0.387575953351094	0.4088158109726886	0.40594556202540527	0.4273157936317761	0.42423572477150345	0.46229135174534175	0.45881598217411323	0.0907025809050857	0.09030711220859501	0.0070667253392580065	0.11973682610141623	0.007016595367636214	0.11888743641009114
7.403048066107065	0.3549846921406969	0.352727400882821	0.39054534888385845	0.3878839648819927	0.4091279022777652	0.40625543941809433	0.4276298128266086	0.4245475084321405	0.46260922699179285	0.45913157768045787	0.09064271523962884	0.09024751423061146	0.007010808958900938	0.1195051514692409	0.006961075760197666	0.11865740715936113
7.447655154806527	0.3552907286010193	0.3530312890842617	0.39085495512928436	0.3881913824482111	0.40943938654791207	0.40656471408717204	0.42794321603498275	0.4248586805182421	0.46292646870783893	0.45944654426806186	0.0905830316384532	0.09018809748986016	0.006955192562466017	0.11927148202524052	0.0069058540119595335	0.11842539732748492
7.49253102365499	0.35559617827189144	0.3533345945562064	0.3911639578490546	0.3884982007395201	0.40975025857033726	0.40687338085703373	0.42825599817857307	0.4251692359871421	0.46324307206505405	0.4597608771413503	0.09052353123323602	0.09012886311308575	0.006899874888185664	0.11903581137036667	0.0068509288700457915	0.11819140056108779
7.537677292188054	0.3559010355221235	0.3536373117093569	0.39147235167635613	0.3888044144279809	0.4100605131155528	0.4071814345354978	0.4285681541634975	0.42547916978072375	0.46355903222159994	0.4600745714914177	0.09046421516008771	0.09006981223144533	0.006844854678863754	0.11879813310474674	0.0067962990861341055	0.11795541050611291
7.583095589699846	0.3562052947004684	0.35393943493451574	0.3917801312265273	0.3891100181679389	0.41037014493737256	0.4074888699138047	0.4288796788803183	0.4257884768254216	0.4638743443222367	0.4603876224960397	0.09040508455958186	0.09001094598053985	0.0067901306818889395	0.11855844082816702	0.00674196341645672	0.11771742080823344
7.628787555301809	0.35650895013560874	0.35424095860257254	0.39208729109705315	0.38941500659601835	0.4106791487729124	0.40779568176661585	0.42919056720404813	0.4260971520322268	0.4641890034983358	0.46070002531968546	0.09034614057679241	0.08995226550045199	0.006735701649215997	0.11831672814034278	0.006687920621771148	0.11747742511289516
7.674754837981857	0.3568119961361415	0.35454187706449	0.3923938258675599	0.38971937433111786	0.4109875193425894	0.40810186485201383	0.42950081399415274	0.42640519029669066	0.46450300486789375	0.46101177511353075	0.09028738436132741	0.08989377193577842	0.006681566337347178	0.11807298864083293	0.006634169467358397	0.11723541706561491
7.720999096663877	0.3571144269905662	0.35484218465129097	0.3926997300998109	0.39002311597440587	0.41129525135012235	0.40840741391150237	0.4298104140945574	0.4267125864989294	0.4648163435355449	0.46132286701547126	0.09022881706736595	0.08983546643566506	0.006627723507332206	0.11782721592965117	0.006580708723004314	0.11699139031205164
7.767522000267617	0.3574162369672709	0.35514187567404554	0.39300499833770264	0.3903262261093165	0.4116023394825331	0.40871232367000726	0.4301193623336513	0.42701933550363036	0.46512901459257644	0.4616332961501372	0.09017043985369193	0.08977735015384497	0.006574171924740746	0.11757940360708119	0.006527537162996033	0.1167453384984185
7.814325227768903	0.3577174203145201	0.355440944423859	0.3933096251072615	0.39062869930154703	0.41190877841014695	0.4090165888358783	0.43042765352429435	0.427325432160058	0.465441013116943	0.4619430576289078	0.09011225388373154	0.08971942424867246	0.006520910359658849	0.11732954527404615	0.006474653566104216	0.11649725527152555
7.861410468260233	0.3580179712604428	0.35573938517185927	0.39361360491664066	0.39093053009905443	0.4122145627865956	0.4093202041008906	0.43073528246382387	0.4276308713020598	0.4657523341732823	0.46225214654992675	0.09005426032558968	0.08966168988315891	0.0064679375866747435	0.11707763453247821	0.006422056715558178	0.11624713427897859
7.908779421011744	0.35831788401302095	0.35603719216918683	0.3939169322561182	0.39123171303205334	0.41251968724881904	0.40962316414024713	0.43104224393406176	0.4279356477480744	0.4660629728129316	0.4625605579981183	0.08999646035208679	0.08960414822501186	0.006415252384867287	0.11682366498523322	0.006369745399056548	0.11599496916947771
7.956433795532517	0.3586171527600785	0.35633435964698223	0.39421960159809494	0.3915322426130144	0.412824146417069	0.4099254636125821	0.4313485327013221	0.4282397563011387	0.4663729240739444	0.46286828704520433	0.08993885514079517	0.08954680044666935	0.006362853537789981	0.11656763023654548	0.006317718408740625	0.11574075359312985
8.004375311632296	0.35891577166927047	0.3566308818163772	0.39452160739709335	0.3918321133366629	0.4131279348949124	0.4102270971599648	0.4316541435164202	0.428543191748897	0.4666821829811079	0.4631753287497209	0.08988144587407831	0.08948964772534003	0.006310739833456758	0.11630952389211302	0.006265974541180164	0.1154844812014062
8.052605699483543	0.3592137348880733	0.3569267528684835	0.39482294408975704	0.3921313196799782	0.4134310472692358	0.410528059407903	0.4319590711146813	0.42884594886360955	0.4669907445459616	0.4634816781570373	0.08982423373912785	0.0894326912430399	0.006258910064340206	0.116049339559396	0.006214512597369826	0.11522614564752587
8.101126699683881	0.35951103654377514	0.35722196697438424	0.3951236060948501	0.3924298561021938	0.4137334781102498	0.41082834496534876	0.4322633102159507	0.42914802240216204	0.46729860376681537	0.46378733029937386	0.08976721992800352	0.08937593218662956	0.006207363027338708	0.11578707084764517	0.006163331382700754	0.11496574058661224
8.149940063318896	0.3598076707434658	0.3575165182851241	0.3954235878132576	0.3927277170447968	0.4140352219714942	0.41112794842470196	0.4325668555246029	0.429449407106076	0.4676057556287693	0.46409228019582105	0.08971040563766954	0.08931937174785565	0.006156097523783544	0.11552271136845604	0.00611242970696857	0.11470325967592032
8.199047552025359	0.36010363157403	0.35781040093170174	0.3957228836279871	0.3930248969315304	0.4143362733898449	0.4114268643618188	0.43286970172955397	0.42975009770151973	0.4679121951037345	0.4643965228523606	0.08965379207003635	0.0892630111233871	0.006105112359417575	0.1152562547356979	0.0060618063843493886	0.11443869657524885
8.248450938054788	0.3603989131021373	0.35810360902506094	0.3960214879041692	0.3933213901683938	0.4146366268855194	0.4117250873360158	0.433171843504272	0.43005008889931945	0.4682179171504524	0.46470005326188507	0.08959738043199929	0.0892068515148574	0.006054406344380148	0.1149876945658832	0.006011460233381172	0.11417204494675559
8.298152004337403	0.3606935093742355	0.35839613665608366	0.3963193949890605	0.3936171911436456	0.4149362769620843	0.4120226118900786	0.4334732755067899	0.43034937539497153	0.46852291671451807	0.4650028664042195	0.08954117193547867	0.08915089412890172	0.006003978293197321	0.11471702447839505	0.0059613900769610595	0.11390329845553993
8.348152544546481	0.3609874144165431	0.35868797789558243	0.3966165992120449	0.39391229422780494	0.41523521810646324	0.41231943255026837	0.4337739923797173	0.4306479518686548	0.46882718872840085	0.4653049572461434	0.08948516779746156	0.08909514017720031	0.005953827024772096	0.11444423809567184	0.0059115947423284965	0.11363245076974238
8.398454363163072	0.3612806222350428	0.3589791267942946	0.39691309488463855	0.3942066937736567	0.41553344478894483	0.412615543826331	0.43407398875025544	0.4309458129852447	0.4691307281114684	0.4656063207414136	0.08942936924004136	0.08903959087651683	0.00590395136235955	0.11416932904336363	0.005862073061053685	0.11335949556077196
8.449059275541144	0.36157312681547543	0.35926957738287546	0.3972088763004917	0.39450038411625266	0.41583095146319154	0.4129109402115055	0.4343732592302095	0.43124295339432606	0.46943352977000946	0.4659069518307872	0.08937377749046059	0.0889842474487422	0.005854350133574826	0.11389229095080111	0.005812823869025152	0.11308442650361883
8.49996910797308	0.3618649221233341	0.35955932367189336	0.3975039377353947	0.3947933595729184	0.4161277325662499	0.4132056161825337	0.43467179841600434	0.4315393677302086	0.46973558859725867	0.46620684544204616	0.08931839378115057	0.08892911112093324	0.005805022170356722	0.11361311745093872	0.005763846006431983	0.11280723727691111
8.551185697755594	0.36215600210385895	0.35984835965182427	0.3977982734472816	0.39508561444325624	0.41642378251855944	0.41349956619966993	0.4349696008886997	0.43183505061194155	0.47003689947342137	0.46650599649002145	0.08926321934977723	0.0888741831253574	0.0057559663089650215	0.11333180218076677	0.005715138317754498	0.11252792156322755
8.602710893256043	0.36244636068203284	0.36013667929304755	0.3980918776762361	0.3953771430091518	0.4167190957239644	0.413792784706692	0.43526666121400553	0.43212999664333	0.4703374572656993	0.46680439987661954	0.08920825543928058	0.08881946469953482	0.00570718138997961	0.11304833878162412	0.0056666996517571455	0.11224647304955226
8.654546553979111	0.36273599176257715	0.36042427654584175	0.3983847446444977	0.3956679395347793	0.4170136665697249	0.4140852661309126	0.43556297394229976	0.4324242004129508	0.47063725682831686	0.46710205049084713	0.08915350329792093	0.08876495708628056	0.0056586662582631675	0.11276272089924078	0.0056185288614654105	0.11196288542714683
8.706694550633951	0.36302488922994836	0.36071114534038146	0.39867686855646856	0.3959579982666091	0.4173074894265288	0.4143770048831912	0.43585853360864457	0.4327176564941706	0.47093629300254897	0.4673989432088396	0.08909896417931945	0.08871066153374917	0.005610419762970054	0.11247494218406473	0.005570624804158264	0.11167715239206188
8.759156765201672	0.36331304694833466	0.3609972795867339	0.39896824359871985	0.3962473134334142	0.41760055864850454	0.41466799535794624	0.43615333473280504	0.43301035944516253	0.47123456061674823	0.4676950728938876	0.08904463934250618	0.08865657929547724	0.005562440757519216	0.11218499629156042	0.005522986341354841	0.11138926764525081
8.811935091003267	0.36360045876165376	0.3612826731748572	0.399258863940001	0.39653587924627837	0.4178928685732341	0.41495823193316894	0.4364473718192678	0.4333023038089262	0.47153205448637403	0.4679904343964661	0.08899053005196154	0.08860271163043043	0.005514728099584865	0.11189287688227978	0.005475612338800229	0.11109922489281132
8.865031432767935	0.36388711849355077	0.3615673199745976	0.39954872373124656	0.3968236898986045	0.41818441352176694	0.4152477089704365	0.43674063935725904	0.43359348411330517	0.4718287694140213	0.468285022554263	0.0889366375776619	0.08854905980304514	0.0054672806510924765	0.11159857762247327	0.005428501666455698	0.11080701784639757
8.918447706701835	0.3641730199473969	0.36185121383568924	0.3998378171055869	0.39711073956612375	0.4184751877986356	0.4155364208149273	0.43703313182076703	0.4338838948710084	0.47212470018945185	0.46857883219220947	0.08888296319512731	0.08849562508327712	0.005420097278194369	0.11130209218394782	0.005381653198484493	0.11051264022323437
8.972185840557227	0.36445815690628836	0.36213434858775234	0.4001261381783565	0.39739702240690505	0.41876518569186916	0.41582436179543547	0.4373248436685606	0.43417353057963015	0.4724198415896241	0.46887185812251037	0.08882950818546605	0.08844240874664597	0.005373176851256822	0.11100341424450733	0.005335065813233175	0.1102160857465293
9.02624777370205	0.3647425231330464	0.36241671804029363	0.4004136810471054	0.3976825325613659	0.419054401473011	0.41611152622438713	0.437615769344212	0.4344623857216709	0.4727141883787256	0.4691640951446758	0.08877627383542126	0.08838941207428024	0.005326518244855194	0.11070253748819425	0.005288738393228076	0.10991734814567167
9.080635457189915	0.36502611237021715	0.36269831598270635	0.40070043979160935	0.39796726415228245	0.4193428293971338	0.4163979083978564	0.43790590327611784	0.43475045476455987	0.47300773530820484	0.46945553804555307	0.08872326143741802	0.08833663635296679	0.005280120337751715	0.11039945560541753	0.005242669825153534	0.10961642115638881
9.135350853830497	0.36530891834007245	0.36297913618427097	0.40098640847388156	0.39825121128480157	0.4196304637028575	0.41668350259558257	0.43819523987752274	0.4350377321606774	0.4733004771168048	0.4697461815993598	0.08867047228961179	0.0882840828751972	0.0052339820128959325	0.11009416229356361	0.00519685899984923	0.1093132985212577
9.190395938260405	0.36559093474461146	0.36325917239415706	0.40127158113818523	0.3985343680464529	0.4199172986123678	0.4169683030809887	0.4384837735465429	0.43532421234737856	0.4735924085305972	0.47003602056771754	0.08861790769593612	0.08823175293921529	0.00518810215739407	0.10978665125681175	0.005151304812288426	0.10900797398981865
9.245772697014415	0.3658721552655624	0.36353841834142514	0.40155595181104636	0.3988167285071622	0.42020332833143337	0.41725230410119923	0.4387714986661899	0.435609889747017	0.4738835242630173	0.4703250496996868	0.08856556896615053	0.0881796478490651	0.005142479662510802	0.10947691620664557	0.005106006161566867	0.10870044131864631
9.301483128597186	0.3661525735643847	0.3638168677350285	0.4018395145012668	0.3990982867192635	0.42048854704942645	0.4175354998870592	0.43905840960439646	0.4358947587669698	0.4741738190148987	0.4706132637318014	0.08851345741589185	0.08812776891464207	0.005097113423646604	0.10916495086216571	0.005060961950887233	0.10839069427187553
9.357529243555355	0.3664321832822726	0.36409451426381734	0.40212226319993893	0.39937903671751435	0.42077294893934203	0.4178178846531544	0.43934450071404096	0.43617881379966306	0.4744632874745109	0.4709006573881054	0.08846157436672082	0.08807611745173984	0.00505200234032932	0.10885074895008984	0.005016171087562249	0.10807872662147133
9.413913064550128	0.36671097804015834	0.36437135159654177	0.40240419188045995	0.3996589725191102	0.42105652815781847	0.41809945259783216	0.4396297663329752	0.4364620492225985	0.47475192431759594	0.47118722538019003	0.08840992114617569	0.08802469478210251	0.005007145316200834	0.1085343042053637	0.0049716324829751635	0.1077645321473426
9.47063662643026	0.3669889514387165	0.3646473733818562	0.402685294498548	0.3999380881236995	0.42133927884516004	0.41838019790322184	0.43991420078405075	0.4367444593983799	0.4750397242074065	0.4714729624072305	0.08835849908781983	0.08797350223347403	0.0049625412590068585	0.10821561037123217	0.004927345052589072	0.10744810463762633
9.527701976305488	0.3672660970583687	0.3649225732483245	0.4029655649922576	0.40021637751340056	0.42162119512535734	0.4186601147352575	0.44019779837514744	0.43702603867474127	0.47532668179474513	0.47175786315602614	0.0883073095312959	0.08792254113964867	0.004918189080573843	0.10789466119946667	0.004883307715929153	0.10712943788917073
9.585111173620431	0.36754240845928926	0.365196944804425	0.40324499728199736	0.4004938346528175	0.4219022711061114	0.41893919724370055	0.44048055339920217	0.4373067813845756	0.4756127917180037	0.47204192230103853	0.08825635382237561	0.08787181284052469	0.004874087696804974	0.10757145045074878	0.004839519396552028	0.10680852570737898
9.642866290228868	0.36781787918141023	0.3654704816385561	0.4035235852705459	0.40077045348905743	0.4221825008788563	0.4192174395621617	0.4407624601342371	0.4375866818459628	0.4758980486032034	0.4723251345044316	0.08820563331301305	0.08782131868215426	0.004830236027668189	0.10724597189492613	0.004795979022062635	0.10648536190696234
9.700969410468568	0.36809250274442934	0.3657431773190442	0.40380132284307196	0.40104622795174993	0.42246187851878425	0.41949483580812774	0.44104351284339244	0.43786573436220205	0.47618244706403784	0.47260749441611405	0.08815514936139864	0.08777106001679828	0.004786632997177076	0.10691821931129653	0.0047526855240827	0.1061599403120681
9.75942263123647	0.3683662726478158	0.3660150253941493	0.4040782038671517	0.4013211519530641	0.42274039808486985	0.4197713800829837	0.44132370577495467	0.4381439332218401	0.4764659817019134	0.47288899667378004	0.08810490333201018	0.08772103820297743	0.0047432775333775545	0.10658818648883539	0.004709637838229863	0.10583225475615166
9.818228062064373	0.3686391823708186	0.36628601939207384	0.404354222192789	0.401595219387729	0.4230180536198962	0.42004706647203977	0.44160303316239047	0.43842127269870507	0.4767486471059937	0.4731696359029524	0.08805489659566983	0.08767125460552969	0.004700168568344321	0.1062558672265368	0.004666834904129669	0.10550229908295705
9.877387825195074	0.3689112253724754	0.3665561528209706	0.40462937165243545	0.40186842413305385	0.42329483915048133	0.4203218890445576	0.44188148922437837	0.4386977470519371	0.4770304378532429	0.4734494067170263	0.08800513052959709	0.08762171059565978	0.004657305038156867	0.10592125533369767	0.004624275665383593	0.10517006714630384
9.936904055658934	0.36918239509162	0.3668254191689518	0.4049036460610112	0.4021407600489479	0.42357074868710515	0.42059584185377663	0.44215906816484196	0.4389733505260222	0.47731134850847107	0.47372830371731356	0.08795560651746426	0.0875724075509987	0.0046146858828919335	0.10558434463007416	0.00458195906956016	0.10483555281047074
9.996778901350961	0.36945268494689326	0.3670938119040984	0.4051770392159268	0.4024122209779429	0.4238457762241375	0.42086891893694256	0.4424357641729849	0.4392480773508266	0.4775913736243792	0.4740063214930882	0.08790632594945341	0.08752334685565774	0.004572310046608408	0.10524512894645	0.004539884068182065	0.10449874995056518
10.05701452310831	0.369722088336753	0.36736132447447123	0.4054495448971055	0.40268280074521534	0.42411991573986735	0.42114111431533524	0.44271157142332546	0.43952192174163107	0.4778705077416074	0.47428345462163324	0.08785729022231181	0.08747452990028404	0.004530176477340664	0.1049036021246792	0.004498049616720845	0.10415965245282166
10.117613094788254	0.36999059863948414	0.36762795030812045	0.40572115686700577	0.4029524931586083	0.4243931611965314	0.4214124219942988	0.4429864840757319	0.43979487789916594	0.4781487453887804	0.4745596976682864	0.08780850073940984	0.08742595808211856	0.004488284127070141	0.10455975801795603	0.004456454674572896	0.10381825421478652
10.178576803346665	0.3702582092132106	0.36789368281309787	0.405991868870646	0.4032212920086566	0.4246655065403448	0.4216828359632706	0.4432604962754597	0.4400669400096488	0.4784260810825577	0.4748350451864898	0.08775995891079767	0.08737763280505338	0.004446631951728008	0.10421359049128398	0.004415098205046597	0.10347454914558796
10.239907848916916	0.3705249133959073	0.3681585153774687	0.406261674635628	0.4034891910686097	0.4249369457015319	0.4219523501958129	0.443533602153189	0.44033810224482	0.4787025093276818	0.47510949171783784	0.08771166615326527	0.08732955547968878	0.004405218911182729	0.1038650934217884	0.004373979175364973	0.10312853116646181
10.301608444889292	0.3707907045054129	0.3684224413693243	0.4065305678721631	0.40375618409445757	0.4252074725943588	0.422220958649644	0.4438057958250627	0.44060835876198207	0.47897802461702954	0.4753830317921277	0.08766362389040042	0.08728172752339415	0.004364043969214304	0.10351426069890124	0.00433309655663372	0.10278019421087947
10.363680817990868	0.3710555758394428	0.3686854541367956	0.4067985422730976	0.40402226482495707	0.4254770811171652	0.42248865526667106	0.4440770713927254	0.44087770370403806	0.47925262143166264	0.4756556599274098	0.08761583355264742	0.08723415036036451	0.004323106093505835	0.10316108622451736	0.0042924493238407635	0.1024295322247184
10.426127208365882	0.3713195206756032	0.36894754700806676	0.4070655915139392	0.40428742698165687	0.42574576515239726	0.42275543397302245	0.44434742294336366	0.4411461311995308	0.4795262942408795	0.4759273706300396	0.0875682965773701	0.08718682542168338	0.004282404255635086	0.10280556391363405	0.004252036455832275	0.10207653916684478
10.488949869656532	0.37158253227140575	0.3692087132913896	0.407331709252885	0.40455166426892614	0.42601351856664305	0.42302128867908245	0.4446168445497466	0.44141363536268396	0.4797990375022693	0.47619815839473006	0.08752101440891001	0.0871397541453818	0.004241937431062048	0.10244768769449308	0.004211856935315339	0.10172120900928405
10.552151069084381	0.3718446038642828	0.36946894627509974	0.40759688913084946	0.40481497037398206	0.42628033521066666	0.42328621327952554	0.4448853302702676	0.4416802102934431	0.4800708456617655	0.4764680177046059	0.08747398849864912	0.0870929379764995	0.004201704599111622	0.10208745150879395	0.004171909748831748	0.10136353573740564
10.615733087532126	0.3721057286716029	0.36972823922763115	0.40786112477149306	0.4050773389669186	0.4265462089194441	0.4235502016533521	0.4451528741489871	0.441945850077518	0.48034171315370056	0.47673694303125724	0.0874272203050732	0.08704637836714774	0.0041617047429594045	0.10172484931216275	0.0041321938867477925	0.10100351335043456
10.679698219625935	0.37236589989068786	0.3699865853975336	0.4081244097812525	0.4053387637007359	0.4268111335122	0.42381324766392453	0.4454194702156752	0.44221054878642563	0.4806116344008625	0.477004928834796	0.08738071129383194	0.08700007677657191	0.004121936849624586	0.10135987507445066	0.004092708343250262	0.10064113586177825
10.744048773818252	0.37262511069882953	0.3702439780134895	0.4083867377493704	0.40559923821137084	0.42707510279244504	0.4240753451590052	0.44568511248585707	0.4424743004775342	0.48088060381455155	0.47727196956391166	0.08733446293780646	0.08695403467121447	0.004082399909953516	0.1009925227798334	0.0040534521163220205	0.10027639729909765
10.808787072471103	0.3728833542533074	0.37050041028433156	0.40864810224792714	0.4058587561177278	0.42733811054801357	0.42433648797079293	0.4459497949608568	0.4427370991941077	0.48114861579463775	0.477538059655929	0.0872884767171699	0.08690825352477871	0.004043092918603275	0.10062278642740807	0.004014424207730016	0.09990929170470508
10.87391545193992	0.373140623691408	0.3707558753990615	0.4089084968318727	0.40611731102171067	0.4276001505511035	0.42459666991596323	0.4462135116278445	0.442998938965352	0.4814156647296204	0.4778031935368667	0.08724275411945488	0.08686273481829467	0.004004014874039008	0.10025066003143479	0.0039756236230243935	0.09953981313610427
10.93943626265785	0.3733969121304427	0.371010366526869	0.40916791503905897	0.4063748965082554	0.4278612165583158	0.42485588479570696	0.44647625645988254	0.4432598138064611	0.4816817449966875	0.47806736562149615	0.08719729663961862	0.08681748004018329	0.0039651647785117206	0.09987613762153558	0.003937049371513179	0.09916795566607561
11.00535186922059	0.37365221266776905	0.37126387681715156	0.4094263503902743	0.4066315061453631	0.42812130231069523	0.42511412639577145	0.44673802341597363	0.4435197177186645	0.4819468509617774	0.4783305703134026	0.08715210578010804	0.08677249068632298	0.0039265416380454	0.09949921324314914	0.0038987004662516256	0.09879371338304566
11.071664650471687	0.37390651838080974	0.37151639939953496	0.40968379638927627	0.4068871334841343	0.4283804015337715	0.425371388486501	0.44699880644110923	0.443778644689276	0.48221097697963944	0.4785928020050461	0.08710718305092961	0.08672776826011762	0.0038881444624321304	0.09911988095767299	0.003860575924038656	0.09841708039138553
11.138376999588447	0.374159822327075	0.37176792738389436	0.40994024652282834	0.4071417720588042	0.4286385079376023	0.42562766482287995	0.4472585994663197	0.4440365886917424	0.48247411739389756	0.47885405507782397	0.08706252996971481	0.08668331427256157	0.003849972265211221	0.09873813484311711	0.0038226747653911097	0.09803805081186567
11.205491324168262	0.3744121175441835	0.372018453860376	0.4101956942607347	0.4073954153867777	0.42889561521681624	0.4258829491445747	0.44751739640872423	0.44429354368569385	0.48273626653711493	0.47911432390213415	0.08701814806179022	0.08663913024231058	0.003812024063658992	0.09835396899410398	0.003784996014537967	0.09765661878185483
11.273010046315514	0.3746633970498859	0.3722679718994201	0.4104501330558775	0.4076480569686667	0.42915171705065713	0.4261372351759785	0.4477751911715827	0.44454950361699536	0.4829974187308575	0.4793736028374399	0.0869740388602461	0.08659521769574953	0.0037742988787790033	0.09796737752240858	0.0037475386994101356	0.09727277845567528
11.340935602728974	0.3749136538420867	0.3725164745517832	0.41070355634425415	0.40789969028832634	0.42940680710302875	0.42639051662625516	0.44803197764434805	0.4448044624177981	0.48325756828576133	0.47963188623233505	0.08693020390600745	0.0865515781670631	0.003736795735284737	0.09757835455718578	0.0037103018516204678	0.09688652400500075
11.409270444789758	0.3751628808988697	0.372763954848563	0.41095595754501574	0.4081503088128945	0.429660879022541	0.42664278718938586	0.4482877497027192	0.4450584140065929	0.48351670950159864	0.47988916842461066	0.08688664474790343	0.08650821319830489	0.0036995136615907143	0.0971868942453824	0.0036732845064588737	0.09649784961911223
11.478017038649782	0.375411071178521	0.3730104058012223	0.411207330060506	0.4083999059928292	0.4299139264425566	0.4268940405442141	0.4485425012086957	0.44531135228826385	0.48377483666734666	0.4801454437413226	0.08684336294274073	0.08646512433947097	0.003662451689792512	0.09679299075193626	0.00363648570286923	0.09610674950516795
11.547177865320764	0.3756582176195557	0.37325582040161387	0.4114576672763014	0.40864847526194964	0.430165942981238	0.4271442703544942	0.44879622601063274	0.44556327115414296	0.48403194406125594	0.4804007064988598	0.08680036005537493	0.08642231314856948	0.003625608855661877	0.09639663826018818	0.0035999044834484906	0.09571321788874343
11.616755420763786	0.37590431314074263	0.3735001916220074	0.4117069625612519	0.4088960100374757	0.43041692224159706	0.4273934702689389	0.44904891794329743	0.44581416448206623	0.48428802595092174	0.48065495100301436	0.08675763765878414	0.08637978119169586	0.003588984198634737	0.09599783097250736	0.003563539894427592	0.09531724901408722
11.686752215979308	0.37614935064113236	0.3737435124151152	0.41195520926752255	0.40914250372007016	0.43066685781154385	0.4276416339212688	0.4493005708279259	0.4460640261364302	0.48454307659335444	0.48090817154905224	0.08671519733414307	0.08633753004310497	0.003552576761791215	0.09559656311010656	0.0035273909856576857	0.09491883714427729
11.75717077709787	0.37639332300008305	0.37398577571412006	0.4122024007306358	0.40938794969388015	0.430915743263937	0.42788875493026185	0.4495511784722813	0.4463128499682496	0.4847970902350523	0.48116036242178495	0.08667304067089816	0.08629556128528675	0.0035163855918445286	0.09519282891371006	0.0034914568106003685	0.09451797656184624
11.82801364547121	0.37663622307729	0.37422697443270275	0.4124485302695149	0.4096323413265807	0.43116357215663464	0.42813482689980487	0.4498007346707128	0.44656062981521605	0.4850500611120751	0.4814115178956425	0.08663116926684257	0.0862538765090408	0.003480409739133883	0.09478662264392312	0.0034557364263179124	0.09411466156906556
11.899283377763982	0.3768780437128136	0.37446710146507156	0.4126935911865282	0.4098756719694187	0.4314103380325474	0.42837984341894514	0.45004923320421597	0.4468073595017577	0.4853019834501182	0.4816616322347477	0.08658958472819327	0.08621247731355254	0.0034446482576084847	0.0943779385814878	0.0034202288934506164	0.09370888648803088
11.970982546046038	0.37711877772710883	0.3747061496859907	0.4129375767675335	0.41011793495725674	0.43165603441969036	0.4286237980619423	0.4502966678404933	0.4470530328390994	0.4855528514645888	0.48191069969299044	0.08654828866966871	0.08617136530647099	0.0034091002048111108	0.09396677102760975	0.0033849332762150297	0.09330064566140095
12.043113737885237	0.3773584179210562	0.37494411195081145	0.4131804802819247	0.41035912360861987	0.4319006548312381	0.4288666843883238	0.4505430323340168	0.44729764362532554	0.485802659360683	0.4821587145141051	0.08650728271456601	0.08613054210398663	0.0033737646418727785	0.09355311430441304	0.003349848642388853	0.0928899334525255
12.115679556440844	0.3775969570759916	0.37518098109550224	0.41342229498267774	0.410599231225741	0.43214419276557847	0.4291084959429373	0.45078832042609035	0.4475411856454404	0.4860514013334627	0.48240567093174674	0.08646656849484087	0.08609000933090803	0.0033386406334905416	0.0931369627551959	0.0033149740632838487	0.0924767442456016
12.188682620557461	0.3778343879537393	0.3754167499366807	0.4136630141063985	0.4108382510946087	0.4323866417063695	0.4293492262560072	0.45103252584491427	0.44778365267143405	0.4862990715679354	0.4826515631695704	0.08642614765118745	0.08604976862074509	0.0033037272479270463	0.09271831074491388	0.003280308613764049	0.09206107244675366
12.26212556485955	0.3780707032966433	0.3756514112716462	0.4139026308733715	0.41107617648501565	0.43262799512259564	0.4295888688431922	0.45127564230565015	0.44802503846234554	0.4865456642391352	0.48289638544131064	0.08638602183311812	0.08600982161578515	0.0032690235569887705	0.0922971526604357	0.003245851372206676	0.09164291248356449
12.336011039846525	0.3783058958276009	0.375884957878412	0.41414113848760825	0.4113130006506065	0.43286824646862565	0.4298274172056401	0.45151766351048717	0.4482653367643288	0.4867911735122025	0.48314013195086164	0.0863461926990479	0.08597016996717864	0.0032345286360144776	0.0918734829109269	0.0032116014204914833	0.0912222588057432
12.41034171198835	0.37853995825009656	0.37611738251573973	0.4143785301368986	0.41154871682892896	0.433107389184271	0.4300648648300482	0.4517585831487085	0.4485045413107194	0.4870355935424679	0.48338279689235947	0.08630666191637298	0.08593081533501815	0.003200241563866335	0.09144729592821932	0.0031775578440047525	0.09079910588569362
12.485120263821853	0.3787728832482364	0.37634867792317406	0.4146147989928607	0.4117833182414837	0.433345416694846	0.4303012051887215	0.4519983948967604	0.448742645822102	0.48727891847553545	0.4836243744502656	0.086267431161559	0.0858917593884235	0.0031661614229130386	0.09101858616719483	0.0031437197316122045	0.09037344821864224
12.560349394047481	0.3790046634867836	0.376578836821077	0.4148499382109937	0.41201679809377656	0.4335823224112277	0.43053643173963346	0.4522370924183203	0.4489796440063789	0.4875211424473672	0.4838648587994503	0.08622850212022028	0.08585300380562358	0.0031322872990200423	0.09058734810616897	0.003110086175652338	0.0899452803230929
12.63603181762671	0.37923529161119474	0.3768078519106652	0.41508394093073	0.41224914957537073	0.43381809972991847	0.43077053792648684	0.4524746693643678	0.4492155295588404	0.48776225958437003	0.48410424410527864	0.08618987648721002	0.08581455027404447	0.003098618281540233	0.09015357624731735	0.00307665627192355	0.08951459674126738
12.712170265880024	0.3794647602476563	0.3770357158740455	0.4153168002754898	0.4124803658599403	0.43405274203310773	0.4310035171787762	0.4527111193732562	0.4494502961622349	0.48800226400348273	0.48434252452369714	0.08615155596670354	0.08577640049039284	0.0030651534632912814	0.08971726511680345	0.0030434291196672625	0.089081392039148
12.78876748658549	0.37969306200312203	0.37726242137425275	0.4155485093527343	0.4127104401053241	0.4342862426887355	0.43123536291185005	0.45294643607078344	0.4496839374868405	0.4882411498122634	0.48457969420132063	0.08611354227228707	0.08573855616074381	0.0030318919405512013	0.0892784092654324	0.003010403821560814	0.08864566080725922
12.865826244077915	0.37992018946535205	0.3774879610552885	0.4157790612540226	0.4129393654535819	0.43451859505055745	0.43146606852697633	0.45318061307026664	0.4499164471905385	0.48847891110898084	0.4848157472755223	0.08607583712704464	0.08570101900062793	0.0029988328130481356	0.08883700326900623	0.0029775794837099134	0.08820739766103713
12.943349319348618	0.38014613520295126	0.3777123275421593	0.4160084490550676	0.4131671350310496	0.4347497924582102	0.4316956274114069	0.4534136439726166	0.45014781891888733	0.4887155419827043	0.4850506778745237	0.08603844226364865	0.08566379073512143	0.0029659751839408166	0.08839304172849438	0.0029449552156211034	0.08776659724075841
13.0213395101458	0.38037089176540945	0.3779355134409165	0.4162366658157932	0.4133937419483965	0.43497982823727743	0.43192403293844284	0.4536455223664126	0.45037804630519696	0.4889510365133962	0.48528448011748543	0.08600135942444943	0.08562687309893542	0.0029333181598101277	0.0879465192706732	0.0029125301302017625	0.08732325421239295
13.099799631075467	0.3805944516831417	0.37815751133869746	0.41646370458039284	0.41361917930068337	0.43520869569935816	0.43215127846750295	0.4538762418279799	0.45060712297060534	0.48918538877200474	0.48551714811460056	0.08596459036156676	0.08559026783650579	0.002900860850644005	0.08749743054825387	0.0028803033437450054	0.0868773632677744
13.178732513703073	0.38081680746753027	0.3783783138037655	0.41668955837738825	0.41384344016742114	0.43543638814213437	0.4323773573441907	0.4541057959214665	0.4508350425241554	0.4894185928205595	0.4857486759671879	0.08592813683698135	0.08555397670208569	0.002868602369826334	0.087045770240465	0.0028482739759136955	0.086428919124927
13.258141006655675	0.3810379516109659	0.37859791338555315	0.4169142202196902	0.41406651761263075	0.43566289884944115	0.4326022629003635	0.45433417819892263	0.4510617985628736	0.4896506427122664	0.48597905776778777	0.0858920006226287	0.08551800145983879	0.0028365418341289583	0.08659153305343636	0.002816441149733784	0.08597791652869091
13.338027975724735	0.3812578765868913	0.37881630261470384	0.41713768310465904	0.41428840468490385	0.43588822109133724	0.43282598845420356	0.4545613822003805	0.4512873846718492	0.48988153249160543	0.48620828760025764	0.08585618350049334	0.08548234388393278	0.002804678363693025	0.08613471372051151	0.0027848039915814304	0.08552435025097793
13.418396303969553	0.3814765748498448	0.3790334740031162	0.417359940014167	0.4145090944174645	0.43611234812417643	0.43304852731028814	0.4547874014539355	0.45151179442431455	0.4901112561944289	0.48643635953987036	0.08582068726270413	0.0854470057586338	0.002773011082020105	0.08567530700268833	0.0027533616311639086	0.08506821509104157
13.49924889182131	0.38169403883550473	0.37924942004398793	0.417580983914661	0.41472857982823147	0.4363352731906804	0.433269872759662	0.4550122294758278	0.4517350213817265	0.49033980784806097	0.48666326765341256	0.08578551371162978	0.08541198887840229	0.002741539115956204	0.0852133076888748	0.002722113201509835	0.08460950587594596
13.580588657187745	0.38191026096073416	0.37946413321186084	0.41780080775722606	0.414946853919882	0.43655698952001165	0.4334900180799103	0.4552358597705263	0.4519570590938493	0.4905671814713987	0.48688900599928514	0.08575066465997838	0.08537729504799066	0.00271026159568466	0.08474871059655698	0.0026910578389691686	0.08414821746119117
13.662418535558457	0.38212523362362744	0.37967760596266686	0.41801940447765146	0.4151639096799162	0.4367774903278496	0.43370895653523384	0.4554582858308129	0.4521779010988392	0.49079337107501425	0.48711356862760463	0.08571614193089351	0.08534292608254235	0.0026791776547123725	0.08428151057205469	0.002660194683184791	0.0836843447308695
13.744741480110864	0.38233894920355677	0.37988983073377447	0.41823676699649487	0.4153797400807223	0.436996768816465	0.43392668137652296	0.4556795011378675	0.4523975409233278	0.4910183706612586	0.4873369495803061	0.0856819473580553	0.08530888380768806	0.0026482864298529307	0.08381170249083425	0.0026295228770840673	0.08321788259792129
13.827560461816718	0.3825514000612199	0.38010079994403617	0.4184528882191504	0.4155943380796434	0.4372148181747972	0.43414318584143435	0.4558994991613556	0.4526159720825092	0.491242174224366	0.4875591428912464	0.08564808278578095	0.08527517005964826	0.0026175870612212826	0.08333928125803425	0.002599041566874849	0.08274882600493072
13.910878469549415	0.38276257853868795	0.38031050599383637	0.41866776103591546	0.4158076966190441	0.4374316315785323	0.43435846315446897	0.4561182733595154	0.45283318808022727	0.4914647757505611	0.4877801425863111	0.08561455006912642	0.08524178668533496	0.002587078692217304	0.08286424180889185	0.002568749902025047	0.08227716992435319
13.9946985101918	0.38297247695945513	0.3805189412651409	0.4188813783220599	0.41601980862637966	0.43764720219018194	0.4345725065270497	0.4563358171792471	0.45304918240906356	0.49168616921816516	0.4879999426835195	0.08558135107398941	0.08520873554245205	0.0025567604695124757	0.08238657910902702	0.002538647035252417	0.08180290935875689
14.079023608744702	0.3831810876284882	0.3807260981215459	0.41909373293789565	0.4162306670142644	0.4378615231591629	0.43478530915760105	0.45655212405620327	0.45326394855042673	0.49190634859770604	0.48821853719313346	0.0855484876772136	0.08517601849960041	0.002526631543043667	0.08190628815496837	0.0025087321225183423	0.08132603934147653
14.163856808436103	0.3833884028322775	0.38093196890832925	0.41930481772884715	0.4164402646805426	0.4380745876218786	0.43499686423163003	0.4567671874148802	0.4534774799746447	0.492125307852028	0.4884359201177674	0.08551596176669456	0.08514363743638452	0.002496691065995371	0.0814233639745936	0.002479004323004741	0.08084655493694015
14.24920117083096	0.3835944148388882	0.3811365459525009	0.41951462552552315	0.4166485945083594	0.43828638870180153	0.43520716492180733	0.45698100066870995	0.45368977014105427	0.4923430409364031	0.4886520854524973	0.08548377524148468	0.08511159424351385	0.00246693819479038	0.08093780162742803	0.002449462799113178	0.08036445124106706
14.335059775941703	0.3837991158980124	0.38133982156285584	0.41972314914378933	0.41685564936623276	0.4384969195095558	0.43541620438805057	0.45719355722015464	0.453900812498096	0.49255954179864425	0.4888670271849745	0.08545193001190228	0.08507989082291466	0.002437372089073797	0.08044959620505665	0.0024201067164435486	0.07987972338155203
14.421435722339384	0.3840024982410227	0.38154178803002614	0.4199303813848414	0.417061422108127	0.4387061731430018	0.43562397577760686	0.4574048504608013	0.4541106004834078	0.49277480437922	0.4890807392955379	0.08542042799964121	0.08504852908783647	0.002407991911705487	0.07995874283164994	0.002390935243789194	0.07939236651857584
14.50833212726552	0.38420455408102566	0.3817424376265353	0.4201363150352806	0.41726590557352705	0.4389141426873219	0.4358304722251398	0.4576148737714576	0.45431912752392006	0.49298882261136956	0.48929321575732976	0.085389271137878	0.08501751096296035	0.0023787968287520833	0.07946523666453231	0.0023619475531231338	0.0789023758450611
14.595752126744532	0.38440527561291643	0.3819417626068522	0.4203409428671886	0.41746909258751275	0.4391208212151069	0.43603568685281313	0.4578236205222496	0.454526387035953	0.49320159042122	0.4895044505364106	0.08535846137138606	0.08498683838451322	0.0023497860094598977	0.07896907289402577	0.002333142819581191	0.07840974658697064
14.683698875697011	0.38460465501343455	0.38213975520744664	0.42054425763820413	0.4176709759608363	0.4393262017864431	0.43623961277037965	0.45803108407272025	0.45473237242531384	0.4934131017279054	0.48971443759187844	0.08532800065664761	0.08495651330037578	0.0023209586262571413	0.0784702467445868	0.0023045202214597715	0.07791447400406071
14.772175548053516	0.38480268444121973	0.3823364076468455	0.42074625209160094	0.41787154848999836	0.4395302774490022	0.4364422430752687	0.4582372577719291	0.4549370770873966	0.4936233504436862	0.4899231708759863	0.08529789096196713	0.08492653767019968	0.002292313854741046	0.077968753474849	0.00227607894019366	0.07741655338988096
14.861185336869132	0.38499935603686974	0.38253171212568904	0.4209469189563663	0.4180708029573267	0.43973304123813023	0.4366435708526749	0.45844213495855307	0.4551404944072819	0.49383233047407027	0.49013064433426323	0.08526813426758584	0.08489691346552002	0.0022638508736561036	0.07746458837802095	0.0022478181603506897	0.07691598007258449
14.95073145443871	0.3851946619229972	0.38272566082678927	0.4211462509472804	0.41826873213105503	0.43993448617693903	0.4368435891756499	0.45864570896098933	0.4553426177598382	0.49404003571793664	0.49033685190563664	0.08523873256580038	0.08486764266987142	0.0022355688648887373	0.07695774678252576	0.002219737069616645	0.07641274941515519
15.040817132412794	0.38538859420428884	0.38291824591518775	0.4213442407649972	0.4184653287654036	0.44013460527639825	0.4370422911051925	0.458847973097458	0.4555434405098253	0.49424646006765866	0.49054178752255423	0.08520968786107828	0.0848387272789061	0.002207467013461084	0.07644822405231366	0.0021918348587885994	0.07590685681589093
15.131445621914246	0.3855811449675653	0.38310945953821524	0.4215408810961262	0.4186605856006603	0.440333391535429	0.43723966969034267	0.4590489206761077	0.455742956011998	0.4944515974092306	0.49074544511110996	0.08518100217017864	0.08481016930051156	0.002179544507507014	0.07593601558731677	0.002164110721757151	0.07539829770887252
15.222620193655578	0.3857723062818408	0.3832992938255518	0.4217361646133148	0.41885449536326247	0.4405308379409979	0.4374357179682745	0.4592485449951208	0.45594115761121073	0.49465544162239394	0.4909478185911694	0.08515267752227183	0.08478197075493048	0.002151800538268578	0.07542111682381858	0.002136563855497542	0.07488706756429053
15.31434413805701	0.3859620701983847	0.3834877408892874	0.4219300839753327	0.4190470507658808	0.44072693746821273	0.4376304289643915	0.45944683934282116	0.4561380386425256	0.4948579865807667	0.4911489018764982	0.08512471595906099	0.08475413367488392	0.0021242343000813513	0.07490352323509342	0.002109193460054115	0.0743731618890422
15.406620765365147	0.386150428750783	0.3836747928239836	0.4221226318271558	0.41923824450750274	0.4409216830804194	0.4378237956924225	0.45964379699778224	0.45633359243131816	0.49505922615197273	0.4913486888748893	0.08509711953490608	0.08472666010569108	0.002096844990361557	0.07438323033157701	0.002081998738536317	0.07385657622697295
15.499453405772549	0.38633737395500156	0.3838604417067365	0.42231380080005276	0.41942806927351917	0.4411150677292997	0.4380158111545193	0.45983941122893757	0.4565278122933882	0.4952591541977742	0.49154717348829596	0.08506989031694843	0.08469955210539488	0.00206963180960118	0.07386023366159122	0.0020549788971027105	0.07333730615955858
15.592845409537835	0.3865228978094491	0.3840446795972395	0.42250358351167133	0.4196165177358092	0.4413070843549705	0.43820646834135485	0.4600336752956912	0.45672069153506867	0.4954577645742039	0.4917443496129618	0.08504303038523651	0.08467281174488729	0.0020425939613475386	0.07333452881162827	0.0020281331449472084	0.07281534730620365
15.686800147106629	0.3867069922950422	0.38422749853784766	0.42269197256612695	0.4198035825528288	0.44149772588608405	0.43839576023222293	0.4602265824480304	0.45691222345333854	0.4956550511317	0.49194021113955544	0.08501654183285233	0.0846464411080365	0.0020157306521921825	0.07280611140674864	0.002001460694287527	0.07229069532463939
15.781321009233178	0.3868896493752701	0.3844088905536426	0.4228789605540909	0.4199892563696984	0.4416869852399289	0.4385836797951386	0.46041812592663933	0.4571024013359344	0.49585100771524226	0.49213475195330497	0.08499042676604285	0.08462044229181402	0.0019890410917677848	0.07227497711117792	0.001974960760359412	0.07176334591140687
15.87641140710273	0.3870708609962604	0.3845888476524983	0.423064540052881	0.42017353181829303	0.44187485532253323	0.43877021998694055	0.4606082989630134	0.45729121846146564	0.4960456281644896	0.4923279659341344	0.08496468730434652	0.08459481740642602	0.001962524492728157	0.07174112162874735	0.0019486325613984334	0.0712332948024681
15.972074772454643	0.3872506190868465	0.38476736182514737	0.42324870362655215	0.4203564015173323	0.4420613290287684	0.43895537375339405	0.46079709477957714	0.4574786680995295	0.49623890631391887	0.4925198469568022	0.08493932558073052	0.08456956857544373	0.0019361800707393684	0.07120454070322069	0.0019224753186373178	0.07070053777361807
16.06831455770623	0.3874289155586352	0.3849444250452489	0.4234314438259891	0.42053785807247246	0.44224639924245346	0.43913913402929583	0.4609845065898	0.45766474351082775	0.4964308359929668	0.49271038889104085	0.08491434374171841	0.08454469793593591	0.0019100070444690864	0.07066523011891945	0.001896488256279305	0.07016507064059851
16.165134236077357	0.3876057423060742	0.38512002926945627	0.4236127531889988	0.420717894076399	0.4424300588364624	0.43932149373857793	0.4611705275983161	0.45784943794728483	0.49662141102617025	0.49289958560169717	0.08488974394752856	0.08452020763860305	0.001884004635571479	0.07012318570093612	0.00187067060149948	0.06962688925993632
16.262537301715792	0.3877810912065227	0.3852941664374863	0.4237926242404057	0.42089650210892	0.44261230067283014	0.43950244579441644	0.4613551510010451	0.4580327446521677	0.4968106252333116	0.49308743094887636	0.0848655283722105	0.08449609984791466	0.0018581720686823289	0.06957840331598675	0.0018450215844327822	0.06908598952935563
16.36052726982327	0.38795495412032066	0.3854668284721889	0.4239710494921463	0.4210736747370615	0.4427931176028627	0.43968198309933776	0.46153836998531256	0.4582146568602059	0.4969984724295635	0.4932739187880848	0.08484169920378042	0.08447237674224448	0.001832508571400382	0.06903087887248205	0.001819540438156686	0.06854236738804786
16.459107676782416	0.3881273228908599	0.38563800727961806	0.42414802144336605	0.42124940451516285	0.4429725024672454	0.4398600985453289	0.4617201777299738	0.4583951677977142	0.497184946425636	0.49345904297037724	0.08481825864436349	0.08444904051401103	0.0018070133742784655	0.06848060832111003	0.001794226398681431	0.06799601881736805
16.55828208028434	0.38829818934465565	0.3858076947491028	0.4243235325805165	0.421423683984974	0.44315044809615517	0.44003678501394694	0.4619005674055378	0.4585742706827157	0.4973700410279247	0.49364279734250277	0.08479520891033328	0.08442609336981738	0.0017816857108168271	0.06792758765557494	0.0017690787049406964	0.06744693984101957
16.658054059457015	0.3884675452914199	0.38597588275332	0.42449757537745464	0.42159650567575335	0.44332694730937233	0.4402120353764307	0.46207953217429315	0.45875195872506663	0.4975537500386617	0.49382517574705537	0.08477255223245482	0.08440353753059295	0.001756524817441818	0.06737181291262573	0.0017440965987791657	0.06689512652582152
16.758427214994473	0.3886353825241334	0.38614256314836687	0.42467014229554123	0.42176786210436684	0.44350199291639375	0.440385842493814	0.4622570651904349	0.45892822512658243	0.49773606725606656	0.49400617202262276	0.0847502908560308	0.084381375231738	0.0017315299335036727	0.06681328017285182	0.0017192793249449778	0.06634057498209245
16.859405169286727	0.38880169281912125	0.38630772777383565	0.4248412257837432	0.42193774577538856	0.44367557771654836	0.4405581992170394	0.4624331596001929	0.45910306308116594	0.49791698647450017	0.4941857800039405	0.08472842704104408	0.08435960872326886	0.0017067003012596338	0.06625198556100997	0.0016946261310653021	0.06578328136383504
16.960991566550526	0.3889664679361269	0.38647136845288743	0.42501081827873444	0.4221061491812014	0.44384769449911204	0.44072909838707236	0.4626078085419616	0.45927646577493525	0.4980965014846196	0.49436399352204424	0.0847069630623087	0.08433824026996482	0.0016820351658664023	0.0656879252465643	0.0016701362676534437	0.06522324186957462
17.063190072960847	0.3891296996183887	0.3866334769923284	0.4251789122049989	0.42227306480209964	0.4440183360434261	0.44089853283501934	0.4627810051464315	0.45944842638635436	0.4982746060735347	0.49454080640442594	0.08468590120961805	0.08431727215151663	0.0016575337753650388	0.06512109544412681	0.0016458089880861948	0.06466045274282806
17.166004376783235	0.38929137959271615	0.3867940451826858	0.42534549997493537	0.42243848510639276	0.44418749511901434	0.4410664953822446	0.4629527425367216	0.45961893808636495	0.49845129402496685	0.49471621247519076	0.084665243787896	0.0842967066626773	0.001633195380671637	0.06455149241395475	0.0016216435485931768	0.06409491027226011
17.26943818850684	0.38945149956956715	0.38695306479828523	0.4255105739889615	0.4226024025505095	0.444355164485704	0.4412329788404889	0.4631230138285127	0.45978799403851933	0.49862655911940806	0.4948902055552161	0.08464499311734956	0.08427654611341474	0.0016090192355679989	0.06397911246241961	0.001597639208251067	0.0635266107924366
17.37349524097843	0.38961005124312703	0.3871105275973287	0.4256741266356214	0.42276480957910395	0.4445213368937458	0.44139797601199043	0.46329181213018406	0.4599555873991147	0.4988003951342837	0.49506277946231136	0.08462515153362471	0.08425679282906468	0.0015850045966883108	0.0634039519425329	0.0015737952289658352	0.0629555506842081
17.478179289537028	0.3897670262913871	0.3872664253219734	0.4258361502916918	0.42292569862516183	0.44468600508393696	0.44156147968960524	0.46345913054294896	0.460121711317329	0.49897279584411497	0.49523392801138044	0.0846057213879614	0.08423744915048755	0.0015611507235040456	0.06282600725432985	0.0015501108754647497	0.06238172637523576
17.583494112149474	0.3899224163762247	0.3874207496984113	0.42599663732229154	0.42308506211010916	0.44484916178774375	0.44172348265693107	0.4636249621609936	0.4602863589353585	0.4991437550206843	0.4954036450145858	0.08458670504735288	0.08421851743422507	0.001537456878320409	0.06224527484542364	0.00152658541528794	0.06180513434041757
17.689443509546752	0.39007621314348406	0.3875734924369494	0.42615558008099064	0.4232428924439202	0.4450107997274271	0.4418839776884301	0.46378930007161645	0.4604495233885557	0.499313266433202	0.49557192428151287	0.08456810489470545	0.08420000005266018	0.0015139223262599089	0.06166175121155959	0.001503218118771077	0.06122577110232896
17.79603130536116	0.3902284082230576	0.3877246452320912	0.42631297090992104	0.4233991820252283	0.445170911616168	0.44204295754955497	0.46395213735536917	0.4606111978055701	0.4994813238484749	0.49573875961933855	0.08454992332900019	0.08418189939417856	0.0014905463352548054	0.061075432897027326	0.0014800082590413766	0.060643633231933336
17.90326134626431	0.3903789932289685	0.38787419976261894	0.4264688021398889	0.4235539232414371	0.44532949015819556	0.4422004149968751	0.4641134670861998	0.4607713753084893	0.4996479210310759	0.4959041448329987	0.08453216276545777	0.08416421786333056	0.0014673281760320123	0.0604863164951297	0.0014569551120016122	0.06005871734886625
18.011137502105942	0.39052795975945426	0.38802214769167603	0.42662306609048717	0.4237071084688324	0.4454865280489149	0.4423563427782047	0.4642732823315957	0.46093004901298207	0.49981305174351687	0.4960680737253601	0.0845148256357025	0.08414695788099744	0.0014442671221064352	0.05989439864872281	0.001434057956321677	0.05947102012196126
18.119663666053608	0.39067529939704987	0.3881684806668509	0.4267757550702099	0.4238587300726959	0.44564201797503755	0.44251073363273097	0.4644315761527299	0.46108721202844277	0.49997670974642133	0.49623054009739104	0.08449791438793211	0.08413012188455804	0.0014213624497640964	0.05929967605068498	0.0014113160734230412	0.05888053826969042
18.228843754733095	0.3908210037086733	0.3883131903202617	0.42692686137656716	0.4240087804074198	0.44579595261471194	0.4426635802911453	0.46458834160460694	0.46124285745813687	0.5001388887987002	0.4963915377483371	0.08448143148708545	0.08411371232805681	0.001398613438056362	0.0587021454444141	0.0013887287474747545	0.058287268560818006
18.338681708369887	0.39096506424571065	0.38845626826864105	0.42707637729620196	0.42415725181662217	0.4459483246376569	0.44281487547577425	0.4647435717362123	0.4613969783993484	0.5002995826577288	0.49655106047589537	0.08446537941501579	0.08409773168237561	0.0013760193687906153	0.05810180362448136	0.001366295265379902	0.05769120781485526
18.44918149093129	0.39110747254410344	0.38859770611342315	0.42722429510500753	0.4243041366332645	0.44609912670529484	0.44296461190071357	0.46489725959066164	0.46154956794352897	0.5004587850795267	0.4967091020763935	0.08444976067066341	0.08408218243540569	0.0013535795265098294	0.057498647436815986	0.0013440149167625037	0.05709235290248671
18.56034709026951	0.3912482201244346	0.3887374954408294	0.4273706070682457	0.42444942717976897	0.4462483514708868	0.44311278227196116	0.4650493982053517	0.4617006191764479	0.5006164898189367	0.49686565634496793	0.08443457777023103	0.08406706709222382	0.0013312931984901244	0.056892673779344705	0.0013218869939559674	0.056490700745897016
18.672182518265565	0.3913872984920174	0.388875627821957	0.42751530544066674	0.42459311576813735	0.4463959915796688	0.44325937928755266	0.46519998061211326	0.461850125178343	0.5007726906298084	0.49702071707574486	0.08441983324736216	0.08405238817526785	0.0013091596747298873	0.05628387960275916	0.0012999107919977604	0.0558862483197089
18.784691810974078	0.3915246991369842	0.38901209481286725	0.42765838246663096	0.42473519470007204	0.4465420396689905	0.44340439563769973	0.46534899983736655	0.461998079024075	0.5009273812651832	0.497174278062024	0.08440552965332139	0.0840381482245161	0.001287178247936227	0.05567226191072905	0.0012780856086163084	0.05527899265122471
18.897879028768923	0.39166041353437553	0.3891468879546745	0.42779983038022956	0.42487565626709667	0.4466864883684529	0.44354782400492654	0.4654964489022749	0.4621444737832815	0.5010805554774787	0.49732633309646274	0.08439166955717486	0.08402434979766889	0.0012653482135112082	0.055057817760328476	0.0012564107442154526	0.05466893082083857
19.01174825648978	0.39179443314423157	0.389279998773637	0.42793964140540897	0.4250144927506793	0.44682933030004984	0.44368965706421015	0.46564232082290374	0.46228930252053313	0.5012322070186775	0.49747687597126244	0.08437825554597568	0.0840109954703304	0.0012436688695467435	0.054440544262803314	0.001234885501870897	0.05405605996273266
19.126303603589555	0.3919267494116822	0.389411418781247	0.4280778077560948	0.42515169642235534	0.446970558078309	0.4438298874831211	0.4657866086103785	0.46243255829549157	0.5013823296405178	0.49762590047835753	0.08436529022494851	0.08399808783619608	0.0012221395168108273	0.053820438584040176	0.001213509187313555	0.05344037726524675
19.241549204282624	0.39205735376703976	0.3895411394743225	0.4282143216363165	0.4252872595438524	0.44711016431043527	0.4439685079219652	0.4659293052710449	0.46257423416306825	0.5015309170946832	0.4977734004096042	0.08435277621768031	0.083985629507239	0.0012007594587368775	0.053197497944836414	0.001192281108922888	0.05282187997153187
19.357489217694134	0.3921862376258918	0.3896691523351005	0.4283491752403358	0.4254211743672167	0.44724814159645504	0.44410551103392765	0.46607040380663123	0.46271432317358485	0.501677963132998	0.497919369556974	0.08434071616630824	0.08397362311389805	0.0011795280014144094	0.05257171962175278	0.001171200577715581	0.052200565379905584
19.474127828010037	0.3923133923891945	0.38979544883132955	0.42848236075277274	0.42555343313493993	0.4473844825293621	0.4442408894652172	0.46620989721441125	0.4628528183729364	0.5018234615076208	0.49806380171274656	0.08432911273171491	0.08396207130527301	0.0011584444535783778	0.051943100947397625	0.0011502669073333305	0.05157643084442043
19.59146924462811	0.392438809443367	0.38992002041636364	0.42861387034873566	0.425684028080087	0.44751917969526456	0.4443746358552126	0.46634777848736914	0.4629897128027542	0.5019674059712437	0.4982066906697058	0.08431796859372184	0.0839509767493171	0.0011375081265954101	0.05131163931100957	0.0011294794140330744	0.050949473775489196
19.709517702309874	0.39256248016038714	0.3900428585292575	0.428743696193951	0.42581295142642595	0.4476522256735333	0.4445067428366099	0.4664840406143661	0.46312499950057096	0.5021097902772894	0.49834803022133695	0.08430728645128786	0.08394034213303268	0.0011167183344580334	0.050677332159040134	0.0011088374166796644	0.05031969164031125
19.828277461333414	0.3926843958978864	0.3901639545948621	0.42887183044489435	0.42594019538855804	0.4477836130369519	0.44463720303557175	0.4666186765803079	0.4632586714999882	0.5022506081801134	0.4984878141620271	0.08429706902270814	0.08393017016267212	0.0010960743937671324	0.050040176995437946	0.0010883402367267703	0.049687081963199375
19.94775280764713	0.3928045479992476	0.39028330002392075	0.4289982652489232	0.4260657521720499	0.4479133343518671	0.44476600907187636	0.4667516793663149	0.46339072183084395	0.5023898534352066	0.498626036287265	0.08428731904581738	0.08392046356393697	0.0010755756237299519	0.04940017138247299	0.0010679871982148814	0.0490516423263756
20.067948053024427	0.39292292779370147	0.39040088621316626	0.42912299274441007	0.42618961397356553	0.4480413821783424	0.44489315355907033	0.46688304194989255	0.463521143519383	0.5025275197994	0.49876269039384535	0.08427803927819358	0.08391122508218327	0.0010552213461447746	0.048757312941219766	0.0010477776277597606	0.0484133703705254
20.188867535219305	0.39303952659642627	0.3905167045454192	0.42924600506087823	0.4263117729810012	0.44816774907031126	0.445018629104621	0.4670127573051045	0.46364992958842827	0.5026636010310719	0.49889777028007404	0.08426923249736382	0.08390245748262622	0.0010350108853891538	0.04811159935177045	0.0010277108545366787	0.04777226379496824
20.31051561812294	0.39315433570864494	0.390630746389686	0.42936729431913584	0.42643222137361947	0.448292427575732	0.4451424283100701	0.46714081840274657	0.46377707305755345	0.5027980908903557	0.49903126974597417	0.08426090150101741	0.08389416355054995	0.0010149435684110308	0.047463028354059134	0.0010077862102759738	0.047128320358552855
20.432896691921076	0.39326734641772637	0.39074300310125876	0.4294868526314149	0.4265509513221866	0.44841541023674514	0.4452645437711905	0.46726721821052253	0.46390256694325815	0.5029309831393511	0.49916318259349635	0.08425304910721318	0.08388634609151706	0.0009950187247218523	0.046811597748430245	0.0009880030292475084	0.04648153787991305
20.55601517325261	0.3933785499972856	0.39085346602181525	0.42960467210150804	0.426667954989109	0.44853668958983123	0.44538496807814193	0.4673919496932217	0.46402640425914327	0.5030622715423372	0.49929350262672867	0.08424567815459774	0.08387900793158296	0.0009752356863810263	0.0461573053959512	0.0009683606482573381	0.04583191423820665
20.679875505368887	0.3934879377072846	0.3909621264795199	0.4297207448249088	0.42678322452857226	0.4486562581659698	0.4455036938156306	0.46751500581289757	0.4641485780160894	0.5031919498659861	0.49942222365211014	0.08423879150261997	0.08387215191751157	0.0009555937879850429	0.04550014921892398	0.0009488584066290606	0.045179447373470794
20.804482158294064	0.3935955007941346	0.39106897578912525	0.4298350628889512	0.4268967520866809	0.4487741084908001	0.4456207135630673	0.46763637952904835	0.46426908122243576	0.5033200118795796	0.4995493394786453	0.0842323920317522	0.08386578091699433	0.0009360923666619225	0.044840127201652535	0.0009294956461987081	0.04452413528721877
20.92983962898646	0.39370123049079897	0.39117400525207463	0.4299476183729526	0.4270085298015987	0.4488902330847838	0.4457360198947302	0.4677560637987995	0.464387906884161	0.5034464513552285	0.49967484391812117	0.08422648264371102	0.0838598978188709	0.0009167307620596699	0.044177237390883306	0.0009102717113051995	0.04386597604299425
21.055952441500814	0.3938051180168965	0.3912772061566049	0.43005840334835543	0.4271185498036917	0.44900462446336803	0.44584960537992585	0.4678740515770874	0.46450504800506576	0.5035712620680921	0.499798730785326	0.08422106626168421	0.08385450553335262	0.0008975083163311748	0.0435114778961605	0.0008911859487754636	0.04320496776682603
21.18282514715158	0.3939071545788059	0.3913785697778506	0.43016740987887203	0.4272268042156704	0.4491172751371501	0.445961462583154	0.4679903358168442	0.4646204975869571	0.5036944377966016	0.4999209938982702	0.08421614583055595	0.0838496069922506	0.0008784243741306597	0.04284284689057927	0.0008722377079202204	0.04254110864788174
21.31046232467717	0.3940073313697703	0.3914780873779486	0.43027463002062943	0.42733328515273455	0.4492281776120445	0.44607158406427216	0.4681049094691854	0.4647342486298335	0.5038159723226843	0.5000416270784095	0.08421172431713844	0.08384520514920317	0.0008594782825990244	0.04217134261124045	0.0008534263405159948	0.041874396938752056
21.438868580405217	0.3941056395700034	0.39157575020614277	0.4303800558223154	0.4274379847227186	0.4493373243894498	0.4461799623786623	0.4682177654835984	0.46484629413207246	0.5039358594319902	0.5001606241508685	0.08420780471040562	0.08384130297990908	0.0008406693913547425	0.04149696335983322	0.0008347512008055613	0.041204830956374394
21.568048548418737	0.39420207034679544	0.3916715494988909	0.4304836793253267	0.4275408950262385	0.44944470796641833	0.44628659007739974	0.46832889680813244	0.46495662709061986	0.5040540929141202	0.5002779789446694	0.08420439002172754	0.08383790348236173	0.0008219970524847575	0.040819707502976144	0.0008162116454772939	0.040532409082175036
21.69800689072348	0.3942966148546208	0.3917654764799706	0.43058549256391704	0.42764200815683906	0.4495503208358262	0.44639145970742067	0.4684382963895907	0.4650652405011796	0.5041706665628581	0.5003936852929595	0.08420148328511007	0.08383500967708683	0.0008034606205318262	0.04013957347299879	0.0007978070336620569	0.039857129762808086
21.828748297416116	0.3943892642352448	0.3918575223605872	0.43068548756534725	0.42774131620114336	0.44965415548654547	0.44649456381169517	0.4685459571737239	0.46517212735840663	0.504285574176402	0.5005077370332429	0.08419908755743612	0.08383262460738347	0.0007850594524885235	0.03945655976838225	0.0007795367269207709	0.039178991510723904
21.960277486853503	0.3944800096178332	0.39194767833948135	0.4307836563500359	0.4278388112390028	0.4497562044036174	0.4465958949293974	0.46865187210542514	0.46527728065610036	0.5043988095575995	0.5006201280076132	0.08419720591871097	0.08383075133956666	0.0007667929077839197	0.03877066495435599	0.0007614000892348649	0.0384979929045528
22.092599205822967	0.3945688421190613	0.39203593560303857	0.43087999093171214	0.427934485343648	0.44985646006842733	0.44669544559608076	0.46875603412892725	0.4653806933874001	0.5045103665141856	0.5007308520629888	0.08419584147230831	0.0838293929632147	0.0007486603482722565	0.038081887663238945	0.0007433964869936194	0.03781413258974453
22.225718229713628	0.39465575284322285	0.39212228532539795	0.43097448331756827	0.4280283305818417	0.44995491495888007	0.44679320834385133	0.4688584361880009	0.465482358544982	0.50462023885902	0.50083990305135	0.08419499734522226	0.08382855259141658	0.0007306611382267292	0.03739022659516422	0.0007255252889895036	0.037127409279136714
22.359639362688714	0.3947407328823415	0.3922067186685627	0.43106712550841425	0.42812033901403185	0.45005156154957826	0.4468891757015461	0.4689590712261542	0.4655822691212582	0.5047284204103297	0.5009472748299781	0.08419467668831927	0.08382823336102738	0.0007127946443292732	0.03669568051871863	0.000707785866404631	0.03643782175333854
22.494367437858962	0.39482377331628166	0.3922892267825108	0.4311579094988339	0.4282105026945067	0.4501463923120012	0.44698334019490865	0.4690579321868364	0.46568041810857685	0.5048349049919518	0.5010529612616971	0.08419488267659726	0.08382843843292066	0.000695060235656797	0.03599824827118425	0.0006901775927987686	0.035745368861412885
22.629907317457054	0.39490486521286033	0.3923698008053066	0.43124682727734104	0.4282988136715506	0.4502393997146847	0.4470756943467702	0.46915501201363907	0.4657767984994246	0.504939686433579	0.501156956215117	0.08419561850944261	0.08382917099224936	0.0006774572836742987	0.03529792875933424	0.0006726998441080045	0.035050049521544224
22.766263893012997	0.3949839996279595	0.3924484318632125	0.43133387082653735	0.4283852639876008	0.4503305762234032	0.44716623067722927	0.4692503036505025	0.46587140328662974	0.5050427585710062	0.5012592535648795	0.08419688741089461	0.0838304342487055	0.0006599851622239861	0.03459472095981653	0.0006553519986236545	0.034351862721152315
22.903442085530802	0.3950611676056396	0.3925251110708027	0.43141903212327243	0.4284698456794061	0.4504199143013531	0.44725494170383373	0.46934380004192283	0.46596422546356814	0.505144115246382	0.5013598471919058	0.08419869262991082	0.08383223143678603	0.0006426432475179489	0.03388862391987857	0.0006381334369911507	0.033650807517815906
23.041446845665973	0.3951363601782527	0.3925998295310754	0.43150230313880256	0.4285525507781854	0.4505074064093372	0.44734181994176453	0.46943549413315944	0.46605525802437014	0.5052437503084587	0.5014587309836466	0.08420103744063702	0.08383456581606188	0.00062543091812306	0.03317963675770841	0.0006210435421962757	0.03294688303972748
23.180283153904217	0.39520956836655774	0.3926725783355675	0.4315836758389531	0.4286333713097889	0.45059304500595054	0.44742685790402037	0.4695253788704466	0.4661444939641291	0.5053416576128473	0.5015558988343334	0.08420392514268049	0.08383744067144688	0.0006083475549549799	0.032467758663059954	0.0006040816995565024	0.03224008848619064
23.31995602074116	0.3952807831798346	0.39274334856446913	0.43166314218428037	0.42871229929485927	0.45067682254776825	0.44751004810160416	0.46961344720120374	0.4662319262791122	0.5054378310222738	0.5016513446452339	0.08420735906138357	0.08384085931347479	0.0005913925412686094	0.031752988897920886	0.0005872472967112241	0.03153042312806065
23.460470486863187	0.3953499956160006	0.39281213128673875	0.4317406941302361	0.4287893267489941	0.4507587314895344	0.4475913830437101	0.469699692074251	0.4663175479669723	0.5055322644068373	0.5017450623249075	0.084211342548106	0.08384482507857685	0.0005745652626472086	0.031035326796910567	0.0005705397236113185	0.03081788630856863
23.60183162332936	0.39541719666172614	0.3928789175602196	0.4318163236273313	0.42886444568291104	0.450838764284352	0.447670855237914	0.4697841064400229	0.466401352026962	0.5056249516442706	0.5018370457894646	0.0842158789805054	0.08384934132936128	0.0005578651069926277	0.03031477176783426	0.0005539583725124864	0.0301024774436911
23.744044531754422	0.39548237729255165	0.39294369843175486	0.4318900226213027	0.4289376481026111	0.45091691338387524	0.44774845719036255	0.46986668325078645	0.46648333146014903	0.5057158866202028	0.5019272889628268	0.08422097176282539	0.08385441145490134	0.0005412914645159805	0.029591323292336824	0.0005375026379597081	0.029384196022533615
23.887114344492932	0.3955455284730053	0.3930064649373061	0.43196178305328	0.4290089260095458	0.4509931712385024	0.44782418140596586	0.4699474154608595	0.46656347926963376	0.5058050632284256	0.5020157857769902	0.08422662432618357	0.08386003887102209	0.0005248437277258766	0.028864980926300632	0.0005211719167832474	0.02866304160819766
24.031046224824397	0.3956066411567202	0.39306720810206996	0.4320315968599532	0.42907827140078436	0.45106753029757	0.4478980203885907	0.47002629602683077	0.46664178846076737	0.5058924753711583	0.5021025301722906	0.0842328401288659	0.08386622702059136	0.0005085212914242021	0.028135744300485044	0.0005049656080888809	0.027939013838135907
24.175845367139747	0.39566570628655406	0.39312591894059695	0.4320994559737431	0.42914567626918176	0.4511399830095501	0.4479699666412557	0.4701033179077834	0.4667182520413738	0.5059781169593198	0.502187516097671	0.08423962265662412	0.08387297937381812	0.0004923235526907987	0.027403613121208537	0.0004888831132443539	0.027212112424791712
24.32151699712871	0.3957227147947071	0.39318258845690923	0.4321653523229708	0.4292111326035488	0.4512105218222463	0.448040012666327	0.47017847406551766	0.4667928630219708	0.5060619819127989	0.5022707375109513	0.08424697542297574	0.08388029942854812	0.00047624991087769075	0.026668587170590285	0.00047292383587227427	0.026482337155997016
24.468066371968433	0.39577765760284267	0.3932372076446209	0.4322292778320298	0.4292746323888217	0.451279139182994	0.44810815096571605	0.47025175746477715	0.4668656144159952	0.5061440641607288	0.5023521883791	0.08425490196950852	0.08388819071057146	0.0004602997675973164	0.025930666307360184	0.00045708718184078734	0.025749687895583406
24.61549878051318	0.3958305256222067	0.39328976748705724	0.43229122442155854	0.42933616760623483	0.4513458275388597	0.4481743740410786	0.470323161073476	0.46693649924002784	0.5062243576417638	0.5024318626785091	0.08426340586618805	0.08389665677392488	0.000444472526712536	0.025189850467228325	0.00044137255925580376	0.025014164584149512
24.763819543485244	0.3958813097537487	0.3933402589573752	0.4323511840086143	0.4293957302334936	0.4514105793368433	0.44823867439401627	0.47039267786292843	0.46700551051402156	0.506302856304357	0.50250975439527	0.084272490711671	0.08390570120120372	0.00042876759433174705	0.02444613966369502	0.00042577937844834324	0.024275767239359425
24.91303401366693	0.3959300008882428	0.39338867301868397	0.43240914850684786	0.4294533122449474	0.45147338702408163	0.4483010445262767	0.47046030080807943	0.4670726412615309	0.5063795541070428	0.5025858575254526	0.08428216013362028	0.08391532760387863	0.00041318437879356296	0.023699533988249755	0.0004103070519649865	0.023534495956312185
25.063147576093755	0.39597658990640955	0.3934350006241663	0.4324651098266798	0.42950890561176575	0.45153424304805206	0.4483614769399578	0.4705260228877373	0.46713788450994215	0.5064544450187188	0.5026601660753859	0.08429241778902491	0.08392553962261007	0.0003977222906599298	0.022950033611124354	0.0003949549945627684	0.022790350908607593
25.214165648248784	0.39602106767903805	0.3934792327172011	0.4325190598754776	0.429562502302114	0.45159313985677974	0.4484199641377132	0.47058983708480834	0.4672012332907072	0.506527523018932	0.5027326740619424	0.08430326736452343	0.08393634092757302	0.0003823807427090209	0.022197638781932483	0.0003797226231960771	0.02204333234848832
25.366093680258146	0.39606342506710834	0.3935213602314844	0.43257099055773385	0.42961409428133024	0.45165006989904444	0.44847649862295685	0.47065173638653274	0.4672626806395774	0.5065987820981667	0.502803375512823	0.08431471257673209	0.08394773521878357	0.0003671591499212479	0.021442349829968066	0.0003646093570082165	0.021293440607479397
25.518937155087716	0.3961036529219149	0.39356137409115294	0.4326208937752456	0.42966367351210444	0.4517050256245896	0.4485310729000724	0.470711713784723	0.4673222195968397	0.5066682162581347	0.5028722644668451	0.08432675717257689	0.0839597262264262	0.00035205692947348766	0.020684167164972678	0.0003496146173243009	0.020540676097098753
25.672701588741027	0.3961417420851899	0.39359926521090766	0.43266876142729477	0.42971123195465744	0.451757999484333	0.4485836794746211	0.47076976227600326	0.4673798432075561	0.5067358195120687	0.5029393349742338	0.08433940492962944	0.0839723177111926	0.0003370735007302006	0.0199230912776045	0.0003347378276372659	0.019785039309098806
25.827392530458226	0.39617768338922693	0.39363502449613597	0.4327145854108293	0.4297567615669213	0.4518089839305782	0.4486343108535522	0.4708258748620506	0.4674355445218013	0.5068015858850159	0.5030045810969136	0.08435265965644717	0.08398551346461668	0.000322208285230996	0.019159122739935697	0.0003199784136047601	0.019026530816233844
25.983015562916506	0.3962114676570062	0.3936686428430374	0.43275835762064674	0.4298002543047211	0.4518579714172284	0.4486829595454162	0.47088004454983906	0.46748931659490595	0.5068655094141369	0.5030679969088042	0.08436652519291778	0.08399931730941955	0.0003074607066813062	0.01839226220602086	0.00030533580303404584	0.018265151272842672
26.139576302431465	0.3962430857023183	0.3937001111387468	0.43280006994957676	0.4298417021219579	0.45190495439999967	0.4487296180605762	0.4709322643518842	0.4675411524876997	0.5069275841490044	0.5031295764961179	0.08438100541060907	0.08401373309985649	0.00029283019094950014	0.01762251041259333	0.00029080942587778047	0.01750090141514704
26.297080399159835	0.39627252832989	0.3937294202614601	0.43283971428866647	0.4298810969707919	0.45194992533663947	0.44877427891142435	0.4709825272864895	0.4675910452667552	0.5069878041519066	0.5031893139576593	0.08439610421312042	0.0840287647220669	0.00027831616605289433	0.016849868179519945	0.00027639871422335816	0.01673378206214693
26.455533537303385	0.39629978633551	0.39375656108055884	0.4328772825273665	0.42991843080182757	0.45199287668714216	0.44881693461259736	0.4710308263779961	0.46763898800463705	0.5070461634981508	0.5032472034051277	0.08441182553644198	0.08404441609443393	0.000263918062142654	0.016074336410056844	0.0002621031022804754	0.015963794115762653
26.614941435314055	0.3963248505061538	0.393781524456736	0.43291276655371674	0.4299536955642995	0.4520338009139682	0.44885757768119366	0.471077154657032	0.4676849737801481	0.5071026562763704	0.5033032389634223	0.08442817334931718	0.08406069116794031	0.00024963531150690166	0.015295916091830009	0.0002479220263773563	0.015190938561687517
26.77530984610034	0.39634771162011123	0.39380430124212223	0.4329461582545357	0.42998688320625916	0.4520726904822654	0.44889620063699326	0.4711215051607648	0.46772899567858184	0.5071572765888357	0.5033574147709483	0.08444515165360711	0.08407759392653762	0.00023546734855628415	0.014514608297389486	0.00023385492494942817	0.014415216469870984
26.93664455723489	0.39636836044711216	0.3938248822804117	0.4329774495156083	0.43001798567476274	0.4521095378600907	0.4489327960026774	0.4711638709331561	0.4677710467919733	0.5072100185517646	0.5034097249799274	0.0844627644846655	0.08409512838751347	0.00022141360981109415	0.01373041418429466	0.0002199012385286636	0.013636628994930788
27.098951391163432	0.3963867877484539	0.3938432584069887	0.4330066322218764	0.4300469949160606	0.45214433551863215	0.44896735630405105	0.47120424502521646	0.4678111202193539	0.5072608762956377	0.5034601637567091	0.08448101591171209	0.08411329860186668	0.00020747353389660717	0.012943334996023736	0.00020606040973714101	0.01285517737684927
27.26223620541477	0.39640298427712795	0.393859420449055	0.43303369825762966	0.43007390287578623	0.45217707593243506	0.4489998740702653	0.47124262049526344	0.46784920906700667	0.5073098439655149	0.5035087252820855	0.08449991003821479	0.08413210865468722	0.0001936465615357541	0.012153372062570611	0.0001923318832783849	0.012070862941371274
27.426504892812353	0.3964169407779479	0.3938733592257564	0.4330586395066976	0.4300987014991488	0.4522077515796274	0.44903034183404344	0.4712789904091813	0.4678853064487244	0.5073569157213548	0.5035554037516085	0.084519451002276	0.08415156266553829	0.00017993213553291199	0.0113605268006296	0.00017871510592648576	0.011283687100799966
27.59176338168682	0.39642864798767685	0.393885065548311	0.4330814478526427	0.43012138273112377	0.4522363549421468	0.44905875213190544	0.4713133478406812	0.4679194054860684	0.5074020857383366	0.5036001933759089	0.08453964297702113	0.08417166478884694	0.0001663297007725717	0.010564800714533362	0.00016520952651677412	0.010493651354053668
27.758017636089992	0.39643809663515567	0.39389453022013576	0.4331021151789541	0.4301419385166463	0.4522628785059707	0.4490850975043962	0.4713456858715651	0.4679514993086302	0.5074453482071851	0.5036430883810181	0.08456049017099719	0.08419241921429783	0.00015283870420779166	0.009766195396579747	0.00015181459593915925	0.009700757287745887
27.925273656010095	0.39644527744143077	0.3939017440369754	0.43312063336924317	0.43016036080080583	0.45228731476134537	0.4491093704963144	0.4713759975919904	0.4679815810542942	0.5074866973344967	0.5036840830086925	0.08458199682857148	0.08421383016723043	0.0001394585948499838	0.008964712527557595	0.00013852976713102372	0.008905006576469532
28.09353747758831	0.39645018111988317	0.3939066977870303	0.43313699430743935	0.43017664152904034	0.45230965620301855	0.4491315636569429	0.47140427610073615	0.4680096438695026	0.507526127343069	0.5037231715167408	0.08460416723033785	0.08423590190904506	0.00012618882376136398	0.00816035387740044	0.0001253544950627905	0.008106400983223239
28.2628151733366	0.3964527983763566	0.3939093822510845	0.43315118987798673	0.43019077264733285	0.452329895330472	0.4491516695402799	0.471430514505472	0.4680356809095218	0.5075636324722338	0.5037603481793533	0.08462700569352913	0.08425863873761025	0.00011302884404496005	0.007353121305627042	0.000112288236733038	0.007304942360178757
28.43311285235687	0.3964531199092865	0.393909788202635	0.43316321196604296	0.4302027461024081	0.45234802464815643	0.4491696807052728	0.47145470592302824	0.4680596853387108	0.50759920697819	0.5037956072874336	0.0846505165724312	0.0842820449876778	9.997811083906072e-05	0.0065430167619240365	9.933045116050643e-05	0.00650063264903622
28.604436660561465	0.3964511364098288	0.39390790640801937	0.43317305245767723	0.43021255384193047	0.4523640366657271	0.4491855897160515	0.4714768434796676	0.46808165033079197	0.5076328451343426	0.5038289431489331	0.08467470425880659	0.0843061250313041	8.703608130455898e-05	0.005730042286700154	8.648059937188535e-05	0.005693473881635214
28.77679278089485	0.3964468385619894	0.3939037276265456	0.4331807032400708	0.43022018781470295	0.45237792389828124	0.4491993891421653	0.47149692031135954	0.4681015690691219	0.5076645412316401	0.5038603500891884	0.08469957318232062	0.0843308832782719	7.420221461740262e-05	0.004914200011469916	7.373814439715076e-05	0.004883468180480577
28.950187433556945	0.3964402170427527	0.39389724261062026	0.4331861562017175	0.4302256399708668	0.4523896788665966	0.4492110715588197	0.4715149295640556	0.4681194347469662	0.5076942895789189	0.5038898224512606	0.08472512781097445	0.08435632417652372	6.147597196193288e-05	0.004095492159635228	6.1102551259129e-05	0.004070617759325046
29.124626876227456	0.3964312625222116	0.39388844210587837	0.43318940323262606	0.43022890226210275	0.452399294097372	0.449220629547115	0.4715308643939676	0.46813524056777517	0.5077220845032475	0.5039173545962774	0.08475137265154332	0.08438245221259755	4.885681652067042e-05	0.0032739210468548663	4.8573286963060625e-05	0.0032549249234961053
29.30011740429177	0.39641996566369636	0.3938773168513117	0.4331904362245219	0.4302299666418317	0.4524067621234682	0.44922805569428603	0.47154471796784575	0.4681489797454598	0.5077479203502729	0.5039429409037784	0.08477831225001985	0.08440927191206686	3.6344213464989394e-05	0.0024494890815844883	3.61498204914934e-05	0.0024363920706775843
29.476665351068124	0.3964063171239042	0.39386385757939857	0.43318924707105166	0.43022882506541854	0.45241207548415135	0.44923334259394404	0.47155648346326134	0.46816064550467273	0.5077717914845723	0.5039665757720622	0.08480595119206481	0.08443678783998955	2.3937629947567984e-05	0.0016221987656166448	2.383162279495643e-05	0.0016150216913217719
29.654277088036206	0.3963903075530286	0.39384805501623293	0.4331858276679873	0.4302254694903746	0.45241522672533646	0.4492364828463191	0.4715661540688887	0.46817023108108885	0.5077936922900048	0.5039882536185358	0.08483429410346145	0.0844650046013625	1.1636535092618416e-05	0.0007920526945497386	1.1618166779525652e-05	0.0007908163690473202
29.832959025067048	0.3963719275948891	0.3938298998816531	0.4331801699134312	0.4302198918765624	0.45241620839983354	0.44923746905850365	0.47157372298479033	0.4681777297216869	0.5078136171700669	0.5040079688800684	0.08486334565057824	0.08449392684157722	-5.596000098861964e-07	-4.094644155827609e-05	-4.910726958406997e-07	-3.6221218621790285e-05
30.0127176106544	0.39635116788706004	0.39380938288937195	0.43317226570802325	0.4302120841864011	0.4524150130675943	0.449236293844699	0.47157918342270355	0.46818313468503653	0.5078315605482513	0.5040257160133456	0.08489311054083436	0.08452355924688937	-1.2651302315980217e-05	-0.0008767958577067247	-1.249661883062636e-05	-0.0008660882998299257
30.193559332147448	0.3963280190610008	0.3937864947471054	0.43316210695514756	0.43020203838507215	0.4524116332959606	0.4492329498264612	0.4715825286063291	0.4681864392415823	0.5078475168684061	0.5040414894952278	0.08492359352317427	0.08455390654488623	-2.463909683370069e-05	-0.0017154926735543086	-2.439899289186087e-05	-0.0016987820079350513
30.37549071598484	0.3963024717421844	0.3937612261567016	0.43314968556114	0.43018974644072655	0.45240606165991387	0.4492274296329495	0.47158375177162143	0.46818763667393387	0.5078614805950998	0.5040552838231105	0.08495479938854887	0.08458497350496669	-3.652350663219117e-05	-0.002557033912793827	-3.6198714221225003e-05	-0.0025342993809687187
30.55851832793038	0.3962745165502271	0.3937335678142705	0.433134993435498	0.4301752003246929	0.45239829074232646	0.44921972590117565	0.47158284616708046	0.46818672027715513	0.5078734462139862	0.5040670935152881	0.08498673297039776	0.08461676493882286	-4.830505285258191e-05	-0.0034014165026405863	-4.7896300243932544e-05	-0.0033726373609823668
30.742648773309874	0.39624414409901737	0.3937035104103122	0.4331180224910896	0.4301583920116853	0.4523883131342132	0.4492098312762549	0.47157980505404656	0.46818368335905636	0.5078834082321737	0.5040769131113191	0.08501939914514599	0.08464928570093172	-5.998425471354096e-05	-0.004248637273448708	-5.949226647716799e-05	-0.004213792793834159
30.92788869724955	0.39621134499684507	0.3936710446298463	0.4330987646443643	0.4301393134800137	0.45237612143498585	0.44919773841165755	0.4715746217069951	0.46817851924048826	0.5078913611785969	0.5040847371723947	0.08505280283269864	0.08468254068905023	-7.156162951948986e-05	-0.005098692957986373	-7.098712653741401e-05	-0.00505776242830791
31.114244784915854	0.39617610984652996	0.3936361611525403	0.43307721181556386	0.4301179567117933	0.4523617082527075	0.4491834399694635	0.47156728941383486	0.46817122125563754	0.5078972996043897	0.5040905602817107	0.08508694899694934	0.08471653484471994	-8.303769266837513e-05	-0.0059515801909526544	-8.2381392148001e-05	-0.0059045429158572915
31.30172376175672	0.39613842924555037	0.39359885065283823	0.433053355928935	0.43009431369315637	0.4523450662043499	0.44916692862061575	0.4715578014762076	0.4681617827523241	0.5079012180832638	0.5040943770448414	0.08512184264629069	0.08475127315377452	-9.44129576638808e-05	-0.006807295508664879	-9.367557315265174e-05	-0.006754130810179504
31.4903323937443	0.39609829378617223	0.3935591038000888	0.43302718891294206	0.4300683764144635	0.4523261879160496	0.44914819704517694	0.4715461512097891	0.4681501970923001	0.5079031112118878	0.504096182090115	0.08515748883413321	0.08478676064685661	-0.00010568793612186766	-0.007665835348689143	-0.00010487017751681371	-0.007606522566447893
31.68007748761912	0.3960556940555761	0.39351691125867366	0.4329987027004806	0.43004013687051645	0.45230506602336723	0.44912723793258674	0.471532331944592	0.46813645765155176	0.5079029736102686	0.5040959700689952	0.08519389265943059	0.08482300239994241	-0.00011686313777681256	-0.00852719604880292	-0.00011596571133987155	-0.008461714541027732
31.870965891135747	0.39601062063598597	0.3934722636881353	0.43296788922909135	0.4300095870607716	0.45228169317154865	0.4491040439819204	0.4715163370252712	0.4681205578206014	0.5079007999221381	0.5040937356564621	0.08523105926721326	0.08486000353486924	-0.0001279390704882477	-0.009391373846767692	-0.0001269626788615863	-0.009319702990907786
32.063004493309954	0.39596306410479676	0.39342515174330417	0.4329347404411764	0.42997671898955364	0.4522560620157857	0.4490786079021486	0.4714981598114307	0.46810249100481255	0.5078965848153402	0.5040894735513969	0.08526899384912662	0.08489776921987402	-0.00013891624025630378	-0.010258364880058934	-0.00013786158247097724	-0.010180484073131879
32.25620022466719	0.39591301503470083	0.39337556607442625	0.4328992482842139	0.4299415246662706	0.4522281652214787	0.44905092241239886	0.47147779367793213	0.46808225062469655	0.5078903229822223	0.5040831784769707	0.08530770164397966	0.08493630467013784	-0.00014979515122370834	-0.011128165185240846	-0.0001486629227149816	-0.011044053844472046
32.45056005749291	0.3958604639938159	0.39332349732729005	0.4328614047109753	0.42990399610562974	0.45219799546450107	0.44902098024221765	0.47145523201520473	0.46805983011622043	0.5078820091400279	0.504074845181034	0.08534718793829589	0.08497561514833472	-0.00016057630568511172	-0.012000770697184748	-0.00015936719830667023	-0.011910408260916938
32.64609100608406	0.39580540154581084	0.39326893614335223	0.4328212016797422	0.4298641253278526	0.4521655454314644	0.4489887741318341	0.47143046822955853	0.46803522293111777	0.507871638031294	0.5040644684365106	0.08538745806687832	0.08501570596519453	-0.00017126020409641285	-0.012876177249069087	-0.00016997490612924437	-0.012779543177018127
32.84280012700226	0.39574781825003236	0.39321187315986483	0.4327786311545247	0.42982190435889317	0.4521308078199849	0.44895429683242544	0.4714034957434976	0.4680084225371996	0.5078592044242497	0.5040520430417939	0.08542851741337505	0.08505658248006422	-0.00018184734508186473	-0.013754380571555203	-0.0001804865412504686	-0.013651454345591674
33.040694519328454	0.39568770466162945	0.39315229901000026	0.4327336851052789	0.42977732523065443	0.45209377533895123	0.4489175411063826	0.47137430799603613	0.46797942241866947	0.5078447031132182	0.5040375638211445	0.08547037141085823	0.08509825010148593	-0.00019233822544206802	-0.014635376292460478	-0.00019090259692577938	-0.014526137417220752
33.239781324919136	0.39562505133168036	0.39309020432297653	0.4326863555081274	0.42973037998120694	0.4520544407087936	0.44887849972757804	0.47134289844301697	0.46794821607643783	0.5078281289190223	0.5040210256250943	0.08551302554240699	0.08514071428777517	-0.00020273334016307487	-0.01551915993621833	-0.0002012235646093874	-0.015403587939758268
33.44006772866406	0.39555984880731543	0.3930255797241819	0.4326366343455781	0.4296810606550072	0.45201279666175415	0.44883716548163377	0.47130926055743	0.4679147970284399	0.5078094766893914	0.5040024233308485	0.08555648534169938	0.08518398054761175	-0.00021303318242260616	-0.016405726923508723	-0.00021144993396005063	-0.016283801357857897
33.64156095874556	0.3954920876318426	0.3929584158352994	0.432584513606745	0.42962935930311763	0.4519688359421579	0.4487935311661921	0.47127338782973444	0.467879158809955	0.5077887412993727	0.5039817518426949	0.08560075639361288	0.08522805444063576	-0.00022323824359982147	-0.017295072570632897	-0.00022158219284817982	-0.017166773012419867
33.84426828689945	0.3954217583448701	0.3928887032744297	0.432529985287569	0.4295752679834258	0.4519225513066864	0.4487475895911861	0.4712352737681815	0.46784129497392773	0.5077659176517445	0.5039590060924131	0.0856458443348318	0.08527294157805432	-0.0002333490132813143	-0.018187192089214932	-0.00023162082736738476	-0.018052498140264106
34.04819702867729	0.39534885148242915	0.39281643265621485	0.43247304139103937	0.4295187787608655	0.4518739355246503	0.44869933357911196	0.4711949118991394	0.46780119909128953	0.5077410006774323	0.5039341810396886	0.08569175485446366	0.08531864762325143	-0.00024336597927199222	-0.01908208058578964	-0.0002415663218386932	-0.018940971873817602
34.25335454371064	0.39527335757709714	0.39274159459196006	0.4324136739274159	0.42945988370763705	0.45182298137826526	0.44864875596530224	0.4711522957674207	0.46775886475128486	0.5077139853359287	0.5039072716725277	0.08573849369466417	0.08536517829241412	-0.0002532896275999619	-0.01997973306107781	-0.00025141915882143095	-0.01983218924020491
34.45974823597649	0.3951952671581183	0.39266417968975575	0.4323518749144514	0.42939857490342964	0.451769681662928	0.448595849598201	0.47110741893661	0.46771428556179656	0.5076848666157153	0.5038782730076777	0.08578606665126925	0.08541253935515809	-0.00026312044252430056	-0.020880144409673562	-0.0002611798191174408	-0.02072614516131921
34.66738555406454	0.3951145707515251	0.39258417855459815	0.43228763637761486	0.4293348444356429	0.4517140291874941	0.4485406073396385	0.47106027498939573	0.4676674551496745	0.5076536395346879	0.5038471800910479	0.0858344795744376	0.08546073663516901	-0.0002728589065461584	-0.02178330941985962	-0.00027084878178218474	-0.021622834452998063
34.87627399144595	0.39503125888025775	0.39250158178850975	0.4322209503503146	0.42926868439960947	0.45165601677455497	0.44848302206510954	0.47101085752790056	0.46761836716106486	0.507620299140584	0.5038139879981343	0.0858837383692998	0.08550977601084728	-0.00028250550041430955	-0.02268922277278307	-0.0002804265241307391	-0.022522251824796058
35.086421086743854	0.39494532206428384	0.39241637999065865	0.43215180887412274	0.4292000868988181	0.45159563726071966	0.44842308666404995	0.47095916017401684	0.46756701526174305	0.5075848405114155	0.5037786918344479	0.08593384899661786	0.0855596634159666	-0.0002920607031311473	-0.023597879042171144	-0.00028991352174601026	-0.02342439187953005
35.29783442400536	0.39485675082071686	0.3923285637574772	0.4320802039989994	0.429129044045137	0.45153288349689397	0.44836079404011686	0.4709051765697422	0.467513393137446	0.5075472587559008	0.5037412867359449	0.085984817473454	0.08561040484033615	-0.0003015249919640084	-0.024509272694075435	-0.0002993102484849519	-0.024329249112724938
35.51052163297529	0.3947655356639334	0.39223812368278	0.4320061277835173	0.42905554795903805	0.45146774834856307	0.4482961371114683	0.4708489003775163	0.46745749449420815	0.5075075490139028	0.5037017678694604	0.08603664987384611	0.08566200633047502	-0.0003108988424518344	-0.025423398086161342	-0.00030861717648966724	-0.025236817912329457
35.72449038937153	0.39467166710568996	0.3921450503578803	0.4319295722950875	0.42897959076982	0.45140022469607405	0.44822910881104505	0.4707903252805611	0.4673993130586984	0.5074657064568686	0.5036601304331448	0.08608935232949513	0.08571447399029719	-0.00032018272841027873	-0.02634024946742386	-0.00031783477619229394	-0.026147092558332474
35.93974841516195	0.39457513565523883	0.3920493343717059	0.4318505296101844	0.4289011646158341	0.45133030543492086	0.4481597020868519	0.4707294449832216	0.4673388425785589	0.5074217262882729	0.5036163696569036	0.08614293103046086	0.08576781398180172	-0.0003293771219419206	-0.027259820977832305	-0.00032696351632233167	-0.027060067222208772
36.15630347884324	0.39447593181944207	0.391950966310915	0.431768991814572	0.4288202616447088	0.45125798347602825	0.448087909902243	0.4706662532113088	0.46727607682274563	0.507375603744063	0.5035704808028396	0.08619739222586646	0.08582203252577494	-0.0003384824934451469	-0.028182106647889782	-0.00033600386391463566	-0.027975735966421666
36.374163395721176	0.3943740461028861	0.3918499367600092	0.43168495100353	0.4287368740135749	0.4511832517460388	0.448013725236205	0.47060074371244476	0.4672110095818708	0.507327334093109	0.5035224591656988	0.08625274222461524	0.08587713590250225	-0.000347499311617927	-0.029107100398107377	-0.00034495628432007486	-0.02889409274450827
36.59333602819267	0.3942694690079937	0.39174623630144645	0.4315983992820805	0.42865099388929095	0.45110610318759975	0.4479371410836423	0.4705329102564082	0.46714363466854697	0.507276912637655	0.5034723000733181	0.08630898739611191	0.08593313045248992	-0.0003564280434680267	-0.030034796038847844	-0.0003538212412084185	-0.02981513140014158
36.813829286029524	0.39416219103513517	0.39163985551575314	0.43150932876521436	0.42856261344866925	0.45102653075965127	0.4478581504556651	0.4704627466354835	0.4670739459177328	0.5072243347137744	0.5034199988870779	0.08636613417100095	0.0859900225771953	-0.0003652691543203357	-0.030965187269757166	-0.0003625991965783282	-0.03073884566700258
37.03565112666392	0.39405220268273916	0.3915307849816348	0.43141773157811847	0.42847172487870216	0.4509445274377158	0.4477767463798756	0.47039024666481055	0.4670019371870812	0.5071695956918278	0.5033655510023557	0.08642418904191036	0.08604781873976901	-0.000374023107823529	-0.03189826767933823	-0.0003712906107642411	-0.031665229168368114
37.25880955547555	0.3939394944474015	0.3914190152760852	0.4313235998564033	0.4283783203767879	0.4508600862141883	0.44769292190065735	0.47031540418273615	0.46692760235728775	0.5071126909769248	0.5033089518489844	0.08648315856420519	0.08610652546580554	-0.0003826903659585046	-0.03283403074479452	-0.0003798959424435866	-0.03259427541668458
37.483312626080554	0.3938240568239926	0.39130453697449435	0.43122692574632954	0.4282823921509573	0.4507732000986273	0.4476066700794645	0.4702382130511676	0.46685093533244226	0.5070536160093875	0.5032501968917121	0.08654304935675533	0.08616614934410562	-0.00039127138904493375	-0.03377246983149007	-0.000388415648645557	-0.033525977813312124
37.70916844062219	0.3937058803057646	0.39118734065075644	0.43112770140503637	0.42818393242010083	0.4506838621180471	0.44751798399511233	0.470158667155928	0.466771930040382	0.5069923662652185	0.5031892816306673	0.0866038681027108	0.0862266970274486	-0.0003997666357494767	-0.034713578192508976	-0.00039685018475654754	-0.0344603296479562
37.93638515006311	0.39358495538445587	0.39106741687737384	0.4310259190007691	0.4280829334141945	0.4505920653172113	0.447426856744069	0.4700767604071134	0.4666905804330456	0.5069289372565711	0.5031262016018235	0.08666562155028847	0.08628817523337659	-0.00040817656309311	-0.035657348968626934	-0.0004052000045292603	-0.03539732409862495
38.164970954479706	0.393461272550395	0.39094475622556263	0.43092157071310605	0.4279793873745277	0.4504978027589258	0.4473332814407471	0.4699924867394507	0.4666068804868293	0.5068633245322225	0.5030609523774715	0.08672831651357159	0.08635059074498608	-0.00041650162645801014	-0.03660377518761493	-0.0004134655600896986	-0.03633695423097549
38.39493410335793	0.39333482229260286	0.3908193492653548	0.4308146487331877	0.4278732865539295	0.450401067524335	0.4472372512177977	0.4699058401126587	0.4665208242029456	0.5067955236780511	0.5029935295666903	0.08679195987331646	0.08641395041173654	-0.0004247422795955469	-0.037552849764054486	-0.0004216473019419409	-0.037279212998086564
38.626282895891045	0.3932055950988936	0.3906911865656991	0.4307051452639438	0.4277646232169958	0.4503018527132165	0.44713875922640434	0.4698168145118097	0.46643240560778165	0.5067255303175161	0.5029239288158242	0.08685655857777445	0.0864782611502636	-0.00043289897463361093	-0.03850456549901082	-0.0004297456789801313	-0.03822409324014586
38.859025681279114	0.39307358145597354	0.39056025869456207	0.4305930525203215	0.42765338964031707	0.45020015144427833	0.44703779863657783	0.46972540394769385	0.4663416187532621	0.5066533401121404	0.5028521458089623	0.0869221196435244	0.08654352994520904	-0.00044097216208272005	-0.03945891507964916	-0.0004377611384903668	-0.039171587684052156
39.09317085903034	0.39293877184953874	0.3904265562190247	0.43047836272951284	0.427539578112704	0.45009595685545656	0.4469343626374524	0.46963160245718394	0.4662484577172108	0.5065789487619966	0.50277817626842	0.08698865015631485	0.08660976385005995	-0.00044896229084556705	-0.040415891078936284	-0.00044569412616402015	-0.04012168894324475
39.328726879264174	0.39280115676437116	0.39029006970537977	0.43036106813118336	0.42742318093541587	0.44998926210421336	0.44682844443758196	0.46953540410360295	0.46615291660371605	0.5065023520061965	0.5027020159552249	0.08705615727191993	0.08667696998799812	-0.00045686980822223777	-0.04137548595535634	-0.0004535450861004042	-0.04107438951731979
39.56570224301631	0.39266072668443275	0.3901507897192267	0.43024116097769893	0.4273041904223866	0.44988006036783607	0.4467200372652377	0.46943680297709267	0.4660549895434969	0.5064235456233838	0.5026236606696052	0.08712464821700733	0.0867451555527656	-0.0004646951599184268	-0.042337692052569764	-0.0004613144608138775	-0.04202968179153288
39.80410550254544	0.3925174720929574	0.3900087068255643	0.43011863353435426	0.42718259890045185	0.4497683448437376	0.4466091343687071	0.4693357931949842	0.46595467069427166	0.506342525432229	0.502543106251482	0.08719413029001653	0.08681432780953995	-0.0004724387900528759	-0.043302501599143284	-0.0004690026912443912	-0.04298755803677068
40.04394526164196	0.39237138347254225	0.3898638115888827	0.4299934780795995	0.42705839870957574	0.4496541087497567	0.44649572901659174	0.4692323689021703	0.4658519542411263	0.5062592872919291	0.5024603485809641	0.08726461086205307	0.08688449409581922	-0.0004801011411628142	-0.044269906708137796	-0.000476610216761153	-0.04394801040912455
40.28523017593832	0.39222245130523614	0.38971609457325196	0.42986568690526805	0.4269315822030771	0.4495373453244597	0.4463798144981084	0.46912652427147894	0.465746834396887	0.5061738271027098	0.5023753835788456	0.08733609737779148	0.08695566182232557	-0.00048768265421572643	-0.04523989937720785	-0.00048413747517261907	-0.04491103094963478
40.52796895322162	0.3920706660726257	0.38956554634241014	0.4297352523168034	0.4268021417478558	0.44941804782744194	0.44626138412338845	0.46901825350404874	0.46563930540249265	0.5060861408063293	0.5022882072071079	0.08740859735639372	0.08702783847391694	-0.0004951837686100191	-0.04621247148780583	-0.0004915849027321562	-0.045876611584162674
40.77217035374772	0.3919160182559211	0.3894121574598485	0.42960216663348577	0.4266700697246188	0.4492962095396319	0.4461404312237793	0.4689075508297058	0.4655293615273687	0.5059962243865888	0.5021988154694237	0.08748211839243873	0.08710103161051207	-0.0005026049221861228	-0.047187614805167755	-0.0004989529341440369	-0.04684474412275108
41.017843190557436	0.3917584983360381	0.3892559184888958	0.42946642218865905	0.4265353585281061	0.44917182376359366	0.4460169491521474	0.468794410507343	0.4654169970698047	0.505904073869843	0.5021072044116658	0.08755666815686751	0.08717524886803156	-0.000509946551235263	-0.048165320978299064	-0.0005062420025723213	-0.04781542025969543
41.26499632979458	0.3915980967936787	0.3890968199927987	0.42932801132995607	0.42639800056731575	0.44904488382383123	0.4458909312831791	0.46867882682529965	0.4653022063573309	0.505809685325516	0.5020133701224173	0.08763225439794042	0.08725049795934876	-0.0005172090905013471	-0.049145581539306704	-0.0005134525396484069	-0.04878863157337321
41.51363869102594	0.3914348041094099	0.3889348525348018	0.42918692641952555	0.4262579882657289	0.448915383067094	0.44576237101368477	0.4685607941017437	0.46518498374709777	0.5057130548666188	0.5019173087334858	0.08770888494220622	0.08732678667525709	-0.0005243929731917341	-0.05012838790337071	-0.0005205849754748026	-0.0497643695256329
41.763779247563185	0.3912686107637392	0.38877000667822453	0.4290431598342561	0.4261153140615349	0.44878331486268136	0.4456312617629027	0.46844030668505493	0.4650653236262576	0.5056141786502717	0.5018190164204217	0.08778656769548919	0.0874041228854495	-0.0005314986309856717	-0.05111373136860209	-0.0005276397386361209	-0.05074262546180819
42.0154270267867	0.3910995072371887	0.38860227298653577	0.42889670396600227	0.42596997040785506	0.4486486726027489	0.44549759697280295	0.4683173589542101	0.4649432204123461	0.5055130528782286	0.5017184894030381	0.08786531064388647	0.08748251453951232	-0.0005385264940361845	-0.052101603115673356	-0.0005346172562030738	-0.05172339061066111
42.26859111047143	0.39092748401036664	0.3884316420234263	0.428747551221808	0.42582194977296617	0.44851144970261514	0.4453613701083923	0.4681919453191695	0.46481866855366716	0.5054096737974055	0.5016157239459352	0.08794512185478219	0.08756196966793493	-0.0005454769909810642	-0.053091994207633775	-0.000541517953741022	-0.05270665608379943
42.523280635114425	0.3907525315640361	0.3882581043528793	0.4285956940241312	0.4256712446405247	0.4483716396010685	0.4452225746580199	0.4680640602212653	0.4646916625296778	0.5053040377004123	0.5015107163590287	0.08802600947787512	0.0876424963831295	-0.0005523505489497538	-0.05408489558985252	-0.0005483422553161921	-0.05369241287573345
42.77950479226489	0.3905746403791818	0.3880816505392375	0.4284411248110664	0.42551784750978827	0.44822923576067447	0.44508120413368335	0.4679336981335906	0.46456219685137573	0.5051961409260872	0.5014034629980787	0.08810798174622124	0.0877241028804717	-0.0005591475935681212	-0.05508029808972026	-0.0005550905835023379	-0.054680651863591834
43.03727282885567	0.39039380093707376	0.38790227114726805	0.42828383603656783	0.4253617508958381	0.448084231668084	0.4449372520713345	0.46780085356139145	0.46443026606168764	0.5050859798600349	0.5012939602652248	0.08819104697729162	0.08780679743935191	-0.0005658685489668969	-0.056078192416364914	-0.0005617633593888449	-0.05567136380700788
43.29659404753705	0.3902100037193283	0.3877199567422254	0.4281238201706712	0.42520294732980096	0.447936620834342	0.4447907120311871	0.4676655210424588	0.46429586473585993	0.5049735509351689	0.5011822046095237	0.0882752135740451	0.08789058842424281	-0.0005725138377891126	-0.05707856916079379	-0.0005683610025859487	-0.056664539347934806
43.55747780701245	0.39002323920796705	0.3875346978899109	0.42796106969971487	0.4250414293590688	0.4477863967951954	0.44464157759802314	0.46752769514752296	0.4641589874818492	0.5048588506322554	0.5010681925274886	0.08836049002601731	0.08797548428578243	-0.0005790838811955412	-0.058081418795481454	-0.0005748839312341714	-0.05766016901057469
43.81993352237618	0.38983349788547217	0.3873464851567295	0.4277955771265605	0.4248771895475197	0.44763355311140357	0.4444898423815008	0.4673873704806495	0.46401962894071647	0.5047418754804622	0.5009519205636347	0.08844688491042509	0.08806149356187369	-0.0005855790988718024	-0.05908673167431289	-0.0005813325620075416	-0.0586582432010232
44.08397066545326	0.3896407702348393	0.3871553091097438	0.42762733497081257	0.4247102204757361	0.4474780833690468	0.44433550001646305	0.46724454167963586	0.4638777837870211	0.5046226220579105	0.5008333853110252	0.08853440689328677	0.08814862487879951	-0.0005919999090364669	-0.06009449803249822	-0.000587707310122032	-0.05965875220721273
44.349598765141174	0.38944504673962793	0.38696116031672617	0.42745633576903763	0.42454051474122423	0.44731998117983685	0.4441785441632453	0.4670992034164107	0.46373344672921724	0.5045010869922296	0.5007125834118236	0.0886230647305589	0.08823688695235299	-0.0005983467284473853	-0.06110470798645906	-0.0005940085893443303	-0.06066168619901191
44.6168274077539	0.38924631788400715	0.3867640293462058	0.4272825720749814	0.4243680649586302	0.44715924018142633	0.44401896850798395	0.46695135039743263	0.4635866125100502	0.5043772669611156	0.5005895115578459	0.08871286726928956	0.08832628858898574	-0.0006046199724070167	-0.062117351533601095	-0.0006002368119960577	-0.06166703522792716
44.88566623736761	0.3890445741528007	0.38656390676751473	0.42710603645978656	0.424192863759958	0.4469958540377203	0.4438567667629255	0.4668009773640933	0.4634372759069567	0.5042511586928933	0.5004641664911198	0.08880382344878986	0.08841683868697235	-0.0006108200547707554	-0.06313241855232832	-0.0006063923889605416	-0.06267478922696057
45.15612495616904	0.3888398060315261	0.38636078315082967	0.4269267215122084	0.42401490379478385	0.4468298164391858	0.44369193266673596	0.4666480790931187	0.4632854317324641	0.5041227589670814	0.5003365450044449	0.08889594230181909	0.0885085462375918	-0.0006169473879540366	-0.06414989880202882	-0.0006124757296905869	-0.06368493801059572
45.42821332480542	0.3886320040064333	0.3861546490672106	0.4267446198388296	0.4238341777304711	0.44666112110316303	0.4435244599848094	0.4664926503969746	0.46313107483459265	0.5039920646149617	0.5002066439419571	0.08898923295579282	0.08860142032632755	-0.0006230023829382203	-0.06516978192290424	-0.0006184872422160259	-0.06469747127482606
45.701941162736816	0.3884211585645377	0.3859454950886365	0.42655972406427417	0.423650678252384	0.44648976177417643	0.44335434250957784	0.466334686124271	0.4629742000972574	0.5038590725201508	0.5000744601996959	0.08908370463400236	0.08869547013408109	-0.0006289854492768088	-0.06619205743589873	-0.0006244273331479366	-0.06571237859702705
45.97731834859046	0.38820726019365104	0.38573331178803777	0.42637202683142017	0.4234643980640995	0.44631573222424564	0.4431815740608206	0.4661741811601699	0.4628148024406742	0.5037237796191762	0.49993999072617684	0.08917936665685727	0.08879070493841056	-0.00063489699510344	-0.0672167147427416	-0.0006302964076867479	-0.06672964943581405
46.25435482051728	0.3879902993824085	0.38551808973932444	0.42618152080161126	0.4232753298876186	0.44613902625319657	0.4430061484859745	0.4660111304267936	0.4626528768217635	0.5035861829020558	0.4998032325229647	0.08927622844314433	0.08888713411477976	-0.0006407374271375499	-0.06824374312590464	-0.0006360948696290114	-0.06774927313114176
46.533060576550575	0.3877702666202915	0.3852998195174116	0.42598819865486615	0.42308346646357625	0.44595963768897284	0.44282805966044264	0.4658455288836335	0.46248841823455883	0.5034462794128792	0.4996641826452528	0.0893742995113051	0.08898476713783225	-0.0006465071506921438	-0.06927313174861638	-0.0006418231213738412	-0.06877123890427583
46.813445674966815	0.38754715239764825	0.3850784916982409	0.4257920530900884	0.4228888005514496	0.4457775603879464	0.4426473014879051	0.46567737152796157	0.4623214217106142	0.5033040662503958	0.4995228382024439	0.08947358948073166	0.08908361358267995	-0.0006522065696787926	-0.07030486965474836	-0.000647481563929464	-0.06979553585780707
47.09552023464871	0.3873209472057089	0.384854096858798	0.4255930768252733	0.4226913249297657	0.44559278823522974	0.44246386790062747	0.4655066533952429	0.46215188231941373	0.5031595405686031	0.49937919635873546	0.08957410807308462	0.0891836831262128	-0.0006578360866168476	-0.07133894576901412	-0.0006530705969194361	-0.07082215297550931
47.37929443545016	0.3870916415365982	0.3846266255771274	0.42539126259771387	0.4224910323963067	0.4454053151449855	0.44227775285977217	0.4653333695595479	0.46197979516878285	0.5030126995773404	0.49923325433370835	0.08967586511362653	0.08928498554842841	-0.0006633961026376589	-0.07237534889694075	-0.0006585906185890833	-0.07185107912258104
47.66477851856398	0.3868592258833429	0.3843960684323411	0.42518660316420537	0.4222879157683147	0.4452151350607385	0.4420889503557062	0.46515751513396775	0.4618051554052996	0.5028635405428856	0.49908500940291856	0.08977887053257824	0.08938753073377924	-0.0006688870174914596	-0.07341406772474102	-0.0006640420258138269	-0.07288230304564536
47.951982786891236	0.3866236907398767	0.3841624160046262	0.42497909130124867	0.4220819678826943	0.44502224195568674	0.44189745440831174	0.46497908527103066	0.4616279582147086	0.5027120607885553	0.49893445889849347	0.08988313436649534	0.08949132867254293	-0.0006743092295546926	-0.07445509081962598	-0.000669425214103847	-0.07391581337269315
48.24091760541319	0.386385026601039	0.3839256588752455	0.42476871980525094	0.42187318159621345	0.444826629833011	0.4417032590672947	0.46479807516311794	0.4614481988223349	0.502558257695309	0.49878160020973	0.08998866675966347	0.08959638946221152	-0.0006796631358380045	-0.07549840662989027	-0.000674740577610633	-0.07495159861325362
48.53159340156531	0.3861432239625718	0.3836857876265362	0.4245554814927257	0.42166154978570375	0.44462829272618587	0.44150635841249425	0.4646144800428827	0.46126587249349993	0.5024021287023562	0.4986264307836981	0.0900954779655158	0.08970272330890039	-0.0006849491319891321	-0.07654400348478418	-0.0006799885091344215	-0.07598964715855061
48.82402066561362	0.38589827332110965	0.38344279284190286	0.42433936920049015	0.4214470653482574	0.4444272246992899	0.4413067465541908	0.4644282951836694	0.4610809745339377	0.5022436713077671	0.4984689481258467	0.09020357834807348	0.08981034052878101	-0.0006901676123025613	-0.07759186959481212	-0.0006851694001301922	-0.07702994728137469
49.11820995103327	0.3856501651741675	0.38319666510580686	0.424120375785862	0.4212297212014238	0.444223419847315	0.4411044176334159	0.46423951589993395	0.4608935002902136	0.5020828830690883	0.49830914980061364	0.09031297838340313	0.08991925154953385	-0.0006953189697251894	-0.07864199305184627	-0.0006902836407137736	-0.07807248713648107
49.41417187488941	0.38539889002012223	0.38294739500375047	0.42389849412685254	0.42100951028340344	0.44401687229647613	0.44089936582225814	0.46404813754766544	0.4607034451501424	0.5019197616039598	0.4981470334320382	0.09042368866110212	0.09002946691182348	-0.000700403595862098	-0.07969436182918344	-0.000695331619671169	-0.07911725476077436
49.71191711822035	0.38514443835819084	0.3826949731222573	0.42367371712236007	0.42078642555324003	0.44380757620452027	0.4406915853241723	0.4638541555248091	0.4605108045432085	0.5017543045907373	0.49798259670437944	0.09053571988580161	0.09014099727079479	-0.0007054218809839918	-0.0807489637818577	-0.0007003137244596669	-0.08016423807303852
50.01145642642306	0.3848868006884028	0.3824393900488475	0.42344603769235906	0.4205604599910112	0.44359552576103456	0.44048107037428647	0.4636575652716892	0.4603155739409875	0.5015865097691179	0.4978158373627354	0.09064908287869468	0.09025385339759431	-0.0007103742140335267	-0.08180578664678251	-0.0007052303412173888	-0.08121342487443428
50.3128006096408	0.3846259675115683	0.3821806363720081	0.42321544877808853	0.4203316065980162	0.44338071518775474	0.44026781523970865	0.46345836227143494	0.46011774885756773	0.5014163749407687	0.49764675321366825	0.09076378857908847	0.09036804618091267	-0.0007152609826308609	-0.08286481804276491	-0.0007100818547708387	-0.08226480284888282
50.61596054315354	0.3843619293292413	0.3819187026811585	0.4229819433422382	0.4200998583969621	0.4431631387388725	0.4400518142198324	0.4632565420504055	0.45991732484997366	0.5012438979699599	0.4974753421258313	0.09087984804597778	0.09048358662855169	-0.0007200825730812044	-0.08392604547107396	-0.0007148686486401212	-0.08331835956290945
50.9209471677702	0.38409467664367675	0.3816535795666114	0.4227455143691315	0.41986520843214764	0.44294279070134185	0.4398330616466429	0.4630521001786163	0.45971429751858983	0.5010690767842008	0.49730160203060075	0.09099727245964342	0.09060048586901481	-0.0007248393703813694	-0.08498945631544075	-0.0007195911050441595	-0.08437408246608413
51.22777149022361	0.3838241999577842	0.3813852576195276	0.4225061548649074	0.41962764976964484	0.4427196653951859	0.43961155188502177	0.462845032270168	0.4595086625075862	0.50089190937488	0.4971255309227106	0.09111607312327726	0.09071875515312221	-0.0007295317582248773	-0.08605503784232837	-0.0007242496049083558	-0.08543195889116362
51.53644458356769	0.3835504897750743	0.38111372743186667	0.42226385785769927	0.419387175497478	0.44249375717380207	0.43938727933305166	0.4626353339836737	0.45930041550534356	0.5007123937979093	0.4969471268608916	0.09123626146462754	0.0908384058556499	-0.0007341601190090641	-0.08712277720130146	-0.0007288445278704758	-0.08649197605443248
51.84697758757708	0.38327353659960123	0.38083897959633156	0.4220186163978109	0.41914377872580083	0.4422650604242667	0.4391602384223193	0.4624230010226891	0.45908955224488057	0.5005305281743708	0.49676638796851325	0.09135784903767454	0.09095944947699433	-0.00073872483384263	-0.08819266142539561	-0.0007333762522879761	-0.08755412105610105
52.15938170914916	0.3829933309358988	0.38056100470630766	0.421770423557891	0.4188974525870701	0.4420335695676386	0.43893042361821827	0.46220802913614295	0.45887606850428203	0.5003463106911684	0.4965833124342297	0.09148084752432879	0.09108189764486528	-0.0007432262825505243	-0.08926467743123112	-0.0007378451552432219	-0.08861838088049012
52.47366822270851	0.3827098632889111	0.38027979335579665	0.42151927243310394	0.4186481902362182	0.441799279059263	0.43869782942025093	0.4619904141187676	0.4586599601071267	0.5001597396016823	0.4963978985126301	0.09160526873615582	0.09120576211599894	-0.0007476648436799405	-0.09033881201952454	-0.0007422516125491496	-0.08968474239628677
52.789848470613855	0.3824231241639173	0.37999533613934433	0.42126515614129845	0.41839598485082086	0.4415621833890722	0.43846245036232956	0.4617701518115318	0.45844122292291645	0.4999708132264273	0.496210144524891	0.09173112461612982	0.09133105477790321	-0.0007520408945089763	-0.0914150518754866	-0.0007465959987575932	-0.09075319235704171
53.107933863567155	0.3821331040664506	0.3797076236519631	0.4210080678231731	0.4181408296312647	0.44132227708188776	0.43822428101307626	0.4615472381020726	0.45821985286750766	0.4997795299537158	0.4960200488594347	0.09185842724041186	0.09145778765062777	-0.0007563548110505192	-0.09249338356900694	-0.0007508786871642803	-0.09182371740166673
53.42793588102576	0.381839793502211	0.3794166464890473	0.4207480006424398	0.41788271780090985	0.44107955469772026	0.43798331597612156	0.46132166892512916	0.457995845903541	0.4995858882403234	0.4958276099725887	0.09198718882015568	0.09158597288856102	-0.0007606069680591299	-0.09357379355523676	-0.0007551000498157157	-0.09289630405459093
53.74986607161648	0.381543182976972	0.37912239524628366	0.4204849477859828	0.4176216426062503	0.4408340108320678	0.4377395498904026	0.4610934402629772	0.4577691980408725	0.49938988661215883	0.49563282638925127	0.09211742170334476	0.09171562278225494	-0.0007647977390400351	-0.09465626817508621	-0.0007592604575152873	-0.09397093872628659
54.073736053552395	0.38124326299648054	0.37882486051955494	0.4202189024640156	0.4173575973170716	0.4405856401162139	0.4374929774304596	0.4608625481458634	0.4575399053370073	0.4991915236649369	0.4954356967035589	0.09224913837665516	0.09184674976028094	-0.0007689274962513482	-0.09574079365549437	-0.0007633602798283734	-0.0950476077137381
54.399557515052166	0.38094002406635163	0.3785240329048374	0.41994985791023537	0.4170905752266056	0.4403344372175241	0.43724359330673207	0.460628988652441	0.4573079638975318	0.4989907980648571	0.49523621957955954	0.09238235146734675	0.09197936639111189	-0.0007729966107128394	-0.09682735611008297	-0.0007673998850897812	-0.09612629720085408
54.727342214761876	0.38063345669195436	0.3782199029980913	0.41967780738197197	0.4168205696516804	0.4400803968397409	0.43699139226585226	0.46039275791020573	0.4570733698765465	0.49878770854928295	0.4950343937518869	0.09251707374518767	0.09211348538503368	-0.0007770054522118208	-0.09791594153952587	-0.0007713796404116291	-0.09720699325916371
55.057101982179326	0.38032355137829355	0.377912461395145	0.4194027441603362	0.416547573932869	0.4398235137232781	0.436736369090938	0.4601538520959329	0.456836119477101	0.49858225392742855	0.49483021802644067	0.09265331812440551	0.0922491195960899	-0.0007809543893092519	-0.09900653583214591	-0.0007752999116855674	-0.09828968184805831
55.38884871808102	0.3800102986298829	0.3776016986915733	0.41912466155036243	0.4162715814346343	0.43956378264551255	0.43647851860188547	0.4599122674361142	0.45659620895162845	0.4983744330810467	0.4946236912810704	0.09279109766567151	0.0923862820240519	-0.000784843789346179	-0.10009912476454019	-0.0007791610635917712	-0.0993743488153882
55.722594394951685	0.3796936889506112	0.37728760548256646	0.4188435528811494	0.4159925855454684	0.43930119842107557	0.43621783565565786	0.4596680002073953	0.45635363460238043	0.49816424496512096	0.4944148124662616	0.09293042557811367	0.09252498581642651	-0.000788674018449731	-0.1011936940020206	-0.0007829634596057122	-0.10046097989832958
56.058351057416104	0.37937371284360216	0.3769701723627945	0.41855941150599585	0.4157105796780314	0.43903575590214194	0.43595431514657457	0.4594210467370143	0.45610839278186205	0.4979516886085626	0.4942035806058273	0.09307131522136482	0.09266524427048807	-0.0007924454415400017	-0.10229022909945229	-0.0007867074620026004	-0.10154956072371135
56.39613082267415	0.3790503608110666	0.3766493899262632	0.4182722308025335	0.41542555726928443	0.43876744997871775	0.43568795200659793	0.45917140340323975	0.45586047989326933	0.4977367631149106	0.49398999479760264	0.09321378010764027	0.09280707083534999	-0.0007961584223361573	-0.10338871550167994	-0.0007903934318634898	-0.10264007680854093
56.7359458809379	0.3787236233541461	0.3763252487661623	0.41798200417285586	0.41513751178061964	0.4384962755789262	0.43541874120561896	0.45891906663581	0.45560989239092364	0.4975194676630356	0.4937740542141432	0.09335783390384982	0.09295047911406189	-0.0007998133233619864	-0.10448913854422415	-0.000794021729084049	-0.10373251356105584
57.07780849587155	0.3783934909727514	0.37599773947470744	0.41768872504364296	0.4148464366979862	0.43822222766929214	0.4351466777517399	0.4586640329163719	0.45535662678071037	0.49729980150784825	0.49355575810342794	0.09350349043374244	0.09309548286574776	-0.0008034105059521179	-0.10559148345399194	-0.0007975927123781146	-0.10482685628107902
57.42173100503407	0.3780599541653902	0.3756668526429731	0.4173923868662821	0.4145523255320123	0.43794530125502457	0.4348717566915567	0.45840629877892153	0.4551006796205142	0.4970777639810103	0.49333510578956435	0.09365076368008839	0.09324209600777036	-0.0008069503302603476	-0.1066957353502005	-0.0008011067392843518	-0.1059230901607009
57.7677258203244	0.377723003428989	0.37533257886071847	0.4170929831169843	0.41425517181812294	0.43766549138029603	0.434593973110439	0.4581458608102419	0.4548420475206579	0.4968533544916507	0.49311209667349987	0.0937996677868897	0.09339033261793762	-0.0008104331552636346	-0.10780187924490292	-0.0008045641661733605	-0.10702120028534523
58.115805428429454	0.37738262925870636	0.3749949087162053	0.41679050729689665	0.4139549691166535	0.4373827931285224	0.434313322132807	0.45788271565034466	0.45458072714433856	0.4966265725270851	0.4928867302337345	0.09395021706163302	0.09354020693673827	-0.0008138593387684301	-0.10890990004376988	-0.0008079653482537807	-0.10812117163425228
58.465982391274686	0.37703882214773715	0.37465383279600656	0.4164849529322104	0.4136517110129594	0.43709720162263815	0.4340297989224081	0.45761685999290985	0.45431671520806594	0.4963974176535394	0.4926590060270397	0.09410242597757497	0.09369173336961654	-0.0008172292374182266	-0.11001978254695643	-0.0008113106395767344	-0.10922298908123196
58.818269346477535	0.3766915725871094	0.3743093416848089	0.4161763135742642	0.4133453911175207	0.4368087120253714	0.4337433986825907	0.45734829058572557	0.45405000848210025	0.49616588951687673	0.49242892368917973	0.09425630917606319	0.09384492648928308	-0.0008205432066992202	-0.11113151145002576	-0.0008146003930457058	-0.11032663739587178
59.172679007803275	0.3763408710654716	0.373961425965204	0.41586458279964256	0.41303600306604227	0.43651731953951506	0.4334541166565743	0.4570770042311289	0.45378060379088947	0.495931987843329	0.4921964829356361	0.09441188146889933	0.0939998010380627	-0.0008238016009467497	-0.11224507134487283	-0.0008178349604183177	-0.11143210124403424
59.52922416562417	0.3759867080688719	0.37361007621747305	0.4155497542102698	0.4127235405195497	0.43622301940819663	0.4331619481277207	0.4568029977864454	0.453508498013508	0.49569571244023214	0.4919616835623391	0.09456915784073465	0.09415637193028002	-0.0008270047733500707	-0.11336044672034973	-0.000821014692315214	-0.1125393651887805
59.887917687380885	0.3756290740805282	0.3732552830193618	0.41523182143349974	0.4124079971644798	0.4359258069151456	0.4328668884197987	0.4565262681644306	0.45323368808409403	0.4954570631967649	0.49172452544639916	0.09472815345150915	0.09431465425468412	-0.0008301530759614595	-0.11447762196347355	-0.0008241399382260539	-0.11364841369153567
60.24877251804685	0.37526795958058823	0.3728970369458464	0.4149107781221991	0.4120893667127666	0.43562567738495783	0.43256893289725024	0.45624681233370884	0.45295617099228724	0.4952160400846926	0.49148500854684557	0.09488888363892632	0.09447466327691155	-0.0008332468596990994	-0.11559658136029327	-0.0008272110465147309	-0.11475923111278519
60.6118016805955	0.3749033550458822	0.37253532856889043	0.4145866179548268	0.4117676429019222	0.4353226261833579	0.4322680769654508	0.4559646273192148	0.4526759437836672	0.49497264315911316	0.4912431329053672	0.09505136392097281	0.09463641444199136	-0.0008362864743564069	-0.11671730909698397	-0.0008302283644266995	-0.11587180171328271
60.97701827647021	0.3745352509496633	0.3721701484571921	0.41425933463550707	0.41144281949511236	0.43501664871745793	0.43196431607096936	0.4556797102026318	0.45239300356019	0.494726872559209	0.4909988986470569	0.09521560999847424	0.09479992337688786	-0.0008392722686062504	-0.11783978926079897	-0.0008331922380939716	-0.1169861096549738
61.34443548605718	0.37416363776134115	0.3718014871759219	0.41392892189409836	0.4111148902812265	0.4347077404360148	0.4316576457018242	0.4553920581228328	0.45210734748062625	0.4944787285090017	0.490752305981162	0.09538163775769584	0.0949652058930889	-0.0008422045900078334	-0.11896400584123512	-0.0008361030125417779	-0.11810213900193389
61.71406656916102	0.37378850594620333	0.3714293352864512	0.41359537348625575	0.4107838490749431	0.43439589682968316	0.43134806138773746	0.4551016682763188	0.45181897276099775	0.4942282113181105	0.49050335520183613	0.09554946327298472	0.09513227798923227	-0.0008450837850132453	-0.12008994273114126	-0.000838961031695562	-0.11921987372178933
62.085924865483435	0.3734098459651278	0.37105368334606925	0.4132586831934876	0.4104496897167878	0.43408111343126676	0.4310355587003841	0.4548085379176585	0.4515278766750143	0.4939753213825161	0.4902520466888969	0.09571910280945689	0.09530115585378016	-0.000847910198972901	-0.1212175837277698	-0.0008417666383859768	-0.12033929768658425
62.46002379510434	0.37302764827428486	0.37067452190769223	0.4129188448232076	0.41011240607318866	0.4337633858159658	0.4307201332536416	0.45451266435992654	0.4512340565545106	0.4937200591853268	0.4899983809085866	0.09589057282572501	0.09547185586773187	-0.0008506841761425354	-0.1223469125341552	-0.0008445201743555453	-0.12146039467408798
62.83637685896657	0.37264190332482844	0.3702918415195594	0.412575852208779	0.4097719920365217	0.4334427096016215	0.43040178070383256	0.4542140449751415	0.45093750978988034	0.49346242529755	0.48974235841433683	0.09606388997667599	0.09564439460738522	-0.00085340605968931	-0.1234779127601513	-0.0008472219802652114	-0.12258314836888928
63.21499763936286	0.37225260156257656	0.36990563272492133	0.41222969920955455	0.40942844152515423	0.43311908044895714	0.43008049674996746	0.4539126771947041	0.4506382338305142	0.4932024203788667	0.4894839798475386	0.09623907111629049	0.09581878884714412	-0.0008560761916982518	-0.12461056792400882	-0.00084987239569978	-0.12370754236386006
63.59589980042612	0.371859733427681	0.3695158860617145	0.4118803797109083	0.4090817484834791	0.4327924940618157	0.4297562771339811	0.4536085585098331	0.4503362261852322	0.49294004517841067	0.4892232459383136	0.09641613330051142	0.0959950555623684	-0.0008586949131775823	-0.1257448614533132	-0.000852471759175355	-0.12483356016129221
63.979097088622495	0.3714632893542867	0.36912259206222764	0.41152788762426357	0.4087319068819441	0.43246294618739495	0.4294291176409688	0.453301686472003	0.45003148442271984	0.4926753005355513	0.48896015750629235	0.09659509379015786	0.0961732119322773	-0.0008612625640660454	-0.12688077668657627	-0.0008550204081433366	-0.12596118517409138
64.36460333324754	0.37106325977017734	0.36872574125275487	0.4111722168871109	0.40837891071707516	0.4321304326164771	0.42909901409941653	0.452992058693379	0.44972400617196	0.4924081873806814	0.48869471546139465	0.09677597005389314	0.09635327534289263	-0.0008637794832397905	-0.1280182968747141	-0.0008575186789994138	-0.1270904007275533
64.75243244692527	0.37065963509641264	0.36832532415323804	0.41081336146302294	0.4080227540114912	0.4317949491836563	0.42876596238142783	0.45267967284725147	0.449413789122667	0.49213870673600685	0.48842692080461453	0.0969587797712322	0.09653526339004162	-0.0008662460085162582	-0.12915740518222663	-0.0008599669070885607	-0.1282211900605148
65.14259842611021	0.3702524057469509	0.3679213312768977	0.4104513153416593	0.4076634308139138	0.4314564917675622	0.428429958402948	0.45236452666847105	0.44910083102571763	0.491866859716343	0.48815677462880913	0.09714354083561126	0.0967191938824012	-0.0008686624766620632	-0.13029808468880333	-0.0008623654267104763	-0.12935353632681768
65.53511535159264	0.3698415621282613	0.36751375312985196	0.41008607253876633	0.40730093519917004	0.4311150562910787	0.42809099812398366	0.4520466179538805	0.44878512969358275	0.49159264752991305	0.48788427811949214	0.09733027135749908	0.09690508484459666	-0.0008710292234004324	-0.1314403183910855	-0.0008647145711265791	-0.13048742259687174
65.92999738900669	0.3694270946389231	0.3671025802107227	0.40971762709616877	0.40693526126818613	0.4307706387215587	0.4277490775488183	0.45172594456274784	0.4484666830007572	0.49131607147915196	0.48760943255563005	0.09751898966756735	0.09709295452035466	-0.0008733465834156462	-0.13258408920390252	-0.0008670146725668904	-0.13162283185916124
66.32725878934137	0.3690089936692132	0.3666878030102305	0.40934597308175463	0.4065664031479767	0.4304232350710362	0.4274041927262242	0.4514025044171972	0.44814548888418865	0.4910371329615128	0.48733223931044417	0.09770971431991037	0.09728282137570331	-0.0008756148903598104	-0.1337293799621051	-0.000869266062234475	-0.13275974702197857
66.72691388945532	0.3685872496006791	0.36626941201077595	0.40897110458945113	0.40619435499162365	0.4300728413964315	0.4270563397496694	0.4510762955026381	0.44782154534370616	0.49075583347027923	0.48705269985221467	0.0979024640953214	0.09747470410223488	-0.0008778344768597401	-0.13487617342214264	-0.0008714690703146566	-0.13389815091495905
67.12897711259382	0.3681618528057014	0.36584739768600855	0.40859301573919526	0.4058191109782501	0.4297194537997552	0.4267055147575205	0.4507473158681953	0.44749485044244647	0.49047217459538006	0.4867708157450906	0.09809725800462242	0.09766862162041433	-0.0008800056745225104	-0.136024452263797	-0.0008736240259784589	-0.13503802629082884
67.53346296890952	0.3677327936470404	0.3654217505003823	0.40821170067689316	0.40544066531298373	0.4293630684283039	0.4263517139332415	0.45041556362713503	0.44716540230727947	0.49018615802420923	0.4864865886499025	0.09829411529205422	0.09786459308295177	-0.0008821288139436723	-0.13717419909215778	-0.0008757312573907106	-0.13617935582705343
67.94038605598601	0.3673000624773722	0.3649924609086989	0.40782715357437505	0.40505901222691515	0.42900368147485474	0.42599493350558776	0.4500810369572922	0.4468331991292333	0.4898977855424494	0.4862000203249804	0.09849305543871835	0.09806263787822773	-0.0008842042247108051	-0.13832539643908603	-0.000877791091714708	-0.13732212212771344
68.3497610593647	0.3668636496388072	0.3645595193556356	0.4074393686293386	0.40467414597704515	0.42864128917785277	0.42563516974879484	0.4497437341014945	0.4464982391639162	0.48960705903489987	0.4859111126269743	0.09869409816608418	0.09826277563377843	-0.0008862322354127317	-0.13947802676541698	-0.0008798038551208753	-0.13846630772543733
68.7616027530747	0.36642354546239847	0.36412291627526044	0.4070483400652852	0.40428606084622537	0.4282758878215939	0.42527241898276247	0.44940365336798543	0.4461605207319382	0.4893139804863073	0.4856198675116802	0.09889726343955216	0.09846502621984075	-0.0008882131736441812	-0.14063207246276477	-0.0008817698727910939	-0.13961189508310667
69.17592600016614	0.3659797402676331	0.3636826420905335	0.4066540621314484	0.40389475114309	0.42790747373640364	0.4249066775732346	0.44906079313084635	0.44582004221933125	0.48901855198220345	0.48532628703486913	0.09910257147207724	0.09866940975295747	-0.0008901473660132275	-0.14178751585549776	-0.0008836894689265851	-0.140758866596002
69.59274575324658	0.36553222436191	0.36323868721279245	0.4062565291027108	0.4035002112019779	0.4275360432988089	0.4245379419319718	0.4487151518304158	0.44547680207796714	0.48872077570974354	0.48503037335312127	0.09931004272786022	0.098875946599646	-0.0008920351381468405	-0.1429443392027565	-0.0008855629667531284	-0.14190720459369288
70.01207705502031	0.36508098804000333	0.36279104204122564	0.4058557352795154	0.40310243538284735	0.42716159293170664	0.42416620851692227	0.4483667279737078	0.445130798825974	0.48842065395855105	0.48473212872466304	0.09951969792609358	0.09908465738012678	-0.0008938768146978804	-0.14410252470065643	-0.0008873906885277227	-0.14305689134216948
70.43393503883172	0.36462602158350926	0.36233969696232693	0.4054516749877639	0.4027014180711796	0.42678411910452424	0.42379147383238247	0.4480155201348279	0.4447820310481502	0.48811818912156624	0.4844315555102093	0.09973155804478201	0.09929556297211929	-0.000895672719352536	-0.14526205448436258	-0.0008891729555463579	-0.14420790904594583
70.85833492921113	0.36416731526027907	0.36188464234933926	0.40504434257870836	0.4022971536778747	0.42640361833337687	0.4234137344291567	0.4476615269553881	0.4444304973963782	0.487813383695898	0.48412865617380874	0.09994564432462238	0.09950868451470365	-0.0008974231748346551	-0.14642291063029234	-0.0008909100881482335	-0.14536023985012037
71.2852920424243	0.36370485932383484	0.36142586856167885	0.40463373242883066	0.4018896366391363	0.42602008718121687	0.4230329869047081	0.44730474714491797	0.44407619659003444	0.4875062402836805	0.4838234332836941	0.1001619782729547	0.09972404341224823	-0.0008991285029150142	-0.14758507515853125	-0.0008926024057242521	-0.14651386584289128
71.71482178702524	0.36323864401277123	0.36096336594434686	0.40421983893971486	0.4014788614163479	0.4256335222579782	0.42264922790330445	0.4469451794812755	0.4437191274163983	0.4871967615929336	0.48351588951313595	0.10038058166777716	0.09994166133840493	-0.0009007890244152605	-0.1487485300349789	-0.000894250226722737	-0.14766876905764548
72.14693966441222	0.36276865955013843	0.3604971248273224	0.40380265653790615	0.4010648224959379	0.42524392022071483	0.4222624541161582	0.4465828228110546	0.44335928873105807	0.4868849504384281	0.4832060276413011	0.10060147656183825	0.1001615602401761	-0.0009024050592169597	-0.149913257173921	-0.0008958538686559825	-0.14882493147536024
72.58166126938723	0.36229489614281024	0.36002713552494064	0.4033821796747614	0.400647514389235	0.42485127777373166	0.4218726622815602	0.4462176760499904	0.44299667945831545	0.4865708097425534	0.48289385055411443	0.10082468528679446	0.10038376234205089	-0.0009039769262669806	-0.15107923844040272	-0.0008974136481071371	-0.14998233502713276
73.01900229071879	0.36181734398083504	0.35955338833525335	0.4029584028262887	0.40022693163231265	0.4244555916687105	0.4214798491850061	0.445849738183363	0.4426312985915865	0.4862543425361919	0.48257936124512496	0.10105023045744481	0.10060829015021477	-0.0009055049435840457	-0.15224645565284334	-0.0008989298807358659	-0.15114096159646806
73.45897851170821	0.36133599323676846	0.3590758735393731	0.40253132049297485	0.399803068785823	0.4240568587048273	0.4210840116593181	0.44547900826639636	0.44226314519380217	0.4859355519595943	0.482262562816377	0.10127813497603642	0.10083516645683493	-0.0009069894282655033	-0.1534148905854522	-0.0009004028812865661	-0.15230079302207855
73.90160581075892	0.3608508340649901	0.3585945814007993	0.40210092719960333	0.3993759204348198	0.4236550757288658	0.42068514658475714	0.4451054854246581	0.4418922183978036	0.4856144412632628	0.48194345847928416	0.10150842203665036	0.10106441434441733	-0.0009084306964947109	-0.1545845249710993	-0.0009018329635943068	-0.1534618111004562
74.34690016194996	0.3603618566010002	0.3581095021647272	0.40166721749505957	0.3989454811885695	0.42325023963531955	0.42028325088913127	0.444729168854453	0.4415185174067364	0.4852910138088345	0.4816220515555074	0.10174111512966051	0.1012960571902436	-0.0009098290635477513	-0.15575534050407214	-0.0009032204405900468	-0.15462399758827416
74.79487763561212	0.3598690509607004	0.3576206260573386	0.40123018595212456	0.39851174568035147	0.4228423473664909	0.41987832154789434	0.44435005782321557	0.4411420414944419	0.48496527306997156	0.4812983454778385	0.10197623804627508	0.10153011867088672	-0.0009111848437997616	-0.15692731884271893	-0.000904565624310405	-0.15578733420566948
75.24555439890803	0.3593724072396538	0.35712794328507363	0.400789827167257	0.398074708567246	0.42243139591257994	0.4194703555842385	0.44396815166989906	0.44076279000584506	0.48463722263325454	0.48097234379108644	0.10221381488315708	0.10176662276680566	-0.0009124983507322604	-0.15810044161254666	-0.0009058688259025449	-0.15695180263881525
75.6989467164156	0.3588719155123278	0.356631444033885	0.40034613576036304	0.3976343645299102	0.4220173823117668	0.41905935006917894	0.44358344980536185	0.44038076235733903	0.48430686619908014	0.48064405015296763	0.10245387004712782	0.10200559376702178	-0.0009137698969390318	-0.15927469040887843	-0.0009071303556305588	-0.15811738454267754
76.15507095071504	0.35836756583131657	0.3561311184684724	0.3998991063745535	0.39719070827234204	0.4216003036502867	0.4186453021216318	0.44319595171274984	0.43999595803716796	0.4839742075825626	0.48031346833500177	0.10269642825995362	0.10224705627387984	-0.0009149997941346188	-0.16045004680020725	-0.0009083505228836275	-0.15928406154425545
76.61394356297929	0.35785934822654386	0.35562695673149697	0.3994487336758876	0.39674373452163053	0.4211801570624952	0.4182282089084821	0.4428056569478757	0.43960837660580493	0.4836392507144396	0.47998060222341	0.1029415145632199	0.1024910352078957	-0.0009161883531605408	-0.16162649233119453	-0.0009095296361828487	-0.16045181524566487
77.07558111356816	0.35734725270444667	0.35511894894277746	0.3989950123531048	0.39629343802769496	0.4207569397309269	0.4178080676446459	0.4424125651395952	0.4392180176963271	0.4833019996419819	0.4796454558200184	0.1031891543232913	0.10273755581268569	-0.0009173358839916768	-0.16280400852579646	-0.0009106680031863434	-0.1616206272270233
77.54000026262605	0.35683126924713754	0.35460708519846484	0.3985379371173423	0.39583981356300874	0.4203306488863451	0.4173848755931227	0.44201667599017935	0.43882488101478756	0.4829624585299072	0.4793080332431645	0.10343937323636239	0.10298664365999154	-0.000918442695745203	-0.1639825768907599	-0.0009117659306991377	-0.16279047905001676
78.00721777068286	0.3563113878115466	0.35409135557019716	0.39807750270183895	0.3953828559223115	0.41990128180778197	0.4169586300650394	0.4416179892756825	0.4384289663405828	0.48262063166129876	0.4789683387286088	0.10369219733359872	0.10323832465479074	-0.000919509096685478	-0.16516217891866347	-0.0009128237246778248	-0.16396135226102615
78.47725049925933	0.3557875983285425	0.35357175010423336	0.39761370386162553	0.3949225599223062	0.41946883582257194	0.4165293284196863	0.4412165048463075	0.4380302735268173	0.48227652343852634	0.4786263766304499	0.1039476529863715	0.10349262504050294	-0.0009205353942325911	-0.16634279609171188	-0.0009138416902388369	-0.1651332283944953
78.95011541147531	0.35525989070203123	0.3530482588205647	0.3971465353732004	0.39445892040134256	0.4190333083063729	0.41609696806454305	0.44081222262676595	0.43762880250066294	0.48193013838417303	0.47828215142204344	0.10420576691158819	0.10374957140428878	-0.0009215218949698567	-0.16752440988508965	-0.0009148201316654392	-0.1663060889765262
79.42582957266194	0.3547282548080339	0.352520871712007	0.3966759920341903	0.393991932219086	0.41859469668318133	0.41566154645529624	0.44040514261663444	0.43722455326371573	0.48158148114196503	0.4779356676969253	0.10446656617711786	0.10400919068244702	-0.0009224689046494206	-0.16870700177042863	-0.0009157593524142804	-0.16747991552836083
79.90441015097758	0.3541926804937412	0.35198957874326836	0.3962020686629973	0.39352159025617256	0.41815299842533565	0.4152230610958475	0.4399952648907075	0.4368175258923475	0.4812305564777062	0.47758693016973924	0.10473007820731871	0.10427151016590765	-0.0009233767282015859	-0.16989055322004276	-0.0009166596551237194	-0.16865468957026053
80.38587441802741	0.3536531575765458	0.3514543698499952	0.3957247600984284	0.39304788941384666	0.4177082110535095	0.41478150953831044	0.4395825895993438	0.43640772053805266	0.48087736928021524	0.4772359436771671	0.10499633078866417	0.10453655750582863	-0.0009242456697414192	-0.17107504571026766	-0.0009175213416204309	-0.16983039262483146
80.87023974948666	0.35310967584305125	0.3509152349377958	0.39524406119931144	0.39257082461358617	0.41726033213669766	0.4143368893830011	0.43916711696881067	0.43599513742779167	0.48052192456226916	0.4768827131788653	0.10526535207547527	0.10480436071929215	-0.0009250760325746898	-0.17226046072541124	-0.0009183447129259004	-0.17100700622125942
81.35752362572781	0.3525622250480576	0.35037216388124015	0.39475996684409403	0.3920903907967093	0.4168093592921881	0.41388919827841364	0.43874884730162106	0.43557977686432925	0.48016422746154824	0.4765272437584033	0.10553717059575507	0.10507494819511001	-0.0009258681192090834	-0.17344677976213063	-0.0009191300692668047	-0.17218451189931727
81.8477436324513	0.3520107949135222	0.3498251465228358	0.39427247193042614	0.3916065829239667	0.41635529018552553	0.41343843392118923	0.4383277809768674	0.43516163922656703	0.4798042832415869	0.47616954062420613	0.1058118152571341	0.10534834869973143	-0.0009266222313578099	-0.17463398433322652	-0.0009198777100790645	-0.1733628912130456
82.34091746132043	0.3514553751274969	0.34927417267197963	0.3937815713747261	0.3911193959751166	0.41589812253046415	0.4129845940560725	0.43790391845054955	0.4347407249698723	0.4794420972927272	0.4758096091105025	0.10608931535292407	0.1056245913832638	-0.000927338669948985	-0.17582205597172162	-0.0009205879340168366	-0.17454212573508698
82.83706291059936	0.35089595534304013	0.3487192321038863	0.39328726011172976	0.39062882494848367	0.41543785408890854	0.41252767647585836	0.4374772602558979	0.4343170346264014	0.47907767513307703	0.4754474546782755	0.10636970056828512	0.10590370578560307	-0.000928017735134179	-0.17701097623574924	-0.0009212610389606746	-0.17572219706106296
83.33619788579601	0.3503325251771028	0.3481603145584883	0.39278953309402165	0.3901348648604995	0.41497448267084275	0.4120676790213253	0.43704780700369056	0.43389056880541704	0.478711022409472	0.47508308291621676	0.10665300098650769	0.10618572184268091	-0.0009286597262946894	-0.1782007267124044	-0.0009218973220247451	-0.17690308681382305
83.83834040030794	0.3497650742093896	0.3475974097393143	0.3922883852915483	0.389637510745226	0.41450800613424915	0.41160459958115947	0.4366155593825648	0.4334613281936	0.47834214489844123	0.4747164995416861	0.10693924709541074	0.10647066989282487	-0.0009292649420502008	-0.1793912890225755	-0.0009224970795642662	-0.17808477664787858
84.34350857607244	0.34919359198119304	0.34703050731233914	0.391783811691114	0.3891367576538619	0.41403842238501376	0.411138436091866	0.43618051815932374	0.4330293135553569	0.47797104850717687	0.47434771040167345	0.10722846979386208	0.10675858068324097	-0.0009298336802663343	-0.18058264482550612	-0.0009230606071833902	-0.17926724825406382
84.85172064422062	0.34861806799420103	0.3464595969048076	0.39127580729585676	0.3886326006542285	0.41356572937682057	0.41066918653766793	0.43574268417923573	0.43259452573311974	0.4775977392745077	0.4739767214737657	0.10752070039841952	0.10704948537661689	-0.000930366238062974	-0.18177477582362656	-0.0009235881997438078	-0.18045048336415448
85.36299494573534	0.34803849170927703	0.3458846681040319	0.39076436712470597	0.3881250348302389	0.4130899251110321	0.4101968489503935	0.43530205836632824	0.43215696564764117	0.47722222337187625	0.4736035388671171	0.10781597065009813	0.10734341555784888	-0.0009308629118222056	-0.1829676637673998	-0.0009240801513713537	-0.1816344637557279
85.87734993211305	0.3474548525452131	0.34530571045616143	0.39024948621182065	0.3876140552813463	0.41261100763655795	0.40972142140935003	0.4348586417236755	0.4317166342982819	0.47684450710432	0.4732281688234224	0.10811431272126441	0.10764040324089619	-0.0009313239971964204	-0.18416129046033802	-0.0009245367554662764	-0.18281917125723623
86.39480416602983	0.34686713987745305	0.3447227134649236	0.38973115960600646	0.3870996571219733	0.4121289750497097	0.40924290204118463	0.43441243533367874	0.43127353276329317	0.4764645969114562	0.4728506177178957	0.10841575922266315	0.10794048087576695	-0.0009317497891165871	-0.18535563776413255	-0.0009249583047087895	-0.18400458775273876
86.91537632201124	0.3462753430367888	0.34413566659033806	0.3892093823701138	0.38658183548092157	0.41164382549404216	0.40876128901973313	0.4339634403583404	0.43082766220009167	0.47608249936847025	0.47247089206025156	0.10872034321057564	0.10824368135563374	-0.0009321405818008555	-0.1865506876038978	-0.000925345091068952	-0.1851906951872877
87.43908518710603	0.34567945130802663	0.3435445592474006	0.38868414958041486	0.3860605855007597	0.4111555571601814	0.4082765805658532	0.43351165803953146	0.43037902384552795	0.4756982211871087	0.47208899849568986	0.10902809819411567	0.10855003802408858	-0.0009324966687624947	-0.18774642197362823	-0.0009256974058148293	-0.1863774755723142
87.9659496615646	0.3450794539286221	0.34294938080473725	0.3881554563259576	0.38553590233719115	0.41066416828563723	0.40778877494724464	0.43305708969925055	0.42992761901614684	0.4753117692166737	0.47170494380588524	0.1093390581426662	0.10885958468253233	-0.0009328183428189973	-0.18894282294169784	-0.000926015539520264	-0.18756491099087214
88.4959887595208	0.3444753400872873	0.34235012058322967	0.38762329770790016	0.38500778115839973	0.4101696571546025	0.40729787047825516	0.4325997367398767	0.4294734491084419	0.474923150445024	0.47131873490997916	0.10965325749345677	0.1091723555977101	-0.0009331058960996841	-0.19013987265640253	-0.0009262997820739804	-0.18875298360337922
89.0292216096782	0.3438670989225653	0.34174676785460883	0.3870876688388217	0.384476217144374	0.40967202209773707	0.4068038655196713	0.4321396006444135	0.42901651559910137	0.4745323719995776	0.47093037886557626	0.1099707311592872	0.10948838550938884	-0.0009333596200555849	-0.19133755335190017	-0.0009265504226880217	-0.1899416756532304
89.56566745600044	0.3432547195213733	0.341139311840018	0.3865485648420103	0.3839412054862084	0.4091712614919354	0.40630675847849446	0.4316766829767259	0.42855682004524664	0.47413944114831785	0.47053988286974363	0.11029151453640172	0.1098077096381839	-0.0009335798054677658	-0.19253584735415075	-0.0009267677499058546	-0.1911309694726242
90.1053456584057	0.34263819091751496	0.34052774170854433	0.38600598085072874	0.38340274138538216	0.40866737376008017	0.4058065478077014	0.43121098538176955	0.4280943640846631	0.4737443653008045	0.47014725426001447	0.11061564351251515	0.11013036369353721	-0.0009337667424560991	-0.19373473708691336	-0.0009269520516121954	-0.1923208474886593
90.6482756934654	0.34201750209015824	0.3399120465757174	0.38545991200745483	0.3828608200530136	0.4081603573707783	0.40530323200598856	0.4307425095858091	0.42762914943602176	0.47334715200918676	0.4697525005153942	0.11094315447499221	0.11045638388185047	-0.0009339207204885902	-0.19493420507812687	-0.0009271036150414469	-0.19351129222944508
91.19447715510712	0.34139264196228186	0.33929221550197575	0.3849103534630984	0.3823154367090916	0.4076502108380816	0.40479680961750064	0.43027125739663186	0.42716117789909297	0.4729478089692204	0.46935562925737073	0.11127408431919296	0.11078580691477495	-0.0009340420283898698	-0.19613423396610585	-0.0009272227267861366	-0.19470228633036868
91.74396975532183	0.34076359939908646	0.3386682374910993	0.3843573003761931	0.38176658658168167	0.40713693272118967	0.4042872792315423	0.42979723070374837	0.4266904513549521	0.4725463440212883	0.46895664825092775	0.11160847045697245	0.1111186700176677	-0.0009341309543517973	-0.19733480650629076	-0.0009273096728072416	-0.19589381254054672
92.29677332487483	0.3401303632063729	0.3380401014886087	0.38380074791206253	0.38121426490610716	0.40662052162413614	0.403774639482273	0.42932043147858706	0.42621697176617446	0.47214276515142445	0.46855556540556176	0.11194635082535533	0.11145501093820694	-0.0009341877859407322	-0.19853590557777068	-0.0009273647384422934	-0.1970858537295328
92.85290781402206	0.33949292212888443	0.337407796380129	0.3832406912419609	0.3806584669241048	0.4061009761954574	0.40325888904838403	0.428840861774678	0.4257407411770227	0.4717370804923402	0.4681523887763014	0.11228776389537566	0.11179486795518301	-0.0009342128101094693	-0.1997375141904172	-0.0009273882084153695	-0.19827839289389715
93.41239329322968	0.3388512648486131	0.3367713109897188	0.3826771255421855	0.3800991878829535	0.40557829512784105	0.40274002665275804	0.428358523727826	0.4252617617136234	0.47132929832445464	0.46774712656473105	0.11263274868109349	0.11213827988745956	-0.000934206313205177	-0.20093961549170558	-0.0009273803668465308	-0.1994714131644173
93.97524995389855	0.3382053799830714	0.33613063407816307	0.38211004599316434	0.3795364230345773	0.40505247715775955	0.4022180510621098	0.42787341955627606	0.42478003558413424	0.47091942707692824	0.4673397871200171	0.11298134474878876	0.11248528610311054	-0.0009341685809787781	-0.20214219277390555	-0.0009273414972609251	-0.20066489781291352
94.54149810909283	0.3375552560835254	0.33548575434123046	0.38153944777851323	0.3789701676346197	0.40452352106508127	0.40169296108660907	0.4273855515608667	0.42429556507890137	0.47050747532869913	0.4669303789399376	0.11333359222634076	0.11283592652874254	-0.0009340998985969962	-0.20334522948176925	-0.0009272718825991122	-0.20185883025972373
95.11115819427312	0.3369008816331913	0.33483666040789223	0.3809653260840667	0.37840041694149074	0.40399142567266366	0.40116475557948317	0.4268949221251728	0.4238083525706062	0.47009345180952206	0.4665189106719142	0.11368953181278865	0.11319024165900017	-0.000934000550650349	-0.2045487092198499	-0.0009271718052273337	-0.2030531940813063
95.68425076803395	0.336242245045394	0.3341833408385041	0.3803876760968779	0.37782716621538437	0.403456189845926	0.4006334334365997	0.4264015337156383	0.4233184005144001	0.4696773654010107	0.4661053911140477	0.11404920478808972	0.11354827256626036	-0.00093387082116414	-0.20575261576040305	-0.0009270415469463389	-0.20424797301751596
96.26079651284576	0.33557933466168594	0.33352578412295	0.37980649300419006	0.3772504107172677	0.40291781249240205	0.40009899359603085	0.4259053888816972	0.42282571144803066	0.4692592251376834	0.4656898292161565	0.11441265302306895	0.11391006091052328	-0.0009337109936081167	-0.20695693305120244	-0.0009268813890018213	-0.20544315097957622
96.84081623580131	0.3349121387499269	0.33286397867874595	0.37922177199237656	0.3766701457078392	0.40237629256127116	0.39956143503759506	0.4254064902558825	0.4223302879919544	0.4688390402080107	0.4652722340808178	0.11477991898956932	0.11427564894950132	-0.0009335213509081286	-0.2081616452238535	-0.000926691612095687	-0.20663871205837836
97.42433086936633	0.3342406455023246	0.33219791284910505	0.3786335082458502	0.3760863664464564	0.40183162904286795	0.39902075678237825	0.42490484055392425	0.42183213284943827	0.4684168199554657	0.46485261496441105	0.11515104577080909	0.11464507954890966	-0.0009333021754554527	-0.20936673660217764	-0.0009264724963958249	-0.20783464053252487
98.01136147213543	0.3335648430334324	0.33152757490096113	0.3780416969459407	0.37549906819003237	0.4012838209681702	0.39847695789223286	0.42440044257483445	0.42133124880664974	0.4679925738795778	0.4644309812781645	0.11552607707194584	0.11501839619296775	-0.000933053749118562	-0.2105721917105825	-0.0009262243215468757	-0.20903092087661435
98.60192922959182	0.33288471937810743	0.330852953022952	0.37744633326973887	0.37490824619189983	0.40073286740826347	0.3979300374692557	0.42389329920097946	0.4208276387327334	0.46756631163698814	0.46400734258920434	0.11590505723085796	0.11539564299511143	-0.0009327763532529509	-0.21177799528300056	-0.0009259473666800022	-0.2102275377700522
99.1960554548718	0.332200262489425	0.33017403532336015	0.3768474123889086	0.3743138957006423	0.40017876747378367	0.397379994655242	0.42338341339814023	0.4203213055798765	0.46713804304250833	0.4635817086216066	0.11628803122914375	0.11577686470892738	-0.0009324702687137365	-0.2129841322718704	-0.0009256419104258229	-0.21142447610596093
99.79376158953411	0.3315114602365512	0.32949080982801193	0.3762449294684634	0.3737160119588918	0.39962152031433423	0.39682682863111585	0.42287078821555785	0.4198122523833589	0.46670777807018005	0.4631540892574499	0.11667504470334707	0.11616210673930377	-0.0009321357758655946	-0.21419058785735956	-0.0009253082309237382	-0.2126217210001613
100.39506920433367	0.3308183004025705	0.3288032644781324	0.3756388796655089	0.37311459020209203	0.3990611251178807	0.396270538616338	0.42235542678596605	0.4193004822615918	0.4662755268543389	0.4627244945378729	0.11706614395641093	0.11655141515381767	-0.0009317731545944175	-0.21539734745668682	-0.0009249466058339761	-0.2138192578004805
101.00000000000001	0.33012077068227014	0.3281113871281566	0.3750292581279496	0.37250962565722645	0.3984975811101193	0.39571112386828716	0.42183733232561027	0.4187859984161412	0.4658412996906788	0.4622929346641321	0.11746137596937102	0.11694483669435057	-0.000931584260213881	-0.21600080145208822	-0.0009247582567434226	-0.2144180973604634
