# Supplementary material for: White matter micro- and macrostructure brain charts for the human lifespan
Source: Nature. 2026 May 13;655(8124):979–89. doi: 10.1038/s41586-026-10454-2 (PMC13391363; doi:10.1038/s41586-026-10454-2)
Supplement: Supplementary file 12 — Centiles trajectories of brain charts. SDT.T9.1–5 contain the brain charts for the global metrics; SDT.T9.6–509 contain the brain charts for the tract-specific metrics (unnormalized); and SDT.T9.510–1157 contain the brain charts for the tract-specific macrostructural metrics (normalized). Included in each table are the male and female centile trajectories for the 2.5th, 25th, 50th, 75th and 97.5th percentiles; the interquartile range normalized by the 50th centile; and the derivatives of the 50th centiles with respect to both age and log(age). Charts are sampled in logarithmically spaced intervals. Age is reported in years, while centile trajectory values are reported in metric-specific units: diffusivities in mm2 s−1, volume in mm3, surface area in mm2, average length in mm, and FA is dimensionless (unitless). [file 41586_2026_10454_MOESM12_ESM.zip › plotted_curves/SDT.T9.107-CG_right_md-mean_curve_metrics.csv]

ages	male_0.025th_percentile	female_0.025th_percentile	male_0.25th_percentile	female_0.25th_percentile	male_0.5th_percentile	female_0.5th_percentile	male_0.75th_percentile	female_0.75th_percentile	male_0.975th_percentile	female_0.975th_percentile	male_normalized_quantile_range	fwmale_normalized_quantile_range	male_median_centile_d_age	male_median_centile_d_log_age	female_median_centile_d_age	female_median_centile_d_log_age
0.25	0.00104707253548216	0.0010499188855484006	0.0011064818626050547	0.001107733174988241	0.0011399237618358047	0.0011402107297863303	0.001175064185501225	0.001174287518342852	0.0012471627878807053	0.001244046785476424	0.06016395586466327	0.05837021316847534	-0.0004066473332714849	-0.00023478955581892347	-0.00040673051604821274	-0.00023483758379206322
0.25150637576242696	0.001046524427981584	0.0010493689012956258	0.001105892760923361	0.0011071432738501731	0.001139311198149109	0.001139598040795116	0.0011744266752773786	0.0011736506438616038	0.0012464731775373608	0.00124335954129756	0.060153814397116215	0.05836037587869795	-0.000405621416314228	-0.0002348992111957937	-0.0004057043971381624	-0.00023494726620607032
0.2530218281966045	0.0010459757991875495	0.0010488183942057273	0.001105303105379946	0.0011065528181812062	0.0011386980622827717	0.001138984779483181	0.0011737885736451152	0.0011730131784121359	0.0012457829364213573	0.0012426716680583674	0.06014365926633341	0.05835052533457589	-0.00040356701585086974	-0.00023511770007800248	-0.00040364959222038976	-0.0002351658090078701
0.25454641199404576	0.0010454266529101174	0.0010482673681025216	0.0011047129000886053	0.0011059618121009624	0.0011380843585253031	0.0011383709501398421	0.0011731498850793848	0.001172375126464504	0.001245092069399142	0.0012419831706073042	0.06013349052565682	0.05834066158784463	-0.00040151986936165507	-0.00023533454525284658	-0.00040160204261424637	-0.0002353827077913595
0.2560801821758082	0.0010448769929594275	0.0010477158268098993	0.0011041221491630516	0.0011053702597289806	0.0011374700911650263	0.0011377565570542386	0.001172510614054837	0.0011717364924884734	0.0012444005813366046	0.0012412940537922875	0.06012330822847409	0.058330784690286866	-0.000399479980612516	-0.00023554974681788687	-0.0003995617520878292	-0.00023559796265434918
0.25762319409447826	0.0010443268231455684	0.0010471637741516907	0.0011035308567167777	0.001104778165184568	0.0011368552644899423	0.0011371416045151768	0.001171870765045676	0.0011710972809533616	0.0012437084770989182	0.0012406043224605294	0.0601131124282206	0.058320894693734276	-0.0003974473530586886	-0.0002357633049286656	-0.0003975287240993164	-0.00023581157375321404
0.2591755034361701	0.0010437761472784385	0.00104661121395153	0.0011029390268629008	0.0011041855325866633	0.001136239882787563	0.00113652609681098	0.0011712303425254935	0.0011704574963278822	0.0012430157615503582	0.0012399139814583586	0.0601029031783782	0.058310991650058736	-0.0003954219898527067	-0.00023597521980139868	-0.0003955029617984107	-0.00023602354130144998
0.2607371662225343	0.0010432249691676098	0.0010460581500327216	0.0011023466637140223	0.001103592366053684	0.0011356239503447607	0.0011359100382293398	0.0011705893509671112	0.0011698171430799852	0.0012423224395541293	0.001239223035631054	0.06009268053246967	0.05830107561117489	-0.00039340389383635266	-0.0002361854917072026	-0.00039348446802894843	-0.00023623386557078407
0.2623082388127803	0.0010426732926222045	0.0010455045862181043	0.0011017537713820878	0.001102998669703385	0.0011350074714476328	0.0011352934330571627	0.0011699477948424314	0.001169176225676702	0.0012416285159722099	0.0012385314898226759	0.06008244454405777	0.058291146629036256	-0.0003913930675477628	-0.00023639412097475887	-0.0003914732453331182	-0.00023644254689134114
0.2638887779057103	0.0010421211214507468	0.0010449505263299163	0.0011011603539782336	0.0011024044476527124	0.0011343904503813367	0.0011346762855804172	0.0011693056786222732	0.0011685347485839864	0.0012409339956651608	0.0012378393488758905	0.06007219526674605	0.05828120475563353	-0.00038938951322536886	-0.0002366011079908692	-0.0003894692959495738	-0.00023664958564939553
0.26547884054176485	0.0010415684594610463	0.0010443959741896715	0.0011005664156126574	0.0011018097040176682	0.0011337728914299515	0.001134058600083994	0.0011686630067762245	0.001167892716266569	0.0012402388834919789	0.0012371466176318163	0.060061932754170336	0.05827125004299288	-0.0003873932328062324	-0.0002368064531984293	-0.0003874726218139335	-0.0002368549822863164
0.2670784841050822	0.0010410153104600578	0.0010438409336180178	0.001099971960394468	0.0011012144429131615	0.001133154798876323	0.0011334403808515592	0.0011680197837724822	0.001167250133187792	0.0012395431843099192	0.0012364533009298446	0.060051657059999895	0.05826128254316967	-0.00038540422792832096	-0.0002370101570960681	-0.0003854832245660522	-0.00023705873730095472
0.26868776632556873	0.0010404616782537562	0.0010432854084346146	0.0010993769924315473	0.0011006186684528751	0.0011325361770019291	0.0011328216321653997	0.0011673760140777111	0.0011666070038094715	0.0012388469029743312	0.0012357594036074828	0.06004136823794194	0.05825130230825394	-0.00038342249993317257	-0.00023721222023803668	-0.00038350110554935535	-0.00023726085124839424
0.2703067452809827	0.0010399075666470065	0.0010427294024580023	0.0010987815158304151	0.0011000223847491208	0.0011319170300867236	0.0011322023583062856	0.001166731702156882	0.001165963332591735	0.0012381500443384996	0.001235064930500194	0.06003106634172713	0.05824130939036238	-0.0003814480498670614	-0.00023741264323379196	-0.00038152626580956195	-0.0002374613247368984
0.2719354793990299	0.001039352979443438	0.001042172919505473	0.001098185534696093	0.0010994255959127083	0.0011312973624090037	0.00113158256355333	0.0011660868524731285	0.0011653191239928832	0.001237452613253477	0.001234369886441228	0.06002075142511193	0.05823130384163914	-0.0003794808784831072	-0.00023761142674719182	-0.00037955870610145714	-0.0002376601584309912
0.27357402745947257	0.001038797920445312	0.0010416159633929408	0.001097589053131955	0.0010988283060527982	0.0011306771782452596	0.0011309622521838356	0.0011654414694875941	0.0011646743824692257	0.0012367546145679261	0.0012336742762614602	0.06001042354188301	0.05822128571425065	-0.0003775209862458828	-0.0002378085714980771	-0.0003775984268894472	-0.00023785735304984734
0.2752224485962505	0.001038242393453403	0.001041058537934822	0.001096992075239608	0.0010982305192767778	0.0011300564818700323	0.0011303414284731625	0.0011647955576592904	0.0011640291124749543	0.0012360560531279564	0.001232978104789242	0.06000008274584684	0.0582112550603897	-0.0003755683733281945	-0.00023800407825871894	-0.00037564542834744863	-0.0002380529093659045
0.27688080229961526	0.0010376864022668705	0.0010405006469439016	0.0010963946051187488	0.0010976322396901155	0.0011294352775557824	0.001129720096694583	0.0011641491214449489	0.001163383318461974	0.001235356933776969	0.0012322813768502296	0.05998972909083202	0.05820121193226344	-0.00037362303961541166	-0.0002381979478544849	-0.0003736997103627182	-0.00023824682820541843
0.2785491484182772	0.0010371299506831337	0.0010399422942312176	0.0010957966468670276	0.0010970334713962361	0.001128813569572744	0.0011290982611191459	0.001163502165298871	0.0011627370048797804	0.001234657261355495	0.0012315840972672383	0.05997936263068661	0.05819115638210257	-0.00037168498470974143	-0.000238390181165421	-0.0003717612725346875	-0.00023843911044629795
0.28022754716156506	0.0010365730424977525	0.0010393834836059353	0.0010951982045799263	0.0010964342184963875	0.0011281913621887854	0.0011284759260155423	0.001162854693672791	0.001162090176175306	0.0012339570407010445	0.0012308862708600857	0.05996898341927155	0.05818108846215146	-0.00036975420792995095	-0.00023858077912400355	-0.0003698301141838445	-0.00023862975702163003
0.2819160591015993	0.0010360156815043017	0.0010388242188752144	0.0010945992823506142	0.001095834485089495	0.0011275686596692758	0.0011278530956499526	0.0011622067110157292	0.001161442836792765	0.001233256276647947	0.0012301879024454218	0.059958591510467125	0.05817100822466742	-0.0003678307083106458	-0.0002387697427130575	-0.00036790623434684866	-0.00023881876891546083
0.28361474517547763	0.001035457871494256	0.0010382645038441096	0.0010939998842698312	0.001095234275272055	0.0011269454662769544	0.0011272297742859329	0.0011615582217738565	0.0011607949911735427	0.0012325549740272042	0.0012294889968366028	0.05994818695816321	0.05816091572192414	-0.000365914484609986	-0.00023895707296917035	-0.00036598963178030575	-0.00023900614716299007
0.2853236666874746	0.001034899616256861	0.001037704342315428	0.0010934000144257451	0.0010946335931379836	0.0011263217862717818	0.001126605966184262	0.001160909230390343	0.0011601466437560222	0.0012318531376663278	0.0012287895588435156	0.0599377698162609	0.058150811006200134	-0.00036400553530763213	-0.00023914277097938919	-0.00036408030496548616	-0.00023919189285220854
0.2870428853112538	0.001034340919579023	0.0010371437380896228	0.0010927996769038333	0.0010940324427785005	0.001125697623910825	0.0011259816756028188	0.0011602597413052297	0.0011594977989754678	0.0012311507723891974	0.0012280895932724404	0.05992734013866981	0.05814069412978593	-0.0003621038586087977	-0.000239326837882331	-0.0003621782521067707	-0.00023937600712098384
0.28877246309209376	0.0010337817852451882	0.0010365826949646718	0.0010921988757867525	0.001093430828281998	0.0011250729834481035	0.0011253569067964449	0.0011596097589552847	0.0011588484612638805	0.0012304478830159075	0.0012273891049258965	0.05991689797930488	0.05813056514497875	-0.00036020945244430447	-0.0002395092748662675	-0.0003602834711355918	-0.00023955849115783745
0.2905124624491269	0.0010332222170372273	0.0010360212167359632	0.0010915976151542146	0.0010928287537339194	0.0011244478691344836	0.0011247316640168171	0.0011589592877738726	0.0011581986350498584	0.001229744474362623	0.0012266880986025004	0.05990644339208723	0.05812042410407471	-0.00035832231447324725	-0.0002396900831693194	-0.0003583959597110442	-0.0002397393462008901
0.29226294617759224	0.0010326622187343127	0.0010354593071961718	0.0010909958990828555	0.0010922262232166268	0.0011238222852175243	0.001124105951512317	0.0011583083321908085	0.0011575483247584677	0.0012290405512414221	0.001225986579096811	0.059895976430939205	0.05811027105937815	-0.00035644244208776765	-0.00023986926408056664	-0.00035651571522449244	-0.00023991857353863888
0.294023977451102	0.001032101794112816	0.0010348969701351515	0.0010903937316461224	0.0010916232408092815	0.0011231962359413658	0.0011234797735278981	0.001157656896632237	0.0011568975348111015	0.001228336118460165	0.0012252845511991906	0.05988549714978378	0.05810010606319039	-0.0003545698324107782	-0.00024004681893696755	-0.0003546427348008474	-0.00024009617450945764
0.29579561982392083	0.0010315409469461813	0.0010343342093398163	0.0010897911169141404	0.001091019810587719	0.0011225697255465906	0.001122853134304958	0.0011570049855204859	0.0011562462696253514	0.0012276311808223363	0.001224582019695657	0.05987500560254141	0.05808992916781349	-0.00035270448230156903	-0.00024022274912507968	-0.00035277701529773386	-0.0002402721504988492
0.29757793723326015	0.0010309796810048235	0.0010337710285940307	0.0010891880589535966	0.0010904159366243308	0.001121942758270104	0.001122226038081221	0.001156352603273945	0.0011555945336148758	0.0012269257431269099	0.0012238789893677456	0.05986450184313119	0.05807974042554496	-0.00035084638835353177	-0.0002403970560777846	-0.0003509185533090986	-0.00024044650294002823
0.29937099400158496	0.0010304180000560118	0.0010332074316784991	0.0010885845618276225	0.0010898116229879462	0.0011213153383450118	0.0011215984890906058	0.001155699754306934	0.001154942331189272	0.0012262198101682103	0.0012231754649923688	0.05985398592546605	0.05806953988867608	-0.00034899554690243084	-0.00024056974127797948	-0.0003490673451699289	-0.00024061923331569757
0.3011748548389356	0.0010298559078637574	0.0010326434223706471	0.0010879806295956698	0.0010892068737437027	0.0011206874700004814	0.0011209704915631003	0.001155046443029565	0.001154289666753938	0.00122551338673576	0.0012224714513416688	0.059843457903447736	0.058059327609492	-0.0003471519540247936	-0.00024074080625571814	-0.0003472233869561414	-0.00024079034315555026
0.30298958484526295	0.0010292934081887067	0.0010320790044445183	0.0010873762663133912	0.0010886016929529377	0.0011200591574616352	0.0011203420497246414	0.0011543926738476228	0.0011536365447099531	0.0012248064776141528	0.0012217669531828857	0.059832917830973706	0.05804910364026752	-0.0003453156055368556	-0.00024091025258549115	-0.0003453866744862477	-0.00024095983403599197
0.30481524951277783	0.0010287305047880343	0.0010315141816706664	0.0010867714760325311	0.0010879960846730682	0.0011194304049494245	0.001119713167796991	0.0011537384511624384	0.0011529829694539523	0.001224099087582912	0.0012210619752782217	0.05982236576192767	0.05803886803326989	-0.0003434864970031648	-0.0002410780818902225	-0.00034355720332268636	-0.00024112770757869773
0.3066519147283146	0.0010281672014153325	0.0010309489578160427	0.0010861662628008056	0.0010873900529574754	0.0011188012166805034	0.0011190838499976245	0.0011530837793707594	0.0011523289453779922	0.0012233912214163565	0.0012203565223847012	0.05981180175017942	0.0580286208407482	-0.000341664623735749	-0.00024124429583893825	-0.00034173496877631937	-0.00024129396545227721
0.3084996467757088	0.0010276035018205038	0.0010303833366438917	0.001085560630661782	0.0010867836018553882	0.0011181715968671144	0.0011184541005395967	0.001152428662864624	0.0011516744768694355	0.0012226828838834576	0.0012196505992540373	0.05980122584958537	0.0580183621149413	-0.0003398499807957811	-0.00024140889614562844	-0.0003399199659095964	-0.00024145860937194175
0.31035851233818973	0.0010270394097496608	0.0010298173219136448	0.001084954583654777	0.001086176735411769	0.001117541549716968	0.0011178239236314333	0.0011517731060312463	0.0011510195683108223	0.0012219740797477171	0.0012189442106324997	0.05979063811398507	0.05800809190807161	-0.00033804256299668767	-0.00024157188457007983	-0.00033811218953361255	-0.00024162164109625683
0.3122285785007863	0.0010264749289450158	0.0010292509173808163	0.0010843481258147332	0.0010855694576672077	0.001116911079433124	0.0011171933234770126	0.001151117113252884	0.0011503642240797507	0.0012212648137670255	0.001218237361260784	0.059780038597198513	0.057997810272338426	-0.00033624236490209514	-0.0002417332629139346	-0.00033631163421327104	-0.00024178306242819692
0.3141099127527488	0.0010259100631447853	0.001028684126796901	0.0010837412611721196	0.0010849617726578036	0.0011162801902138925	0.0011165623042754527	0.001150460688906728	0.0011497084485487601	0.0012205550906935426	0.0012175300558738824	0.0597694273530234	0.057987517259926895	-0.00033444938083521114	-0.00024189303302540877	-0.0003345182942710023	-0.0002419428752161168
0.31600258298998396	0.0010253448160830818	0.0010281169539092716	0.001083133993752812	0.0010843536844150569	0.0011156488862526885	0.0011159308702209873	0.0011498038373647787	0.0011490522460852073	0.0012198449152735578	0.0012168222992009533	0.05975880443523901	0.05797721292299964	-0.0003326636048772702	-0.00024205119679665543	-0.0003327321637864311	-0.0002421010813513924
0.3179066575175057	0.0010247791914898118	0.0010275494024610723	0.001082526327577987	0.0010837451969657635	0.0011150171717379494	0.0011152990255028654	0.0011491465629937228	0.001148395621051145	0.001219134292247365	0.0012161140959651906	0.05974816989759586	0.05796689731368852	-0.00033088503086720067	-0.00024220775616101697	-0.00033095323659909637	-0.0002422576827683376
0.3198222050518999	0.0010242131930905801	0.0010269814761911238	0.0010819182666640147	0.0010831363143318975	0.0011143850508530022	0.001114666774305227	0.001148488870154823	0.0011477385778032154	0.0012184232263491382	0.0012154054508837023	0.059737523793819775	0.0579565704841113	-0.000329113652410451	-0.00024236271309743818	-0.0003291815063117265	-0.00024241268144473138
0.32174929472380437	0.0010236468246065898	0.0010264131788338246	0.0010813098150223536	0.0010825270405305188	0.0011137525277759579	0.0011140341208070014	0.001147830763203805	0.0011470811206925277	0.0012177117223068055	0.0012146963686673854	0.059726866177611665	0.057946232486349836	-0.0003273494628721618	-0.00024251606962366612	-0.00032741696629040584	-0.00024256607939970865
0.32368799608040405	0.001023080089754545	0.0010258445141190509	0.001080700976659446	0.001081917379573658	0.001113119606679615	0.0011134010691817929	0.0011471722464907379	0.0011464232540645484	0.0012169997848419276	0.0012139868540208055	0.05971619710263899	0.05793588337246157	-0.0003255924553858258	-0.0002426678278008021	-0.00032565960966957075	-0.00024271787869570294
0.3256383790879404	0.001022512992246551	0.0010252754857720554	0.001080091755576609	0.0010813073354682104	0.0011124862917313296	0.0011127676235977689	0.0011465133243599207	0.0011457649822589804	0.0012162874186695712	0.0012132769116420625	0.059705516622539104	0.05792552319447196	-0.0003238426228562852	-0.00024281798973241342	-0.00032390942934967804	-0.0002428680814339501
0.32760051413423674	0.0010219455357900222	0.0010247060975133824	0.0010794821557699361	0.0010806969122158434	0.001111852587092924	0.0011121337882175695	0.0011458540011497764	0.001145106309609665	0.0012155746284981909	0.0012125665462226892	0.05969482479091739	0.0579151520043748	-0.0003220999579559014	-0.00024296655756120278	-0.0003221664180030337	-0.00024301668975773572
0.3295744720312385	0.0010213777240875843	0.0010241363530587588	0.0010788721812301926	0.0010800861138128815	0.0011112184969205737	0.0011114995671981783	0.0011451942811927327	0.0011444472404444565	0.0012148614190295075	0.0012118557624475137	0.059684121661341134	0.057904769854129436	-0.00032036445313221584	-0.00024311353347097886	-0.00032043056807762316	-0.00024316370585217295
0.33156032401756863	0.0010208095608369833	0.0010235662561190134	0.001078261835942716	0.0010794749442502149	0.0011105840253647057	0.001110864964690834	0.0011445341688151242	0.0011437877790851252	0.0012141477949583921	0.0012111445649945552	0.059673407287345985	0.05789437679566151	-0.00031863610060739456	-0.00024325891968521307	-0.0003187018717945578	-0.00024330913194098303
0.33355814176109866	0.001020241049730995	0.0010229958103999725	0.0010776511238873218	0.0010788634075131972	0.001109949176569894	0.0011102299848409166	0.0011438736683370768	0.0011431279298472425	0.0012134337609727515	0.0012104329585348975	0.05966268172242287	0.0578839728808564	-0.00031691489238172554	-0.00024340271846745587	-0.00031698032115251573	-0.00024345297028724455
0.33556799736153503	0.0010196721944573243	0.0010224250196023783	0.0010770400490381909	0.0010782515075815453	0.0011093139546747542	0.001109594631787856	0.0011432127840724005	0.0011424676970400783	0.0012127193217534046	0.0012097209477325835	0.05965194502002928	0.05787355816156342	-0.0003152008202340073	-0.00024354493211897754	-0.00031526590792835263	-0.00024359522319200577
0.3375899633530214	0.0010191029986985282	0.0010218538874217935	0.001076428615363791	0.0010776392484292449	0.0011086783638118518	0.0011089589096650255	0.0011425515203284916	0.0011418070849664958	0.0012120044819739786	0.0012090085372444969	0.05964119723357552	0.05786313268959042	-0.00031349387572593423	-0.0002436855629805168	-0.0003135586236850396	-0.00024373589299783727
0.3396241127067558	0.0010185334661319179	0.0010212824175485093	0.0010758168268267653	0.0010770266340244515	0.0011080424081075892	0.0011083228225996313	0.0011418898814062207	0.0011411460979228434	0.0012112892463007916	0.0012082957317202452	0.05963043841643268	0.05785269651670288	-0.0003117940502044836	-0.00024382461343180895	-0.0003118584597662233	-0.0002438749820830588
0.3416705188336247	0.001017963600429469	0.0010207106136674619	0.0010752046873838436	0.001076413668329397	0.0011074060916821142	0.0011076863747126373	0.0011412278715998336	0.001140484740198858	0.0012105736193927356	0.0012075825358020594	0.05961966862192616	0.05784224969462369	-0.0003101013348000836	-0.00024396208588792212	-0.0003101654073008886	-0.00024401249286279403
0.343729255586852	0.0010173934052577446	0.0010201384794581445	0.0010745922009857537	0.001075800355300297	0.0011067694186492273	0.0011070495701186469	0.0011405654951968493	0.00113982301607756	0.00120985760590118	0.001206868954124677	0.05960888790333006	0.05783179227503008	-0.0003084157204326088	-0.0002440979828016998	-0.0003084794572103533	-0.00024414842779224566
0.34580039726466444	0.001016822884277796	0.001019566018594515	0.0010739793715771175	0.0010751866988872546	0.0011061323931162773	0.001106412412925813	0.0011399027564779603	0.0011391609298351518	0.0012091412104698498	0.001206154991315235	0.0595980963138767	0.05782132430955177	-0.0003067371978139888	-0.0002442323066639551	-0.00030680060020282784	-0.00024428278936039494
0.3478840186129729	0.0010162520411450926	0.0010189932347449224	0.001073366203096373	0.0010745727030341766	0.0011054950191840684	0.0011057749072357517	0.0011392396597169371	0.0011384984857409275	0.0012084244377347328	0.0012054406519931683	0.05958729390674538	0.05781084584977095	-0.0003050657574474869	-0.0002443650600004177	-0.0003051288267807428	-0.0002444155800937209
0.34998019482807	0.0010156808795094214	0.0010184201315720088	0.0010727526994756692	0.0010739583716786725	0.0011048573009467693	0.0011051370571434327	0.0011385762091805202	0.0011378356880571631	0.0012077072923239551	0.0012047259407700955	0.05957648073506493	0.05780035694721995	-0.0003034013896311416	-0.00024449624537228876	-0.00030346412724252536	-0.0002445468025550068
0.352089001559344	0.0010151094030148205	0.0010178467127326379	0.001072138864640794	0.0010733437087519719	0.0011042192424918205	0.0011044988667370996	0.001137912409128336	0.001137172541039028	0.0012069897788576965	0.0012040108622497236	0.05956565685190854	0.05778985765337958	-0.0003017440844618746	-0.00024462586537721265	-0.00030180649168193296	-0.0002446764593409534
0.3542105149120084	0.0010145376152994863	0.0010172729818778065	0.001071524702511072	0.0010727287181788376	0.001103580847899836	0.0011038603400981726	0.0011372482638127945	0.0011365090489344892	0.0012062719019480756	0.0012032954210277414	0.059554822310297795	0.05777934801967728	-0.0003000938318348245	-0.00024475392264697304	-0.0003001559099923834	-0.0002448045530831222
0.35634481144984936	0.0010139655199956981	0.001016698942652568	0.0010709102169992857	0.0010721134038774785	0.0011029421212445235	0.0011032214813011636	0.001136583777478998	0.0011358452159842204	0.001205553666199052	0.0012025796216917192	0.05954397716319737	0.05776882809748702	-0.0002984506214464555	-0.0002448804198472432	-0.00029851237186984125	-0.00024493108644835226
0.35849196819798806	0.0010133931207297357	0.0010161245986959474	0.001070295412011585	0.001071497769759458	0.001102303066592588	0.0011025822944135775	0.0011359189543646495	0.0011351810464214985	0.001204835076206325	0.001201863468821009	0.05953312146351761	0.057758297938124606	-0.00029681444279738844	-0.0002450053596780577	-0.0002968758668140947	-0.00024505606213739983
0.36065206264566085	0.001012820421121805	0.0010155499536408663	0.0010696802914474113	0.0010708818197296141	0.0011016636880036485	0.0011019427834958336	0.0011352537986999548	0.0011345165444721253	0.0012041161365572367	0.001201146966986644	0.05952225526410051	0.05774775759285304	-0.0002951852851937331	-0.00024512874487200853	-0.00029524638412858906	-0.00024517948288246827
0.3628251727490157	0.0010122474247859564	0.0010149750111140684	0.0010690648591994041	0.0010702655576859824	0.001101023989530151	0.0011013029526011804	0.0011345883147075428	0.0011338517143543339	0.0012033968518306757	0.0012004301207512488	0.059511378617735665	0.05773720711287171	-0.00029356313775141807	-0.0002452505781964376	-0.0002936239129271434	-0.0002453013514507052
0.3650113769339257	0.0010116741353300087	0.0010143997747360345	0.0010684491191533248	0.0010696489875197022	0.0011003839752172745	0.0011006628057755982	0.001133922506602371	0.001133186560278695	0.0012026772265969754	0.0011997129346689355	0.05950049157715002	0.05772664654932182	-0.0002919479893948862	-0.00024537086244957873	-0.0002920084421333957	-0.00024542167064117715
0.36721075409881926	0.0010111005563554795	0.0010138242481209127	0.0010678330751879763	0.0010690321131149394	0.0010997436491028642	0.00110002234705773	0.0011332563785916366	0.0011325210864480343	0.0012019572654178284	0.001198995413285212	0.05948959419500219	0.05771607595328511	-0.00029033982886109144	-0.0002454896004614182	-0.0002903999604827734	-0.0002455404432845365
0.3694233836175272	0.001010526691457504	0.0010132484348764435	0.0010672167311751198	0.0010684149383488135	0.0010991030152173323	0.0010993815804787859	0.0011325899348746942	0.0011318552970573438	0.0012012369728461834	0.0011982775611368924	0.059478686523890385	0.05770549537577448	-0.00028873864470235766	-0.00024560679509424976	-0.00028879845652587943	-0.000245657672243077
0.37164934534214805	0.0010099525442247685	0.0010126723386038887	0.0010666000909794028	0.0010677974670913134	0.0010984620775835886	0.0010987405100624731	0.0011319231796429717	0.001131189196293704	0.0012005163534261642	0.0011975593827520047	0.05946776861634353	0.05769490486774374	-0.00028714442528723905	-0.000245722449240926	-0.00028720391862918637	-0.00024577336040995656
0.3738887196059291	0.0010093781182394304	0.0010120959628979517	0.001065983158458271	0.0010671797032052162	0.0010978208402169503	0.0010980991398249057	0.0011312561170798792	0.0011305227883361883	0.0011997954116929695	0.0011968408826496949	0.059456840524824646	0.05768430448007849	-0.00028555715880482224	-0.00024583656582594093	-0.0002856163349804486	-0.00024588751071025206
0.3761415872261661	0.0010088034170770545	0.001011519311346715	0.0010653659374619034	0.0010665616505460178	0.0010971793071250671	0.0010974574737745279	0.0011305887513607348	0.001129856077355791	0.0011990741521727883	0.0011961220653401458	0.05944590230172525	0.05767369426359848	-0.00028397683326289447	-0.0002459491478020992	-0.0002840356935855659	-0.0002460001260971567
0.3784080295071193	0.0010082284443065398	0.0010109423875315638	0.0010647484318331308	0.001065943312961857	0.0010965374823078487	0.0010968155159120439	0.0011299210866526797	0.0011291890675153415	0.0011983525793827139	0.001195402935324486	0.05943495399936719	0.057663074269051796	-0.00028240343649510447	-0.00024606019815376357	-0.00028246198227538377	-0.00024611120955445043
0.3806881282429484	0.0010076532034900528	0.0010103651950271215	0.0010641306454073623	0.0010653246942934362	0.0010958953697573727	0.0010961732702303285	0.0011292531271145999	0.0011285217629694259	0.0011976306978306551	0.0011946834970947046	0.05942399567000223	0.05765244454712043	-0.0002808369561588253	-0.0002461697198933299	-0.0002808951887067479	-0.0002462207640960834
0.38298196572066395	0.0010070776981829558	0.0010097877374011773	0.0010635125820125152	0.0010647057983739524	0.0010952529734578297	0.0010955307407143596	0.0011285848768970428	0.001127854167864307	0.0011969085120152512	0.001193963755133565	0.05941302736580343	0.05764180514841385	-0.0002792773797392345	-0.00024627771606161586	-0.00027933530036328147	-0.00024632879276359487
0.3852896247230969	0.0010065019319337447	0.0010092100182146236	0.0010628942454689412	0.001064086629029029	0.0010946102973854307	0.001094887931341141	0.001127916340142149	0.0011271862863378485	0.0011961860264257907	0.001193243713914525	0.05940204913887481	0.05763115612346544	-0.00027772469455261684	-0.00024638418972924847	-0.0002777823045569394	-0.0002464352986257523
0.38761118853188686	0.0010059259082839834	0.00100863204102139	0.0010622756395893597	0.001063467190076638	0.0010939673455083439	0.0010942448460796376	0.0011272475209835697	0.0011265181225194423	0.0011954632455421276	0.0011925233779016544	0.059391061041240645	0.05762049752274132	-0.0002761788877454485	-0.0002464891439929173	-0.0002762361884339204	-0.0002465402847812992
0.3899467409304866	0.0010053496307682328	0.0010080538093683723	0.00106165676817878	0.0010628474853270336	0.0010933241217866215	0.0010936014888906845	0.0011265784235463896	0.001125849680529923	0.0011947401738345979	0.0011918027515495483	0.05938006312484901	0.05760982939662679	-0.00027463994630025357	-0.0002465925819784831	-0.00027469693897533287	-0.00024664375435687336
0.39229636620718694	0.001004773102913993	0.0010074753267953738	0.0010610376350344407	0.001062227518582684	0.0010926806301721213	0.0010929578637269316	0.0011259090519470574	0.0011251809644815033	0.001194016815763943	0.0011910818393032546	0.05936905544156844	0.05759915179543263	-0.0002731078570343548	-0.00024669450683739713	-0.00027316454299503024	-0.00024674571050317673
0.3946601491581577	0.001004196328241642	0.0010068965968350455	0.0010604182439457434	0.0010616072936382073	0.001092036874608451	0.0010923139745327736	0.0011252394102933157	0.0011245119784777024	0.0011932931757812357	0.0011903606455981957	0.05935803804318775	0.05758846476939196	-0.00027158260660350986	-0.00024679492174770057	-0.0002716389871477709	-0.00024684615639952723
0.3970381750905084	0.0010036193102643698	0.00100631762301282	0.0010597985986941802	0.0010609868142803015	0.0010913928590308858	0.0010916698252442711	0.0011245695026841228	0.0011238427266132725	0.0011925692583277946	0.0011896391748600888	0.05934701098141382	0.057577768368660756	-0.00027006418150465894	-0.00024689382991399667	-0.00027012025792816363	-0.0002469450952507224
0.39943052982536675	0.0010030420524881228	0.0010057384088468485	0.0010591787030532747	0.001060366084287677	0.0010907485873663115	0.001091025419789096	0.0011238993332095915	0.0011231732129741224	0.0011918450678351166	0.0011889174315048716	0.05933597430787349	0.05756706264331268	-0.0002685525680772016	-0.00024699123456634053	-0.0002686083416722218	-0.0002470425302861512
0.4018372997009759	0.0010024645584115375	0.00100515895784795	0.0010585585607885146	0.0010597451074310055	0.0010901040635331492	0.0010903807620864581	0.001123228905950909	0.0011225034416372614	0.0011911206087247938	0.0011881954199386311	0.059324928074105575	0.05755634764333798	-0.00026704775250543933	-0.00024708713896004486	-0.000267103224563664	-0.0002471384647629582
0.40425857157581063	0.001001886831525889	0.0010045792735195417	0.001057938175657291	0.0010591238874728365	0.0010894592914412985	0.0010897358560470335	0.0011225582249802803	0.0011218334166707214	0.0011903958854084492	0.001187473144557525	0.05931387233156763	0.05754562341865198	-0.00026554972081949124	-0.0002471815463740423	-0.00026560489263002807	-0.00024723290196015935
0.4066944328317112	0.0010013088753150338	0.0010039993593575932	0.00105731755140884	0.00105850242816756	0.001088814274992071	0.0010890907055729222	0.001121887294360857	0.0011211631421334952	0.0011896709022876655	0.0011867506097477194	0.0593028071316271	0.05753489001907528	-0.0002640584588997352	-0.000247274460112884	-0.00026411333174825025	-0.0002473258451816396
0.4091449713770379	0.0010007306932553442	0.0010034192188505605	0.001056696691784174	0.001057880733261326	0.0010881690180781234	0.0010884453145575607	0.001121216118146671	0.0011204926220754734	0.0011889456637539052	0.0011860278198853106	0.05929173252556706	0.05752414749435382	-0.00026257395247758497	-0.00024736588350457445	-0.00026262852764927236	-0.0002474172977574851
0.411610275649843	0.0010001522888156652	0.0010028388554793326	0.0010560756005160296	0.0010572588064919936	0.0010875235245834014	0.0010877996868856727	0.0011205447003825716	0.0011198218605373705	0.0011882201741884502	0.001185304779336257	0.059280648564580055	0.057513395894139764	-0.0002610961871364892	-0.00024745581989968346	-0.00026115046591371205	-0.00024750726303821025
0.41409043462106226	0.0009995736654572543	0.0010022582727171828	0.00105545428132881	0.0010566366515890762	0.0010868777983830788	0.0010871538264332118	0.0011198730451041669	0.0011191508615506789	0.001187494437962333	0.0011845814924563193	0.05926955529976882	0.05750263526800283	-0.0002596251483163725	-0.0002475442726727062	-0.0002596791319785241	-0.0002475957443980603
0.41658553779772634	0.000998994826633727	0.0010016774740297107	0.0010548327379385212	0.001056014272273677	0.0010862318433434936	0.0010865077370672946	0.0011192011563377557	0.0011184796291375944	0.00118676845943627	0.0011838579635909873	0.05925845278214663	0.0574918656654246	-0.0002581608213130526	-0.00024763124521917645	-0.0002582145111376666	-0.0002476827452336794
0.41909567522619073	0.00099841577579101	0.0010010964628747886	0.001054210974052725	0.0010553916722584394	0.001085585663322101	0.0010858614226461516	0.0011185290381002717	0.0011178081673109568	0.0011860422429605957	0.0011831341970754189	0.059247341062630625	0.05748108713579104	-0.00025670319128398567	-0.00024771674095885876	-0.00025675658854570904	-0.0002477682689646099
0.4216209374953856	0.0009978365163672794	0.0010005152427025117	0.001053588993370472	0.0010547688552474833	0.0010849392621673953	0.0010852148870190562	0.00111785669439922	0.0011171364800741978	0.0011853157928751936	0.001182410197234369	0.0592362201920498	0.05747029972840698	-0.00025525224324712825	-0.00024780076333208445	-0.0002553053492182489	-0.0002478523190318771
0.42416141574008476	0.000997257051792928	0.0009999338169551515	0.0010529667995822641	0.0010541458249363675	0.00108429264371888	0.0010845681340262835	0.0011171841292326285	0.0011164645714212787	0.0011845891135094508	0.0011816859683821434	0.05922509022113568	0.05745950349247582	-0.0002538079620813538	-0.00024788331579789213	-0.00025386077803296603	-0.00024793489889599063
0.4267172016441951	0.0009966773854904987	0.0009993521890671012	0.001052344396369991	0.0010535225850120177	0.001083645811807	0.00108392116749905	0.0011165113465889814	0.0011157924453366354	0.0011838622091821774	0.0011809615148225222	0.05921395120052256	0.05744869847711718	-0.000252370332536056	-0.0002479644018407723	-0.00025242285973514633	-0.00024801601204044177
0.42928838744406506	0.0009960975208746449	0.0009987703624648268	0.0010517217874068737	0.0010528991391526856	0.001082998770253077	0.0010832739912594541	0.0011158383504471631	0.001115120105795115	0.0011831350842015558	0.001180236840848702	0.05920280318075206	0.05743788473134936	-0.00025093933922465395	-0.0002480440249618965	-0.0002509915789365158	-0.00024809566196767885
0.43187506593181346	0.0009955174613520824	0.0009981883405668253	0.001051098976357429	0.0010522754910278988	0.0010823515228692868	0.0010826266091204368	0.0011151651447764124	0.0011144475567619351	0.001182407742865083	0.0011795119507432487	0.05919164621226345	0.05742706230410049	-0.0002495149666309482	-0.0002481221886832252	-0.00024956692011834924	-0.0002481738522000787
0.4344773304586784	0.000994937210321545	0.0009976061267835763	0.00105047596687741	0.0010516516442984091	0.0010817040734585736	0.0010819790248857164	0.0011144917335362656	0.0011137748021926228	0.0011816801894595122	0.0011787868487780314	0.05918048034540116	0.05741623124420121	-0.00024809719911161876	-0.0002481988965470361	-0.00024814886763446786	-0.0002482505862801132
0.4370952749383861	0.0009943567711737343	0.0009970237245174945	0.001049852762613759	0.001051027602616143	0.0010810564258146296	0.0010813312423497495	0.001113818120676502	0.0011131018460329607	0.0011809524282607963	0.0011780615392141666	0.05916930563040854	0.05740539160038465	-0.00024668602089536473	-0.00024827415211309267	-0.0002467374057116001	-0.00024832586776860066
0.4397289938505404	0.0009937761472912803	0.0009964411371628861	0.0010492293672045622	0.001050403369624155	0.0010804085837218243	0.0010806832652976743	0.001113144310137092	0.0011124286922189423	0.0011802244635340322	0.0011773360263019664	0.05915812211742492	0.0573945434212886	-0.0002452814160884276	-0.00024834795896153117	-0.00024533251845273996	-0.00024839970024562175
0.4423785822440318	0.000993195342048696	0.000995858368105906	0.0010486057842790004	0.0010497789489565823	0.001079760550955169	0.0010800350975052665	0.0011124703058481536	0.0011117553446767156	0.0011794962995334084	0.0011766103142808826	0.059146929856492586	0.057383686755449304	-0.00024388336867364746	-0.0002484203206893909	-0.0002439341898376468	-0.00024847208730818804
0.4450441357404687	0.0009926143588123337	0.0009952754207245178	0.0010479820174573071	0.001049154344238601	0.0010791123312802635	0.0010793867427388952	0.0011117961117298972	0.00111108180732254	0.0011787679405021517	0.0011758844073794608	0.059135728897547465	0.057372821651302586	-0.00024249186251329435	-0.0002484912409111695	-0.00024254240372670322	-0.00024854303257204613
0.44772575053762753	0.0009920332009403508	0.0009946922983884489	0.001047358070350725	0.0010485295590863775	0.001078463928453259	0.001078738204755469	0.0011111217316925853	0.001110408084062737	0.0011780393906724836	0.0011751583098152814	0.05912451929042319	0.05736194815718636	-0.00024110688135239866	-0.0002485607232598497	-0.00024115714386260811	-0.000248612539671178
0.4504235234129248	0.0009914518717826584	0.00099410900445915	0.0010467339465614583	0.001047904597107028	0.0010778153462207983	0.0010780894873023952	0.0011104471696364762	0.0011097341787936412	0.0011773106542655543	0.0011744320257949126	0.059113301084846234	0.057351066321334486	-0.00023972840881919533	-0.00024862877138481787	-0.00023977839387029354	-0.000248680612254637
0.4531375517269096	0.0009908703746808914	0.0009935255422897588	0.0010461096496826334	0.0010472794618985777	0.0010771665883199902	0.0010774405941175414	0.0011097724294517892	0.0011090600954015606	0.0011765817354914112	0.0011737055595138675	0.05910207433044123	0.05734017619187928	-0.00023835642842731652	-0.0002486953889515031	-0.0002384061372608659	-0.0002487472539888236
0.4558679334267773	0.0009902887129683662	0.0009929419152250594	0.0010454851832982605	0.0010466541570499169	0.0010765176584783516	0.0010767915289291842	0.0011090975150186517	0.0011083858377627291	0.0011758526385489416	0.0011729789151565487	0.05909083907671951	0.05732927781685037	-0.00023699092357865048	-0.00024876057964223763	-0.00023704035743288276	-0.0002488124685557924
0.45861476704990445	0.000989706889970043	0.0009923581266014444	0.0010448605509831893	0.0010460286861407634	0.0010758685604137768	0.0010761422954559778	0.0011084224302070663	0.0011077114097432599	0.0011751233676258316	0.0011722520968962067	0.05907959537309211	0.05731837124416763	-0.00023563187756436843	-0.00024882434715459145	-0.00023568103767537818	-0.00024887625965441806
0.4613781517274047	0.0009891249090024901	0.0009917741797468794	0.0010442357563030693	0.0010454030527416206	0.0010752192978344887	0.0010754928974068985	0.0011077471788768555	0.0011070368151991118	0.0011743939268985164	0.0011715251088948958	0.059068343268856204	0.05730745652165184	-0.00023427927356683975	-0.00024888669520123363	-0.00023432816116766841	-0.0002489386309976471
0.4641581871877068	0.00098854277337385	0.0009911900779808682	0.0010436108028143184	0.0010447772604137452	0.001074569874439009	0.0010748433384812264	0.0011070717648776329	0.0011063620579760463	0.001173664320532141	0.00117079795530343	0.05905708281319994	0.05729653369701444	-0.0002329330946617969	-0.0002489476275093494	-0.00023298171098301568	-0.000248999586313442
0.4669549737601532	0.0009879604863838021	0.0009906058246144157	0.0010429856940640816	0.0010441513127091042	0.0010739202939161125	0.0010741936223684849	0.0011063961920487607	0.0011056871419095823	0.0011729345526805158	0.0011700706402613384	0.05904581405520248	0.05728560281785894	-0.00023159332382158282	-0.0002490071478222222	-0.0002316416700902102	-0.00024905912934494734
0.46976861237862133	0.000987378051323531	0.000990021422949996	0.001042360433590194	0.0010435252131703395	0.0010732705599447885	0.001073543752748423	0.0011057204642193077	0.0011050120708249636	0.0011722046274860772	0.0011693431678968273	0.05903453704383091	0.057274663931683366	-0.00023025994391487337	-0.00024906525989593087	-0.00023030802135490247	-0.000249117263848575
0.4725992045851658	0.0009867954714756905	0.0009894368762815174	0.001041735024921145	0.0010428989653307357	0.0010726206761942122	0.0010728937332909628	0.0011050445852080098	0.0011043368485371171	0.0011714745490798409	0.0011686155423267345	0.059023251827938585	0.05726371708587453	-0.0002289329377084537	-0.0002491219674991274	-0.00022898074754262865	-0.0002491739935953363
0.4754468525336833	0.0009862127501143775	0.000988852187894296	0.0010411094715760511	0.0010422725727141872	0.0010719706463237085	0.0010722435676561765	0.0011043685588232458	0.0011036614788506238	0.0011707443215813744	0.0011678877676565024	0.05901195845626916	0.057252762327711586	-0.00022761228787204768	-0.000249177274415896	-0.00022765983131878276	-0.0002492293223682607
0.47831165899359906	0.0009856298905050985	0.0009882673610650161	0.0010404837770646171	0.001041646038835162	0.0010713204739827074	0.0010715932594942464	0.0011036923888629881	0.0011029859655596712	0.0011700139490987498	0.0011671598479801246	0.05900065697744826	0.057241799704357346	-0.00022629797697795717	-0.0002492311844424777	-0.00022634525525308535	-0.00024928325396456064
0.4811937273535759	0.000985046895904733	0.0009876823990617066	0.001039857944887103	0.0010410193671986667	0.0010706701628107249	0.001070942812445431	0.0011030160791147732	0.0011023103124480314	0.0011692834357285068	0.0011664317873801195	0.05898934743998786	0.05723082926287232	-0.00022498998750256072	-0.00024928370138702083	-0.00022503700181869535	-0.000249335792192662
0.4840931616252451	0.0009844637695615188	0.0009870973051437127	0.0010392319785342994	0.0010403925613002272	0.0010700197164373202	0.0010702922301400403	0.0011023396333556747	0.001101634523289024	0.0011685527855556268	0.0011657035899274972	0.05897802989228562	0.05721985105019754	-0.00022368830182917243	-0.0002493348290699138	-0.00022373505339562394	-0.00024938694087311974
0.4870100664469608	0.000983880514715011	0.0009865120825616636	0.0010386058814874923	0.0010397656246258474	0.0010693691384820745	0.0010696415161983968	0.001101663055352265	0.0011009586018454823	0.0011678220026534905	0.0011649752596817168	0.05896670438262295	0.057208865113164566	-0.00022239290224970731	-0.00024938457132345215	-0.00022243939227370446	-0.0002494367038397838
0.4899445470875755	0.0009832971345960597	0.000985926734557445	0.0010379796572184347	0.0010391385606519801	0.0010687184325545503	0.0010689906742308059	0.0011009863488605823	0.001100282551869718	0.001167091091083845	0.0011642468006906584	0.058955370959161965	0.0571978714984901	-0.0002211037709663466	-0.0002494329319910893	-0.00022115000065206503	-0.000249485084936496
0.49289670945023945	0.0009827136324267861	0.0009853412643641773	0.0010373533091893234	0.0010385113728455114	0.0010680676022542736	0.001068339707837533	0.001100309517626109	0.0010996063771035053	0.0011663600548967774	0.0011635182169905923	0.058944029669947405	0.057186870252776224	-0.00021982089009345285	-0.00024947991492713095	-0.00021986686064140448	-0.00024953208801767324
0.4958666600762229	0.0009821300114205497	0.000984755675206184	0.0010367268408527602	0.001037884064663715	0.0010674166511706956	0.001067688620608771	0.0010996325653837304	0.0010989300812780326	0.0011656288981306737	0.001162789512606141	0.05893268056290669	0.05717586142250978	-0.00021854424166031783	-0.00024952552399740147	-0.00021858995426804473	-0.00024957771694966713
0.4988545061487607	0.0009815462747819333	0.0009841699702989753	0.001036100255651742	0.0010372566395542456	0.00106676558288317	0.0010670374161246112	0.0010989554958577203	0.0010982536681138967	0.0011648976248122033	0.001162060691550263	0.058921323685844906	0.05716484505406295	-0.00021727380761071835	-0.00024956976307655143	-0.00021731926347295927	-0.00024962197560796096
0.5018603554969207	0.0009809624257067105	0.0009835841528492131	0.0010354735570196234	0.0010366291009550961	0.0010661144009609302	0.001066386097955024	0.0010982783127617046	0.0010975771413210544	0.0011641662389562765	0.0011613317578242066	0.058909959086447784	0.05715382119369008	-0.00021600956980633024	-0.0002496126360493067	-0.00021605477011399365	-0.0002496648678770863
0.5048843165994948	0.0009803784673818308	0.0009829982260547	0.0010348467483800956	0.0010360014522945871	0.0010654631089630597	0.001065734669659831	0.001097601019798642	0.0010969005045988122	0.001163434744566028	0.0011606027154175014	0.05889858681228367	0.057142789887527336	-0.00021475151002833814	-0.0002496541468099689	-0.00021479645597047292	-0.00024970639765331537
0.5079264985889148	0.000979794402985389	0.0009824121931043467	0.0010342198331471644	0.0010353736969913319	0.0010648117104384716	0.0010650831347886727	0.0010969236206607909	0.0010962237616357906	0.001162703145632781	0.001159873568307914	0.05888720691079374	0.057131751181594116	-0.00021349960997918416	-0.0002496942992619433	-0.00021354430274128644	-0.0002497465688400813
0.5109870112551897	0.0009792102356866133	0.0009818260571781625	0.001033592814725129	0.0010347458384542282	0.0010641602089258811	0.001064431496881002	0.0010962461190296962	0.0010955469161099147	0.001161971446136031	0.00115914432046144	0.0588758194293008	0.05712070512179111	-0.00021225385128459395	-0.00024973309731782245	-0.00021229829204816308	-0.00024978538534958794
0.5140659650498691	0.000978625968645837	0.00098123982144722	0.0010329656965085562	0.00103411788008242	0.001063508607953786	0.0010637797594660458	0.001095568518576153	0.0010948699716883724	0.001161239650043413	0.0011584149758322624	0.0588644244149994	0.05710965175389917	-0.00021101421549410415	-0.00024977054489727646	-0.00021105840543861332	-0.0002498228511034206
0.5171634710900281	0.000978041605014485	0.0009806534890736494	0.0010323384818822637	0.0010334898252652898	0.0010628569110404482	0.0010631279260627942	0.0010948908229602016	0.0010941929320276076	0.0011605077613106856	0.0011576855383627419	0.05885302191496718	0.0570985911235788	-0.00020978068408392114	-0.0002498066459285242	-0.0002098246243849855	-0.0002498589700296594
0.5202796411622786	0.0009774571479350532	0.0009800670632106154	0.0010317111742213	0.0010328616773824368	0.0010622051216938684	0.0010624760001799777	0.001094213035831093	0.0010935158007732944	0.0011597757838817063	0.0011569560119833926	0.05884161197615304	0.05708752327636879	-0.00020855323845905827	-0.00024984140434794466	-0.00020859693028874027	-0.00024989374606482206
0.5234145877268029	0.0009768726005410877	0.0009794805470022933	0.0010310837768909228	0.001032233439803648	0.0010615532434117684	0.0010618239853160455	0.0010935351608272717	0.0010928385815603128	0.0011590437216884052	0.001156226400612852	0.058830194645380106	0.0570764482576894	-0.00020733185995347458	-0.0002498748240983284	-0.00020737530448117214	-0.00024992718315283713
0.5265684239214125	0.0009762879659571749	0.000978893943583865	0.0010304562932465853	0.0010316051158888988	0.0010609012796815758	0.0010611718849591486	0.0010928572015763628	0.0010921612780127416	0.0011583115786507761	0.0011554967081578735	0.05881876996934796	0.05706536611283666	-0.00020611652983318351	-0.0002499069091295991	-0.00020615972822554673	-0.00024995928524484956
0.5297412635656308	0.0009757032472989173	0.0009783072560814858	0.0010298287266339156	0.0010309767089883167	0.0010602492339804015	0.0010605197025871196	0.0010921791616951481	0.001091483893743824	0.0011575793586768466	0.0011547669385132988	0.05880733799462957	0.057054276886983904	-0.0002049072292969467	-0.0002499376633979533	-0.00020495018271654564	-0.0002499900562965285
0.5329332211648017	0.0009751184476729265	0.000977720487612289	0.001029201080388705	0.0010303482224421796	0.0010595971097750298	0.0010598674416674684	0.001091501044789552	0.001090806432355969	0.001156847065662668	0.0011540370955620456	0.058795898767668685	0.05704318062518438	-0.00020370393947855003	-0.0002499670908655549	-0.0002037466490847628	-0.000250019500270926
0.5361444119142209	0.0009745335701768019	0.0009771336412843544	0.0010285733578368863	0.0010297196595808941	0.0010589449105218973	0.001059215105657349	0.0010908228544546246	0.0010901288974407188	0.001156114703492295	0.001153307183175087	0.058784452334785686	0.05703207737236217	-0.0002025066414488852	-0.00024999519550122917	-0.00020254910839859197	-0.0002500476211382552
0.5393749517032939	0.0009739486178991199	0.0009765467201967018	0.001027945562294527	0.00102909102372498	0.0010582926396670786	0.0010585626980035543	0.0010901445942745236	0.001089451292578742	0.0011553822760377688	0.001152577205211435	0.0587729987421658	0.05702096717332019	-0.00020131531621686571	-0.0002500219812790194	-0.00020135754166270003	-0.00025007442287197645
0.5426249571197181	0.000973363593919424	0.0009759597274392811	0.0010273176970678104	0.001028462318185061	0.0010576403006462745	0.0010579102221425056	0.001089466267822509	0.001088773621339823	0.0011546497871591057	0.0011518471655181323	0.05876153803587341	0.05700985007273886	-0.00020012994473073142	-0.0002500474521772711	-0.00020017192982188514	-0.00025009990945099037
0.5458945454536906	0.0009727785013082078	0.0009753726660929557	0.0010266897654530275	0.0010278335462618525	0.0010569878968847998	0.0010572576815002332	0.0010887878786609202	0.0010880958872828408	0.0011539172407042818	0.001151117067930231	0.05875007026183645	0.05699872611516704	-0.000198950507880713	-0.0002500716121797142	-0.00019899225376432406	-0.0002501240848610531
0.5491838347021408	0.0009721933431269054	0.0009747855392294905	0.0010260617707365566	0.0010272047112461413	0.0010563354317975689	0.001056605079492361	0.0010881094303411684	0.00108741809395576	0.0011531846405092188	0.0011503869162707825	0.05873859546585985	0.056987595345034524	-0.00019777698650022546	-0.0002500944652747139	-0.00019781849431887988	-0.0002501469530895861
0.5524929435729888	0.0009716081224278839	0.0009741983499115479	0.001025433716194866	0.0010265758164187894	0.0010556829087890855	0.0010559524195241133	0.0010874309264037266	0.001086740244895623	0.0011524519903977754	0.00114965671435083	0.058727113693612866	0.05697645780663859	-0.0001966093613663955	-0.000250116015453411	-0.00019665063225998702	-0.00025016851812920127
0.55582199148943	0.0009710228422544318	0.0009736111011926714	0.0010248056050944942	0.0010259468650507116	0.0010550303312534379	0.0010552997049902803	0.001086752370378117	0.001086062343628534	0.0011517192941817346	0.0011489264659693922	0.05871562499063542	0.05696531354415203	-0.00019544761320441917	-0.0002501362667127194	-0.000195488648309039	-0.00025018878397692346
0.5591710985942444	0.0009704375056407464	0.0009730237961172788	0.0010241774406920397	0.0010253178604028674	0.001054377702574274	0.0010546469392752303	0.0010860737657828964	0.0010853843936696505	0.0011509865556607905	0.0011481961749134518	0.05870412940233481	0.0569541626016207	-0.00019429172268559114	-0.000250155223050913	-0.0001943325231342774	-0.0002502077546319703
0.5625403857541326	0.0009698521156119364	0.0009724364377206581	0.0010235492262341632	0.0010246888057262636	0.0010537250261248193	0.001053994125752885	0.0010853951161256636	0.0010847063985231825	0.0011502537786225516	0.0011474658449579585	0.05869262697398857	0.05694300502296189	-0.00019314167043174568	-0.0002501728884707066	-0.00019318223735437234	-0.0002502254340978616
0.565929974564078	0.0009692666751839984	0.0009718490290289514	0.0010229209649575647	0.0010240597042619308	0.0010530723052678355	0.0010533412677867229	0.0010847164249030302	0.0010840283616823702	0.0011495209668425136	0.0011467354798658047	0.05868111775074042	0.05693184085196367	-0.00019199743701667216	-0.0002501892669786454	-0.00019203777153845025	-0.0002502418263802264
0.569339987351735	0.0009686811873638275	0.0009712615730591601	0.0010222926600889914	0.0010234305592409312	0.0010524195433556423	0.0010526883687297644	0.0010840376956006328	0.001083350286629493	0.0011487881240840724	0.0011460050833878323	0.058669601777602075	0.056920670132286584	-0.00019085900296345049	-0.0002502043625795536	-0.00019089910620784245	-0.0002502569354866091
0.5727705471818436	0.000968095655149201	0.0009706740728191289	0.001021664314845226	0.0010228013738843439	0.0010517667437301044	0.0010520354319245768	0.0010833589316931156	0.0010826721768358518	0.0011480552540985062	0.0011452746592628211	0.05865807909944822	0.056909492907459565	-0.00018972634875188965	-0.00025021817928366774	-0.0001897662218384999	-0.00025027076542730176
0.5762217778606706	0.0009675100815287758	0.0009700865313075467	0.0010210359324330784	0.0010221721514032632	0.0010511139097226156	0.0010513824607032544	0.001082680136644131	0.0010819940357617694	0.0011473223606249736	0.0011445442112174825	0.0586465497610247	0.05689830922088256	-0.00018859945481825013	-0.0002502307211043331	-0.00018863909886238095	-0.00025028332021503896
0.5796938039404782	0.0009669244694820832	0.0009694989515139371	0.0010204075160493823	0.0010215428949987913	0.0010504610446540994	0.0010507294583874268	0.0010820013139063284	0.0010813158668565841	0.0011465894473905076	0.0011438137429664573	0.05863501380694032	0.05688711911582596	-0.00018747830155349532	-0.00025024199205300746	-0.0001875177176674514	-0.0002502946038624998
0.5831867507240184	0.0009663388219795286	0.0009689113364186624	0.001019779068881	0.0010209136078620394	0.0010498081518350178	0.0010500764282882495	0.0010813224669213605	0.0010806376735586494	0.0011458565181100186	0.0011430832582123138	0.0586234712816674	0.05687592263542889	-0.00018636286930770463	-0.0002502519961429528	-0.00018640205860087633	-0.00025030462038430623
0.5867007442690553	0.0009657531419823861	0.0009683236889929148	0.0010191505941048082	0.0010202842931741226	0.0010491552345653532	0.0010494233737064042	0.0010806435991198742	0.0010799594592953282	0.001145123576486286	0.0011423527606455434	0.05861192222954638	0.05686471982269849	-0.00018525313839207191	-0.0002502607373896515	-0.00018529210196963075	-0.00025031337379563534
0.5902359113929144	0.0009651674324428001	0.0009677360121987181	0.001018522094887707	0.0010196549541061585	0.0010485022961346149	0.0010487702979320955	0.0010799647139215149	0.0010792812274829963	0.0011443906262099627	0.0011416222539445654	0.05860036669478055	0.05685351072051279	-0.00018414908907909977	-0.0002502682198088635	-0.00018418782804333067	-0.0002503208681134128
0.5937923796770596	0.0009645816963037737	0.0009671483089889194	0.0010178935743866055	0.0010190255938192635	0.0010478493398218313	0.0010481172042450446	0.0010792858147349127	0.0010786029815270319	0.0011436576709595641	0.0011408917417757116	0.058588804721436266	0.056842295371615184	-0.00018305070160368198	-0.00025027444741546057	-0.00018308921705337267	-0.00025032710735334307
0.597370277471697	0.0009639959364991824	0.0009665605823071984	0.0010172650357484368	0.0010183962154645572	0.0010471963688955617	0.0010474640959145024	0.0010786069049577008	0.0010779247248218244	0.0011429247144014835	0.0011401612277932452	0.05857723635344428	0.05683107381861622	-0.00018195795616562926	-0.0002502794242252582	-0.00018199624919507107	-0.0002503320955302424
0.6009697339004076	0.0009634101559537634	0.0009659728350880629	0.0010166364821101454	0.0010177668221831601	0.0010465433866138805	0.0010468109761992404	0.0010779279879765012	0.0010772464607507748	0.0011421917601899807	0.001139430715639353	0.0585656616345989	0.05681984610399601	-0.00018087083293116812	-0.00025028315425396075	-0.0001809089046317658	-0.0002503358366613695
0.6045908788648067	0.0009628243575831212	0.0009653850702568447	0.0010160079165986977	0.0010171374171061925	0.0010458903962243934	0.0010461578483475483	0.0010772490671669356	0.0010765681926862914	0.0011414588119671937	0.0011387002089441448	0.058554080608556144	0.05680861227010093	-0.00017978931203196935	-0.0002502856415140531	-0.00017982716349262962	-0.0002503383347613741
0.6082338430492322	0.0009622385442937283	0.0009647972907297095	0.001015379342331078	0.0010165080033547812	0.0010452374009642367	0.0010455047155972486	0.0010765701458936212	0.0010758899239897979	0.0011407258733631344	0.0011379697113256633	0.05854249331883295	0.05679737235914281	-0.00017871337357083794	-0.00025028689002065674	-0.00017875100587522175	-0.00025033959384337945
0.611898757925461	0.0009616527189829256	0.0009642094994136544	0.0010147507624142914	0.0010158785840400592	0.0010445844040600663	0.0010448515811756908	0.001075891227510181	0.0010752116580117353	0.001139992947995698	0.001137239226389885	0.058530899808814214	0.05678612641320144	-0.00017764299761899305	-0.00025028690378497975	-0.00017768041184873518	-0.0002503396179214523
0.6155857557574533	0.0009610668845389301	0.0009636216992065118	0.0010141221799453758	0.0010152491622631712	0.0010439314087280877	0.0010441984482997524	0.001075212315359244	0.0010745333980915644	0.0011392600394706683	0.001136508757730726	0.05851930012173851	0.05677487447421949	-0.00017657816422031458	-0.0002502856868183412	-0.00017661536145258117	-0.0002503384110061069
0.6192949696061266	0.000960481043840829	0.000963033892996952	0.0010134935980113879	0.0010146197411152723	0.001043278418174026	0.0010435453201758556	0.0010745334127724442	0.0010738551475577712	0.0011385271513817152	0.001135778308930044	0.05850769430071201	0.05676361658400878	-0.00017551885339076034	-0.00025028324312900696	-0.0001755558346986097	-0.00025033597710560906
0.6230265333341571	0.0009598951997585969	0.0009624460836644905	0.0010128650196894304	0.0010139903236775437	0.001042625435593171	0.0010428921999999631	0.001073854523070442	0.001073176909727876	0.0011377942873104145	0.0011350478835576534	0.05849608238869925	0.056752352784242135	-0.00017446504511986483	-0.0002502795767223287	-0.0001745018115748287	-0.0002503323202284746
0.6267805816108112	0.0009593093551530888	0.0009618582740794876	0.00101223644804664	0.0010133609130211837	0.0010419724641703484	0.0010422390909575804	0.0010731756495629139	0.001072498687908433	0.001137061450826244	0.0011343174851713227	0.05848446442852551	0.05674108311646148	-0.00017341671937504133	-0.00025027469160443516	-0.00017345327204298933	-0.00025032744437880616
0.6305572499168048	0.0009587235128760539	0.0009612704671031613	0.0010116078861402032	0.0010127315122074288	0.0010413195070799446	0.0010415859962237776	0.0010724967955485702	0.0010718204853950477	0.0011363286454865989	0.0011335871173167925	0.05847284046287671	0.05672980762207182	-0.00017237385609814027	-0.0002502685917750713	-0.000172410196042444	-0.00025032135355823604
0.634356674549194	0.0009581376757701361	0.0009606826655875852	0.0010109793370173608	0.0010121021242875483	0.001040666567485914	0.001040932918963179	0.0010718179643151606	0.0010711423054723724	0.0011355958748367975	0.0011328567835277746	0.058461210534298494	0.05671852634234207	-0.00017133643521052844	-0.00025026128123292746	-0.00017137256349117336	-0.0002503140517665092
0.6381789926262927	0.0009575518466688838	0.0009600948723757007	0.0010103508037154103	0.0010114727523028609	0.001040013648541778	0.0010402798623299846	0.001071139159139478	0.0010704641514141231	0.0011348631424100905	0.0011321264873259695	0.058449574685197854	0.05670723931840348	-0.00017030443661311678	-0.00025025276397350193	-0.0001703403542852866	-0.00025030554299784735
0.642024342092622	0.0009569660283967593	0.0009595070903013261	0.0010097222892617266	0.0010108433992847385	0.0010393607533906426	0.0010396268294679768	0.0010704603832873787	0.0010697860264830912	0.0011341304517276777	0.0011313962322210777	0.058437932957839694	0.05669594659125549	-0.0001692778401872208	-0.00025024304398804653	-0.00016931354830382328	-0.00025029583124602794
0.6458928617238878	0.0009563802237691391	0.000958919322189157	0.0010090937966737547	0.0010102140682546144	0.0010387078851652033	0.001038973823510516	0.0010697816400137763	0.0010691079339311418	0.0011333978062987079	0.0011306660217107998	0.05842628539434773	0.05668464820175645	-0.00016825662579625367	-0.000250232125263955	-0.00016829212540633853	-0.0002502849204987778
0.6497846911319898	0.0009557944355923343	0.0009583315708547853	0.0010084653289590367	0.001009584762223998	0.0010380550469877598	0.001038320847580577	0.0010691029325626735	0.0010684298769992398	0.0011326652096203076	0.0011299358592808666	0.0584146320367072	0.05667334419063115	-0.00016724077328730824	-0.0002502200117850961	-0.0001672760654354566	-0.00025027281473929963
0.6536999707700591	0.00095520866666359	0.0009577438391047	0.0010078368891152086	0.0010089554841944829	0.0010374022419702197	0.0010376679047907358	0.001068424264167155	0.0010677518589174515	0.001131932665177579	0.0011292057484050381	0.058402972926759646	0.05666203459846432	-0.0001662302624919898	-0.000250206707530537	-0.00016626534822000716	-0.0002502595179483813
0.6576388419375281	0.0009546229197711006	0.000957156129736304	0.0010072084801300198	0.0010083262371577545	0.0010367494732141196	0.0010370149982431953	0.0010677456380494123	0.0010670738829049605	0.0011312001764436244	0.0011284756925451236	0.05839130810620603	0.05665071946570708	-0.00016522507322755398	-0.00025019221647470946	-0.00016525995357363765	-0.0002502450341012319
0.661601446785229	0.000954037197694017	0.000956568445537917	0.0010065801049813378	0.0010076970240956047	0.0010360967438106292	0.001036362131029789	0.0010670670574207484	0.001066395952170079	0.0011304677468795517	0.0011277456951509926	0.05837963761660653	0.05663939883267219	-0.0001642251852988219	-0.00025017654258763233	-0.00016425986129728343	-0.00025022936716781463
0.6655879283205246	0.0009534515032024632	0.0009559807892887964	0.0010059517666371695	0.001007067847979949	0.0010354440568405695	0.001035709306232005	0.001066388525481599	0.0010657180699102644	0.001129735379934501	0.0011270157596605962	0.058367961499377334	0.05662807273953125	-0.0001632305784988186	-0.00025015968983407855	-0.00016326505117983392	-0.00025021252111298575
0.6695984304124688	0.000952865839057541	0.0009553931637591396	0.001005323468055664	0.0010064387117728277	0.0010347914153744223	0.0010350565269209879	0.0010657100454215416	0.0010650402393121304	0.0011290030790456498	0.0011262858894999757	0.058356279795796155	0.05661674122632353	-0.0001622412326096334	-0.0002501416621726593	-0.00016227550300057514	-0.00025019449989710507
0.6736330977969988	0.0009522802080113487	0.0009548055717101047	0.0010046952121851344	0.0010058096184264328	0.0010341388224723521	0.0010344037961575604	0.001065031620419312	0.0010643624635514653	0.0011282708476382372	0.0011255560880832865	0.05834459254699406	0.056605404332945634	-0.00016125712740414078	-0.0002501224635563237	-0.0001612911965288566	-0.00025017530747406536
0.6776920760821589	0.0009516946128069913	0.0009542180158938178	0.001004067001964072	0.0010051805708831143	0.0010334862811842145	0.0010337511169922367	0.0010643532536428238	0.0010636847457932473	0.0011275386891255806	0.0011248263588128117	0.05833289979396077	0.05659406209915845	-0.0001602782426478322	-0.0002501020979334134	-0.00016031211152572888	-0.00025015494779134784
0.6817755117533548	0.0009511090561785948	0.0009536304990533913	0.0010034388403211542	0.0010045515720753981	0.001032833794549572	0.001033098492465241	0.0010636749482491807	0.0010630070891916616	0.0011268066069090928	0.0011240967050789835	0.05832120157754522	0.05658271456458466	-0.0001593045580989827	-0.0002500805692453867	-0.00015933822774619189	-0.0002501334247916598
0.6858835521786408	0.0009505235408513183	0.0009530430239229329	0.0010028107301752647	0.0010039226249259979	0.0010321813655977132	0.0010324459256065145	0.0010629967073846945	0.0010623294968901118	0.0011260746043782997	0.001123367130260395	0.058309497938453365	0.05657136176870728	-0.00015833605350967783	-0.00025005788142684615	-0.0001583695249391115	-0.0002501107424108806
0.6900163456140378	0.0009499380695413725	0.0009524555932275642	0.0010021826744355128	0.0010032937323478383	0.00103152899734767	0.001031793419435744	0.001062318534184906	0.0010616519720212467	0.0011253426849108631	0.001122637637723831	0.058297788917246324	0.056560003750869746	-0.00015737270862774266	-0.0002500340384062605	-0.000157405982847858	-0.0002500869045768128
0.6941740412088835	0.0009493526449560328	0.000951868209683438	0.0010015546760012432	0.0010026648972440678	0.001030876692808233	0.001031140976962376	0.0010616404317745974	0.0010609745177069755	0.0011246108518726012	0.0011219082308242816	0.058286074554341955	0.05654864055027782	-0.00015641450319729688	-0.0002500090441046321	-0.0001564475812133037	-0.00025006191521181886
0.6983567890112157	0.0009487672697936551	0.0009512808759977467	0.0010009267377620616	0.001002036122508071	0.0010302244549779734	0.00103048860118563	0.0010609624032678214	0.0010602971370584828	0.0011238791086175086	0.0011211789129049621	0.05827435489001609	0.05653727220599974	-0.00015546141696053117	-0.0002499829024368294	-0.00015549429977398943	-0.00025003577823121126
0.702564739973187	0.0009481819467436935	0.0009506935948687481	0.0010002988625978425	0.001001407411023497	0.0010295722868452549	0.0010298362950945227	0.0010602844517679118	0.0010596198331762558	0.001123147458487779	0.001120449687297341	0.05826262996440305	0.05652589875696283	-0.00015451342965762394	-0.0002499556173090056	-0.0001545461182667629	-0.00025000849754236443
0.7067980459565127	0.0009475966784867148	0.000950106368985775	0.0009996710533787592	0.0010007787656642713	0.001028920191388266	0.0010291840616678848	0.0010596065803675076	0.0010589426091500971	0.0011224159048138255	0.0011197205573211567	0.05825089981748787	0.056514520241953754	-0.00015357052102921154	-0.0002499271926206248	-0.00015360301642836083	-0.00024998007704488123
0.7110568597379514	0.0009470114676944227	0.0009495192010292591	0.0009990433129652952	0.0010001501892946169	0.001028268171575023	0.0010285319038743851	0.0010589287921485752	0.0010582654680591553	0.0011216844509143113	0.0011189915262844465	0.05823916448911574	0.056503136699623535	-0.00015263267081735976	-0.0002498976322642954	-0.00015266497399632484	-0.0002499505206306485
0.7153413350148182	0.0009464263170296649	0.0009489320936707431	0.0009984156442082643	0.000999521684769072	0.0010276162303634033	0.0010278798246725468	0.001058251090182431	0.0010575884129719363	0.0011209531000961643	0.0011182625974835642	0.05822742401899071	0.05649174816848146	-0.000151699858764634	-0.000249866940121829	-0.0001517319707106668	-0.00024991983218389247
0.7196516264105322	0.0009458412291464625	0.0009483450495729042	0.0009977880499488358	0.0009988932549325165	0.0010269643707011677	0.0010272278270107703	0.001057573477529758	0.0010569114469463332	0.0011202218556546086	0.0011175337742032113	0.0582156784466663	0.05648035468689497	-0.00015077206461711068	-0.0002498351200678761	-0.0001508039863138827	-0.0002498880155798744
0.7239878894801961	0.0009452562066900247	0.0009477580713895724	0.000997160533018553	0.0009982649026201865	0.0010263125955259757	0.0010265759138273578	0.001056895957240638	0.001056234573029648	0.0011194907208731885	0.0011168050597164577	0.0582039278115564	0.056468956293095264	-0.00014984926812634802	-0.0002498021759704816	-0.0001498810005532425	-0.00024985507468638923
0.7283502807162107	0.0009446712522967655	0.0009471711617657465	0.0009965330962393515	0.0009976366306576943	0.0010256609077654048	0.0010259240880505281	0.0010562185323545667	0.001055557794258611	0.0011187596990237909	0.0011160764572847666	0.058192172152930294	0.05645755302517474	-0.00014893144904801203	-0.00024976811168742064	-0.00014896299318049866	-0.00024982101336132323
0.7327389575539218	0.0009440863685943307	0.000946584323337623	0.0009959057424235869	0.0009970084418610625	0.001025009310336985	0.001025272352598453	0.0010555412059004836	0.001054881113659415	0.0011180287933666789	0.001115347970158031	0.0581804115099119	0.05644614492108345	-0.000148018587142959	-0.0002497329310658658	-0.0001480499439534544	-0.0002497858354535143
0.7371540783773028	0.0009435015582016127	0.0009459975587326045	0.0009952784743740514	0.0009963803390367323	0.0010243578061482185	0.0010246207103792677	0.001054863980896793	0.001054204534247723	0.0011172980071505118	0.0011146196015745847	0.05816864592148171	0.05643473201862852	-0.00014711066218053848	-0.0002496966379459675	-0.0001471418326375734	-0.0002497495448032794
0.74159580252467	0.0009429168237287765	0.0009454108705693356	0.0009946512948840046	0.0009957523249815954	0.0010237063980965983	0.0010239691642911055	0.0010541868603513955	0.0010535280590287155	0.0011165673436123818	0.001113891354761247	0.058156875426476566	0.056423314355484804	-0.00014620765393798252	-0.00024965923615799523	-0.00014623863900657674	-0.0002497121452418316
0.746064290294433	0.0009423321677772771	0.00094482426145771	0.000994024206737189	0.0009951244024830142	0.00102305508906964	0.0010233177172221104	0.0010535098472617065	0.0010528516909970957	0.0011158368059778312	0.001113163232933337	0.05814510006358834	0.056411891969180006	-0.0001453095422020989	-0.00024962072952328107	-0.00014534034284358066	-0.00024967364059097497
0.7505597029508803	0.0009417475929398827	0.0009442377339989057	0.0009933972127078587	0.0009944965743188476	0.001022403881944897	0.0010226663720504735	0.0010528329446146843	0.0010521754331371317	0.0011151063974608902	0.001112435239294714	0.05813331987136262	0.0564004648971066	-0.00014441630676889639	-0.0002495811218517219	-0.00014444692394033343	-0.00024963403466032874
0.7550822027299987	0.0009411631018007032	0.0009436512907853999	0.000992770315560807	0.0009938688432574768	0.0010217527795900049	0.0010220151316444608	0.0010521561553868658	0.001051499288422676	0.0011143761212641095	0.001111707377037801	0.05812153488820301	0.05638903317651429	-0.00014352792744561083	-0.0002495404169435833	-0.0001435583621009623	-0.00024959333125149086
0.7596319528453285	0.0009405786969352065	0.0009430649344009956	0.0009921435180513841	0.0009932412120578279	0.0010211017848626874	0.0010213639988624259	0.001051479482544383	0.001050823259817193	0.0011136459805785803	0.0011109796493436158	0.058109745152368046	0.0563775968445126	-0.00014264438405202362	-0.0002494986185892778	-0.00014267463714144613	-0.0002495515341555399
0.7642091174938536	0.000939994380910245	0.0009424786674208461	0.0009915168229255307	0.0009926136834694	0.0010204509006108019	0.0010207129765528538	0.0010508029290429988	0.0010501473502737921	0.0011129159785839737	0.0011102520593818054	0.05809795070197082	0.056366155938072315	-0.00014176565642065597	-0.00024945573056880943	-0.0001417957288910171	-0.00024950864715350685
0.7688138618619275	0.0009394101562840778	0.0009418924924114722	0.0009908902329197966	0.0009919862602322871	0.001019800129672348	0.001020062067554368	0.0010501264978281313	0.0010494715627352492	0.0011121861184485685	0.0011095246103106687	0.058086151574982384	0.05635471049402408	-0.00014089172439867015	-0.0002494117566524956	-0.00014092161719228558	-0.000249464674014932
0.7734463521312342	0.0009388260256063993	0.0009413064119307998	0.0009902637507613744	0.0009913589450772158	0.0010191494748755094	0.0010194112746957848	0.001049450191834884	0.0010487959001340451	0.0011114564033292854	0.0011087973052772027	0.05807434780922531	0.056343260549055425	-0.00014002256784645395	-0.0002493667005971645	-0.00014005228190246133	-0.00024941961849792027
0.7781067554847866	0.0009382419914183631	0.0009407204285281758	0.0009896373791681253	0.0009907317407255604	0.0010184989390386832	0.0010187606007961178	0.0010487740139880808	0.0010481203653923898	0.0011107268363717204	0.0011080701474171237	0.058062539442379775	0.056331806139717805	-0.0001391581666414926	-0.0002493205661505682	-0.00013918770289556015	-0.0002493734843513895
0.7827952401129585	0.0009376580562526044	0.0009401345447443936	0.0009890111208486025	0.0009901046498893746	0.001017848524970497	0.0010181100486646214	0.00104809796720229	0.0010474449614222491	0.0011099974207101743	0.0011073431398549024	0.0580507265119829	0.0563203473024193	-0.00013829850067782756	-0.0002492733570495509	-0.00013832786006143238	-0.00024932627531162876
0.7875119752195561	0.0009370742226332699	0.0009395487631117246	0.0009883849785020853	0.0009894776752714257	0.0010171982354698493	0.0010174596211008132	0.0010474220543818576	0.0010467696911253864	0.001109268159467692	0.001106616285703803	0.05803890905542401	0.05630888407342906	-0.00013744354986586216	-0.0002492250770171067	-0.0001374727333075948	-0.00024927799510371385
0.792257131027923	0.000936490493076044	0.0009389630861539427	0.0009877589548186066	0.0009888508195652177	0.0010165480733259412	0.0010168093208945104	0.0010467462784209424	0.001046094557393387	0.0011085390557560952	0.0011058895880659135	0.05802708710994961	0.056297416488876026	-0.0001365932941357062	-0.0002491757297670427	-0.00013662230255961916	-0.0002492286474403971
0.7970308787870847	0.0009359068700881737	0.0009383775163863495	0.0009871330524789772	0.0009882240854550191	0.0010158980413182924	0.0010161591508258574	0.001046070642203541	0.0010454195631076895	0.0011078101126760142	0.0011051630500321821	0.05801526071266248	0.05628594458474954	-0.0001357477134365237	-0.000249125319001009	-0.00013577654776314452	-0.0002491782360243
0.8018333907779276	0.0009353233561684981	0.0009377920563158027	0.000986507274154824	0.0009875974756158993	0.0010152481422167892	0.0010155091136653516	0.0010453951486035292	0.0010447447111396205	0.0011070813333169298	0.0011044366746824489	0.05800342990052046	0.056274468396896496	-0.00013490678773696307	-0.00024907384840733293	-0.00013493544888359965	-0.0002491267645450823
0.8066648403194178	0.0009347399538074754	0.0009372067084407477	0.0009858816225086114	0.000986970992713753	0.0010145983787817052	0.001014859212173884	0.0010447198004846837	0.0010440700043504302	0.0011063527207572032	0.0011037104650854913	0.05799159471033571	0.05626298796102761	-0.00013407049702673923	-0.0002490213216625736	-0.00013409898590671654	-0.00024907423667924755
0.8115254017748545	0.0009341566654872106	0.0009366214752512409	0.0009852561001936818	0.0009863446394053354	0.001013948753763743	0.0010142094491027692	0.0010440446007007288	0.0010433954455913216	0.001105624278064117	0.0011029844242990497	0.057979755178776134	0.056251503312709936	-0.00013323882131757725	-0.0002489677424312442	-0.00013326713884070918	-0.0002490206560922248
0.8164152505581643	0.0009335734936814867	0.0009360363592289801	0.000984630709854276	0.000985718418338287	0.0010132992699040547	0.0010135598271937712	0.0010433695520953607	0.0010427210377034826	0.0011048960082939117	0.0011022585553698704	0.05796791134236815	0.05624001448737169	-0.00013241174064403116	-0.0002489131143656731	-0.0001324398877166344	-0.00024896602643717514
0.8213345631402307	0.000932990440855789	0.0009354513628473362	0.0009840054541255727	0.0009850923321511737	0.001012649929934285	0.0010129103491791427	0.0010426946575022831	0.0010420467835181293	0.001104167914491821	0.0011015328613337438	0.05795606323748922	0.05622852152030161	-0.00013158923506362274	-0.00024885744110469954	-0.00013161721258786452	-0.00024891035135260475
0.8262835170552626	0.0009324075094673427	0.0009348664885713798	0.000983380335633718	0.0009844663834735114	0.0010120007365765984	0.001012261017781662	0.00104201991974525	0.0010413726858565333	0.001103439999692115	0.0011008073452155403	0.05794421090037772	0.056217024446649354	-0.00013077128465827093	-0.00024880072627467276	-0.00013079909353271024	-0.00024885363446550124
0.8312622909072027	0.0009318247019651338	0.0009342817388579134	0.0009827553569958587	0.0009838405749258044	0.0010113516925437176	0.0010116118357146563	0.00104134534163809	0.0010406987475300585	0.0011027122669181324	0.0011000820100292494	0.05793235436712193	0.056205523301421756	-0.00012995786953504118	-0.00024874297348909113	-0.00012998551065465658	-0.00024879587939008463
0.8362710643761712	0.0009312420207899454	0.0009336971161555028	0.000982130520820171	0.0009832149091195748	0.0010107028005389522	0.001010962805682045	0.0010406709259847516	0.0010400249713402013	0.0011019847191823262	0.001099356858778021	0.05792049367367367	0.05619401811948918	-0.00012914896982577084	-0.00024868418634640954	-0.0001291764440823212	-0.0002487370897262531
0.8413100182249524	0.0009306594683743892	0.0009331126229045048	0.0009815058297059037	0.0009825893886573982	0.0010100540632562481	0.0010103139303783712	0.0010399966755793356	0.0010393513600786223	0.0011012573594863016	0.0010986318944542026	0.05790862885583272	0.05618250893558027	-0.00012834456568971975	-0.0002486243684333145	-0.0001283718739708839	-0.0002486772690603878
0.8463793343055166	0.0009300770471429335	0.0009325282615371015	0.0009808812862434025	0.0009819640161329347	0.0010094054833801995	0.0010096652124888406	0.001039322593206133	0.0010386779165271853	0.001100530190820856	0.001097907120039382	0.057896759949260246	0.05617099578428571	-0.00012754463731373678	-0.0002485635233235861	-0.00012757178050337714	-0.0002486164209663799
0.8514791955655843	0.000929494759511933	0.000931944034477328	0.0009802568930141443	0.0009813387941309648	0.0010087570635861044	0.0010090166546893476	0.0010386486816396582	0.0010380046434579919	0.0010998032161660155	0.0010971825385044213	0.05788488698947266	0.05615947870005496	-0.00012674916491156596	-0.00024850165457496187	-0.00012677614389060288	-0.0002485545490041041
0.8566097860552276	0.0009289126078896689	0.0009313599441411129	0.0009796326525907807	0.0009807137252274265	0.0010081088065399925	0.0010083682596465228	0.0010379749436446966	0.0010373315436334259	0.0010990764384910849	0.0010964581528095105	0.057873010011842765	0.05614795771719984	-0.0001259581287265943	-0.0002484387657332443	-0.00012598494437136842	-0.00024849165671783635
0.861771290933513	0.0009283305946763722	0.0009307759929363004	0.0009790085675371648	0.0009800888119894456	0.0010074607148986604	0.0010077200300177662	0.0010373013819763301	0.001036658619806182	0.0010983498607546813	0.001095733965904195	0.05786112905159679	0.05613643286989061	-0.0001251715090310468	-0.0002483748603286928	-0.00012519816221504	-0.0002484277476401675
0.8669638964751838	0.0009277487222642624	0.0009301921832626895	0.00097838464040839	0.0009794640569753738	0.001006812791309717	0.001007071968451276	0.0010366279993799868	0.001035985874719313	0.001097623485904783	0.0010950099807274264	0.05784924414382002	0.05612490419216125	-0.00012438928612724942	-0.00024830994187732824	-0.0001244157777202659	-0.00024836282528745146
0.8721877900773816	0.0009271669930375805	0.0009296085175120691	0.000977760873750825	0.0009788394627348277	0.0010061650384116118	0.0010064240775861037	0.0010359547985914768	0.0010353133111062666	0.0010968973168787692	0.0010942862002076073	0.05783735532345661	0.05611337171790518	-0.0001236114403494054	-0.0002482440138827924	-0.00012363777121678077	-0.00024829689316213654
0.877443160266411	0.0009265854093726155	0.0009290249980682443	0.0009771372701021489	0.0009782150318087186	0.0010055174588336723	0.0010057763600521718	0.0010352817823370253	0.0010346409316909192	0.0010961713566034566	0.001093562627262623	0.0578254626253033	0.056101835480875335	-0.0001228379520621936	-0.0002481770798318239	-0.00012286412306616867	-0.00024822995475271004
0.8827301967045416	0.0009260039736377509	0.0009284416273070805	0.0009765138319913922	0.000977590766729296	0.0010048700551961538	0.0010051288184703285	0.0010346089533333233	0.0010339687391876264	0.0010954456079951586	0.0010928392647998999	0.05781356608401552	0.056090295514688554	-0.00012206880166244771	-0.0002481091431966731	-0.0001220948136617661	-0.0002481620135321161
0.8880490901968541	0.0009254226881934883	0.0009278584075965249	0.0009758905619389714	0.0009769666700201775	0.0010042228301102663	0.0010044814554523752	0.0010339363142875635	0.001033296736301253	0.0010947200739597175	0.0010921161157164342	0.05780166573410659	0.05607875185282229	-0.0001213039695806134	-0.0002480402074356569	-0.00012132982343059096	-0.00024809307295955985
0.8934000326981257	0.0009248415553924842	0.0009272753412966543	0.0009752674624567225	0.0009763427441963944	0.001003575786178219	0.0010038342736011095	0.0010332638678974748	0.0010326249257272201	0.0010939947573925467	0.0010913931828988473	0.0577897616099449	0.05606720452861362	-0.00012054343628037367	-0.00024797027599177124	-0.00012056913283246817	-0.000248023136478287
0.8987832173197573	0.0009242605775795887	0.0009266924307597014	0.0009746445360479452	0.0009757189917644205	0.0010029289259932566	0.0010031872755103667	0.001032591616851373	0.0010319533101515429	0.0010932696611786865	0.0010906704692234255	0.05777785374575726	0.05605565357526435	-0.0001197871822592872	-0.0002478993522921913	-0.00011981272236114004	-0.00024795220751527847
0.904198838336744	0.0009236797570918802	0.0009261096783300973	0.0009740217852074377	0.0009750954152222218	0.0010022822521397058	0.0010025404637650616	0.0010319195638281993	0.0010312818922508778	0.0010925447881928428	0.00108994797755617	0.05776594217562906	0.05604409902583534	-0.00011903518805028712	-0.00024782743974960386	-0.00011906057254597313	-0.00024788028948416474
0.9096470911946843	0.0009230990962586951	0.0009255270863444983	0.0009733992124215363	0.0009744720170592834	0.0010016357671930036	0.0010018938409412181	0.0010312477114975587	0.0010306106746925557	0.0010918201412994312	0.0010892257107528343	0.05775402693350069	0.05603254091325024	-0.00011828743422138965	-0.0002477545417606253	-0.00011831266395147255	-0.000247807385782034
0.915128172516836	0.0009225185974016726	0.000924944657131832	0.0009727768201681535	0.0009738487997566564	0.001000989473719753	0.0010012474096060245	0.0010305760625197702	0.001029939660134631	0.0010910957233526294	0.0010885036716589784	0.05774210805317497	0.056020979270294	-0.00011754390137660997	-0.00024768066170607894	-0.00011756897717815629	-0.0002477334997905145
0.9206422801112097	0.0009219382628347848	0.0009243623930133258	0.0009721546109168187	0.0009732257657869933	0.0010003433742777504	0.0010006011723178595	0.0010299046195458984	0.001029268851225925	0.0010903715371964181	0.0010877818631100107	0.057730185568305815	0.05600941412961759	-0.0001168045701569892	-0.00024760580295166146	-0.00011682949286333233	-0.00024765863487555273
0.9261896129777101	0.0009213580948643758	0.0009237802963025478	0.000971532587128715	0.0009726029176145888	0.0009996974714160363	0.0009999551316263481	0.0010292333852178078	0.0010285982506060619	0.0010896475856646299	0.0010870602879312348	0.05771825951241193	0.05599784552372968	-0.00011606942124092745	-0.00024752996884738754	-0.00011609419168173707	-0.0002475827943873854
0.931770371315315	0.0009207780957891975	0.0009231983693054438	0.0009709107512567215	0.0009719802576954212	0.000999051767674927	0.0009993092900723874	0.001028562362168198	0.001027927860905518	0.0010889238715809976	0.0010863389489378988	0.05770632991886689	0.05598627348500289	-0.00011533843534380916	-0.0002474531627252585	-0.00011536305434532712	-0.00024750598165906856
0.9373847565293029	0.0009201982679004518	0.0009226166143203769	0.0009702891057454592	0.0009713577884771943	0.0009984062655860769	0.0009986636501882109	0.0010278915530206564	0.0010272576847456679	0.0010882003977592048	0.001085617848935246	0.05769439682090116	0.05597469804567188	-0.00011461159322020964	-0.0002473753879027596	-0.00011463606160533324	-0.0002474282000088923
0.9430329712385201	0.0009196186134818182	0.0009220350336381553	0.0009696676530313156	0.0009707355123993672	0.000997760967672491	0.0009980182144974003	0.0010272209603896906	0.0010265877247388198	0.0010874771670029222	0.0010848969907185499	0.05768246025160869	0.055963119237838366	-0.00011388887566382566	-0.0002472966476811389	-0.00011391319425153867	-0.00024734945273802156
0.9487152192826929	0.0009190391348095056	0.0009214536295420879	0.0009690463955425058	0.000970113431893215	0.0009971158764485982	0.000997372985514964	0.0010265505868807879	0.0010259179834882727	0.0010867541821058778	0.0010841763770731844	0.05767052024393927	0.05595153709346228	-0.00011317026350762815	-0.00024721694534482475	-0.00011319443311315347	-0.00024726974313088457
0.9544317057297852	0.0009184598341522765	0.0009208724043080046	0.0009684253356990977	0.0009694915493818501	0.0009964709944202661	0.0009967279657473462	0.001025880435090443	0.0010252484635883477	0.00108603144585188	0.0010834560107746485	0.057658576830700234	0.0559399516443698	-0.00011245573762495853	-0.0002471362841617586	-0.00011247975906018837	-0.000247189074456422
0.9601826368833979	0.0009178807137714954	0.0009202913602043072	0.0009678044759130618	0.0009688698672802775	0.0009958263240848707	0.0009960831576924971	0.0010252105076062187	0.0010245791676244413	0.0010853089610148865	0.0010827358945886328	0.05764663004456222	0.05592836292224709	-0.0001117452789290152	-0.00024705466738167425	-0.00011176915300235846	-0.0002471074499651449
0.9659682202902156	0.0009173017759211676	0.0009197104994920058	0.000967183818588315	0.0009682483879954328	0.0009951818679313229	0.0009954385638399005	0.0010245408070067867	0.0010239100981730743	0.0010845867303590495	0.001082016031271064	0.0576346799180528	0.05591677095864833	-0.00011103886837529608	-0.0002469720982398449	-0.00011106259589191425	-0.0002470248728934088
0.9717886647474951	0.0009167230228479688	0.0009191298244247519	0.0009665633661207539	0.0009676271139262186	0.0009945376284401168	0.000994794186670619	0.001023871335861966	0.0010232412578019274	0.0010838647566387572	0.00108129642356815	0.0576227264835589	0.05590517578499171	-0.00011033648696050224	-0.00024688857995330826	-0.00011036006872140736	-0.0002469413464572523
0.9776441803106027	0.0009161444567912974	0.0009185493372488894	0.0009659431208983068	0.0009670060474635617	0.000993893608083377	0.000994150028657355	0.0010232020967327817	0.0010225726490698957	0.0010831430425986973	0.0010805770742164384	0.057610769773329164	0.055893577432552376	-0.00010963811572349547	-0.00024680411572194916	-0.00010966155252624399	-0.0002468568738575039
0.9835349783005937	0.0009155660799833065	0.000917969040203486	0.000965323085300974	0.0009663851909904396	0.000993249809324901	0.0009935060922644698	0.0010225330921715035	0.0010219042745271347	0.0010824215909738986	0.0010798579859428615	0.05759880981946964	0.05588197593247975	-0.00010894373574597827	-0.0002467187087285272	-0.00010896702838489314	-0.00024677145827781133
0.9894612713118381	0.0009149878946489449	0.000917388935520375	0.0009647032617008648	0.0009657645468819359	0.0009926062346202055	0.0009928623799480526	0.0010218643247216933	0.0010212361367151026	0.0010817004044897823	0.0010791391614647886	0.057586846653949995	0.05587037131577991	-0.0001082533281527992	-0.0002466323621383715	-0.00010827647741844248	-0.0002466851028836703
0.9954232732196957	0.0009144099030060023	0.0009168090254241979	0.0009640836524622544	0.000965144117505278	0.0009919628864165713	0.0009922188941559485	0.0010211957969182596	0.001020568238166613	0.0010809794858622228	0.0010784206034900768	0.057574880308597726	0.05585876361332824	-0.0001075668741128688	-0.00024654507910010226	-0.00010758988079256904	-0.000246597810824728
1.0014211991882311	0.0009138321072651402	0.0009162293121324431	0.0009634642599416115	0.0009645239052198803	0.000991319767153086	0.0009915756373278112	0.0010205275112874937	0.0010199005814058777	0.0010802588377975847	0.0010777023147171237	0.0575629108151035	0.05584715285586435	-0.0001068843548387155	-0.0002464568627432717	-0.00010690721971613748	-0.00024650958523067534
1.0074552656779823	0.0009132545096299466	0.000915649797855493	0.0009628450864876584	0.0009639039123773977	0.0009906768792607	0.0009909326118951551	0.0010198594703471288	0.001019233168948562	0.001079538462992792	0.001076984297834923	0.05755093820501569	0.05583553907399139	-0.00010620575158808154	-0.000246367716181084	-0.00010622847544315694	-0.00024642042921457774
1.013525690453769	0.000912677112296964	0.0009150704847966528	0.000962226134441402	0.0009632841413217562	0.0009900342251622566	0.0009902898202813898	0.0010191916766063808	0.0010185660033018222	0.0010788183641353634	0.001076266555523106	0.0575389625097483	0.055823922298179056	-0.00010553104566375648	-0.0002462776425087576	-0.00010555362927308631	-0.0002463303458727084
1.0196326925925556	0.00091209991745574	0.0009144913751522083	0.0009616074061361877	0.0009626645943892093	0.0009893918072725555	0.000989647264901874	0.0010185241325660003	0.0010178990869643648	0.0010780985439034804	0.001075549090452007	0.057526983760573365	0.05581230255876283	-0.00010486021841345228	-0.00024618664480205443	-0.00010488266255040402	-0.00024623933828174516
1.0257764924913542	0.0009115229272888653	0.000913912471111454	0.0009609889038977416	0.0009620452739083772	0.0009887496279983902	0.0009890049481639629	0.0010178568407183226	0.001017232422426488	0.001077379004966031	0.001074831905282708	0.057515001988626385	0.05580067988594279	-0.00010419325123202372	-0.0002460947261211932	-0.000104215556665746	-0.0002461474095006855
1.0319573118751795	0.0009109461439720169	0.000913333774856745	0.0009603706300442153	0.0009614261822002945	0.0009881076897385933	0.0009883628724670537	0.0010171898035473141	0.001016566012170138	0.0010766597499826654	0.0010741150026670968	0.05750301722490445	0.055789054309788935	-0.00010353012555976149	-0.00024600188950585355	-0.00010355229305676616	-0.000246054562571707
1.0381753738050519	0.0009103695696739983	0.0009127552885635317	0.0009597525868862284	0.0009608073215784524	0.0009874659948840958	0.0009877210402026268	0.0010165230235286212	0.0010158998586689474	0.0010759407816038507	0.0010733983852479136	0.0574910295002677	0.05577742586023376	-0.00010287082288425176	-0.00024590813797856215	-0.00010289285320740083	-0.00024596080051722535
1.0444309026860459	0.0009097932065567855	0.0009121770144004096	0.0009591347767269251	0.000960188694348852	0.00098682454581796	0.0009870794537543094	0.0010158565031296246	0.001015233964388297	0.0010752221024709259	0.001072682055658815	0.05747903884543525	0.055765794567076594	-0.00010221532474091743	-0.00024581347454441516	-0.00010223721864893731	-0.00024586612634139304
1.05072412427539	0.0009092170567755681	0.0009115989545291582	0.0009585172018620055	0.0009595703028100435	0.0009861833449154355	0.0009864381154979056	0.0010151902448094863	0.00101456833178536	0.0010745037152161529	0.0010719660165244196	0.057467045290995514	0.05575416045998608	-0.00010156361271189407	-0.00024571790218808065	-0.00010158537096077724	-0.00024577054303087653
1.057055265690613	0.0009086411224787925	0.0009110211111047853	0.000957899864579785	0.0009589521492531735	0.0009855423945440117	0.000985797027801459	0.0010145242510192004	0.0010139029633091515	0.0010737856224627754	0.0010712502704603667	0.05745504886739475	0.05574252356849792	-0.00010091566842765354	-0.00024562142387582475	-0.00010093729176981203	-0.00024567405355213623
1.0634245554177415	0.0009080654058082067	0.0009104434862755721	0.0009572827671612355	0.0009583342359620385	0.0009849016970634597	0.000985156193025294	0.0010138585242016433	0.0010132378614005832	0.0010730678268250724	0.001070534820073373	0.05744304960494192	0.055730883922012836	-0.00010027147356779509	-0.00024552404255676064	-0.00010029296275196331	-0.00024557666085420204
1.0698322233195456	0.0009074899088989023	0.0009098660821831144	0.0009566659118800309	0.000957716565213124	0.0009842612548258804	0.0009845156135220665	0.0010131930667916283	0.0010125730284925103	0.001072350330908413	0.0010698196679612823	0.05743104753381491	0.055719241549800805	-9.963100986076778e-05	-0.00024542576116109993	-9.965236563228008e-05	-0.00024547836786775745
1.0762785006438331	0.000906914633879355	0.0009092889009623647	0.0009560493010025933	0.0009570991392756524	0.0009836210701757552	0.0009838752916368088	0.001012527881215949	0.001011908467009782	0.0010716331373093078	0.001069104816713121	0.057419042684053075	0.05570759648099996	-9.899425908339865e-05	-0.0002453265825982376	-9.901548218452239e-05	-0.0002453791775035019
1.0827636200317978	0.0009063395828714782	0.0009087119447416855	0.0009554329367881507	0.0009564819604116372	0.000982981145450004	0.000983235229706989	0.0010118629698934389	0.001011244179369299	0.001070916248615475	0.0010683902689091623	0.05740703508555574	0.05569594874461669	-9.836120306291884e-05	-0.00024522650976008253	-9.838229423202172e-05	-0.00024527909265265047
1.089287815526412	0.000905764757990659	0.0009081352156428836	0.0009548168214887708	0.0009558650308759256	0.0009823414829780181	0.0009825954300625526	0.0010111983352350201	0.00101058016798006	0.0010701996674058883	0.0010676760271209724	0.05739502476809376	0.05568429836952454	-9.773182367651956e-05	-0.0002451255455194201	-9.775278364852757e-05	-0.000245178116188266
1.0958513225808764	0.0009051901613458061	0.000907558715781262	0.0009542009573494196	0.0009552483529162467	0.0009817020850817267	0.0009819558950259757	0.0010105339796437547	0.0010099164352432158	0.0010694833962508366	0.001066962093911474	0.0573830117612976	0.05567264538446812	-9.710610285125487e-05	-0.00024502369272880187	-9.712693235826297e-05	-0.0002450762509648152
1.1024543780671139	0.0009046157950393928	0.000906982447265657	0.0009535853466080038	0.0009546319287732591	0.000981062954075638	0.0009813166269123106	0.0010098699055148957	0.0010092529835521184	0.0010687674377119775	0.0010662484718349935	0.05737099609466302	0.055660989818060225	-9.648402256531852e-05	-0.0002449209542224884	-9.65047223359522e-05	-0.00024497349981669747
1.1090972202843215	0.0009040416611675045	0.0009064064121984951	0.0009529699914954197	0.0009540157606806035	0.0009804240922668907	0.0009806776280292427	0.0010092061152359457	0.0010085898152923782	0.001068051794342399	0.0010655351634373306	0.057358977797556374	0.05564933169878262	-9.586556484826592e-05	-0.0002448173328160608	-9.588613560686243e-05	-0.00024486986555774526
1.115780088967567	0.0009034677618198824	0.0009058306126758279	0.0009523548942356059	0.0009533998508649501	0.0009797855019553017	0.0009800389006771415	0.0010085426111867	0.0010079269328419163	0.001067336468686673	0.0010648221712558047	0.05734695689920249	0.05563767105498732	-9.525071178012601e-05	-0.0002447128313035063	-9.527115424849686e-05	-0.0002447653509844716
1.1225032252964444	0.0009028940990799723	0.0009052550507873833	0.0009517400570455915	0.0009527842015460442	0.0009791471854334313	0.0009794004471491012	0.001007879395739314	0.0010072643385710114	0.0010666214632809195	0.0010641094978193196	0.057334933428697755	0.05562600791489458	-9.463944549296943e-05	-0.0002446074524600217	-9.465976038958157e-05	-0.0002446599588724896
1.1292668719037753	0.0009023206750249617	0.0009046797286166069	0.0009511254821355376	0.0009521688149367568	0.0009785091449866152	0.0009787622697310073	0.0010072164712583364	0.0010066020348423598	0.00106590678065285	0.0010633971456484113	0.05732290741500027	0.055614342306597904	-9.403174817172733e-05	-0.0002445011990432344	-9.405193621099539e-05	-0.0002445536919782054
1.1360712728843656	0.0009017474917258348	0.000904104648240713	0.000950511171708795	0.0009515536932431373	0.0009778713828930237	0.0009781243707015716	0.0010065538401007811	0.0010059400240111263	0.0010651924233218391	0.001062685117255317	0.057310878886939524	0.05560267425805955	-9.342760205233169e-05	-0.0002443940737879291	-9.344766394603354e-05	-0.00024444655303856866
1.1429166738038161	0.0009011745512474185	0.0009035298117307295	0.0009498971279619568	0.0009509388386644595	0.0009772339014237237	0.0009774867523323983	0.0010058915046161762	0.0010052783084249979	0.0010644783937989852	0.0010619734151440271	0.0572988478732079	0.05559100379711334	-9.282698942381096e-05	-0.0002442860794099888	-9.2846925880255e-05	-0.00024433854476949013
1.1498033217073829	0.0009006018556484192	0.0009029552211515442	0.000949283353084893	0.000950324253393276	0.0009765967028427132	0.0009768494168880273	0.0010052294671466073	0.0010046168904242385	0.00106376469458715	0.0010612620418103465	0.05728681440236719	0.055579330951462204	-9.222989262873404e-05	-0.0002441772186070057	-9.224970435246782e-05	-0.0002442296698680346
1.1567314651288954	0.000900029406981481	0.0009023808785619483	0.0009486698492608185	0.0009497099396154615	0.0009759597894069833	0.0009762123666259898	0.0010045677300267867	0.0010039557723417422	0.0010630513281810377	0.0010605509997419467	0.05727477850284492	0.05556765574868359	-9.163629406240548e-05	-0.0002440674940555887	-9.165598175482625e-05	-0.00024411993101139395
1.1637013540997225	0.0008994572072932227	0.0009018067860146881	0.0009480566186663304	0.0009490958995102666	0.0009753231633665656	0.0009755756037968556	0.001003906295584098	0.0010032949565030858	0.0010623382970672418	0.001059840291418433	0.05726274020293828	0.055555978216225564	-9.104617617314292e-05	-0.0002439569084107529	-9.106574053246996e-05	-0.0002440093308555269
1.1707132401577995	0.0008988852586242962	0.0009012329455565132	0.0009474436634714682	0.0009484821352503753	0.0009746868269645974	0.0009749391306442982	0.001003245166138658	0.001002634445226593	0.001061625603724313	0.0010591299193114022	0.05725069953081111	0.055544298381408376	-9.045952146338743e-05	-0.00024384546430844534	-9.047896318456483e-05	-0.00024389787203685231
1.177767376356704	0.0008983135630094205	0.0009006593592282144	0.0009468309858397554	0.0009478686490019414	0.0009740507824373558	0.0009743029494051298	0.0010025843440033646	0.0010019742408233713	0.0010609132506228095	0.0010584198858844922	0.05723865651449735	0.05553261627142215	-8.987631249027239e-05	-0.00024373316436607229	-8.989563226487196e-05	-0.00024378555717294303
1.1848640172747877	0.0008977421224774372	0.0009000860290646814	0.0009462185879282554	0.0009472554429246507	0.0009734150320143208	0.0009736670623093658	0.001001923831483955	0.0010013143455973848	0.0010602012402253626	0.0010577101935934528	0.057226611181899374	0.05552093191333391	-8.929653186433295e-05	-0.000243620011178447	-8.931573038055418e-05	-0.0002436723888588066
1.1920034190243662	0.0008971709390513592	0.0008995129570949484	0.0009456064718876253	0.0009466425191717691	0.0009727795779182296	0.0009730314715802777	0.0010012636308790628	0.0010006547618455026	0.001059489574986736	0.0010570008448862035	0.05721456356078639	0.05550924533408308	-8.872016225085211e-05	-0.00024350600732039873	-8.873924019343893e-05	-0.0002435583696690502
1.1991858392609598	0.0008966000147484121	0.0008989401453422392	0.0009449946398621612	0.0009460298798901945	0.0009721444223651269	0.0009723961794344465	0.0010006037444802705	0.0009999954918575508	0.0010587782573538852	0.0010562918422028892	0.057202513678798965	0.05549755656047845	-8.814718636993013e-05	-0.0002433911553462731	-8.81661444207954e-05	-0.00024344350215979582
1.2064115371925936	0.0008960293515800899	0.0008983675958240155	0.0009443830939898542	0.0009454175272205056	0.000971509567564421	0.000971761188081806	0.000999944174572168	0.0009993365379163737	0.0010580672897660191	0.0010555831879759407	0.05719046156344665	0.05548586561920714	-8.757758699670659e-05	-0.0002432754577902374	-8.759642583448801e-05	-0.00024332778886546058
1.2136807735891502	0.0008954589515521929	0.0008977953105520274	0.0009437718364024362	0.0009448054632970171	0.0009708750157189342	0.0009711264997257127	0.0009992849234324059	0.0009986779022978873	0.0010573566746546548	0.0010548748846301403	0.0571784072421126	0.05547417253682818	-8.701134696191548e-05	-0.00024315891716650273	-8.703006726126783e-05	-0.00024321123229847919
1.2209938107917835	0.0008948888166648888	0.0008972232915323624	0.0009431608692254417	0.0009441936902478303	0.0009702407690249552	0.0009704921165629906	0.0009986259933317534	0.0009980195872711362	0.0010566464144436897	0.0010541669345826774	0.057166350742044625	0.05546247733977574	-8.644844915121908e-05	-0.0002430415359669369	-8.646705158404933e-05	-0.0002430938349526901
1.2283509127223842	0.0008943189489127495	0.0008966515407654894	0.0009425501945782509	0.0009435822101948843	0.0009696068296723033	0.000969858040783983	0.000997967386534155	0.0009973615950983458	0.001055936511549449	0.0010534593402432091	0.057154292090365474	0.05545078005435627	-8.58888765061655e-05	-0.00024292331666325717	-8.590736174125813e-05	-0.00024297559930042123
1.2357523448931043	0.0008937493502848076	0.0008960800602463152	0.0009419398145741445	0.0009429710252540121	0.0009689731998443706	0.0009692242745726139	0.0009973091052967854	0.0009967039280349892	0.0010552269683807586	0.0010527521040139287	0.05714223131406932	0.055439080706754844	-8.533261202431364e-05	-0.00024280426170680824	-8.53509807272057e-05	-0.00024285652779315603
1.2431983744159416	0.0008931800227646027	0.0008955088519642243	0.0009413297313203625	0.0009423601375349864	0.000968339881718185	0.0009685908201064346	0.0009966511518701092	0.000996046588329831	0.0010545177873390011	0.0010520452282896148	0.057130168440017684	0.05542737932303061	-8.477963875923311e-05	-0.00024268437352714667	-8.479789159231144e-05	-0.0002427366228611727
1.2506892700123766	0.0008926109683302299	0.0008949379179031348	0.000940719946918146	0.0009417495491415788	0.0009677068774644613	0.0009679576795566875	0.0009959935284979337	0.0009953895782249917	0.0010538089708181765	0.0010513387154576993	0.057118103494947614	0.05541567592911647	-8.422993982099003e-05	-0.00024256365453376172	-8.424807744294993e-05	-0.00024261588691287805
1.2582253020230734	0.0008920421889543872	0.0008943672600415494	0.0009401104634627957	0.0009411392621716112	0.0009670741892476546	0.0009673248550883575	0.0009953362374174673	0.0009947328999560076	0.0010531005212049654	0.0010506325678983368	0.05710603650546716	0.055403970550825056	-8.368349837609146e-05	-0.0002424421071146876	-8.370152144264453e-05	-0.00024249432233727775
1.2658067424176331	0.0008914736866044302	0.0008937968803525959	0.0009395012830437251	0.0009405292787170049	0.000966441819226019	0.000966692348860221	0.0009946792808593812	0.0009940765557518772	0.0010523924408787915	0.0010499267879844475	0.05709396749805974	0.05539226321384175	-8.314029764745767e-05	-0.00024231973363592063	-8.315820681127628e-05	-0.00024237193150111747
1.2734338648044117	0.0008909054632424191	0.0008932267808040877	0.0009388924077445191	0.0009399196008638433	0.0009658097695516642	0.0009660601630249134	0.0009940226610478623	0.000993420547835132	0.0010516847322118857	0.0010492213780817995	0.05708189649907458	0.0553805539437288	-8.260032091511604e-05	-0.00024219653644286243	-8.261811682548637e-05	-0.00024224871674960458
1.2811069444403917	0.0008903375208251665	0.0008926569633585659	0.0009382838396429745	0.0009393102306924114	0.0009651780423706055	0.0009654282997289735	0.0009933663802006716	0.000992764878421885	0.0010509773975693447	0.001048516340549057	0.05706982353474081	0.05536884276593102	-8.206355151659656e-05	-0.00024207251786106943	-8.208123481985574e-05	-0.00024212468040912816
1.2888262582411194	0.0008897698613042872	0.0008920874299733509	0.000937675580811162	0.0009387011702772616	0.0009645466398228185	0.0009647967611128979	0.0009927104405292025	0.000992109549721887	0.001050270439309193	0.0010478116777378457	0.0570577486311601	0.0553571297057617	-8.152997284587016e-05	-0.00024194768019217272	-8.154754418519122e-05	-0.00024199982478181892
1.296592084790695	0.000889202486626253	0.0008915181826005964	0.0009370676333154801	0.0009380924216872614	0.0009639155640423078	0.0009641655493112128	0.0009920548442385391	0.0009914545639385954	0.0010495638597824495	0.0010471073919928206	0.05704567181430586	0.05534541478842014	-8.099956835458388e-05	-0.00024182202571748634	-8.101702836980917e-05	-0.00024187415214857455
1.3044047043518285	0.0008886353987324397	0.0008909492231873374	0.0009364599992167089	0.000937483986985651	0.0009632848171571462	0.0009635346664525136	0.0009913995935275158	0.0009907999232692236	0.0010488576613331916	0.0010464034856517241	0.05703359311002644	0.05533369803897985	-8.047232155220657e-05	-0.00024169555669739662	-8.048967088003511e-05	-0.00024174766477025322
1.312264398875954	0.0008880685995591767	0.00089038055367554	0.0009358526805700597	0.0009368758682300948	0.0009626544012895429	0.0009629041146595287	0.0009907446905887743	0.0009901456299047985	0.0010481518462986117	0.00104569996104545	0.05702151254404797	0.05532197948239032	-7.994821600586927e-05	-0.00024156827537050174	-7.99654552798984e-05	-0.00024162036488592498
1.320171452013404	0.0008875020910377964	0.0008898121760021502	0.0009352456794252331	0.0009362680674727326	0.0009620243185558898	0.0009622738960491706	0.0009900901376088172	0.000989491686030225	0.0010474464170090842	0.0010449968204981042	0.05700943014196568	0.05531025914348687	-7.942723534023338e-05	-0.00024144018395313993	-7.944436519102815e-05	-0.0002414922547122611
1.3281261491236485	0.000886935875094692	0.0008892440920991521	0.0009346389978264744	0.0009356605867602433	0.0009613945710668314	0.0009616440127326006	0.000989435936768079	0.0009888380938243412	0.0010467413757882331	0.0010442940663270735	0.05699734592925566	0.055298537046977604	-7.890936323808745e-05	-0.0002413112846401111	-7.892638429290999e-05	-0.00024136333644400598
1.3361287772855897	0.0008863699536513592	0.0008886763038936105	0.0009340326378126244	0.000935053428133891	0.0009607651609273073	0.0009610144668152795	0.0009887820902409726	0.0009881848554599785	0.0010460367249529867	0.0010435917008430851	0.056985259931266956	0.055286813217453976	-7.839458344049977e-05	-0.0002411815796050376	-7.841149632381583e-05	-0.00024123361225586448
1.3441796253079266	0.000885804328624453	0.0008881088133077262	0.0009334266014171773	0.0009344465936295817	0.0009601360902366204	0.000960385260397021	0.0009881286001959563	0.0009875319731040162	0.0010453324668136506	0.0010428897263502668	0.056973172173225936	0.055275087679385215	-7.788287974691555e-05	-0.00024105107099975376	-7.789968507965206e-05	-0.0002411030842987827
1.352278983739575	0.0008852390019258368	0.0008875416222588895	0.0009328208906683305	0.0009338400852779244	0.000959507361088481	0.0009597563955720622	0.0009874754687955887	0.0009868794489174492	0.001044628603673963	0.0010421881451462222	0.05696108268023827	0.055263360457119666	-7.73742360147267e-05	-0.00024091976095336198	-7.739093441485462e-05	-0.0002409717547023904
1.3604271448801535	0.0008846739754626367	0.000886974732659727	0.0009322155075890522	0.0009332339051042755	0.0009588789755710833	0.0009591278744291045	0.0009868226981965913	0.0009862272850554403	0.0010439251378311695	0.0010414869595220828	0.05694899147727845	0.055251631574890596	-7.686863615972289e-05	-0.00024078765157234394	-7.688522824272903e-05	-0.00024083962557536198
1.3686244027905345	0.0008841092511372888	0.0008864081464181555	0.0009316104541971204	0.0009326280551288026	0.0009582509357671459	0.000958499699051382	0.0009861702905499049	0.000985575483667382	0.0010432220715760766	0.001040786171762576	0.056936898589204685	0.05523990105680887	-7.636606415738906e-05	-0.00024065474494466832	-7.63825505348606e-05	-0.0002407066990032236
1.3768710533034536	0.0008835448308475889	0.0008858418654374335	0.0009310057325051834	0.0009320225373665351	0.0009576232437539678	0.0009578718715167135	0.00098551824800075	0.000984924046896955	0.0010425194071931197	0.0010400857841460927	0.05692480404075486	0.05522816892686759	-7.586650404112216e-05	-0.00024052104313360134	-7.588288532180826e-05	-0.00024057297705029623
1.3851673940341884	0.000882980716486754	0.0008852758916162146	0.0009304013445208269	0.0009314173538274247	0.0009569959016035016	0.000957244393897562	0.0009848665726886903	0.0009842729768821928	0.0010418171469604338	0.0010393857989447466	0.05691270785653716	0.05521643520894235	-7.536993990285568e-05	-0.00024038654817928884	-7.538621669278545e-05	-0.0002404384617580857
1.3935137243912972	0.0008824169099434642	0.0008847102268485943	0.0009297972922466107	0.0009308125065163927	0.0009563689113824006	0.0009566172682610936	0.0009842152667476887	0.0009836222757555295	0.0010411152931499087	0.0010386862184244407	0.056900610061047005	0.05520469992678746	-7.487635589396857e-05	-0.00024025126210161507	-7.489252879603475e-05	-0.00024030315514636524
1.4019103455874267	0.0008818534131019204	0.0008841448730241717	0.0009291935776801406	0.0009302079974333973	0.0009557422751520782	0.0009559904966692321	0.000983564332306167	0.0009829719456438805	0.0010404138480272606	0.0010379870448449357	0.056888510678650236	0.05519296310404561	-7.438573622484124e-05	-0.00024011518689792677	-7.44018058387863e-05	-0.0002401670592122318
1.410357560650181	0.0008812902278418945	0.0008835798320280937	0.0009285902028141145	0.00092960382857348	0.0009551159949687656	0.000955364081178723	0.000982913771487072	0.0009823219886686814	0.0010397128138520972	0.0010372882804599104	0.056876409733598754	0.05518122476423651	-7.389806516513303e-05	-0.00023997832454372703	-7.391403208734104e-05	-0.00024003017593041132
1.4188556744330574	0.0008807273560387788	0.0008830151057411089	0.0009279871696363811	0.0009290000019268247	0.0009544900728835672	0.0009547380238411854	0.0009822635864079256	0.0009816724069459622	0.0010390121928779748	0.0010365899275170262	0.05686430725001931	0.055169484930768	-7.341332704319248e-05	-0.0002398406769906769	-7.342919186763275e-05	-0.00023989250725486855
1.4274049936264492	0.0008801647995636471	0.0008824506960396223	0.0009273844801299986	0.0009283965194788157	0.0009538645109425312	0.00095411232670317	0.0009816137791808985	0.0009810232025863994	0.0010383119873524776	0.0010358919882579958	0.05685220325192189	0.055157743626926395	-7.293150624679279e-05	-0.00023970224616862157	-7.294726956428438e-05	-0.00023975405511489356
1.4360058267687137	0.0008796025602832984	0.0008818866047957495	0.00092678213627329	0.0009277933832100925	0.0009532393111866923	0.0009534869918062282	0.0009809643519128604	0.0009803743776953852	0.0010376121995172706	0.0010351944649186478	0.05684009776319304	0.05514600087588657	-7.245258722358983e-05	-0.0002395630339863397	-7.246824962176684e-05	-0.00023961482141915402
1.4446584842573071	0.0008790406400603126	0.000881322833877362	0.0009261801400398941	0.0009271905950966058	0.0009526144756521381	0.0009528620211869515	0.0009803153067054443	0.0009797259343730792	0.0010369128316081698	0.001034497359728987	0.05682799080760394	0.05513425670070436	-7.197655448017148e-05	-0.00023942304232879574	-7.199211654378146e-05	-0.00023947480805291965
1.453363278359986	0.000878479040753105	0.0008807593851481506	0.00092557849339883	0.0009265881571096765	0.000951990006370068	0.0009522374168770539	0.000979666645655111	0.0009790778747144778	0.0010362138858552113	0.0010338006749132688	0.056815882408806924	0.055122511124322246	-7.150339258261279e-05	-0.00023928227305830552	-7.151885489347504e-05	-0.0002393340168790059
1.4621205232260774	0.0008779177642159759	0.0008801962604676696	0.000924977198314548	0.0009259860712160482	0.0009513659053668518	0.0009516131809034071	0.0009790183708532026	0.0009784302008094671	0.001035515364482711	0.0010331044126900579	0.05680377259033278	0.05511076416956673	-7.103308615684367e-05	-0.00023914072801548003	-7.104844929386317e-05	-0.00023919244973821807
1.470930534897817	0.0008773568122991689	0.0008796334616913968	0.0009243762567469917	0.0009253843393779488	0.0009507421746640849	0.0009509893152881194	0.0009783704843860112	0.0009777829147428927	0.0010348172697093362	0.0010324085752722956	0.05679166137559503	0.05509901585915168	-7.056561988811466e-05	-0.00023899840901747682	-7.058088442710164e-05	-0.00023905010844754715
1.4797936313217521	0.0008767961868489195	0.0008790709906707821	0.0009237756706516504	0.0009247829635531471	0.0009501188162786553	0.0009503658220485815	0.0009777229883348383	0.0009771360185946154	0.00103411960374817	0.0010317131648673698	0.05677954878789185	0.05508726621567427	-7.01009785213022e-05	-0.00023885531785861058	-7.011614503537461e-05	-0.00023890699480230704
1.48871013236022	0.0008762358897075098	0.0008785088492533048	0.0009231754419796187	0.000924181945695006	0.0009494958322227951	0.0009497427031975341	0.0009770758847760534	0.0009764895144395727	0.0010334223688067761	0.0010310181836771773	0.056767434850400866	0.05507551526161868	-6.963914686138051e-05	-0.00023871145631162993	-6.96542159204297e-05	-0.00023876311057444144
1.4976803598028874	0.0008756759227133219	0.0008779470392825222	0.0009225755726776517	0.0009235812877525422	0.0009488732245041427	0.000949119960743122	0.0009764291757811582	0.0009758434043478439	0.0010327255670872662	0.0010303236338981886	0.05675531958618496	0.05506376301935811	-6.918010977283173e-05	-0.0002385668261257745	-6.919508194395962e-05	-0.00023861845751380062
1.5067046373783677	0.0008751162877008926	0.0008773855625981302	0.0009219760646882246	0.0009229809916704861	0.0009482509951258026	0.0009484975966889546	0.0009757828634168494	0.0009751976903847066	0.0010320292007863683	0.0010296295177215189	0.05674320301819071	0.055052009511147096	-6.872385217975702e-05	-0.000238421429026886	-6.87387280272761e-05	-0.0002384730373468924
1.5157832907659001	0.000874556986500966	0.0008768244210360112	0.0009213769199495901	0.0009223810593893355	0.0009476291460864076	0.0009478756130341685	0.0009751369497450787	0.0009745523746107067	0.0010313332720954917	0.001028935837332992	0.05673108516924678	0.05504025475913426	-6.827035906638301e-05	-0.00023827526671890698	-6.828513915149714e-05	-0.00023832685177696544
1.5249166476071065	0.0008739980209405482	0.0008762636164282919	0.0009207781403958329	0.0009217814928454154	0.0009470076793801712	0.0009472540117734852	0.0009744914368231144	0.0009739074590817109	0.0010306377832007938	0.0010282425949132078	0.05671896606206782	0.05502849878535036	-6.781961547663168e-05	-0.00023812834088224322	-6.783430035794263e-05	-0.00023817990248575782
1.5341050375178134	0.0008734393928429585	0.000875703150603394	0.0009201797279569317	0.0009211822939709344	0.0009463865969969577	0.0009466327948972662	0.0009738463267036044	0.0009732629458489763	0.0010299427362832462	0.0010275497926376057	0.056706845719250144	0.05501674161171862	-6.737160651434926e-05	-0.00023798065317454098	-6.738619674738489e-05	-0.0002380321911302219
1.5433487920999491	0.0008728811040278892	0.0008751430253860926	0.0009195816845588147	0.0009205834646940438	0.0009457659009223314	0.0009460119643915867	0.0009732016214346423	0.0009726188369592073	0.0010292481335187073	0.001026857432676539	0.05669472416327996	0.055004983260047144	-6.692631734324384e-05	-0.00023783220523024284	-6.694081348047887e-05	-0.00023788371934443941
1.5526482449535108	0.0008723231563114554	0.0008745832425975699	0.0009189840121234188	0.0009199850069388993	0.0009451455931376279	0.0009453915222382821	0.0009725573230598241	0.0009719751344546272	0.0010285539770779847	0.0010261655171953372	0.05668260141652506	0.05499322375203605	-6.648373318703799e-05	-0.00023768299866114284	-6.649813577856017e-05	-0.00023773448874192527
1.5620037316886017	0.0008717655515062457	0.0008740238040554619	0.0009183867125687424	0.0009193869226257061	0.0009445256756200011	0.000944771470415008	0.00097191343361831	0.0009713318403730216	0.001027860269126897	0.0010254740483543663	0.0566704775012409	0.05498146310927206	-6.60438393292398e-05	-0.00023753303505513745	-6.605814892209072e-05	-0.00023758450091013184
1.5714155899375468	0.0008712082914213896	0.0008734647115739277	0.0009177897878089152	0.0009187892136707964	0.0009439061503425009	0.0009441518108953167	0.0009712699551448954	0.0009706889567478275	0.0010271670118263572	0.0010247830283091135	0.056658352439566864	0.05496970135323452	-6.560662111333715e-05	-0.0002373823159774746	-6.562083825144976e-05	-0.00023743375741336337
1.580884159367074	0.0008706513778625963	0.0008729059669636908	0.0009171932397542433	0.0009181918819866724	0.0009432870192741143	0.000943532545648701	0.0009706268896700674	0.0009700464856081729	0.001026474207332425	0.0010240924592102372	0.05664622625353492	0.05495793850528942	-6.517206394286018e-05	-0.00023723084297014307	-6.518618916777352e-05	-0.00023728225979532946
1.5904097816905756	0.0008700948126322216	0.0008723475720321007	0.0009165970703112788	0.0009175949294820712	0.0009426682843798447	0.0009429136766406583	0.000969984239220066	0.0009694044289789521	0.0010257818577963827	0.001023402343203645	0.05663409896505543	0.05494617458669588	-6.474015328127025e-05	-0.0002370786175520112	-6.475418713145636e-05	-0.0002371300095742046
1.5999928006804371	0.0008695385975293145	0.0008717895285831856	0.0009160012813828698	0.000916998358062023	0.0009420499476207534	0.0009422952058327598	0.0009693420058169524	0.000968762788880885	0.0010250899653648	0.0010227126824305566	0.056621970595933116	0.05493440961860227	-6.431087465200852e-05	-0.00023692564121879922	-6.432481766313614e-05	-0.000236977008245709
1.6096335621804478	0.0008689827343496784	0.0008712318384177094	0.0009154058748682243	0.0009164021696279089	0.0009414320109540397	0.0009416771351826979	0.0009687001914786682	0.0009681215673305806	0.0010243985321796028	0.0010220234790275745	0.05660984116785644	0.054922643622049315	-6.388421363810043e-05	-0.00023677191544135834	-6.389806634329864e-05	-0.00023682325728183184
1.6193324141182788	0.0008684272248859218	0.0008706745033332248	0.0009148108526629669	0.0009158063660775218	0.0009408144763330898	0.0009410594666443631	0.0009680587982191035	0.0009674807663406016	0.0010237075603781423	0.0010213347351267488	0.05659771070240685	0.054910876617968396	-6.346015588296061e-05	-0.00023661744166911247	-6.347391881231929e-05	-0.00023666875813119215
1.6290897065180392	0.0008678720709275141	0.0008701175251241292	0.0009142162166591984	0.000915210949305121	0.0009401973457075402	0.000940442202167889	0.0009674178280481512	0.0009668403879195238	0.001023017052093261	0.0010206464528556478	0.05658557922104773	0.05489910862718372	-6.303868708977534e-05	-0.00023646222132731043	-6.305236077074755e-05	-0.0002365135122195383
1.6389057915129117	0.0008673172742608442	0.0008695609055817232	0.0009136219687455558	0.0009146159212014975	0.0009395806210233399	0.0009398253436997269	0.0009667772829717846	0.0009662004340720054	0.0010223270094533653	0.0010199586343374268	0.05657344674513932	0.054887339670411255	-6.261979302160658e-05	-0.0002363062558175255	-6.263337797868945e-05	-0.0002363575209479163
1.6487810233578566	0.000866762836669271	0.0008690046464942596	0.0009130281108072699	0.0009140212836540265	0.0009389643042228117	0.0009392088931826988	0.0009661371649921056	0.0009655609067988451	0.001021637434582487	0.001019271281690891	0.05656131329592398	0.054875569768261225	-6.220345950146144e-05	-0.00023614954651832165	-6.221695625657081e-05	-0.00023620078569577818
1.6587157584424002	0.0008662087599331794	0.0008684487496470037	0.0009124346447262217	0.000913427038546733	0.0009383483972447118	0.0009385928525560593	0.0009654974761074164	0.0009649218080970474	0.0010209483296003568	0.0010185843970305696	0.056549178894538484	0.05486379894123337	-6.178967241203537e-05	-0.00023599209478392114	-6.180308148434621e-05	-0.0002360433078172075
1.6687103553034934	0.0008656550458300438	0.0008678932168222907	0.0009118415723810107	0.0009128331877603483	0.0009377329020242967	0.0009379772237555639	0.0009648582183122872	0.000964283139959891	0.0010202596966224758	0.0010178979824667842	0.056537043562008685	0.05485202720972521	-6.137841769577462e-05	-0.0002358339019445932	-6.139173960182515e-05	-0.00023588508864300084
1.6787651746384535	0.0008651016961344724	0.0008673380497995771	0.0009112488956470063	0.0009122397331723676	0.000937117820493381	0.0009373620087135235	0.0009642193935976125	0.0009636449043769866	0.0010195715377601768	0.0010172120401057134	0.05652490731925025	0.054840254594027964	-6.096968135545222e-05	-0.00023567496930906873	-6.0982916608949556e-05	-0.0002357261294816393
1.6888805793179813	0.0008645487126182687	0.0008667832503554968	0.0009106566163964075	0.000911646676657112	0.0009365031545803924	0.0009367472093588661	0.0009635810039506774	0.0009630071033343389	0.0010188838551206966	0.0010165265720494616	0.056512770187072243	0.05482848111432255	-6.056344945307157e-05	-0.00023551529816007166	-6.057659856494729e-05	-0.00023556643161559698
1.6990569343992543	0.0008639960970504898	0.000866228820263924	0.00091006473649831	0.0009110540200857915	0.0009358889062104523	0.0009361328276172101	0.0009629430513552249	0.0009623697388144242	0.0010181966508072493	0.0010158415803961348	0.05650063218617134	0.0548167067906905	-6.0159708110602006e-05	-0.00023535488975789942	-6.017277158915785e-05	-0.0002354059963054489
1.7092946071391046	0.0008634438511974948	0.0008656747612960185	0.0009094732578187544	0.0009104617653265565	0.0009352750773054121	0.0009355188654109064	0.0009623055377915161	0.000961732812796234	0.001017509926919086	0.0010151570672398988	0.05648849333714197	0.054804931643102545	-5.975844350975673e-05	-0.00023519374533895188	-5.9771421860733975e-05	-0.0002352448247882888
1.7195939670072704	0.0008628919768230102	0.0008651210752202917	0.0009088821822207987	0.0009098699142445662	0.0009346616697839419	0.0009349053246591183	0.0009616684652363964	0.000961096327255362	0.0010168236855515743	0.001014473034671058	0.056476353660463975	0.05479315569143187	-5.935964189164589e-05	-0.00023503186611492644	-5.937253561799638e-05	-0.0002350829182754255
1.7299553856997325	0.0008623404756881799	0.0008645677638026584	0.0009082915115645697	0.0009092784687020434	0.0009340486855615701	0.0009342922072778757	0.0009610318356633623	0.0009604602841640498	0.001016137928796261	0.0010137894847761187	0.056464213176515544	0.05478137895544275	-5.8963289557276144e-05	-0.00023486925327501074	-5.897609915914842e-05	-0.00023492027795551929
1.7403792371521247	0.0008617893495516209	0.0008640148288064925	0.0009077012477073244	0.0009086874305583361	0.000933436126550762	0.0009336795151801395	0.0009603956510426197	0.0009598246854912594	0.0010154526587409414	0.0010131064196378578	0.056452071905564616	0.05476960145479593	-5.856937286691233e-05	-0.00023470590798305158	-5.858209884200549e-05	-0.0002347569049933329
1.7508658975532332	0.0008612386001694873	0.0008634622719926885	0.0009071113925035161	0.000908096801669982	0.0009328239946609728	0.0009330672502758623	0.0009597599133411591	0.0009591895332027433	0.0010147678774697364	0.0010124238413354012	0.05643992986777504	0.05475782320905133	-5.817787824052151e-05	-0.00023454183137996965	-5.8190521083884006e-05	-0.00023459280052989806
1.76141574535857	0.0008606882292955166	0.0008629100951197118	0.0009065219478048463	0.0009075065838907609	0.0009322122917987145	0.000932455414472051	0.0009591246245228076	0.0009585548292610975	0.0010140835870631512	0.0010117417519442797	0.05642778708320164	0.05474604423766442	-5.778879215735666e-05	-0.00023437702458212195	-5.7801352361441793e-05	-0.00023442796568157176
1.7720291613040315	0.0008601382386810934	0.0008623582999436595	0.0009059329154603296	0.0009069167790717618	0.0009316010198676176	0.0009318440096728329	0.0009584897865483041	0.0009579205756258333	0.001013399789598153	0.001011060153536507	0.05641564357179741	0.05473426455998654	-5.74021011564077e-05	-0.00023421148868305042	-5.7414579210879335e-05	-0.00023426240154139633
1.7827065284196406	0.0008595886300753019	0.0008618068882183154	0.0009053442973163526	0.0009063273890614374	0.0009309901807684877	0.0009312330377795114	0.0009578554013753554	0.0009572867742534413	0.0010127164871482357	0.001010379048180646	0.056403499353406106	0.054722484195271405	-5.701779183555494e-05	-0.00023404522475067857	-5.7030188227530365e-05	-0.0002340961091776561
1.7934482320433673	0.0008590394052249884	0.00086125586169521	0.0009047560952167399	0.000905738415705673	0.0009303797763993828	0.0009306225006906395	0.0009572214709587143	0.0009566534270974572	0.0010120336817834958	0.0010096984379418833	0.05639135444776973	0.05471070316266677	-5.663585085202705e-05	-0.00023387823382925443	-5.6648166066021466e-05	-0.00023392908963451586
1.8042546598350382	0.000858490565874812	0.0008607052221236747	0.0009041683110028065	0.000905149860847842	0.0009297698086556597	0.0009300124003020724	0.0009565879972502302	0.0009560205361085277	0.0010113513755706973	0.001009018324882095	0.05637920887452398	0.05469892148122188	-5.625626492236635e-05	-0.00023371051693915623	-5.626849944038309e-05	-0.00023376134393288117
1.8151262017903238	0.0008579421137673072	0.0008601549712509013	0.0009035809465134267	0.0009045617263288688	0.0009291602794300523	0.0009294027385070363	0.0009559549821989257	0.0009553881032344719	0.0010106695705733462	0.0010083387110599172	0.056367062653200385	0.054687139169881306	-5.587902082222762e-05	-0.00023354207507678137	-5.589117512368874e-05	-0.00023359287306895515
1.8260632502548164	0.000857394050642934	0.0008596051108219946	0.0009029940035850857	0.0009039740139872832	0.000928551190612718	0.0009287935171961874	0.0009553224277510541	0.0009547561304203496	0.0010099882688517532	0.0010076595985308138	0.056354915803229606	0.05467535624749605	-5.550410538630174e-05	-0.00023337290921415788	-5.551617994795782e-05	-0.00023342367801454378
1.8370661999381863	0.000856846378240143	0.0008590556425800368	0.000902407484051951	0.0009033867256592944	0.0009279425440913187	0.0009281847382576815	0.0009546903358501705	0.0009541246196085263	0.0010093074724631143	0.001006980989347153	0.056342768343935666	0.05466357273280875	-5.51315055081214e-05	-0.00023320302029863904	-5.514350080422503e-05	-0.0002332537597172224
1.848135447928429	0.0008562990982954266	0.0008585065682661394	0.0009018213897459269	0.0009027998631788402	0.0009273343417510686	0.0009275764035772306	0.0009540587084371935	0.0009534935727387376	0.001008627183461573	0.0010063028855582712	0.05633062029454	0.054651788644466834	-5.476120814017216e-05	-0.00023303240925337532	-5.4773124642505666e-05	-0.000233083119100419
1.8592713937061955	0.0008557522125433821	0.0008579578896195037	0.0009012357224967172	0.0009022134283776555	0.0009267265854748126	0.0009269685150381717	0.0009534275474504765	0.0009528629917481601	0.0010079474038982958	0.0010056252892105468	0.05631847167416547	0.05464000400101927	-5.439320029394096e-05	-0.00023286107697806369	-5.4405038471525e-05	-0.00023291175706294243
1.8704744391592067	0.0008552057227167621	0.0008574096083774776	0.0009006504841318863	0.00090162742308533	0.0009261192771430702	0.0009263610745215269	0.0009527968548258652	0.0009522328785714687	0.0010072681358215393	0.0010049482023474692	0.05630632250182943	0.05462821882091371	-5.4027469039361065e-05	-0.000232689024346866	-5.40392293588432e-05	-0.00023273967447962063
1.8817449885967616	0.0008546596305465411	0.0008568617262756151	0.0009000656764769245	0.0009010418491293726	0.0009255124186341251	0.0009257540839060686	0.0009521666324967729	0.0009516032351409105	0.001006589381276725	0.0010042716270097125	0.05629417279644845	0.05461643312250093	-5.3664001505041026e-05	-0.00023251625220960248	-5.3675684430688764e-05	-0.0002325668722008567
1.8930834487643238	0.0008541139377619642	0.0008563142450477302	0.000899481301355303	0.0009004567083352704	0.0009249060118240622	0.0009251475450683809	0.0009515368823942371	0.0009509740633863629	0.0010059111423065066	0.001003595565235199	0.056282022576837024	0.05460464692403047	-5.330278487841733e-05	-0.00023234276139283416	-5.33143908717712e-05	-0.000232393351052268
1.9044902288582053	0.0008535686460906121	0.0008557671664259594	0.0008988973605885406	0.0008998720025265537	0.0009243000585868525	0.000924541459882929	0.0009509076064469953	0.0009503453652354107	0.0010052334209508422	0.0010029200190591796	0.05626987186171159	0.054592860243658746	-5.2943806405116034e-05	-0.0002321685526975037	-5.295533592534346e-05	-0.00023221911183524124
1.9159657405403292	0.0008530237572584539	0.0008552204921408175	0.0008983138559962652	0.0008992877335248521	0.0009236945607944016	0.0009239358302221147	0.000950278806581543	0.0009497171426133989	0.0010045562192470662	0.0010022449905142947	0.056257720669683965	0.05458107309944196	-5.2587053389126226e-05	-0.00023199362689990677	-5.259850689286194e-05	-0.0002320441553259056
1.9275103979530908	0.0008524792729899101	0.000854674223921257	0.0008977307893962719	0.0008987039031499657	0.0009230895203166295	0.0009233306579563539	0.0009496504847222067	0.0009490893974435123	0.0010038795392299602	0.0010015704816306553	0.0562455690192711	0.05456928550933958	-5.223251319284167e-05	-0.00023181798475230275	-5.2243891134236276e-05	-0.0002318684822764927
1.9391246177343011	0.0008519351950079058	0.0008541283634947238	0.0008971481626045876	0.000898120513219916	0.0009224849390215169	0.0009227259449541229	0.000949022642791203	0.0009484621316468285	0.001003203382931822	0.0010008964944359037	0.056233416928886434	0.05455749749121388	-5.1880173236845684e-05	-0.00023164162698263713	-5.189147606762812e-05	-0.0002316920934148925
1.9508088190322228	0.0008513915250339332	0.0008535829125872219	0.0008965659774355366	0.0008975375655510192	0.0009218808187751853	0.0009221216930820394	0.0009483952827087132	0.0009478353471424	0.0010025277523825417	0.0010002230309552958	0.05622126441684431	0.0545457090628339	-5.1530020999709936e-05	-0.00023146455429345902	-5.1541249169166636e-05	-0.00023151498944395943
1.9625634235206988	0.0008508482647881066	0.0008530378729233617	0.0008959842357017953	0.0008969550619579383	0.0009212771614419491	0.0009215179042049126	0.0009477684063929452	0.0009472090458473024	0.0010018526496096683	0.0009995500932117587	0.05620911150136324	0.05453392024186801	-5.1182044017980544e-05	-0.00023128676736294818	-5.119319797296934e-05	-0.0002313371710417622
1.9743888554143678	0.0008503054159892242	0.000852493246226431	0.0008954029392144608	0.0008963730042537541	0.0009206739688843916	0.0009209145801858219	0.0009471420157602012	0.0009465832296767204	0.001001178076638484	0.0009988776832259778	0.05619695820056064	0.054522131045894484	-5.083622988614339e-05	-0.00023110826684463737	-5.0847310070926965e-05	-0.00023115863886105648
1.9862855414839768	0.000849762980354824	0.0008519490342184438	0.0008948220897831082	0.0008957913942500219	0.0009200712429634168	0.0009203117228861703	0.0009465161127249446	0.0009459579005439995	0.0010005040354920754	0.0009982058030164553	0.05618480453245924	0.05451034149239288	-5.049256625640902e-05	-0.00023092905336719038	-5.050357311304349e-05	-0.00023097939353136643
1.9982539110717792	0.0008492209596012428	0.000851405238620204	0.0008942416892158593	0.0008952102337568357	0.0009194689855383278	0.0009197093341657525	0.0009458906991998659	0.0009453330603607202	0.000999830528191406	0.0009975344545995889	0.056172650514978745	0.054498551598750264	-5.015104083849753e-05	-0.00023074912753387467	-5.016197480647855e-05	-0.00023079943565532113
2.010294396107033	0.0008486793554436781	0.0008508618611513643	0.0008936617393194413	0.0008946295245828946	0.0009188671984668806	0.0009191074158828268	0.0009452657770959549	0.0009447087110367652	0.0009991575567553862	0.000996863639989741	0.05616049616594688	0.054486761382257234	-4.9811641399936935e-05	-0.00023056848992433765	-4.982250291645646e-05	-0.00023061876581284557
2.0224074311215867	0.0008481381695962422	0.0008503189035304816	0.0008930822418992476	0.0008940492685355585	0.0009182658836053538	0.0009185059698941621	0.0009446413483225598	0.0009440848544803818	0.0009984851232009465	0.000996193361199311	0.05614834150309226	0.054474970860111896	-4.9474355765487255e-05	-0.00023038714109219205	-4.94851452654127e-05	-0.00023043738455788554
2.0345934532655616	0.0008475974037720245	0.0008497763674750835	0.0008925031987594052	0.0008934694674209177	0.0009176650428086147	0.0009179049980551262	0.000944017414787461	0.0009434614925982568	0.0009978132295431102	0.000995523620238807	0.056136186544047575	0.05446318004942034	-4.9139171817327854e-05	-0.0002302050815667922	-4.9149889732931495e-05	-0.00023025529241874065
2.0468529023231294	0.0008470570596831499	0.0008492342547017167	0.0008919246117028349	0.0008928901230438479	0.0009170646779301799	0.0009173045022197312	0.0009433939783969362	0.0009428386272955713	0.0009971418777950643	0.0009948544191169149	0.05612403130635018	0.05445138896719236	-4.880607749480764e-05	-0.00023002231185237365	-4.8816724256162125e-05	-0.0002300724899003126
2.059186220728381	0.0008465171390408391	0.0008486925669260197	0.0008913464825313155	0.0008923112372080871	0.0009164647908222849	0.0009167044842407103	0.0009427710410558273	0.0009422162604760878	0.0009964710699682335	0.0009941857598405805	0.056111875807440294	0.054439597630348856	-4.847506079438957e-05	-0.00022983883242830294	-4.8485636829125045e-05	-0.00022988897748138504
2.0715938535812968	0.0008459776435554633	0.0008481513058627694	0.0008907688130455446	0.000891732811716282	0.0009158653833359458	0.0009161049459695774	0.0009421486046676084	0.000941594394042195	0.0009958008080723493	0.0009935176444150677	0.05609972006466509	0.054427806055714505	-4.814610976927591e-05	-0.00022965464374785638	-4.815661550275352e-05	-0.00022970475561567838
2.084076248663807	0.0008454385749366117	0.0008476104732259515	0.000890191605045207	0.0008911548483700642	0.0009152664573210325	0.0009155058892566982	0.0009415266711344551	0.0009409730298949937	0.0009951310941155277	0.0009928500748440422	0.056087564095274385	0.05441601426002516	-4.781921252968585e-05	-0.0002294697462400519	-4.782964838489362e-05	-0.00022951982473190524
2.0966338564559543	0.0008448999348931429	0.0008470700707288126	0.0008896148603290317	0.0008905773489701084	0.0009146680146263226	0.0009149073159513497	0.0009409052423573118	0.0009403521699343559	0.0009944619301043376	0.0009921830531296372	0.05607540791642766	0.05440422225992371	-4.7494357242675034e-05	-0.000229284140309316	-4.750472364032504e-05	-0.0002293341852346309
2.109267130152151	0.0008443617251332508	0.0008465301000839241	0.0008890385806948613	0.0008900003153161943	0.0009140700570995757	0.0009143092279017865	0.0009402843202359567	0.0009397318160589936	0.000993793318043875	0.0009915165812725301	0.056063251545185246	0.05439243007196391	-4.717153213181641e-05	-0.00022909782633476206	-4.7181829490143545e-05	-0.00022914783750213608
2.1219765256775314	0.0008438239473645182	0.0008459905630032392	0.0008884627679397075	0.0008894237492072754	0.0009134725865875914	0.0009137116269553118	0.0009396639066690717	0.0009391119701665267	0.0009931252599378337	0.0009908506612720108	0.05605109499851929	0.05438063771260458	-4.685072547686714e-05	-0.00022891080466869163	-4.686095421189973e-05	-0.00022896078188699986
2.1347625017044103	0.0008432866032939857	0.0008454514611981586	0.0008878874238598291	0.0008888476524415393	0.0009128756049362906	0.0009131145149583402	0.0009390440035543168	0.0009384926341535559	0.0009924577577885864	0.0009901852951260607	0.05603893829330431	0.054368845198218795	-4.653192561414332e-05	-0.0002287230756394809	-4.654208613969618e-05	-0.00022877301871793154
2.147625519668832	0.0008427496946281988	0.0008449127963795805	0.0008873125502507749	0.0008882720268164688	0.0009122791139907594	0.00091251789375646	0.0009384246127883836	0.0009378738099157207	0.000991790813597242	0.0009895204848314161	0.05602678144632659	0.0543570525450869	-4.621512093627017e-05	-0.00022853463955066489	-4.6225213663785014e-05	-0.00022858454829793873
2.160566043787228	0.0008422132230732819	0.0008443745702579736	0.0008867381489074705	0.0008876968741289139	0.0009116831155953352	0.0009119217651945043	0.0009378057362670792	0.0009372554993477791	0.0009911244293637368	0.0009888562323836527	0.056014624474273814	0.05434525976940006	-4.590029989162692e-05	-0.00022834549667896664	-4.591032523031113e-05	-0.00022839537090377227
2.1735845410731627	0.0008416771903349897	0.0008438367845434277	0.0008861642216242643	0.0008871221961751495	0.0009110876115936603	0.0009113261311166178	0.0009371873758853869	0.0009366377043436703	0.0009904586070868966	0.0009881925397772493	0.056002467393748895	0.05433346688726141	-4.5587450984756195e-05	-0.00022815564727687865	-4.559740934140244e-05	-0.0002282054867870642
2.1866814813541975	0.0008411415981187701	0.000843299440945719	0.0008855907701950037	0.0008865479947509416	0.0009104926038287544	0.0009107309933663206	0.0009365695335375363	0.0009360204267965827	0.000989793348764513	0.0009875294090056672	0.05599031022125759	0.05432167391468364	-4.527656277596159e-05	-0.0002279650915710807	-4.528645455531555e-05	-0.00022801489617546578
2.199857337288837	0.0008406064481298221	0.0008427625411743657	0.0008850177964130863	0.0008859742716516083	0.0009098980941430766	0.0009101363537865691	0.0009359522111170678	0.0009354036685990228	0.0009891286563934142	0.0009868668420614155	0.05597815297321897	0.05430988086759354	-4.496762388109948e-05	-0.00022777382976249538	-4.4977449485603116e-05	-0.0002278235992694555
2.213112584383593	0.0008400717420731611	0.000842226086938698	0.000884445302071542	0.0008854010286720924	0.0009093040843785985	0.0009095422142198375	0.0009353354105169109	0.0009347874316428878	0.0009884645319695445	0.0009862048409361363	0.055965995665956114	0.05429808776182724	-4.4660622971620656e-05	-0.00022758186202703756	-4.4670382801453856e-05	-0.00022763159624453189
2.2264477010101436	0.0008395374816536768	0.0008416900799479076	0.0008838732889630801	0.0008848282676070174	0.0009087105763768615	0.0009089485765081664	0.0009347191336294434	0.000934171717819529	0.0009878009774880322	0.0009855434076206653	0.055953838315706446	0.05428629461313452	-4.4355548774480114e-05	-0.00022738918851542	-4.436524322748436e-05	-0.00022743888725079708
2.2398631684225956	0.0008390036685761931	0.000841154521911118	0.0008833017588801657	0.0008842559902507572	0.0009081175719790504	0.0009083554424932468	0.0009341033823465683	0.0009335565290198248	0.0009871379949432687	0.000984882544105117	0.05594168093861589	0.05427450143717737	-4.405239007147094e-05	-0.00022719580935090522	-4.4062019543503195e-05	-0.00022724547241254056
2.2533594707748548	0.0008384703045455315	0.0008406194145374403	0.0008827307136150787	0.000883684198397498	0.0009075250730260639	0.0009077628140164712	0.0009334881585597752	0.0009329418671342473	0.0009864755863289766	0.0009842222523789499	0.0559295235507381	0.05426270824953126	-4.3751135699793275e-05	-0.00022700172463263613	-4.376070058443454e-05	-0.00022705135182826686
2.2669370951380965	0.0008379373912665709	0.0008400847595360383	0.0008821601549599809	0.0008831128938413076	0.0009069330813585689	0.0009071706929190158	0.0009328734641602206	0.0009323277340529356	0.0009858137536382901	0.0009835625344310464	0.05591736616804419	0.054250915065684774	-4.3451774551610256e-05	-0.00022680693443444255	-4.3461275240103125e-05	-0.0002268565255708621
2.2805965315183476	0.0008374049304443052	0.0008395505586161827	0.0008815900847069771	0.0008825420783761921	0.0009063415988170793	0.0009065790810418934	0.0009322593010387807	0.0009317141316657586	0.0009851524988638216	0.0009829033922497802	0.055905208806409146	0.05423912190104273	-4.315429557383288e-05	-0.00022661143880364776	-4.316373245537991e-05	-0.00022666099368842674
2.294338272874165	0.000836872923783911	0.0008390168134873195	0.0008810205046481858	0.0008819717537961694	0.0009057506272420148	0.0009059879802260288	0.0009316456710861369	0.0009311010618623878	0.0009844918239977412	0.0009822448278230952	0.05589305148162392	0.054227328770919674	-4.285868776787022e-05	-0.00022641523776142924	-4.2868061229446586e-05	-0.00022646475620152762
2.308162815134429	0.0008363413729908066	0.0008384835258591317	0.0008804514165758032	0.0008814019218953333	0.0009051601684737792	0.0009053973923123281	0.0009310325761928404	0.000930488526532371	0.0009838317310318545	0.0009815868431385813	0.05588089420939035	0.05421553569054761	-4.256494018970575e-05	-0.00022621833130337388	-4.2574250616204956e-05	-0.0002262678131058904
2.3220706572162446	0.00083581027977071	0.0008379506974415955	0.0008798828222821631	0.0008808325844679127	0.0009045702243528146	0.0009048073191417375	0.0009304200182493769	0.000929876527565196	0.0009831722219576676	0.0009809294401835437	0.05586873700532345	0.054203742675075155	-4.227304194982101e-05	-0.00022602071939992197	-4.2282289723825917e-05	-0.00022607016437117822
2.336062301042938	0.0008352796458297057	0.0008374183299450471	0.0008793147235598104	0.0008802637433083445	0.0009039807967196795	0.0009042177625553222	0.0009298079991462422	0.0009292650668503631	0.0009825132987664699	0.0009802726209450809	0.0558565798849481	0.054191949739563525	-4.198298221280705e-05	-0.00022582240199525705	-4.199216771482578e-05	-0.00022587180994149136
2.3501382515621807	0.0008347494728743002	0.0008368864250802394	0.0008787471222015583	0.0008796954002113341	0.0009033918874151071	0.0009036287243943196	0.0009291965207740084	0.0009286541462774514	0.000981854963449402	0.000979616387410155	0.05584442286370537	0.054180156898988745	-4.1694750197183994e-05	-0.0002256233790066675	-4.170387380568463e-05	-0.00022567274973459006
2.3642990167642037	0.000834219762611492	0.00083635498455841	0.0008781800200005615	0.0008791275569719226	0.0009028034982800873	0.000903040206500224	0.0009285855850233994	0.0009280437677361959	0.00098119721799754	0.0009789607415656714	0.0558322659569491	0.054168364168247225	-4.140833517538717e-05	-0.00022542365032598988	-4.1417397266652056e-05	-0.00022547298364178348
2.378545107700138	0.0008336905167488275	0.0008358240100913415	0.0008776134187503768	0.0008785602153855557	0.0009022156311559183	0.0009024522107148405	0.0009279751937853562	0.0009274339331165534	0.0009805400644019608	0.000978305685398554	0.05582010917994839	0.054156571562148904	-4.1123726473912825e-05	-0.00022522321582041371	-4.113272742208712e-05	-0.0002252725115296783
2.392877038500453	0.0008331617369944619	0.000835293503391419	0.0008770473202450305	0.0008779933772481438	0.0009016282878842824	0.0009018647388803589	0.000927365348951105	0.0009268246443087703	0.0009798835046538207	0.0009776512208958129	0.055807952547882365	0.0541447790954209	-4.084091347246466e-05	-0.00022502207532895668	-4.084985364957369e-05	-0.00022507133323720896
2.4072953263935135	0.0008326334250572279	0.0008347634661716986	0.0008764817262790862	0.0008774270443561331	0.0009010414703073178	0.000901277792839425	0.0009267560524122374	0.0009262159032034588	0.000979227540744434	0.0009769973500446264	0.055795796075850036	0.05413298678270901	-4.05598856042938e-05	-0.00022482022866540663	-4.056876538032286e-05	-0.0002248694485781355
2.4218004917242455	0.0008321055826466919	0.0008342339001459673	0.0008759166386477062	0.0008768612185065695	0.0009004551802676789	0.0009006913744352002	0.0009261473060607688	0.0009256077116916617	0.0009785721746653436	0.0009763440748324137	0.05578363977886217	0.05412119463857396	-4.028063235583107e-05	-0.0002246176756167395	-4.028945209865256e-05	-0.00022466685733904534
2.436393057972914	0.0008315782114732223	0.0008337048070288079	0.0008753520591467279	0.000876295901497168	0.0008998694196086153	0.0009001054855114442	0.0009255391117892238	0.0009250000716649312	0.0009779174084084022	0.0009756913972469131	0.0557714836718465	0.05410940267749762	-4.0003143266777175e-05	-0.0002244144159443684	-4.001190334217489e-05	-0.00022446355928104622
2.4510735517740176	0.0008310513132480441	0.0008331761885356563	0.0008747879895727162	0.0008757310951263724	0.0008992841901740259	0.0008995201279125644	0.0009249314714906903	0.0009243929850153877	0.0009772632439658383	0.0009750393192762497	0.055759327769645865	0.05409761091387759	-3.97274079297974e-05	-0.00022421044938392143	-3.973610870156366e-05	-0.00022425955413990506
2.46584250293529	0.0008305248896833091	0.0008326480463828682	0.0008742244317230402	0.000875166801193427	0.0008986994938085407	0.0008989353034837001	0.0009243243870589024	0.0009237864536358007	0.0009766096833303418	0.0009743878429090176	0.05574717208701973	0.05408581936203303	-3.945341599007057e-05	-0.00022400577564277158	-3.9462057819798085e-05	-0.0002240548416218846
2.4807004444568266	0.0008299989424921558	0.0008321203822877868	0.0008736613873959376	0.0008746030214984477	0.0008981153323575846	0.0008983510140707905	0.0009237178603883076	0.0009231804794196603	0.0009759567284951357	0.0009737369701343583	0.05573501663864262	0.0540740280362	-3.918115714566378e-05	-0.00022380039440350608	-3.918974039307174e-05	-0.00022384942141040476
2.4956479125503126	0.0008294734733887703	0.0008315931979687933	0.0008730988583905781	0.0008740397578424767	0.0008975317076674442	0.0008977672615206273	0.0009231118933741388	0.000922575064261237	0.0009753043814540505	0.0009730867029420254	0.055722861439109865	0.05406223695053416	-3.891062114697724e-05	-0.00022359430532178926	-3.891914616971706e-05	-0.00022364329316051923
2.510685446658382	0.0008289484840884549	0.0008310664951453859	0.0008725368465071361	0.000873477012027562	0.0008969486215853414	0.0008971840476809494	0.0009225064879124863	0.0009219702100556676	0.0009746526442016056	0.0009724370433224727	0.05571070650293173	0.05405044611911155	-3.8641797796862276e-05	-0.0002233875080271397	-3.8650264950364915e-05	-0.00022343645650046984
2.5258135894740787	0.0008284239763076841	0.000830540275538228	0.0008719753535468516	0.0008729147858568163	0.0008963660759594954	0.0008966013744004887	0.0009219016459003645	0.0009213659186990162	0.0009740015187330777	0.0009717879932669209	0.05569855184453557	0.05403865555592832	-3.837467695005231e-05	-0.00022318000212165345	-3.8383086588031357e-05	-0.00022322891103374043
2.54103288696045	0.0008278999517641741	0.0008300145408692215	0.0008714143813121026	0.0008723530811344844	0.0008957840726392048	0.000896019243529053	0.0009212973692357902	0.0009207621920883491	0.0009733510070445843	0.0009711395547674382	0.055686397478267084	0.05402686527490307	-3.81092485133433e-05	-0.00022297178718103106	-3.811760098727454e-05	-0.00022302065633436619
2.556343888370238	0.000827376412176946	0.0008294892928615729	0.000870853931606471	0.0008717918996660221	0.0008952026134749028	0.0008954376569175965	0.0009206936598178542	0.0009201590321218137	0.0009727011111331597	0.0009704917298170217	0.055674243418392874	0.054015075289873135	-3.784550244551044e-05	-0.00022276286275538237	-3.7853798104857395e-05	-0.00022281169195212391
2.571747146265715	0.0008268533592663824	0.0008289645332398443	0.0008702940062348066	0.0008712312432581453	0.0008946217003182353	0.0008948566164182766	0.0009200905195467845	0.0009195564406986933	0.0009720518329968253	0.0009698445204096609	0.05566208967909487	0.054003285614597	-3.758342875657267e-05	-0.00022255322836597924	-3.759166794909882e-05	-0.00022260201740972874
2.5872432165386163	0.0008263307947543027	0.0008284402637300309	0.0008697346070033025	0.0008706711137189148	0.0008940413350221334	0.0008942761238845381	0.000919487950324033	0.000918954419719498	0.0009714031746346762	0.000969197928540427	0.05564993627447748	0.05399149626275521	-3.7323017508413686e-05	-0.00022234288350961307	-3.7331200579679424e-05	-0.00022239163220216795
2.602832658430207	0.0008258087203640132	0.0008279164860596168	0.0008691757357195488	0.0008701115128577907	0.0008934615194408691	0.000893696181171173	0.000918885954052328	0.000918352971086023	0.0009707551380469445	0.0009685519562055409	0.0556377832185632	0.05397970724795173	-3.70642588140048e-05	-0.00022213182765509765	-3.707238610759292e-05	-0.00022218053579795005
2.6185160345514573	0.0008252871378203868	0.0008273932019576432	0.0008686173941926212	0.0008695524424857122	0.0008928822554301452	0.0008931167901343999	0.0009182845326357688	0.0009177520967014312	0.0009701077252350949	0.0009679066054024579	0.05562563052529313	0.05396791858371145	-3.6807142837366746e-05	-0.00022192006024382427	-3.681521469498655e-05	-0.00022196872763874387
2.6342939109033563	0.0008247660488499133	0.0008268704131547713	0.0008680595842331285	0.0008689939044151552	0.000892303544847148	0.000892537952631924	0.0009176836879798821	0.0009171517984703173	0.0009694609382018847	0.0009672618781299365	0.05561347820853305	0.053956130283483936	-3.655165979372932e-05	-0.0002217075806918989	-3.6559676555046605e-05	-0.0002217562071396284
2.6501668568973313	0.00082424545518077	0.0008263481213833455	0.000867502307653292	0.0008684359004602073	0.0008917253895506275	0.0008919596705230158	0.0009170834219916988	0.0009165520782987826	0.000968814778951449	0.0009666177763881199	0.05560132628206599	0.05394434236063774	-3.6297799948827036e-05	-0.00022149438838667268	-3.630576195167226e-05	-0.00022154297368834341
2.666135445375801	0.0008237253585428891	0.0008258263283774638	0.0008669455662670153	0.0008678784324366347	0.0008911477914009667	0.0008913819456685757	0.0009164837365798313	0.0009159529380945145	0.0009681692494893818	0.0009659743021786183	0.05558917475959556	0.0539325548284713	-3.604555361905529e-05	-0.00022128048268879597	-3.6053461199322956e-05	-0.00022132902664506737
2.6822002526328483	0.0008232057606680181	0.0008253050358730354	0.0008663893618899461	0.0008673215021619508	0.0008905707522602517	0.0008908047799312123	0.000915884633654542	0.0009153543797668507	0.0009675243518228066	0.0009653314575045762	0.055577023654749244	0.0539207677002014	-3.579491117142175e-05	-0.0002210658629329676	-3.5802764662973274e-05	-0.0002211143653436387
2.6983618584350144	0.0008226866632897826	0.000824784245607849	0.0008658336963395471	0.000866765111455483	0.0008899942739923369	0.0008902281751753027	0.0009152861151278159	0.0009147564052268539	0.0009668800879604559	0.0009646892443707559	0.05556487298107558	0.05390898098897004	-3.5545863023060675e-05	-0.00022085052842582553	-3.5553662757942944e-05	-0.00022089898909066763
2.71462084604223	0.0008221680681437569	0.0008242639593216393	0.0008652785714351669	0.0008662092621384435	0.0008894183584629268	0.0008896521332670728	0.0009146881829134373	0.0009141590163873903	0.0009662364599127533	0.0009640476647836163	0.055552722752045515	0.053897194707846874	-3.5298399641205125e-05	-0.00022063447844675177	-3.530614594956724e-05	-0.0002206828971654251
2.730977802228858	0.0008216499769675257	0.0008237441787561488	0.0008647239889981078	0.0008656539560339978	0.0008888430075396352	0.0008890766560746608	0.0009140908389270607	0.0009135622151631966	0.0009655934696918869	0.0009634067207513869	0.055540572981052125	0.05388540886982382	-3.5052511542999626e-05	-0.00022041771224803886	-3.50602047530825e-05	-0.0002204660888197041
2.747433317304874	0.0008211323915007504	0.0008232249056551972	0.0008641699508516935	0.0008650991949673353	0.0008882682230920686	0.000888501745468197	0.0009134940850862838	0.0009129660034709583	0.0009649511193118899	0.0009627664142841499	0.05552842368141072	0.05387362348781831	-3.480818929518445e-05	-0.00022020022905358538	-3.4815829733327724e-05	-0.00022024856327679254
2.763987985137163	0.0008206153134852352	0.0008227061417647462	0.0008636164588213441	0.0008645449807657374	0.0008876940069918908	0.000887927403319872	0.000912897923310728	0.0009123703832293812	0.0009643094107887226	0.0009621267473939182	0.05551627486636179	0.05386183857467335	-3.456542351435235e-05	-0.00021998202806172706	-3.4573011504984014e-05	-0.00022003031973449882
2.780642403170963	0.0008200987446649897	0.0008221878888329606	0.0008630635147346341	0.0008639913152586454	0.0008871203611128908	0.0008873536315040022	0.0009123023555220988	0.0009117753563592634	0.0009636683461403402	0.0009614877220947083	0.055504126549067855	0.053850054143157515	-3.432420486637611e-05	-0.0002197631084426277	-3.43317407321686e-05	-0.0002198113573632643
2.797397172451417	0.0008195826867862986	0.0008216701486102804	0.0008625111204213742	0.0008634382002777323	0.0008865472873310627	0.0008867804318971067	0.0009117073836442748	0.0009111809247835748	0.0009630279273867856	0.0009608493404026265	0.05549197874261752	0.05383827020596921	-3.40845240662524e-05	-0.00021954346933847346	-3.40920081279561e-05	-0.00021959167530449797
2.8142528976452668	0.0008190671415977832	0.000821152922849483	0.0008619592777136732	0.0008628856376569726	0.0008859747875246715	0.0008862078063779821	0.00091111300960337	0.0009105870904275249	0.000962388156550256	0.0009602116043359412	0.0554798314600212	0.05382648677572906	-3.384637187795955e-05	-0.0002193231098635562	-3.385380445446173e-05	-0.00021937127267193657
2.831210187062679	0.0008185521108504736	0.0008206362133057523	0.0008614079884460121	0.0008623336292327116	0.0008854028635743331	0.0008856357568277721	0.0009105192353278179	0.0009099938552186416	0.0009617490356551927	0.0009595745159151692	0.055467684714216786	0.05381470386498677	-3.360973911447837e-05	-0.0002191020291052448	-3.36171205228622e-05	-0.00021915014855275472
2.848269652679189	0.0008180375962978678	0.0008201200217367419	0.0008608572544553121	0.0008617821768437361	0.0008848315173630745	0.0008850642851300361	0.0009099260627484382	0.0009094012210868443	0.0009611105667283506	0.0009589380771631453	0.055455538518065256	0.0538029214862193	-3.337461663743824e-05	-0.0002188802261231526	-3.338194719295154e-05	-0.00021892830200612168
2.865431910157798	0.0008175235996960049	0.0008196043499026455	0.0008603070775810069	0.0008612312823313449	0.000884260750776418	0.000884493393170827	0.000909333493798517	0.0009088091899645191	0.0009604727517988862	0.0009583022901051119	0.05544339288435321	0.05379113965183139	-3.314099535680834e-05	-0.00021865769994811046	-3.3148275372988506e-05	-0.00021870573206311805
2.882697578871184	0.0008170101228035263	0.0008190891995662603	0.0008597574596651082	0.0008606809475394179	0.0008836905657024484	0.0008839230828387605	0.0009087415304138776	0.0009082177637865918	0.0009598355928984324	0.0009576671567687898	0.05543124782579492	0.0537793583741554	-3.290886623115094e-05	-0.00021843444958483116	-3.2916096019523083e-05	-0.00021848243772670806
2.900067281924058	0.0008164971673817454	0.0008185745724930548	0.0008592084025522843	0.0008601311743144884	0.0008831209640318814	0.0008833533560250916	0.0009081501745329598	0.0009076269444906057	0.0009591990920611793	0.0009570326791844637	0.055419103355028795	0.053767577665452544	-3.267822026704892e-05	-0.00021821047400924498	-3.268540013736873e-05	-0.00021825841797271095
2.9175416461756507	0.0008159847351947121	0.0008180604704512357	0.000858659908089921	0.0008595819645058107	0.0008825519476581449	0.0008827842146237804	0.0009075594280968894	0.000907036734016794	0.0009585632513239512	0.0009563988593850558	0.055406959484621245	0.053755797537915075	-3.244904851875882e-05	-0.000217985772167667	-3.2456178779165235e-05	-0.00021803367174796917
2.9351213022623317	0.0008154728280092855	0.0008175468952118195	0.0008581119781282042	0.0008590333199654404	0.0008819835184774528	0.000882215660531577	0.0009069692930495632	0.0009064471343081582	0.0009579280727262972	0.0009557656994062169	0.05539481622706533	0.05374401800365774	-3.222134208871394e-05	-0.00021776034298068292	-3.2228423045382176e-05	-0.00021780819797148632
2.952806884620376	0.0008149614475951923	0.0008170338485486924	0.0008575646145201796	0.0008584852425482928	0.0008814156783888657	0.0008816476956480823	0.0009063797713377126	0.0009058581473105421	0.0009572935583105581	0.0009551332012863921	0.055382673594780905	0.05373223907473191	-3.199509212690674e-05	-0.00021753418534059543	-3.200212408433975e-05	-0.00021758199553584268
2.970599031508854	0.0008144505957251006	0.0008165213322386805	0.00085701781912183	0.0008579377341122201	0.0008808484292943773	0.0008810803218758249	0.0009057908649109857	0.0009052697749727037	0.000956659710121954	0.0009545013670669108	0.055370531600114646	0.05372046076311568	-3.177028983042049e-05	-0.00021730729810937044	-3.17772730914212e-05	-0.00021735506330289311
2.9884983850326714	0.0008139402741746897	0.0008160093480616253	0.0008564715937921501	0.0008573907965180895	0.0008802817730989863	0.0008805135411203443	0.0009052025757220301	0.0009046820192464025	0.0009560265302086692	0.0009538701987920693	0.055358390255344087	0.05370868308071761	-3.154692644390805e-05	-0.00021707968012291134	-3.1553861309364245e-05	-0.00021712740010704223
3.006505591165733	0.0008134304847227081	0.0008154978978004378	0.0008559259403932082	0.0008568444316298421	0.0008797157117107607	0.0008799473552902516	0.0009046149057265524	0.0009040948820864592	0.000955394020621922	0.0009532396985091995	0.05534624957267169	0.05369690603937503	-3.132499325896043e-05	-0.0002168513301879782	-3.133188002804252e-05	-0.00021689900475477253
3.0246212997742656	0.0008129212291510526	0.0008149869832411798	0.0008553808607902284	0.0008562986413145764	0.0008791502470409255	0.0008793817662973135	0.0009040278568834121	0.0009035083654508499	0.0009547621834160561	0.0009526098682687641	0.055334109564231425	0.053685129650859954	-3.1104481613964535e-05	-0.00021662224708235422	-3.11113205841429e-05	-0.00021666987602364518
3.0428461646402667	0.0008124125092448297	0.0008144766061731239	0.0008548363568516573	0.0008557534274426136	0.0008785853810039262	0.0008788167760565202	0.0009034414311546854	0.0009029224713007671	0.0009541310206486179	0.0009519807101244285	0.055321970242082706	0.05367335392687112	-3.088538289410664e-05	-0.0002163924295561781	-3.089217436120714e-05	-0.00021644001266388213
3.0611808434850984	0.000811904326792425	0.000813966768388825	0.0008542924304492345	0.0008552087918875715	0.0008780211155175096	0.0008782523864861595	0.0009028556305057498	0.0009023372016007068	0.0009535005343804357	0.0009513522261331447	0.05530983161822011	0.053661578879043666	-3.0667688531025444e-05	-0.0002161618763305284	-3.06744327890629e-05	-0.00021620941339536848
3.079625997993227	0.0008113966835855736	0.000813457471684189	0.0008537490834580702	0.0008546647365264381	0.0008774574525027943	0.0008776885995079011	0.0009022704569053555	0.0009017525583185392	0.000952870726675706	0.0009507244183552332	0.055297693704562584	0.05364980451893996	-3.0451390002784323e-05	-0.0002159305860985894	-3.0458087343997187e-05	-0.00021597807691040027
3.0981822938360946	0.0008108895814194274	0.0008129487178585416	0.0008532063177567156	0.0008541212632396447	0.0008768943938843469	0.0008771254170468568	0.0009016859123257079	0.0009011685434255895	0.000952241599602073	0.0009500972888544651	0.0552855565129616	0.05363803085805629	-3.0236478833441105e-05	-0.00021569855752362477	-3.024312954851352e-05	-0.00021574600187287962
3.116850400696155	0.0008103830220926234	0.0008124405087146962	0.0008526641352272331	0.0008535783739111348	0.0008763319415902601	0.0008765628410316677	0.0009011019987425383	0.0009005851588967131	0.0009516131552307091	0.0009494708396981419	0.05527342005519743	0.05362625790782306	-3.0022946593044608e-05	-0.00021546578924064308	-3.0029550970860075e-05	-0.00021551318691631627
3.135630992291033	0.0008098770074073565	0.0008119328460590269	0.000852122537755274	0.0008530360704284442	0.0008757700975522235	0.0008760008733945759	0.0009005187181351905	0.0009000024067103756	0.0009509853956364023	0.0009488450729571805	0.05526128434298433	0.053614485679600934	-2.981078489744382e-05	-0.00021523227985562055	-2.9817343225213566e-05	-0.00021527963064638111
3.1545247463978408	0.0008093715391694445	0.0008114257317015343	0.0008515815272301499	0.0008524943546827695	0.0008752088637056036	0.0008754395160714984	0.0008999360724866912	0.000899420288848728	0.0009503583228976348	0.0009482199907061944	0.055249149387964235	0.05360271418468392	-2.959998540814565e-05	-0.00021499802794613943	-2.9606497971491896e-05	-0.00021504533164071193
3.1735323448776414	0.0008088666191883984	0.0008109191674559149	0.0008510411055449043	0.0008519532285690384	0.000874648241989512	0.0008748787710020987	0.0008993540637838281	0.0008988388072976854	0.0009497319390966648	0.0009475955950235751	0.05523701520171031	0.053590943434304164	-2.9390539832061663e-05	-0.00021476303206080516	-2.9397006914861495e-05	-0.0002148102884468317
3.192654473700048	0.0008083622492774944	0.0008104131551396347	0.0008505012745963868	0.0008514126939859938	0.0008740882343468891	0.000874318640129873	0.000898772694017233	0.0008982579640470054	0.000949106246319613	0.0009469718879915763	0.05522488179573111	0.053579173439620424	-2.918243992119235e-05	-0.00021452729071780308	-2.9188861805664462e-05	-0.00021457449958248165
3.211891822967991	0.0008078584312538424	0.0008099076965739958	0.0008499620362853295	0.0008508727528362567	0.0008735288427245779	0.0008737591254022194	0.0008981919651814565	0.0008976777610903653	0.0009484812466565436	0.0009463488716963966	0.05521274918146443	0.053567404211730237	-2.897567747272775e-05	-0.00021429080240759069	-2.8982054439428973e-05	-0.00021433796353734214
3.2312450869426166	0.0008073551669384557	0.0008094027935842086	0.0008494233925164181	0.0008503334070264077	0.000872970069073396	0.0008732002287705147	0.0008976118792750476	0.0008970982004254437	0.000947856942201548	0.0009457265482282608	0.05520061737028237	0.0535556357616648	-2.8770244328665817e-05	-0.00021405356559067723	-2.8776576656518865e-05	-0.00021410067877150607
3.2507149640683446	0.0008068524581563218	0.0008088984479994618	0.00084888534519837	0.0008497946584670572	0.0008724119153482194	0.0008726419521901923	0.0008970324383006318	0.0008965192840539944	0.0009472333350528287	0.0009451049196815079	0.055188486373485744	0.05354386810038855	-2.8566132375604236e-05	-0.00021381557869776247	-2.857242034196711e-05	-0.00021386264371553443
3.2703021569980693	0.0008063503067364755	0.0008083946616529945	0.000848347896244004	0.0008492565090729236	0.0008718543835080541	0.000872084297620818	0.0008964536442649928	0.0008959410139819328	0.0009466104273127848	0.0009444839881546712	0.055176356202313454	0.053532101238804336	-2.8363333544768193e-05	-0.00021357684013098566	-2.836957742534743e-05	-0.00021362385677084483
3.2900073726185273	0.0008058487145120635	0.0008078914363821637	0.0008478110475703173	0.000848718960762904	0.000871297475516114	0.0008715272670261671	0.000895875499179149	0.0008953633922194065	0.0009459882210880923	0.0009438637557505613	0.05516422686793702	0.05352033518774816	-2.816183981162873e-05	-0.00021333734826259332	-2.8168039880441254e-05	-0.00021338431630860133
3.3098313220758016	0.0008053476833204218	0.0008073887740285195	0.0008472748010985615	0.0008481820154601529	0.0008707411933398984	0.0008709708623743043	0.000895298005058432	0.0008947864207808792	0.0009453667184897909	0.0009432442245763533	0.055152098381458306	0.053508569957989964	-2.7961643195850705e-05	-0.00021309710143574412	-2.7967799725286263e-05	-0.00021314402067112992
3.329774720800988	0.0008048472150031438	0.000806886676437873	0.0008467391587543157	0.0008476456750921551	0.0008701855389512669	0.0008704150856376547	0.0008947211639225714	0.0008942101016852124	0.0009447459216333686	0.0009426253967436683	0.05513997075391855	0.0534968055602401	-2.7762735760817475e-05	-0.0002128560979621219	-2.7768849021857223e-05	-0.00021290296817103038
3.349838288536016	0.0008043473114061523	0.0008063851454603725	0.000846204122467566	0.0008471099415908041	0.0008696305143265278	0.0008698599387930876	0.0008941449777957684	0.0008936344369557428	0.0009441258326388468	0.000942007274368662	0.05512784399628565	0.053485042005142154	-2.756510961388417e-05	-0.0002126143361251831	-2.757117987575719e-05	-0.00021266115708992728
3.370022749359618	0.0008038479743797708	0.0008058841829505694	0.0008456696941727725	0.0008465748168924717	0.000869076121446498	0.0008693054238219948	0.000893569448706782	0.0008930594286203591	0.0009435064536308641	0.0009413898595721035	0.05511571811947235	0.053473279303277305	-2.736875690599605e-05	-0.00021237181417882445	-2.737478443633548e-05	-0.00021241858568107896
3.390328831713469	0.0008033492057787956	0.0008053837907674955	0.0008451358758089569	0.0008460403029380906	0.0008685223622965971	0.0008687515427103603	0.0008929945786890041	0.0008924850787115889	0.0009428877867387606	0.0009407731544794663	0.05510359313431654	0.05346151746516431	-2.7173669831341563e-05	-0.00021212853034566215	-2.717965489629562e-05	-0.0002121752521670739
3.4107572684284713	0.0008028510074625694	0.000804883970774733	0.0008446026693197684	0.0008455064016732291	0.0008679692388669161	0.0008681982974488498	0.0008924203697805456	0.0008919113892666781	0.0009422698340966686	0.000940157161221011	0.05509146905159962	0.053449756501259486	-2.6979840627390506e-05	-0.00021188448281900252	-2.69857834914837e-05	-0.00021193115474019142
3.431308796751202	0.0008023533812950507	0.000804384724840486	0.0008440700766535646	0.0008449731150481629	0.0008674167531523017	0.0008676456900328804	0.000891846824024311	0.0008913383623276647	0.0009416525978435905	0.000939541881931868	0.055079345882033816	0.053437996421955083	-2.6787261574647697e-05	-0.0002116396697618983	-2.6793162500888396e-05	-0.00021168629156317897
3.4519841583705158	0.0008018563291448888	0.0008038860548376557	0.000843538099763489	0.0008444404450179583	0.0008668649071524303	0.0008670937224627043	0.0008912739434680853	0.0008907659999414695	0.0009410360801234911	0.0009389273187521292	0.055067223636268765	0.053426237237582865	-2.659592499637195e-05	-0.0002113940893067323	-2.6601784246169102e-05	-0.00021144066076733692
3.47278409944432	0.0008013598528854981	0.000803387962643914	0.000843006740607546	0.0008439083935425462	0.0008663137028718941	0.0008665423967434898	0.0008907017301646138	0.0008901943041599734	0.0009404202830853833	0.0009383134738269324	0.05505510232489156	0.05341447895841223	-2.6405823258610767e-05	-0.0002111477395563277	-2.6411641091839827e-05	-0.0002111942604549888
3.4937093706264992	0.0008008639543951234	0.000802890450141771	0.0008424760011486762	0.0008433769625867948	0.0008657631423202684	0.0008659917148853907	0.0008901301861716801	0.0008896232770400958	0.0009398052088834091	0.000937700349306541	0.05504298195842506	0.05340272159465338	-2.6216948769784004e-05	-0.0002109006185825879	-2.622272544479387e-05	-0.00021094708869739964
3.514760727094002	0.0008003686355569258	0.0008023935192186579	0.0008419458833548406	0.0008428461541205987	0.0008652132275122065	0.0008654416789036395	0.0008895593135521954	0.0008890529206438824	0.0009391908596769356	0.0009370879473464418	0.05503086254732861	0.05339096515644985	-2.6029293980576323e-05	-0.00021065272442641336	-2.6035029754203215e-05	-0.00021069914353494257
3.535938928574102	0.0007998738982590427	0.0008018971717669894	0.0008414163891990879	0.0008423159701189401	0.000864663960467506	0.0008648922908186154	0.0008889891143742709	0.0008884832370385818	0.0009385772376306311	0.000936476270107421	0.05501874410199935	0.05337920965389191	-2.584285138385739e-05	-0.0002104040550989228	-2.5848546511442194e-05	-0.00021045042297823668
3.557244739371806	0.0007993797443946747	0.0008014014096842496	0.0008408875206596416	0.0008417864125619843	0.0008641153432111983	0.0008643435526559314	0.0008884195907113109	0.0008879142282967347	0.000937964344914564	0.0009358653197556601	0.05500662663277349	0.05336745509700401	-2.5657613514386973e-05	-0.0002101546085802597	-2.5663268249702387e-05	-0.000210200925006232
3.578678928397448	0.0007988861758621475	0.0008009062348730582	0.0008403592797199737	0.0008412574834351441	0.0008635673777736207	0.0008637954664465129	0.0008878507446420876	0.0008873458964962484	0.0009373521837042808	0.0009352550984628177	0.05499451014992317	0.05335570149575236	-2.547357294864147e-05	-0.00020990438281939805	-2.5479187543992615e-05	-0.00020995064756751391
3.600242269194432	0.0007983931945649954	0.0008004116492412454	0.0008398316683688822	0.0008407291847291657	0.0008630200661905067	0.0008632480342266765	0.0008872825782508265	0.0008867782437204845	0.0009367407561808976	0.0009346456084061186	0.05498239466365987	0.05334394886004108	-2.5290722304595337e-05	-0.00020965337573411458	-2.529629701086139e-05	-0.00020969958857969262
3.6219355399671502	0.0007979008024120304	0.0007999176547019306	0.0008393046886005727	0.0008402015184402022	0.0008624734105030583	0.0008627012580382136	0.0008867150936272911	0.0008862112720583426	0.0009361300645311901	0.0009340368517684418	0.05497028018413354	0.053332197199719836	-2.5109054241790468e-05	-0.00020940158521259855	-2.5114589308174867e-05	-0.0002094477459288202
3.643759523609069	0.0007974090013174205	0.0007994242531735961	0.0008387783424147355	0.0008396744865699001	0.0008619274127580288	0.0008621551399284717	0.0008861482928668649	0.0008856449836043437	0.0009355201109476802	0.0009334288307384103	0.05495816672143323	0.053320446524574995	-2.4928561460718646e-05	-0.0002091490091101489	-2.493405713507868e-05	-0.00020919511747041764
3.6657150077309777	0.0007969177932007624	0.0007989314465801597	0.0008382526318166241	0.0008391480911254707	0.000861382075007811	0.0008616096819504317	0.0008855821780706357	0.0008850793804587079	0.0009349108976287241	0.0009328215475104774	0.05494605428558794	0.05330869684433237	-2.4749236702981126e-05	-0.0002088956452513946	-2.4754693231727326e-05	-0.0002089417010287531
3.6878027846894206	0.0007964271799871579	0.0007984392368510535	0.000837727558817136	0.0008386223341197722	0.0008608373993105092	0.0008610648861627942	0.0008850167513454769	0.0008845144647274488	0.0009343024267786015	0.000932215004285016	0.05493394288656293	0.05329694816866578	-2.457107275098333e-05	-0.00020864149142987842	-2.457649037901702e-05	-0.00020868749439609258
3.710023651615288	0.0007959371636072908	0.0007979476259212993	0.0008372031254328937	0.0008380972175713938	0.0008602933877300298	0.0008605207546300602	0.000884452014804141	0.0008839502385224507	0.0009336947006076071	0.0009316092032684092	0.05492183253426858	0.05328520050718495	-2.439406242779954e-05	-0.0002083865454075018	-2.43994413985614e-05	-0.0002084324953335881
3.732378410442586	0.0007954477459974999	0.0007974566157315822	0.0008366793336863203	0.0008375727435047288	0.0008597500423361551	0.0008599772894226121	0.0008838879705653302	0.0008833867039615525	0.0009330877213321369	0.0009310041466731372	0.054909723238549965	0.05327345386944245	-2.421819859699942e-05	-0.00020813080491507985	-2.422353915252154e-05	-0.000208176701571694
3.7548678679373717	0.0007949589290998558	0.0007969662082283286	0.0008361561856057212	0.0008370489139500589	0.0008592073652046319	0.0008594344926167936	0.0008833246207537934	0.0008828238631686359	0.0009324814911747793	0.0009303998367178668	0.054897615009199076	0.05326170826493367	-2.4043474162290662e-05	-0.00020787426765067618	-2.404877654312368e-05	-0.00020792011080739137
3.777492835726878	0.0007944707148622412	0.0007964764053637848	0.0008356336832253718	0.0008365257309436351	0.0008586653584172547	0.0008588923662950044	0.0008827619675004057	0.000882261718273712	0.0009318760123644075	0.0009297962756275468	0.05488550785594011	0.05324996370309788	-2.3869882067546755e-05	-0.00020761693128112935	-2.3875146512839646e-05	-0.0002076627207068804
3.8002541303288	0.0007939831052384222	0.0007959872090960899	0.0008351118285855845	0.0008360031965277548	0.000858124024061944	0.0008583509125457654	0.0008822000129422553	0.000881700271413001	0.0009312712871362652	0.0009291934656334898	0.05487340178844792	0.05323822019331725	-2.3697415296643903e-05	-0.0002073587934421639	-2.370264204407113e-05	-0.00020740452890463668
3.823152573180761	0.0007934961021881296	0.0007954986213893579	0.0008345906237328037	0.000835481312750851	0.0008575833642328314	0.0008578101334638199	0.0008816387592227291	0.0008811395247290255	0.000930667317732064	0.0009285914089734713	0.05486129681633144	0.05322647774491485	-2.3526066872975315e-05	-0.00020709985173542056	-2.3531256158882546e-05	-0.00020714553300260619
3.8461889906699622	0.0007930097076771334	0.0007950106442137496	0.0008340700707196783	0.0008349600816675634	0.0008570433810303516	0.000857270031150202	0.0008810782084915985	0.0008805794803706866	0.0009300641064000668	0.0009279901078918117	0.05484919294914371	0.05321473636715791	-2.3355829859673244e-05	-0.0002068401037325085	-2.3360981918969792e-05	-0.00020688573057106585
3.8693642141629967	0.0007925239236773206	0.000794523279545555	0.000833550171605145	0.0008344395053388285	0.0008565040765613079	0.000856730607712333	0.0008805183629051061	0.0008800201404933615	0.0009294616553951854	0.0009273895646394757	0.054837090196381756	0.05320299606925892	-2.318669735922041e-05	-0.00020657954697220204	-2.3191812425285563e-05	-0.00020662511914695814
3.892679080035866	0.0007920387521667777	0.00079403652936727	0.0008330309284545158	0.0008339195858319571	0.0008559654529389775	0.000856191865264099	0.0008799592246260547	0.0008794615072589816	0.0009288599669790703	0.0009267897814741603	0.0548249885674819	0.05319125686037291	-2.3018662513096116e-05	-0.0002063181789594415	-2.3023740818108734e-05	-0.00020636369623616702
3.9161344297041563	0.0007915541951298608	0.0007935503956676732	0.0008325123433395511	0.000833400325220719	0.0008554275122831829	0.0008556538059259361	0.0008794007958238896	0.0008789035828361246	0.0009282590434201999	0.0009261907606603847	0.05481288807182574	0.05317951874960078	-2.2851718502064217e-05	-0.0002060559971692466	-2.285676027669742e-05	-0.00020610145931174162
3.9397311096534064	0.0007910702545572806	0.000793064880441907	0.0008319944183385509	0.0008328817255854249	0.0008548902567203767	0.0008551164318249154	0.0008788430786747898	0.0008783463694000978	0.0009276588869939779	0.0009255925044695857	0.05480078871873544	0.05316778174598533	-2.2685858545520854e-05	-0.00020579299904191495	-2.2690864019091206e-05	-0.00020583840581345214
3.963469971469652	0.000790586932446177	0.0007925799856915532	0.0008314771555364305	0.0008323637890130071	0.0008543536883837374	0.0008545797450948324	0.0008782860753617513	0.0008777898691330289	0.0009270594999828203	0.0009249950151802069	0.0547886905174761	0.05315604585851835	-2.2521075901442422e-05	-0.00020552918198488146	-2.252604530200361e-05	-0.0002055745331488168
3.987351871870168	0.0007901042308002063	0.0007920957134247198	0.0008309605570248137	0.0008318465175971108	0.0008538178094132459	0.0008540437478762859	0.0008777297880746866	0.0008772340842239547	0.0009264608846762579	0.0009243982950777978	0.054776593477258696	0.05314431109613203	-2.2357363866579855e-05	-0.00020526454337504996	-2.23622974206035e-05	-0.0002053098386920471
4.01137767273438	0.0007896221516296069	0.0007916120656561113	0.0008304446249021017	0.0008313299134381681	0.000853282621955768	0.0008535084423167727	0.0008771742190104964	0.0008766790168689056	0.0009258630433710154	0.0009238023464550994	0.054764497607238276	0.05313257746770655	-2.2194715775698814e-05	-0.00020499908055426896	-2.2199613708452637e-05	-0.00020504431978535242
4.035548241134971	0.0007891406969512906	0.0007911290444071119	0.0008299293612735715	0.000830813978643485	0.000852748128165155	0.0008529738305707598	0.0008766193703731701	0.0008761246692709965	0.0009252659783711177	0.0009232071716121407	0.054752402916510415	0.053120844982069766	-2.2033125001701126e-05	-0.00020473279083138562	-2.203798753717262e-05	-0.00020477797373746887
4.059864449369175	0.0007886598687889191	0.0007906466517058696	0.0008294147682514518	0.0008302987153273283	0.0008522143302023146	0.0008524399147997869	0.0008760652443738712	0.0008755710436405149	0.0009246696919879791	0.0009226127728563341	0.0547403094141172	0.05310911364799211	-2.1872584955503344e-05	-0.00020446567148271755	-2.187741231614998e-05	-0.0002045107978220495
4.08432717499025	0.0007881796691729836	0.000790164889587373	0.0008289008479550091	0.0008297841256110105	0.0008516812302353105	0.0008519066971725469	0.0008755118432310274	0.0008750181421950145	0.0009240741865404976	0.0009220191525025688	0.05472821710904695	0.05309738347419312	-2.17130890858043e-05	-0.00020419771975146994	-2.1717881492855362e-05	-0.0002042427892825216
4.108937300839158	0.0007877001001408823	0.00078968376009353	0.0008283876025106323	0.0008292702116229692	0.0008511488304394351	0.0008513741798649638	0.0008749591691704178	0.0008744659671593943	0.0009234794643551467	0.0009214263128733012	0.05471612601023177	0.05308565446933523	-2.155463087872775e-05	-0.0002039289328462368	-2.15593885520525e-05	-0.00020397394532611912
4.133695715076422	0.000787221163737013	0.0007892032652732588	0.0008278750340519252	0.0008287569754988603	0.0008506171329973178	0.0008508423650603025	0.0008744072244252692	0.0008739145207660048	0.0009228855277660818	0.0009208342562986612	0.054704036126545695	0.05307392664203313	-2.139720385789176e-05	-0.00020365930794258302	-2.140192701606536e-05	-0.00020370426312799061
4.15860331121418	0.0007867428620128372	0.0007887234071825535	0.0008273631447197738	0.0008282444193816345	0.000850086140098989	0.0008503112549492273	0.0008738560112363345	0.0008733638052547191	0.0009222923791152169	0.0009202429851165287	0.05469194746681404	0.05306220000084407	-2.1240801584134633e-05	-0.00020338884218262798	-2.124549044444854e-05	-0.0002034337398293673
4.183660988148428	0.0007862651970269792	0.0007882441878845841	0.0008268519366624568	0.000827732545421635	0.0008495558539419901	0.0008497808517299201	0.0008733055318520008	0.0008728138228730432	0.0009217000207523416	0.0009196525016726513	0.05467986003980382	0.05305047455427491	-2.108541765525121e-05	-0.00020311753267360233	-2.1090072433622986e-05	-0.00020316237253620306
4.208869650191461	0.0007857881708452946	0.0007877656094497631	0.0008263414120357094	0.0008272213557766709	0.0008490262767314459	0.0008492511576081462	0.000872755788528363	0.0008722645758761895	0.0009211084550351994	0.0009190628083207218	0.05466777385422991	0.05303875031077915	-2.0931045706034518e-05	-0.00020284537649004064	-2.0935666617125787e-05	-0.00020289015832228308
4.2342302071045115	0.0007853117855409584	0.000787287673955837	0.0008258315730028247	0.0008267108526121116	0.0008484974106801633	0.0008487221747973564	0.0008722067835293268	0.0008717160665271796	0.0009205176843295952	0.0009184739074224842	0.05465568891875254	0.05302702727876013	-2.0777679407807392e-05	-0.00020257237067086709	-2.078226666498567e-05	-0.0002026170942256711
4.259743574130585	0.0007848360431945528	0.00078681038348797	0.0008253224217347352	0.0008262010381009771	0.0008479692580087176	0.0008481939055187716	0.0008716585191266996	0.0008711682970969352	0.0009199277110094906	0.0009178858013478313	0.05464360524198159	0.053015305466567034	-2.0625312468595947e-05	-0.00020229851222230977	-2.0629866283920772e-05	-0.00020234317725151274
4.285410672027485	0.0007843609458941359	0.0007863337401388182	0.0008248139604100973	0.0008256919144240127	0.000847441820945537	0.0008476663520014693	0.0008711109976002715	0.0008706212698643612	0.000919338537457094	0.0009172984924748922	0.05463152283246776	0.053003584882499497	-2.0473938632633443e-05	-0.0002020237981152917	-2.0478459216901473e-05	-0.0002020684043698151
4.311232427101037	0.0007838864957353404	0.0007858577460086221	0.0008243061912153835	0.0008251834837697909	0.0008469151017270027	0.000847139516482481	0.000870564221237925	0.0008700749871164501	0.000918750166062968	0.0009167119831901411	0.05461944169871759	0.052991865534804804	-2.032355168024927e-05	-0.0002017482252852365	-2.0328039243001222e-05	-0.0002017927725151969
4.337209771238533	0.0007834126948214501	0.0007853824032052902	0.0008237991163449721	0.0008246757483347916	0.000846389102597534	0.0008466134012068794	0.0008700181923357145	0.0008695294511483688	0.0009181625992261235	0.0009161262758884905	0.05460736184917537	0.052980147431680884	-2.0174145427851592e-05	-0.00020147179063373377	-2.017860017736184e-05	-0.00020151627858833177
4.363343641942354	0.0007829395452634843	0.0007849077138444776	0.00082329273800123	0.0008241687103234924	0.000845863825809679	0.0008460880084278684	0.0008694729131979689	0.0008689846642635519	0.0009175758393541175	0.0009155413729733885	0.0545952832922418	0.05296843058127346	-2.002571372766715e-05	-0.0002011944910276786	-2.003013587094718e-05	-0.0002012389194550046
4.389634982363801	0.0007824670491802827	0.0007844336800496755	0.0008227870583946055	0.0008236623719484591	0.0008453392736242057	0.0008455633404068744	0.0008689283861373768	0.0008684406287737968	0.0009169898888631526	0.0009149572768569196	0.05458320603625867	0.052956714991677555	-1.987825046760247e-05	-0.00020091632329927167	-1.9882640210376612e-05	-0.00020096069194616706
4.416084741337141	0.0007819952086985897	0.0007839603039522932	0.0008222820797437121	0.0008231567354304304	0.0008448154483101919	0.0008450393994136377	0.0008683846134750875	0.0008678973469993552	0.0009164047501781747	0.0009143739899599003	0.05457113008952446	0.052945000670938804	-1.9731749570876117e-05	-0.0002006372842441595	-1.973610711770296e-05	-0.0002006815928570771
4.442693873413836	0.0007815240259531417	0.0007834875876917464	0.0008217778042754279	0.0008226518029984122	0.0008442923521451258	0.0008445161877263068	0.0008678415975408	0.0008673548212690324	0.0009158204257329778	0.0009137915147119836	0.054559055460275126	0.052933287627054494	-1.9586204996126233e-05	-0.00020035737062387704	-1.9590530550294555e-05	-0.00020040161894802067
4.469463338897009	0.0007810535030867501	0.0007830155334155403	0.000821274234224974	0.0008221475768897656	0.0008437699874149834	0.0008439937076315274	0.0008672993406728639	0.0008668130539202769	0.0009152369179702963	0.0009132098535517541	0.05454698215670688	0.05292157586797013	-1.9441610737056664e-05	-0.00020007657916390476	-1.944590450058889e-05	-0.0002001207669431182
4.49639410387609	0.0007805836422503908	0.00078254414327936	0.0008207713718360176	0.0008216440593502998	0.0008432483564143394	0.0008434719614245408	0.0008667578452183723	0.0008662720472992823	0.0009146542293419165	0.000912629008926834	0.05453491018695654	0.052909865401583975	-1.929796082230338e-05	-0.00019979490655394616	-1.9302222996051e-05	-0.00019983903353157362
4.523487140261684	0.0007801144456032858	0.0007820734194471507	0.0008202692193607477	0.0008211412526343573	0.0008427274614464425	0.0008429509514092684	0.0008662171135332524	0.000865731803761072	0.0009140723623087645	0.0009120489832939768	0.05452283955911513	0.052898156235741886	-1.915524931532693e-05	-0.00019951234944862173	-1.9159480098902837e-05	-0.00019955641536670288
4.550743425820648	0.0007796459153129945	0.000781603364091211	0.0008197677790599806	0.0008206391590049129	0.0008422073048233238	0.0008424306798984146	0.0008656771479823727	0.0008651923256696099	0.0009134913193410191	0.0009114697791191751	0.054510770281222934	0.05288644837824451	-1.901347031410712e-05	-0.0001992289044655815	-1.9017669905922047e-05	-0.00019927290906518458
4.578163944211368	0.0007791780535554977	0.0007811339793922762	0.0008192670532032423	0.0008201377807336573	0.0008416878888658809	0.0008419111492135548	0.000865137950939627	0.0008646536153978844	0.0009129111029182066	0.0009108913988777584	0.0544987023612669	0.05287474183684373	-1.8872617951158632e-05	-0.00019894456818761452	-1.887678654841074e-05	-0.00019898851120866978
4.605749685019276	0.0007787108625152864	0.0007806652675396062	0.000818767044068862	0.0008196371201010952	0.000841169215903976	0.0008413923616852306	0.000864599524788041	0.0008641156753280098	0.0009123317155293047	0.0009103138450544945	0.054486635807189356	0.05286303661923932	-1.873268639312163e-05	-0.00019865933715976225	-1.873682419184855e-05	-0.0001987032183414783
4.633501643792551	0.0007782443443854511	0.0007801972307310792	0.0008182677539440711	0.0008191371793966376	0.0008406512882765348	0.0008408743196530488	0.0008640618719198666	0.0008635785078513286	0.0009117531596728493	0.0009097371201436977	0.05447457062687721	0.05285133273308655	-1.8593669840862373e-05	-0.0001983732078919831	-1.8597777035871815e-05	-0.00019841702697215302
4.6614208220780515	0.0007777785013677662	0.0007797298711732695	0.0008177691851250832	0.0008186379609186863	0.0008401341083316299	0.0008403570254657695	0.0008635249947366756	0.0008630421153684998	0.0009111754378570294	0.0009091612266493227	0.05446250682817293	0.0528396301859943	-1.8455562529084632e-05	-0.00019808617685701524	-1.845963931401684e-05	-0.00019812993357243291
4.689508227457455	0.000777313335672784	0.0007792631910815491	0.0008172713399172007	0.0008181394669747411	0.0008396176784265924	0.0008398404814814095	0.0008629888956494681	0.0008625065002896054	0.0009105985525998006	0.0009085861670850778	0.054450444418869495	0.05282792898551942	-1.8318358726215206e-05	-0.00019779824049037664	-1.8322405293546423e-05	-0.0001978419345768645
4.717764873583629	0.0007768488495199196	0.0007787971926801673	0.0008167742206349008	0.0008176416998814825	0.0008391020009280947	0.0008393246900673339	0.0008624535770787609	0.000861971665034244	0.000910022506428981	0.0009080119439745209	0.054438383406708715	0.05281622913917279	-1.8182052734348406e-05	-0.00019750939519166955	-1.8186069275385672e-05	-0.0001975530263839953
4.746191780217212	0.0007763850451375419	0.0007783318782023442	0.0008162778296019285	0.000817144661964867	0.0008385870782122544	0.0008388096536003517	0.0008619190414546889	0.0008614376120316331	0.0009094473018823589	0.0009074385598511674	0.05442632379938506	0.05280453065442342	-1.8046638888907784e-05	-0.0001972196373224433	-1.805062559378373e-05	-0.00019726320535409791
4.774789973263409	0.0007759219247630664	0.0007778672498903644	0.0008157821691514003	0.0008166483555602314	0.0008380729126647292	0.0008382953744668196	0.0008613852912171151	0.0008609043437207097	0.0009088729415078016	0.0009068660172585973	0.0544142656045469	0.052792833538687176	-1.791211155859236e-05	-0.00019692896320744335	-1.791606861628256e-05	-0.00019697246781083533
4.803560484809025	0.0007754594906430398	0.0007774033099956598	0.0008152872416258863	0.0008161527830123734	0.000837559506680814	0.0008377818550627302	0.0008608523288157122	0.0008603718625502225	0.0009082994278633531	0.0009062943187505538	0.05440220882979044	0.05278113779933581	-1.7778465145217026e-05	-0.00019663736913433372	-1.7782392743553865e-05	-0.00019668081004076132
4.832504353159697	0.0007749977450332364	0.0007769400607789071	0.0008147930493775164	0.0008156579466756588	0.0008370468626655378	0.0008372690977938164	0.0008603201567100808	0.0008598401709788428	0.0009077267635173458	0.0009057234668910561	0.05439015348266816	0.05276944344369463	-1.7645694083457536e-05	-0.00019634485135250346	-1.764959240911114e-05	-0.00019638822829201596
4.861622622877388	0.0007745366901987454	0.0007764775045101173	0.0008142995947680682	0.00081516384891411	0.0008365349830337658	0.0008367571050756483	0.0008597887773698384	0.0008593092714752589	0.0009071549510485058	0.0009051534642545004	0.054378099570683555	0.05275775047904481	-1.7513792840699594e-05	-0.0001960514060735108	-1.7517662079242005e-05	-0.0001960947187752693
4.890916344818065	0.0007740763284140664	0.000776015643468728	0.0008138068801690695	0.0008146704921015084	0.0008360238702102951	0.0008362458793337314	0.0008592581932747293	0.0008587791665182795	0.0009065839930460587	0.0009045843134257707	0.05436604710129501	0.05274605891261805	-1.7382755916927825e-05	-0.0001957570294708888	-1.7386596252824335e-05	-0.0001958002776633605
4.9203865761696335	0.0007736166619631997	0.0007755544799436941	0.0008133149079618939	0.0008141778786214856	0.0008355135266299573	0.0008357354230036058	0.0008587284069147204	0.0008582498585969364	0.0009060138921098395	0.0009040160170003423	0.054353996081908725	0.052734368751605136	-1.7252577844606085e-05	-0.00019546171768095033	-1.725638946115625e-05	-0.00019550490109079832
4.950034380490085	0.0007731576931397357	0.0007750940162335835	0.0008128236805378517	0.0008136860108676248	0.0008350039547377101	0.0008352257385309468	0.0008581994207901047	0.0008577213502105849	0.0009054446508503953	0.0009034485775843919	0.054341946519889654	0.05272268000314802	-1.7123253188406837e-05	-0.00019516546680120594	-1.7127036267728865e-05	-0.00019520858515334472
4.979860827745887	0.0007726994242469565	0.0007746342546466698	0.0008123332002982988	0.0008131948912435588	0.0008344951569887485	0.0008347168283716673	0.00085767123741161	0.0008571936438690097	0.0009048762718891023	0.0009028819977949074	0.05432989842255302	0.05271099267434429	-1.699477654498044e-05	-0.000194868272889559	-1.699853126816732e-05	-0.00019491132590856997
5.009866994350591	0.0007722418575979205	0.0007741751975010245	0.0008118434696547254	0.0008127045221630647	0.0008339871358485997	0.0008342086949920137	0.0008571438593004964	0.000856666742092526	0.0009043087578582658	0.0009023162802597927	0.05431785179717059	0.05269930677224859	-1.6867142543015856e-05	-0.0001945701319664428	-1.687086909006423e-05	-0.00019461311937585268
5.040053963203681	0.0007717849955155609	0.0007737168471246108	0.0008113544910288565	0.0008122149060501645	0.0008334798937932241	0.0008337013408686698	0.00085661728898866	0.0008561406474120824	0.000903742111401235	0.000901751427617977	0.05430580665096719	0.052687622303869364	-1.6740345842956167e-05	-0.00019427104001346063	-1.6744044392686536e-05	-0.00019431396153476999
5.070422823729659	0.0007713288403327799	0.0007732592058553826	0.0008108662668527547	0.0008117260453392262	0.0008329734333091168	0.0008331947684888604	0.0008560915290187405	0.0008556153623693699	0.0009031763351725121	0.0009011874425195298	0.054293762991121375	0.0526759392761723	-1.6614381136686313e-05	-0.0001939709929716371	-1.661805186692865e-05	-0.0001940138483261522
5.100974671917351	0.0007708733943925455	0.0007728022760413748	0.0008103787995689207	0.0008112379424750613	0.0008324677568934178	0.0008326889803504501	0.0008555665819442278	0.000855090889516921	0.0009026114318378634	0.000900624327625766	0.054281720824765366	0.05266425769607699	-1.648924314769963e-05	-0.0001936699867444991	-1.6492886235137255e-05	-0.00019371277565186085
5.131710610359471	0.0007704186600479799	0.000772346060040801	0.0008098920916303825	0.0008107505999130256	0.0008319628670539975	0.000832183978962048	0.0008550424503295598	0.0008545672314182183	0.0009020474040744266	0.0009000620856093577	0.05426968015899056	0.05265257757045938	-1.6364926630674584e-05	-0.0001933680171954666	-1.6368542250887533e-05	-0.00019341073937351183
5.1626317482924104	0.0007699646396624645	0.0007718905602221517	0.0008094061455008115	0.0008102640201191203	0.0008314587663095807	0.000831679766843112	0.0008545191367502368	0.0008540443906478029	0.0009014842545708272	0.0008995007191544486	0.054257641000838436	0.05264089890615473	-1.6241426371344653e-05	-0.00019306508014746426	-1.6245014698903354e-05	-0.0001931077353137245
5.193739201636265	0.0007695113356097299	0.0007714357789642855	0.0008089209636546112	0.0008097782055700918	0.0008309554571898334	0.0008311763465240491	0.0008539966437929216	0.0008535223697913737	0.0009009219860272878	0.0008989402309567606	0.05424560335730829	0.05262922170995184	-1.6118737186453236e-05	-0.00019276117138466997	-1.612229839481616e-05	-0.00019280375925481708
5.225034093035115	0.0007690587502739575	0.000770981718656534	0.0008084365485770286	0.0008092931587535379	0.0008304529422354788	0.0008306737205463252	0.0008534749740555545	0.0008530011714459044	0.0009003606011557427	0.0008983806237237132	0.054233567235354684	0.052617545988598545	-1.5996853923514257e-05	-0.00019245628665065517	-1.600038818506261e-05	-0.000192498806939001
5.256517551897525	0.0007686068860498723	0.0007705283816987928	0.0008079529027642465	0.0008088088821680035	0.0008299512239983925	0.0008301718914625639	0.0008529541301474505	0.0008524807982197407	0.0008998001026799501	0.00089782190017453	0.05422153264188829	0.0526058717487986	-1.5875771460631752e-05	-0.00019215042164874574	-1.5879278946724987e-05	-0.00019219287406865848
5.288190714437326	0.0007681557453428444	0.0007700757705016223	0.0008074700287234959	0.0008083253783230878	0.0008294503050417183	0.0008296708618366563	0.0008524341146894165	0.0008519612527327153	0.0008992404933356047	0.000897264063040355	0.05420949958377439	0.0525941989972144	-1.5755484706338543e-05	-0.00019184357204113378	-1.5758965587321302e-05	-0.00019188595630509342
5.320054723714605	0.0007677053305689861	0.0007696238874863464	0.0008069879289731513	0.0008078426497395494	0.0008289501879399656	0.0008291706342438652	0.0008519149303138554	0.0008514425376162548	0.0008986817758704547	0.0008967071150643679	0.05419746806783737	0.052582527740463056	-1.5635988599584094e-05	-0.0001915357334509038	-1.5639443044676918e-05	-0.00019157804926916988
5.352110729676963	0.0007672556441552502	0.0007691727350851527	0.0008065066060428392	0.0008073606989494033	0.0008284508752791173	0.0008286712112709317	0.0008513965796648769	0.0008509246555134878	0.000898123953044415	0.0008961510590018975	0.054185438100857346	0.052570857985123585	-1.5517278109401442e-05	-0.00019122690145931265	-1.5520706286804853e-05	-0.00019126914854109
5.384359889201005	0.0007668066885395303	0.0007687223157411883	0.000806026062473541	0.0008068795284960299	0.0008279523696567395	0.0008281725955161814	0.0008508790653984042	0.0008504076090793553	0.0008975670276296811	0.000895595897620535	0.05417340968956791	0.05255918973773256	-1.539934823470944e-05	-0.00019091707160545646	-1.5402750311642108e-05	-0.00019095924965920053
5.41680336613411	0.0007663584661707633	0.0007682726319086669	0.0008055463008176987	0.0008063991409342851	0.0008274546736820924	0.000827674789589636	0.0008503623901822921	0.0008498914009807232	0.0008970110024108531	0.0008950416337002567	0.05416138284066502	0.05254752300478026	-1.5282194004404698e-05	-0.00019060623938896293	-1.5285570147021907e-05	-0.00019064834812126952
5.44944233133642	0.0007659109795090226	0.0007678236860529609	0.0008050673236393174	0.0008059195388305929	0.0008269577899762245	0.0008271777961131135	0.0008498465566964261	0.0008493760338964861	0.0008964558801850387	0.0008944882700335299	0.05414935756079652	0.052535857792718965	-1.516581047697127e-05	-0.00019029440026666067	-1.5169160850423899e-05	-0.00019033643938309863
5.482277962723094	0.0007654642310256291	0.0007673754806507118	0.0008045891335140766	0.0008054407247630641	0.0008264617211721025	0.0008266816177203475	0.0008493315676328476	0.0008488615105176911	0.0008959016637619861	0.0008939358094254412	0.05413733385657165	0.052524194107961324	-1.505019274040259e-05	-0.00018998154965385594	-1.5053517508816297e-05	-0.0001900235188583843
5.515311445306831	0.0007650182232032458	0.0007669280181899251	0.0008041117330294309	0.000804962701321595	0.0008259664699146978	0.0008261862570570869	0.000848817425695855	0.0008483478335476378	0.0008953483559641896	0.0008933842546938065	0.05412531173455629	0.05251253195687689	-1.4935335912116474e-05	-0.00018966768292447145	-1.4938635238577816e-05	-0.00018970958191943943
5.548543971240616	0.000764572958535982	0.0007664813011700775	0.0008036351247847222	0.00080448547110798	0.0008254720388611154	0.0008256917167812128	0.0008483041336021234	0.0008478350057019992	0.0008947959596270159	0.0008928336086692939	0.0541132912012744	0.05250087134579525	-1.4821235138668884e-05	-0.00018935279540954753	-1.4824509185313792e-05	-0.00018939462389649941
5.581976739860765	0.0007641284395294934	0.0007660353321022133	0.0008031593113912809	0.000804009036736012	0.0008249784306806897	0.0008251979995628408	0.0008477916940808103	0.0008473230297089252	0.0008942444775988162	0.0008922838741955349	0.05410127226320712	0.0524892122810033	-1.4707885595705364e-05	-0.00018903688239813032	-1.4711134523648015e-05	-0.00018907864007688957
5.615610957730194	0.0007636846687010924	0.0007655901135090561	0.0008026842954725421	0.0008035334008316	0.0008244856480551073	0.0008247051080844422	0.0008472801098736794	0.0008468119083091699	0.0008936939127410535	0.0008917350541292557	0.05408925492679609	0.052477554768750906	-1.459528248767307e-05	-0.00018871993913549545	-1.4598506457050991e-05	-0.00018876162570480304
5.649447838681973	0.0007632416485798451	0.000765145647925109	0.0008022100796641492	0.000803058566032872	0.0008239936936785124	0.000824213045040949	0.0008467693837352078	0.0008463016442561952	0.0008931442679284188	0.0008911871513403888	0.05407723919843949	0.05246589881524477	-1.4483421047874548e-05	-0.00018840196082542393	-1.4486620217829538e-05	-0.00018844357598238326
5.6834886038631165	0.0007627993817066794	0.0007647019378967583	0.0008017366666140651	0.0008025845349902862	0.0008235025702576183	0.0008237218131398672	0.0008462595184327028	0.0008457922403162917	0.0008925955460489532	0.0008906401687121961	0.054065225084494316	0.05245424442665432	-1.4372296538171098e-05	-0.00018808294262834258	-1.437547106682667e-05	-0.00018812448606811416
5.717734481778674	0.0007623578706344886	0.0007642589859823809	0.0008012640589826816	0.000802111310366741	0.0008230122805118223	0.0008232314151013916	0.0008457505167464209	0.0008452836992686913	0.0008920477500041694	0.0008900941091413919	0.054053212591279494	0.05244259160910796	-1.4261904248821441e-05	-0.00018776287966079663	-1.4265054293369564e-05	-0.00018780435107768056
5.75218670833605	0.0007619171179282341	0.000763816794752446	0.0008007922594429274	0.0008016388948376838	0.0008225228271733192	0.0008227418536585147	0.0008452423814696771	0.0008447760239056836	0.0008915008827091716	0.00088954897553826	0.05404120172507182	0.052430940368695805	-1.4152239498311722e-05	-0.00018744176699489468	-1.4155365215009347e-05	-0.0001874831660822751
5.786846526889619	0.0007614771261650613	0.0007633753667896308	0.0008003212706803896	0.0008011672910912303	0.00082203421298722	0.0008222531315571498	0.0008447351154089724	0.0008442692170327374	0.0008909549470927866	0.0008890047708267863	0.054029192492105374	0.05241929071146546	-1.4043297633364177e-05	-0.00018711959966052905	-1.404639917746038e-05	-0.0001871609261096252
5.821715188285586	0.0007610378979343947	0.0007629347046889159	0.0007998510953934106	0.0008006965018282643	0.0008215464407116533	0.0008217652515562345	0.0008442287213841	0.0008437632814686121	0.0008904099460976766	0.0008884614979447706	0.054017184898577195	0.052407642643430306	-1.3935074028727235e-05	-0.00018679637264379378	-1.3938151554471895e-05	-0.0001868376261439375
5.856793950907131	0.0007605994358380515	0.0007624948110577009	0.0007993817362932125	0.0008002265297625581	0.0008210595131178926	0.0008212782164278544	0.0008437232022282723	0.000843258220045479	0.000889865882680471	0.0008879191598439586	0.05400517895064322	0.05239599617056328	-1.3827564086800817e-05	-0.00018647208088445888	-1.383061774754002e-05	-0.00018651326112409383
5.892084080719833	0.0007601617424903489	0.0007620556885159104	0.0007989131961040041	0.000799757377620888	0.0008205734329904707	0.0008207920289573559	0.0008432185607882346	0.0008427540356090402	0.0008893227598118888	0.0008873777594901645	0.05399317465441883	0.05238435129879414	-1.3720763237764708e-05	-0.00018614671927891235	-1.3723793185911257e-05	-0.00018618782594512218
5.927586851317345	0.0007597248205182136	0.0007616173396961012	0.0007984454775630987	0.0007992890481431389	0.000820088203127292	0.0008203066919434624	0.0008427147999243897	0.0008422507310186477	0.0008887805804768674	0.0008868372998633949	0.05398117201598083	0.05237270803402135	-1.361466693930273e-05	-0.00018582028267830064	-1.3617673326320537e-05	-0.00018586131545661466
5.963303543967366	0.0007592886725612886	0.0007611797672435758	0.0007979785834210247	0.000798821544082429	0.0008196038263397554	0.0008198222081983949	0.000842211922510913	0.0008417483091474271	0.000888239347674683	0.0008862977839579789	0.053969171041366	0.05236106638210261	-1.3509270676545504e-05	-0.00018549276588966657	-1.3512253652935707e-05	-0.00018553372446367122
5.999235447657878	0.0007588533012720422	0.0007607429738164867	0.0007975125164416415	0.0007983548682052165	0.0008191203054528623	0.0008193385805479836	0.0008417099314358757	0.0008412467728823896	0.000887699064419082	0.0008857592147826892	0.05395717173657301	0.05234942634885627	-1.3404569961780743e-05	-0.0001851641636737289	-1.3407529677112937e-05	-0.00018520504772556734
6.035383859143656	0.0007584187093158851	0.0007603069620859546	0.0007970472794022575	0.0007978890232914241	0.0008186376433053501	0.0008188558118317956	0.0008412088296013685	0.0008407461251245643	0.0008871597337384105	0.0008852215953608764	0.0539451741075616	0.05233778794006247	-1.330056033435785e-05	-0.00018483447074507664	-1.3303496937313447e-05	-0.0001848752799558373
6.071750082993084	0.0007579848993712737	0.0007598717347361729	0.0007965828750937452	0.000797424012134546	0.0008181558427497992	0.0008183739049032459	0.000840708619923622	0.0008402463687891131	0.000886621358675739	0.0008846849287305923	0.05393317816025295	0.052326151161466765	-1.3197237360656686e-05	-0.0001845036817740564	-1.3200150998982085e-05	-0.0001845444158229681
6.108335431635222	0.0007575518741298263	0.0007594372944645225	0.0007961193063206574	0.0007969598375417716	0.0008176749066527571	0.0008178928626297212	0.0008402093053331275	0.000839747506805457	0.0008860839422889929	0.0008841492179447195	0.0539211839005276	0.05231451601877642	-1.309459663379961e-05	-0.00018417179138399686	-1.3097487454313134e-05	-0.00018421244994862307
6.145141225407182	0.0007571196362964336	0.0007590036439816853	0.000795656575901345	0.0007964965023341018	0.0008171948378948598	0.0008174126878927005	0.0008397108887747639	0.0008392495421173989	0.0008855474876510822	0.0008836144660711034	0.053909191334229764	0.05230288251766059	-1.2992633773542192e-05	-0.00018383879415159732	-1.2995501922142758e-05	-0.00018387937690783618
6.182168792601758	0.0007566881885893747	0.000758570786011758	0.000795194686668079	0.0007960340093464681	0.0008167156393709529	0.0008169333835878779	0.0008392133732079247	0.0008387524776832489	0.0008850119978500359	0.0008830806761926832	0.05389720046716582	0.052291250663751995	-1.2891344426146575e-05	-0.00018350468460723302	-1.2894190047843188e-05	-0.0001835451912294006
6.2194194695153895	0.0007562575337404272	0.0007581387232923636	0.0007947336414671633	0.0007955723614278493	0.0008162373139902135	0.0008164549526252812	0.0008387167616066373	0.0008382563164759475	0.0008844774759891284	0.0008825478514076193	0.05388521130510506	0.05227962046264705	-1.279072426421321e-05	-0.00018316945723395595	-1.2793547503145777e-05	-0.00018320988739536914
6.256894600496366	0.0007558276744949833	0.0007577074585747674	0.0007942734431590601	0.0007951115614413947	0.0008157598646762743	0.0008159773979293969	0.0008382210569596914	0.000837761061483194	0.0008839439251870136	0.0008820159948294277	0.05387322385377647	0.052267991919905554	-1.2690768986614934e-05	-0.0001828331064685218	-1.2693569985986614e-05	-0.00018287345984013825
6.294595537993358	0.000755398613612165	0.0007572769946239923	0.0007938140946185077	0.0007946516122645415	0.000815283294367341	0.0008155007224392939	0.0008377262622707653	0.0008372667157075695	0.0008834113485778591	0.0008814851095871135	0.05386123811887185	0.05225636504105031	-1.2591474318238496e-05	-0.00018249562669941932	-1.2594253220372942e-05	-0.00018253590295083666
6.332523642604218	0.0007549703538649397	0.0007568473342189363	0.00079335559873464	0.0007941925167891398	0.0008148076060163273	0.0008150249291087469	0.0008372323805585567	0.0008367732821666693	0.0008828797493114791	0.0008809551988253029	0.05384925410605147	0.05224473983156912	-1.2492836009880479e-05	-0.00018215701226717562	-1.2495592956232246e-05	-0.0001821972110664094
6.370680283125076	0.0007545428980402385	0.0007564184801524879	0.0007928979584111156	0.0007937342779215722	0.0008143328025909699	0.0008145500209063637	0.0008367394148569054	0.000836280763893228	0.0008823491305534704	0.0008804262657043794	0.053837271820930004	0.052233116296913955	-1.2394849838181371e-05	-0.0001818172574652721	-1.2397584969297756e-05	-0.0001818573784783395
6.40906683659976	0.0007541162489390689	0.0007559904352316416	0.000792441176566231	0.000793276898582876	0.0008138588870739589	0.0008140760008157063	0.0008362473682149262	0.0008357891639352453	0.0008818194954853437	0.0008798983134006155	0.05382529126909245	0.05222149444249922	-1.229751160534108e-05	-0.00018147635653759098	-1.2300225060940181e-05	-0.0001815163994294544
6.447684688369473	0.0007536904093766377	0.000755563202277621	0.000791985256133051	0.0007928203817088688	0.0008133858624630666	0.000813602871835423	0.0008357562436971374	0.0008352984853561227	0.000881290847304665	0.0008793713451063135	0.05381331245608409	0.05220987427370647	-1.2200817139096376e-05	-0.000181134303679914	-1.2203509058001175e-05	-0.00018117426811339876
6.486535232122802	0.000753265382182467	0.0007551367841259946	0.0007915302000595315	0.0007923647302502731	0.0008129137317712689	0.0008131306369793732	0.0008352660443835909	0.0008348087312347915	0.0008807631892251901	0.0008788453640299394	0.05380133538741282	0.0521982557958828	-1.2104762292599464e-05	-0.0001807910930400891	-1.21074328127517e-05	-0.00018083097867621634
6.525619869945995	0.000752841170200514	0.0007547111836267923	0.0007910760113086411	0.0007919099471728385	0.000812442498026875	0.0008126592992767516	0.0008347767733700031	0.0008343199046658357	0.0008802365244770017	0.0008783203733962569	0.05378936006855266	0.05218663901433368	-1.2009342944123078e-05	-0.000180446718715227	-1.2011992202650909e-05	-0.0001804865252137966
6.564940012373588	0.0007524177762892906	0.0007542864036446333	0.0007906226928584892	0.0007914560354574683	0.0008119721642736617	0.0008121888617722245	0.0008342884337678875	0.0008338320087596376	0.0008797108563066476	0.000877796376446474	0.053777386504941196	0.05217502393433894	-1.191455499705181e-05	-0.0001801011747536163	-1.1917183130188275e-05	-0.00018014090177209674
6.604497078439295	0.0007519952033219843	0.000753862447058842	0.0007901702477024539	0.0007910029981003502	0.0008115027335709945	0.0008117193275260548	0.0008338010287046897	0.0008333450466425013	0.0008791861879772836	0.0008772733764383753	0.05376541470198107	0.052163410561136346	-1.1820394379719046e-05	-0.00017975445515355792	-1.1823001522873189e-05	-0.00017979410234822413
6.644292495727218	0.0007515734541865822	0.0007534393167635698	0.000789718678849308	0.0007905508381130777	0.0008110342089939664	0.0008112506996142321	0.0008333145613239164	0.0008328590214567896	0.0008786625227688111	0.000876751376646465	0.05375344466503607	0.052151798899933585	-1.1726857045250838e-05	-0.00017940655386350368	-1.1729443332986894e-05	-0.0001794461208886322
6.684327700423376	0.0007511525317859899	0.0007530170156679207	0.0007892679893233442	0.0007900995585227819	0.0008105665936335199	0.0008107829811286064	0.0008328290347852733	0.0008323739363610568	0.0008781398639780177	0.0008762303803621064	0.05374147639943847	0.0521401889559018	-1.1633938971441007e-05	-0.00017905746478139029	-1.1636504537457584e-05	-0.0001790969512891205
6.724604137367524	0.0007507324390381577	0.0007525955466960714	0.0007888181821645098	0.000789649162372261	0.0008100998905965888	0.0008103161751770187	0.0008323444522648007	0.0008318897945301868	0.0008776182149187222	0.0008757103908936672	0.05372950991048346	0.05212858073417826	-1.1541636160558588e-05	-0.00017870718175361233	-1.1544181137770199e-05	-0.0001787465873952232
6.76512326010531	0.0007503131788762004	0.0007521749127873987	0.0007883692604285317	0.0007891996527201059	0.0008096341030062246	0.0008098502848834333	0.000831860816955007	0.0008314065991555252	0.0008770975789219145	0.0008751914115666566	0.053717545203429896	0.052116974239867594	-1.144994463936691e-05	-0.00017835569857732603	-1.1452469159810297e-05	-0.00017839502300137644
6.805886530940724	0.0007498947542485253	0.0007517551168965998	0.0007879212271870451	0.000788751032640834	0.0008091692340017274	0.0008093853133880713	0.0008313781320650073	0.0008309243534450183	0.0008765779593358984	0.0008746734457238699	0.05370558228350706	0.05210536947803954	-1.1358860458783593e-05	-0.00017800300899672994	-1.136136465369579e-05	-0.0001780422518503355
6.846895420988873	0.0007494771681189578	0.0007513361619938233	0.000787474085527732	0.0007883033052250197	0.0008087052867387917	0.0008089212638475473	0.0008308964008206613	0.0008304430606233512	0.0008760593595264416	0.0008741564967255383	0.05369362115590393	0.05209376645373159	-1.1268379693835442e-05	-0.000177649106704314	-1.1270863693657249e-05	-0.00017768826763314705
6.888151410229076	0.0007490604234668647	0.0007509180510647926	0.000787027838554446	0.0007878564735794289	0.00080824226438963	0.0008084581394350026	0.0008304156264647114	0.000829962723932086	0.000875541782876915	0.0008736405679494677	0.05368166182577834	0.05208216517194494	-1.1178498443608145e-05	-0.00017729398534152563	-1.1180962377921669e-05	-0.00017733306398884374
6.92965598755826	0.0007486445232872857	0.0007505007871109346	0.0007865824893873509	0.0007874105408271478	0.0008077801701431153	0.000807995943340243	0.0008299358122569232	0.0008294833466298033	0.0008750252327884445	0.0008731256627911896	0.05366970429825155	0.05207056563765302	-1.1089212830998202e-05	-0.00017693763849740973	-1.109165682858064e-05	-0.0001769766345044721
6.971410650844719	0.0007482294705910554	0.0007500843731495046	0.0007861380411630475	0.0007869655101077183	0.0008073190072049127	0.0008075346787698725	0.0008294569614742248	0.0008290049319922358	0.0008745097126800531	0.0008726117846641021	0.05365774857841559	0.052058967855791324	-1.1000519002617518e-05	-0.00017658005970785928	-1.100294319144636e-05	-0.00017661897271439853
7.01341690698215	0.0007478152684049355	0.0007496688122137197	0.0007856944970347139	0.0007865213845772746	0.0008068587787976245	0.0008070743489474345	0.0008289790774108454	0.0008285274833124167	0.0008739952259888125	0.0008720989369996243	0.05364579467132261	0.05204737183126353	-1.0912413128552276e-05	-0.00017622124245453286	-1.0914817635846938e-05	-0.00017626007209883832
7.055676271944047	0.000747401919771748	0.0007492541073528886	0.0007852518601722438	0.0007860781674086787	0.0008063994881609284	0.0008066149571135531	0.0008285021633784681	0.0008280510039008228	0.0008734817761699953	0.0008715871232473448	0.0536338425819947	0.05203577756894399	-1.0824891402491307e-05	-0.00017586118016810204	-1.0827276354629864e-05	-0.00017589992608596505
7.098190270838397	0.0007469894277504956	0.0007488402616325354	0.0007848101337623697	0.0007856358617916513	0.0008059411385517057	0.0008061565065260635	0.000828026222706358	0.0008275754970855068	0.0008729693666972152	0.0008710763468751638	0.053621892315422096	0.05202418507367033	-1.0737950041375677e-05	-0.00017549986622447666	-1.0740315563960781e-05	-0.00017553852804999548
7.1409604379627405	0.000746577795416503	0.0007484272781345401	0.0007843693210088169	0.0007851944709329171	0.000805483733244198	0.0008056990004601629	0.0008275512587415183	0.0008271009662122542	0.0008724580010625896	0.000870566611369454	0.05360994387655739	0.05201259435025087	-1.065158528528072e-05	-0.00017513729394491584	-1.0653931503127462e-05	-0.0001751758713101903
7.183988316859528	0.0007461670258615426	0.0007480151599572651	0.0007839294251324289	0.0007847539980563385	0.0008050272755301364	0.0008052424422085462	0.0008270772748488288	0.0008266274146447209	0.0008719476827768841	0.0008700579202352068	0.05359799727032309	0.05200100540346055	-1.0565793397443804e-05	-0.00017477345659808186	-1.0568120434567563e-05	-0.00017481194913301912
7.227275460371831	0.000745757122193967	0.0007476039102156875	0.0007834904493713083	0.0007843144464030528	0.0008045717687188862	0.0008047868350815464	0.0008266042744111911	0.0008261548457645784	0.0008714384153696657	0.0008695502769961823	0.053586052501609284	0.051989418238043233	-1.0480570663906966e-05	-0.00017440834739607114	-1.0482878643577193e-05	-0.0001744467547291073
7.270823430699384	0.0007453480875388493	0.0007471935320415398	0.0007830523969809653	0.0007838758192316177	0.0008041172161375981	0.0008043321824072851	0.0008261322608296824	0.0008256832629716651	0.0008709302023894628	0.0008690436851950715	0.053574109575270534	0.051977832858710056	-1.0395913393515185e-05	-0.00017404195949599632	-1.0398202438199888e-05	-0.00017408028125312502
7.31463379945495	0.0007449399250381133	0.0007467840285834397	0.0007826152712344495	0.0007834381198181508	0.0008036636211313432	0.0008038784875318139	0.0008256612375236987	0.0008252126696841327	0.0008704230474039161	0.000868538148393646	0.05356216849613283	0.05196624927014067	-1.0311817917820973e-05	-0.0001736742860004581	-1.0314088149252637e-05	-0.00017371252180617414
7.358708147721062	0.0007445326378506651	0.0007463754030070236	0.0007821790754224932	0.0007830013514564638	0.0008032109870632629	0.0008034257538192531	0.0008251912079311003	0.0008247430693385909	0.0008699169539999316	0.00086803367017291	0.053550229268987025	0.05195466747698723	-1.022828059094906e-05	-0.00017330531995682352	-1.0230532130069137e-05	-0.0001733434694332625
7.403048066107065	0.0007441262291525346	0.0007459676584950882	0.0007817438128536534	0.0007825655174582144	0.0008027593173147066	0.0008029739846519451	0.0008247221755083637	0.0008242744653902584	0.00086941192578384	0.0008675302541332619	0.05353829189859329	0.05194308748386537	-1.0145297789308436e-05	-0.00017293505435431178	-1.0147530756302037e-05	-0.00017297311712152763
7.447655154806527	0.0007437207021370154	0.0007455607982477285	0.0007813094868544641	0.0007821306211530506	0.000802308615285398	0.0008025231834306031	0.0008242541437307402	0.0008238068613131213	0.0008689079663815618	0.0008670279038946545	0.053526356389679015	0.05193150929536302	-1.0062865911630511e-05	-0.0001725634821263533	-1.0065080425957634e-05	-0.00017260145780298441
7.49253102365499	0.0007433160600147953	0.0007451548254824713	0.0007808761007695667	0.0007816966658887463	0.0008018588843935599	0.0008020733535744505	0.0008237871160923933	0.0008233402606000718	0.0008684050794387538	0.0008665266230967461	0.05351442274693984	0.051919932916036006	-9.980981378875445e-06	-0.00017219059615108945	-9.983177559198114e-06	-0.00017222848435274885
7.537677292188054	0.0007429123060141003	0.0007447497434344181	0.0007804436579618644	0.0007812636550313549	0.0008014101280760775	0.0008016244985213775	0.000823321096106562	0.0008228746667630703	0.0008679032686209768	0.0008660264153990658	0.05350249097504199	0.05190835835041005	-9.899640633907747e-06	-0.00017181638924698706	-9.901818598171547e-06	-0.00017185418958778897
7.583095589699846	0.0007425094433808351	0.0007443455553563866	0.0007800121618126693	0.0007808315919653537	0.0008009623497886473	0.0008011766217280886	0.0008228560873057114	0.0008224100833332963	0.0008674025376138568	0.0008655272844811734	0.05349056107861684	0.05189678560298016	-9.818840141527507e-06	-0.00017144085417569732	-9.821000006958111e-06	-0.00017147856626809066
7.628787555301809	0.0007421074753787209	0.0007439422645190478	0.0007795816157218441	0.000780400480093789	0.000800515553005923	0.0008007297266702524	0.0008223920932416861	0.0008219465138613009	0.0008669028901232448	0.0008650292340428193	0.05347863306226766	0.05188521467821172	-9.73857638836631e-06	-0.000171063983641917	-9.740718271408766e-06	-0.00017110160709543631
7.674754837981857	0.0007417064052894398	0.0007435398742110719	0.0007791520231079556	0.0007799703228384268	0.0008000697412216685	0.0008002838168426552	0.0008219291174858671	0.0008214839619171651	0.0008664043298753798	0.0008645322678041099	0.053466706930564385	0.0518736455805407	-9.658845882628761e-06	-0.00017068577029055731	-9.660969898997798e-06	-0.00017072330471271102
7.720999096663877	0.0007413062364127786	0.0007431383877392717	0.0007787233874084224	0.000779541123639906	0.0007996249179489161	0.0007998388957593549	0.0008214671636293299	0.0008210224310906563	0.0008659068606170565	0.0008640363895056713	0.05345478268804793	0.051862078314369266	-9.579645154026567e-06	-0.00017030620670752117	-9.581751418758638e-06	-0.0001703436517044854
7.767522000267617	0.0007409069720667686	0.0007427378084287429	0.0007782957120796628	0.0007791128859578793	0.0007991810867201166	0.0007993949669538315	0.0008210062352829984	0.0008205619249913845	0.0008654104861157865	0.000863541602908812	0.05344286033922785	0.05185051288407607	-9.500970753754251e-06	-0.00016992528542084107	-9.503059381110388e-06	-0.0001699626405957666
7.814325227768903	0.0007405086155878349	0.0007423381396230149	0.0007778690005972512	0.0007786856132711754	0.0007987382510872906	0.0007989520339791471	0.0008205463360778083	0.0008201024472489628	0.0008649152101599687	0.0008630479117956929	0.05343093988858313	0.05183894929400529	-9.422819254220269e-06	-0.00016954299889807012	-9.424890357739857e-06	-0.00016958026385191505
7.861410468260233	0.0007401111703309399	0.0007419393846841909	0.0007774432564560652	0.0007782593090779443	0.000798296414622193	0.0007985101004080974	0.0008200874696648635	0.0008196440015131655	0.0008644210365590537	0.0008625553199694913	0.05341902134056351	0.05182738754847373	-9.345187248965478e-06	-0.00016915933954600448	-9.347240941537382e-06	-0.0001691965138787832
7.908779421011744	0.0007397146396697305	0.0007415415469930993	0.0007770184831704447	0.0007778339768958132	0.0007978555809164656	0.0007980691698333708	0.0008196296397155994	0.0008191865914540893	0.000863927969143715	0.0008620638312545698	0.05340710469958598	0.051815827651768814	-9.268071352611096e-06	-0.00016877429971229319	-9.27010774635223e-06	-0.0001688113830205784
7.956433795532517	0.0007393190269966865	0.0007411446299494432	0.0007765946842743421	0.000777409620262045	0.0007974157535817932	0.0007976292458677103	0.0008191728499219447	0.0008187302207623194	0.0008634360117660186	0.0008615734494966506	0.05339518997004026	0.05180426960814766	-9.191468200688696e-06	-0.00016838787168349523	-9.193487406994327e-06	-0.0001684248635615282
8.004375311632296	0.0007389243357232682	0.0007407486369719431	0.0007761718633214786	0.0007769862427336863	0.0007969769362500662	0.0007971903321440653	0.0008187171039964831	0.0008182748931490859	0.0008629451682995912	0.0008610841785629792	0.05338327715628543	0.051792713421840726	-9.115374449471941e-06	-0.0001680000476841359	-9.117376579086817e-06	-0.00016803694772474231
8.052605699483543	0.0007385305692800676	0.0007403535714984937	0.0007757500238855016	0.000776563847887729	0.0007965391325735416	0.0007967524323157587	0.0008182624056726183	0.0008178206123464315	0.0008624554426397971	0.0008605960223425004	0.0533713662626508	0.05178115909704835	-9.039786775900255e-06	-0.00016761081987715087	-9.041771938850945e-06	-0.00016764762767060293
8.101126699683881	0.0007381377311169612	0.0007399594369863139	0.000775329169560146	0.0007761424393212728	0.0007961023462250038	0.0007963155500566466	0.0008178087587047427	0.0008173673821073814	0.0008619668387039103	0.0008601089847460335	0.053359457293435275	0.05176960663794148	-8.964701877505962e-06	-0.00016722018036383068	-8.96667018312862e-06	-0.00016725689549820788
8.149940063318896	0.0007377458247032559	0.0007395662369120945	0.0007749093039593848	0.0007757220206516709	0.0007956665808979246	0.0007958796890612785	0.0008173561668683986	0.0008169152062060993	0.0008614793604312854	0.00085962306970644	0.05334755025291086	0.051758056048665846	-8.89011647223735e-06	-0.00016682812118304358	-8.892068029163827e-06	-0.00016686474324395517
8.199047552025359	0.0007373548535278488	0.0007391739747721586	0.0007744904307175953	0.0007753025955167058	0.0007952318403066296	0.000795444853045065	0.0008169046339604496	0.0008164640884380657	0.000860993011783538	0.0008591382811788057	0.05333564514532008	0.05174650733333487	-8.816027298321621e-06	-0.000166434634309931	-8.817962214505495e-06	-0.0001664711628807103
8.248450938054788	0.0007369648210993778	0.0007387826540826103	0.0007740725534897217	0.0007748841675747391	0.0007947981281864644	0.0007950110457444406	0.0008164541637992482	0.0008160140326202407	0.0008605077967447211	0.0008586546231406141	0.05332374197487232	0.05173496049603686	-8.742431114216326e-06	-0.00016603971165693454	-8.744349496920753e-06	-0.00016607614631858336
8.298152004337403	0.0007365757309463768	0.0007383922783794935	0.0007736556759514289	0.0007744667405048786	0.000794365448293955	0.0007945782709170288	0.0008160047602248062	0.0008155650425912347	0.0008600237193214998	0.0008581720995919243	0.05331184074575467	0.051723415540830514	-8.669324698427211e-06	-0.00016564334507218614	-8.67122665424748e-06	-0.00016567968540337485
8.348152544546481	0.0007361875866174332	0.0007380028512189476	0.0007732398017992762	0.0007740503180071411	0.0007939338044069834	0.0007941465323418124	0.000815556427098967	0.0008151171222114819	0.0008595407835433348	0.0008576907145555515	0.05329994146212052	0.05171187247174812	-8.59670484938159e-06	-0.00016524552633864764	-8.598590484257262e-06	-0.000165281771916298
8.398454363163072	0.000735800391681347	0.0007376143761773659	0.0007728249347508755	0.0007736349038026183	0.0007935032003249519	0.0007937158338193009	0.0008151091683055787	0.0008146702753634124	0.000859058993462664	0.0008572104720772477	0.05328804412809823	0.05170033129279402	-8.524568385450022e-06	-0.00016484624717674756	-8.526437804592946e-06	-0.00016488239757400658
8.449059275541144	0.0007354141497272834	0.0007372268568515541	0.000772411078545056	0.0007732205016336398	0.0007930736398689456	0.0007932861791716989	0.0008146629877506616	0.0008142245059516237	0.0008585783531550785	0.0008567313762258835	0.05327614874778554	0.05168879200794569	-8.452912144634069e-06	-0.00016444549923963492	-8.454765452636792e-06	-0.0001644815540284006
8.49996910797308	0.0007350288643649395	0.0007368402968588885	0.0007719982369420376	0.0007728071152639431	0.0007926451268819199	0.0007928575722430766	0.0008142178893625934	0.0008137798179030552	0.0008580988667195117	0.0008562534310936259	0.05326425532525265	0.051677254621149825	-8.381732984553275e-06	-0.0001640432741151221	-8.38357028535349e-06	-0.00016407923286496096
8.551185697755594	0.0007346445392247017	0.0007364546998374814	0.0007715864137235915	0.0007723947484788394	0.0007922176652288548	0.000792430016899545	0.0008137738770922763	0.0008133362151671697	0.0008576205382784238	0.0008557766407961314	0.0532523638645418	0.05166571913633148	-8.311027782380992e-06	-0.00016363956332579588	-8.312849179225971e-06	-0.00016367542560313808
8.602710893256043	0.0007342611779578058	0.0007360700694463386	0.0007711756126932135	0.0007719834050853835	0.0007917912587969406	0.0007920035170294258	0.0008133309549133201	0.0008128937017161232	0.000857143371977982	0.0008553010094727245	0.0532404743696692	0.0516541855573853	-8.24079343460151e-06	-0.00016323435832651945	-8.242599030091474e-06	-0.0001632701236955747
8.654546553979111	0.0007338787842365056	0.0007356864093655285	0.0007707658376762956	0.0007715730889125476	0.0007913659114957456	0.0007915780765434299	0.0008128891268222198	0.0008124522815449512	0.0008566673719882568	0.0008548265412865901	0.05322858684462138	0.05164265388817997	-8.171026857016137e-06	-0.0001628276505057369	-8.172816753113793e-06	-0.00016286331852849445
8.706694550633951	0.0007334973617542297	0.0007353037232963389	0.0007703570925202905	0.0007711638038113861	0.0007909416272573954	0.0007911536993748257	0.0008124483968385304	0.0008120119586717394	0.0008561925425033987	0.0008543532404249535	0.05321670129335866	0.05163112413255697	-8.101724984514204e-06	-0.000162419431183225	-8.103499282544752e-06	-0.00016245500141942593
8.759156765201672	0.0007331169142257577	0.0007349220149614537	0.0007699493810948976	0.0007707555536552201	0.000790518410036751	0.0007907303894796289	0.000812008769005059	0.000811572737137818	0.0008557188877418441	0.0008538811110992829	0.05320481771981252	0.05161959629433142	-8.032884771113843e-06	-0.0001620096916123137	-8.034643571721602e-06	-0.0001620451636183684
8.811935091003267	0.0007327374453873737	0.0007345412881051079	0.0007695427072922236	0.0007703483423397965	0.0007900962638115783	0.0007903081508367653	0.000811570247388036	0.0008111346210079288	0.0008552464119464888	0.0008534101575454657	0.05319293612788822	0.0516080703772933	-7.96450318971565e-06	-0.00016159842297694405	-7.966246592921306e-06	-0.0001616337963070702
8.865031432767935	0.0007323589589970455	0.000734161546493267	0.0007691370750269658	0.0007699421737834773	0.0007896751925827402	0.000789886987448264	0.0008111328360773062	0.0008106976143704222	0.0008547751193848951	0.0008529403840240119	0.0531810565214637	0.05159654638520593	-7.896577232003807e-06	-0.00016118561639127948	-7.898305337212218e-06	-0.00016122089059747435
8.918447706701835	0.000731981458834587	0.0007337827939137862	0.0007687324882365836	0.0007695370519274091	0.0007892552003743689	0.0007894669033394284	0.0008106965391865102	0.0008102617213374338	0.0008543050143494759	0.0008524717948202416	0.05316917890439202	0.05158502432180528	-7.829103908404446e-06	-0.00016077126290059418	-7.830816814385563e-06	-0.0001608064375323015
8.972185840557227	0.0007316049487018328	0.0007334050341765919	0.0007683289508814848	0.000769132980735704	0.0007888362912340528	0.0007890479025590267	0.0008102613608532757	0.0008098269460450766	0.0008538361011576985	0.0008520043942444849	0.053157303280496934	0.05157350419080346	-7.762080247937335e-06	-0.00016035535347994068	-7.763778052819262e-06	-0.00016039042808374537
9.02624777370205	0.0007312294324228065	0.0007330282711138445	0.0007679264669451963	0.0007687299641956172	0.0007884184692330159	0.0007886299891794692	0.0008098273052393995	0.0008093932926536246	0.0008533683841522746	0.0008515381866322736	0.05314542965357577	0.05156198599588578	-7.695503298124802e-06	-0.00015993787903431644	-7.697186099405937e-06	-0.00015997285315405563
9.080635457189915	0.0007308549138438957	0.0007326525085801169	0.0007675250404345484	0.0007683280063177308	0.0007880017384663044	0.000788213167296996	0.0008093943765310421	0.0008089607653477044	0.0008529018677013631	0.0008510731763445423	0.0531335580274028	0.0515504697407108	-7.6293701248356105e-06	-0.0001595188303969708	-7.631038019395922e-06	-0.0001595537035739003
9.135350853830497	0.0007304813968340255	0.0007322777504525673	0.0007671246753798571	0.0007679271111361313	0.000787586103052974	0.0007877974410318627	0.0008089625789389142	0.0008085293683364855	0.000852436556198766	0.0008506093677678266	0.05312168840572218	0.05153895542891474	-7.563677812178274e-06	-0.0001590981983288775	-7.565330896303589e-06	-0.00015913297010208827
9.190395938260405	0.0007301088852848356	0.000731904000631117	0.0007667253758351073	0.0007675272827085986	0.0007871715671362802	0.00078738281452853	0.0008085319166984727	0.0008080991058538722	0.0008519724540641354	0.0008501467653144653	0.05310982079225378	0.05152744306410504	-7.4984234624941165e-06	-0.00015867597352031693	-7.5000618318440265e-06	-0.00015871064342593
9.245772697014415	0.0007297373831108506	0.0007315312630386215	0.0007663271458781337	0.0007671285251167837	0.0007867581348838566	0.0007869692919558465	0.0008081023940701089	0.0008076699821586938	0.0008515095657431665	0.0008496853734227977	0.053097955190691694	0.051515932649866	-7.4336041961256885e-06	-0.00015825214658807263	-7.435227945744825e-06	-0.00015828671415943352
9.301483128597186	0.0007293668942496694	0.0007311595416210587	0.0007659299896108148	0.0007667308424664041	0.00078634581048792	0.0007865568775072492	0.0008076740153393503	0.0008072420015349085	0.000851047895707815	0.000849225196557377	0.05308609160470223	0.05150442418975735	-7.369217151342172e-06	-0.00015782670807504284	-7.37082637568276e-06	-0.00015786117284305456
9.357529243555355	0.0007289974226621345	0.0007307888403477013	0.0007655339111592512	0.000766334238887423	0.000785934598165451	0.0007861455754009462	0.0008072467848170521	0.00080681516829179	0.0008505874484564905	0.0008487662392091659	0.05307423003792958	0.05149291768731399	-7.305259484309025e-06	-0.00015739964845182253	-7.306854277202256e-06	-0.00015743400994433498
9.413913064550128	0.0007286289723325168	0.0007304191632112991	0.0007651389146739611	0.0007659387185342442	0.0007855245021583908	0.0007857353898801149	0.0008068207068395974	0.0008063894867641295	0.000850128228514272	0.0008483085058957498	0.053062370493990874	0.05148141314604282	-7.241728368877209e-06	-0.00015697095811348372	-7.243308823571409e-06	-0.00015700521585582106
9.47063662643026	0.0007282615472686987	0.0007300505142282646	0.0007647450043300671	0.0007655442855858974	0.0007851155267338384	0.0007853263252130949	0.0008063957857690936	0.0008059649613124351	0.0008496702404331113	0.0008478520011615412	0.05305051297647628	0.05146991056943071	-7.178620996528551e-06	-0.00015654062738051921	-7.180187205661423e-06	-0.00015657478089498023
9.527701976305488	0.0007278951515023564	0.0007296828974388546	0.0007643521843274897	0.0007651509442462355	0.0007847076761842421	0.0007849183856935865	0.000805972025993579	0.0008055415963231336	0.0008492134887920481	0.0008473967295779934	0.05303865748895428	0.05145840996093781	-7.115934576260377e-06	-0.0001561086464978989	-7.1174866318989005e-06	-0.0001561426953043954
9.585111173620431	0.0007275297890891427	0.0007293163169073547	0.0007639604588911382	0.0007647586987441223	0.0007843009548276027	0.0007845115756408436	0.0008055494319272166	0.0008051193962087679	0.0008487579781974164	0.0008469426957438075	0.05302680403496384	0.05144691132399954	-7.053666334509191e-06	-0.0001556750056347922	-7.055204328133141e-06	-0.00015570894925048817
9.642866290228868	0.0007271654641088771	0.0007289507767222671	0.0007635698322711069	0.0007643675533336298	0.0007838953670076654	0.0007841058993998778	0.0008051280080105059	0.0008046983654082057	0.0008483037132830627	0.0008464899042851489	0.05301495261802279	0.051435414662028944	-6.991813514992812e-06	-0.0001552396948835133	-6.993337537470473e-06	-0.00015527353282210332
9.700969410468568	0.0007268021806657336	0.0007285862809965023	0.0007631803087428743	0.000763977512294239	0.0007834909170941296	0.0007837013613416595	0.0008047077587104879	0.0008042785083868473	0.0008478506987105618	0.0008460383598558643	0.05300310324162244	0.051423919978414875	-6.930373378659198e-06	-0.00015480270425941023	-6.931883520297673e-06	-0.00015483643603225739
9.75942263123647	0.0007264399428884228	0.0007282228338675591	0.0007627918926074893	0.0007635885799310271	0.0007830876094828397	0.000783297965863312	0.0008042886885209429	0.0008038598296368199	0.0008473989391694255	0.0008455880671376881	0.052991255909231566	0.05141242727651909	-6.869343203550274e-06	-0.0001543640236999766	-6.870839554081604e-06	-0.00015439764881544638
9.818228062064373	0.0007260787549303938	0.0007278604394977277	0.0007624045881917859	0.0007632007605748765	0.0007826854485960013	0.0007828957173883273	0.0008038708019626113	0.0008034423336772032	0.0008469484393773319	0.0008451390308404736	0.05297941062429151	0.05140093655968522	-6.808720284693509e-06	-0.00015392364306388018	-6.810202933268603e-06	-0.00015395716102747925
9.877387825195074	0.0007257186209700153	0.0007274991020742717	0.0007620183998485705	0.0007628140585826716	0.0007822844388823759	0.0007824946203667607	0.0008034541035833939	0.000803026025054226	0.0008464992040803371	0.0008446912557024017	0.05296756739022089	0.05138944783122829	-6.7485019340507435e-06	-0.00015348155213174008	-6.749970969250653e-06	-0.000153514962445922
9.936904055658934	0.0007253595452107774	0.0007271388258096297	0.0007616333319568334	0.0007624284783374999	0.0007818845848174939	0.0007820946792754449	0.0008030385979585725	0.0008026109083414837	0.0008460512380531006	0.0008442447464902096	0.05295572621041484	0.051377961094441794	-6.688685480348185e-06	-0.00015303774060382302	-6.690140990186708e-06	-0.0001530710427681825
9.996778901350961	0.0007250015318814808	0.0007267796149416051	0.0007612493889219452	0.0007620440242488577	0.0007814858909038606	0.000781695898618194	0.0008026242896910136	0.0008021969881401513	0.0008456045460991084	0.0008437995079994084	0.052943887088242304	0.05136647635259711	-6.629268269038244e-06	-0.0001525921981007372	-6.63071034096973e-06	-0.00015262539161203792
10.05701452310831	0.0007246445852364359	0.000726421473733566	0.0007608665751758647	0.0007616607007528546	0.0007810883616711656	0.000781298282926015	0.0008022111834113912	0.0008017842690791961	0.0008451591330508966	0.0008433555450545097	0.05293205002705225	0.05135499360894037	-6.570247662138207e-06	-0.00015214491416187803	-6.57167638304975e-06	-0.00015217799851355296
10.117613094788254	0.0007242887095556627	0.000726064406474645	0.0007604848951773489	0.0007612785123124213	0.0007806920016764975	0.0007809018367573219	0.0008017992837783986	0.0008013727558155976	0.0008447150037702804	0.0008429128625092557	0.05292021503016445	0.05134351286669618	-6.511621038167784e-06	-0.00015169587824498398	-6.513036494405246e-06	-0.00015172885292802363
10.178576803346665	0.0007239339091450876	0.0007257084174799346	0.0007601043534121571	0.0007608974634175171	0.0007802968155045554	0.0007805065646981447	0.0008013885954789727	0.000800962453034563	0.000844272163148582	0.0008424714652468411	0.052908382100880835	0.05133203412906685	-6.453385792071914e-06	-0.000151245079726664	-6.454788069415636e-06	-0.0001512779442286727
10.239907848916916	0.0007235801883367425	0.0007253535110906936	0.0007597249543932622	0.0007605175585853416	0.0007799028077678604	0.0007801124713623472	0.000800979123228505	0.0008005533654497476	0.0008438306161068581	0.0008420313581801463	0.052896551242475165	0.05132055739922938	-6.395539335077652e-06	-0.0001507925079005379	-6.396928518745924e-06	-0.000150825261705817
10.301608444889292	0.0007232275514889739	0.000724999691674547	0.0007593467026610606	0.0007601388023605447	0.0007795099831069772	0.0007797195613918424	0.0008005708717710703	0.000800145497803477	0.0008433903675961352	0.0008415925462519691	0.05288472245820135	0.05130908268033974	-6.338079094602225e-06	-0.0001503381519764313	-6.339455269282514e-06	-0.0001503707945665067
10.363680817990868	0.0007228760029866401	0.0007246469636256918	0.0007589696027835903	0.0007597611993154397	0.0007791183461907301	0.0007793278394568116	0.0008001638458796488	0.0007997388548669698	0.0008429514225976436	0.0008411550344352574	0.05287289575128816	0.051297609975532746	-6.281002514157627e-06	-0.00014988200108032035	-6.282365763993561e-06	-0.00014991453193369253
10.426127208365882	0.0007225255472413237	0.0007242953313651044	0.0007585936593567415	0.0007593847540502224	0.0007787279017164242	0.000778937310255924	0.0007997580503563486	0.0007993334414405634	0.0008425137861230517	0.0008407188277333448	0.05286107112493982	0.051286139287917316	-6.224307053278623e-06	-0.00014942404425363764	-6.225657461869129e-06	-0.0001494564628455597
10.488949869656532	0.0007221761886915338	0.0007239447993407468	0.000758218877004474	0.0007590094711931828	0.000778338654410065	0.0007785479785165592	0.0007993534900326381	0.0007989292623539414	0.0008420774632147034	0.0008402839311801886	0.052849248582343286	0.05127467062058462	-6.167990187396118e-06	-0.00014896427045263394	-6.16932783780149e-06	-0.0001489965762551393
10.552151069084381	0.0007218279318029183	0.0007235953720277779	0.0007578452603790378	0.0007586353554009284	0.0007779506090265843	0.0007781598489950296	0.0007989501697695679	0.0007985263224663604	0.0008416424589458587	0.0008398503498406073	0.05283742812665552	0.051263203976599364	-6.11204940775302e-06	-0.00014850266854748995	-6.1133743825088e-06	-0.00014853486102978097
10.615733087532126	0.0007214807810684726	0.0007232470539287622	0.0007574728141611888	0.0007582624113585991	0.0007775637703500623	0.0007777729264768049	0.0007985480944580061	0.0007981246266668803	0.0008412087784209339	0.000839418088810521	0.052825609761016884	0.051251739359006815	-6.056482221327049e-06	-0.0001480392273221498	-6.057794602424074e-06	-0.00014807130594982065
10.679698219625935	0.0007211347410087526	0.0007228998495738845	0.0007571015430604133	0.000757890643780093	0.000777178143193956	0.000777387215776741	0.0007981472690188667	0.0007977241798745999	0.0008407764267757442	0.0008389871532171963	0.05281379348854104	0.0512402767708322	-6.00128615068328e-06	-0.00014757393547262798	-6.0025860195832975e-06	-0.00014760589970785887
10.744048773818252	0.0007207898161720898	0.000722553763521166	0.0007567314518151529	0.0007575200574082922	0.0007767937324013298	0.0007770027217393094	0.00079774769840335	0.0007973249870388867	0.000840345409177751	0.0008385575482194903	0.052801979312323	0.05122881621507283	-5.9464587339082275e-06	-0.0001471067816067595	-5.947746171560374e-06	-0.0001471386309090661
10.808787072471103	0.0007204460111348082	0.0007222088003566772	0.0007563625451930298	0.0007571506570152808	0.0007764105428450847	0.0007766194492388245	0.0007973493875931736	0.000796927053139615	0.000839915730826309	0.0008381292790080948	0.052790167235431014	0.05121735769471087	-5.891997524536986e-06	-0.00014663775424411662	-5.893272611376919e-06	-0.0001466694880697672
10.87391545193992	0.000720103330501438	0.000721864964694759	0.000755994827991069	0.0007567824474025807	0.0007760285794281896	0.0007762374031796791	0.0007969523416008105	0.0007965303831874051	0.0008394873969529117	0.000837702350805789	0.05277835726091525	0.05120590121270387	-5.837900091443943e-06	-0.00014616684181506523	-5.839162907369556e-06	-0.0001461984596165533
10.93943626265785	0.0007197617789049377	0.0007215222611782397	0.0007556283050359309	0.0007564154334013741	0.0007756478470839159	0.0007758565884965774	0.0007965565654697299	0.0007961349822238595	0.0008390604128214453	0.0008372767688676854	0.0527665493918028	0.051194446771989525	-5.7841640187291515e-06	-0.00014569403265934922	-5.785414643127464e-06	-0.0001457255338859209
11.00535186922059	0.0007194213610069156	0.0007211806944786603	0.0007552629811841441	0.0007560496198727408	0.0007752683507760753	0.0007754770101547721	0.0007961620642746405	0.0007957408553218078	0.0008386347837284409	0.000836852538481488	0.052754743631098576	0.051182994375481676	-5.730786905648079e-06	-0.00014521931502589625	-5.732025417409109e-06	-0.00014525069912393884
11.071664650471687	0.0007190820814978503	0.0007208402692964915	0.0007548988613223347	0.0007556850117078811	0.0007748900954992559	0.0007750986731502992	0.0007957688431217304	0.0007953480075855453	0.0008382105150033301	0.0008364296649677376	0.052742939981783456	0.05117154402607685	-5.677766366518795e-06	-0.00014474267707256794	-5.678992844010411e-06	-0.00014477394348472172
11.138376999588447	0.0007187439450973161	0.0007205009903613664	0.0007545359503674595	0.0007553216138283626	0.0007745130862790619	0.0007747215825102234	0.0007953769071489147	0.0007949564441510866	0.0008377876120086992	0.0008360081536800806	0.05273113844682014	0.051160095726648924	-5.625100030604013e-06	-0.00014426410686416147	-5.6263145516788696e-06	-0.00014429525502931972
11.205491324168262	0.0007184069565542129	0.0007201628624323038	0.0007541742532670472	0.0007549594311863501	0.0007741373281723589	0.0007743457432928771	0.0007949862615260868	0.0007945661701864049	0.0008373660801405542	0.0008355880100055174	0.052719339029150845	0.05114864948004827	-5.572785542045169e-06	-0.00014378359237249283	-5.573988184072801e-06	-0.00014381462172674553
11.273010046315514	0.0007180711206469896	0.0007198258902979354	0.0007538137749994344	0.0007545984687648434	0.0007737628262675137	0.0007739711605881032	0.0007945969114553605	0.0007941771908916878	0.0008369459248285754	0.0008351692393646685	0.05270754173169088	0.0511372052891098	-5.520820559788697e-06	-0.0001433011214763691	-5.522011399627762e-06	-0.00014333203145208695
11.340935602728974	0.000717736442183875	0.0007194900787767381	0.000753454520574002	0.0007542387315779191	0.0007733895856846403	0.0007735978395175014	0.0007942088621713248	0.0007937895114995827	0.0008365271515363834	0.0008347518472120334	0.052695746557338524	0.051125763156644514	-5.469202757443781e-06	-0.00014281668195920139	-5.470381871459408e-06	-0.0001428474719852857
11.409270444789758	0.0007174029260031127	0.0007191554327172678	0.0007530964950314235	0.000753880224670975	0.0007730176115758512	0.0007732257852346786	0.0007938221189413026	0.0007934031372754556	0.0008361097657618058	0.0008343358390362608	0.05268395350897247	0.05111432308544277	-5.417929823215567e-06	-0.00014233026150906047	-5.419097287276756e-06	-0.00014236093101083203
11.478017038649782	0.0007170705769731941	0.0007188219569983927	0.0007527397034439071	0.0007535229531209723	0.0007726469091255041	0.0007728550029254966	0.0007934366870655982	0.0007930180735176436	0.0008356937730371447	0.0008339212203604109	0.052672162589445605	0.05110288507827472	-5.366999459845319e-06	-0.0001418418477184269	-5.36815534933361e-06	-0.0001418723961177648
11.547177865320764	0.0007167393999930911	0.000718489656529527	0.0007523841509154373	0.0007531669220366805	0.0007722774835504536	0.0007724854978083223	0.0007930525718777583	0.0007926343255577143	0.0008352791789294412	0.0008335079967422257	0.05266037380159366	0.05109144913789295	-5.31640938447684e-06	-0.00014135142808233137	-5.317553774285451e-06	-0.00014138185479770082
11.616755420763786	0.0007164093999924982	0.0007181585362508744	0.0007520298425820309	0.0007528121365589305	0.0007719093401003078	0.0007721172751342863	0.0007926697787448346	0.0007922518987607239	0.0008348659890407557	0.0008330961737744031	0.05264858714822994	0.05108001526702552	-5.26615732859316e-06	-0.0001408589899984658	-5.2672902931261145e-06	-0.0001408892944445017
11.686752215979308	0.000716080581932068	0.0007178286011336637	0.0007516767836119804	0.0007524586018608585	0.0007715424840576801	0.000771750340187534	0.0007922883130676425	0.0007918707985254796	0.0008344542090084348	0.0008326857570848663	0.05263680263214905	0.05106858346838445	-5.216241037916784e-06	-0.00014036452076590655	-5.217362651098456e-06	-0.0001403947023536356
11.75717077709787	0.0007157529508036578	0.0007174998561803952	0.0007513249792061109	0.0007521063231481657	0.0007711769207384521	0.0007713846982854881	0.0007919081802810252	0.0007914910302848061	0.0008340438445053929	0.0008322767523370442	0.05262502025612128	0.05105715374466012	-5.166658272327297e-06	-0.00013986800758419848	-5.167768607602409e-06	-0.0001398980657210669
11.82801364547121	0.000715426511630568	0.0007171723064250786	0.0007509744345980303	0.0007517553056593657	0.0007708126554920293	0.0007710203547791048	0.0007915293858541222	0.0007911125995058066	0.0008336349012403853	0.0008318691652301444	0.05261324002290115	0.05104572609852395	-5.117406805788503e-06	-0.00013936943755335496	-5.118505936128198e-06	-0.00013939937164325622
11.899283377763982	0.0007151012694677901	0.0007168459569334857	0.0007506251550543872	0.0007514055546660456	0.0007704496937016053	0.0007706573150531376	0.0007911519352906348	0.0007907355116901338	0.0008332273849582943	0.0008314630014994379	0.052601461935220924	0.051034300532625636	-5.068484426213986e-06	-0.00013886879767160965	-5.0695724241166945e-06	-0.00013889860711471802
11.970982546046038	0.0007147772294022572	0.0007165208128033963	0.0007502771458751332	0.0007510570754731258	0.0007700880407844284	0.000770295584526405	0.0007907758341291004	0.0007903597723742659	0.0008328213014404118	0.000831058266916541	0.05258968599579128	0.05102287704959953	-5.019888935431545e-06	-0.0001383660748358051	-5.020965872917782e-06	-0.00013839575902824253
12.043113737885237	0.0007144543965530888	0.0007161968791648478	0.0007499304123937778	0.0007507098734191166	0.0007697277021920646	0.0007699351686520533	0.0007904010879431628	0.0007899853871297691	0.0008324166565047207	0.0008306549672896991	0.05257791220730504	0.05101145565205609	-4.9716181490869205e-06	-0.00013786125584050457	-4.972684097713162e-06	-0.00013789081417492355
12.115679556440844	0.0007141327760718441	0.0007158741611803868	0.0007495849599776534	0.0007503639538763836	0.0007693686834106678	0.0007695760729178254	0.0007900277023418476	0.0007896123615635786	0.000832013456006187	0.0008302531084640737	0.052566140572434625	0.05100003634258776	-4.923669896541444e-06	-0.00013735432737640996	-4.924724927400127e-06	-0.00013738375924160495
12.188682620557461	0.0007138123731427789	0.000715552664045326	0.0007492407940281802	0.0007500193222514132	0.0007690109899612515	0.0007692183028463353	0.0007896556829698399	0.0007892407013182776	0.0008316117058370477	0.0008298526963220347	0.05255437109383321	0.05098861912376989	-4.876042020780097e-06	-0.0001368452760294736	-4.877086204507428e-06	-0.00013687458081063086
12.26212556485955	0.0007134931929830999	0.0007152323929880002	0.0007488979199811376	0.0007496759839850799	0.0007686546273999639	0.0007688618639953387	0.000789285035507767	0.0007888704120723728	0.000831211411927108	0.0008294537367834504	0.05254260377413204	0.05097720399815595	-4.8287323783560016e-06	-0.00013633408828095384	-4.829765785122411e-06	-0.00013636326535923504
12.336011039846525	0.0007131752408432205	0.0007149133532700238	0.0007485563433069253	0.0007493339445529146	0.0007682996013183591	0.0007685067619580112	0.0007889157656724748	0.0007885014995405808	0.0008308125802440289	0.0008290562358059834	0.05253083861594494	0.0509657909682858	-4.781738839311489e-06	-0.00013582075050636022	-4.782761538819902e-06	-0.00013584979925870821
12.41034171198835	0.0007128585220070228	0.0007145955501865519	0.0007482160695108398	0.0007489932094653796	0.0007679459173436773	0.0007681530023632226	0.0007885478792173166	0.0007881339694741055	0.00083041521679363	0.0008286601993853857	0.05251907562186722	0.05095438003667152	-4.735059287037588e-06	-0.00013530524897348295	-4.7360713485537775e-06	-0.0001353341687734544
12.485120263821853	0.0007125430417921232	0.0007142789890665445	0.0007478771041333516	0.0007486537842681392	0.0007675935811391276	0.0007678005908758214	0.000788181381932439	0.0007877678276609329	0.000830019327620191	0.0008282656335558016	0.052507314794470954	0.050942971205813724	-4.688691618242799e-06	-0.0001347875698422818	-4.689693110579776e-06	-0.00013481636005935327
12.560349394047481	0.0007122288055501321	0.0007139636752730324	0.0007475394527503743	0.0007483156745423392	0.0007672425984041668	0.0007674495331969148	0.0007878162796450718	0.0007874030799261164	0.0008296249188067496	0.0008278725443900673	0.052495556136314285	0.05093156447819217	-4.64263374285942e-06	-0.00013426769916419223	-4.643624734373096e-06	-0.0001342963591637325
12.63603181762671	0.0007119158186669257	0.0007136496142033832	0.0007472031209735491	0.0007479788859048843	0.0007668929748747876	0.0007670998350641565	0.0007874525782198173	0.0007870397321320678	0.0008292319964754107	0.0008274809380000168	0.05248379964993137	0.05092015985626769	-4.5968835839542074e-06	-0.00013374562288079317	-4.597864142562476e-06	-0.00013377415202434073
12.712170265880024	0.0007116040865629105	0.0007133368112895712	0.0007468681144505234	0.0007476434240087194	0.0007665447163238032	0.0007667515022520305	0.0007870902835589482	0.0007866777901788536	0.0008288405667876518	0.0008270908205367878	0.052472045337840605	0.05090875734248468	-4.551439077662457e-06	-0.00013322132682355714	-4.552409270833051e-06	-0.00013324972446840389
12.78876748658549	0.0007112936146932986	0.0007130252719984499	0.0007465344388652327	0.0007473092945431135	0.0007661978285611375	0.0007664045405721434	0.0007867294016026995	0.0007863172600044873	0.0008284506359446333	0.0008267021981911315	0.05246029320254007	0.05089735693926502	-4.506298173069176e-06	-0.00013269479671140783	-4.507258067834412e-06	-0.00013272306221095986
12.865826244077915	0.0007109844085483809	0.000712715001832028	0.0007462020999381894	0.0007469765032339457	0.0007658523174341221	0.0007660589558735179	0.0007863699383295736	0.0007859581475852359	0.0008280622101875151	0.000826315077193729	0.052448543246511006	0.050885958649018605	-4.461458832152702e-06	-0.00013216601815085882	-4.462408495106013e-06	-0.0001321941508544422
12.943349319348618	0.0007106764736538025	0.0007124060063277454	0.0007458711034267715	0.0007466450558439962	0.0007655081888277856	0.000765714754042887	0.000786011899756639	0.0007856004589359148	0.0008276752957977686	0.0008259294638155011	0.05243679547221381	0.05087456247413085	-4.416919029730064e-06	-0.0001316349766358471	-4.417858527028598e-06	-0.0001316629758885135
13.0213395101458	0.0007103698155708404	0.0007120982910587497	0.0007455414551255072	0.0007463149581732306	0.0007651654486651522	0.0007653719410049877	0.0007856552919398303	0.0007852442001101935	0.0008272898990974939	0.0008255453643679284	0.052425049882090895	0.050863168416973914	-4.372676753329474e-06	-0.00013110165754506853	-4.373606150702772e-06	-0.00013112952268790057
13.099799631075467	0.000710064439896687	0.0007117918616341824	0.0007452131608663763	0.0007459862160591012	0.0007648241029075441	0.0007650305227228676	0.0007853001209742642	0.0007848893772009054	0.000826906026449746	0.000825162785203372	0.05241330647856662	0.050851776479899816	-4.3287300031322196e-06	-0.00013056604614181122	-4.32964936587267e-06	-0.00013059377651158943
13.178732513703073	0.0007097603522647314	0.0007114867236994593	0.0007448862265190996	0.0007456588353768373	0.0007644841575548815	0.0007646905051981825	0.0007849463929945425	0.0007845359963403533	0.0008265236842588542	0.0008247817327153965	0.052401565264048	0.05084038666524343	-4.285076791905006e-06	-0.00013002812757345605	-4.2859861848817266e-06	-0.0001300557225026866
13.258141006655675	0.0007094575583448454	0.0007111828829365576	0.00074456065799144	0.0007453328220397461	0.0007641456186459872	0.0007643518944715022	0.0007845941141750646	0.0007841840637006241	0.0008261428789707491	0.0008244022133390949	0.05238982624092132	0.050828998975322844	-4.241715144881995e-06	-0.00012948788686900636	-4.242614632536494e-06	-0.00012951534568597656
13.338027975724735	0.0007091560638436753	0.0007108803450643087	0.000744236461229504	0.000745008181999516	0.0007638084922588998	0.0007640146966226234	0.0007842432907303479	0.000783833585493904	0.0008257636170732978	0.0008240242335514228	0.052378089411557874	0.05081761341243594	-4.198643099742258e-06	-0.00012894530893992062	-4.199532746095372e-06	-0.0001289726309687267
13.418396303969553	0.0007088558745049244	0.0007105791158386812	0.0007439136422180403	0.0007446849212465118	0.0007634727845111735	0.0007636789177708693	0.0007838939289153355	0.0007834845679727911	0.0008253859050966235	0.0008236477998715175	0.05236635477830858	0.050806229978867266	-4.155858706487471e-06	-0.000128400378577892	-4.156738575145438e-06	-0.00012842756313827253
13.49924889182131	0.0007085569961096567	0.0007102792010530844	0.0007435922069807536	0.0007443630458100928	0.0007631385015602039	0.0007633445640754159	0.0007835460350257294	0.0007831370174306234	0.0008250097496134559	0.000823272918861049	0.052354622343508975	0.05079484867688126	-4.113360027356051e-06	-0.00012785308045332178	-4.114230181499236e-06	-0.00012788012686049122
13.580588657187745	0.0007082594344765867	0.0007099806065386604	0.0007432721615806078	0.0007440425617589143	0.0007628056496035349	0.0007630116417355996	0.0007831996153983028	0.0007827909402017972	0.0008246351572394599	0.0008228995971245466	0.052342892109473856	0.050783469508726066	-4.071145136818818e-06	-0.00012730339911665167	-4.0720056392173215e-06	-0.0001273303066815501
13.662418535558457	0.0007079631954623759	0.0007096833381645797	0.0007429535121201373	0.0007437234752012403	0.0007624742348791772	0.0007626801569912345	0.000782854676411229	0.0007824463426620895	0.0008242621346335752	0.0008225278413097384	0.05233116407850103	0.05077209247662939	-4.029212121417665e-06	-0.00012675131899456127	-4.030063034428724e-06	-0.00012677808702371562
13.744741480110864	0.0007076682849619396	0.0007093874018383495	0.0007426362647417615	0.0007434057922852575	0.0007621442636659362	0.000762350116122941	0.0007825112244844133	0.0007821032312289952	0.0008238906884983668	0.0008221576581079018	0.05231943825287372	0.05076071758280823	-3.987559079717852e-06	-0.00012619682438996804	-3.9884004652901775e-06	-0.00012622345218549214
13.827560461816718	0.0007073747089087466	0.0007090928035061133	0.0007423204256281048	0.0007430895191993939	0.0007618157422837294	0.0007620215254524632	0.0007821692660798221	0.0007817616123620508	0.0008235208255803671	0.0008217890542542043	0.052307714634854695	0.050749344829458254	-3.946184122266376e-06	-0.00012563989948205512	-3.94701604194015e-06	-0.00012566638634145533
13.910878469549415	0.0007070824732751258	0.000708799549152959	0.0007420060010023111	0.0007427746621726378	0.0007614886770939154	0.0007616943913429986	0.0007818288077018169	0.0007814214925631727	0.0008231525526704264	0.0008214220365280526	0.0522959932266917	0.050737974218759675	-3.905085371454925e-06	-0.00012508052832288508	-3.905907886360069e-06	-0.00012510687353906036
13.9946985101918	0.0007067915840725784	0.0007085076448032333	0.0007416929971283731	0.0007424612274748641	0.0007611630744996274	0.0007613687201995314	0.0007814898558974938	0.0007810828783769972	0.0008227858766040697	0.0008210566117534527	0.0522842740306108	0.0507266057528757	-3.864260961484317e-06	-0.0001245186948380106	-3.8650741323613055e-06	-0.0001245448976996133
14.079023608744702	0.0007065020473520864	0.0007082170965208433	0.0007413814203114504	0.0007421492214171505	0.0007608389409461002	0.000761044518469157	0.0007811524172570237	0.0007807457763912112	0.0008224208042618476	0.0008206927867993523	0.05227255704882583	0.05071523943395297	-3.8237090383115915e-06	-0.0001239543828259193	-3.824512925496709e-06	-0.00012398044261682784
14.163856808436103	0.0007062138692044237	0.000707927910409582	0.0007410712768981971	0.0007418386503521158	0.0007605162829210063	0.0007607217926414239	0.00078081649841399	0.0007804101932369038	0.0008220573425696953	0.0008203305685800085	0.05226084228353224	0.0507038752641194	-3.7834277595112306e-06	-0.00012338757595442562	-3.7842224229322347e-06	-0.00012341349195371665
14.24920117083096	0.0007059270557604851	0.000707640092613444	0.0007407625732771033	0.0007415295206742467	0.0007601951069548013	0.0007604005492486738	0.0007804821060457469	0.0007800761355889156	0.0008216954984993028	0.0008199699640553503	0.05224912973690748	0.05069251324549355	-3.7434152942404653e-06	-0.00012281825776155886	-3.7442007934400043e-06	-0.00012284402924370164
14.335059775941703	0.0007056416131915924	0.0007073536493169403	0.0007404553158788155	0.0007412218388202317	0.0007598754196210561	0.0007600807948663771	0.0007801492468737562	0.0007797436101661757	0.0008213352790684699	0.0008196109802313372	0.05223741941111312	0.05068115338016942	-3.7036698231872334e-06	-0.00012224641165450856	-3.704446217312439e-06	-0.0001222720378892539
14.421435722339384	0.0007053575477098254	0.0007070685867454294	0.0007401495111764825	0.0007409156112692998	0.0007595572275368074	0.0007597625361134813	0.0007798179276639479	0.0007794126237320638	0.000820976691341482	0.0008192536241603313	0.05222571130829384	0.050669795670227544	-3.6641895384426776e-06	-0.00012167202090682117	-3.6649568862503687e-06	-0.00012169750115931244
14.50833212726552	0.0007050748655683479	0.000706784911165439	0.0007398451656860922	0.0007406108445435582	0.0007592405373629043	0.0007594457796527592	0.0007794881552270724	0.0007790831830947649	0.0008206197424294794	0.0008188979029414685	0.05221400543057608	0.05065844011773611	-3.624972643462114e-06	-0.00012109506865851105	-3.6257310033231335e-06	-0.00012112040218895115
14.595752126744532	0.0007047935730617326	0.0007065026288849993	0.0007395422859668146	0.0007403075452083401	0.0007589253558043583	0.0007591305321911589	0.0007791599364190636	0.0007787552951076254	0.0008202644394908348	0.0008185438237210335	0.05220230178007375	0.05064708672474216	-3.586017353006052e-06	-0.00012051553791503355	-3.586766782903532e-06	-0.00012054072397890692
14.683698875697011	0.0007045136765262934	0.0007062217462539696	0.0007392408786213466	0.0007400057198725455	0.000758611689610696	0.0007588168004801554	0.0007788332781413929	0.0007784289666695147	0.0008199107897315281	0.0008181913936928343	0.052190600358879596	0.05063573549327864	-3.547321893035242e-06	-0.0001199334115453421	-3.548062450567206e-06	-0.00011995844939319267
14.772175548053516	0.0007042351823404226	0.0007059422696643789	0.0007389409502962624	0.0007397053751889927	0.0007582995455763184	0.0007585045913161119	0.0007785081873414428	0.0007781042047251926	0.0008195588004055313	0.0008178406200985877	0.052178901169074046	0.050624386425364286	-3.508884500648228e-06	-0.00011934867228075019	-3.5096162430336628e-06	-0.00011937356115820918
14.861185336869132	0.0007039580969249258	0.0007056642055507621	0.0007386425076823665	0.0007394065178547729	0.0007579889305408597	0.0007581939115406367	0.0007781846710128718	0.000777781016265677	0.0008192084788151941	0.0008174915102283027	0.05216720421271875	0.050613039522999864	-3.470703424018895e-06	-0.00011876130271393226	-3.4714264080977497e-06	-0.00011878604186163488
14.95073145443871	0.0007036824267433652	0.0007053875603905014	0.000738345557515047	0.0007391091546116038	0.000757679851389552	0.00075788476804095	0.0007778627361959859	0.0007774594083286158	0.0008188598323116334	0.0008171440714206689	0.052155509491860125	0.05060169478817104	-3.432776922324479e-06	-0.00011817128529770238	-3.433491204559401e-06	-0.00011819587395134334
15.040817132412794	0.0007034081783023996	0.0007051123407041709	0.0007380501065746348	0.0007388132922461874	0.0007573723150535903	0.0007575771677502468	0.0007775423899781148	0.0007771393879986599	0.0008185128682951211	0.0008167983110634468	0.05214381700852844	0.05059035222284796	-3.3951032656839852e-06	-0.00011757860234426487	-3.3958089021637883e-06	-0.00011760303973457065
15.131445621914246	0.000703135358152132	0.0007048385530558813	0.0007377561616867639	0.0007385189375905714	0.0007570663285105013	0.0007572711176480679	0.0007772236394939886	0.0007768209624078435	0.0008181675942154845	0.0008164542365938629	0.05213212676473865	0.05057901182898733	-3.3576807350558374e-06	-0.00011698323602249427	-3.358377781498105e-06	-0.0001170075213750843
15.222620193655578	0.0007028639728864637	0.0007045662040536376	0.0007374637297227407	0.0007382260975225216	0.0007567618987845225	0.0007569666247606776	0.0007769064919261248	0.0007765041387359684	0.0008178240175725064	0.0008161118554990126	0.052120438762489604	0.05056767360852771	-3.320507622195379e-06	-0.00011638516835799084	-3.3211961339481982e-06	-0.00011640930089343304
15.31434413805701	0.0007025940291434409	0.0007042953003496841	0.0007371728175999065	0.0007379347789658789	0.0007564590329469707	0.0007566636961614331	0.0007765909545052051	0.0007761889242109809	0.0008174821459163228	0.0008157711753162559	0.05210875300376227	0.05055633756339296	-3.2835822295898195e-06	-0.00011578438123138746	-3.284262261630047e-06	-0.00011580836016492069
15.406620765365147	0.0007023255336056164	0.0007040258486408686	0.0007368834322820132	0.0007376449888909423	0.0007561577381166299	0.0007563623389711723	0.0007762770345104744	0.0007758753261093721	0.0008171419868478358	0.0008154322036336301	0.05209706949052623	0.050545003695493244	-3.2469028703715e-06	-0.00011518085637679532	-3.2475744773056286e-06	-0.00011520468091841263
15.499453405772549	0.0007020584930004049	0.0007037578556689977	0.0007365955807795957	0.0007373567343148371	0.0007558580214601279	0.0007560625603585917	0.0007759647392701244	0.0007755633517565606	0.0008168035480191193	0.0008150949480902541	0.05208538822473214	0.050533672006721896	-3.2104678682467677e-06	-0.00011457457538061044	-3.211131104337815e-06	-0.0001145982447356142
15.592845409537835	0.0007017929141004496	0.0007034913282212029	0.0007363092701503547	0.0007370700223018952	0.0007555598901923307	0.0007557643675406351	0.0007756540761616975	0.0007752530085272917	0.000816466837133838	0.000814759416376744	0.05207370920831629	0.050522342498958185	-3.1742755574517417e-06	-0.00011396551968043123	-3.1749304765862907e-06	-0.00011398903304840613
15.686800147106629	0.0007015288037239826	0.000703226273130308	0.0007360245074995302	0.0007367848599640402	0.0007552633515767241	0.0007554677677828874	0.0007753450526124764	0.0007749443038460403	0.0008161318619476582	0.0008144256162356327	0.052062032443198486	0.05051101517406723	-3.1383242826751173e-06	-0.00011335367056358736	-3.1389709383711217e-06	-0.00011337702713848374
15.781321009233178	0.0007012661687352019	0.0007029626972751957	0.0007357412999802961	0.0007365012544611679	0.0007549684129258165	0.0007551727683999637	0.0007750376760998996	0.0007746372451874067	0.0008157986302686767	0.0008140935554617854	0.052050357931285804	0.05049969003389799	-3.1026123989558174e-06	-0.00011273900916491941	-3.1032508443990317e-06	-0.00011276220813602467
15.87641140710273	0.000701005016044638	0.0007027006075811862	0.0007354596547941427	0.000736219213001542	0.000754675081601532	0.0007548793767559115	0.0007747319541519589	0.0007743318400765309	0.0008154671499578422	0.0008137632419028296	0.05203868567446882	0.0504883670802846	-3.0671382716873294e-06	-0.0001121215164672229	-3.067768559689675e-06	-0.00011214455701805126
15.972074772454643	0.0007007453526095318	0.0007024400110204086	0.0007351795791912705	0.0007359387428421796	0.00075438336501561	0.0007545876002646075	0.0007744278943476111	0.0007740280960894957	0.0008151374289293851	0.0008134346834595782	0.052027015674621105	0.050477046315046126	-3.031900276480228e-06	-0.00011150117329811193	-3.0325224595114525e-06	-0.00011152405460673753
16.06831455770623	0.000700487185434215	0.0007021809146121863	0.0007349010804709893	0.000735659851289253	0.0007540932706300162	0.0007542974463901686	0.0007741255043171994	0.0007737260208537494	0.0008148094751512524	0.0008131078880864693	0.05201534793360455	0.050465727739990536	-2.9968967991348544e-06	-0.00011087796032915875	-2.99751092930952e-06	-0.00011090068156829891
16.165134236077357	0.000700230521570493	0.0007019233254234177	0.0007346241659821121	0.0007353825456984868	0.000753804805957345	0.0007540089226473549	0.0007738247917428621	0.0007734256220485155	0.0008144832966455428	0.000812782863791995	0.052003682453264	0.05045441135690805	-2.9621262355680224e-06	-0.00011025185807492233	-2.9627323646533137e-06	-0.00011027441841163221
16.262537301715792	0.0006999753681180313	0.0007016672505689674	0.0007343488431233632	0.0007351068334755644	0.0007535179785612367	0.0007537220366019875	0.0007735257643589614	0.0007731269074052207	0.0008141589014889518	0.0008124596186391496	0.051992019235429995	0.050443097167574606	-2.9275869917310543e-06	-0.00010962284689050583	-2.928185171147211e-06	-0.00010964524548620624
16.36052726982327	0.0006997217322247467	0.0007014126972120522	0.0007340751193437853	0.0007348327220765333	0.0007532327960567927	0.0007534367958713624	0.0007732284299525097	0.0007728298847079182	0.0008138362978132131	0.0008121381607458688	0.05198035828191991	0.05043178517375246	-2.8932774835837595e-06	-0.00010899090697161218	-2.893867764408413e-06	-0.00010901314298225606
16.459107676782416	0.0006994696210871975	0.0007011596725646381	0.0007338030021431458	0.0007345602190082136	0.0007529492661109918	0.000753153208124668	0.0007729327963635914	0.0007725345617937164	0.0008135154938055491	0.0008118184982854786	0.05196869959453224	0.05042047537719184	-2.859196136994254e-06	-0.00010835601835174069	-2.859778569959826e-06	-0.00010837809092745232
16.55828208028434	0.0006992190419509861	0.0007009081838878407	0.0007335324990723546	0.0007342893318286203	0.0007526673964431198	0.0007528712810834153	0.0007726388714858065	0.0007722409465532142	0.0008131964977091267	0.000811500639487151	0.05195704317505561	0.050409167779623364	-2.825341387664368e-06	-0.00010771816090046626	-2.825916023165443e-06	-0.00010774006918568002
16.658054059457015	0.000698970002111158	0.000700658238492326	0.0007332636177338839	0.0007340200681473756	0.0007523871948251961	0.0007525910225218626	0.0007723466632667041	0.0007719490469309403	0.0008128793178235141	0.000811184592636361	0.05194538902526176	0.05039786238276966	-2.7917116811135984e-06	-0.00010707731432338385	-2.792278569210393e-06	-0.00010709905745701076
16.758427214994473	0.0006987225089126045	0.0007004098437387126	0.0007329963657821876	0.0007337524356261328	0.000752108669082402	0.0007523124402674456	0.0007720561797082242	0.0007716588709257906	0.0008125639625051399	0.0008108703660753449	0.051933737146908465	0.05038655918833694	-2.7583054725806647e-06	-0.00010643345815961047	-2.758864662989486e-06	-0.00010645503527445532
16.859405169286727	0.0006984765697504748	0.0007001630070379876	0.0007327307509241281	0.000733486441979007	0.0007518318270935214	0.0007520355422012189	0.0007717674288671446	0.0007713704265914789	0.0008122504401677656	0.0008105579682035685	0.05192208754174047	0.05037525819801673	-2.725121226953252e-06	-0.0001057865717798423	-2.725672769059509e-06	-0.0001058079820028257
16.960991566550526	0.0006982321920705887	0.0006999177358519163	0.0007324667809194101	0.000733222094973002	0.0007515566767913792	0.0007517603362582922	0.0007714804188555317	0.0007710837220369838	0.0008119387592829524	0.0008102474074781974	0.05191044021148552	0.050363959413486814	-2.6921574187376528e-06	-0.00010513663438610488	-2.692701361597157e-06	-0.00010515787683845756
17.063190072960847	0.0006979893833698465	0.0006996740376934578	0.0007322044635810072	0.0007329594024284431	0.0007512832261632824	0.0007514868304282732	0.0007711951578411913	0.0007707987654270031	0.0008116289283805342	0.000809938692414567	0.0518987951578596	0.05035266283641356	-2.659412531967262e-06	-0.00010448362500883879	-2.6599489243023244e-06	-0.000104504698805713
17.166004376783235	0.0006977481511966599	0.0006994319201271901	0.0007319438067756091	0.0007326983722194221	0.0007510114832514749	0.0007512150327557224	0.0007709116540481335	0.0007705155649824144	0.0008113209560491043	0.0008096318315866694	0.05188715238256359	0.050341368468447	-2.6268850601375224e-06	-0.00010382752250531757	-2.627413950345627e-06	-0.00010384842675589812
17.26943818850684	0.0006975085031513682	0.0006991913907697352	0.0007316848184240605	0.0007324390122742371	0.0007507414561535856	0.0007509449513406003	0.0007706299157570337	0.0007702341289807385	0.000811014850936494	0.0008093268336276294	0.05187551188728522	0.050330076311224825	-2.5945735061799063e-06	-0.00010316830555981427	-2.5950949423289398e-06	-0.00010318903936709645
17.37349524097843	0.0006972704468866679	0.0006989524572901836	0.0007314275065018041	0.0007321813305758355	0.0007504731530230842	0.0007506765943387252	0.0007703499513056951	0.0007699544657566015	0.0008107106217502622	0.0008090237072301945	0.051863873673697804	0.050318786366371916	-2.562476382358264e-06	-0.00010250595267957685	-2.562990412194755e-06	-0.00010252651514067179
17.478179289537028	0.0006970339901080487	0.0006987151274105332	0.0007311718790393381	0.0007319253351622736	0.0007502065820697478	0.0007504099699622372	0.0007700717690895281	0.0007696765837022136	0.0008104082772581914	0.0008087224611472304	0.051852237743461094	0.05030749863549883	-2.5305922102349977e-06	-0.00010184044219477273	-2.531098881182383e-06	-0.0001018608324005188
17.583494112149474	0.0006967991405742243	0.0006984794089061229	0.000730917944122665	0.0007316710341271637	0.0007499417515601191	0.0007501450864800599	0.0007697953775620197	0.0007694004912678382	0.0008101078262887811	0.000808423104192213	0.051840604098221214	0.05029621312020341	-2.498919520606442e-06	-0.00010117175225665687	-2.499418879765066e-06	-0.00010119196929156415
17.689443509546752	0.0006965659060975773	0.0006982453096060736	0.0007306657098937545	0.0007314184356201397	0.0007496786698179814	0.0007498819522183726	0.0007695207852352187	0.0007691261969622766	0.0008098092777317533	0.0008081256452397327	0.05182897273961136	0.05028492982206891	-2.46745685341266e-06	-0.00010049986083432438	-2.467948947567581e-06	-0.00010051990377685227
17.79603130536116	0.0006963342945446037	0.00069801283739374	0.0007304151845510106	0.0007311675478473216	0.0007494173452248341	0.0007496205755610875	0.0007692480006802209	0.000768853709353355	0.0008095126405385627	0.0008078300932260042	0.05181734366924741	0.05027364874266632	-2.436202757712287e-06	-9.982474571498812e-05	-2.436687633326773e-06	-9.984461363701791e-05
17.90326134626431	0.000696104313836359	0.0006977820002071526	0.0007301663763497314	0.0007309183790717791	0.0007491577862203669	0.0007493609649503242	0.0007689770325276574	0.0007685830370684111	0.0008092179237229039	0.0008075364571493729	0.051805716888737995	0.0502623698835566	-2.405155791617916e-06	-9.91463845014251e-05	-2.405633494850356e-06	-9.916607646887066e-05
18.011137502105942	0.000695875971948915	0.0006975528060394761	0.0007299192936025904	0.0007306709376140077	0.000748900001302947	0.0007491031288868941	0.00076870788946819	0.0007683141887947856	0.0008089251363612318	0.0008072447460708325	0.05179409239967236	0.050251093246283254	-2.374314522227139e-06	-9.846475461047777e-05	-2.3747850989202027e-06	-9.848426968270263e-05
18.119663666053608	0.0006956492769138109	0.0006973252629394665	0.0007296739446801043	0.0007304252318524091	0.0007486439990301029	0.0007488470759307896	0.0007684405802530088	0.0007680471732803275	0.0008086342875932796	0.000806954969114546	0.05178247020363239	0.05023981883237738	-2.343677525561399e-06	-9.777983327041717e-05	-2.344141021236399e-06	-9.779917049998477e-05
18.228843754733095	0.0006954242368185249	0.0006970993790119366	0.0007294303380111265	0.0007301812702237691	0.0007483897880190238	0.0007485928147016799	0.0007681751136943404	0.0007677819993338971	0.000808345386622594	0.0008066671354683763	0.05177085030218107	0.050228546643360704	-2.3132433865087447e-06	-9.709159752019358e-05	-2.3136998463855855e-06	-9.711075595342233e-05
18.338681708369887	0.0006952008598069316	0.0006968751624182185	0.0007291884820833207	0.0007299390612237445	0.0007481373769470489	0.0007483403538794007	0.0007679114986659508	0.0007675186758258683	0.0008080584427170561	0.0008063812543844081	0.05175923269687244	0.05021727668073872	-2.2830106987670185e-06	-9.640002420702176e-05	-2.2834601677594255e-06	-9.641900288356875e-05
18.44918149093129	0.0006949791540797787	0.0006966526213766416	0.0007289483854436649	0.0007296986134073593	0.0007478867745521782	0.0007480897022044661	0.0007676497441036665	0.000767257211688651	0.0008077734652094306	0.0008060973351794943	0.05174761738924357	0.050206008946005125	-2.252978064780538e-06	-9.570508998424376e-05	-2.2534205874947567e-06	-9.572388793727127e-05
18.56034709026951	0.0006947591278951603	0.0006964317641630045	0.000728710056698936	0.000729459935389495	0.0007476379896335731	0.0007478408684785686	0.0007673898590058885	0.0007669976159172059	0.0008074904634978991	0.0008058153872357913	0.05173600438082327	0.0501947434406449	-2.223144095696728e-06	-9.500677131074609e-05	-2.223579716435862e-06	-9.502538756661627e-05
18.672182518265565	0.000694540789568995	0.0006962125991110562	0.0007284735045162161	0.0007292230358453974	0.0007473910310520708	0.0007475938615650947	0.0007671318524341166	0.0007667398975695639	0.0008072094470466117	0.0008055354200013068	0.05172439367312546	0.050183480166122084	-2.193507411294999e-06	-9.430504444785104e-05	-2.1939361740590073e-06	-9.432347802618146e-05
18.784691810974078	0.0006943241474755141	0.0006959951346129841	0.0007282387376233981	0.0007289879235111763	0.0007471459077307006	0.00074734869038964	0.0007668757335134782	0.0007664840657673624	0.0008069304253862391	0.0008052574429904523	0.05171278526764863	0.05017221912389641	-2.16406663992863e-06	-9.359988545787346e-05	-2.164488588418667e-06	-9.36181353714538e-05
18.897879028768923	0.0006941092100477477	0.0006957793791199022	0.000728005764809693	0.0007287546071843202	0.0007469026286552062	0.0007471053639405331	0.0007666215114332634	0.0007662301296963727	0.0008066534081145299	0.0008049814657846002	0.05170117916588107	0.05016096031541202	-2.1348204184792365e-06	-9.289127020231658e-05	-2.1352355960967823e-06	-9.290933545705315e-05
19.01174825648978	0.0006938959857780187	0.0006955653411423466	0.000727774594926145	0.0007285230957242116	0.000746661202874571	0.0007468638912693595	0.0007663691954474626	0.0007659780986070415	0.0008063784048968751	0.0008047074980326445	0.051689575369300425	0.050149703742099476	-2.105767392283041e-06	-9.217917433940181e-05	-2.106175842134239e-06	-9.219705393448407e-05
19.126303603589555	0.0006936844832184455	0.000695353029250776	0.0007275452368861557	0.0007282933980526455	0.0007464216395015534	0.0007466242814914981	0.0007661187948753113	0.000765727981815036	0.0008061054254668779	0.0008044355494515727	0.05167797387936705	0.05013844940538106	-2.076906215078833e-06	-9.146357332237565e-05	-2.077307979975792e-06	-9.148126624985986e-05
19.241549204282624	0.0006934747109814414	0.0006951424520760768	0.0007273176996660078	0.00072806552315436	0.000746183947713222	0.000746386543786656	0.0007658703191018422	0.0007654797887017914	0.0008058344796269283	0.0008041656298270374	0.05166637469753126	0.05012719730666226	-2.0482355489732755e-06	-9.074444239812185e-05	-2.048630671431465e-06	-9.076194764301437e-05
19.357489217694134	0.0006932666777402244	0.0006949336183100704	0.0007270919923053901	0.0007278394800775602	0.0007459481367514958	0.0007461506873994103	0.0007656237775784349	0.0007652335287150654	0.0008055655772487793	0.0008038977490139329	0.051654777825232666	0.050115947447339666	-2.0197540643515643e-06	-9.002175660402512e-05	-2.0201425865954553e-06	-9.003907314422688e-05
19.474127828010037	0.0006930603922293325	0.0006947265367060317	0.0007268681239079428	0.000727615277934461	0.0007457142159236979	0.0007459167216397593	0.0007653791798233828	0.0007649892113695016	0.0008052987282741407	0.0008036319169369864	0.05164318326389594	0.05010469982879729	-1.9914604398427356e-06	-8.929549076686083e-05	-1.9918424038101352e-06	-8.931261757316733e-05
19.59146924462811	0.0006928558632451385	0.000694521216079204	0.0007266461036417886	0.000727392925901823	0.0007454821946031011	0.0007456846558836705	0.0007651365354224511	0.0007647468462471894	0.0008050339427152611	0.0008033681435913406	0.05163159101493368	0.05009345445240559	-1.9633533622645874e-06	-8.856561950043584e-05	-1.9637288096049053e-06	-8.858255553648164e-05
19.709517702309874	0.0006926530996463783	0.0006943176653073289	0.0007264259407400858	0.0007271724332215034	0.0007452520822294929	0.0007454544995736449	0.0007648958540294564	0.0007645064429982417	0.0008047712306555338	0.0008031064390431568	0.05162000107974768	0.050082211319525366	-1.935431526556893e-06	-8.783211720317374e-05	-1.9358004986333097e-06	-8.784886142532145e-05
19.828277461333414	0.0006924521103546742	0.0006941158933311698	0.0007262076445015755	0.0007269538092010027	0.0007450238883097346	0.0007452262622192759	0.0007646571453668375	0.0007642680113413661	0.0008045106022500931	0.0008028468134302118	0.05160841345972665	0.05007097043150649	-1.907693635733263e-06	-8.709495805631073e-05	-1.908056173621428e-06	-8.711150941348444e-05
19.94775280764713	0.0006922529043550757	0.0006939159091550556	0.0007259912242911413	0.0007267370632140299	0.0007447976224183357	0.0007449999533978252	0.0007644204192262418	0.0007640315610644516	0.0008042520677264302	0.0008025892769625121	0.05159682815624738	0.05005973178968331	-1.8801384008334393e-06	-8.635411602206378e-05	-1.8804945453271098e-06	-8.637047345577686e-05
20.067948053024427	0.0006920554906965898	0.0006937177218474113	0.0007257766895403681	0.0007265222047010571	0.000744573294198022	0.0007447755827547897	0.0007641856854691089	0.0007637971020251514	0.0008039956373850001	0.0008023338399228993	0.0515852451706733	0.050048495395379776	-1.8527645408552076e-06	-8.5609564840744e-05	-1.8531143324675495e-06	-8.562572728507134e-05
20.188867535219305	0.0006918598784927361	0.0006935213405413137	0.0007255640497481142	0.0007263092431698939	0.0007443509133603255	0.0007445531600044921	0.000763952954027274	0.0007635646441514856	0.0008037413215998529	0.0008020805126676801	0.051573664504360565	0.050037261249911216	-1.8255707827149331e-06	-8.486127802936894e-05	-1.8259142616798216e-06	-8.487724441100242e-05
20.31051561812294	0.0006916660769220849	0.0006933267744350302	0.0007253533144810792	0.0007260981881962534	0.0007441304896861596	0.000744332694930656	0.0007637222349035538	0.0007633341974424278	0.0008034891308192485	0.0008018293056272411	0.05156208615864797	0.050026029354579706	-1.798555861176436e-06	-8.410922887852612e-05	-1.7988930674480222e-06	-8.412499811641383e-05
20.432896691921076	0.0006914740952288251	0.0006931340327925911	0.0007251444933743929	0.0007258890494243475	0.0007439120330264259	0.0007441141973870135	0.0007634935381723697	0.0007631057719685284	0.000803239075566305	0.000801580229306696	0.05155051013486496	0.05001479971067467	-1.7717185188071902e-06	-8.335339045059675e-05	-1.7720494920664062e-06	-8.336896145605399e-05
20.55601517325261	0.0006912839427233153	0.0006929431249443373	0.0007249375961321881	0.0007256818365674532	0.0007436955533025976	0.0007438976772978878	0.0007632668739803447	0.0007628793778725083	0.0008029911664396252	0.0008013332942865089	0.05153893643433008	0.05000357231947597	-1.7450575059475316e-06	-8.259373557858996e-05	-1.7453822855960192e-06	-8.260910725521597e-05
20.679875505368887	0.0006910956287826534	0.0006927540602874957	0.0007247326325281986	0.0007254765594085186	0.000743481060507333	0.0007436831446588085	0.0007630422525469287	0.0007626550253698886	0.0008027454141139506	0.0008010885112231498	0.05152736505834937	0.04999234718224917	-1.7185715806139479e-06	-8.183023686172963e-05	-1.7188902057844666e-06	-8.184540810537988e-05
20.804482158294064	0.0006909091628512497	0.0006925668482867498	0.0007245296124063549	0.0007252732278007499	0.0007432685647050821	0.0007434706095371155	0.0007628196841650212	0.0007624327247496106	0.0008025018293408094	0.0008008458908497398	0.051515796008215646	0.04998112430025483	-1.6922595084760926e-06	-8.106286666448304e-05	-1.692572018028183e-06	-8.107783636318588e-05
20.92983962898646	0.0006907245544414044	0.0006923814984748208	0.0007243285456813857	0.0007250718516682242	0.0007430580760327049	0.0007432600820725812	0.0007625991792016049	0.0007622124863746667	0.0008022604229491806	0.0008006054439767151	0.05150422928521509	0.04996990367473502	-1.666120062792601e-06	-8.029159711381295e-05	-1.6664264953143194e-06	-8.030636414760317e-05
21.055952441500814	0.0006905418131338912	0.0006921980204530511	0.000724129442339428	0.0007248724410064901	0.0007428496047000923	0.0007430515724780283	0.0007623807480983772	0.0007619943206827367	0.0008020212058461561	0.0008003671814924865	0.05149266489061704	0.049958685306926286	-1.6401520243820335e-06	-7.951640009770666e-05	-1.6404524181947225e-06	-7.953096333859766e-05
21.18282514715158	0.000690360948578544	0.0006920164238919926	0.0007239323124386386	0.0007246750058831862	0.0007426431609907923	0.0007428450910399586	0.0007621644013723952	0.0007617782381868279	0.0008017841890176105	0.0008001311143641103	0.05148110282568222	0.049947469198050876	-1.6143541815322356e-06	-7.873724726098486e-05	-1.614648574689223e-06	-7.875160557305194e-05
21.31046232467717	0.0006901819704948573	0.0006918367185320098	0.0007237371661098185	0.0007244795564386648	0.0007424387552626525	0.0007426406481191932	0.0007619501496167284	0.0007615642494759311	0.0008015493835288895	0.0007998972536379717	0.05146954309166045	0.049936255349322375	-1.588725329978221e-06	-7.795411000430241e-05	-1.5890137602700243e-06	-7.796826224340525e-05
21.438868580405217	0.0006900048886725821	0.0006916589141838752	0.000723544013557038	0.0007242861028866167	0.0007422363979484519	0.0007424382541515075	0.0007617380035011089	0.0007613523652156695	0.0008013168005254832	0.0007996656104404626	0.05145798568978755	0.049925043761940596	-1.5632642728505633e-06	-7.716695948156715e-05	-1.5635467777988174e-06	-7.718090449529424e-05
21.568048548418737	0.0006898297129723383	0.0006914830207293832	0.0007233528650582702	0.0007240946555147051	0.0007420360995565564	0.0007422379196482844	0.0007615279737726014	0.000761142596148966	0.0008010864512337309	0.0007994361959786786	0.05144643062129302	0.049913834437098556	-1.5379698206042722e-06	-7.637576659658141e-05	-1.5382464374730058e-06	-7.638950322447213e-05
21.69800689072348	0.0006896564533262236	0.0006913090481219615	0.0007231637309660304	0.0007239052246852069	0.0007418378706715683	0.0007420396551971644	0.0007613200712562647	0.0007609349530967081	0.0008008583469615112	0.0007992090215411135	0.05143487788739099	0.04990262737597518	-1.5128407909962421e-06	-7.558050200182076e-05	-1.5131115567875407e-06	-7.55940290749213e-05
21.828748297416116	0.000689485119738436	0.0006911370063872937	0.0007229766217080235	0.0007237178208356589	0.0007416417219549882	0.0007418434714627098	0.0007611143068558334	0.0007607294469584262	0.000800632499098954	0.0007989840984983663	0.05142332748928681	0.04989142257973999	-1.4878760090093583e-06	-7.478113609471482e-05	-1.4881409604637977e-06	-7.479445243563365e-05
21.960277486853503	0.0006893157222858988	0.0006909669056239465	0.0007227915477877965	0.0007235324544795122	0.0007414476641458846	0.0007416493791870707	0.0007609106915543991	0.0007605260887129775	0.0008004089191191539	0.0007987614383038558	0.05141177942817332	0.049880220049552726	-1.4630743068060927e-06	-7.397763901506593e-05	-1.4633334804118464e-06	-7.399074343808487e-05
22.092599205822967	0.0006891482711188951	0.0006907987560040047	0.0007226085197853986	0.0007233491362067936	0.0007412557080615674	0.0007414573891906623	0.0007607092364151006	0.0007603248894192337	0.0008001876185788915	0.0007985410524945396	0.05140023370523241	0.04986901978655976	-1.4384345237098556e-06	-7.316998064410551e-05	-1.438687955693154e-06	-7.318287195476336e-05
22.225718229713628	0.0006889827764617	0.0006906325677737058	0.0007224275483580397	0.0007231678766847637	0.0007410658645982644	0.00074126751237284	0.0007605099525818183	0.0007601258602167757	0.0007999686091193572	0.0007983229526916353	0.05138869032163988	0.049857821791902616	-1.4139555061156578e-06	-7.235813059985885e-05	-1.4142032324494618e-06	-7.237080759517345e-05
22.359639362688714	0.0006888192486132356	0.0006904683512540954	0.0007222486442407786	0.0007229886866586052	0.0007408781447318182	0.0007410797597125962	0.0007603128512798832	0.0007599290123266021	0.0007997519024668963	0.0007981071506013669	0.05137714927855392	0.049846626066704314	-1.3896361074484768e-06	-7.154205823492465e-05	-1.3898781638520437e-06	-7.155451970305982e-05
22.494367437858962	0.0006886576979477137	0.0006903061168416743	0.000722071818247188	0.00072281157695209	0.0007406925595183741	0.0007408941422692495	0.0007601179438167832	0.0007597343570518372	0.0007995375104337437	0.0007978936580156976	0.05136561057712558	0.04983543261208428	-1.3654751881437416e-06	-7.072173263511505e-05	-1.3657116100891306e-06	-7.073397735568587e-05
22.629907317457054	0.0006884981349152995	0.0006901458750090552	0.0007218970812700476	0.0007226365584682699	0.0007405091200950845	0.0007407106711831466	0.0007599252415828836	0.0007595419057784458	0.0007993254449187786	0.0007976824868130788	0.0513540742184958	0.049824241429148736	-1.3414716155627643e-06	-6.989712261479264e-05	-1.3417024382683315e-06	-6.990914935856019e-05
22.766263893012997	0.0006883405700427759	0.0006899876363056417	0.0007217244442820378	0.0007224636421901776	0.0007403278376808203	0.0007405293576763788	0.0007597347560521537	0.0007593516699759694	0.0007991157179082846	0.0007974736489592176	0.051342540203794695	0.04981305251899595	-1.3176242639628168e-06	-6.906819671553821e-05	-1.3178495223927812e-06	-6.908000424385441e-05
22.903442085530802	0.0006881850139342141	0.000689831411358288	0.0007215539183364403	0.0007222928391815188	0.000740148723576884	0.000740350213053491	0.0007595464987828975	0.0007591636611982445	0.000798908341476713	0.0007972671565078305	0.051331008534139126	0.04980186588270992	-1.2939320144515938e-06	-6.823492320287561e-05	-1.2941517433307827e-06	-6.824651026862694e-05
23.041446845665973	0.0006880314772716525	0.000689677210871986	0.0007213855145678428	0.0007221241605873848	0.0007399717891677357	0.0007401732487022088	0.0007593604814184968	0.0007589778910841537	0.0007987033277874571	0.0007970630216014205	0.05131947921064038	0.04979068152136918	-1.2703937549295337e-06	-6.739727006332963e-05	-1.270607988731673e-06	-6.740863541002118e-05
23.180283153904217	0.0006878799708157848	0.0006895250456305531	0.000721219244192858	0.0007219576176349705	0.000739797045921724	0.0007399984760941714	0.0007591767156881561	0.0007587943713583702	0.0007985006890936372	0.0007968612564720602	0.05130795223439456	0.04977949943603926	-1.2470083800395111e-06	-6.655520500128964e-05	-1.2472171529954654e-06	-6.656634736323941e-05
23.31995602074116	0.0006877305054066513	0.0006893749264973252	0.0007210551185108455	0.0007217932216342946	0.0007396245053918268	0.0007398259067856702	0.000758995213407664	0.0007586131138321126	0.00079830043773889	0.0007966618734421786	0.05129642760649087	0.04976831962777541	-1.223774791127806e-06	-6.570869543651159e-05	-1.2239781372286145e-06	-6.571961353907252e-05
23.460470486863187	0.0006875830919643393	0.0006892268644158571	0.0007208931489046411	0.0007216309839789303	0.0007394541792163958	0.0007396555524183945	0.0007588159864801535	0.000758434130403911	0.0007981025861581659	0.0007964648849253575	0.051284905328007474	0.04975714209762682	-1.2006918962059396e-06	-6.485770850170325e-05	-1.2008898491911064e-06	-6.486840106043057e-05
23.60183162332936	0.0006874377414896895	0.0006890808704106352	0.0007207333468412921	0.0007214709161467483	0.0007392860791199096	0.0007394874247201879	0.0007586390468968719	0.0007582574330603761	0.0007979071468785348	0.0007962703034271384	0.051273385400013194	0.04974596684662668	-1.1777586098882242e-06	-6.400221103874948e-05	-1.1779512032621987e-06	-6.401267675992806e-05
23.744044531754422	0.000687294465065011	0.000688936955587787	0.0007205757238728078	0.0007213130297006524	0.0007391202169137386	0.0007393215355058062	0.0007584644067379626	0.0007580830338769767	0.0007977141325200025	0.0007960781415458333	0.05126186782356228	0.049734793875804185	-1.1549738533405893e-06	-6.314216959532604e-05	-1.155161120372332e-06	-6.315240717602588e-05
23.887114344492932	0.0006871532738548058	0.0006887951311358128	0.0007204202916369077	0.0007211573362893462	0.0007389566044969148	0.0007391578966776945	0.0007582920781732551	0.0007579109450188336	0.0007975235557963365	0.0007958884119733509	0.05125035259970471	0.049723623186174966	-1.1323365542441517e-06	-6.227755042262362e-05	-1.1325185279614965e-06	-6.228755855006152e-05
24.031046224824397	0.0006870141791064956	0.0006886554083263113	0.0007202670618577856	0.0007210038476480843	0.0007387952538569092	0.0007389965202267609	0.0007581220734630591	0.000757741178741509	0.000797335429515894	0.0007957011274960244	0.05123883972947833	0.04971245477874764	-1.109845646764425e-06	-6.140831947290537e-05	-1.1100223599575486e-06	-6.141809682466692e-05
24.175845367139747	0.000686877192151158	0.0006885177985147187	0.0007201160463468745	0.0007208525755994456	0.0007386361770704145	0.0007388374182331613	0.0007579544049589643	0.0007575737473918124	0.0007971497665824625	0.000795516300995449	0.05122732921390965	0.04970128865452013	-1.087500071478894e-06	-6.053444239489947e-05	-1.0876715567029183e-06	-6.0543987638717045e-05
24.32151699712871	0.0006867423244042752	0.0006883823131410581	0.0007199672570036261	0.0007207035320541117	0.0007384793863041457	0.0007386806028670991	0.0007577890851046596	0.000757408663408613	0.000796966579996113	0.0007953339454493341	0.05121582105401703	0.04969012481447978	-1.0652987753301778e-06	-5.965588453071824e-05	-1.0654650649082054e-06	-5.966519632466527e-05
24.468066371968433	0.0006866095873664843	0.0006882489637306926	0.0007198207058162978	0.0007205567290116526	0.0007383248938156396	0.0007385260863896251	0.0007576261264367534	0.0007572459393236632	0.000796785882854057	0.0007951540739323589	0.05120431525080832	0.04967896325960567	-1.0432407116082489e-06	-5.87726109142761e-05	-1.0434018376300619e-06	-5.8781687906406255e-05
24.61549878051318	0.0006864789926243363	0.0006881177618950845	0.0007196764048627378	0.0007204121785613153	0.0007381727119540638	0.0007383738811534475	0.0007574655415855979	0.0007570855877624219	0.0007966076883515099	0.0007949766996170333	0.05119281180528349	0.04966780399086892	-1.021324839887549e-06	-5.788458626679316e-05	-1.0214808342104767e-06	-5.789342709500156e-05
24.763819543485244	0.0006863505518510681	0.0006879887193325697	0.0007195343663111958	0.0007202698928828337	0.0007380228531610392	0.0007382239996037537	0.0007573073432761329	0.0007569276214448965	0.0007964320097825725	0.0007948018357745805	0.0511813107184297	0.04965664700922633	-9.995501259788507e-07	-5.699177499346453e-05	-9.997010202316726e-07	-5.700037828568205e-05
24.91303401366693	0.0006862242768073758	0.0006878618478291324	0.0007193946024211249	0.0007201298842472322	0.0007378753299714661	0.000738076454279037	0.0007571515443287285	0.0007567720531864893	0.000796258860541112	0.0007946294957758141	0.05116981199122588	0.0496454923156297	-9.779155418871907e-07	-5.609414118046274e-05	-9.780613674710038e-07	-5.610250555440621e-05
25.063147576093755	0.0006861001793422014	0.0006877371592591948	0.0007192571255440056	0.0007199921650176489	0.0007377301550143632	0.0007379312578119359	0.0007569981576600474	0.0007566188958988545	0.0007960882541216619	0.000794459693092036	0.05115831562464328	0.04963433991102195	-9.564200657672002e-07	-5.5191648591246256e-05	-9.56560853852817e-07	-5.5199772654224155e-05
25.214165648248784	0.0006859782713935267	0.0006876146655864101	0.000719121948124172	0.0007198567476501632	0.0007375873410137125	0.0007377884229300794	0.0007568471962839052	0.0007564681625907601	0.0007959202041203235	0.0007942924412959384	0.05114682161964032	0.04962318979633356	-9.350626818936149e-07	-5.428426066428349e-05	-9.351984634298031e-07	-5.4292143013418004e-05
25.366093680258146	0.0006858585649891689	0.0006874943788644625	0.0007189890826996402	0.0007197236446946266	0.0007374469007893098	0.0007376479624569368	0.0007566986733121412	0.0007563198663689617	0.0007957547242356755	0.0007941277540625106	0.05113532997716768	0.04961204197248976	-9.138423805927533e-07	-5.337194050814009e-05	-9.139731862992974e-07	-5.337957972978424e-05
25.518937155087716	0.0006857410722475998	0.000687376311237887	0.0007188585419029646	0.0007195928687955193	0.000737308847257636	0.0007375098893126916	0.0007565526019555138	0.0007561740204390906	0.0007955918282697079	0.0007939656451699708	0.051123840698167916	0.04960089644040224	-8.927581582121591e-07	-5.245465089864787e-05	-8.928840185867988e-07	-5.246204556869083e-05
25.672701588741027	0.0006856258053787549	0.000687260474942879	0.0007187303384620793	0.0007194644326927899	0.0007371731934327219	0.0007373742165151032	0.0007564089955245787	0.000756030638106537	0.0007954315301287433	0.0007938061285006873	0.051112353783572664	0.04958975320097617	-8.718090170794016e-07	-5.153235427565739e-05	-8.719299623991331e-07	-5.1539502959468964e-05
25.827392530458226	0.0006855127766848672	0.0006871468823081322	0.0007186044852011716	0.0007193383492227317	0.0007370399524270366	0.000737240957180398	0.0007562678674306025	0.0007558897327773638	0.0007952738438243896	0.000793649218042128	0.05110086923430299	0.0495786122551086	-8.509939654491663e-07	-5.060501273906892e-05	-8.511100257698086e-07	-5.0611913991083224e-05
25.983015562916506	0.0006854019985612978	0.00068703554575567	0.0007184809950415425	0.0007192146313188445	0.000736909137452373	0.0007371101245241544	0.0007561292311864678	0.0007557513179592047	0.0007951187834744861	0.0007934949278878055	0.05108938705127469	0.04956747360368533	-8.303120174724642e-07	-4.967258804527974e-05	-8.304232226277915e-07	-4.967924040913396e-05
26.139576302431465	0.0006852934834973859	0.0006869264778016978	0.0007183598810024975	0.0007190932920127257	0.0007367807618207543	0.0007369817318622094	0.0007559931004075981	0.0007556154072621994	0.0007949663633040725	0.0007933432722382452	0.05107790723539013	0.049556337247586055	-8.097621931341809e-07	-4.87350416033816e-05	-8.098685727398261e-07	-4.8741443611582946e-05
26.297080399159835	0.0006851872440772988	0.0006868196910574527	0.0007182411562022302	0.0007189743444349548	0.0007366548389453402	0.0007368557926115662	0.0007558594888128889	0.0007554820143999133	0.000794816597646358	0.0007931942654019512	0.05106642978754671	0.04954520318767923	-7.893435182331279e-07	-4.77923344719966e-05	-7.894451016891846e-07	-4.7798484646144335e-05
26.455533537303385	0.0006850832929808955	0.0006867151982300725	0.0007181248338587245	0.0007188578018159955	0.0007365313823413491	0.000736732320291314	0.0007557284102256462	0.0007553511531902832	0.0007946695009437082	0.0007930479217963921	0.05105495470862933	0.04953407142482596	-7.690550243256641e-07	-4.684442735491956e-05	-7.691518408158189e-07	-4.685032420545521e-05
26.614941435314055	0.0006849816429846007	0.0006866130121234683	0.0007180109272906652	0.0007187436774871094	0.0007364104056269876	0.0007366113285235612	0.0007555998785745427	0.0007552228375565696	0.0007945250877486382	0.0007929042559489927	0.05104348199951609	0.049522941959877054	-7.488957486870979e-07	-4.589128059781511e-05	-7.489878271773297e-07	-4.589692262385592e-05
26.77530984610034	0.0006848823069622835	0.0006865131456392062	0.0007178994499183549	0.0007186319848812684	0.0007362919225243897	0.0007364928310343717	0.0007554739078945744	0.0007550970815283129	0.0007943833727248174	0.0007927632824981365	0.051032011661074364	0.04951181479367677	-7.2886473426962e-07	-4.493285418410986e-05	-7.289521035151389e-07	-4.493823987336554e-05
26.93664455723489	0.0006847852978861498	0.0006864156117774037	0.0007177904152646424	0.0007185227375340929	0.0007361759468605676	0.0007363768416547188	0.0007553505123280349	0.0007549738992423109	0.0007942443706480855	0.0007926250161941804	0.05102054369416455	0.04950068992705994	-7.089610296493951e-07	-4.396910773052376e-05	-7.09043718190739e-07	-4.397423555912994e-05
27.098951391163432	0.0006846906288276455	0.0006863204236376318	0.0007176838369558677	0.0007184159490847905	0.0007360624925683751	0.0007362633743214461	0.000755229706125501	0.0007548533049435985	0.000794108096407483	0.0007924894719004838	0.05100907809963648	0.04948956736085006	-6.891836890126832e-07	-4.300000048457209e-05	-6.892617251809223e-07	-4.300486891742339e-05
27.26223620541477	0.0006845983129583586	0.0006862275944198201	0.0007175797287228	0.0007183116332770956	0.0007359515736874689	0.0007361524430782316	0.0007551115036468159	0.0007547353129864361	0.00079397456500628	0.0007923566645944332	0.05099761487833205	0.04947844709586835	-6.695317720899208e-07	-4.2025491319735986e-05	-6.696051840040552e-07	-4.2030098809681116e-05
27.426504892812353	0.0006845083635509496	0.0006861371374251901	0.000717478104401608	0.0007182098039602443	0.0007358432043653013	0.0007360440620765786	0.0007549959193621054	0.0007546199378353198	0.0007938437915630361	0.0007922266093685047	0.05098615403108627	0.04946732913292267	-6.50004344111485e-07	-4.104553873046646e-05	-6.500731596819145e-07	-4.1049883718724534e-05
27.59176338168682	0.0006844207939800746	0.0006860490660571791	0.0007173789779348247	0.0007181104750899374	0.0007357373988581035	0.0007359382455768013	0.0007548829678527824	0.0007545071940659912	0.0007937157913126537	0.0007920993214313101	0.050974695558721875	0.049456213472813024	-6.306004757920813e-07	-4.006010083015821e-05	-6.306647227201714e-07	-4.006418174595794e-05
27.758017636089992	0.0006843356177233267	0.0006859633938223849	0.0007172823633723272	0.0007180136607293201	0.0007356341715318914	0.0007358350079490289	0.000754772663812578	0.0007543970963664621	0.0007935905796074518	0.0007919748161086727	0.05096323946205571	0.049445100116332415	-6.113192432604872e-07	-3.906913534512668e-05	-6.113789490433397e-07	-3.907295060576188e-05
27.925273656010095	0.0006842528483621884	0.000685880134331519	0.0007171882748723285	0.0007179193750499795	0.0007355335368634799	0.0007357343636742212	0.0007546650220485744	0.0007542896595380546	0.0007934681719182513	0.00079185310884471	0.05095178574189457	0.049433989064264584	-5.921597280383016e-07	-3.807259961147169e-05	-5.922149199639841e-07	-3.807614762205147e-05
28.09353747758831	0.0006841724995829897	0.0006857993013003668	0.0007170967267023793	0.0007178276323329405	0.0007354355094415038	0.0007356363273451905	0.0007545600574822572	0.0007541848984964439	0.0007933485838354662	0.0007917342152029226	0.05094033439903903	0.049422880317386814	-5.731210169965771e-07	-3.7070450570636515e-05	-5.731717221514956e-07	-3.70737297241408e-05
28.2628151733366	0.0006840945851778813	0.0006857209085507634	0.000717007733240382	0.0007177384469696854	0.0007353401039674567	0.0007355409136676384	0.0007544577851505707	0.0007540828282727197	0.0007932318310702164	0.0007916181508673025	0.050928885434277996	0.04941177387646564	-5.542022023102833e-07	-3.606264476521681e-05	-5.542484475731108e-07	-3.606565344194124e-05
28.43311285235687	0.0006840191190458125	0.000685644970011576	0.0007169213089756078	0.0007176518334631746	0.0007352473352567337	0.0007354481374612032	0.0007543582202069877	0.0007539834640144553	0.0007931179294554396	0.0007915049316434498	0.05091743884839473	0.0494006697422594	-5.354023814166733e-07	-3.50491383339091e-05	-5.354441934670232e-07	-3.505187490199235e-05
28.604436660561465	0.0006839461151935294	0.0006855714997196978	0.0007168374685097418	0.0007175678064288827	0.0007351572182396957	0.0007353580136605178	0.000754261377922598	0.000753886820986793	0.0007930068949470309	0.0007913945734597021	0.050905994642161494	0.04938956791552318	-5.167206569753856e-07	-3.402988700734744e-05	-5.167580622942453e-07	-3.403234982252146e-05
28.77679278089485	0.0006838755877365747	0.0006855005118210567	0.0007167562265579214	0.0007174863805958486	0.000735069767962734	0.0007352705573162817	0.0007541672736871996	0.000753792914573533	0.0007928987436249822	0.0007912870923682776	0.050894552816345404	0.049378468396997006	-4.981561368458919e-07	-3.300484610502252e-05	-4.981891617065158e-07	-3.300703350969658e-05
28.950187433556945	0.0006838075509002995	0.0006854320205716267	0.0007166775979497944	0.0007174075708077295	0.0007349849995893524	0.0007351857835963391	0.000754075923010401	0.0007537017602782426	0.0007927934916945376	0.000791182504546427	0.05088311337170366	0.04936737118741773	-4.79707934025915e-07	-3.197397052887019e-05	-4.797366045077023e-07	-3.1975880853157834e-05
29.124626876227456	0.0006837420190208941	0.0006853660403384589	0.0007166015976305906	0.000717331392023874	0.0007349029284012625	0.0007351037077867748	0.0007539873415227451	0.0007536133737253735	0.0007926911554873644	0.0007910808262976008	0.0508716763089854	0.04935627628751343	-4.613751666158669e-07	-3.093721475924682e-05	-4.6139950859959075e-07	-3.093884632018873e-05
29.30011740429177	0.0006836790065464217	0.0006853025856007213	0.0007165282406622035	0.0007172578593204039	0.0007348235697994887	0.0007350243452930219	0.0007539015449768386	0.0007535277706613923	0.0007925917514627367	0.0007909820740526331	0.050860241628930214	0.04934518369800275	-4.431569577928278e-07	-2.9894532851071354e-05	-4.431769969597682e-07	-2.9895883952524294e-05
29.476665351068124	0.0006836185280378644	0.0006852416709507438	0.0007164575422242792	0.0007171869878913054	0.0007347469393054833	0.0007349477116409742	0.0007538185492484946	0.0007534449669559218	0.0007924952962087248	0.0007908862643709288	0.050848809332272586	0.04933409341959913	-4.2505243575850435e-07	-2.884587842827413e-05	-4.2506819759478495e-07	-2.8846947361022002e-05
29.654277088036206	0.0006835605981701886	0.0006851833110950875	0.0007163895176153237	0.0007171187930495402	0.00073467305256226	0.0007348738224781228	0.0007537383703378875	0.0007533649786028995	0.0007924018064434103	0.0007907934139416744	0.05083737941973683	0.049323005453005345	-4.070607336993312e-07	-2.779120467891194e-05	-4.07072243497654e-07	-2.779198972044372e-05
29.832959025067048	0.000683505231733411	0.0006851275208556138	0.0007163241822538217	0.0007170532902281594	0.0007346019253355351	0.0007348026935746945	0.0007536610243707248	0.0007532878217217431	0.0007923112990161034	0.0007907035395850552	0.050825951892039	0.0493119197989173	-3.8918098975871535e-07	-2.6730464351393257e-05	-3.891882726170595e-07	-2.6730963765653204e-05
30.0127176106544	0.000683452443633685	0.0006850743151705706	0.0007162615516793623	0.0007169904949814348	0.0007345335735148802	0.0007347343408248089	0.0007535865275994263	0.000753213512558533	0.0007922237909085789	0.0007906166582534875	0.05081452674988974	0.049300836458024376	-3.714123469967037e-07	-2.5663609748816096e-05	-3.7141542781832584e-07	-2.566382178628701e-05
30.193559332147448	0.0006834022488943935	0.0006850237090956893	0.0007162016415537827	0.000716930422986002	0.0007344680131148928	0.000734668780247645	0.0007535148964043182	0.0007531420674872047	0.000792139299236323	0.0007905327870328671	0.05080310399399054	0.049289755431007075	-3.537539533414111e-07	-2.4590592724055282e-05	-3.537528568391818e-07	-2.4590515621425446e-05
30.37549071598484	0.000683354662657258	0.000684975717805296	0.0007161444676623241	0.0007168730900420162	0.0007344052602763757	0.0007346060279886244	0.0007534461472948413	0.000753073503010759	0.0007920578412497995	0.0007904519431438264	0.05079168362503241	0.04927867671854081	-3.3620496155779486e-07	-2.3511364674905222e-05	-3.3619971225289785e-07	-2.3510996655123906e-05
30.55851832793038	0.0006833097001834583	0.0006849303565934335	0.000716090045914797	0.0007168185120743226	0.0007343453312675315	0.0007345461003206037	0.0007533802969107755	0.0007530078357624796	0.0007919794343357236	0.0007903741439430134	0.05078026564370323	0.049267600321289	-3.1876452920732296e-07	-2.242587653863981e-05	-3.1875515143229075e-07	-2.2425215810750743e-05
30.742648773309874	0.0006832673768547654	0.0006848876408749971	0.0007160383923467647	0.0007167667051336371	0.0007342882424851714	0.0007344890136450853	0.0007533173620234711	0.0007529450825071721	0.0007919040960183557	0.0007902994069243773	0.05076885005067916	0.04925652623991029	-3.01431818617616e-07	-2.1334078787849098e-05	-3.014183365141615e-07	-2.1333123546768418e-05
30.92788869724955	0.0006832277081746828	0.0006848475861868769	0.0007159895231207323	0.0007167176853977374	0.0007342340104559309	0.0007344347844934327	0.0007532573595370972	0.0007528852601424059	0.0007918318439608003	0.00079022774972047	0.050757436846630144	0.04924545447505538	-2.8420599683560976e-07	-2.0235921424277548e-05	-2.841884343585295e-07	-2.0234669850599518e-05
31.114244784915854	0.0006831907097696099	0.0006848102081891252	0.0007159434545273596	0.0007166714691726777	0.0007341826518375115	0.0007343834295281129	0.0007532003064899107	0.0007528283856997857	0.0007917626959663364	0.0007901591901037694	0.050746026032220615	0.04923438502737058	-2.670862355878736e-07	-1.9131353973578236e-05	-2.6706461650504755e-07	-1.912980423365851e-05
31.30172376175672	0.0006831563973900078	0.0006847755226661249	0.000715900202986678	0.0007166280728940068	0.0007341341834199228	0.0007343349655439376	0.000753146220055524	0.000752774476346217	0.0007916966699797413	0.0007900937459880052	0.05073461760810202	0.04922331789748816	-2.500717112608776e-07	-1.8020325481010735e-05	-2.500460591543536e-07	-1.8018475726772065e-05
31.4903323937443	0.0006831247869115842	0.000684743545527776	0.0007158597850493231	0.0007165875131280017	0.0007340886221267469	0.0007342894094693301	0.0007530951175442037	0.0007527235493852046	0.0007916337840886457	0.0007900314354295084	0.05072321157492565	0.04921225308603921	-2.3316160483659136e-07	-1.6902784504363444e-05	-2.3313194310193436e-07	-1.6900632872962618e-05
31.68007748761912	0.0006830958943364945	0.0006847142928106993	0.0007158222173977903	0.0007165498065729241	0.0007340459850164179	0.000734246778367604	0.0007530470164041739	0.0007526756222581578	0.0007915740565249013	0.0007899722766285794	0.05071180793332862	0.049201190593644153	-2.1635510188532797e-07	-1.5778679110373117e-05	-2.163214537353065e-07	-1.577622372422871e-05
31.870965891135747	0.0006830697357945443	0.0006846877806794424	0.0007157875168476866	0.0007165149700602725	0.000734006289283505	0.0007342070894382457	0.0007530019342229326	0.0007526307125457022	0.0007915175056659515	0.0007899162879308534	0.05070040668394361	0.04919013042091781	-1.9965139250394462e-07	-1.4647956867647194e-05	-1.9961378096679597e-07	-1.464519583427304e-05
32.063004493309954	0.0006830463275444243	0.0006846640254277168	0.0007157557003490176	0.0007164830205560745	0.0007339695522600281	0.0007341703600182329	0.0007529598887285981	0.0007525888379690289	0.0007914641500362397	0.000789863487828708	0.05068900782739815	0.049179072568467264	-1.8304967128743646e-07	-1.3510564841306971e-05	-1.8300811921011934e-07	-1.3507496253256646e-05
32.25620022466719	0.0006830256859749384	0.0006846430434796274	0.0007157267849874715	0.0007164539751621636	0.0007339357914167692	0.0007341366075833433	0.0007529208977912444	0.0007525500163912279	0.0007914140083086095	0.0007898138949626609	0.050677611364305326	0.04916801703689255	-1.6654913730768627e-07	-1.2366449588741002e-05	-1.6650366735523024e-07	-1.2363071523247005e-05
32.45056005749291	0.0006830078276062613	0.0006846248513909363	0.0007157007879857257	0.000716427851117498	0.0007339050243646112	0.0007341058497494968	0.0007528849794242805	0.0007525142658186659	0.0007913670993057383	0.0007897675281228001	0.0506662172952795	0.04915696382678583	-1.5014899405470065e-07	-1.1215557152055577e-05	-1.5009962871172407e-07	-1.1211867671001574e-05
32.64609100608406	0.0006829927690912029	0.000684609465850325	0.0007156777267047691	0.0007164046657994733	0.0007338772688558874	0.0007340781042741025	0.0007528521517858219	0.0007524816044023597	0.0007913234420015789	0.0007897244062502236	0.05065482562092106	0.049145912938734625	-1.3384844939822935e-07	-1.0057833052051768e-05	-1.3379521097045717e-07	-1.0053830201944836e-05
32.84280012700226	0.0006829805272164944	0.0006845969036806883	0.0007156576186452382	0.0007163844367252719	0.0007338525427857519	0.000734053389057432	0.0007528224331800968	0.0007524520504393811	0.0007912830555228242	0.0007896845484385025	0.05064343634182772	0.04913486437331512	-1.176467155777905e-07	-8.89322228428413e-06	-1.1758962619205435e-07	-8.88890409592169e-06
33.040694519328454	0.0006829711189040725	0.0006845871818404172	0.0007156404814487619	0.0007163671815531955	0.0007338308641935499	0.0007340317221439886	0.0007527958420588472	0.0007524256223742562	0.000791245959150374	0.0007896479739351426	0.0506320494585869	0.04912381813110173	-1.0154300915236371e-07	-7.721669311983037e-06	-1.0148209075768605e-07	-7.717033800397344e-06
33.239781324919136	0.0006829645612124009	0.0006845803174247255	0.0007156263328993358	0.0007163529180840506	0.0007338122512642258	0.0007340131217239159	0.0007527723970227702	0.000752402338800406	0.0007912121723208397	0.0007896147021430888	0.05062066497178048	0.04911277421265868	-8.553655095225147e-08	-6.543118059088027e-06	-8.547182532027929e-08	-6.538163223351878e-06
33.44006772866406	0.0006829608713377877	0.0006845763276669695	0.0007156151909246971	0.0007163416642625212	0.0007337967223297283	0.0007339976061344043	0.0007527521168229537	0.0007523822184615839	0.0007911817146280458	0.0007895847526222236	0.05060928288198228	0.04910173261854376	-6.962656606281613e-08	-5.357511905612622e-06	-6.955805478912197e-08	-5.352235728561805e-06
33.64156095874556	0.0006829600666157304	0.000684575229939996	0.0007156070735977245	0.0007163334381785712	0.0007337842958704437	0.0007339851938611239	0.0007527350203623437	0.0007523652802533393	0.000791154605824564	0.0007895581450908986	0.05059790318976031	0.04909069334930695	-5.381228377460655e-08	-4.164793680122569e-06	-5.37400082806401e-08	-4.159194128577903e-06
33.84426828689945	0.0006829621645222685	0.000684577041757498	0.0007156019991378518	0.0007163282580688576	0.0007337749905166404	0.0007339759035396685	0.0007527211266972208	0.0007523515432244968	0.0007911308658232557	0.000789534899427472	0.050586525895675326	0.049079656405494304	-3.8092937560156234e-08	-2.9649056545455466e-06	-3.801691909194327e-08	-2.9589806786745054e-06
34.04819702867729	0.0006829671826753556	0.0006845817807753886	0.0007155999859124974	0.0007163261423181622	0.0007337688250499284	0.0007339697539570185	0.0007527104550386961	0.0007523410265786493	0.0007911105146988357	0.000789515035671873	0.05057515100028079	0.04906862178764407	-2.246776503061522e-08	-1.7577895372045127e-06	-2.2388024661359682e-08	-1.7515370707155142e-06
34.25335454371064	0.000682975138836247	0.0006845894647931921	0.0007156010524385091	0.0007163271094608375	0.0007337658184047413	0.0007339667640530191	0.0007527030247542221	0.0007523337496756677	0.0007910935726894515	0.0007894985740271766	0.050563778504121755	0.049057589496285636	-6.9360079017061205e-09	-5.433864660731036e-07	-6.852566533308013e-09	-5.368044259934646e-07
34.45974823597649	0.0006829860509109007	0.0006846001117554508	0.0007156052173836282	0.0007163311781822747	0.0007337659896698299	0.000733966952921878	0.0007526988553691256	0.0007523297320332363	0.0007910800601982857	0.0007894855348612038	0.050552408407738156	0.04904655953194287	8.503088042271373e-09	6.783629974693728e-07	8.590209680950714e-09	6.852767110709923e-07
34.66738555406454	0.0006829999369513998	0.0006846137397531452	0.0007156124995679693	0.0007163383673203798	0.0007337693580897771	0.0007339703398136791	0.0007526979665681563	0.0007523289933283968	0.0007910699977951729	0.0007894759387081333	0.05054104071166412	0.04903553189513533	2.3850272976846595e-08	1.90751887507723e-06	2.394105432976766e-08	1.914766379312871e-06
34.87627399144595	0.0006830168151573837	0.0006846303670251325	0.0007156229179655145	0.0007163486958670753	0.0007337759430665257	0.0007339769441359113	0.0007527003781970471	0.0007523315533991114	0.0007910634062182329	0.0007894698062701371	0.05052967541642476	0.04902450658637189	3.910629307510814e-08	3.1441417781552516e-06	3.9200713752764876e-08	3.151725207262146e-06
35.086421086743854	0.0006830367038775019	0.0006846500119596015	0.0007156364917056293	0.000716362182969811	0.0007337857641609279	0.0007339867854550167	0.0007527061102641009	0.0007523374322458479	0.0007910603063755287	0.0007894671584190285	0.05051831252253868	0.04901348360615916	5.427189055302352e-08	4.388292915796788e-06	5.436993033656329e-08	4.396214421442668e-06
35.29783442400536	0.0006830596216108862	0.0006846726930955497	0.0007156532400745955	0.0007163788479331041	0.0007337988410943143	0.0007339998834979634	0.0007527151829417974	0.0007523466500331838	0.000791060719346743	0.000789468016197943	0.05050695203052022	0.0490024629549952	6.934780369177371e-08	5.640034100584668e-06	6.944944253364782e-08	5.64829585217308e-06
35.51052163297529	0.0006830855870086312	0.0006846984291242659	0.0007156731825171577	0.0007163987102200845	0.0007338151937500738	0.000734016258153823	0.0007527276165684049	0.000752359227091421	0.0007910646663848679	0.0007894724008230202	0.050495593940873454	0.048991444633370164	8.433476686680978e-08	6.899427755280296e-06	8.443998488058199e-08	6.908031939534265e-06
35.72449038937153	0.0006831146188753012	0.0006847272388908376	0.0007156963386380911	0.0007164217894540631	0.000733834842175258	0.0007340359294753744	0.0007527434316496259	0.0007523751839182273	0.0007910721689179211	0.0007894803336851158	0.05048423825409891	0.04898042864177051	9.923351059750937e-08	8.166536921094814e-06	9.934228806739685e-08	8.175485742945021e-06
35.93974841516195	0.0006831467361704492	0.0006847591413956797	0.0007157227282037898	0.0007164481054201232	0.0007338578065822031	0.0007340589176807321	0.0007527626488602546	0.0007523945411802958	0.0007910832485506773	0.0007894918363515379	0.050472884970687804	0.048969414980674496	1.1404476157645012e-07	9.441425264405945e-06	1.141570789564561e-07	9.45072094718502e-06
36.15630347884324	0.000683181958010157	0.0006847941557960733	0.0007157523711438667	0.0007164776780667255	0.0007338841073501713	0.0007340852431549813	0.0007527852890458546	0.0007524173197150218	0.0007910979270664262	0.0007895069305677917	0.05046153409112829	0.04895840365055361	1.2876924269868313e-07	1.0724157084029962e-05	1.2888508060218858e-07	1.0733801868945125e-05
36.374163395721176	0.0006832203036685909	0.000684832301407724	0.0007157852875527799	0.0007165105275073265	0.0007339137650270085	0.0007341149264518392	0.0007528113732244562	0.0007524435405321967	0.000791116226428743	0.0007895256382593545	0.05045018561589953	0.04894739465187474	1.4340767309751166e-07	1.2014797318410375e-05	1.4352701230443098e-07	1.2024793465265082e-05
36.59333602819267	0.0006832617925795768	0.0006848735977063436	0.0007158214976914749	0.0007165466740220299	0.0007339468003308245	0.000734147988295336	0.0007528409225882744	0.0007524732248157306	0.0007911381687832852	0.0007895479815334659	0.05043883954547264	0.04893638798509933	1.5796076817961927e-07	1.3313411553278476e-05	1.5808358963401506e-07	1.3323761340527929e-05
36.813829286029524	0.0006833064443381916	0.0006849180643292442	0.0007158610219890404	0.0007165861380592441	0.0007339832341516902	0.0007341844495815113	0.0007528739585054466	0.000752506393925382	0.000791163776459607	0.0007895739826809397	0.050427495880317134	0.04892538365067882	1.7242923965499375e-07	1.462006602925836e-05	1.7255552446399265e-07	1.4630771754287064e-05
37.03565112666392	0.0006833542787023786	0.0006849657210769537	0.0007159038810443958	0.0007166289402373669	0.0007340230875533578	0.0007342243313801358	0.0007529105025217903	0.000752543069398521	0.0007911930719729999	0.0007896036641780008	0.05041615462089185	0.04891438164906041	1.8681379557791006e-07	1.5934827649805028e-05	1.8694352501105217e-07	1.594589162892679e-05
37.25880955547555	0.0006834053155945753	0.000685016587914852	0.0007159500956279872	0.0007166751013464844	0.0007340663817749989	0.0007342676549364495	0.0007529505763625821	0.0007525832729519054	0.0007912260780263485	0.0007896370486881395	0.050404815767650823	0.048903381980687624	2.0111514038140786e-07	1.7257763989197983e-05	2.0124829586869522e-07	1.7269188557961224e-05
37.483312626080554	0.0006834595751033674	0.0006850706849748252	0.0007159996866835114	0.0007167246423501	0.0007341131382329673	0.0007343144416729247	0.0007529942019343612	0.0007526270264834815	0.0007912628175120166	0.0007896741590639923	0.05039347932104398	0.04889238464599466	2.1533397489485566e-07	1.8588943299341354e-05	2.1547053802783642e-07	1.8600730812695643e-05
37.70916844062219	0.0006835170774851523	0.0006851280325569352	0.000716052675329652	0.0007167775843868689	0.0007341633785225715	0.0007343647131910395	0.0007530414013267393	0.0007526743520741998	0.000791303313513743	0.0007897150183492354	0.05038214528150844	0.04888138964540993	2.2947099638840306e-07	1.9928434518451388e-05	2.2961094891800309e-07	1.9940587351052752e-05
37.93638515006311	0.0006835778431658352	0.0006851886511311162	0.0007161090828618439	0.0007168339487723669	0.0007342171244198836	0.0007344184912730871	0.0007530921968142589	0.000752725271989863	0.0007913475893085734	0.0007897596497805133	0.050370813649485376	0.04887039697935684	2.4352689861786674e-07	2.1276307280299056e-05	2.436702224559075e-07	2.128882782659325e-05
38.164970954479706	0.0006836418927425362	0.0006852525613388888	0.0007161689307540589	0.0007168937570008715	0.00073427439788356	0.0007344757978839969	0.0007531466108582459	0.0007527798086829866	0.0007913956683688089	0.0007898080767893839	0.05035948442539993	0.04885940664825415	2.5750237182841675e-07	2.263263192006648e-05	2.576490490434954e-07	2.264552259434449e-05
38.39493410335793	0.0006837092469853161	0.0006853197839950866	0.0007162322406606006	0.0007169570307471657	0.00073433522105668	0.0007345366551731735	0.0007532046661086972	0.00075283798479468	0.0007914475743639715	0.0007898603230042785	0.050348157609674093	0.04884841865251093	2.7139810281811075e-07	2.3997479484977324e-05	2.7154811563755155e-07	2.401074272193049e-05
38.626282895891045	0.000683779926838935	0.0006853903400896219	0.0007162990344179387	0.000717023791868372	0.0007343996162686235	0.0007346010854763751	0.0007532663854062006	0.0007528998231565668	0.000791503331162809	0.0007899164122525078	0.05033683320272908	0.04883743299253345	2.852147749539402e-07	2.537092174170752e-05	2.853681057627105e-07	2.538455999639977e-05
38.859025681279114	0.0006838539534246157	0.0006854642507892484	0.0007163693340465484	0.0007170940624057906	0.0007344676060369469	0.0007346691113175902	0.0007533317917838492	0.0007529653467927025	0.0007915629628353049	0.0007899763685622639	0.05032551120497133	0.04882644966872037	2.9895306820153754e-07	2.675303118446215e-05	2.991096995396455e-07	2.6767046932468785e-05
39.09317085903034	0.0006839313480418404	0.000685541537439368	0.0007164431617527835	0.0007171678645867783	0.0007345392130693031	0.0007347407554109574	0.0007534009084692125	0.0007530345789215396	0.0007916264936547271	0.0007900402161646673	0.05031419161680904	0.04881546868146745	3.126136591717968e-07	2.814388104499521e-05	3.1277357373711047e-07	2.8158276782930258e-05
39.328726879264174	0.0006840121321701639	0.0006856222215658408	0.0007165205399307659	0.0007172452208266387	0.0007346144602653705	0.0007348160406626966	0.0007534737588863042	0.0007531075429578966	0.000791693948099694	0.0007901079794958288	0.05030287443864013	0.04880449003115841	3.2619722114450925e-07	2.9543545300547702e-05	3.2636040178950394e-07	2.9558323545980647e-05
39.56570224301631	0.0006840963274710489	0.0006857063248768301	0.0007166014911643015	0.0007173261537305345	0.0007346933707188138	0.0007348949901730678	0.0007535503666575885	0.0007531842625149652	0.0007917653508562667	0.000790179683198939	0.05029155967085524	0.04879351371817917	3.3970442409720324e-07	3.09520986824241e-05	3.3987085382722673e-07	3.096726197404642e-05
39.80410550254544	0.0006841839557897205	0.0006857938692646573	0.0007166860382288101	0.0007174106860954292	0.0007347759677192583	0.0007349776272383476	0.0007536307556060037	0.0007532647614063293	0.0007918407268200629	0.0007902553521263779	0.050280247313844305	0.04878253974290415	3.531359347498132e-07	3.2369616686456215e-05	3.533055967256879e-07	3.23851675846365e-05
40.04394526164196	0.0006842750391570549	0.0006858848768076977	0.0007167742040932981	0.0007174988409120533	0.0007348622747543041	0.0007350639753528447	0.0007537149497570177	0.0007533490636480229	0.0007919201010984095	0.0007903350113418631	0.05026893736798558	0.04877156810570233	3.6649241658527967e-07	3.379617558069148e-05	3.6666529412156777e-07	3.38121166674199e-05
40.28523017593832	0.0006843695997914688	0.0006859793697722706	0.000716866011922324	0.0007175906413668768	0.0007349523155115415	0.0007351540582109139	0.0007538029733406926	0.0007534371934605935	0.0007920034990124965	0.0007904186861226012	0.05025762983365753	0.04876059880694075	3.7977452988446035e-07	3.5231852415273934e-05	3.799506064464282e-07	3.524818629443982e-05
40.52796895322162	0.0006844676601008582	0.0006860773706145854	0.0007169614850780257	0.0007176861108441336	0.0007350461138806174	0.0007352478997090245	0.0007538948507937975	0.000753529175271213	0.0007920909460995868	0.0007905064019614939	0.05024632471122795	0.04874963184697885	3.929829317699321e-07	3.66767250327138e-05	3.931621909750681e-07	3.669345433032767e-05
40.77217035374772	0.0006845692426845382	0.0006861789019826822	0.0007170606471221382	0.0007177852729278446	0.0007351436939553024	0.0007353455239478271	0.000753990606761923	0.0007536250337157909	0.0007921824681152266	0.0007905981845693414	0.05023502200105961	0.04873866722616934	4.061182762170497e-07	3.813087207582555e-05	4.063007018350641e-07	3.814799944035219e-05
41.017843190557436	0.0006846743703352187	0.0006862839867184164	0.0007171635218180545	0.0007178881514038827	0.0007352450800356	0.0007354469552342648	0.0007540902661016382	0.000753724793641133	0.0007922780910354999	0.0007906940598770976	0.050223721703511096	0.04872770494485913	4.191812141038191e-07	3.959437299874691e-05	4.1936679005447584e-07	3.9611901101216374e-05
41.26499632979458	0.0006847830660410007	0.0006863926478594541	0.0007172701331329076	0.0007179947702620501	0.0007353502966298712	0.0007355522180836966	0.0007541938538826663	0.0007538284801071142	0.0007923778410592988	0.0007907940540381336	0.05021242381893507	0.04871674500339374	4.3217239322911223e-07	4.106730807565406e-05	4.323611035835298e-07	4.1085239610050284e-05
41.51363869102594	0.0006848953529873936	0.0006865049086412988	0.000717380505239674	0.0007181051536981906	0.0007354593684569887	0.0007356613372220541	0.0007543013953900863	0.0007539361183888768	0.0007924817446106295	0.0007908981934305395	0.05020112834767913	0.04870578740210577	4.450924583631905e-07	4.254975841244679e-05	4.452842873401558e-07	4.25680960956798e-05
41.763779247563185	0.0006850112545593675	0.0006866207924993427	0.0007174946625193126	0.0007182193261163227	0.0007355723204485223	0.0007357743375880249	0.0007544129161265674	0.0007540477339790715	0.0007925898283409446	0.0007910065046594552	0.050189835290082085	0.04869483214133224	4.5794205125963133e-07	4.40418059552139e-05	4.5813698322625003e-07	4.4060552527425134e-05
42.0154270267867	0.000685130794343414	0.0006867403230709371	0.0007176126295629128	0.0007183373121308008	0.0007356891777509376	0.0007358912443352553	0.0007545284418146211	0.0007541633525901002	0.0007927021191314983	0.0007911190145594172	0.05017854464648093	0.04868387922139468	4.707218106991297e-07	4.554353350108564e-05	4.709198301729948e-07	4.556269172628635e-05
42.26859111047143	0.0006852539961296503	0.0006868635241974977	0.0007177344311738902	0.0007184591365685015	0.0007358099657278389	0.0007360120828345909	0.0007546479983988929	0.0007542830001564128	0.00079281864409574	0.0007912357501967532	0.050167256417204036	0.048672928642616096	4.834323725166033e-07	4.7055024708808624e-05	4.836334641623256e-07	4.707459737460229e-05
42.523280635114425	0.0006853808839139315	0.0006869904199266234	0.0007178600923701864	0.0007185848244710334	0.0007359347099622207	0.0007361368786763309	0.0007547716120484669	0.0007544067028368081	0.0007929394305817247	0.0007913567388719832	0.05015597060257607	0.04866198040531133	4.960743696280807e-07	4.857636410840471e-05	4.962785182564215e-07	4.8596354026486654e-05
42.77950479226489	0.0006855114819000038	0.0006871210345142522	0.0007179896383865157	0.000718714401096981	0.0007360634362587637	0.0007362656576725228	0.0007548993091592148	0.0007545344870167811	0.0007930645061745654	0.0007914820081222717	0.05014468720291587	0.048651034509791344	5.086484320838275e-07	5.010763711404964e-05	5.088556226519152e-07	5.01280471203458e-05
43.03727282885567	0.0006856458145016775	0.00068725539242684	0.0007181230946766286	0.0007188478919241756	0.0007361961706461521	0.0007363984458592817	0.0007550311163561647	0.000754666379310894	0.0007931938986989106	0.0007916115857238992	0.050133406218538575	0.048640090956361084	5.211551870681289e-07	5.164893003198334e-05	5.213654046790257e-07	5.1669762987122114e-05
43.29659404753705	0.000685783906345021	0.0006873935183435606	0.0007182604869156023	0.0007189853226519825	0.000736332939379411	0.000736535269499128	0.0007551670604958927	0.0007548024065651636	0.000793327636221446	0.0007917454996947582	0.05012212764974995	0.048629149745317866	5.33595258947429e-07	5.3200330072944446e-05	5.338084888505644e-07	5.322158886228445e-05
43.55747780701245	0.000685925782270593	0.0006875354371585407	0.000718401841002165	0.0007191267192036306	0.000736473768942288	0.0007366761550833701	0.0007553071686689601	0.0007549425958595002	0.0007934657470534363	0.0007918837782968938	0.050110851496853674	0.04861821087695753	5.459692693106626e-07	5.476192536424396e-05	5.461854969005323e-07	5.478361289823486e-05
43.81993352237618	0.0006860714673356974	0.0006876811739831186	0.0007185471830610479	0.0007192721077285652	0.0007366186860496551	0.0007368211293345061	0.0007554514682023694	0.0007550869745101605	0.0007936082597532962	0.000792026450039067	0.05009957776014633	0.048607274351569064	5.582778369898553e-07	5.633380496000706e-05	5.584970478029853e-07	5.635592417438384e-05
44.08397066545326	0.0006862209868166626	0.0006878307541481333	0.0007186965394453627	0.0007194215146048292	0.0007367677176499428	0.0007369702192086588	0.0007555999866620542	0.0007552355700722382	0.000793755203129192	0.000792173543679353	0.05008830643992088	0.04859634016943762	5.705215780846262e-07	5.791605885194229e-05	5.707437578034765e-07	5.793861270816936e-05
44.349598765141174	0.000686374366211153	0.000687984203206235	0.0007188499367390088	0.0007195749664414718	0.0007369208909275977	0.0007371234518980356	0.0007557527518553931	0.0007553884103421757	0.0007939066062416674	0.0007923250882277646	0.050077037536462005	0.0485854083308393	5.827011060012197e-07	5.950877798174825e-05	5.829262404511478e-07	5.9531769467213724e-05
44.6168274077539	0.000686531631240507	0.000688141546934233	0.0007190074017591134	0.0007197324900809903	0.0007370782333055828	0.0007372808548334264	0.0007559097918337686	0.0007555455233603222	0.0007940624984063184	0.0007924811129489177	0.05006577105005346	0.048574478836051156	5.948170314930539e-07	6.111205425393673e-05	5.950451066405807e-07	6.113548638186916e-05
44.88566623736761	0.0006866928078521088	0.0006883028113354694	0.0007191689615585035	0.0007198941126018053	0.0007372397724479002	0.0007374424556867297	0.0007560711348951456	0.0007557069374135117	0.0007942229091964899	0.0007926416473647273	0.05005450698096998	0.04856355168533984	6.068699626748161e-07	6.272598054579692e-05	6.071009646300106e-07	6.274985635615349e-05
45.15612495616904	0.0006868579222217818	0.0006884680226422184	0.0007193346434281994	0.0007200598613207564	0.000737405536262145	0.0007376082823735066	0.000756236809586684	0.0007558726810376754	0.0007943878684460044	0.0007928067212571305	0.05004324532948186	0.048552626878970245	6.188605050660469e-07	6.435065072102342e-05	6.190944200803582e-07	6.43749732804344e-05
45.42821332480542	0.0006870270007562208	0.0006886372073181262	0.0007195044748999533	0.000720229763795644	0.0007375755529020984	0.0007377783630555738	0.0007564068447073949	0.0007560427830204926	0.0007945574062519362	0.000792976364670854	0.05003198609585672	0.048541704417198996	6.307892616149932e-07	6.598615964126253e-05	6.310260760808168e-07	6.601093204322561e-05
45.701941162736816	0.000687200070095444	0.0006888103920606638	0.0007196784837488033	0.0007204038478277838	0.0007377498507703415	0.0007379527261436188	0.0007565812693108088	0.0007562172724040643	0.0007947315529774042	0.0007931506079162053	0.05002072928035482	0.048530784300281245	6.42656832731351e-07	6.763260317843578e-05	6.42896533181378e-07	6.765782854387115e-05
45.97731834859046	0.0006873771571152859	0.0006889876038036296	0.0007198566979956752	0.0007205821414646107	0.0007379284585209136	0.0007381314002998593	0.0007567601127076972	0.0007563961784876305	0.0007949103392544154	0.0007933294815719074	0.05000947488322967	0.048519866528467175	6.544638163174903e-07	6.929007822792377e-05	6.547063894260085e-07	6.931575970534065e-05
46.25435482051728	0.0006875582889299144	0.0006891688697196688	0.000720039145910002	0.0007207646730023057	0.0007381114050619939	0.0007383144144407249	0.0007569434044688193	0.0007565795308303112	0.0007950937959867301	0.0007935130164879622	0.04999822290473579	0.04850895110199808	6.662108078079199e-07	7.095868272183337e-05	6.664562403873447e-07	7.098482348744106e-05
46.533060576550575	0.0006877434928943874	0.0006893542172228379	0.0007202258560123951	0.0007209514709884623	0.0007382987195586292	0.0007385017977395857	0.0007571311744277052	0.0007567673592538985	0.0007952819543527779	0.0007937012437885607	0.04998697334511553	0.04849803802111509	6.778984001840332e-07	7.2638515640433e-05	6.781466791859914e-07	7.266511889872374e-05
46.813445674966815	0.000687932796607227	0.0006895436739711815	0.0007204168570773233	0.0007211425642247745	0.0007384904314354764	0.000738693579629496	0.0007573234526834671	0.0007569596938456579	0.0007954748458085921	0.0007938941948750102	0.04997572620461015	0.04848712728605018	6.895271840127049e-07	7.432967702622473e-05	6.897782965284687e-07	7.43567460101402e-05
47.09552023464871	0.0006881262279130433	0.0006897372678693656	0.0007206121781358501	0.0007213379817697726	0.000738686570379602	0.0007388897898059944	0.0007575202696036592	0.0007571565649611929	0.0007956725020907991	0.0007940919014287211	0.04996448148345584	0.04847621889703592	7.010977474870578e-07	7.60322679984049e-05	7.013516807458098e-07	7.605980596969708e-05
47.37929443545016	0.000688323814905181	0.0006899350270713263	0.0007208118484783935	0.0007215377529415888	0.0007388871663433005	0.0007390904582299232	0.0007577216558271645	0.0007573580032273251	0.0007958749552196336	0.0007942943954142159	0.04995323918188355	0.048465312854293334	7.126106764412075e-07	7.774639076443823e-05	7.128674178093902e-07	7.777440101391919e-05
47.66477851856398	0.0006885255859284006	0.000690136979982959	0.0007210158976575208	0.0007217419073207496	0.0007390922495469554	0.0007392956151302893	0.0007579276422671177	0.0007575640395450211	0.0007960822375019966	0.0007945017090821815	0.049941999300118285	0.048454409158044845	7.24066554389077e-07	7.947214863501806e-05	7.243260913710435e-07	7.950063448286526e-05
47.951982786891236	0.0006887315695815946	0.0006903431552648393	0.0007212243554907797	0.0007219504747530156	0.0007393018504819344	0.0007395052910071617	0.0007581382601138677	0.0007577747050923516	0.0007962943815345497	0.000794713874972559	0.04993076183838122	0.048443507808504704	7.354659625556214e-07	8.12096460378886e-05	7.357282827936355e-07	8.123861083417228e-05
48.24091760541319	0.0006889417947205397	0.0006905535818349825	0.0007214372520635689	0.0007221634853522512	0.0007395159999135227	0.000739719516634605	0.0007583535408379798	0.0007579900313274922	0.0007965114202068526	0.0007949309259176742	0.049919526796888464	0.048432608805883445	7.468094799071862e-07	8.295898853197259e-05	7.470745711790367e-07	8.298843565668346e-05
48.53159340156531	0.0006891562904606823	0.0006907682888716336	0.0007216546177320413	0.0007223809695033304	0.0007397347288838926	0.0007399383230636486	0.0007585735161932714	0.0007582100499917575	0.0007967333867045357	0.0007951528950454065	0.049908294175850264	0.04842171215038577	7.580976831809971e-07	8.472028282147104e-05	7.583655333999982e-07	8.475021568490892e-05
48.82402066561362	0.0006893750861799578	0.0006909873058160926	0.0007218764831260412	0.0007226029578650803	0.0007399580687151098	0.0007401617416252961	0.000758798218219888	0.0007584347931126793	0.0007969603145125152	0.0007953798157823976	0.049897063975475026	0.04841081784221526	7.693311469150841e-07	8.649363677071253e-05	7.696017441311594e-07	8.65240588139582e-05
49.11820995103327	0.000689598211521649	0.000691210662375581	0.0007221028791520891	0.0007228294813732642	0.0007401860510121806	0.0007403898039335714	0.00075902767924742	0.0007586642930071159	0.0007971922374182505	0.0007956117218573021	0.0498858361959638	0.048399925881565546	7.80510443485578e-07	8.827915941930775e-05	7.807837758828755e-07	8.831007411441716e-05
49.41417187488941	0.0006898256963972811	0.0006914383885261401	0.0007223338369963955	0.0007230605712436004	0.000740418707666137	0.0007406225418886062	0.0007592619318980587	0.0007588985822844136	0.0007974291895150412	0.0007958486473040816	0.049874610837513454	0.04838903626863079	7.916361431303462e-07	9.007696099652684e-05	7.919121990296232e-07	9.010837184708631e-05
49.71191711822035	0.0006900575709895497	0.000691670514515569	0.0007225693881279164	0.0007232962589748189	0.0007406560708571598	0.000740859987679763	0.0007595010090897902	0.0007591376938495945	0.0007976712052053682	0.000796090626465336	0.049863387900315144	0.04837814900359836	8.027088139769649e-07	9.188715293600991e-05	8.029875818316851e-07	9.191906347713608e-05
50.01145642642306	0.000690293865755287	0.0006919070708663928	0.0007228095643014427	0.0007235365763517598	0.0007408981730577396	0.000741102173788797	0.0007597449440396314	0.0007593816609065925	0.0007979183192042697	0.0007963376939956777	0.049852167384559394	0.04836726408664943	8.137290220863042e-07	9.370984789291992e-05	8.14010490484806e-07	9.374226169195365e-05
50.3128006096408	0.0006905346114284746	0.0006921480883788863	0.0007230543975607444	0.0007237815554485108	0.0007411450470358894	0.0007413491329930706	0.0007599937702669113	0.000759630516961536	0.0007981705665427777	0.0007965898848651596	0.049840949290426956	0.04835638151796464	8.24697331476814e-07	9.554515975865319e-05	8.249814891416601e-07	9.557808041518734e-05
50.61596054315354	0.0006907798390232816	0.0006923935981341157	0.0007233039202417355	0.0007240312286315839	0.0007413967258583831	0.0007416008983687915	0.0007602475215965886	0.0007598842958260591	0.0007984279825713795	0.0007968472343627307	0.049829733618097886	0.04834550129771526	8.356143041490273e-07	9.739320367604942e-05	8.359011399346195e-07	9.742663482259495e-05
50.9209471677702	0.0006910295798371528	0.0006926436314970333	0.0007235581649756945	0.0007242856285631321	0.000741653242894047	0.0007418575032943059	0.000760506232162615	0.0007601430316206701	0.0007986906029635357	0.0007971097780997494	0.049818520367744035	0.04833462342607438	8.464805001230733e-07	9.925409605643365e-05	8.467700030186879e-07	9.928804135864167e-05
51.22777149022361	0.0006912838654539283	0.0006928982201196074	0.0007238171646925162	0.0007245447882042117	0.0007419146318170867	0.000742118981453427	0.0007607699364113415	0.0007604067587781493	0.000798958463719238	0.0007973775520135339	0.04980730953953701	0.04832374790320357	8.572964774688184e-07	0.00010112795459576995	8.57588636595354e-07	0.00010116241775268153
51.53644458356769	0.0006915427277470116	0.0006931573959439912	0.0007240809526240154	0.0007248087408180798	0.0007421809266104637	0.0007423853668388107	0.0007610386691049701	0.0007606755120470029	0.0007992316011686171	0.000797650592370964	0.04979610113364197	0.04831287472926531	8.680627923414279e-07	0.0001030148982916479	8.683575969511883e-07	0.00010304988303622142
51.84697758757708	0.0006918061988825732	0.0006934211912057394	0.000724349562307267	0.000725077519973545	0.0007424521615693111	0.0007426566937553739	0.0007613124653250465	0.0007609493264949586	0.000799510051975596	0.0007979289357721276	0.04978489515021609	0.048302003904417155	8.787799990037006e-07	0.000104915047459464	8.790774384823466e-07	0.00010495055755896376
52.15938170914916	0.000692074311322797	0.0006936896384370583	0.0007246230275879876	0.0007253511595483513	0.0007427283713043937	0.0007429329968237549	0.0007615913604760041	0.000761228237512498	0.0007997938531415861	0.0007982126191540126	0.04977369158941915	0.04829113542880886	8.894486498557761e-07	0.00010682852374932494	8.897487137203737e-07	0.0001068645630055709
52.47366822270851	0.0006923470978291674	0.0006939627704700992	0.0007249013826239668	0.0007256296937326077	0.0007430095907456124	0.0007432143109838192	0.0007618753902887433	0.0007615122808164453	0.0008000830420092372	0.0007985016797942469	0.04976249045139916	0.048280269302589905	9.000692954791532e-07	0.00010875545016442167	9.0037197337774e-07	0.00010879202241440011
52.789848470613855	0.0006926245914658039	0.0006942406204403041	0.0007251846618885397	0.0007259131570322707	0.0007432958551455605	0.0007435006714982166	0.0007621645908242736	0.0007618014924535998	0.000800377656266236	0.0007987961553148931	0.04975129173630612	0.04826940552590372	9.10642484656856e-07	0.00011069595107818242	9.109477663682246e-07	0.0001107330601940737
53.107933863567155	0.000692906825602834	0.000694523221789781	0.0007254729001741044	0.0007262015842726613	0.0007435872000831165	0.0007437921139559744	0.0007624589984773848	0.0007620959088044095	0.0008006777339491475	0.0007990960836862818	0.049740095444281644	0.04825854409888627	9.211687644055267e-07	0.00011265015225150887	9.214766398385737e-07	0.00011268780214140905
53.42793588102576	0.0006931938339198123	0.000694810608270734	0.0007257661325956891	0.0007264950106020328	0.0007438836614670925	0.0007440886742761478	0.0007627586499803818	0.0007623955665867066	0.0008009833134473153	0.0007994015032309063	0.04972890157546386	0.0482476850216784	9.316486800101196e-07	0.00011461818085189979	9.31959139205147e-07	0.00011465637546015373
53.74986607161648	0.0006934856504091854	0.0006951028139489341	0.0007260643945945599	0.0007267934714951883	0.0007441852755399238	0.0007443903887115108	0.0007630635824068592	0.0007627005028594724	0.0008012944335068074	0.00079971245262736	0.0497177101299881	0.04823682829440719	9.420827750529579e-07	0.00011660016547132557	9.423958081801551e-07	0.00011663890877880445
54.073736053552395	0.0006937823093798012	0.0006953998732072344	0.0007263677219418827	0.0007270970027571409	0.0007444920788814134	0.0007446972938522997	0.0007633738331755269	0.0007630107550266725	0.0008016111332344162	0.0008000289709143293	0.049706521107981724	0.048225973917201646	9.524715914469104e-07	0.00011859623614510206	9.527871888052701e-07	0.00011863553216961975
54.399557515052166	0.0006940838454604608	0.0006957018207491358	0.0007266761507424239	0.0007274056405268243	0.0007448041084125182	0.0007450094266300031	0.0007636894400540889	0.0007633263608411244	0.0008019334521017066	0.0008003510974946383	0.0496953345095739	0.048215121890181886	9.628156694596775e-07	0.00012060652437004271	9.631338214793807e-07	0.00012064637716707738
54.727342214761876	0.0006943902936035236	0.0006960086916023916	0.0007269897174383118	0.0007277194212808474	0.0007451214013991887	0.0007453268243212014	0.0007640104411631667	0.0007636473584084256	0.0008022614299491224	0.0008006788721393425	0.049684150334881556	0.04820427221346711	9.73115547754557e-07	0.00012263116312508093	9.734362449941546e-07	0.0001226715767878861
55.057101982179326	0.0006947016890885567	0.0006963205211226704	0.0007273084588128361	0.000728038381837308	0.000745443995456264	0.000745649524551462	0.0007643368749802852	0.0007639737861909343	0.0008025951069901476	0.0008010123349918876	0.049672968584024986	0.04819342488717184	9.833717634195015e-07	0.00012467028689017168	9.836949965646123e-07	0.000124711265550137
55.38884871808102	0.0006950180675260305	0.0006966373449972572	0.0007276324119943056	0.0007283625593596464	0.000745771928551408	0.0007459775652992779	0.0007646687803438993	0.0007643056830117966	0.0008029345238155154	0.0008013515265723077	0.04966178925711698	0.04818257991140827	9.935848519914033e-07	0.00012672403166552604	9.939106118592687e-07	0.00012676557949287126
55.722594394951685	0.0006953394648610664	0.0006969591992488115	0.0007279616144599525	0.0007286919913605592	0.0007461052390091063	0.0007463109849000662	0.0007650061964574804	0.0007646430880590314	0.000803279721397481	0.0008016964877814935	0.04965061235426575	0.048171737286281706	1.0037553474940425e-06	0.0001287925349922059	1.004083625028105e-06	0.00012883465619642487
56.058351057416104	0.0006956659173772306	0.0006972861202391663	0.0007282961040398895	0.0007290267157059558	0.0007464439655147094	0.0007466498220502103	0.0007653491628936544	0.0007649860408896633	0.0008036307410941418	0.0008020472599055031	0.049639437875574594	0.04816089701189185	1.013883782470396e-06	0.00013087593597305158	1.0142145687435516e-06	0.0001309186348029956
56.39613082267415	0.0006959974617003852	0.0006976181446731893	0.0007286359189211206	0.000729366770618975	0.0007467881471185388	0.0007469941158111697	0.0007656977195984011	0.0007653345814339264	0.0008039876246538296	0.0008024038846199471	0.04962826582114686	0.04815005908834179	1.0239706880142956e-06	0.0001329743752929713	1.0243039742269429e-06	0.0001330176560377927
56.7359458809379	0.0006963341348025801	0.0006979553096026833	0.0007289810976516035	0.0007297121946840514	0.0007471378232400363	0.0007473439056136289	0.0007660519068952965	0.0007656887499994989	0.0008043504142195426	0.0008027664039944138	0.049617096191077376	0.048139223515722425	1.03401659379233e-06	0.00013508799523923032	1.0343523712723693e-06	0.0001351318622284381
57.07780849587155	0.0006966759740060063	0.0006982976524303456	0.0007293316791443675	0.0007300630268510349	0.0007474930336719756	0.00074769923126171	0.0007664117654898249	0.0007660485872758166	0.0008047191523334506	0.0008031348604969639	0.049605928985459034	0.04812839029412614	1.0440220280863444e-06	0.00013721693972365556	1.044360288289612e-06	0.00013726139732780918
57.42173100503407	0.0006970230169869934	0.0006986452109137793	0.0007296877026816821	0.0007304193064393681	0.0007478538185847275	0.000748060132937241	0.0007667773364737367	0.0007664141343384302	0.000805093881941452	0.0008035092969986838	0.04959476420437991	0.048117559423637886	1.053987517823582e-06	0.00013936135430453467	1.0543282523331997e-06	0.0001394064069356049
57.7677258203244	0.0006973753017800706	0.0006989980231695566	0.0007300492079192906	0.0007307810731423178	0.000748220218530586	0.0007484266512040803	0.0007671486613294776	0.0007667854326534293	0.0008054746463977998	0.0008038897567782987	0.049583601847923604	0.048106730904340624	1.0639135886094265e-06	0.00014152138620834864	1.0642567891345003e-06	0.00014156703832018946
58.115805428429454	0.0006977328667820732	0.0006993561276773391	0.0007304162348906898	0.0007311483670312637	0.000748592274448147	0.0007487988270124996	0.0007675257819346667	0.0007671625240819211	0.0008058614894697807	0.0008042762835268481	0.04957244191617335	0.04809590473631478	1.0738007647532067e-06	0.00014369718435158774	1.0741464231303448e-06	0.00014374344044049137
58.465982391274686	0.0006980957507563067	0.000699719563284048	0.0007307888240114735	0.0007315212285600431	0.0007489700276667479	0.0007491767017036219	0.0007679087405666332	0.0007675454508845661	0.0008062544553424615	0.0008046689213524205	0.049561284409202065	0.04808508091963378	1.083649569302023e-06	0.0001458888993637053	1.0839976774951188e-06	0.00014593576396884633
58.818269346477535	0.0006984639928367687	0.0007000883692080964	0.0007311670160837314	0.0007318996985693552	0.000749353519910966	0.0007495603170139244	0.0007682975799070262	0.0007679342557261825	0.0008066535886234993	0.000805067714784957	0.04955012932708512	0.04807425945437009	1.093460524076743e-06	0.00014809668361037698	1.0938110741769754e-06	0.00014814416131464503
59.172679007803275	0.0006988376325324263	0.0007004625850436766	0.0007315508523005098	0.0007322838182912266	0.0007497427933051799	0.0007499497150797988	0.0007686923430464736	0.0007683289816804074	0.0008070589343480137	0.0008054727087811162	0.049538976669890454	0.0480634403405906	1.1032341497051786e-06	0.0001503206912170929	1.103587133926458e-06	0.00015036878664656528
59.52922416562417	0.0006992167097315506	0.0007008422507650999	0.0007319403742503292	0.0007326736293535298	0.0007501378903781908	0.0007503449384421724	0.0007690930734893098	0.0007687296722344179	0.0008074705379835295	0.0008058839487292022	0.0495278264376828	0.048052623578358246	1.112970965649624e-06	0.00015256107809233366	1.1133263763346644e-06	0.0001526097959178574
59.887917687380885	0.0006996012647061115	0.0007012274067312083	0.0007323356239217682	0.0007330691737845761	0.0007505388540679048	0.0007507460300511975	0.0007694998151583689	0.0007691363712937297	0.0008078884454349813	0.0008063014804541703	0.04951667863052198	0.04804180916773417	1.1226714902411172e-06	0.00015481800195196738	1.123029319860351e-06	0.00015486734688960335
60.24877251804685	0.0006999913381162301	0.0007016180936898283	0.0007327366437081007	0.0007334704940177546	0.0007509457277260812	0.0007511530332709955	0.0007699126123998377	0.0007695491231870402	0.0008083127030497884	0.0008067253502226852	0.04950553324846604	0.04803099710877348	1.1323362407093633e-06	0.00015709162234295304	1.1326964818557383e-06	0.00015714159915375392
60.6118016805955	0.0007003869710146893	0.0007020143527822968	0.0007331434764120015	0.0007338776328962432	0.0007513585551231392	0.0007515659918844669	0.0007703315099881761	0.0007699679726711518	0.0008087433576229927	0.0008071556047482528	0.04949439029156973	0.04802018740152968	1.1419657332228505e-06	0.00015938210066979153	1.1423283786155154e-06	0.00015943271416088423
60.97701827647021	0.0007007882048515152	0.0007024162255480498	0.0007335561652503222	0.0007342906336777861	0.0007517773804530439	0.0007519849500981785	0.0007707565531311093	0.0007703929649359617	0.0008091804564024829	0.000807592291196435	0.04948324975988106	0.04800938004605294	1.1515604829142202e-06	0.0001616896002181456	1.1519255253993922e-06	0.00016174085524325865
61.34443548605718	0.0007011950814786042	0.000702823753929261	0.0007339747538589136	0.000734709540039527	0.0007522022483382358	0.0007524099525472958	0.0007711877874746762	0.0007708241456095059	0.0008096240470942624	0.0008080354571901088	0.049472111653446296	0.04799857504238523	1.1611210039145278e-06	0.00016401428618106895	1.1614884364635411e-06	0.00016406618764092107
61.71406656916102	0.0007016076431544339	0.0007032369802755603	0.0007343992862975385	0.0007351343960829169	0.000752633203834654	0.0007528410443006051	0.0007716252591083641	0.000771261560763094	0.0008100741778678184	0.0008084851508148265	0.04946097597230612	0.047987772390570844	1.1706478093940088e-06	0.00016635632568576253	1.1710176251024471e-06	0.0001664088785286455
62.085924865483435	0.000702025932548818	0.0007036559473488027	0.0007348298070548241	0.0007355652463386854	0.0007530702924368058	0.0007532782708655862	0.0007720690145702949	0.0007717052569164933	0.0008105308973615422	0.0008089414206242247	0.0494498427165027	0.047976972090645435	1.1801414115818112e-06	0.00016871588781833258	1.1805136036714594e-06	0.00016876909704063858
62.46002379510434	0.0007024499927477408	0.0007040806983279098	0.0007352663610533091	0.0007360021357718744	0.0007535135600829177	0.0007537216781935647	0.0007725191008524936	0.0007721552810431946	0.0008109942546882349	0.0008094043156455211	0.04943871188606761	0.04796617414264649	1.189602321808713e-06	0.00017109314365185146	1.189976883626473e-06	0.00017114701429887802
62.83637685896657	0.0007028798672582512	0.0007045112768137755	0.0007357089936545391	0.0007364451097869547	0.0007539630531601539	0.0007541713126849313	0.0007729755654062266	0.0007726116805757486	0.0008114642994406841	0.0008098738853850843	0.04942758348103222	0.04795537854660245	1.1990310505387812e-06	0.00017348826627319736	1.199407975555804e-06	0.00017354280343936934
63.21499763936286	0.0007033156000134236	0.0007049477268342377	0.0007361577506642416	0.0007368942142329956	0.0007544188185099044	0.0007546272211944324	0.0007734384561474107	0.0007730745034111732	0.0008119410816973179	0.0008103501798340736	0.04941645750142396	0.04794458530254324	1.2084281074001627e-06	0.00017590143081053222	1.2088073892131505e-06	0.0001759566396401513
63.59589980042612	0.0007037572353773894	0.000705390092849123	0.0007366126783375695	0.0007373494954089207	0.0007548809034331487	0.000755089451036534	0.0007739078214620996	0.0007735437979164362	0.0008124246520279375	0.0008108332494741651	0.04940533394726809	0.04793379441049067	1.2177940012269347e-06	0.00017833281446236193	1.2181756335574896e-06	0.00017838870015021713
63.979097088622495	0.0007042048181504422	0.0007058384197553559	0.0007370738233844235	0.0007378110000688283	0.0007553493556958951	0.0007555580499908645	0.0007743837102120467	0.0007740196129340186	0.000812915061499531	0.0008113231452833537	0.04939421281858392	0.0479230058704663	1.2271292400792711e-06	0.00018078259652415385	1.22751321677357e-06	0.00018083916431613223
64.36460333324754	0.0007046583935741965	0.0007062927528921373	0.0007375412329748317	0.0007382787754273804	0.0007558242235346839	0.0007560330663077166	0.0007748661717403359	0.0007745019977875391	0.0008134123616821571	0.0008118199187418256	0.04938309411538908	0.04791221968248592	1.2364343312847503e-06	0.00018325095841836836	1.2368206463135448e-06	0.00018330821361198235
64.75243244692527	0.0007051180073368393	0.0007067531380462011	0.000738014954744423	0.0007387528691652792	0.0007563055556621819	0.0007565145487136472	0.0007753552558771011	0.0007749910022874785	0.0008139166046549232	0.0008123236218379293	0.04937197783769402	0.0479014358465643	1.245709781483458e-06	0.00018573808372546186	1.2460984289438095e-06	0.00018579603167068193
65.14259842611021	0.000705583705578445	0.0007072196214571435	0.0007384950367999646	0.0007392333294348125	0.0007567934012728488	0.000757002546417142	0.0007758510129453262	0.0007754866767369684	0.0008144278430120436	0.0008128343070742201	0.049360863985511316	0.047890654362711574	1.2549560966416485e-06	0.0001882441582105876	1.2553470707525908e-06	0.0001883028043100643
65.53511535159264	0.0007060555348963524	0.000707692249822811	0.0007389815277249734	0.0007397202048654685	0.0007572878100486704	0.0007574971091143515	0.0007763534937667053	0.0007759890719376564	0.0008149461298689658	0.0008133520274735778	0.04934975255884549	0.047879875230933434	1.2641737820964132e-06	0.00019076936985570891	1.2645670772028564e-06	0.0001908287195656888
65.92999738900669	0.0007065335423506405	0.0007081710703047865	0.0007394744765854192	0.0007402135445696432	0.0007577888321649927	0.0007579982869949277	0.0007768627496676136	0.0007764982391956696	0.0008154715188686093	0.0008138768365854333	0.0493386435577001	0.04786909845123337	1.273363342596339e-06	0.00019331390889112954	1.2737589531683097e-06	0.00019337396772203808
66.32725878934137	0.0007070177754696589	0.0007086561305339339	0.0007399739329354912	0.0007407133981484154	0.0007582965182964191	0.0007585061307479215	0.0007773788324851354	0.000777014230327646	0.0008160040641876671	0.0008144087884920581	0.0493275369820735	0.047858324023612404	1.2825252823266608e-06	0.00019587796782508105	1.2829232029584357e-06	0.00019593874134229972
66.72691388945532	0.0007075082822556481	0.000709147478616029	0.00074047994682346	0.0007412198156974099	0.0007588109196228006	0.000759020691567776	0.0007779017945731972	0.0007775370976668575	0.000816543820543008	0.0008149479378149608	0.04931643283196206	0.0478475519480679	1.2916601049465593e-06	0.0001984617414765577	1.292060330356881e-06	0.00019852323530084037
67.12897711259382	0.0007080051111904304	0.000709645163137463	0.0007409925687976035	0.0007417328478127367	0.0007593320878353018	0.0007595420211603931	0.0007784316888087653	0.000778066894069412	0.0008170908431981616	0.0008154943397213537	0.04930533110735908	0.04783678222459087	1.3007683136282994e-06	0.00020106542700745744	1.3011708386609193e-06	0.00020112764681573525
67.53346296890952	0.000708508311241189	0.0007101492331710343	0.0007415118499122403	0.0007422525455970186	0.0007598600751425608	0.0007600701717492957	0.000778968568598153	0.0007786036729205542	0.0008176451879699028	0.000816048049930731	0.049294231808251376	0.04782601485317306	1.309850411090191e-06	0.00020368922395555544	1.3102552307124593e-06	0.00020375217548154745
67.94038605598601	0.000709017931866318	0.0007106597382818108	0.0007420378417338194	0.0007427789606654987	0.0007603949342769266	0.0007606051960818663	0.0007795124878833954	0.00077914748814104	0.0008182069112349163	0.0008166091247215195	0.0492831349346261	0.047815249833800526	1.3189068996264037e-06	0.0002063333342665341	1.319314008931113e-06	0.00020639702330152443
68.3497610593647	0.0007095340230213599	0.0007111767285330801	0.0007425705963471145	0.0007433121451522319	0.0007609367185007858	0.0007611471474356768	0.0007800635011487235	0.0007796983941936076	0.000818776069936562	0.0008171776209378325	0.04927204048646566	0.04780448716645894	1.3279382811540218e-06	0.00020899796232984325	1.3283476753587565e-06	0.0002090623947234027
68.7616027530747	0.0007100566351650338	0.0007117002544923894	0.0007431101663615074	0.0007438521517163771	0.0007614854816129878	0.0007616960796249143	0.0007806216634271369	0.0007802564460895443	0.0008193527215917413	0.0008177535959963247	0.0492609484637477	0.04779372685112669	1.3369450572467629e-06	0.0002116833150126174	1.3373567316929229e-06	0.0002117484966731309
69.17592600016614	0.000710585819265332	0.0007122303672376594	0.0007436566049173423	0.0007443990335485614	0.0007620412779553478	0.0007622520470068862	0.0007811870303070527	0.0007808216993953382	0.000819936924297847	0.0008183371078931302	0.04924985886645036	0.04778296888778024	1.3459277291592636e-06	0.00021438960169292698	1.3463416793140165e-06	0.0002144555385885094
69.59274575324658	0.0007111216268057169	0.0007127671183633895	0.0007442099656923872	0.0007449528443773395	0.000762604162419246	0.0007628151044886218	0.0007817596579390575	0.0007813942102394246	0.000820528736739819	0.0008189282152109042	0.04923877169454421	0.04777221327639386	1.3548867978730502e-06	0.00021711703429649898	1.35530301932803e-06	0.00021718373245560585
70.01207705502031	0.0007116641097913971	0.0007133105599869495	0.0007447703029083753	0.0007455136384757454	0.0007631741904523218	0.0007633853075335677	0.0007823396030427537	0.0007819740353190309	0.0008211282181972968	0.0008195269771259656	0.04922768694799759	0.04776146001694195	1.3638227641387139e-06	0.00021986582733365956	1.364241252610563e-06	0.00021993329284586416
70.43393503883172	0.0007122133207557014	0.0007138607447549683	0.0007453376713376495	0.0007460814706679474	0.0007637514180652661	0.0007639627121683833	0.0007829269229137088	0.0007825612319071195	0.0008217354285518823	0.0008201334534155457	0.049216604626777995	0.047750709109388584	1.3727361285039916e-06	0.0002226361979349445	1.3731568798340359e-06	0.00022270443695163178
70.85833492921113	0.0007127693127665328	0.0007144177258498004	0.0007459121263098904	0.0007466563963359767	0.0007643359018387016	0.0007645473749898203	0.0007835216754304891	0.0007831558578594249	0.0008223504282944906	0.0008207477044651264	0.04920552473084727	0.04773996055369909	1.3816273913507373e-06	0.0002254283658878753	1.3820504015046604e-06	0.00022549738462293578
71.2852920424243	0.0007133321394329206	0.0007149815569960924	0.0007464937237189474	0.000747238471426565	0.0007649276989301659	0.0007651393531717114	0.0007841239190618073	0.0007837579716215919	0.0008229732785328169	0.000821369791275894	0.049194447260165655	0.04772921434983529	1.390497052933845e-06	0.0002282425536752064	1.3909223180037485e-06	0.00022831235840611863
71.71482178702524	0.0007139018549116636	0.0007155522924674412	0.000747082520029762	0.0007478277524580792	0.0007655268670811926	0.0007657387044720509	0.0007847337128737616	0.0007843676322364181	0.000823604040998903	0.0008219997754722933	0.049183372214689644	0.047718470497755225	1.3993456134230985e-06	0.00023107898651406056	1.3997731296262013e-06	0.00023114958358241844
72.14693966441222	0.0007144785139140718	0.0007161299870931479	0.0007476785722853981	0.0007484242965275499	0.000766133464624498	0.0007663454872401845	0.0007853511165371869	0.000784984899351197	0.0008242427780568194	0.0008226377193096957	0.049172299594370424	0.047707728997415495	1.4081735729394931e-06	0.0002339378923947033	1.40860333661748e-06	0.00023400928820696554
72.58166126938723	0.0007150621717128007	0.0007167146962650703	0.0007482819381141613	0.0007490281613178099	0.0007667475504912642	0.0007669597604240937	0.0007859761903351064	0.0007856098332251714	0.0008248895527104503	0.0008232836856821705	0.049161229399160046	0.04769698984876796	1.416981431587327e-06	0.00023681950211926206	1.4174134392078673e-06	0.00023689170314766805
73.01900229071879	0.0007156528841487819	0.0007173064759445656	0.0007488926757368313	0.0007496394051047212	0.0007673691842185288	0.0007675815835777888	0.0007866089951702892	0.0007862424947370827	0.0008255444286113901	0.000823937738130369	0.049150161629004346	0.04768625305176052	1.4257696894962686e-06	0.00023972404934252678	1.4262039376531244e-06	0.00023979706212587382
73.45897851170821	0.0007162507076382568	0.00071790538266954	0.0007495108439739864	0.0007502580867645138	0.0007679984259566802	0.0007682110168688049	0.0007872495925729163	0.0007868829453928376	0.0008262074700669566	0.0008245999408495213	0.0491390962838491	0.04767551860633962	1.4345388468661345e-06	0.0002426517706141107	1.4349753322782932e-06	0.0002427256017586421
73.90160581075892	0.0007168556991799155	0.0007185114735616033	0.0007501365022534502	0.0007508842657812336	0.0007686353364770668	0.0007688481210858148	0.0007878980447083622	0.0007875312473332882	0.0008268787420483235	0.0008252703586975579	0.04912803336363223	0.04766478651245132	1.443289403997355e-06	0.0002456029054186126	1.4437281235107641e-06	0.0002456775615988782
74.34690016194996	0.0007174679163621256	0.0007191248063333139	0.0007507697106178243	0.0007515180022542915	0.0007692799771797032	0.0007694929576463368	0.0007885544143850818	0.0007881874633421103	0.0008275583101987545	0.0008259490572033279	0.04911697286829422	0.04765405677003254	1.4520218613335838e-06	0.0002485776962184161	1.4524628119176814e-06	0.00024865318417763294
74.79487763561212	0.0007180874173702805	0.0007197454392955386	0.0007514105297321515	0.0007521593569061201	0.0007699324101011024	0.0007701455886045654	0.0007892187650626153	0.0007888516568538089	0.0008282462408419782	0.0008266361025749564	0.049105914797766624	0.04764332937902296	1.4607367194992109e-06	0.0002515763884964606	1.4611798982521297e-06	0.0002516527150482062
75.24555439890803	0.0007187142609942393	0.0007203734313649172	0.0007520590208916653	0.0007528083910899468	0.0007705926979222038	0.000770806076659312	0.0007898911608597036	0.0007895238919618312	0.0008289426009906595	0.0008273315617083095	0.04909485915198454	0.04763260433935614	1.4694344793435982e-06	0.00025459923080067837	1.4698798834899976e-06	0.00025467640282927917
75.6989467164156	0.0007193485066358898	0.0007210088420714307	0.0007527152460296813	0.0007534651667976775	0.0007712609039764385	0.0007714744851620583	0.0007905716665625311	0.000790204233426804	0.0008296474583550195	0.0008280355021955874	0.049083805930873824	0.04762188165096477	1.4781156419781593e-06	0.0002576464747879592	1.4785632688675988e-06	0.00025772449924921226
76.15507095071504	0.0007199902143168058	0.0007216517315660858	0.000753379267725574	0.0007541297466678932	0.000771937092257887	0.0007721508781251289	0.000791260347633077	0.0007908927466848819	0.000830360881351556	0.0008287479923340419	0.04907275513436233	0.047611161313775185	1.4867807088145236e-06	0.0002607183752686426	1.4872305559257993e-06	0.00026079725919131436
76.61394356297929	0.0007206394446860292	0.0007223021606287055	0.0007540511492128902	0.00075480219399396	0.0007726213274295758	0.0007728353202299824	0.0007919572702175936	0.0007915894978562245	0.0008310829391119092	0.0008294691011348186	0.04906170676237053	0.0476004433277161	1.4954301816126744e-06	0.0002638151902540631	1.4958822465500248e-06	0.0002638949407401392
77.07558111356816	0.0007212962590279579	0.0007229601906758372	0.0007547309543875719	0.0007554825727322697	0.0007733136748318836	0.0007735278768356235	0.0007926625011552126	0.0007922945537535956	0.0008318137014918487	0.0008301988983319303	0.04905066081481991	0.047589727692708	1.5040645625143427e-06	0.0002669371810015697	1.5045188430096168e-06	0.0002670178052275318
77.54000026262605	0.0007219607192703472	0.0007236258837687731	0.000755418747816297	0.0007561709475105823	0.0007740142004910727	0.0007742286139871353	0.0007933761079866634	0.0007930079818910823	0.0008325532390803881	0.0008309374543913573	0.04903961729162645	0.04757901440867196	1.5126843540870256e-06	0.00027008461206257106	1.5131408479994663e-06	0.00027016611728022943
78.00721777068286	0.0007226328879924342	0.0007242993026216886	0.0007561145947449477	0.0007568673836365046	0.0007747229711279457	0.0007749375984243392	0.0007940981589631336	0.0007937298504929485	0.0008333016232090407	0.000831684840520286	0.04902857619270574	0.047568303475525577	1.521290059367463e-06	0.0002732577513308021	1.5217487646851163e-06	0.0002733401448684891
78.47725049925933	0.0007233128284331805	0.000724980510609904	0.0007568185611072041	0.0007575719471060883	0.0007754400541666295	0.0007756548975905825	0.0007948287230552501	0.0007944602285026149	0.000834058925961206	0.000832441128676479	0.04901753751796556	0.04755759489318347	1.529882181903054e-06	0.0002764568700915626	1.5303430967414681e-06	0.00027654015935477116
78.95011541147531	0.0007240006044996288	0.0007256695717782607	0.0007575307135332519	0.0007582847046125542	0.000776165517743488	0.0007763805796416505	0.000795567869962197	0.0007951991855917708	0.000834825220181696	0.000833206391577784	0.0490065012673184	0.047546888661556964	1.5384612257934903e-06	0.00027968224307090006	1.5389243483960409e-06	0.000279766435543366
79.42582957266194	0.0007246962807753918	0.0007263665508496257	0.0007582511193586353	0.0007590057235551449	0.0007768994307161637	0.000777114713454814	0.0007963156701209612	0.0007959467921696203	0.0008356005794863978	0.0008339807027117825	0.04899546744066621	0.04753618478055412	1.5470276957320643e-06	0.00028293414848648557	1.5474930244721227e-06	0.0002830192517313812
79.90441015097758	0.0007253999225292582	0.0007270715132335181	0.0007589798466332258	0.0007597350720481046	0.0007776418626727546	0.0007778573686380072	0.0007970721947157229	0.0007967031193922649	0.0008363850782720835	0.0008347641363455799	0.04898443603791312	0.04752548325008441	1.5555820970529401e-06	0.00028621286809926705	1.5560496304307296e-06	0.00028629888975970075
80.38587441802741	0.0007261115957239322	0.0007277845250348636	0.0007597169641303314	0.000760472818929798	0.0007783928839411262	0.0007786086155391412	0.0007978375156873769	0.0007974682391722201	0.00083717879172636	0.0008355567675357378	0.048973407058958716	0.04751478407004899	1.5641249357722454e-06	0.00028951868726584395	1.564594672419069e-06	0.00028960563506655324
80.87023974948666	0.0007268313670248979	0.0007285056530628862	0.000760462541355938	0.000761219033771964	0.0007791525655983621	0.0007793685252555617	0.0007986117057431988	0.000798242224188086	0.0008379817958377721	0.0008363586721383639	0.048962380503699596	0.0475040872403485	1.572656718630788e-06	0.0002928518949909531	1.5731286573083788e-06	0.0002929397767391928
81.35752362572781	0.0007275593038094132	0.0007292349648401118	0.0007612166485580852	0.0007619737868890923	0.000779920979480349	0.0007801371696436311	0.000799394838366651	0.0007990251478943392	0.0008387941674060445	0.0008371699268193313	0.04895135637203072	0.04749339276088088	1.5811779531415453e-06	0.00029621278398270223	1.5816520927392462e-06	0.0002963016075687164
81.8477436324513	0.0007282954741756478	0.0007299725286115321	0.0007619793567363901	0.0007627371493479602	0.0007806981981915153	0.0007809146213284734	0.0008001869878273417	0.0007998170845312951	0.0008396159840524924	0.0008379906090646717	0.04894033466384248	0.04748270063154334	1.5896891476353077e-06	0.00029960165070705425	1.5901654871738674e-06	0.00029969142410574134
82.34091746132043	0.0007290399469519427	0.000730718413353881	0.0007627507376516995	0.0007635091929772964	0.0007814842951147019	0.0007817009537138469	0.0008009882291911215	0.0008006181091351967	0.0008404473242305679	0.0008388207971911067	0.048929315379024625	0.047472010852227464	1.5981908112958076e-06	0.0003030187954424224	1.5986693499265127e-06	0.0003031095267143069
82.83706291059936	0.0007297927917062143	0.0007314726887850606	0.0007635308638358942	0.0007642899903775901	0.0007822793444211839	0.0007824962409921684	0.0008017986383303346	0.000801428297548463	0.0008412882672365738	0.0008396605703567406	0.04891829851746258	0.04746132342282354	1.606683454220977e-06	0.00030646452233909494	1.6071641912258688e-06	0.0003065562196312155
83.33619788579601	0.0007305540787555068	0.0007322354253737121	0.0007643198086018444	0.0007650796149310591	0.0007830834210808524	0.0007833005581546989	0.0008026182919342316	0.0008022477264300985	0.0008421388932205433	0.0008405100085719211	0.048907284079039326	0.047450638343218055	1.6151675874577498e-06	0.00030993913947519047	1.6156505222512507e-06	0.0003100318110225986
83.83834040030794	0.0007313238791756692	0.0007330066943489161	0.0007651176460534975	0.0007658781408117443	0.0007838966008725285	0.0007841139810018597	0.0008034472675195201	0.0008030764732662387	0.0008429992831972642	0.0008413691927102456	0.0488962720636359	0.0474399556132977	1.623643723052911e-06	0.000313442958916027	1.6241288551801982e-06	0.0003135366130425643
84.34350857607244	0.0007321022648111981	0.000733786567710055	0.0007659244510961377	0.0007666856429957824	0.0007847189603944536	0.0007849365861537259	0.0008042856434410927	0.0008039146163808759	0.0008438695190574902	0.0008422382045197521	0.04888526247112977	0.04742927523294523	1.6321123740993928e-06	0.0003169762967737133	1.632599703237916e-06	0.00031707094189331597
84.85172064422062	0.0007328893082852073	0.0007345751182368046	0.0007667402994467796	0.0007675021972718054	0.0007855505770749164	0.0007857684510606561	0.0008051334989028985	0.0008047622349467207	0.000844749683579297	0.0008431171266342566	0.04887425530139661	0.04741859720203891	1.6405740547770394e-06	0.00032053947326723953	1.6410635807377139e-06	0.00032063511788515964
85.36299494573534	0.0007336850830095651	0.0007353724194992914	0.0007675652676447328	0.0007683278802515203	0.0007863915291830545	0.0007866096540140982	0.0008059909139689909	0.0008056194089962537	0.0008456398604396297	0.0008440060425848783	0.04886325055430944	0.04740792152045597	1.6490292804175518e-06	0.00032413281278667605	1.649521003142698e-06	0.00032422946550039744
85.87734993211305	0.0007344896631951772	0.0007361785458684002	0.0007683994330623216	0.000769162769380431	0.0007872418958398174	0.000787460274157553	0.0008068579695747376	0.0008064862194329239	0.0008465401342260144	0.0008449050368117347	0.04885224822973759	0.047397248188072186	1.6574785675337609e-06	0.00032775664395309767	1.6579724871016582e-06	0.00032785431345422333
86.39480416602983	0.0007353031238624182	0.0007369935725262277	0.0007692428739157583	0.0007700069429487333	0.0007881017570290816	0.0007883203914976981	0.0008077347475381944	0.0008073627480425245	0.0008474505904484429	0.0008458141946758029	0.04884124832755031	0.04738657720475861	1.6659224338794751e-06	0.00033141129968428107	1.6664185505008925e-06	0.00033150999475903276
86.91537632201124	0.000736125540851737	0.0007378175754767063	0.0007700956692761996	0.0007708604801023666	0.0007889711936089552	0.000789190086915687	0.0008086213305716623	0.0008082490775047386	0.0008483713155514487	0.0008467336024709737	0.04883025084760891	0.047375908570385275	1.6743613984988122e-06	0.00033509711725990265	1.6748597125178753e-06	0.00033519684679031436
87.43908518710603	0.0007369569908344038	0.0007386506315563816	0.0007709578990809466	0.0007717234608542388	0.000789850287323233	0.0007900694421786154	0.0008095178022934094	0.0008091452914048621	0.000849302396926354	0.0008476633474362805	0.048819255789778304	0.0473652422848208	1.6827959817666393e-06	0.0003388144383855707	1.6832964936640835e-06	0.00033891521135148706
87.9659496615646	0.0007377975513234337	0.000739492818445353	0.0007718296441448306	0.0007725959660956163	0.0007907391208130365	0.0007909585399511605	0.0008104242472395714	0.000810051474245696	0.0008502439229237064	0.0008486035177683125	0.04880826315391844	0.047354578347927626	1.6912267054524331e-06	0.0003425636092630746	1.6917294158440852e-06	0.0003426654347428171
88.4959887595208	0.0007386473006846766	0.0007403442146783902	0.0007727109861717765	0.0007734780776076969	0.0007916377776286349	0.0007918574638074065	0.000811340750876245	0.0008109677114596386	0.0008511959828659138	0.0008495542026338279	0.04879727293988497	0.0473439167595695	1.6996540927611539e-06	0.0003463449806564156	1.7001590023984743e-06	0.0003464478678283922
89.0292216096782	0.0007395063181480624	0.000741204899656203	0.0007736020077665193	0.0007743698780733415	0.0007925463422414297	0.0007927662982428326	0.0008122673996117447	0.000811894089420934	0.0008521586670600512	0.0008505154921825399	0.04878628514753397	0.04733325751960575	1.7080786683858293e-06	0.0003501589079620282	1.7085857781567798e-06	0.0003502628661058993
89.56566745600044	0.0007403746838190361	0.0007420749536568988	0.0007745027924465291	0.0007752714510890058	0.0007934649000561418	0.0007936851286865029	0.0008132042808090695	0.0008128306954581362	0.0008531320668108868	0.0008514874775601178	0.04877529977671601	0.04732260062789453	1.7165009585671858e-06	0.0003540057512808614	1.7170102694969878e-06	0.000354110789778872
90.1053456584057	0.0007412524786901548	0.0007429544578476067	0.0007754134246540933	0.0007761828811768395	0.0007943935374231723	0.0007946140415134317	0.0008141514827985437	0.0008137776178667419	0.0008541162744340912	0.0008524702509213741	0.04876431682728389	0.04731194608428891	1.7249214911364743e-06	0.0003578858754884062	1.7254330043878262e-06	0.0003579920038268847
90.6482756934654	0.0007421397846528669	0.0007438434942962813	0.0007763339897686011	0.0007771042537969763	0.0007953323416511553	0.0007955531240571395	0.0008151090948906557	0.0008147349459220316	0.000855111383269652	0.0008534639054436586	0.04875333629908133	0.04730129388864357	1.7333407955740171e-06	0.00036179965030913586	1.7338545124478532e-06	0.0003619068780797985
91.19447715510712	0.0007430366845094745	0.0007447421459836892	0.0007772645741190078	0.0007780356553600131	0.0007962814010197074	0.0007965024646224057	0.0008160772073891019	0.0008157027698920976	0.0008561174876954994	0.000854468535340457	0.04874235819195467	0.04729064404080815	1.7417594030621174e-06	0.00036574745039075207	1.7422753249976075e-06	0.0003658557872918966
91.74396975532183	0.0007439432619852729	0.0007456504968155773	0.0007782052649964887	0.0007789771732396774	0.0007972408047923669	0.0007974621524982118	0.000817055911604015	0.0008166811810510757	0.000857134683141335	0.000855484235875197	0.04873138250574674	0.047279996540629345	1.7501778465371003e-06	0.00036972965537962477	1.7506959751129514e-06	0.0003698391112180177
92.29677332487483	0.0007448596017408856	0.0007465686316350321	0.0007791561506672984	0.0007799288957856966	0.000798210643229738	0.0007984322779708896	0.0008180452998654123	0.0008176702716925869	0.000858163066102678	0.0008565111033752696	0.04872040924029744	0.047269351387953615	1.7585966607478604e-06	0.00037374664999847984	1.7591169976829664e-06	0.00037385723469043897
92.85290781402206	0.000745785789384785	0.0007474966362350268	0.0007801173203858216	0.0007808909123368578	0.0007991910076028345	0.000799412932337469	0.0008190454655368442	0.0008186701351433757	0.0008592027341551265	0.0008575492352462673	0.048709438395443436	0.047258708582624744	1.7670163823093124e-06	0.0003777988241246977	1.7675389294631886e-06	0.0003779105476977296
93.41239329322968	0.000746721911486005	0.0007484345973711657	0.0007810888644078225	0.000781863313234278	0.0008001819902066334	0.0008004042079192341	0.0008200565030292518	0.0008196808657771694	0.0008602537859688409	0.0008585987299864405	0.048698469971020654	0.04724806812448375	1.7754375497571438e-06	0.0003818865728695553	1.7759623091310106e-06	0.00038199944546382647
93.97524995389855	0.0007476680555870561	0.0007493826027746199	0.0007820708740039075	0.0007828461898348721	0.0008011836843738317	0.000801406198075486	0.0008210785078150433	0.0008207025590287416	0.0008613163213232445	0.0008596596872013756	0.04868750396686172	0.04723743001336718	1.7838607036113488e-06	0.000386010296660827	1.7843876773462886e-06	0.0003861243285303295
94.54149810909283	0.0007486243102170415	0.0007503407411652759	0.0007830634414731957	0.000783839634525039	0.0008021961844888307	0.0008024189972175269	0.0008221115764423919	0.0008217353114082107	0.0008623904411219712	0.0008607322076189096	0.0486765403827969	0.047226794249113004	1.792286386424367e-06	0.000390170401323775	1.7928155768050106e-06	0.00039028560283843605
95.11115819427312	0.0007495907649049641	0.0007513091022650733	0.0007840666601571916	0.0007848437407345486	0.0008032195860019158	0.0008034427008228514	0.0008231558065497429	0.0008227792205155387	0.0008634762474080164	0.0008618163931042672	0.04866557921865469	0.047216160831554305	1.8007151428409314e-06	0.0003943672981653601	1.8012465522970842e-06	0.0003944836798125406
95.68425076803395	0.0007505675101932603	0.0007522877768115618	0.0007850806244538901	0.0007858586029506562	0.00080425398544368	0.0008044774054495663	0.0008242112968805634	0.0008238343850552747	0.0008645738433791517	0.0008629123466754358	0.04865462047425993	0.047205529760523925	1.8091475196661561e-06	0.0003986014040616437	1.8096811507692205e-06	0.00039871897644724874
96.26079651284576	0.0007515546376515334	0.0007532768565716685	0.0007861054298320894	0.0007868843167324356	0.0008052994804396598	0.0008055232087510358	0.0008252781472983125	0.0008249009048515211	0.0008656833334035659	0.0008640201725187887	0.048643664149437243	0.04719490103585007	1.817584065913892e-06	0.000402873141542609	1.8181199213808787e-06	0.0004029919153931416
96.84081623580131	0.0007525522398905024	0.0007542764343556743	0.0007871411728459348	0.0007879209787253266	0.0008063561697252023	0.0008065802094907496	0.0008263564588016481	0.000825978880863131	0.0008668048230357527	0.0008651399760049393	0.048632710244007275	0.0471842746573624	1.82602533287514e-06	0.00040718293888264423	1.8265634155681257e-06	0.00040730292504659316
97.42433086936633	0.0007535604105761763	0.0007552866040314209	0.0007881879511496889	0.000788968686675932	0.0008074241531605701	0.0008076485075574352	0.0008274463335398743	0.0008270684151991545	0.0008679384190326526	0.0008662718637048602	0.0486217587577891	0.047173650624882886	1.8344718741731278e-06	0.000411531230188944	1.8350121871012074e-06	0.0004116524396386989
98.01136147213543	0.0007545792444442411	0.0007563074605387258	0.0007892458635127297	0.0007900275394470171	0.0008085035317462742	0.0008087282039803925	0.0008285478748286243	0.0008281696111345118	0.0008690842293700384	0.000867415943406235	0.048610809690598104	0.0471630289382358	1.8429242458253272e-06	0.0004159184554939077	1.8434667921439626e-06	0.0004160408993273135
98.60192922959182	0.0007556088373146823	0.0007573390999040377	0.0007903150098347913	0.0007910976370327716	0.000809594407638658	0.0008098194009450839	0.000829661187165802	0.0008292825731259281	0.000870242363259169	0.0008685723241300881	0.048599863042250585	0.04715240959724289	1.8513830063144688e-06	0.0004203450608498971	1.8519277893265735e-06	0.0004204687502917248
99.1960554548718	0.0007566492861066361	0.0007583816192553206	0.0007913954911614422	0.0007921790805743048	0.0008106968841657245	0.0008109222018089643	0.000830786376247765	0.0008304074068281142	0.0008714129311637025	0.000869741116147666	0.04858891881255876	0.047141792601721334	1.8598487166388488e-06	0.0004248114984217177	1.860395739795872e-06	0.0004249364448257187
99.79376158953411	0.0007577006888534682	0.0007594351168371616	0.0007924874096998062	0.0007932719723753715	0.0008118110658432047	0.0008120367111175566	0.0008319235489857624	0.0008315442191101948	0.0008725960448168682	0.0008709224309975796	0.0485779770013297	0.04713117795148875	1.8683219403855134e-06	0.00042931822658506813	1.8688712072890664e-06	0.0004294444414358889
100.39506920433367	0.0007587631447181034	0.0007604996920261384	0.0007935908688345346	0.000794376415918374	0.0008129370583908971	0.0008131630346207939	0.000833072813522647	0.0008326931180724142	0.0008737918172389285	0.0008721163815032364	0.04856703760837484	0.04712056564635719	1.8768032437929249e-06	0.00043386571002484997	1.8773547581944555e-06	0.00043399320493944793
101.00000000000001	0.000759836754008587	0.0007615754453464081	0.0007947059731440322	0.0007954925158805868	0.0008140749687492491	0.0008143012792896062	0.0008342342792498326	0.0008338542130630868	0.0008750003627548953	0.0008733230817905271	0.048556100633498106	0.04710995568613942	1.8810587368074768e-06	0.00043614969904663643	1.8816113792959692e-06	0.0004362778369140618
