# Supplementary material for: White matter micro- and macrostructure brain charts for the human lifespan
Source: Nature. 2026 May 13;655(8124):979–89. doi: 10.1038/s41586-026-10454-2 (PMC13391363; doi:10.1038/s41586-026-10454-2)
Supplement: Supplementary file 12 — Centiles trajectories of brain charts. SDT.T9.1–5 contain the brain charts for the global metrics; SDT.T9.6–509 contain the brain charts for the tract-specific metrics (unnormalized); and SDT.T9.510–1157 contain the brain charts for the tract-specific macrostructural metrics (normalized). Included in each table are the male and female centile trajectories for the 2.5th, 25th, 50th, 75th and 97.5th percentiles; the interquartile range normalized by the 50th centile; and the derivatives of the 50th centiles with respect to both age and log(age). Charts are sampled in logarithmically spaced intervals. Age is reported in years, while centile trajectory values are reported in metric-specific units: diffusivities in mm2 s−1, volume in mm3, surface area in mm2, average length in mm, and FA is dimensionless (unitless). [file 41586_2026_10454_MOESM12_ESM.zip › plotted_curves/SDT.T9.108-CG_right_rd-mean_curve_metrics.csv]

ages	male_0.025th_percentile	female_0.025th_percentile	male_0.25th_percentile	female_0.25th_percentile	male_0.5th_percentile	female_0.5th_percentile	male_0.75th_percentile	female_0.75th_percentile	male_0.975th_percentile	female_0.975th_percentile	male_normalized_quantile_range	fwmale_normalized_quantile_range	male_median_centile_d_age	male_median_centile_d_log_age	female_median_centile_d_age	female_median_centile_d_log_age
0.25	0.0009307320603731355	0.0009360569820893544	0.000998260290365751	0.001002315793772068	0.0010358832989425819	0.001039179385135751	0.0010751066268075312	0.001077572955412957	0.001154566869543402	0.0011552384521596542	0.07418435698328578	0.0724197984653612	-0.0005577360717724286	-0.000322024992767418	-0.0005595107378061997	-0.0003230496473408143
0.25150637576242696	0.000929977180967751	0.0009352977839217798	0.0009974506435708012	0.0010015028577542728	0.0010350431388422327	0.0010383365517215022	0.0010742346555466231	0.001076698983792971	0.0011536304540599501	0.0011543014918958512	0.07418435917725143	0.07241980060706456	-0.0005562529219776957	-0.0003221310794251919	-0.0005580228687647182	-0.0003231560715583337
0.2530218281966045	0.0009292218041691651	0.0009345380855159149	0.000996640463313096	0.0010006893861067134	0.0010342024251837494	0.0010374931629877392	0.0010733621097778637	0.0010758244363469327	0.0011526934216291294	0.0011533639143250067	0.0741843613943724	0.07241980277137237	-0.000553283323350251	-0.0003223419897121216	-0.000555043821146961	-0.00032336765294596614
0.25454641199404576	0.0009284659358985814	0.0009337778928268475	0.0009958297559436319	0.00099987538520619	0.0010333611645575913	0.0010366492255458907	0.0010724889963413641	0.0010749493199306418	0.001151755779596822	0.001152425726797266	0.07418436363490793	0.07241980495853702	-0.0005503250344930932	-0.0003225503750327874	-0.0005520761192866486	-0.00032357670133362215
0.2560801821758082	0.0009277095820720861	0.0009330172118045145	0.0009950185278079179	0.0009990608614239911	0.0010325193635485244	0.0010358047460016734	0.001071615322071329	0.0010740736413939753	0.0011508175353025676	0.0011514869366564284	0.07418436589912081	0.07241980716881459	-0.0005473780560356079	-0.00032275623761385264	-0.0005491197638141099	-0.000323783218954099
0.25762319409447826	0.0009269527486004384	0.0009322560483935035	0.000994206785245751	0.0009982458211256775	0.0010316770287353892	0.0010349597309548648	0.0010707410937958134	0.0010731974075806558	0.001149878696079305	0.0011505475512396952	0.07418436818727722	0.07241980940246552	-0.0005444423881386662	-0.00032295957976782863	-0.0005461747548920481	-0.0003239872081282069
0.2591755034361701	0.0009261954413888778	0.0009314944085328371	0.0009933945345910107	0.0009974302706708545	0.0010308341666908853	0.0010341141869990716	0.001069866318336501	0.0010723206253280052	0.0011489392692531327	0.001149607577877409	0.07418437049964595	0.0724198116597523	-0.0005415180305007872	-0.0003231604038936853	-0.000543241092217206	-0.0003241886712622155
0.2607371662225343	0.0009254376663369092	0.0009307322981557871	0.0009925817821714296	0.000996614216412971	0.0010299907839813349	0.0010332681207215158	0.0010689910025084579	0.0010714433014667264	0.0011479992621430447	0.0011486670238928197	0.07418437283649808	0.07241981394093862	-0.0005386049823589145	-0.00032335871247571313	-0.0005403187750234739	-0.00032438761084765955
0.2623082388127803	0.0009246794293381197	0.0009299697231896613	0.000991768534308391	0.00099579766469909	0.0010291468871664751	0.0010324215387028032	0.0010681151531199149	0.0010705654428206646	0.0011470586820606996	0.0011477258966018265	0.07418437519810912	0.0724198162462955	-0.0005357032424921915	-0.00032355450808216335	-0.0005374078020874418	-0.000324584029461894
0.2638887779057103	0.0009239207362799683	0.0009292066895556092	0.0009909547973167116	0.000994980621869687	0.001028302482799227	0.001031574447516707	0.0010672387769720332	0.0010696870562065784	0.0011461175363101624	0.0011467842033127354	0.07418437758475764	0.07241981857609121	-0.0005328128092270124	-0.00032374779336605264	-0.000534508171729231	-0.00032477792976584596
0.26547884054176485	0.0009231615930435965	0.000928443203168427	0.0009901405775044334	0.0009941630942584313	0.0010274575774254842	0.0010307268537299485	0.0010663618808586792	0.0010688081484339187	0.0011451758321876693	0.0011458419513260185	0.07418437999672421	0.07241982093060365	-0.0005299336804366894	-0.00032393857106269297	-0.0005316198818160478	-0.0003249693145038479
0.2670784841050822	0.0009224020055036329	0.0009276792699363603	0.0009893258811726141	0.0009933450881919829	0.001026612177583895	0.001029878763901981	0.0010654844715662017	0.0010679287263045986	0.0011442335769813853	0.0011448991479340697	0.07418438243429451	0.07241982331010977	-0.0005270658535476147	-0.00032412684399010794	-0.0005287429297655133	-0.0003251581865025832
0.26868776632556873	0.0009216419795280025	0.0009269148957609117	0.0009885107146151235	0.0009925266099897836	0.0010257662898056485	0.0010290301845847763	0.0010646065558732089	0.0010670487966127744	0.001143290777971166	0.0011439558004209705	0.07418438489775596	0.07241982571489017	-0.0005242093255412583	-0.00032431261504803355	-0.0005258773125497163	-0.000325344548671197
0.2703067452809827	0.0009208815209777322	0.0009261500865366469	0.000987695084118436	0.0009917076659638493	0.0010249199206142623	0.001028181122322608	0.001063728140550349	0.001066168366144622	0.0011423474424283194	0.0011430119160622488	0.07418438738740132	0.07241982814522971	-0.0005213640929577212	-0.0003244958872171688	-0.0005230230266977665	-0.00032552840399979743
0.2719354793990299	0.0009201206357067655	0.000925384848151009	0.0009868789959614317	0.0009908882624185694	0.0010240730765253723	0.0010273315836518448	0.0010628492323600908	0.0010652874416781212	0.0011414035776153744	0.0011420675021246497	0.0741843899035236	0.07241983060141677	-0.0005185301518983998	-0.00032467666355820435	-0.0005201800682983482	-0.00032570975555859527
0.27357402745947257	0.0009193593295617743	0.0009246191864841278	0.0009860624564151912	0.0009900684056505073	0.0010232257640465257	0.0010264815751007408	0.0010619698380565092	0.0010644060299828393	0.0011404591907858469	0.0011411225658658993	0.07418439244642253	0.07241983308374177	-0.000515707498030149	-0.00032485494721129493	-0.0005173484330053824	-0.0003258886064983757
0.2752224485962505	0.0009185976083819729	0.0009238531074086296	0.0009852454717428011	0.0009892481019481924	0.0010223779896769728	0.0010256311031892236	0.0010610899643850695	0.0010635241378197102	0.0011395142891840097	0.001140177114534473	0.07418439501639894	0.07241983559249988	-0.0005128961265883913	-0.0003250307413957265	-0.0005145281160383042	-0.0003260649600480836
0.27688080229961526	0.0009178354779989339	0.0009230866167894616	0.000984428048199154	0.0009884273575919344	0.0010215297599074629	0.001024780174428699	0.0010602096180824154	0.0010626417719408322	0.0011385688800446667	0.0011392311553693752	0.07418439761375752	0.07241983812798813	-0.0005100960323796144	-0.00032520404940813985	-0.0005117191121874476	-0.00032623881951515665
0.2785491484182772	0.0009170729442364092	0.0009223197204836979	0.0009836101920307544	0.0009876061788536142	0.0010206810812200442	0.0010239287953218363	0.0010593288058761625	0.001061758939089246	0.0011376229705929262	0.0011382846955999035	0.07418440023880903	0.07241984069050851	-0.0005073072097853126	-0.0003253748746226137	-0.0005089214158164324	-0.00032641018828433177
0.28022754716156506	0.0009163100129101478	0.0009215524243403693	0.000982791909475527	0.0009867845719965032	0.0010198319600878602	0.0010230769723623796	0.0010584475344846847	0.0010608756459987386	0.0011366765680439765	0.0011373377424454376	0.0741844028918645	0.07241984328036653	-0.0005045296527657617	-0.0003255432204896658	-0.0005061350208657167	-0.0003265790698168125
0.2819160591015993	0.0009155466898277152	0.0009207847342002765	0.0009819732067626232	0.0009859625432750614	0.0010189824029749545	0.0010222247120349381	0.001057565810616912	0.0010599918993936263	0.0011357296796028666	0.001136390303115206	0.07418440557324012	0.07241984589787019	-0.0005017633548632383	-0.00032570909053611374	-0.000503359920858093	-0.0003267454676511572
0.28361474517547763	0.0009147829807883178	0.0009200166558958116	0.0009811540901122297	0.0009851400989347484	0.0010181324163360676	0.0010213720208147913	0.001056683640972122	0.0010591077059885524	0.0011347823124642825	0.0011354423848080704	0.07418440828325558	0.07241984854333189	-0.0004990083092043518	-0.00032587248836279947	-0.0005005961088972999	-0.00032690938539928216
0.2853236666874746	0.0009140188915826359	0.0009192481952507912	0.0009803345657353898	0.0009843172452118432	0.001017282006616454	0.001020518905167702	0.001055801032239749	0.001058223072488292	0.0011338344738123418	0.0011344939947123152	0.07418441102223518	0.07241985121706662	-0.0004962645085037631	-0.00032603341764489424	-0.0004978435776753498	-0.00032707082674812704
0.2870428853112538	0.0009132544279926374	0.0009184793580802706	0.0009795146398338067	0.000983493988333246	0.0010164311802516772	0.001019665371549711	0.0010549179910991685	0.0010573380055875412	0.001132886170820364	0.001133545140005424	0.07418441379050499	0.07241985391939451	-0.0004935319450697917	-0.00032619188213178774	-0.0004951023194759152	-0.0003272297954590164
0.28877246309209376	0.0009124895957914157	0.0009177101501903821	0.000978694318599668	0.000982670334516304	0.0010155799436674276	0.0010188114264069548	0.001054034524219513	0.001056452511970728	0.0011319374106506692	0.0011325958278538728	0.07418441658839686	0.07241985665063838	-0.0004908106108046373	-0.0003263478856447011	-0.0004923723261758273	-0.00032738629536560593
0.2905124624491269	0.0009117244007430182	0.0009169405773781548	0.0009778736082154589	0.00098184628996862	0.0010147283032793297	0.0010179570761754697	0.001053150638259467	0.0010555665983118087	0.0011309882004543646	0.0011316460654129151	0.07418441941624475	0.07241985941112625	-0.0004881004972089875	-0.00032650143207671456	-0.0004896535892487397	-0.0003275403303733826
0.29226294617759224	0.0009109588486022781	0.0009161706454313563	0.0009770525148537863	0.000981021860887883	0.0010138762654927594	0.0010171023272810141	0.0010522663398670818	0.0010546802712740808	0.0011300385473711355	0.0011306958598263812	0.0741844222743891	0.07241986220118714	-0.000485401595387458	-0.000326652525393184	-0.00048694609977034675	-0.0003276919044598037
0.294023977451102	0.000910192945114644	0.0009154003601283143	0.0009762310446771951	0.000980197053461676	0.0010130238367026508	0.0010162471861388698	0.0010513816356795716	0.0010537935375099826	0.0011290884585290375	0.001129745218226461	0.07418442516317128	0.07241986502115609	-0.00048271389604992443	-0.00032680116962932604	-0.00048424984842043717	-0.0003278410216727423
0.29579561982392083	0.0009094266960160252	0.0009146297272377643	0.0009754092038379996	0.000979371873867311	0.0010121710232933235	0.0010153916591536733	0.001050496532323137	0.0010529064036609134	0.0011281379410442998	0.0011287941477335142	0.07418442808293793	0.07241986787137232	-0.00048003738951291064	-0.0003269473688886082	-0.0004815648254857807	-0.00032798768612932183
0.29757793723326015	0.0009086601070326236	0.0009138587525186751	0.0009745869984781053	0.0009785463282716473	0.0010113178316383	0.0010145357527192238	0.0010496110364127732	0.0010520188763570373	0.001127187002021119	0.001127842655455858	0.07418443103404156	0.07241987075217819	-0.00047737206570819257	-0.0003270911273448307	-0.00047889102086667856	-0.00032813190201699816
0.29937099400158496	0.0009078931838807726	0.000913087441720093	0.0009737644347288367	0.0009777204228309203	0.001010464268100121	0.0010136794732183072	0.0010487251545520798	0.0010511309622170993	0.0011262356485514608	0.0011268907484895702	0.07418443401683521	0.07241987366392026	-0.00047471791418302045	-0.00032723244923968386	-0.000476228424075964	-0.0003282736735901737
0.3011748548389356	0.000907125932266781	0.0009123158005809821	0.0009729415187107678	0.0009768941636905748	0.0010096103390301763	0.0010128228270225234	0.0010478388933330839	0.001050242667848247	0.0011252838877148638	0.0011259384339182992	0.07418443703167892	0.0724198766069488	-0.00047207492410455965	-0.00032737133888208203	-0.00047357702424632997	-0.000328413005171585
0.30298958484526295	0.0009063583578867717	0.0009115438348300629	0.0009721182565335517	0.0009760675569850873	0.0010087560507685224	0.0010119658204921025	0.0010469522593360531	0.0010493539998458383	0.001124331726578242	0.0011249857188130566	0.0741844400789359	0.07241987958161768	-0.0004694430842621111	-0.00032750780064721985	-0.0004709368101321054	-0.0003285499011506654
0.30481524951277783	0.0009055904664265348	0.0009107715501856637	0.0009712946542957608	0.0009752406088378078	0.0010079014096437194	0.0010111084599757406	0.0010460652591293242	0.0010484649647932744	0.0011233791721956996	0.0011240326102320392	0.07418444315897312	0.07241988258828677	-0.0004668223830724405	-0.0003276418389760727	-0.0004683077701127525	-0.0003286843659822958
0.3066519147283146	0.0009048222635613639	0.0009099989523555566	0.0009704707180847129	0.000974413325360789	0.001007046421972651	0.001010250751810422	0.0010451778992691177	0.0010475755692618126	0.0011224262316083325	0.0011230791152204269	0.07418444627216374	0.07241988562731883	-0.0004642128085824426	-0.00032777345837506355	-0.00046568989219708534	-0.00032881640418727653
0.3084996467757088	0.000904053754955913	0.0009092260470368124	0.0009696464539763162	0.0009735857126546258	0.0010061910940603628	0.0010093927023212533	0.001044290186299368	0.0010466858198103959	0.0011214729118440472	0.0011221252408102017	0.07418444941888337	0.07241988869908138	-0.00046161434847225014	-0.0003279026634141202	-0.00046308316402654537	-0.00032894602035032916
0.31035851233818973	0.0009032849462640434	0.0009084528399156479	0.0009688218680349077	0.0009727577768082933	0.0010053354321998928	0.0010085343178212961	0.00104340212675155	0.0010457957229854768	0.0011205192199173711	0.0011211709940199598	0.07418445259951141	0.0724198918039447	-0.0004590269900586197	-0.00032802945872653644	-0.0004604875728770885	-0.0003290732191191803
0.3122285785007863	0.0009025158431286787	0.0009076793366672798	0.0009679969663130936	0.0009719295238989917	0.0010044794426721103	0.001007675604611405	0.0010425137271445094	0.0010449052853208536	0.0011195651628292747	0.0011202163818547315	0.07418445581443338	0.07241989494228537	-0.0004564507203013157	-0.0003281538490096658	-0.0004579031056668459	-0.0003291980052060606
0.3141099127527488	0.0009017464511816495	0.0009069055429557701	0.0009671717548515861	0.0009711009599919786	0.0010036231317455424	0.0010068165689800536	0.001041624993984287	0.0010440145133374882	0.0011186107475669776	0.00111926141130579	0.07418445906403996	0.07241989811448374	-0.000453885525803277	-0.0003282758390217577	-0.0004553297489564012	-0.00032932038338456815
0.31600258298998396	0.0009009767760435614	0.0009061314644338895	0.0009663462396790631	0.0009702720911404246	0.0010027665056762298	0.0010059572172031875	0.0010407359337639632	0.0010431234135433517	0.0011176559811037867	0.0011183060893504861	0.07418446234872422	0.07241990132092486	-0.0004513313928134477	-0.00032839543358112455	-0.00045276748895095587	-0.0003294403584883365
0.3179066575175057	0.0009002068233236476	0.0009053571067429719	0.0009655204268120047	0.0009694429233852567	0.0010019095707075579	0.0010050975555440588	0.0010398465529634865	0.001042231992433254	0.0011167008703989111	0.0011173504229520634	0.0741844656688847	0.07241990456199722	-0.000448788307235104	-0.0003285126375684455	-0.0004502163115086	-0.00032955793541331047
0.3198222050518999	0.0008994365986196246	0.0009045824755127696	0.0009646943222545434	0.0009686134627550038	0.0010010523330701003	0.0010042375902530663	0.001038956858049511	0.001041340256488681	0.0011157454223972834	0.0011163944190594845	0.07418446902492484	0.07241990783809449	-0.00044625625462529905	-0.0003286274559228808	-0.0004476762021409786	-0.00032967311911477615
0.32174929472380437	0.000898666107517559	0.0009038075763613157	0.0009638679319983186	0.0009677837152656487	0.0010001947989814696	0.001003377327567605	0.0010380668554752393	0.001040448212177633	0.0011147896440293968	0.001115438084607257	0.074184472417253	0.07241991114961507	-0.00044373522019919287	-0.00032873989364215483	-0.00044514714601634475	-0.0003297859146065285
0.32368799608040405	0.0008978953555917278	0.0009030324148947902	0.0009630412620223292	0.0009669536869204846	0.0009993369746461617	0.0010025167737119124	0.001037176551680264	0.001039555865954472	0.0011138335422111302	0.001114481426515273	0.07418447584628221	0.07241991449696245	-0.00044122518883454864	-0.0003288499557825286	-0.0004426291279633343	-0.00032989632696017734
0.3256383790879404	0.0008971243484044844	0.000902256996707378	0.000962214318292787	0.0009661233837099643	0.0009984788662554054	0.0010016559348969194	0.0010362859530904092	0.0010386632242597588	0.0011128771238435825	0.0011135244516886319	0.07418447931242954	0.07241991788054399	-0.00043872614507523	-0.00032895764745755063	-0.00044012213247729415	-0.0003300043613058412
0.32760051413423674	0.0008963530915061219	0.0009014813273811389	0.0009613871067629728	0.0009652928116115595	0.0009976204799870146	0.001000794817320095	0.0010353950661175777	0.001037770293520102	0.0011119203958129033	0.0011125671670174765	0.07418448281611886	0.07241992130077275	-0.00043623807313336593	-0.0003290629738366413	-0.00043762614372006015	-0.00033011002282962165
0.3295744720312385	0.0008955815904347496	0.000900705412485874	0.0009605596333731018	0.0009644619765896196	0.000996761822005244	0.0009999334271653091	0.001034503897159602	0.0010368770801480066	0.0011109633649901377	0.001111609579376835	0.07418448635777622	0.07241992475806619	-0.0004337609568946521	-0.00032916594014534284	-0.0004351411455260634	-0.0003302133167734922
0.33156032401756863	0.0008948098507161531	0.0008999292575789949	0.0009597319040501762	0.00096363088459523	0.0009959028984606404	0.000999071770602678	0.0010336124526000895	0.0010359835905417187	0.0011100060382310593	0.0011106516956264545	0.0741844899378342	0.07241992825284492	-0.00043129477992179255	-0.0003292665516646254	-0.00043266712140574426	-0.00033031424843529833
0.33355814176109866	0.0008940378778636719	0.0008991528682053934	0.0009589039247078501	0.0009627995415660739	0.0009950437154899027	0.0009982098537884277	0.0010327207388082767	0.0010350898310850828	0.001109048422376009	0.0011096935226106437	0.07418449355673123	0.07241993178553716	-0.000428839525456165	-0.00032936481372866644	-0.0004302040545471064	-0.00033041282316617626
0.33556799736153503	0.0008932656773780753	0.0008983762498973206	0.0009580757012462995	0.0009619679534263002	0.0009941842792157444	0.0009973476828647521	0.0010318287621388874	0.0010341958081473966	0.001108090524249749	0.0011087350671581196	0.07418449721491023	0.0724199353565761	-0.00042639517642265035	-0.00032946073172496204	-0.0004277519278208519	-0.00033050904637094147
0.3375899633530214	0.0008924932547474358	0.0008975994081742557	0.0009572472395520869	0.0009611361260863886	0.0009933245957467524	0.0009964852639596756	0.0010309365289319868	0.0010333015280832624	0.0011071323506613015	0.0011077763360818505	0.07418450091281846	0.07241993896639702	-0.0004239617154347397	-0.0003295543110946042	-0.00042531072378462764	-0.0003306029235075614
0.3396241127067558	0.0008917206154470032	0.0008968223485427863	0.000956418545498023	0.000960304065443014	0.0009924646711772483	0.000995622603186912	0.0010300440455128343	0.0010324069972324494	0.0011061739084037956	0.0011068173361789054	0.07418450465090891	0.0724199426154443	-0.0004215391247960609	-0.00032964555733033807	-0.00042288042468613396	-0.00033069446008648917
0.3416705188336247	0.0008909477649390879	0.0008960450764964837	0.0009555896249430454	0.00095947177737892	0.0009916045115871581	0.0009947597066457322	0.0010291513181917527	0.00103151222191975	0.0011052152042543217	0.0011058580742303007	0.07418450842964075	0.07241994630416418	-0.0004191273865031264	-0.0003297344759748133	-0.00042046101246487333	-0.00033078366166824913
0.343729255586852	0.0008901747086729452	0.0008952675975157895	0.0009547604837320922	0.0009586392677627923	0.0009907441230418825	0.0009938965804208355	0.0010282583532639903	0.0010306172084548486	0.0011042562449737844	0.0011048985570008606	0.07418451224947728	0.07241995003300994	-0.0004167264822518002	-0.00032982107262199967	-0.0004180524687577569	-0.0003308705338641027
0.34580039726466444	0.0008894014520846485	0.0008944899170678904	0.0009539311276959665	0.0009578065424491294	0.0009898835115921575	0.0009930332305822134	0.0010273651570095778	0.0010297219631321803	0.0011032970373067534	0.0011039387912390646	0.07418451611088847	0.07241995380243922	-0.0004143363934392408	-0.0003299053529156881	-0.00041565477490335123	-0.00033095508233621507
0.3478840186129729	0.0008886280005969841	0.0008937120406066067	0.0009531015626512236	0.0009569736072781178	0.0009890226832739353	0.0009921696631850201	0.001026471735693204	0.0010288264922307987	0.001102337587981325	0.0011029787836769056	0.07418452001434898	0.07241995761291657	-0.00041195710116664896	-0.000329987322547437	-0.0004132679119433491	-0.00033103731279482407
0.34998019482807	0.0008878543596193322	0.0008929339735722761	0.0009522717944000444	0.0009561404680755124	0.0009881616441082528	0.0009913058842694511	0.0010255780955640804	0.001027930802014245	0.0011013779037089776	0.0011020185410297511	0.0741845239603383	0.07241996146491035	-0.00040958858624470795	-0.0003300669872576545	-0.00041089186062551186	-0.0003311172309971022
0.352089001559344	0.0008870805345475558	0.0008921557213916482	0.0009514418287301139	0.0009553071306525203	0.0009873004001011093	0.00099044189986062	0.001024684242855813	0.0010270348987304247	0.001100417991184437	0.0011010580699962102	0.07418452794934391	0.07241996535889515	-0.0004072308291957205	-0.0003301443528338499	-0.0004085266014112743	-0.0003311948427497935
0.3542105149120084	0.0008863065307638903	0.000891377289477759	0.0009506116714145068	0.0009544736008056705	0.0009864389572433426	0.0009895777159684225	0.0010237901837862739	0.001026138788611466	0.0010994578570855352	0.0011000973772579807	0.07418453198185566	0.07241996929534986	-0.0004048838102577168	-0.0003302194251098567	-0.0004061721144760222	-0.0003312701539055496
0.35634481144984936	0.0008855323536368383	0.0008905986832298384	0.0009497813282115696	0.000953639884316708	0.000985577321510511	0.0009887133385874333	0.001022895924557481	0.0010252424778736107	0.0010984975080730824	0.001099136469479734	0.07418453605837316	0.07241997327476203	-0.00040254750938678585	-0.00033029220996461106	-0.0004038283797118958	-0.0003313431703618197
0.35849196819798806	0.0008847580085210621	0.0008898199080331941	0.0009489508048648104	0.0009528059869524772	0.0009847154988627761	0.0009878487736967754	0.001022001471355472	0.0010243459727170808	0.0010975369507907336	0.001098175353308972	0.0741845401793981	0.07241997729762133	-0.0004002219062635981	-0.00033036271332340106	-0.00040149537673447866	-0.00033141389806251587
0.36065206264566085	0.000883983500757275	0.0008890409692591079	0.0009481201071027768	0.0009519719144648058	0.0009838534952447782	0.0009869840272600083	0.0010211068303501805	0.001023449279325962	0.001096576191864851	0.0010972140353759	0.07418454434544126	0.07241998136442626	-0.0003979069802941271	-0.00033043094115511873	-0.00039917308488451875	-0.0003314823429955982
0.3628251727490157	0.0008832088356721443	0.0008882618722647313	0.0009472892406389594	0.0009511376725903957	0.0009829913165855335	0.0009861191052250098	0.0010202120076953241	0.0010225524038680808	0.00109561523790439	0.0010962525222932983	0.07418454855701612	0.07241998547567934	-0.0003956027106133686	-0.0003304968994715385	-0.00039686148323117565	-0.0003315485111925198
0.3650113769339257	0.0008824340185781863	0.0008874826223929885	0.0009464582111716705	0.0009503032670507167	0.0009821289687983127	0.0009852540135238674	0.0010193170095282825	0.0010216553524948922	0.001094654095500763	0.0010952908206563984	0.07418455281464577	0.072419989631889	-0.000393309076091114	-0.0003305605943284551	-0.00039456055057565664	-0.0003316124087272554
0.36721075409881926	0.0008816590547736671	0.0008867032249724711	0.0009456270243839456	0.0009494687035518967	0.0009812664577805333	0.0009843887580727653	0.0010184218419699836	0.0010207581313413626	0.0010936927712277204	0.001094328937042761	0.07418455711885652	0.07241999383357056	-0.0003910260553320333	-0.0003306220318220199	-0.0003922702654556576	-0.0003316740417161901
0.3694233836175272	0.0008808839495425111	0.0008859236853173432	0.0009447956859434399	0.0009486339877846173	0.000980403789413656	0.0009835233447718754	0.001017526511124797	0.0010198607465258566	0.0010927312716412342	0.0010933668780121518	0.07418456147018233	0.07241999808124543	-0.00038875362668241986	-0.000330681218090767	-0.0003899906061487768	-0.00033173341631770326
0.37164934534214805	0.000880108708154194	0.0008851440087272408	0.0009439642015023157	0.0009477991254240096	0.0009795409695630682	0.000982657779505248	0.0010166310230804109	0.0010189632041500234	0.001091769603279368	0.001092404650106423	0.07418456586916293	0.07242000237543908	-0.00038649176823266074	-0.00033073815931417005	-0.00038772155067468006	-0.0003317905387298925
0.3738887196059291	0.0008793333358636572	0.0008843642004871846	0.0009431325766971517	0.0009469641221295559	0.0009786780040779855	0.000981792068140713	0.0010157353839077353	0.0010180655102986957	0.0010908077726621704	0.0010914422598493998	0.0741845703163451	0.07242000671668633	-0.0003842404578184022	-0.00033079286170956124	-0.0003854630767989864	-0.0003318454151904626
0.3761415872261661	0.0008785578379112166	0.0008835842658674818	0.0009423008171488417	0.0009461289835449897	0.0009778148987913537	0.0009809262165297729	0.0010148395996607917	0.0010171676710397778	0.0010898457862915597	0.0010904797137467651	0.07418457481228086	0.0724200111055264	-0.0003819996730279607	-0.00033084533153507345	-0.0003832151620390689	-0.0003318980519777248
0.3784080295071193	0.0008777822195224618	0.0008828042101236318	0.0009414689284624913	0.0009452937152981924	0.0009769516595197335	0.0009800602305074973	0.0010139436763766034	0.0010162696924241352	0.0010888836506512025	0.0010895170182859406	0.07418457935752974	0.0724200155425038	-0.00037976939120390463	-0.00033089557508717005	-0.00038097778366483204	-0.00033194845540757134
0.3806881282429484	0.0008770064859081779	0.000882024038496244	0.00094063691622733	0.0009444583230011033	0.000976088292063216	0.0009791941158924324	0.0010130476200750993	0.001015371580485502	0.001087921372206415	0.001088554179935985	0.07418458395265708	0.07242002002817262	-0.0003775495894443037	-0.0003309435986980913	-0.00037875091870148703	-0.0003319966318326151
0.38298196572066395	0.0008762306422642537	0.0008812437562109485	0.0009398047860166149	0.0009436228122496283	0.0009752248022053204	0.0009783278784865003	0.001012151436759013	0.0010144733412403774	0.0010869589574040504	0.0010875912051474862	0.0741845885982364	0.07242002456309106	-0.0003753402446106391	-0.00033098940873868554	-0.00037653454393712926	-0.00033204258764399364
0.3852896247230969	0.0008754546937715954	0.0008804633684783043	0.0009389725433875375	0.0009427871886235383	0.0009743611957128948	0.000977461524074898	0.0010112551324137774	0.0010135749806879186	0.0010859964126723881	0.0010866281003524445	0.07418459329484493	0.07242002914782374	-0.000373141333327498	-0.0003310330116148563	-0.0003743286359220166	-0.00033208632926814974
0.38761118853188686	0.0008746786455960467	0.0008796828804937234	0.0009381401938811382	0.0009419514576863902	0.0009734974783360324	0.000976595058426015	0.0010103587130074398	0.0010126765048098583	0.0010850337444210415	0.0010856648719641834	0.07418459804307082	0.07242003378294393	-0.000370952831988125	-0.0003310744137684507	-0.00037213317097395393	-0.00033212786316710874
0.3899467409304866	0.0008739025028882994	0.0008789022974373796	0.0009373077430222109	0.0009411156249854283	0.0009726336558079678	0.000975728487291329	0.001009462184490552	0.0010117779195703937	0.0010840709590408406	0.001084701526377235	0.0741846028435057	0.07242003846902893	-0.00036877471675711426	-0.00033111362167587144	-0.0003699481251824288	-0.0003321671958385064
0.39229636620718694	0.0008731262707838221	0.0008781216244741344	0.0009364751963192254	0.0009402796960515036	0.000971769733845001	0.0009748618164053252	0.0010085655527960911	0.001010879230916105	0.0010831080629037499	0.0010837380699672472	0.07418460769674916	0.07242004320666477	-0.000366606963573185	-0.00033115064184682796	-0.000367773474409	-0.0003322043338122582
0.3946601491581577	0.0008723499544027746	0.0008773408667534567	0.0009356425592642364	0.00093944367639899	0.0009709057181463983	0.0009739950514854085	0.0010076688238393613	0.0010099804447758628	0.0010821450623627546	0.0010827745090908883	0.07418461260340875	0.07242004799644461	-0.00036444954815453845	-0.00033118548082550214	-0.0003656091942943196	-0.00033223928365316846
0.3970381750905084	0.0008715735588499322	0.000876560029409339	0.0009348098373328028	0.0009386075715256938	0.0009700416143943128	0.0009731281982318091	0.001006772003517906	0.0010090815670607306	0.0010811819637517755	0.0010818108500857415	0.07418461756409889	0.07242005283896748	-0.0003623024459995239	-0.00033121814518718984	-0.0003634552602593266	-0.00033227205195790477
0.39943052982536675	0.0008707970892146139	0.0008757791175602337	0.0009339770359839104	0.0009377713869127863	0.0009691774282537008	0.0009722612623275103	0.0010058750977114228	0.0010081826036638926	0.0010802187733855745	0.0010808470992702247	0.07418462257943924	0.07242005773483953	-0.0003601656323918012	-0.00033124864153946665	-0.00036131164750877187	-0.00033230264535477616
0.4018372997009759	0.0008700205505706044	0.0008749981363089665	0.0009331441606598882	0.0009369351280247092	0.0009683131653722375	0.0009713942494381561	0.001004978112281678	0.0010072835604605528	0.0010792554975596598	0.001079883262943489	0.07418462765005938	0.07242006268467457	-0.00035803908240425453	-0.00033127697652166055	-0.0003591783310363805	-0.00033233107050445465
0.40425857157581063	0.0008692439479760825	0.0008742170907426693	0.0009323112167863298	0.0009360988003091047	0.0009674488313802349	0.0009705271652119745	0.0010040810530724195	0.0010063844433078597	0.0010782921425501958	0.0010789193473853312	0.07418463277659604	0.07242006768909331	-0.0003559227709007684	-0.00033130315680293676	-0.0003570552856262399	-0.00033235733409736623
0.4066944328317112	0.0008684672864735527	0.0008734359859327092	0.0009314782097720246	0.0009352624091967396	0.000966584431890569	0.0009696600152796991	0.001003183925909301	0.0010054852580448244	0.001077328714613922	0.0010779553588561098	0.07418463795969192	0.07242007274872418	-0.0003538166725395586	-0.0003313271890815761	-0.00035494248585546395	-0.00033238144285294147
0.4091449713770379	0.0008676905710897767	0.0008726548269346226	0.0009306451450088796	0.0009344259601014319	0.0009657199724986	0.0009687928052544961	0.0010022867365998	0.0010045860104922423	0.0010763652199880633	0.0010769913035966593	0.07418464319999793	0.07242007786420318	-0.0003517207617779461	-0.0003313490800854746	-0.00035283990610007754	-0.0003324034035202539
0.411610275649843	0.0008669138068357037	0.0008718736187880424	0.0009298120278718479	0.0009335894584199765	0.0009648554587820978	0.0009679255407318822	0.001001389490933142	0.0010036867064526114	0.0010754016648902485	0.001076027187828205	0.07418464849817367	0.0724200830361723	-0.00034963501287488263	-0.0003313688365710332	-0.0003507475205378474	-0.0003324232228778534
0.41409043462106226	0.000866136998706405	0.0008710923665166315	0.0009289788637188576	0.0009327529095320724	0.0009639908963011682	0.0009670582272896536	0.0010004921946802198	0.0010027873517100571	0.0010744380555184248	0.00107506301775228	0.07418465385488468	0.0724200882652829	-0.0003475593998939486	-0.0003313864653217702	-0.0003486653031489484	-0.0003324409077301027
0.41658553779772634	0.0008653601516810127	0.000870311075128026	0.0009281456578907448	0.0009319163188002617	0.0009631262905981849	0.0009661908704878218	0.000999594853593526	0.0010018879520302647	0.0010734743980507873	0.0010740987995506539	0.07418465927080561	0.07242009355219314	-0.0003454938967067389	-0.00033140197314809883	-0.0003465932277225692	-0.0003324564649097861
0.41909567522619073	0.0008645832707226558	0.0008695297496137607	0.0009273124157111872	0.0009310796915698502	0.0009622616471977166	0.0009653234758685297	0.0009986974734070794	0.0010009885131603948	0.0010725106986456936	0.0010731345393852427	0.07418466474661924	0.07242009889756959	-0.0003434384769972487	-0.0003314153668873554	-0.0003445312678586887	-0.0003324699012757504
0.4216209374953856	0.0008638063607783952	0.00086874839494922	0.0009264791424866343	0.0009302430331688561	0.0009613969716064601	0.0009644560489559994	0.0009978000598363486	0.0010000890408290262	0.0010715469634415898	0.0010721702433980481	0.07418467028301498	0.07242010430208477	-0.00034139311426262253	-0.0003314266534013288	-0.0003424793969695472	-0.0003324812237109065
0.42416141574008476	0.0008630294267791777	0.0008679670160935736	0.0009256458435062549	0.0009294063489079388	0.0009605322693131798	0.0009635885952564591	0.0009969026185781993	0.000999189540746084	0.0010705831985569473	0.0010712059177110762	0.07418467588069269	0.07242010976642196	-0.00033935778181851117	-0.00033143583957676026	-0.0003404375882868349	-0.000332490439125005
0.4267172016441951	0.0008622524736397625	0.0008671856179897161	0.0009248125240418631	0.0009285696440803357	0.000959667545788637	0.0009627211202580757	0.00099600515531081	0.0009982900186027664	0.001069619410090177	0.0010702415684262652	0.07418468154035784	0.07242011529127032	-0.00033733245280270774	-0.000331442932325815	-0.0003384058148624136	-0.0003324975544517772
0.42928838744406506	0.0008614755062586729	0.0008664042055642115	0.0009239791893478635	0.0009277329239618031	0.0009588028064855289	0.0009618536294308976	0.0009951076756936161	0.000997390480071486	0.0010686556041195681	0.0010692772016254186	0.07418468726272572	0.07242012087732858	-0.0003353171001768407	-0.0003314479385836122	-0.00033638404957164747	-0.0003325025766480194
0.43187506593181346	0.0008606985295181419	0.0008656227837272425	0.0009231458446611932	0.0009268961938105609	0.0009579380568384296	0.0009609861282267911	0.0009942101853672488	0.000996490930805805	0.001067691786703219	0.0010683128233701384	0.07418469304852107	0.0724201265253019	-0.00033331169672923266	-0.0003314508653073367	-0.0003343722651165948	-0.0003325055126934262
0.4344773304586784	0.0008599215482840603	0.0008648413573725541	0.0009223124952012664	0.0009260594588672337	0.0009570733022637334	0.0009601186220793847	0.0009933126899534703	0.000995591376440378	0.001066727963878974	0.0010673484397017592	0.07418469889847472	0.07242013223590546	-0.0003313162150793969	-0.00033145171947673857	-0.00033237043402994937	-0.000332506369590313
0.4370952749383861	0.0008591445674059226	0.0008640599313773996	0.0009214791461699178	0.000925222724354791	0.0009562085481595947	0.0009592511164040067	0.0009924151950551187	0.0009946918225908843	0.0010657641416643585	0.0010663840566412818	0.07418470481332853	0.07242013800986305	-0.00032933062768158994	-0.00033145050809393894	-0.00033037852867773276	-0.00033250515436253347
0.4397289938505404	0.0008583675917167762	0.0008632785106024977	0.0009206458027513467	0.0009243859954785029	0.0009553437999058706	0.0009583836165976355	0.0009915177062560425	0.0009937922748539797	0.0010648003260565132	0.0010654196801893185	0.07418471079383018	0.07242014384790563	-0.00032735490682558877	-0.0003314472381805711	-0.0003283965212616813	-0.00033250187405406417
0.4423785822440318	0.0008575906260331799	0.0008624970998919783	0.0009198124701120721	0.0009235492774258833	0.0009544790628640767	0.0009575161280388437	0.0009906202291210583	0.0009928927388072374	0.0010638365230321455	0.0010644553163260272	0.07418471684073977	0.07242014975077368	-0.0003253890246425195	-0.0003314419167796123	-0.00032642438382451955	-0.000332496535730642
0.4450441357404687	0.0008568136751551473	0.0008617157040733345	0.0009189791534008742	0.0009227125753666347	0.0009536143423773203	0.0009566486560877413	0.0009897227691958814	0.0009919932200090872	0.0010628727385474563	0.0010634909710110518	0.07418472295482294	0.07242015571921555	-0.0003234329531066893	-0.00033143455095352437	-0.0003244620882512095	-0.0003324891464769886
0.44772575053762753	0.0008560367438661111	0.0008609343279573811	0.0009181458577487519	0.0009218758944526075	0.0009527496437702648	0.0009557812060859323	0.000988825332007087	0.0009910937239987745	0.001061908978538099	0.0010625266501834748	0.07418472913685807	0.07242016175399013	-0.0003214866640378622	-0.0003314251477828656	-0.00032250960627167036	-0.00033247971339614435
0.4504235234129248	0.00085525983693287	0.0008601529763382101	0.0009173125882688745	0.0009210392398177513	0.0009518849723490714	0.0009549137833564638	0.0009879279230620502	0.000990194256296304	0.0010609452489191138	0.0010615623597617575	0.07418473538762826	0.0724201678558635	-0.00031955012910586666	-0.00033141371436717915	-0.0003205669094656638	-0.00033246824361019
0.4531375517269096	0.0008544829591055592	0.0008593716539931471	0.0009164793500565364	0.0009202026165780664	0.0009510203334013585	0.000954046393203777	0.0009870305478489056	0.0009892948224023905	0.001059981555584886	0.001060598105643687	0.07418474170793	0.072420174025611	-0.0003176233198327605	-0.0003314002578233277	-0.00031863396926504195	-0.0003324547442591086
0.4558679334267773	0.000853706115117595	0.0008585903656827072	0.0009156461481891128	0.0009193660298315599	0.0009501557321961513	0.000953179040913662	0.0009861332118364934	0.000988395427798412	0.001059017904409086	0.001059633893706327	0.07418474809856661	0.07242018026401889	-0.0003157062075964112	-0.00033138478528560444	-0.00031671075695602346	-0.00033243922249920344
0.45861476704990445	0.0008529293096856462	0.0008578091161505636	0.0009148129877260194	0.0009185294846582107	0.0009492911739838418	0.0009523117317532188	0.0009852359204743188	0.000987496077946369	0.0010580543012446283	0.0010586697298059753	0.07418475456035166	0.07242018657188011	-0.000313798763633244	-0.000331367303904595	-0.00031479724368396744	-0.0003324216855044304
0.4613781517274047	0.000852152547509591	0.000857027910123499	0.0009139798737086669	0.0009176929861199147	0.0009484266639961436	0.0009514444709708044	0.000984338679192504	0.0009865967782888298	0.0010570907519236183	0.0010577056197781023	0.07418476109410947	0.07242019294999875	-0.0003119009590410171	-0.00033134782084665027	-0.00031289340045473346	-0.00033240214046389993
0.4641581871877068	0.000851375833272482	0.0008562467523113787	0.0009131468111604294	0.0009168565392604608	0.0009475622074460546	0.0009505772637960056	0.0009834414934017514	0.0009856975342489032	0.0010561272622573118	0.001056741569437322	0.07418476770067246	0.07242019939918916	-0.00031001276478190287	-0.00033132634329291477	-0.0003109991981372906	-0.0003323805945809055
0.4669549737601532	0.000850599171640512	0.0008554656474071108	0.0009123138050866021	0.0009160201491054868	0.0009466978095278174	0.0009497101154395932	0.000982544368493299	0.0009847983512301882	0.0010551638380360726	0.0010557775845773415	0.07418477438088254	0.07242020592027285	-0.00030813415168545744	-0.00033130287843924355	-0.00030911460746901875	-0.00033235705507470015
0.46976861237862133	0.0008498225672629822	0.0008546846000866138	0.0009114808604743672	0.000915183820662442	0.0009458334754168823	0.0009488430310934836	0.0009816473098388867	0.000983899234616738	0.0010542004850293291	0.0010548136709709205	0.07418478113559389	0.07242021251408219	-0.0003062650904520625	-0.00033127743349573024	-0.00030723959905720744	-0.0003323315291784701
0.4725992045851658	0.0008490460247722645	0.0008539036150087809	0.0009106479822927592	0.0009143475589205539	0.0009449692102698697	0.0009479760159307052	0.0009807503227907148	0.0009830001897730232	0.0010532372089855336	0.0010538498343698288	0.07418478796566863	0.07242021918146045	-0.0003044055516555344	-0.00033125001568568013	-0.000305374143381526	-0.0003323040241381692
0.4754468525336833	0.0008482695487837769	0.000853122696815456	0.0009098151754926311	0.0009135113688507974	0.0009441050192245385	0.0009471090751053655	0.0009798534126814102	0.0009821012220438965	0.0010522740156321273	0.0010528860805048162	0.07418479487198004	0.07242022592325857	-0.000302555505745733	-0.0003312206322451383	-0.0003035182107982981	-0.00033227454721329597
0.47831165899359906	0.0008474931438959498	0.0008523418501313952	0.0009089824450066231	0.0009126752554058569	0.0009432409073997517	0.0009462422137526126	0.000978956584823993	0.0009812023367545563	0.0010513109106755018	0.0010519224150855652	0.07418480185541233	0.07242023274034073	-0.00030071492305155934	-0.0003311892904220015	-0.00030167177154202807	-0.00033224310567464554
0.4811937273535759	0.0008467168146902021	0.0008515610795642493	0.0009081497957491385	0.0009118392235201081	0.0009423768798954492	0.000945375436988615	0.0009780598445118468	0.0009803035392105222	0.0010503478998009682	0.001050958843800669	0.07418480891685758	0.07242023963357808	-0.0002988837737838701	-0.000331155997475574	-0.0002998347957282599	-0.000332209706804254
0.4840931616252451	0.0008459405657309121	0.0008507803897045309	0.0009073172326163069	0.0009110032781095791	0.0009415129417926146	0.0009445087499105237	0.0009771631970186857	0.0009794048346975976	0.001049384988672723	0.0010499953723175932	0.07418481605722174	0.07242024660385461	-0.00029706202803927995	-0.0003311207606771227	-0.0002980072533587952	-0.0003321743578967862
0.4870100664469608	0.0008451644015653916	0.0008499997851255859	0.0009064847604859595	0.0009101674240719258	0.0009406490981532468	0.0009436421575964432	0.0009762666475985225	0.0009785062284818394	0.001048422182933811	0.0010490320062826386	0.07418482327741985	0.07242025365206213	-0.0002952496558015494	-0.0003310835873075457	-0.0002961891143219153	-0.00033213706625642714
0.4899445470875755	0.0008443883267238651	0.0008492192703835782	0.0009056523842176091	0.0009093316662864099	0.0009397853540203376	0.000942775665105412	0.0009753702014856481	0.0009776077258095385	0.0010474594882061083	0.0010480687513209238	0.07418483057837723	0.07242026077910546	-0.0002934466269446101	-0.0003310444846571503	-0.0002943803483955454	-0.00033209783919646574
0.49289670945023945	0.0008436123457194461	0.0008484388500174625	0.0009048201086524221	0.0009084960096138711	0.0009389217144178453	0.0009419092774773739	0.0009744738638946031	0.0009767093319071882	0.0010464969100902855	0.0010471056130363515	0.0741848379610307	0.07242026798590032	-0.0002916529112361732	-0.0003310034600259304	-0.00029258092525130674	-0.00033205668404029387
0.4958666600762229	0.0008428364630481148	0.000847658528548961	0.0009039879386131942	0.0009076604588967073	0.0009380581843506705	0.0009410429997331537	0.0009735776400201516	0.0009758110519814602	0.001045534454165786	0.0010461425970115816	0.07418484542632904	0.07242027527337003	-0.00028986847834044926	-0.00033096052072273396	-0.00029079081445687605	-0.00033201360811996317
0.4988545061487607	0.0008420606831887015	0.0008468783104825501	0.000903155878904332	0.0009068250189588514	0.000937194768804634	0.000940176836874437	0.0009726815350372601	0.0009749128912191848	0.0010445721259907982	0.0010451797088080093	0.0741848529752318	0.07242028264245219	-0.00028809329781973037	-0.0003309156740638475	-0.0002890099854777617	-0.000331968618775047
0.5018603554969207	0.0008412850106028655	0.0008460982003054344	0.0009023239343118361	0.0009059896946057532	0.0009363314727464602	0.0009393107938837507	0.0009717855541010788	0.0009740148547873286	0.0010436099311022385	0.0010442169539657427	0.07418486060870824	0.07242029009409452	-0.00028632733913844244	-0.0003308689273734122	-0.0002872384076811896	-0.0003319217233530847
0.5048843165994948	0.0008405094497350785	0.0008453182024875365	0.0009014921096032772	0.00090515449062436	0.0009354683011237527	0.0009384448757244412	0.0009708897023469177	0.0009731169478329732	0.0010426478750157257	0.0010432543380035813	0.07418486832774021	0.07242029762925503	-0.0002845705716654767	-0.00033082028798273044	-0.00028547605033851786	-0.00033187292920855427
0.5079264985889148	0.0008397340050126112	0.0008445383214814755	0.0009006604095277822	0.000904319411783101	0.0009346052588649813	0.00093757908734066	0.0009699939848902341	0.0009722191754833006	0.001041685963225565	0.0010422918664189963	0.07418487613332404	0.0724203052489042	-0.00028282296467668777	-0.00033076976322934937	-0.0002837228826277627	-0.0003318222437022622
0.5109870112551897	0.0008389586808455123	0.0008437585617225549	0.000899828838816017	0.0009034844628318689	0.0009337423508794624	0.0009367134336573445	0.0009690984068266066	0.000971321542845571	0.001040724201204724	0.0010413295446881122	0.07418488402646284	0.07242031295402275	-0.0002810844873570306	-0.0003307173604560343	-0.00028197887363617946	-0.0003317696742008158
0.5140659650498691	0.0008381834816266074	0.0008429789276287522	0.000898997402180179	0.0009026496485020114	0.0009328795820573513	0.0009358479195802081	0.0009682029732317345	0.0009704240550071169	0.0010397625944048292	0.0010403673782656954	0.07418489200817438	0.07242032074560471	-0.0002793551088048074	-0.00033066308701173996	-0.0002802439923631217	-0.0003317152280757074
0.5171634710900281	0.000837408411731472	0.0008421994236007024	0.0008981661043139733	0.0009018149735063126	0.0009320169572696178	0.0009349825499957229	0.0009673076891614088	0.0009695267170353208	0.0010388011482561363	0.0010394053725851337	0.07418490007948844	0.07242032862465508	-0.0002776347980329441	-0.00033060695025000086	-0.0002785182077233439	-0.00033165891270439674
0.5202796411622786	0.0008366334755184353	0.0008414200540216871	0.0008973349498926119	0.0009009804425389833	0.0009311544813680467	0.0009341173297711077	0.0009664125596515126	0.0009686295339776051	0.0010378398681675303	0.001038443533058425	0.07418490824144695	0.07242033659219045	-0.00027592352397173836	-0.00033054895752801516	-0.0002768014885485559	-0.00033160073546789626
0.5234145877268029	0.0008358586773285587	0.0008406408232576301	0.0008965039435727969	0.0009001460602756527	0.000930292159185218	0.0009332522637543204	0.0009655175897180019	0.0009677325108614238	0.0010368787595265048	0.0010374818650761683	0.07418491649510356	0.07242034464923974	-0.0002742212554720236	-0.0003304891162070889	-0.00027509380359005964	-0.0003315407037504381
0.5265684239214125	0.0008350840214856379	0.0008398617356570847	0.0008956730899927164	0.0008993118313733612	0.000929429995534505	0.000932387356774049	0.0009646227843569022	0.000966835652694254	0.0010359178276991587	0.0010365203740075534	0.07418492484152453	0.07242035279684327	-0.0002725279613074172	-0.0003304274336515811	-0.00027339512152210754	-0.0003314788249398348
0.5297412635656308	0.0008343095122961885	0.0008390827955512294	0.0008948423937720331	0.0008984777604705464	0.0009285679952100612	0.000931522613639702	0.0009637281485442962	0.0009659389644635843	0.0010349570780301847	0.0010355590652003507	0.07418493328178917	0.07242036103605613	-0.0002708436101767353	-0.00033036391722837677	-0.0002717054109440953	-0.0003314151064264803
0.5329332211648017	0.000833535154049444	0.0008383040072538605	0.0008940118595118827	0.0008976438521870456	0.0009277061629868193	0.0009306580391414041	0.0009628336872363227	0.000965042451136911	0.001033996515842864	0.0010345979439809066	0.0741849418169898	0.07242036936794229	-0.00026916817070682386	-0.00033029857430663667	-0.0002700246403830042	-0.00033134955560304435
0.5361444119142209	0.0008327609510173509	0.0008375253750613885	0.000893181491794865	0.0008968101111240843	0.0009268445036204807	0.0009297936380499895	0.0009619394053691652	0.0009641461176617326	0.0010330361464390581	0.0010336370156541358	0.07418495044823056	0.07242037779358099	-0.0002675016114552231	-0.0003302314122573258	-0.00026835277829620474	-0.00033128217986369557
0.5393749517032939	0.0008319869074545636	0.0008367469032528332	0.0008923512951850422	0.0008959765418642754	0.0009259830218475166	0.0009289294151169997	0.0009610453078590526	0.000963249968965546	0.00103207597509921	0.0010326762855035194	0.07418495917662987	0.07242038631406401	-0.00026584390091233256	-0.0003301624384524915	-0.0002666897930738432	-0.00033121298660410137
0.5426249571197181	0.0008312130275984429	0.0008359685960898235	0.0008915212742279361	0.0008951431489716159	0.0009251217223851613	0.000928065375074679	0.0009601513996022547	0.0009623540099558424	0.0010311160070823344	0.001031715758791101	0.0741849680033191	0.07242039493049525	-0.0002641950075030486	-0.0003300916602637094	-0.0002650356530404796	-0.0003311419832194018
0.5458945454536906	0.0008304393156690616	0.0008351904578165993	0.0008906914334505334	0.000894309936991492	0.0009242606099314211	0.0009272015226359809	0.0009592576854750875	0.0009614582455201139	0.001030156247626029	0.0010307554407574917	0.07418497692944166	0.07242040364399216	-0.0002625548995909832	-0.00033001908506355426	-0.0002633903264592785	-0.00033106917710584716
0.5491838347021408	0.0008296657758691914	0.0008344124926600022	0.0008898617773612729	0.0008934769104506673	0.0009233996891650602	0.0009263378624945565	0.0009583641703339033	0.0009605626805258413	0.0010291967019464613	0.0010297953366218589	0.07418498595615769	0.07242041245568567	-0.0002609235454804626	-0.00032994472022485066	-0.0002617537815332027	-0.0003309945756590771
0.5524929435729888	0.000828892412384318	0.0008336347048294885	0.0008890323104500608	0.0008926440738572989	0.0009225389647456139	0.0009254743993247686	0.0009574708590151002	0.0009596673198205097	0.0010282373752383812	0.001028835451581943	0.07418499508463693	0.07242042136671886	-0.0002593009134171653	-0.0003298685731179529	-0.0002601259864070671	-0.0003309181862732602
0.55582199148943	0.0008281192293826355	0.000832857098517125	0.0008882030371882653	0.0008918114317009283	0.000921678441313388	0.000924611137781686	0.0009565777563351249	0.0009587721682316014	0.0010272782726751183	0.0010278757908140485	0.07418500431606694	0.07242043037824995	-0.0002576869715927854	-0.0003297906511127435	-0.00025850690917142427	-0.0003308400163417047
0.5591710985942444	0.0008273462310150517	0.0008320796778975933	0.0008873739620287232	0.0008909789884524926	0.0009208181234894618	0.0009237480825010933	0.0009556848670904728	0.000957877230566606	0.0010263193994085912	0.0010269163594730563	0.07418501365164694	0.07242043949145001	-0.00025608168814600374	-0.00032971096157685675	-0.0002568965178637028	-0.0003307600732556093
0.5625403857541326	0.0008265734214151959	0.0008313024471281971	0.0008865450894057479	0.0008901467485643269	0.000919958015875697	0.0009228852380994916	0.0009547921960577006	0.0009569825116130242	0.0010253607605693114	0.001025957162692428	0.0741850230925909	0.07242044870750444	-0.00025448503116601295	-0.0003296295118763448	-0.0002552947804716488	-0.0003306783644047018
0.565929974564078	0.0008258008046994184	0.0008305254103488636	0.0008857164237351266	0.0008893147164701687	0.0009190981230547371	0.0009220226091741069	0.0009538997479934218	0.0009560880161383723	0.0010244023612663881	0.0010249982055842092	0.07418503264012709	0.07242045802761304	-0.00025289696869362777	-0.0003295463093739015	-0.00025370166493379753	-0.0003305948971742412
0.569339987351735	0.0008250283849668064	0.000829748571682158	0.0008848879694141392	0.0008884828965851737	0.0009182384495900251	0.0009211602003029037	0.0009530075276343294	0.0009551937488901982	0.0010234442065875438	0.0010240394932390492	0.07418504229549981	0.07242046745298818	-0.00025131746872350536	-0.0003294613614280295	-0.0002521171391433874	-0.00033050967894682204
0.5727705471818436	0.0008242561662991855	0.0008289719352332852	0.0008840597308215633	0.0008876512933059155	0.0009173790000258081	0.000920298016044586	0.0009521155396971975	0.000954299714596083	0.001022486301599122	0.0010230810307262008	0.07418505205996613	0.07242047698485804	-0.0002497464992080589	-0.00032937467539503884	-0.0002505411709508576	-0.0003304227171019858
0.5762217778606706	0.0008234841527611295	0.0008281955050901011	0.0008832317123176803	0.0008868199110104003	0.0009165197788871443	0.0009194360609386117	0.0009512237888788906	0.0009534059179636567	0.0010215286513460956	0.0010221228230935363	0.07418506193479812	0.07242048662446599	-0.00024818402805820705	-0.00032928625862607697	-0.00024897372816490293	-0.00033033401901427784
0.5796938039404782	0.0008227123483999749	0.0008274192853231241	0.0008824039182442904	0.0008859887540580775	0.0009156607906799223	0.0009185743395052048	0.0009503322798563819	0.0009525123636806075	0.0010205712608520867	0.0010211648753675636	0.07418507192128583	0.07242049637306804	-0.0002466300231459273	-0.0003291961184677672	-0.0002474147785555547	-0.00033024359205391374
0.5831867507240184	0.0008219407572458272	0.0008266432799855439	0.0008815763529247244	0.0008851578267898509	0.0009148020398908658	0.0009177128562453654	0.0009494410172867592	0.0009516190564146969	0.0010196141351193724	0.0010202071925534332	0.07418508202072983	0.07242050623193681	-0.00024508445230711495	-0.0003291042622618756	-0.0002458642898560126	-0.00033015144358572446
0.5867007442690553	0.0008211693833115766	0.0008258674931132374	0.0008807490206638559	0.0008843271335280935	0.0009139435309875541	0.000916851615640888	0.0009485500058072471	0.0009507260008137742	0.0010186572791289095	0.001019249779634962	0.07418509223445058	0.07242051620235984	-0.00024354728334222142	-0.00032901069734350696	-0.00024432222976436546	-0.0003300575809681294
0.5902359113929144	0.0008203982305929127	0.0008250919287247833	0.0008799219257481212	0.0008834966785766655	0.000913085268418437	0.0009159906221543767	0.0009476592500352207	0.0009498332015057959	0.0010177006978403496	0.0010182926415746492	0.07418510256378134	0.0724205262856396	-0.00024201848402094495	-0.00032891543104324183	-0.00024278856594803222	-0.000329962011555579
0.5937923796770596	0.0008196273030683328	0.0008243165908214664	0.0008790950724455227	0.000882666466220918	0.0009122272566128425	0.0009151298802292506	0.0009467687545682154	0.0009489406630988295	0.001016744396192049	0.0010173357833136829	0.07418511301007316	0.07242053648309357	-0.00024049802208264692	-0.00032881847068508274	-0.00024126326604323456	-0.0003298647426945578
0.597370277471697	0.0008188566046991625	0.0008235414833873087	0.0008782684650056575	0.000881836500727726	0.0009113694999810041	0.00091426939428978	0.0009458785239839534	0.0009480483901810906	0.0010157883791010974	0.0010163792097719804	0.07418512357469177	0.07242054679605583	-0.0002389858652377952	-0.00032871982358465	-0.00023974629765777244	-0.00032976578172416726
0.6009697339004076	0.000818086139429574	0.0008227666103890739	0.000877442107659733	0.0008810067863454938	0.0009105120029140767	0.0009134091687410885	0.0009449885628403627	0.0009471563873209476	0.0010148326514633382	0.0010154229258481906	0.07418513425901964	0.07242055722587597	-0.0002374819811719886	-0.0003286194970515688	-0.00023823762837507645	-0.00032966513597798563
0.6045908788648067	0.000817315911186597	0.0008219919757762879	0.0008766160046205803	0.0008801773273041783	0.0009096547697841528	0.0009125492079691801	0.0009440988756755915	0.0009462646590669472	0.001013877218153386	0.0010144669364197244	0.07418514506445546	0.07242056777391985	-0.00023598633754697007	-0.00032851749838716526	-0.00023673722575338896	-0.0003295628127799599
0.6082338430492322	0.0008165459238801443	0.0008212175834812639	0.0008757901600826804	0.0008793481278153131	0.0009087978049442888	0.000911689516340962	0.0009432094670080374	0.0009453732099478391	0.001012922084024655	0.0010135112463427805	0.07418515599241562	0.07242057844156817	-0.0002344989020026944	-0.00032841383488457776	-0.00023524505732976098	-0.0003294588194465431
0.611898757925461	0.0008157761814030268	0.0008204434374191136	0.0008749645782221822	0.000878519192072023	0.0009079411127285217	0.0009108300982042615	0.0009423203413363635	0.0009444820444725943	0.0010119672539093782	0.001012555860452362	0.07418516704433127	0.07242058923021946	-0.00023301964216002058	-0.000328308513829062	-0.00023376109062209216	-0.0003293531632861668
0.6155857557574533	0.0008150066876309723	0.0008196695414877707	0.0008741392631969224	0.0008776905242490475	0.0009070846974518939	0.0009099709578878503	0.0009414315031395245	0.0009435911671304301	0.0010110127326186367	0.0010116007835623097	0.07418517822165205	0.07242060014128995	-0.0002315485256219746	-0.0003282015424961593	-0.00023228529313037982	-0.0003292458515976038
0.6192949696061266	0.0008142374464226548	0.0008188958995680129	0.0008733142191464545	0.000876862128502768	0.0009062285634104787	0.0009091120997014708	0.000940542956876795	0.0009427005823908351	0.0010100585249423874	0.0010106460204653233	0.07418518952584487	0.07242061117620896	-0.0002300855199756785	-0.00032809292815161317	-0.00023081763233856467	-0.0003291368916696624
0.6230265333341571	0.0008134684616197091	0.0008181225155234875	0.0008724894501920689	0.0008760340089712303	0.0009053727148814056	0.0009082535279358618	0.0009396547069877917	0.0009418102947036002	0.0010091046356494895	0.0010096915759329967	0.07418520095839289	0.07242062233642642	-0.00022863059279551456	-0.0003279826780523132	-0.00022935807571783373	-0.00032902629078229717
0.6267805816108112	0.0008126997370467568	0.0008173493932007271	0.0008716649604368173	0.0008752061697741652	0.0009045171561228817	0.000907395246862779	0.0009387667578925016	0.0009409203084988363	0.0010081510694877327	0.0010087374547158383	0.0741852125207986	0.07242063362340792	-0.0002271837116442632	-0.00032787079944510134	-0.0002279065907275224	-0.0003289140562051096
0.6305572499168048	0.0008119312765114306	0.000816576536429182	0.0008708407539655397	0.0008743786150130216	0.0009036618913742233	0.0009065372607350292	0.0009378791139913088	0.0009400306281870112	0.001007197831183868	0.0010077836615433088	0.07418522421458092	0.0724206450386367	-0.00022574484407419937	-0.0003277572995644962	-0.00022646314481726548	-0.0003288001951965158
0.634356674549194	0.0008111630838044024	0.0008158039490212409	0.0008700168348448963	0.0008735513487709882	0.000902806924855887	0.0009056795737864928	0.0009369917796650305	0.0009391412581589737	0.0010062449254436454	0.0010068302011238491	0.07418523604127795	0.07242065658361402	-0.00022431395763086726	-0.00032764218563577363	-0.00022502770542923156	-0.0003286847150045791
0.6381789926262927	0.0008103951626994015	0.000815031634772257	0.0008691932071233852	0.000872724375113025	0.0009019522607694883	0.0009048221902321572	0.0009361047592749352	0.0009382522027859867	0.0010052923569518354	0.0010058770781449136	0.07418524800244461	0.07242066825985852	-0.00022289101985421833	-0.0003275254648728021	-0.00022360023999944134	-0.0003285676228651502
0.642024342092622	0.0008096275169532498	0.0008142595974605773	0.0008683698748313816	0.0008718976980858921	0.0009010979032978416	0.0009039651142681455	0.0009352180571627868	0.0009373634664197573	0.0010043401303722725	0.001004924297273005	0.07418526009965615	0.07242068006890574	-0.00022147599827938846	-0.00032740714447640484	-0.00022218071595991873	-0.00032844892600239484
0.6458928617238878	0.0008088601503058854	0.0008134878408475732	0.0008675468419811623	0.0008710713217181804	0.000900243856604989	0.0009031083500717502	0.0009343316776508679	0.0009364750533924739	0.0010033882503478855	0.0010039718631537117	0.07418527233450435	0.07242069201231208	-0.0002200688604401535	-0.0003272872316361919	-0.00022076910074150802	-0.00032832863162923775
0.6497846911319898	0.0008080930664803917	0.0008127163686776587	0.0008667241125669375	0.0008702452500203361	0.0008993901248362296	0.0009022519018014575	0.0009334456250420188	0.0009355869680168288	0.0010024367215007348	0.0010030197804117345	0.07418528470860258	0.07242070409165097	-0.00021866957386985908	-0.0003271657335289502	-0.00021936536177427635	-0.0003282067469453087
0.6536999707700591	0.0008073262691830302	0.0008119451846783342	0.0008659016905648848	0.0008694194869847046	0.000898536712118157	0.0009013957735969918	0.0009325599036196698	0.0009346992145860665	0.0010014855484320503	0.0010020680536509375	0.07418529722358133	0.07242071630851468	-0.00021727810610390474	-0.0003270426573189489	-0.00021796946649015048	-0.0003280832791374144
0.6576388419375281	0.0008065597621032641	0.0008111742925602045	0.0008650795799331775	0.0008685940365855504	0.0008976836225586874	0.000900539969579339	0.0009316745176478742	0.0009338117973740062	0.0010005347357222672	0.0010011166874543719	0.07418530988109116	0.07242072866451488	-0.00021589442468060438	-0.0003269180101565794	-0.00021658138232401314	-0.0003279582353786503
0.661601446785229	0.0008057935489137982	0.0008104036960170235	0.0008642577846120262	0.0008677689027791057	0.0008968308602471036	0.0008996844938507948	0.0009307894713713525	0.0009329247206350919	0.0009995842879310707	0.0010001656863843317	0.07418532268280209	0.07242074116128062	-0.0002145184971440034	-0.0003267917991792435	-0.00021520107671681166	-0.0003278316228292333
0.6655879283205246	0.0008050276332706023	0.0008096333987257098	0.0008634363085237017	0.0008669440895035868	0.0008959784292540792	0.0008988293504949825	0.0009299047690155179	0.0009320379886044135	0.0009986342095974256	0.0009992150549823727	0.07418533563040416	0.07242075380046255	-0.00021315029104548855	-0.0003266640315108815	-0.0002138285171164045	-0.0003277034486354191
0.6695984304124688	0.0008042620188129506	0.0008088634043463969	0.0008626151555725797	0.0008661196006792476	0.0008951263336317246	0.0008979745435769092	0.0009290204147865245	0.0009311516054977618	0.0009976845052396283	0.0009982647977693775	0.07418534872560838	0.07242076658372931	-0.00021178977394395448	-0.0003265347142592523	-0.00021246367097899066	-0.00032757371992839235
0.6736330977969988	0.0008034967091634554	0.0008080937165224527	0.0008617943296451779	0.0008652954402084016	0.0008942745774136246	0.0008971200771429879	0.000928136412871305	0.0009302655755116546	0.000996735179355348	0.0009973149192455762	0.07418536197014378	0.07242077951277162	-0.00021043691340985604	-0.0003264038545191805	-0.00021110650577163548	-0.00032744244382518217
0.6776920760821589	0.0008027317079280942	0.0008073243388805275	0.0008609738346101838	0.000864471611975472	0.0008934231646148695	0.0008962659552210889	0.0009272527674376056	0.000929379902823388	0.0009957862364216611	0.0009963654238906079	0.07418537536576278	0.0724207925892985	-0.0002090916770256246	-0.00032627145936994784	-0.0002097569889731865	-0.0003273096274269971
0.6817755117533548	0.0008019670186962568	0.0008065552750305798	0.0008601536743185041	0.0008636481198470213	0.0008925720992321046	0.0008954121818205716	0.0009263694826340343	0.000928494591591069	0.0009948376808951078	0.0009954163161635535	0.07418538891423651	0.07242080581503867	-0.00020775403238751378	-0.000326137535875487	-0.00020841508807735443	-0.00032717527782111233
0.6858835521786408	0.0008012026450407685	0.0008057865285659139	0.0008593338526032936	0.0008628249676717896	0.0008917213852435603	0.0008945587609323247	0.0009254865625900958	0.0009276096459536597	0.0009938895172117257	0.0009944676005029826	0.07418540261735852	0.07242081919174367	-0.00020642394710738976	-0.0003260020910843542	-0.00020708077059262975	-0.0003270394020779832
0.6900163456140378	0.0008004385905179384	0.0008050181030632222	0.000858514373280002	0.0008620021592807424	0.0008908710266091028	0.000893705696528814	0.0009246040114162402	0.0009267250700310242	0.0009929417497871052	0.0009935192813270044	0.07418541647694323	0.07242083272118319	-0.0002051013888137304	-0.00032586513202814693	-0.00020575400404465594	-0.0003269020072518003
0.6941740412088835	0.000799674858667592	0.0008042500020826184	0.0008576952401464131	0.0008611796984871038	0.0008900210272702721	0.0008928529925641197	0.0009237218332039055	0.0009258408679239692	0.000991994383016434	0.0009925713630333118	0.07418543049482598	0.07242084640515084	-0.00020378632515467843	-0.00032572666572336373	-0.00020443475597846372	-0.0003267631003812388
0.6983567890112157	0.0007989114530131072	0.0008034822291676785	0.0008568764569826819	0.000860357589086402	0.0008891713911503221	0.0008920006529739802	0.0009228400320255586	0.0009249570437142897	0.0009910474212745408	0.0009916238499992301	0.07418544467286514	0.07242086024545999	-0.00020247872379823562	-0.0003255866991690448	-0.0002031229939593454	-0.00032662268848787646
0.702564739973187	0.0007981483770614584	0.0008027147878454787	0.0008560580275513836	0.0008595358348565106	0.0008883221221542719	0.0008911486816758372	0.0009219586119347483	0.000924073601464814	0.0009901008689159523	0.0009906767465817647	0.07418545901294116	0.0724208742439453	-0.00020117855243449723	-0.00032544523934760483	-0.0002018186855744647	-0.00032648077857605484
0.7067980459565127	0.0007973856343032543	0.0008019476816266373	0.0008552399555975505	0.000858714439557691	0.0008874732241689417	0.0008902970825688803	0.0009210775769661426	0.0009231905452194516	0.0009891547302749363	0.0009897300571176555	0.07418547351695548	0.07242088840246443	-0.00019988577877734504	-0.0003253022932244165	-0.00020052179843495221	-0.00032633737763326787
0.7110568597379514	0.0007966232282127774	0.0008011809140053521	0.0008544222448487187	0.000857893406932636	0.000886624701063005	0.0008894458595340906	0.0009201969311355827	0.0009223078790032374	0.0009882090096655564	0.0009887837859234201	0.07418548818683303	0.07242090272289647	-0.0001986003705650996	-0.0003251578677461453	-0.00019923230017679372	-0.0003261924926289961
0.7153413350148182	0.0007958611622480291	0.0008004144884594488	0.0008536048990149737	0.0008570727407065193	0.0008857765566870345	0.0008885950164342915	0.0009193166784401309	0.0009214256068223864	0.0009872637113817245	0.000987837937295416	0.07418550302452259	0.07242091720714235	-0.00019732229556351788	-0.00032501196984305314	-0.00019795015846289787	-0.00032604613051484543
0.7196516264105322	0.0007950994398507653	0.0007996484084504142	0.0008527879217889911	0.0008562524445870322	0.000884928794873542	0.0008877445571141903	0.0009184368228581139	0.0009205437326643346	0.000986318839697248	0.0009868925155098842	0.07418551803199508	0.0724209318571273	-0.00019605152156611239	-0.00032486460642647264	-0.00019667534098423423	-0.0003258982982241587
0.7239878894801961	0.0007943380644465464	0.0007988826774234483	0.0008519713168460891	0.0008554325222644394	0.0008840814194370365	0.0008868944854004322	0.0009175573683491798	0.000919662260497796	0.0009853743988658917	0.000985947524823008	0.0741855332112448	0.07242094667479737	-0.0001947880163957194	-0.00032471578438891813	-0.00019540781546135977	-0.0003257490026715437
0.7283502807162107	0.0007935770394447767	0.0007981172988075018	0.0008511550878442699	0.0008546129774116189	0.0008832344341740654	0.0008860448051016448	0.0009166783188543435	0.0009187811942728085	0.0009844303931214257	0.0009850029694709668	0.07418554856429037	0.07242096166212313	-0.00019353174790678884	-0.0003245655106048073	-0.00019414754964645897	-0.00032559825075334503
0.7327389575539218	0.0007928163682387489	0.0007973522760153224	0.0008503392384242693	0.000853793813684112	0.0008823878428632668	0.0008851955200084881	0.0009157996782960402	0.0009179005379207872	0.000983486826677683	0.0009840588536699883	0.07418556409317452	0.07242097682109874	-0.00019228268398584214	-0.000324413791929018	-0.0001928945113238434	-0.0003254460493462008
0.7371540783773028	0.0007920560542056908	0.0007965876124435026	0.0008495237722096064	0.0008529750347201743	0.0008815416492654195	0.0008843466338937072	0.0009149214505781774	0.0009170202953545783	0.000982543703728616	0.0009831151816164093	0.07418557979996322	0.07242099215374166	-0.00019104079255351236	-0.00032426063519711	-0.0001916486683120472	-0.0003252924053073758
0.74159580252467	0.0007912961007068083	0.0007958233114725195	0.0008487086928066298	0.0008521566441408204	0.0008806958571234936	0.0008834981505121814	0.0009140436395861877	0.0009161404704685086	0.000981601028448354	0.0009821719574867299	0.07418559568674855	0.07242100766209361	-0.00018980604156580705	-0.0003241060472251589	-0.00019040998846522883	-0.0003251373254748169
0.746064290294433	0.0007905365110873325	0.0007950593764667872	0.0008478940038045684	0.000851338645549877	0.0008798504701627021	0.0008826500736009755	0.0009131662491870819	0.0009152610671384413	0.000980658804991259	0.0009812291854376716	0.07418561175564674	0.07242102334821994	-0.00018857839901546825	-0.0003239500348091451	-0.000189178439674198	-0.0003249808166660151
0.7505597029508803	0.0007897772886765698	0.0007942958107747017	0.0008470797087755836	0.0008505210425340329	0.0008790054920905536	0.0008818024068793951	0.0009122892832295049	0.0009143820892218317	0.0009797170374919873	0.000980286869606237	0.07418562800879917	0.07242103921421159	-0.00018735783293331865	-0.00032379260472503724	-0.00018795398986799772	-0.00032482288567831086
0.7550822027299987	0.0007890184367879422	0.0007935326177286865	0.0008462658112748171	0.0008497038386628889	0.0008781609265969045	0.0008809551540490368	0.0009114127455437885	0.0009135035405577797	0.0009787757300655452	0.0009793450141097682	0.07418564444837263	0.07242105526218372	-0.00018614431138967713	-0.00032363376372818164	-0.0001867366070155002	-0.0003246635392888664
0.7596319528453285	0.0007882599587190423	0.0007927698006452445	0.0008454523148404435	0.0008488870374890102	0.0008773167773540137	0.0008801083187938428	0.0009105366399420098	0.0009126254249670877	0.0009778348868073519	0.0009784036230460077	0.07418566107656181	0.07242107149427782	-0.00018493780249558	-0.0003234735185529969	-0.0001855262591261425	-0.0003245027842534165
0.7642091174938536	0.0007875018577516798	0.0007920073628250058	0.0008446392229937278	0.0008480706425479823	0.0008764730480165977	0.0008792619047801588	0.000909660970218047	0.0009117477462523189	0.0009768945117933007	0.00097746270049316	0.07418567789558313	0.07242108791265983	-0.00018373827440432144	-0.0003233118759134457	-0.0001843229142518693	-0.00032434062730704594
0.7688138618619275	0.0007867441371519271	0.0007912453075527738	0.000843826539239068	0.000847254657358458	0.0008756297422218821	0.0008784159156567828	0.0009087857401476343	0.0009108705081978488	0.0009759546090798184	0.0009765222505099502	0.07418569490768376	0.07242110451952115	-0.00018254569531246656	-0.0003231488425017581	-0.00018312654048820154	-0.00032417707516374517
0.7734463521312342	0.0007859868001701755	0.0007904836380975827	0.0008430142670640585	0.0008464390854222172	0.0008747868635896634	0.0008775703550550278	0.0009079109534884238	0.0009099937145699302	0.0009750151827039299	0.0009755822771356911	0.07418571211513576	0.0724211213170799	-0.0001813600334612253	-0.00032298442498865376	-0.00018193710597524948	-0.00032401213451521693
0.7781067554847866	0.0007852298500411818	0.0007897223577127408	0.0008422024099395412	0.0008456239302242175	0.0008739444157223598	0.0008767252265887744	0.0009070366139800434	0.0009091173691167493	0.0009740762366833222	0.0009746427843903438	0.0741857295202389	0.07242113830758197	-0.00018018125713786803	-0.0003228186300231195	-0.00018075457889925317	-0.0003238458120315424
0.7827952401129585	0.0007844732899841201	0.000788961469635888	0.0008413909713196592	0.0008448091952326534	0.0008731024022050732	0.000875880533854531	0.0009061627253441532	0.0009082414755684845	0.0009731377750164052	0.0009737037762745835	0.07418574712531889	0.07242115549329718	-0.0001790093346767524	-0.0003226514642322986	-0.0001795789274939702	-0.00032367811436109784
0.7875119752195561	0.0007837171232026344	0.0007882009770890422	0.0008405799546419143	0.000843994883899007	0.0008722608266056418	0.0008750362804314872	0.0009052892912845094	0.000907366037637367	0.00097219980168238	0.0009727652567698603	0.07418576493273026	0.07242117287652489	-0.000177844234461072	-0.00032248293422143526	-0.0001784101200419108	-0.00032350904813008285
0.792257131027923	0.0007829613528848861	0.0007874408832786557	0.0008397693633272176	0.0008431809996581071	0.000871419692474701	0.0008741924698815762	0.0009044163154870202	0.0009064910590177413	0.0009712623206412983	0.0009718272298384674	0.07418578294485749	0.07242119045959133	-0.00017668592492300905	-0.0003223130465723756	-0.00017724812487469876	-0.00032333861994107704
0.7970308787870847	0.0007822059822036172	0.0007866811913956679	0.0008389592007799572	0.0008423675459281886	0.0008705790033457454	0.0008733491057495353	0.0009035438016198142	0.0009056165433861291	0.000970325335834138	0.0009708896994236107	0.07418580116411048	0.07242120824484984	-0.00017553437454571885	-0.0003221418078445948	-0.000176092910375375	-0.00032316683637470534
0.8018333907779276	0.0007814510143161922	0.0007859219046155572	0.0008381494703880462	0.000841554526110946	0.0008697387627351833	0.0008725061915629602	0.0009026717533332953	0.0009047424944012872	0.000969388851182862	0.0009699526694494677	0.07418581959292853	0.07242122623468113	-0.0001743895518644123	-0.00032196922457444765	-0.0001749444449790638	-0.00032299370398822247
0.8066648403194178	0.0007806964523646595	0.000785163026098398	0.0008373401755229849	0.0008407419435915944	0.000868898974142402	0.000871663730832372	0.0009018001742602121	0.0009038689157042758	0.0009684528705904906	0.0009690161438212636	0.07418583823378175	0.07242124443149653	-0.00017325142546754935	-0.0003217953032755849	-0.0001738026971741108	-0.0003228192293156795
0.8115254017748545	0.0007799422994758023	0.0007844045589889127	0.0008365313195399165	0.0008399298017389266	0.0008680596410498227	0.000870821727051273	0.0009009290680157129	0.0009029958109185177	0.0009675173979411641	0.0009680801264253322	0.07418585708916778	0.07242126283773571	-0.0001721199639978105	-0.0003216200504381206	-0.00017266763550344288	-0.0003226434188678684
0.8164152505581643	0.0007791885587611945	0.0007836465064165259	0.000835722905777689	0.0008391181039053732	0.0008672207669229669	0.0008699801836962103	0.0009000584381974172	0.0009021231836498606	0.0009665824371002177	0.0009671446211291883	0.07418587616161523	0.07242128145586396	-0.00017099513615283224	-0.00032144347252754946	-0.00017153922856538717	-0.00032246627913137815
0.8213345631402307	0.000778435233317257	0.0007828888714954265	0.0008349149375589156	0.0008383068534270627	0.0008663823552105188	0.0008691391042268393	0.0008991882883854777	0.0009012510374866491	0.0009656479919142483	0.0009662096317815987	0.07418589545368177	0.07242130028838108	-0.00016987691068721944	-0.0003212655759866345	-0.00017041744501485045	-0.00032228781656903904
0.8262835170552626	0.0007776823262253122	0.0007821316573246161	0.0008341074181900293	0.0008374960536238816	0.0008655444093443821	0.0008682984920859845	0.0008983186221426424	0.0009003793759997827	0.0009647140662111819	0.000965275162212648	0.07418591496795718	0.07242131933781368	-0.00016876525641312812	-0.0003210863672337694	-0.0001693022535646238	-0.0003221080376194507
0.8312622909072027	0.0007769298405516421	0.0007813748669879731	0.0008333003509613519	0.0008366857077995365	0.0008647069327397496	0.0008674583506997046	0.0008974494430143264	0.0008995082027427861	0.0009637806638003517	0.0009643412162338143	0.07418593470706153	0.07242133860671934	-0.00016766014220095937	-0.0003209058526626174	-0.00016819362298638174	-0.0003219269486970655
0.8362710643761712	0.0007761777793475427	0.0007806185035543021	0.0008324937391471469	0.0008358758192416133	0.0008638699287951631	0.0008666186834773537	0.0008965807545286695	0.0008986375212518713	0.0009628477884725599	0.0009634077976380345	0.07418595467364458	0.0724213580976853	-0.00016656153698099696	-0.0003207240386425003	-0.00016709152211127898	-0.0003217445561912169
0.8413100182249524	0.0007754261456493862	0.0007798625700774011	0.0008316875860056898	0.0008350663912216426	0.0008630334008925808	0.0008657794938116515	0.000895712560196614	0.0008977673350460107	0.0009619154440001593	0.0009624749101997854	0.07418597487038998	0.07242137781333104	-0.00016546940974411506	-0.00032054093151789864	-0.00016599591983175455	-0.00032156086646670246
0.8463793343055166	0.0007746749424786738	0.0007791070695961107	0.0008308818947793221	0.0008342574269951588	0.0008621973523974386	0.0008649407850787399	0.0008948448635119618	0.0008968976476269983	0.0009609836341371178	0.000961542557675146	0.07418599530001257	0.07242139775630657	-0.00016438372954322156	-0.0003203565376088957	-0.00016490678510219792	-0.00032137588586389487
0.8514791955655843	0.0007739241728420964	0.0007783520051343787	0.0008300766686945214	0.0008334489298017652	0.0008613617866587166	0.0008641025606382551	0.0008939776679514487	0.0008960284624795208	0.0009600523626190968	0.0009606107438018766	0.07418601596525869	0.07242141792929337	-0.0001633044654938548	-0.00032017086321028954	-0.00016382408693960127	-0.00032118962069702106
0.8566097860552276	0.000773173839731592	0.000777597379701317	0.0008292719109619563	0.000832640902865198	0.0008605267070090047	0.0008632648238333911	0.000893110976974808	0.0008951597830712273	0.0009591216331635205	0.0009596794722994931	0.07418603686891002	0.07242143833500544	-0.0001622315867747387	-0.00031998391459070463	-0.00016274779442489173	-0.0003210020772551614
0.861771290933513	0.0007724239461244102	0.0007768431962912629	0.000828467624776562	0.0008318333493933893	0.0008596921167645737	0.0008624275779909684	0.0008922447940248461	0.0008942916128527961	0.0009581914494696566	0.0009587487468693383	0.07418605801377781	0.07242145897618893	-0.00016116506262960073	-0.00031979569799367447	-0.00016167787670400002	-0.00032081326180183334
0.8669638964751838	0.0007716744949831655	0.0007760894578838363	0.000827663813317595	0.0008310262725785317	0.0008588580192254347	0.0008615908264214978	0.0008913791225275076	0.0008934239552580054	0.0009572618152186862	0.0009578185711946594	0.07418607940271038	0.07242147985562253	-0.00016010486236819887	-0.00031960621963789126	-0.00016061430298881796	-0.0003206231805752413
0.8721877900773816	0.0007709254892559003	0.0007753361674440039	0.0008268604797486993	0.0008302196755971436	0.0008580244176754092	0.0008607545724192491	0.0008905139658919416	0.0008925568137038028	0.0009563327340737781	0.000956888948940681	0.07418610103858655	0.07242150097611852	-0.00015905095536629388	-0.0003194154857152631	-0.000159557042557823	-0.0003204318397870831
0.877443160266411	0.0007701769318761448	0.000774583327922137	0.0008260576272179747	0.0008294135616101349	0.0008571913153821994	0.0008599188192623203	0.0008896493275105813	0.0008916901915903777	0.0009554042096801693	0.0009559598837546821	0.07418612292432382	0.07242152234052357	-0.00015800331106716192	-0.0003192235023914969	-0.00015850606475691087	-0.00032023924562252226
0.8827301967045416	0.0007694288257629816	0.0007738309422540756	0.0008252552588580419	0.0008286079337628755	0.0008563587155974542	0.0008590835702127071	0.0008887852107592087	0.0008908240923012316	0.0009544762456652396	0.0009550313792660768	0.07418614506287123	0.07242154395171532	-0.00015696189898246893	-0.0003190302758062369	-0.0001574613390006585	-0.000320045404240632
0.8880490901968541	0.0007686811738211017	0.0007730790133611904	0.0008244533777861079	0.0008278027951852566	0.000855526621556839	0.0008582488285163702	0.0008879216189970275	0.0008899585192032498	0.0009535488456385885	0.0009541034390864855	0.07418616745721332	0.07242156581260933	-0.00015592668869328363	-0.00031883581207284295	-0.00015642283477360075	-0.00031985032177461736
0.8934000326981257	0.00076793397894087	0.0007723275441504397	0.0008236519871040314	0.0008269981489917593	0.0008546950364801037	0.0008574145974033018	0.0008870585555667357	0.000889093475646771	0.0009526220131921115	0.0009531760668098114	0.0741861901103719	0.07242158792615465	-0.0001548976498507021	-0.0003186401172779185	-0.00015539052163032752	-0.0003196540043306495
0.8987832173197573	0.000767187243998386	0.000771576537514439	0.0008228510898983923	0.000826193998281525	0.0008538639635711536	0.0008565808800876007	0.0008861960237945967	0.0008882289649656641	0.0009516957519000806	0.0009522492660123269	0.07418621302540283	0.07242161029533487	-0.00015387475217677749	-0.00031844319748139394	-0.00015436436919626095	-0.00031945645798733824
0.904198838336744	0.000766440971855548	0.0007708259963315211	0.0008220506892405562	0.0008253903461384207	0.0008530334060181183	0.0008557476797675412	0.0008853340269905139	0.0008873649904774002	0.0009507700653192201	0.0009513230402527445	0.0741862362054008	0.07242163292317015	-0.00015285796546533892	-0.0003182450587159158	-0.00015334434716927914	-0.00031925768879689786
0.9096470911946843	0.0007656951653601164	0.0007700759234657989	0.0008212507881867466	0.0008245871956311065	0.0008522033669934246	0.0008549149996256418	0.0008844725684481046	0.0008865015554831226	0.0009498449569887905	0.0009503973930722993	0.07418625965349636	0.07242165581271567	-0.0001518472595828796	-0.0003180457069872633	-0.00015233042531999363	-0.0003190577027841479
0.915128172516836	0.0007649498273457734	0.00076932632176723	0.0008204513897781084	0.0008237845498131055	0.0008513738496538642	0.0008540828428287393	0.0008836116514447693	0.0008856386632677267	0.0009489204304306602	0.0009494723279948268	0.07418628337285607	0.07242167896706501	-0.0001508426044694311	-0.00031784514827393195	-0.00015132257349263767	-0.00031885650594640214
0.9206422801112097	0.0007642049606321918	0.000768577194071682	0.0008196524970407802	0.0008229824117228734	0.000850544857140668	0.0008532512125280584	0.000882751279241772	0.0008847763170999299	0.0009479964891493943	0.0009485478485268469	0.07418630736668626	0.07242170238934688	-0.000149843970138952	-0.0003176433885266061	-0.00015032076160592656	-0.0003186541042535518
0.9261896129777101	0.0007634605680250969	0.0007678285432009952	0.0008188541129859616	0.0008221807843838663	0.0008497163925795772	0.000852420111859285	0.000881891455084312	0.0008839145202323475	0.0009470731366323291	0.000947623958157639	0.07418633163823178	0.07242172608272769	-0.00014885132668072953	-0.00031744043366876973	-0.00014932495965390424	-0.0003184505036477603
0.931770371315315	0.0007627166523163304	0.0007670803719630489	0.0008180562406099841	0.000821379670804611	0.0008488884590809146	0.0008515895439426377	0.0008810321822015984	0.0008830532759015703	0.0009461503763496553	0.0009467006603593269	0.07418635619077435	0.07242175005041351	-0.00014786464425955992	-0.0003172362895956793	-0.0001483351377065123	-0.00031824571004332447
0.9373847565293029	0.0007619732162839186	0.0007663326831518267	0.0008172588828943799	0.0008205790739787776	0.0008480610597396594	0.000850759511882942	0.0008801734638069279	0.0008821925873282369	0.0009452282117545	0.000945777958586959	0.07418638102763707	0.07242177429564467	-0.00014688389311705297	-0.00031703096217525206	-0.0001473512659105336	-0.0003180397293265358
0.9430329712385201	0.0007612302626921317	0.0007655854795474807	0.0008164620428059516	0.0008197789968852438	0.0008472341976355159	0.0008499300187697018	0.0008793153030977565	0.0008813324577171115	0.0009443066462830053	0.000944855856278589	0.07418640615218021	0.07242179882170545	-0.00014590904357204837	-0.0003168244572472889	-0.0001463733144904389	-0.00031783256735584686
0.9487152192826929	0.000760487794291555	0.0007648387639163985	0.0008156657232968438	0.0008189794424881724	0.0008464078758329914	0.0008491010676771731	0.000878457703255781	0.0008804728902571591	0.0009433856833544138	0.0009439343568553597	0.07418643156780713	0.07242182363191475	-0.00014494006602082388	-0.0003166167806224196	-0.000145401253748359	-0.0003176242299604559
0.9544317057297852	0.0007597458138191548	0.0007640925390112723	0.0008148699273046154	0.0008181804137370812	0.0008455820973814706	0.0008482726616644432	0.0008776006674470134	0.0008796138881216285	0.000942465326371153	0.0009430134637215888	0.07418645727795965	0.0724218487296352	-0.00014397693093888553	-0.00031640793808374035	-0.0001444350540658057	-0.0003174147229418889
0.9601826368833979	0.0007590043239983405	0.0007633468075711608	0.0008140746577523088	0.0008173819135669122	0.0008447568653152847	0.0008474448037754965	0.000876744198821858	0.0008787554544681194	0.0009415455787189128	0.0009420931802648436	0.07418648328612201	0.07242187411826556	-0.00014301960888113419	-0.0003161979353860922	-0.00014347468590399093	-0.00031720405207327773
0.9659682202902156	0.0007582633275390337	0.0007626015723215568	0.0008132799175485217	0.0008165839448981036	0.0008439321826537894	0.0008466174970392954	0.0008758883005151877	0.0008778975924386672	0.0009406264437667325	0.0009411735098560324	0.07418650959581921	0.07242189980124845	-0.0001420680704821431	-0.0003159867782550063	-0.00014252011980400714	-0.000316992223098167
0.9717886647474951	0.0007575228271377369	0.0007618568359744614	0.0008124857095874813	0.000815786510636667	0.0008431080524014406	0.0008457907444698549	0.0008750329756464253	0.0008770403051598216	0.000939707924867086	0.0009402544558494873	0.07418653621061909	0.07242192578206645	-0.0001411222864573236	-0.0003157744723871758	-0.00014157132638825676	-0.0003167792417318738
0.9776441803106027	0.0007567828254775976	0.0007611126012284407	0.0008116920367491146	0.0008149896136742534	0.0008422844775478684	0.0008449645490663148	0.0008741782273196186	0.0008761835957427188	0.0009387900253559646	0.0009393360215830435	0.07418656313413159	0.07242195206424314	-0.00014018222760363297	-0.0003155610234511219	-0.0001406282763604938	-0.0003165651136602665
0.9835349783005937	0.0007560433252284771	0.0007603688707687048	0.0008108989018991206	0.0008141932568882332	0.0008414614610679507	0.0008441389138130215	0.0008733240586235193	0.0008753274672831694	0.0009378727485529592	0.0009384182103781327	0.07418659037001064	0.07242197865134499	-0.00013924786479989348	-0.00031534643708586163	-0.0001396909405069896	-0.00031634984454068094
0.9894612713118381	0.0007553043290470194	0.0007596256472671654	0.0008101063078890466	0.0008133974431417601	0.0008406390059218932	0.000843313841679595	0.0008724704726316639	0.0008744719228617265	0.0009369560977613488	0.0009375010255398563	0.07418661792195233	0.07242200554698205	-0.00013831916900741703	-0.00031513071890107436	-0.00013875928969692142	-0.0003161334400011151
0.9954232732196957	0.0007545658395767183	0.000758882933382513	0.0008093142575563586	0.0008126021752838558	0.0008398171150553028	0.000842489335621015	0.0008716174724024529	0.0008736169655437752	0.0009360400762681875	0.0009365844703570841	0.07418664579369941	0.07242203275480531	-0.00013739611127080997	-0.00031491387447729613	-0.00013783329488235851	-0.0003159159056390082
1.0014211991882311	0.0007538278594479854	0.0007581407317602839	0.0008085227537245157	0.0008118074561494777	0.0008389957913992657	0.000841665398577694	0.000870765060979227	0.0008727625983796088	0.0009351246873443854	0.0009356685481025329	0.07418667398903682	0.07242206027851145	-0.00013647866271861153	-0.0003146959093659196	-0.00013691292710012182	-0.0003156972470236552
1.0074552656779823	0.0007530903912782205	0.0007573990450329246	0.0008077317992030451	0.0008110132885595926	0.0008381750378704223	0.0008408420334755512	0.0008699132413903518	0.0008719088244045056	0.0009342099342447978	0.0009347532620328512	0.07418670251179633	0.07242208812183937	-0.00013556679456350196	-0.0003144768290880007	-0.00013599815747149246	-0.0003154774696943474
1.013525690453769	0.0007523534376718796	0.0007566578758198666	0.0008069413967876159	0.0008102196753212537	0.0008373548573710494	0.0008400192432260952	0.0008690620166492953	0.0008710556466388157	0.0009332958202083139	0.0009338386153887114	0.07418673136585442	0.07242211628857607	-0.00013466047810332948	-0.0003142566391358126	-0.00013508895720286407	-0.00031525657916034455
1.0196326925925556	0.0007516170012205432	0.0007559172267275928	0.0008061515492601104	0.0008094266192276746	0.0008365352527891293	0.000839197030726498	0.0008682113897547087	0.0008702030680880349	0.0009323823484579367	0.0009329246113948908	0.07418676055513712	0.07242214478254982	-0.00013375968472158217	-0.00031403534497190244	-0.00013418529758646436	-0.00031503458090120784
1.0257764924913542	0.000750881084502987	0.0007551771003497101	0.0008053622593887064	0.0008086341230583052	0.0008357162269984349	0.0008383753988596759	0.000867361363690507	0.0008693510917428927	0.0009314695222008781	0.0009320112532603656	0.07418679008361145	0.0724221736076371	-0.00013286438588738791	-0.00031381295202800863	-0.0001332871500008409	-0.0003148114803664115
1.0319573118751795	0.0007501456900852525	0.0007544374992670176	0.0008045735299279445	0.000807842189578906	0.0008348977828586065	0.0008375543504943662	0.0008665119414259535	0.0008684997205794282	0.0009305573446286429	0.0009310985441783923	0.07418681995529815	0.0724222027677596	-0.00013197455315681894	-0.0003135894657066707	-0.00013239448591159664	-0.00031458728297573124
1.0381753738050519	0.0007494108205207141	0.0007536984260475755	0.000803785363618807	0.0008070508215416218	0.0008340799232152261	0.000836733888485204	0.0008656631259157351	0.0008676489575590742	0.000929645818917114	0.0009301864873265975	0.07418685017426215	0.07242223226688875	-0.00013109015817282244	-0.00031336489137978596	-0.00013150727687138986	-0.0003143619941181064
1.0444309026860459	0.0007486764783501542	0.0007529598832467832	0.0008029977631887968	0.0008062600216850661	0.0008332626508999034	0.0008359140156728077	0.0008648149201000528	0.0008667988056287412	0.0009287349482266484	0.00092927508586707	0.07418688074461866	0.07242226210903865	-0.00013021117266613647	-0.0003131392343895256	-0.00013062549452091954	-0.0003141356191525002
1.05072412427539	0.0007479426661018269	0.0007522218734074385	0.0008022107313520054	0.0008054697927343858	0.0008324459687303454	0.0008350947348838493	0.0008639673269046931	0.0008659492677208949	0.0009278247357021546	0.0009283643429464436	0.07418691167053097	0.07242229229827561	-0.00012933756845541489	-0.00031291250004736315	-0.00012974911058925842	-0.00031390816340740035
1.057055265690613	0.0007472093862915398	0.0007514843990598223	0.000801424270809199	0.0008046801374013485	0.0008316298795104466	0.0008342760489311435	0.0008631203492411232	0.0008651003467536449	0.0009269151844731969	0.0009274542616959916	0.07418694295621353	0.07242232283871204	-0.00012846931744797674	-0.0003126846936344352	-0.00012887809689436647	-0.0003136796321809576
1.0634245554177415	0.000746476641422709	0.000750747462721756	0.000800638384247884	0.000803891058384408	0.0008308143860303572	0.0008334579606137167	0.0008622739900065596	0.0008642520456308196	0.0009260062976540652	0.0009265448452317079	0.07418697460593024	0.07242235373451197	-0.00012760639164036136	-0.00031245582040184683	-0.00012801242534364599	-0.00031345003074087496
1.0698322233195456	0.0007457444339864453	0.0007500110668986851	0.000799853074342393	0.0008031025583687916	0.0008299994910665714	0.0008326404727168966	0.0008614282520840628	0.0008634043672420569	0.0009250980783438807	0.0009256360966544065	0.07418700662399694	0.0724223849898878	-0.0001267487631181896	-0.0003122258855690896	-0.00012715206793388611	-0.0003132193643230752
1.0762785006438331	0.0007450127664616198	0.0007492752140837452	0.0007990683437539585	0.0008023146400265744	0.000829185197382004	0.0008318235880123884	0.0008605831383426152	0.000862557314462885	0.0009241905296266803	0.0009247280190498052	0.07418703901477994	0.07242241660910123	-0.00012589640405744063	-0.00031199489432598426	-0.00012629699675251183	-0.0003129876381340324
1.0827636200317978	0.0007442816413149309	0.0007485399067578329	0.0007982841951307863	0.0008015273060167516	0.0008283715077260691	0.000831007309258353	0.0008597386516372032	0.0008617108901548029	0.0009232836545715003	0.0009238206154886145	0.07418707178269941	0.07242244859646685	-0.00012504928672425752	-0.0003117628518310156	-0.00012544718397743126	-0.00031275485734857944
1.089287815526412	0.0007435510610009853	0.0007478051473896836	0.0007975006311081403	0.000800740558985324	0.0008275584248347647	0.0008301916391994932	0.0008588947948089049	0.0008608650971653704	0.0009223774562324786	0.0009229138890266338	0.07418710493222633	0.0724224809563501	-0.00012420738347544702	-0.0003115297632113323	-0.00012460260187752148	-0.00031252102711032403
1.0958513225808764	0.000742821027962364	0.000747070938435938	0.0007967176543084135	0.0007999544015653698	0.000826745951430751	0.0008293765805671304	0.0008580515706849725	0.0008600199383282871	0.0009214719376489353	0.0009220078427048352	0.07418713846788802	0.07242251369316975	-0.00012337066675939534	-0.00031129563356424583	-0.00012376322281347496	-0.00031228615253275915
1.1024543780671139	0.0007420915446296951	0.000746337282341218	0.0007959352673412094	0.0007991688363771251	0.0008259340902234292	0.0008285621360792861	0.0008572089820789128	0.000859175416463477	0.000920567101845466	0.0009211024795494591	0.07418717239426191	0.07242254681139548	-0.0001225391091156658	-0.0003110604679549267	-0.00012292901923756372	-0.00031205023869726456
1.1090972202843215	0.0007413626134217289	0.0007456041815382005	0.0007951534728034193	0.0007983838660280646	0.0008251228439090286	0.0008277483084407663	0.0008563670317905798	0.0008583315343771787	0.0009196629518320383	0.0009201978025721048	0.07418720671598503	0.07242258031555246	-0.00012171268317605344	-0.00031082427141790325	-0.00012209996369440257	-0.0003118132906543003
1.115780088967567	0.0007406342367454086	0.000744871638447687	0.0007943722732793005	0.0007975994931129759	0.000824312215170681	0.0008269351003432398	0.0008555257226062511	0.0008574882948620226	0.0009187594906040755	0.0009192938147698178	0.07418724143774612	0.07242261421021844	-0.00012089136166468228	-0.0003105870489564788	-0.00012127602882132382	-0.0003115753134229071
1.1225032252964444	0.0007399064169959423	0.0007441396554786817	0.0007935916713405543	0.0007968157202140416	0.0008235022066785083	0.000826122514465323	0.0008546850572987177	0.000856645700697122	0.0009178567211425523	0.0009183905191251877	0.07418727656429225	0.07242264850002685	-0.00012007511739837301	-0.00031034880554256516	-0.00012045718734866873	-0.00031133631199101175
1.1292668719037753	0.0007391791565568775	0.000743408235028458	0.0007928116695464035	0.0007960325499009149	0.000822692821089699	0.000825310553472658	0.0008538450386273658	0.000855803754648154	0.000916954646414084	0.0009174879186064337	0.07418731210042712	0.07242268318966713	-0.00011926392328693441	-0.0003101095461164327	-0.00011964341210007196	-0.00031109629131459426
1.1360712728843656	0.000738452457800176	0.0007426773794826417	0.0007920322704436769	0.0007952499847308037	0.0008218840610485968	0.0008244992200180008	0.0008530056693382669	0.0008549624594674496	0.0009160532693710245	0.0009165860161675026	0.0741873480510102	0.07242271828388416	-0.00011845775233365607	-0.0003098692755872656	-0.00011883467599294734	-0.00031085525631857625
1.1429166738038161	0.000737726323086283	0.0007419470912152741	0.0007912534765668794	0.0007944680272485449	0.0008210759291867743	0.0008236885167412958	0.0008521669521642564	0.0008541218178940734	0.0009151525929515483	0.0009156848147481553	0.07418738442096105	0.07242275378747888	-0.00011765657763566223	-0.0003096279988326345	-0.00011803095203874459	-0.00031061321189584934
1.1498033217073829	0.0007370007547642036	0.0007412173725888958	0.0007904752904382797	0.0007936866799866878	0.0008202684281231236	0.0008228784462697675	0.0008513288898250276	0.0008532818326539165	0.0009142526200797538	0.0009147843172740646	0.07418742121525825	0.0724227897053114	-0.00011686037238385627	-0.0003093857206979689	-0.00011723221334309503	-0.0003103701629073863
1.1567314651288954	0.0007362757551715776	0.0007404882259546137	0.000789697714567985	0.0007929059454655714	0.0008194615604639344	0.0008220690112179963	0.0008504914850272101	0.0008524425064597769	0.0009133533536657502	0.0009138845266569039	0.07418745843893765	0.0724228260422988	-0.00011606910986373259	-0.0003091424459976677	-0.00011643843310655405	-0.0003101261141829348
1.1637013540997225	0.00073555132663475	0.0007397596536521794	0.0007889207514540207	0.0007921258261934059	0.0008186553288029774	0.0008212602141880046	0.0008496547404644614	0.000851603842011449	0.0009124547966057498	0.0009129854457944424	0.07418749609709963	0.0724228628034175	-0.00011528276345541821	-0.00030889817951396115	-0.00011564958462439989	-0.0003098810705197963
1.1707132401577995	0.0007348274714688473	0.000739031658010063	0.0007881444035824142	0.000791346324666352	0.0008178497357215886	0.0008204520577693411	0.0008488186588175494	0.0008507658419958094	0.0009115569517821645	0.0009120870775706394	0.07418753419489997	0.07242289999370367	-0.00011450130663397812	-0.000308652925997549	-0.00011486564128742466	-0.0003096350366839362
1.177767376356704	0.0007341041919778506	0.0007383042413455239	0.0007873686734272666	0.0007905674433686005	0.0008170447837887493	0.000819644544539159	0.0008479832427544401	0.0008499285090869018	0.0009106598220636941	0.0009111894248557304	0.07418757273756202	0.0724229376182535	-0.00011372471296979686	-0.0003084066901672955	-0.00011408657658186494	-0.00030938801740915123
1.1848640172747877	0.0007333814904546705	0.0007375774059646924	0.0007865935634508423	0.0007897891847724536	0.0008162404755611732	0.0008188376770623066	0.0008471484949303856	0.0008490918459460268	0.0009097634103054265	0.0009102924905063331	0.07418761173036797	0.07242297568222526	-0.00011295295612846062	-0.0003081594767093687	-0.0001133123640895406	-0.000309140017396653
1.1920034190243662	0.0007326593691812232	0.0007368511541626386	0.0007858190761036448	0.0007890115513384061	0.0008154368135833888	0.0008180314578914061	0.0008463144179880104	0.0008482558552218261	0.0009088677193489269	0.0009093962773655289	0.07418765117866398	0.07242301419083655	-0.00011218600987156213	-0.0003079112902785175	-0.00011254297748860415	-0.00030889104131606726
1.1991858392609598	0.0007319378304285023	0.0007361254882234507	0.0007850452138244951	0.0007882345455152254	0.0008146338003878218	0.0008172258895669396	0.0008454810145573971	0.0008474205395503733	0.0009079727520223323	0.0009085007882629641	0.07418769108786111	0.07242305314937035	-0.00011142384805689493	-0.0003076621354979603	-0.0001117783905535269	-0.0003086410938050177
1.2064115371925936	0.0007312168764566511	0.0007354004104203079	0.0007842719790406132	0.0007874581697400289	0.0008138314384948763	0.0008164209746173305	0.0008446482872561721	0.0008465859015552547	0.0009070785111404434	0.0009076060260149405	0.07418773146343498	0.07242309256317171	-0.00011066644463801623	-0.0003074120169575256	-0.00011101857715505037	-0.00030839017946809877
1.2136807735891502	0.0007304965095150492	0.0007346759230155601	0.0007834993741677049	0.0007866824264383751	0.0008130297304130285	0.0008156167155590342	0.000843816238689601	0.0008457519438476675	0.0009061849995048263	0.0009067119934245147	0.07418777231092706	0.07242313243764922	-0.00010991377366512123	-0.0003071609392153729	-0.00011026351126088713	-0.0003081383028780693
1.2209938107917835	0.0007297767318423712	0.0007339520282607967	0.0007827274016100333	0.000785907318024332	0.0008122286786388989	0.0008148131148966134	0.000842984871450665	0.0008449186690264955	0.000905292219903898	0.0009058186932815842	0.07418781363594397	0.072423172778277	-0.00010916580928530678	-0.0003069089067976871	-0.00010951316693579016	-0.00030788546857551946
1.2283509127223842	0.0007290575456666762	0.0007332287283969292	0.0007819560637605064	0.0007851328469005685	0.0008114282856573449	0.0008140101751228307	0.0008421541881201573	0.000844086079678407	0.0009044001751130282	0.0009049261283629915	0.07418785544416145	0.07242321359059511	-0.00010842252574251587	-0.000306655924198429	-0.0001087675183417125	-0.00030763168106859307
1.2357523448931043	0.0007283389532054709	0.0007325060256542595	0.000781185363000753	0.0007843590154584279	0.0008106285539415383	0.000813207898718726	0.0008413241912667626	0.0008432541783779327	0.0009035088678946247	0.0009040343014326084	0.07418789774132073	0.07242325488020819	-0.00010768389737752376	-0.00030640199587853023	-0.00010802653973789739	-0.0003073769448325714
1.2431983744159416	0.0007276209566657978	0.0007317839222525641	0.0007804153017012122	0.0007835858260780176	0.0008098294859530596	0.0008124062881537092	0.0008404948834471578	0.0008424229676875663	0.0009026183009982438	0.0009031432152414429	0.07418794053323466	0.07242329665279075	-0.0001069498986286041	-0.0003061471262668647	-0.00010729020548114199	-0.0003071212643101229
1.2506892700123766	0.0007269035582442966	0.0007310624204011628	0.0007796458822212028	0.0007828132811282844	0.0008090310841419705	0.0008116053458856388	0.0008396662672060837	0.0008415924501578419	0.0009017284771606665	0.0009022528725277249	0.07418798382578391	0.07242333891408341	-0.0001062205040317371	-0.0003058913197605817	-0.00010655849002643575	-0.0003068646439124967
1.2582253020230734	0.0007261867601272908	0.0007303415222989963	0.0007788771069090142	0.0007820413829670972	0.0008082333509469073	0.0008108050743609068	0.0008388383450764457	0.0008407626283274248	0.0009008393991060071	0.0009013632760170022	0.07418802762492084	0.07242338166989508	-0.00010549568821990873	-0.0003056345807225802	-0.0001058313679262457	-0.0003066070880169969
1.2658067424176331	0.0007254705644908607	0.0007296212301347081	0.0007781089781019887	0.0007812701339413333	0.0008074362887951662	0.000810005476014531	0.0008380111195794005	0.0008399335047232074	0.000899951069545808	0.0009004744284222449	0.07418807193666764	0.07242342492610718	-0.00010477542592449152	-0.00030537691348470064	-0.00010510881383132831	-0.0003063486009687033
1.2734338648044117	0.0007247549735009157	0.000728901546086711	0.0007773414981265933	0.000780499536386954	0.0008066399001027801	0.000809206553270231	0.0008371845932244367	0.0008391050818603862	0.0008990634911791257	0.0008995863324439273	0.07418811676712042	0.07242346868866889	-0.00010405969197469639	-0.00030511832234586533	-0.00010439080249080579	-0.00030608918708024957
1.2811069444403917	0.0007240399893132729	0.0007281824723232728	0.0007765746692985127	0.0007797295926290934	0.0008058441872746135	0.0008084083085405213	0.0008363587685094733	0.0008382773622425607	0.0008981766666926363	0.0008986989907701359	0.07418816212244708	0.07242351296360111	-0.00010334846129759351	-0.0003048588115717177	-0.00010367730875211062	-0.00030582885063121235
1.2888262582411194	0.0007233256140737333	0.000727464011002586	0.0007758084939227241	0.0007789603049821344	0.0008050491527044412	0.0008076107442267908	0.0008355336479209416	0.0008374503483618163	0.0008972905987607266	0.0008978124060766573	0.07418820800888964	0.07242355775699898	-0.00010264170891889635	-0.00030459838539623196	-0.0001029683075614296	-0.0003055675958687776
1.296592084790695	0.000722611849918156	0.0007267461642728469	0.0007750429742935817	0.0007781916757497954	0.000804254798775035	0.000806813862719392	0.0008347092339338764	0.000836624042698814	0.0008964052900455902	0.0008969265810270766	0.07418825443276526	0.07242360307502699	-0.00010193940996248291	-0.00030433704801990924	-0.00010226377396339859	-0.0003053054270068245
1.3044047043518285	0.0007218986989725372	0.0007260289342723334	0.000774278112694898	0.0007774237072252112	0.0008034611278582512	0.0008060176663977263	0.0008338855290120059	0.0008357984477228835	0.0008955207431973244	0.0008960415182728747	0.07418830140046799	0.07242364892392761	-0.00010124153965068022	-0.0003040748036106933	-0.00010156368310153263	-0.0003050423482263698
1.312264398875954	0.0007211861633530832	0.0007253123231294799	0.0007735139114000282	0.0007766564016910151	0.0008026681423151139	0.0008052221576303293	0.0008330625356078385	0.0008349735658921078	0.0008946369608540267	0.0008951572204535235	0.07418834891846565	0.07242369531001609	-0.00010054807330456272	-0.0003038116563036375	-0.00010086801021846892	-0.0003047783636760948
1.320171452013404	0.0007204742451662892	0.0007245963329629537	0.0007727503726719487	0.0007758897614194222	0.0008018758444959025	0.0008044273387749551	0.0008322402561627546	0.0008341493996534138	0.0008937539456418904	0.0008942736901965802	0.07418839699330762	0.07242374223968319	-9.985898634387591e-05	-0.00030354761020112697	-0.00010017673065574467	-0.00030451347747131874
1.3281261491236485	0.0007197629465090147	0.0007238809658817336	0.0007719874987633434	0.000775123788672312	0.0008010842367402348	0.000803633212178665	0.0008314186931070924	0.0008333259514426626	0.0008928717001752992	0.0008933909301177871	0.07418844563161796	0.0724237897193963	-9.917425428712656e-05	-0.0003032826693723789	-9.948981985376942e-05	-0.00030424769369366556
1.3361287772855897	0.0007190522694685615	0.000723166223985188	0.0007712252919166847	0.000774358485701314	0.0008002933213771575	0.0008028397801779158	0.000830597848860242	0.0008325032236847429	0.0008919902270569301	0.0008925089428211694	0.07418849484010191	0.0724238377557021	-9.849385275173539e-05	-0.00030301683785363687	-9.880725335267848e-05	-0.0003039810163932011
1.3441796253079266	0.0007183422161227462	0.0007224521093631451	0.0007704637543643145	0.0007735938547478828	0.0007995031007252268	0.0008020470450986358	0.0008297777258307299	0.0008316812187936486	0.0008911095288778412	0.0008916277308991226	0.07418854462554542	0.07242388635522276	-9.781775745446725e-05	-0.0003027501196493365	-9.812900679185416e-05	-0.0003037134495866567
1.352278983739575	0.0007176327885399791	0.0007217386240959762	0.0007697028883285262	0.0007728298980433874	0.0007987135770925948	0.0008012550092563219	0.0008289583264163093	0.0008308599391725809	0.0008902296082175714	0.0008907472969325183	0.07418859499481578	0.0724239355246635	-9.71459442106401e-05	-0.0003024825187293856	-9.745505590955106e-05	-0.00030344499725629137
1.3604271448801535	0.0007169239887793464	0.0007210257702546762	0.0007689426960216553	0.0007720666178091962	0.0007979247527771027	0.0008004636749561236	0.0008281396530040565	0.0008300393872140358	0.000889350467644246	0.0008898676434908031	0.07418864595486188	0.07242398527080848	-9.647838893486055e-05	-0.0003022140390311623	-9.678537654374264e-05	-0.0003031756633520011
1.3686244027905345	0.0007162158188906758	0.000720313549900931	0.0007681831796461498	0.0007713040162567558	0.0007971366300663573	0.0007996730444929271	0.0008273217079704489	0.0008292195652998879	0.0008884721097146567	0.0008889887731320861	0.07418869751271634	0.07242403560052017	-9.581506764114872e-05	-0.00030194468445959854	-9.611994463216977e-05	-0.00030290545179134654
1.3768710533034536	0.0007155082809146224	0.0007196019650872006	0.0007674243413946637	0.0007705420955876727	0.0007963492112378239	0.0007988831201514401	0.0008265044936814656	0.000828400475801486	0.0008875945369743748	0.0008881106884032411	0.07418874967549646	0.07242408652074832	-9.515595644251501e-05	-0.0003016744588859033	-9.545873621200768e-05	-0.00030263436645827646
1.3851673940341884	0.0007148013768827416	0.0007188910178567955	0.0007666661834501332	0.0007697808579938005	0.0007955624985589097	0.0007980939042062826	0.0008256880124926707	0.0008275821210797404	0.0008867177519578383	0.0008872333918400036	0.07418880245040499	0.07242413803852339	-9.450103155140416e-05	-0.0003014033661485338	-9.480172741983123e-05	-0.00030236241120301655
1.3935137243912972	0.0007140951088175669	0.0007181807102439551	0.0007659087079858634	0.0007690203056573223	0.0007947764942870508	0.0007973053989220719	0.0008248722667493051	0.000826764503485215	0.0008858417571884522	0.0008863568859670684	0.07418885584472969	0.07242419016096065	-9.385026927939688e-05	-0.00030113141005233546	-9.414889449187863e-05	-0.0003020895898425968
1.4019103455874267	0.0007133894787326884	0.0007174710442739244	0.0007651519171656116	0.0007682604407508351	0.0007939912006698008	0.0007965176065535105	0.0008240572587863798	0.0008259476253582176	0.0008849665551786883	0.0008854811732981868	0.07418890986584786	0.0724242428952599	-9.320364603763315e-05	-0.0003008585943695685	-9.350021376423878e-05	-0.0003018159061613235
1.410357560650181	0.0007126844886328258	0.0007167620219630298	0.000764395813143665	0.0007675012654374286	0.0007932066199449122	0.0007957305293454697	0.0008232429909287587	0.0008251314890288876	0.0008840921484301775	0.0008846062563362621	0.07418896452122478	0.0724242962487098	-9.256113833665258e-05	-0.00030058492283946414	-9.28556616726986e-05	-0.0003015413639102238
1.4188556744330574	0.000711980140513909	0.0007160536453187593	0.0007636403980649304	0.0007667427818707741	0.0007924227543404276	0.0007949441695330788	0.0008224294654912547	0.0008243160968172878	0.0008832185394338098	0.0008837321375734484	0.07418901981841407	0.07242435022868349	-9.192272278619323e-05	-0.0003003103991673639	-9.221521475259731e-05	-0.000301265966806602
1.4274049936264492	0.0007112764363631533	0.0007153459163398374	0.0007628856740650158	0.0007659849921952054	0.0007916396060747646	0.0007941585293418125	0.0008216166847787192	0.0008235014510334957	0.000882345730669833	0.0008828588194912494	0.07418907576506066	0.0724244048426442	-9.128837609552465e-05	-0.0003000350270258856	-9.157884963906238e-05	-0.0003009897185347332
1.4360058267687137	0.0007105733781591396	0.0007146388370163045	0.0007621316432703091	0.0007652278985458023	0.0007908571773568025	0.0007933736109875758	0.0008208046510861294	0.0008226875539776924	0.0008814737246079476	0.0008819863045606119	0.0741891323689024	0.07242446009814402	-9.065807507309398e-05	-0.0002997588100536741	-9.094654306685684e-05	-0.000300712622745003
1.4446584842573071	0.0007098709678718888	0.0007139324093295973	0.000761378307798071	0.0007644715030484771	0.0007900754703859726	0.0007925894166767953	0.0008199933666986844	0.0008218744079402574	0.0008806025237074102	0.0008811145952420318	0.07418918963776762	0.07242451600282758	-9.00317966271505e-05	-0.00029948175185737225	-9.031827187053199e-05	-0.0003004346830549065
1.453363278359986	0.0007091692074629371	0.0007132266352526191	0.0007606256697565044	0.000763715807820054	0.0007892944873523344	0.0007918059486065003	0.0008191828338918858	0.0008210620152018516	0.0008797321304171191	0.0008802436939856408	0.07418924757958173	0.07242457256442848	-8.94095177650725e-05	-0.00029920385600956667	-8.969401298444812e-05	-0.0003001559030489098
1.4621205232260774	0.0007084680988854194	0.0007125215167498246	0.0007598737312448546	0.0007629608149683556	0.0007885142304366781	0.0007910232089644137	0.0008183730549316404	0.0008202503780335143	0.0008788625471757278	0.0008793736032313127	0.074189306202361	0.07242462979077524	-8.879121559345754e-05	-0.00029892512604892674	-8.90737434424832e-05	-0.00029987628627733964
1.470930534897817	0.000707767644084142	0.0007118170557772941	0.0007591224943534786	0.000762206526592287	0.0007877347018105982	0.0007902411999290392	0.0008175640320743419	0.0008194394986967508	0.0008779937764117314	0.000878504325408758	0.07418936551422217	0.0724246876897878	-8.817686731866364e-05	-0.0002986455654823139	-8.845744037819236e-05	-0.000299595836257327
1.4797936313217521	0.0007070678449956584	0.0007111132542828125	0.0007583719611639333	0.0007614529447819178	0.0007869559036365861	0.0007894599236697473	0.0008167557675669622	0.0008186293794436267	0.0008771258205435668	0.0008776358629376223	0.07418942552337776	0.07242474626948557	-8.756645024593501e-05	-0.0002983651777817564	-8.784508102482186e-05	-0.0002993145564726962
1.48871013236022	0.0007063687035483542	0.0007104101142059465	0.0007576221337490649	0.0007607000716185673	0.0007861778380681191	0.0007886793823468634	0.0008159482636471486	0.0008178200225168533	0.0008762586819797163	0.0008767682182275843	0.07418948623813792	0.07242480553798032	-8.695994178017225e-05	-0.0002980839663872248	-8.723664271528125e-05	-0.000299032450373965
1.4976803598028874	0.0007056702216625144	0.0007097076374781218	0.000756873014173081	0.000759947909174888	0.0007854005072497394	0.0007878995781117532	0.0008151415225433037	0.0008170114301498813	0.0008753923631187949	0.0008759013936784515	0.07418954766691357	0.07242486550348116	-8.635731942528008e-05	-0.0002978019347044669	-8.663210288190754e-05	-0.0002987495213778446
1.5067046373783677	0.0007049724012504103	0.0007090058260227041	0.0007561246044916462	0.0007591964595149496	0.0007846239133171529	0.0007871205131069136	0.0008143355464746884	0.0008162036045669943	0.000874526866349662	0.000875035391680265	0.07418960981821712	0.07242492617429915	-8.575856078427146e-05	-0.0002975190861057575	-8.603143905647898e-05	-0.0002984657728673512
1.5157832907659001	0.0007042752442163702	0.0007083046817550736	0.0007553769067519573	0.0007584457246943237	0.0007838480583973054	0.000786342189466058	0.0008135303376515023	0.0008153965479833962	0.0008736621940515078	0.000874170214613391	0.07418967270066142	0.07242498755884286	-8.516364355951045e-05	-0.00029723542393036984	-8.543462887041636e-05	-0.000298181208192555
1.5249166476071065	0.0007035787524568613	0.0007076042065827049	0.0007546299229928303	0.0007576957067601675	0.0007830729446084785	0.0007855646093142023	0.0008127258982749807	0.0008145902626053018	0.0008727983485939578	0.0008733058648486211	0.07418973632296447	0.07242504966561976	-8.457254555233051e-05	-0.000296950951484215	-8.48416500544083e-05	-0.00029789583066983094
1.5341050375178134	0.0007028829278605628	0.0007069044024052434	0.0007538836552447839	0.000756946407751306	0.0007822985740603678	0.0007847877747677557	0.0008119222305374823	0.0008137847506300312	0.0008719353323371682	0.0008724423447472716	0.07418980069394801	0.072425112503244	-8.398524466322194e-05	-0.000296665672039953	-8.425248043853611e-05	-0.0002976096435818587
1.5433487920999491	0.0007021877723084473	0.000706205271114584	0.0007531381055301213	0.0007561978296983179	0.0007815249488541782	0.0007840116879346047	0.0008111193366225805	0.0008129800142460973	0.0008710731476319253	0.0008715796566612803	0.07418986582254038	0.07242517608043068	-8.340171889131137e-05	-0.000296379588836021	-8.366709795207955e-05	-0.00029732265017798354
1.5526482449535108	0.0007014932876738574	0.0007055068145949508	0.0007523932758630183	0.0007554499746236218	0.0007807520710827073	0.0007832363509142036	0.0008103172187051572	0.0008121760556332995	0.0008702117968197458	0.0008707178029333066	0.07418993171777694	0.07242524040599786	-8.282194633474349e-05	-0.00029609270507788277	-8.308548062334331e-05	-0.0002970348536733558
1.5620037316886017	0.0007007994758225834	0.0007048090347229739	0.0007516491682496046	0.0007547028445415565	0.0007799799428304341	0.0007824617657976625	0.0008095158789514907	0.0008113728769628152	0.0008693512822329723	0.0008698567858968296	0.0741899983887998	0.07242530548887299	-8.224590519050057e-05	-0.000295805023937612	-8.250760657997624e-05	-0.00029674625725034653
1.5714155899375468	0.0007001063386129384	0.0007041119333677648	0.0007509057846880447	0.0007539564414584663	0.0007792085661736042	0.00078168793466783	0.0008087153195193464	0.000810570480397288	0.0008684916061948717	0.0008689966078762454	0.07419006584486389	0.07242537133808927	-8.167357375420126e-05	-0.0002955165485538369	-8.193345404867297e-05	-0.00029645686405804783
1.580884159367074	0.000699413877895838	0.0007034155123909977	0.0007501631271686259	0.0007532107673727843	0.000778437943180319	0.0007809148595993841	0.0008079155425580691	0.0008097688680909178	0.0008676327710197354	0.000868137271186963	0.07419013409533318	0.07242543796278679	-8.110493042000344e-05	-0.000295227282031435	-8.136300135473673e-05	-0.0002961666772107463
1.5904097816905756	0.0006987220955148802	0.0007027197736469878	0.0007494211976738424	0.0007524658242751214	0.0007776680759106233	0.0007801425426589234	0.0008071165502086764	0.0008089680421895615	0.0008667747790129789	0.0008672787781355118	0.07419020314968537	0.07242550537221859	-8.053995368070832e-05	-0.0002949372274423101	-8.079622692239857e-05	-0.0002958756997897827
1.5999928006804371	0.0006980309933064162	0.0007020247189827676	0.0007486799981784733	0.0007517216141483444	0.0007768989664165893	0.0007793709859050475	0.0008063183446039417	0.0008081680048308117	0.0008659176324712331	0.0008664211310196304	0.07419027301751045	0.07242557357574549	-7.997862212735796e-05	-0.0002946463878242822	-8.023310927477573e-05	-0.00029558393484330203
1.6096335621804478	0.0006973405730996365	0.0007013303502381655	0.0007479395306496757	0.0007509781389676637	0.0007761306167424104	0.0007786001913884496	0.0008055209278684962	0.0008073687581440969	0.0008650613336824543	0.00086556433212837	0.07419034370851425	0.0724256425828433	-7.942091444920751e-05	-0.0002943547661815038	-7.967362703334424e-05	-0.00029529138538508803
1.6193324141182788	0.0006966508367166414	0.0007006366692458834	0.0007471997970470602	0.0007502354007007163	0.0007753630289244831	0.0007778301611520035	0.0008047243021189125	0.0008065703042507681	0.0008642058849260149	0.0008647083837421932	0.0741904152325206	0.07242571240309975	-7.886680943390567e-05	-0.0002940623654854868	-7.91177589180847e-05	-0.00029499805439550664
1.6290897065180392	0.0006959617859725247	0.0006999436778315774	0.0007464607993227809	0.0007494934013076518	0.0007745962049914961	0.0007770608972308512	0.0008039284694637981	0.000805772645264194	0.0008633512884728043	0.0008638532881330718	0.0741904875994688	0.07242578304621945	-7.831628596711993e-05	-0.00029376918867388135	-7.856548374757244e-05	-0.00029470394482203344
1.6389057915129117	0.0006952734226754431	0.0006992513778139302	0.0007457225394216126	0.0007487521427412115	0.0007738301469645167	0.0007762924016524867	0.0008031334320038847	0.0008049757832898465	0.0008624975465853237	0.0008629990475645822	0.07419056081942056	0.07242585452202314	-7.776932303228679e-05	-0.00029347523865028147	-7.801678043832527e-05	-0.00029440905957719976
1.6487810233578566	0.0006945857486267048	0.0006985597710047385	0.0007449850192810443	0.0007480116269468226	0.0007730648568570826	0.0007755246764368536	0.0008023391918321241	0.0008041797204254009	0.0008616446615177957	0.0008621456642920142	0.07419063490255502	0.0724259268404488	-7.722589971062566e-05	-0.0002931805182850855	-7.747162800510188e-05	-0.00029411340154092414
1.6587157584424002	0.0006938987656208375	0.0006978688592089798	0.0007442482408313534	0.0007472718558626711	0.0007723003366752841	0.0007747577235964196	0.0008015457510337737	0.0008033844587608163	0.0008607926355162495	0.000861293140562456	0.07419070985917638	0.07242600001155322	-7.668599518136782e-05	-0.000292885030415857	-7.693000556081853e-05	-0.0002938169735596241
1.6687103553034934	0.0006932124754456687	0.0006971786442248986	0.0007435122059956937	0.0007465328314197928	0.0007715365884178517	0.0007739915451362748	0.0008007531116864889	0.0008025900003784362	0.0008599414708186262	0.0008604414786149029	0.07419078569971133	0.07242607404551628	-7.614958872084049e-05	-0.00029258877784543724	-7.639189231579968e-05	-0.00029351977844482846
1.6787651746384535	0.00069252687988241	0.0006964891278440842	0.000742776916690184	0.0007457945555421594	0.0007707736140762513	0.0007732261430542174	0.0007999612758604212	0.000801796347353078	0.0008590911696548828	0.0008595906806803554	0.07419086243471221	0.07242614895263805	-7.561665970300113e-05	-0.0002922917633438604	-7.585726757848577e-05	-0.000293221818975814
1.6888805793179813	0.000691841980705722	0.000695800311851542	0.0007420423748239816	0.0007450570301467533	0.0007700114156347592	0.0007724615193408346	0.000799170245618297	0.0008010035017521175	0.0008582417342470788	0.0008587407489819104	0.07419094007485849	0.07242622474334395	-7.508718759903499e-05	-0.000291993989647521	-7.532611075471152e-05	-0.0002929230978975794
1.6990569343992543	0.0006911577796838043	0.0006951121980257804	0.0007413085822993773	0.0007443202571436639	0.0007692499950705624	0.0007716976759796013	0.0007983800230155207	0.0008002114656355917	0.0008573931668094861	0.0008578916857348709	0.07419101863095663	0.07242630142818415	-7.456115197694568e-05	-0.00029169545945834097	-7.479840134743537e-05	-0.0002926236179205677
1.7092946071391046	0.0006904742785784672	0.0006944247881388845	0.0007405755410118741	0.0007435842384361666	0.0007684893543538389	0.0007709346149469619	0.0007975906101002614	0.0007994202410562829	0.0008565454695486851	0.0008570434931468395	0.07419109811394413	0.07242637901783369	-7.40385325021728e-05	-0.0002913961754466843	-7.427411895737784e-05	-0.00029232338172344163
1.7195939670072704	0.0006897914791452068	0.0006937380839565911	0.0007398432528502671	0.000742848975920801	0.0007677294954478422	0.0007701723382124139	0.0007968020089135387	0.0007986298300598087	0.000855698644663656	0.0008561961734178124	0.07419117853488967	0.07242645752309952	-7.35193089365857e-05	-0.0002910961402477208	-7.37532432820362e-05	-0.0002920223919500864
1.7299553856997325	0.0006891093831332902	0.000693052087238374	0.0007391117196967363	0.0007421144714874675	0.0007669704203089995	0.0007694108477386061	0.000796014221489325	0.0007978402346847202	0.0008548526943458903	0.0008553497287402889	0.07419125990499556	0.07242653695491501	-7.300346113860157e-05	-0.0002907953564632304	-7.323575411575384e-05	-0.00029172065121046975
1.7403792371521247	0.0006884279922858248	0.0006923667997375163	0.0007383809434269242	0.000741380727019502	0.0007662121308869885	0.0007686501454814171	0.0007952272498546272	0.000797051456962588	0.0008540076207794791	0.0008545041612993619	0.07419134223559755	0.07242661732434665	-7.249096906326857e-05	-0.0002904938266617696	-7.272163134986603e-05	-0.00029141816208166915
1.7508658975532332	0.000687747308339844	0.0006916822232011906	0.0007376509259100235	0.0007406477443937634	0.0007654546291248333	0.0007678902333900486	0.0007944410960295845	0.0007962634989180961	0.00085316342614122	0.0008536594732728201	0.07419142553816782	0.07242669864259466	-7.19818127618288e-05	-0.0002901915533783661	-7.22108549720199e-05	-0.00029111492710626186
1.76141574535857	0.000687067333026377	0.0006909983593705385	0.0007369216690088573	0.0007399155254807193	0.0007646979169589847	0.0007671311134071121	0.0007936557620275541	0.0007954763625691329	0.0008523201126007089	0.0008528156668312491	0.07419150982431642	0.07242678092099192	-7.147597238176678e-05	-0.0002898885391147965	-7.170340506650053e-05	-0.0002908109487939625
1.7720291613040315	0.0006863880680705311	0.000690315209980744	0.0007361931745799644	0.0007391840721445279	0.000763941996319412	0.0007663727874687139	0.0007928712498552072	0.0007946900499268816	0.0008514776823204429	0.0008519727441381245	0.07419159510579526	0.07242686417100841	-7.097342816617114e-05	-0.00028958478633817064	-7.119926181369668e-05	-0.0002905062296203187
1.7827065284196406	0.0006857095151915706	0.0006896327767611178	0.0007354654444736881	0.0007384533862431247	0.0007631868691296927	0.0007656152575045477	0.0007920875615126198	0.0007939045629959154	0.0008506361374559234	0.000851130707349918	0.0741916813944942	0.07242694840425289	-7.047416045409538e-05	-0.00028928029748298556	-7.069840549000367e-05	-0.0002902007720272104
1.7934482320433673	0.0006850316761029874	0.0006889510614351702	0.0007347384805342522	0.0007377234696283045	0.000762432537307093	0.0007648585254379784	0.0007913046989933593	0.0007931199037742839	0.0008497954801557447	0.0008502895586161908	0.07419176870244631	0.07242703363247208	-6.997814968004445e-05	-0.0002889750749496822	-7.020081646767762e-05	-0.0002898945784227669
1.8042546598350382	0.0006843545525125902	0.0006882700657206932	0.0007340122845998526	0.0007369943241458091	0.0007616790027626651	0.0007641025931861339	0.0007905226642845858	0.0007923360742536105	0.0008489557125617057	0.000849449300079698	0.07419185704183245	0.07242711986755453	-6.948537637397473e-05	-0.0002886691211055059	-6.970647521471057e-05	-0.00028958765118181073
1.8151262017903238	0.0006836781461225666	0.0006875897913298334	0.000733286858502733	0.0007362659516354057	0.0007609262674013227	0.0007633474626599876	0.0007897414593671289	0.0007915530764191769	0.0008481168368088952	0.0008486099338764809	0.07419194642497606	0.07242720712153249	-6.899582116099562e-05	-0.00028836243828425645	-6.921536229457376e-05	-0.0002892799926454137
1.8260632502548164	0.0006830024586295754	0.0006869102399691754	0.0007325622040692772	0.0007355383539309784	0.0007601743331219406	0.0007625931357644514	0.0007889610862155939	0.0007907709122500219	0.000847278855025804	0.0008477714621359724	0.0741920368643514	0.07242729540658192	-6.850946476100878e-05	-0.000288055028785289	-6.872745836587757e-05	-0.00028897160512075803
1.8370661999381863	0.0006823274917248144	0.0006862314133398156	0.0007318383231200872	0.0007348115328606062	0.000759423201817434	0.0007618396143984604	0.0007881815467984436	0.0007899895837190266	0.0008464417693344155	0.0008469338869810921	0.07419212837258221	0.07242738473502511	-6.802628798892318e-05	-0.0002877468948755679	-6.82427441823577e-05	-0.0002886624908812474
1.848135447928429	0.0006816532470941033	0.0006855533131374443	0.0007311152174700704	0.000734085490246653	0.0007586728753748493	0.0007610869004550635	0.0007874028430780922	0.0007892090927930121	0.0008456055818503072	0.0008460972105283505	0.07419222096244167	0.07242747511933259	-6.754627175392658e-05	-0.0002874380387871134	-6.776120059252128e-05	-0.0002883526521664792
1.8592713937061955	0.0006809797264179588	0.000684875941052421	0.0007303928889285235	0.000733360227905849	0.0007579233556754548	0.0007603349958215097	0.0007866249770110012	0.0007884294414328284	0.0008447702946827551	0.0008452614348879418	0.07419231464686042	0.07242756657212589	-6.706939705964504e-05	-0.0002871284627188886	-6.728280853970925e-05	-0.00028804209118299395
1.8704744391592067	0.0006803069313716743	0.0006841992987698509	0.0007296713392992159	0.0007326357476493731	0.0007571746445948224	0.000759583902379334	0.0007858479505477645	0.0007876506315934429	0.0008439359099348244	0.0008444265621638475	0.07419240943892112	0.07242765910617667	-6.659564500412218e-05	-0.000286818168837466	-6.680754906159686e-05	-0.0002877308101034426
1.8817449885967616	0.0006796348636253903	0.0006835233879696665	0.0007289505703804687	0.0007319120512829401	0.0007564267440029161	0.0007588336220044491	0.0007850717656331997	0.0007868726652240363	0.0008431024297034707	0.0008435925944539334	0.07419250535186608	0.07242775273441168	-6.612499677905587e-05	-0.0002865071592746682	-6.633540329006177e-05	-0.0002874188110663922
1.8930834487643238	0.0006789635248441816	0.0006828482103267028	0.000728230583965248	0.0007311891406068852	0.0007556796557641832	0.0007580841565672305	0.0007842964242064456	0.0007860955442680923	0.0008422698560796448	0.0008427595338500501	0.07419260239909574	0.07242784746991043	-6.565743366980514e-05	-0.0002861954361285668	-6.58663524510314e-05	-0.0002871060961771865
1.9044902288582053	0.00067829291668813	0.0006821737675107763	0.0007275113818412425	0.0007304670174162451	0.0007549333817376405	0.0007573355079326055	0.000783521928201048	0.0007853192706634907	0.0008414381911483855	0.0008419273824381321	0.07419270059417064	0.07242794332591464	-6.519293705531393e-05	-0.0002858830014639824	-6.540037786412212e-05	-0.00028679266750689103
1.9159657405403292	0.0006776230408124006	0.000681500061186764	0.0007267929657909483	0.0007297456835008482	0.0007541879237769608	0.0007565876779601429	0.0007827482795450551	0.0007845438463425976	0.0008406074369889242	0.0008410961422982979	0.07419279995081796	0.07242804031581941	-6.473148840775711e-05	-0.00028556985731215123	-6.493746094256986e-05	-0.0002864785270933201
1.9275103979530908	0.0006769538988673227	0.0006808270930146791	0.0007260753375917567	0.0007290251406453925	0.000753443283730562	0.0007558406685041363	0.000781975480161107	0.0007837692732323577	0.0008397775956747811	0.0008402658155049477	0.07419290048292568	0.0724281384531846	-6.427306929246424e-05	-0.00028525600567119724	-6.447758319308439e-05	-0.0002861636769410647
1.9391246177343011	0.0006762854924984625	0.0006801548646497492	0.0007253584990160294	0.0007283053906295314	0.000752699463441691	0.0007550944814136949	0.0007812035319665235	0.0007829955532543847	0.0008389486692738613	0.0008394364041268611	0.07419300220455151	0.07242823775173388	-6.381766136737826e-05	-0.0002849414485048829	-6.402072621515542e-05	-0.00028584811901985474
1.9508088190322228	0.0006756178233467058	0.000679483377742497	0.0007246424518311943	0.0007275864352279635	0.0007519564647485183	0.0007543491185328346	0.0007804324368734052	0.0007822226883250565	0.0008381206598485638	0.000838607910227304	0.07419310512992157	0.07242833822535298	-6.336524638312496e-05	-0.00028462618774383053	-6.35668717013857e-05	-0.0002855318552665298
1.9625634235206988	0.0006749508930483311	0.0006788126339388138	0.000723927197799819	0.0007268682762105093	0.0007512142894842176	0.0007536045817005576	0.0007796621967887139	0.0007814506803556013	0.0008372935694558692	0.0008377803358641175	0.07419320927343169	0.07242843988809529	-6.291580618269371e-05	-0.0002843102252851337	-6.311600143701912e-05	-0.00028521488758451174
1.9743888554143678	0.0006742847032350888	0.0006781426348800408	0.0007232127386797	0.0007261509153421991	0.0007504729394770597	0.0007528608727509478	0.0007788928136143722	0.0007806795312521942	0.0008364674001474486	0.000836953683089825	0.07419331464965394	0.07242854275418502	-6.246932270107669e-05	-0.00028399356299205203	-6.266809729957995e-05	-0.0002848972178429443
1.9862855414839768	0.0006736192555342788	0.0006774733822030441	0.0007224990762239452	0.0007254343543833567	0.0007497324165504963	0.0007521179935132549	0.0007781242892473495	0.000779909242916046	0.000835642153969757	0.0008361279539517277	0.07419342127333223	0.07242864683801668	-6.202577796513703e-05	-0.00028367620269406646	-6.222314125870626e-05	-0.0002845788478769984
1.9982539110717792	0.0006729545515688292	0.0006768048775402977	0.0007217862121810613	0.000724718595089687	0.0007489927225232516	0.0007513759458119863	0.0007773566255797619	0.0007791398172434988	0.0008348178329641384	0.0008353031504920096	0.07419352915939109	0.07242875215415713	-6.158515409346657e-05	-0.0002833581461878232	-6.178111537606668e-05	-0.00028425977948901004
2.010294396107033	0.0006722905929573676	0.0006761371225199533	0.0007210741482950293	0.0007240036392123526	0.0007482538592094028	0.0007506347314669874	0.0007765898244989489	0.00077837125612611	0.0008339944391669155	0.0008344792747478263	0.07419363832293076	0.07242885871734872	-6.114743329594524e-05	-0.0002830393952358845	-6.13420018049475e-05	-0.0002839400144472315
2.0224074311215867	0.0006716273813143069	0.0006754701187659254	0.0007203628863053984	0.0007232894884980667	0.0007475158284184769	0.0007498943522935389	0.0007758238878875821	0.0007776035614507538	0.0008331719746095017	0.0008336563287514173	0.0741937487792369	0.07242896654251162	-6.0712597873522484e-05	-0.0002827199515670342	-6.0905782790061924e-05	-0.0002836195544861919
2.0345934532655616	0.0006709649182499159	0.0006748038678979644	0.0007196524279473621	0.0007225761446891692	0.0007467786319555305	0.0007491548101024354	0.0007750588176237433	0.0007768367350997039	0.0008323504413184906	0.0008328343145301937	0.07419386054377693	0.07242907564474609	-6.0280630218123576e-05	-0.00028239981687680493	-6.047244066725854e-05	-0.000283298401306753
2.0468529023231294	0.0006703032053704005	0.0006741383715317384	0.0007189427749518472	0.0007218636095237203	0.000746042271621243	0.0007484161067000825	0.0007742946155810241	0.0007760707789507329	0.0008315298413157614	0.0008320132341068488	0.07419397363220506	0.07242918603933168	-5.985151281226106e-05	-0.00028207899282722826	-6.0041957863240375e-05	-0.0002829765565758313
2.059186220728381	0.0006696422442779781	0.000673473631278906	0.0007182339290455941	0.0007211518847355744	0.0007453067492119988	0.0007476782438885766	0.0007735312836286125	0.000775305694877197	0.0008307101766185735	0.0008311930894994465	0.07419408806036361	0.07242929774173418	-5.9425228228823096e-05	-0.00028175748104669607	-5.961431689551627e-05	-0.0002826540219273421
2.0715938535812968	0.000668982036570956	0.0006728096487471978	0.0007175258919512433	0.000720440972054472	0.0007445720665199806	0.000746941223465798	0.0007727688236313872	0.0007745414847481336	0.0008298914492396707	0.0008303738827215304	0.07419420384428489	0.0724294107676048	-5.900175913066061e-05	-0.0002814352831293221	-5.918950037178683e-05	-0.00028233079896070046
2.084076248663807	0.0006683225838438123	0.0006721464255404941	0.0007168186653874194	0.0007197308732061222	0.0007438382253332544	0.0007462050472254976	0.0007720072374500101	0.0007737781504283504	0.0008290736611873802	0.0008295556157822193	0.07419432100019482	0.07242952513278222	-5.8581088270736464e-05	-0.00028111240063685705	-5.876749099008663e-05	-0.0002820068892422922
2.0966338564559543	0.0006676638876872647	0.0006714839632588981	0.00071611225106881	0.0007190215899122828	0.0007431052274358537	0.0007454697169573817	0.0007712465269410118	0.0007730156937785154	0.0008282568144657068	0.0008287382906863031	0.07419443954451403	0.07242964085329762	-5.816319849135873e-05	-0.00028078883509632946	-5.834827153814934e-05	-0.00028168229430414193
2.109267130152151	0.0006670059496883578	0.0006708222634988231	0.000715406650706259	0.0007183131238908535	0.0007423730746078767	0.0007447352344472076	0.0007704866939568946	0.0007722541166552546	0.0008274409110744425	0.0008279219094343533	0.07419455949386232	0.072429757945372	-5.774807272425353e-05	-0.0002804645880017109	-5.793182489341464e-05	-0.0002813570156450784
2.1219765256775314	0.0006663487714305305	0.0006701613278530565	0.0007147018660068394	0.0007176054768559482	0.0007416417686255611	0.0007440016014768603	0.0007697277403462104	0.0007714934209112348	0.0008266259530092542	0.000827106474022808	0.07419468086505852	0.07242987642542408	-5.7335693990273606e-05	-0.00028013966081366637	-5.751813402269518e-05	-0.0002810310547303463
2.1347625017044103	0.0006656923544937016	0.0006695011579108516	0.0007139978986739477	0.0007168986505179906	0.0007409113112613839	0.0007432688198244517	0.0007689696679536627	0.0007707336083952653	0.0008258119422617942	0.0008262919864440853	0.07419480367512125	0.07242999631006941	-5.69260453989022e-05	-0.0002798140549584438	-5.710718198169429e-05	-0.00028070441299068993
2.147625519668832	0.0006650367004543415	0.0006688417552579946	0.0007132947504073795	0.0007161926465837911	0.0007401817042841401	0.0007425368912644014	0.000768212478620194	0.0007699746809523825	0.000824998880819793	0.0008254784486866746	0.07419492794127854	0.07243011761612357	-5.651911014824609e-05	-0.00027948777182934537	-5.6698951915127443e-05	-0.00028037709182401893
2.160566043787228	0.0006643818108855522	0.0006681831214768875	0.0007125924229034186	0.0007154874667566332	0.0007394529494590369	0.0007418058175675264	0.0007674561741830781	0.0007692166404239433	0.000824186770667163	0.0008246658627352382	0.0741950536809628	0.07243024036060375	-5.611487152457767e-05	-0.00027916081278547833	-5.629342705607346e-05	-0.0002800490925940202
2.1735845410731627	0.0006637276873571439	0.0006675252581466262	0.000711890917854919	0.0007147831127363599	0.0007387250485477772	0.0007410756005011318	0.0007667007564760116	0.0007684594886477216	0.0008233756137840958	0.0008238542305707152	0.07419518091181637	0.07243036456073369	-5.5713312902300194e-05	-0.0002788331791533927	-5.589059072597102e-05	-0.0002797204166307965
2.1866814813541975	0.000663074331435709	0.0006668681668430742	0.0007111902369513868	0.0007140795862194532	0.0007379980033086467	0.0007403462418290929	0.0007659462273292051	0.0007677032274579916	0.0008225654121471619	0.0008230435541704133	0.07419530965169593	0.07243049023394274	-5.531441774342394e-05	-0.00027850487222530473	-5.549042633421972e-05	-0.00027939106523108825
2.199857337288837	0.0006624217446847034	0.0006662118491389432	0.0007104903818790683	0.0007133768888991246	0.000737271815496605	0.0007396177433119493	0.0007651925885694753	0.000766947858685628	0.0008217561677294124	0.0008222338355081172	0.07419543991866982	0.07243061739786935	-5.491816959726781e-05	-0.00027817589325943026	-5.509291737782612e-05	-0.00027906103965705253
2.213112584383593	0.0006617699286645237	0.0006655563066038707	0.0007097913543210308	0.0007126750224653919	0.0007365464868633728	0.0007388901067069898	0.0007644398420203379	0.0007661933841581933	0.0008209478825004791	0.0008214250765541829	0.07419557173102667	0.07243074607036838	-5.4524552100358725e-05	-0.00027784624348059506	-5.469804744128934e-05	-0.0002787303411377895
2.2264477010101436	0.0006611188849325816	0.0006649015408044971	0.000709093155957249	0.0007119739886051722	0.0007358220191575183	0.0007381633337683409	0.0007636879895020993	0.0007654398057000307	0.0008201405584266736	0.00082061727927564	0.07419570510727416	0.07243087626950295	-5.4133548976167956e-05	-0.0002775159240805958	-5.430580019623321e-05	-0.00027839897086850973
2.2398631684225956	0.0006604686150433821	0.0006642475533045421	0.0007083957884646862	0.0007112737890023574	0.0007350984141245437	0.0007374374262470545	0.0007629370328319453	0.0007646871251323573	0.0008193341974710853	0.0008198104456362912	0.07419584006614169	0.07243100801356059	-5.3745144034719056e-05	-0.0002771849362172285	-5.3916159401156544e-05	-0.0002780669300107841
2.2533594707748548	0.0006598191205486	0.000663594345664884	0.0007076992535173785	0.0007105744253379051	0.0007343756735069757	0.0007367123858911965	0.0007621869738240359	0.0007639353442733537	0.0008185288015936854	0.000819004577596812	0.07419597662658665	0.07243114132104377	-5.335932117219236e-05	-0.00027685328101423323	-5.352910890104798e-05	-0.0002777342196920163
2.2669370951380965	0.0006591704029971609	0.0006629419194436376	0.0007070035527865222	0.0007098758992899193	0.0007336537990444532	0.0007359882144459358	0.0007614378142895979	0.0007631844649382587	0.000817724372751425	0.0008181996771148522	0.07419611480779296	0.07243127621068077	-5.297606437093538e-05	-0.00027652095956229306	-5.3144632627240285e-05	-0.0002774008410063311
2.2805965315183476	0.0006585224639353107	0.0006622902761962284	0.0007063086879405525	0.0007091782125337358	0.0007329327924738112	0.0007352649136536292	0.0007606895560370118	0.0007624344889394588	0.0008169209128983324	0.0008173957461451334	0.07419625462917522	0.0724314127014241	-5.259535769897711e-05	-0.00027618797291825703	-5.276271459710852e-05	-0.0002770667950140471
2.294338272874165	0.0006578753049067005	0.0006616394174754754	0.0007056146606452323	0.0007084813667420075	0.0007322126555291742	0.0007345424852539126	0.0007599422008719102	0.0007616854180865817	0.0008161184239856197	0.0008165927866395517	0.07419639611038284	0.07243155081245298	-5.221718530969491e-05	-0.00027585432210502914	-5.238333891360858e-05	-0.00027673208274137107
2.308162815134429	0.0006572289274524594	0.0006609893448316636	0.0007049214725637341	0.000707785363584786	0.00073149338994204	0.0007338209309837887	0.0007591957505972645	0.0007609372541865891	0.0008153169079617769	0.0008157908005472771	0.07419653927129932	0.07243169056318091	-5.184153144169659e-05	-0.00027552000811215116	-5.200648976513844e-05	-0.0002763967051807037
2.3220706572162446	0.0006565833331112719	0.0006603400598126265	0.0007042291253567226	0.0007070902047296096	0.0007307749974413692	0.0007331002525777145	0.0007584502070134808	0.0007601899990438679	0.0008145163667726772	0.000814989789814854	0.07419668413205176	0.0724318319732529	-5.146838041841795e-05	-0.0002751850318954141	-5.163215142528835e-05	-0.0002760606632911389
2.336062301042938	0.0006559385234194567	0.0006596915639638183	0.0007035376206824399	0.000706395891841585	0.0007300574797536725	0.0007323804517676884	0.0007577055719184873	0.0007594436544603217	0.0008137168023616717	0.0008141897563863006	0.07419683071300653	0.07243197506255052	-5.109771664787294e-05	-0.0002748493943770802	-5.1260308252549375e-05	-0.00027572395799832505
2.3501382515621807	0.0006552944999110414	0.0006590438588283938	0.0007028469601967908	0.0007057024265834694	0.0007293408386030982	0.0007316615302833374	0.0007569618471078304	0.0007586982222354606	0.0008129182166696942	0.0008133907022032067	0.0741969790347754	0.07243211985119474	-5.072952462223737e-05	-0.00027451309644496713	-5.089094468962649e-05	-0.0002753865901922725
2.3642990167642037	0.0006546512641178436	0.0006583969459472924	0.0007021571455534277	0.0007050098106157656	0.0007286250757115245	0.0007309434898520158	0.0007562190343747674	0.0007579537041665056	0.0008121206116353638	0.000812592629204847	0.07419712911821842	0.07243226635954964	-5.036378891774135e-05	-0.0002741761389539743	-5.0524045263705686e-05	-0.0002750485607307396
2.378545107700138	0.0006540088175695423	0.0006577508268593013	0.0007014681784038281	0.0007043180455967899	0.0007279101927986385	0.0007302263321988747	0.0007554771355103529	0.0007572101020484612	0.000811323989195077	0.0008117955393282609	0.07419728098444871	0.07243241460822354	-5.000049419445762e-05	-0.0002738385227258888	-5.015959458606542e-05	-0.0002747098704383444
2.392877038500453	0.000653367161793758	0.0006571055031011474	0.0007007800603973846	0.0007036271331827698	0.0007271961915820307	0.0007295100590469659	0.000754736152303534	0.000756467417674224	0.0008105283512831136	0.0008109994345083696	0.07419743465483065	0.07243256461807385	-4.963962519545853e-05	-0.00027350024854683186	-4.9797577351223116e-05	-0.0002743705201035118
2.4072953263935135	0.0006527262983161337	0.0006564609762075676	0.0007000927931814907	0.000702937075027925	0.0007264830737772861	0.000728794672117326	0.0007539960865412477	0.0007557256528346698	0.0008097336998317421	0.0008102043166780724	0.07419759015098801	0.07243271641020806	-4.928116674709007e-05	-0.0002731613171702285	-4.943797833727864e-05	-0.0002740305104824703
2.4218004917242455	0.0006520862286604049	0.0006558172477113876	0.000699406378401619	0.000702247872784549	0.0007257708410980636	0.0007280801731290615	0.0007532569400085056	0.0007549848093187443	0.0008089400367713108	0.0008094101877683445	0.07419774749480529	0.07243287000598904	-4.892510375861109e-05	-0.00027282172931653026	-4.9080782405432066e-05	-0.0002736898422976697
2.436393057972914	0.0006514469543484801	0.000655174319143598	0.000698720817701409	0.0007015595281030947	0.0007250594952561894	0.0007273665637994387	0.000752518714488487	0.0007542448889135545	0.0008081473640303542	0.0008086170497083379	0.07419790670842719	0.07243302542703492	-4.857142122163122e-05	-0.0002724814856716329	-4.8725974499529146e-05	-0.00027334851623714296
2.4510735517740176	0.0006508084769005171	0.0006545321920334362	0.0006980361127227479	0.0007008720426322605	0.0007243490379617428	0.000726653845843974	0.0007517814117626344	0.0007535058934044666	0.0008073556835356912	0.0008078249044254865	0.07419806781426982	0.0724331826952273	-4.822010420982639e-05	-0.0002721405868871818	-4.837353964577337e-05	-0.000273006532954867
2.46584250293529	0.0006501707978350056	0.0006538908679084607	0.0006973522651058631	0.0007001854180190748	0.0007236394709231503	0.0007259420209765219	0.0007510450336107476	0.0007527678245751952	0.0008065649972125323	0.0008070337538456034	0.07419823083501573	0.07243334183270951	-4.787113787890068e-05	-0.00027179903358173774	-4.802346295267046e-05	-0.0002726638930713732
2.4807004444568266	0.0006495339186688325	0.0006532503482946287	0.0006966692764893942	0.0006994996559089791	0.0007229307958472633	0.0007252310909093599	0.0007503095818110672	0.0007520306842078937	0.000805775306984569	0.0008062435998929829	0.07419839579362145	0.07243350286188985	-4.752450746610404e-05	-0.00027145682633994417	-4.7675729610442e-05	-0.0002723205971730813
2.4956479125503126	0.0006488978409173726	0.0006526106347163752	0.0006959871485104885	0.0006988147579459129	0.0007222230144394577	0.0007245210573532831	0.000749575058140379	0.0007512944740832519	0.0008049866147740887	0.0008054544444905016	0.0741985627133218	0.07243366580545005	-4.7180198289885344e-05	-0.00027111396571238844	-4.733032489084854e-05	-0.0002719766458123829
2.510685446658382	0.0006482625660945547	0.0006519717286966895	0.0006953058828048774	0.0006981307257723995	0.0007215161284037119	0.0007238119220176868	0.0007488414643740946	0.0007505591959805843	0.0008041989225020632	0.0008046662895597194	0.07419873161762824	0.07243383068634195	-4.683819574979181e-05	-0.0002707704522162402	-4.6987234146991796e-05	-0.00027163203950830717
2.5258135894740787	0.0006476280957129458	0.0006513336317571926	0.0006946254810069645	0.000697447561029627	0.0007208101394427029	0.0007231036866106575	0.0007481088022863539	0.0007498248516779239	0.0008034122320882582	0.0008038791370209784	0.07419890253033928	0.07243399752779653	-4.649848532581671e-05	-0.0002704262863340856	-4.664644281266242e-05	-0.0002712867787449391
2.54103288696045	0.0006469944312838253	0.0006506963454182186	0.0006939459447499102	0.000696765265357541	0.0007201050492578916	0.0007223963528390649	0.0007473770736501115	0.0007490914429521192	0.0008026265454513319	0.0008030929887935114	0.07419907547553664	0.07243416635332246	-4.6161052578513884e-05	-0.0002700814685155095	-4.630793640240938e-05	-0.0002709408639728905
2.556343888370238	0.0006463615743172617	0.0006500598711988863	0.0006932672756657134	0.00069608384039492	0.0007194008595496088	0.0007216899224086437	0.0007466462802372311	0.0007483589715789199	0.0008018418645089344	0.0008023078467955345	0.07419925047759386	0.07243433718671229	-4.582588314838015e-05	-0.0002697359991756243	-4.5971700511081987e-05	-0.0002705942956089946
2.571747146265715	0.0006457295263221926	0.0006494242106171817	0.0006925894753852979	0.0006954032877794664	0.0007186975720171492	0.000720984397024089	0.0007459164238185785	0.0007476274393330754	0.0008010581911778134	0.000801523712944353	0.0741994275611775	0.07243451005204501	-4.5492962755556976e-05	-0.000269389878695403	-4.5637720813430926e-05	-0.00027024707403563997
2.5872432165386163	0.0006450982888064996	0.0006487893651900333	0.0006919125455385983	0.000694723609147887	0.0007179951883588558	0.0007202797783891399	0.0007451875061641164	0.0007468968479884247	0.0008002755273739129	0.0008007405891564636	0.07419960675125187	0.07243468497369154	-4.5162277199806145e-05	-0.00026904310742273396	-4.530598306397987e-05	-0.00026989919960151987
2.602832658430207	0.0006444678632770855	0.0006481553364333905	0.0006912364877546394	0.0006940448061359832	0.000717293710272208	0.0007195760682066721	0.0007444595290429923	0.000746167199317991	0.0007994938750124736	0.0007999584773476533	0.07419978807308249	0.07243486197631237	-4.4833812359861e-05	-0.0002686956856708944	-4.497647309651201e-05	-0.0002695506726209107
2.6185160345514573	0.0006438382512399542	0.0006475221258623028	0.0006905613036616275	0.0006933668803787309	0.0007165931394539145	0.0007188732681787852	0.0007437324942236361	0.0007454384950940754	0.0007987132360081404	0.0007991773794331047	0.07419997155223682	0.07243504108486917	-4.450755419327032e-05	-0.00026834761371907767	-4.4649176823965964e-05	-0.0002692014933743381
2.6342939109033563	0.0006432094542002839	0.0006468897349909959	0.0006898869948870292	0.0006926898335103671	0.0007158934775999973	0.0007181713800068906	0.000743006403473851	0.000744710737088347	0.0007979336122750564	0.0007983972973274929	0.0742001572145933	0.07243522232462235	-4.4183488736162374e-05	-0.0002679988918131704	-4.43240802379917e-05	-0.00026885166210818823
2.6501668568973313	0.0006425814736625075	0.0006462581653329484	0.0006892135630576582	0.0006920136671644753	0.0007151947264058822	0.0007174704053918026	0.0007422812585609055	0.0007439839270719395	0.0007971550057269698	0.0007976182329450916	0.07420034508634044	0.0724354057211376	-4.386160210276269e-05	-0.00026764952016447574	-4.400116940861051e-05	-0.0002685011790343472
2.666135445375801	0.0006419543111303896	0.0006456274184009732	0.0006885410097997608	0.0006913383829740723	0.0007144968875664888	0.000716770346033827	0.000741557061251629	0.000743258066815543	0.0007963774182773364	0.0007968401881998752	0.07420053519398245	0.07243559130028583	-4.354188048516852e-05	-0.00026729949895012983	-4.368043048403117e-05	-0.0002681500443307838
2.6822002526328483	0.0006413279681071039	0.0006449974957072936	0.0006878693367391011	0.0006906639825716881	0.0007137999627763186	0.000716071203632849	0.0007408338133125057	0.0007425331580894982	0.0007956008518394197	0.0007960631650056184	0.07420072756434401	0.07243577908825527	-4.322431015307479e-05	-0.0002669488283136845	-4.336184969024395e-05	-0.0002677982581414662
2.6983618584350144	0.0006407024460953086	0.0006443683987636197	0.000687198545501042	0.0006899904675894576	0.0007131039537295423	0.0007153729798884236	0.0007401115165097618	0.0007418092026638885	0.0007948253083263919	0.0007952871652759986	0.07420092222457099	0.0724359691115437	-4.29088774534514e-05	-0.0002665975083644412	-4.3045413330777826e-05	-0.0002674458205761676
2.71462084604223	0.0006400777465972262	0.0006437401290812279	0.0006865286377106341	0.0006893178396591992	0.0007124088621200905	0.0007146756764998633	0.000739390172609467	0.0007410862023086333	0.0007940507896514404	0.0007945121909247004	0.07420111920213877	0.07243616139697184	-4.259556881012344e-05	-0.0002662455391773677	-4.273110778623551e-05	-0.00026709273170982817
2.730977802228858	0.0006394538711147199	0.0006431126881710402	0.0006858596149926978	0.0006886461004125064	0.0007117146896417429	0.0007139792951663315	0.0007386697833776213	0.0007403641587935862	0.0007932772977278668	0.0007937382438655178	0.07420131852485257	0.07243635597168309	-4.228437072351099e-05	-0.00026589292079320925	-4.24189195141339e-05	-0.00026673899158374814
2.747433317304874	0.0006388308211493737	0.0006424860775436993	0.0006851914789719138	0.0006879752514808282	0.0007110214379882182	0.0007132838375869259	0.0007379503505802554	0.0007396430738886212	0.0007925048344691927	0.0007929653260124539	0.07420152022085134	0.07243655286314606	-4.197526977050073e-05	-0.0002655396532191545	-4.210883504863691e-05	-0.0002663846002050607
2.763987985137163	0.0006382085982025632	0.0006418602987096478	0.0006845242312728966	0.0006873052944955556	0.0007103291088532578	0.0007125893054607723	0.0007372318759835142	0.0007389229493637324	0.0007917334017892561	0.0007921934392798258	0.074201724318616	0.07243675209916318	-4.1668252603807576e-05	-0.0002651857364275034	-4.180084099989975e-05	-0.00026602955754548296
2.780642403170963	0.000637587203775543	0.0006412353531792099	0.0006838578735202941	0.0006866362310881121	0.0007096377039307253	0.0007118957004871158	0.0007365143613537636	0.0007382037869891287	0.0007909630016023245	0.0007914225855823715	0.0742019308469689	0.07243695370786958	-4.1363305951898355e-05	-0.0002648311703566386	-4.1494924054301385e-05	-0.00026567386354411915
2.797397172451417	0.000636966639369513	0.0006406112424626611	0.0006831924073388591	0.0006859680628900269	0.0007089472249146833	0.0007112030243654002	0.0007357978084576697	0.0007374855885353183	0.0007901936358231855	0.0007906527668353406	0.074202139835079	0.0724371577177418	-4.106041661861362e-05	-0.00026447595491085885	-4.1191070973604915e-05	-0.0002653175181044076
2.8142528976452668	0.0006363469064857084	0.000639987968070316	0.0006825278343535464	0.0006853007915330376	0.0007082576734994951	0.0007105112787953747	0.0007350822190623082	0.000736768355773218	0.0007894253063672624	0.0007898839849546134	0.07420235131246945	0.07243736415759693	-4.0759571482740925e-05	-0.0002641200899594909	-4.08892685948431e-05	-0.00026496052109523105
2.831210187062679	0.0006357280066254662	0.0006393655315125996	0.0006818641561895871	0.000684634418649159	0.000707569051379905	0.0007098204654771667	0.0007343675949352443	0.0007360520904742322	0.0007886580151507068	0.0007891162418567912	0.07420256530901781	0.0724375730566016	-4.046075749788991e-05	-0.00026376357533805517	-4.058950383018997e-05	-0.00026460287235219315
2.848269652679189	0.0006351099412903122	0.0006387439343001309	0.0006812013744725849	0.0006839689458707826	0.0007068813602511346	0.0007091305861113838	0.0007336539378446375	0.0007353367944103595	0.000787891764090511	0.000788349539459308	0.07420278185496038	0.0724377844442723	-4.0163961692089856e-05	-0.0002634064108477663	-4.029176366632248e-05	-0.0002642445716753705
2.865431910157798	0.00063449271198203	0.0006381231779437942	0.0006805394908285907	0.0006833043748307514	0.0007061946018089654	0.0007084416423991962	0.0007329412495593283	0.0007346224693542777	0.0007871265551046032	0.0007875838796805273	0.0742030009809008	0.07243799835048269	-3.9869171167453143e-05	-0.00026304859625536636	-3.999603516435454e-05	-0.00026388561883097794
2.882697578871184	0.0006338763202027474	0.0006375032639548252	0.0006798785068841977	0.0006826407071624528	0.0007055087777498364	0.0007077536360424314	0.0007322295318489375	0.0007339091170794443	0.0007863623901119576	0.0007868192644398508	0.07420322271780835	0.07243821480546628	-3.957637309984219e-05	-0.00026269013129287533	-3.970230545934095e-05	-0.0002635260135503137
2.900067281924058	0.0006332607674550068	0.0006368841938448843	0.0006792184242666191	0.0006819779444999022	0.0007048238897709271	0.0007070665687436618	0.000731518786483958	0.0007331967393601886	0.0007855992710326941	0.0007860556956578203	0.07420344709702864	0.07243843383982021	-3.928555473865086e-05	-0.000262331015658257	-3.941056176005528e-05	-0.0002631657555301481
2.9175416461756507	0.0006326460552418496	0.0006362659691261375	0.0006785592446037788	0.0006813160884778295	0.0007041399395702523	0.0007063804422062972	0.0007308090152358495	0.0007324853379718078	0.0007848371997881849	0.0007852931752562222	0.07420367415028266	0.07243865548451074	-3.899670340631878e-05	-0.0002619712490144477	-3.9120791348618705e-05	-0.00026280484443227947
2.9351213022623317	0.0006320321850668912	0.0006356485913113349	0.0006779009695243971	0.0006806551407317648	0.0007034569288467509	0.0007056952581346744	0.0007301002198771372	0.0007317749146906617	0.0007840761783011592	0.0007845317051581918	0.07420390390967604	0.07243887977087862	-3.870980649820291e-05	-0.00026161083099005	-3.883298158037854e-05	-0.00026244327988506067
2.952806884620376	0.0006314191584343976	0.0006350320619138859	0.0006772436006580725	0.0006799951028981232	0.0007027748593003753	0.0007050110182341433	0.0007293924021814998	0.000731065471294264	0.0007833162084958035	0.0007837712872883136	0.0742041364077001	0.07243910673064073	-3.84248514822029e-05	-0.00026124976117952725	-3.854711988328027e-05	-0.00026208106148095656
2.970599031508854	0.0006308069768493664	0.0006344163824479439	0.0006765871396353714	0.0006793359766142946	0.0007020937326321806	0.0007043277242111662	0.0007286855639238687	0.0007303570095613842	0.0007825572922978693	0.000783011923572734	0.0742043716772375	0.07243933639589745	-3.814182589836554e-05	-0.00026088803914209313	-3.826319375765941e-05	-0.00026171818877754327
2.9884983850326714	0.0006301956418176032	0.00063380155442848	0.0006759315880879131	0.0006786777635187282	0.000701413550544419	0.000703645377773402	0.0007279797068805241	0.0007296495312721378	0.0007817994316347782	0.000782253615939258	0.07420460975156898	0.07243956879913485	-3.7860717358673135e-05	-0.00026052566440271097	-3.798119077618248e-05	-0.0002613546612989792
3.006505591165733	0.0006295851548458002	0.0006331875793713621	0.0006752769476484527	0.000678020465251015	0.0007007343147406242	0.0007029639806297958	0.000727274832829184	0.0007289430382080814	0.000781042628435722	0.0007814963663174552	0.07420485066437511	0.07243980397323355	-3.758151354663411e-05	-0.00026016263645156634	-3.770109858315315e-05	-0.00026099047853359036
3.0246212997742656	0.0006289755174416161	0.0006325744587934387	0.000674623219950975	0.0006773640834519833	0.0007000560269257095	0.0007022835344906768	0.0007265709435491091	0.0007282375321523125	0.0007802868846317754	0.0007807401766387708	0.07420509444974299	0.07244004195146703	-3.7304202216970755e-05	-0.00025979895474334547	-3.742290489430061e-05	-0.0002606256399343143
3.0428461646402667	0.0006283667311137528	0.0006319621942126107	0.0006739704066307733	0.0006767086197637776	0.0006993786888060533	0.0007016040410678441	0.0007258680408211907	0.0007275330148895617	0.0007795322021559952	0.0007799850488366238	0.07420534114217092	0.07244028276751265	-3.7028771195470045e-05	-0.00025943461869906703	-3.714659749668586e-05	-0.00026026014492047667
3.0611808434850984	0.0006277587973720332	0.0006313507871479169	0.0006733185093245372	0.0006760540758299476	0.0006987023020895897	0.0007009255020746574	0.0007251661264280471	0.0007268294882062882	0.0007787785829435248	0.0007792309848465148	0.07420559077657352	0.07244052645545261	-3.6755208378466686e-05	-0.00025906962770438913	-3.6872164248101524e-05	-0.0002598939928754873
3.079625997993227	0.0006271517177274829	0.0006307402391196092	0.0006726675296704433	0.0006754004532955377	0.0006980268684859033	0.0007002479192261325	0.0007244652021541238	0.0007261269538907788	0.0007780260289317063	0.0007784779866061328	0.07420584338828581	0.07244077304978025	-3.6483501732569035e-05	-0.00025870398110972026	-3.659959307693306e-05	-0.0002595271831482837
3.0981822938360946	0.0006265454936924043	0.0006301305516492306	0.0006720174693082371	0.0006747477538071688	0.0006973523897063178	0.0006995712942390271	0.000723765269785784	0.0007254254137332393	0.0007772745420601784	0.0007777260560554572	0.07420609901306838	0.07244102258540526	-3.6213639294464806e-05	-0.00025833767823127407	-3.6328871981787525e-05	-0.00025915971505269253
3.116850400696155	0.0006259401267804602	0.0006295217262596996	0.0006713683298793217	0.0006740959790131298	0.0006966788674639857	0.0006988956288319369	0.0007230663311114077	0.0007247248695258947	0.0007765241242709879	0.0007769751951368677	0.07420635768711402	0.07244127509765785	-3.594560917044576e-05	-0.0002579707183495705	-3.605998903104951e-05	-0.0002587915878667635
3.135630992291033	0.0006253356185067489	0.0006289137644753856	0.000670720113026845	0.0006734451305634649	0.0006960063034739845	0.0006982209247253868	0.0007223683879214889	0.000724025323063086	0.000775774777508694	0.0007762254057952493	0.07420661944705277	0.07244153062229482	-3.567939953613361e-05	-0.00025760310071004655	-3.579293236278744e-05	-0.0002584228008339351
3.1545247463978408	0.0006247319703878858	0.0006283066678221894	0.0006700728203957863	0.0006727952101100584	0.0006953346994534043	0.0006975471836419204	0.0007216714420087285	0.0007233267761413632	0.0007750265037204738	0.0007754766899780967	0.07420688432995405	0.07244178919550308	-3.541499863633432e-05	-0.00025723482452397195	-3.5527690184371935e-05	-0.00025805335316267386
3.1735323448776414	0.000624129183942079	0.0006277004378276208	0.0006694264536330418	0.0006721462193067206	0.0006946640571214385	0.0006968744073061926	0.0007209754951681325	0.0007226292305595827	0.0007742793048562284	0.0007747290496356212	0.07420715237333649	0.07244205085390797	-3.5152394784465635e-05	-0.00025686588896650653	-3.526425077203868e-05	-0.00025768324402583587
3.192654473700048	0.0006235272606892113	0.000627095076020882	0.0006687810143875146	0.000671498159809282	0.0006939943781994805	0.0006962025974450631	0.0007202805491971098	0.0007219326881190082	0.0007735331828686922	0.0007739824867208601	0.0742074236151697	0.07244231563457494	-3.489157636241483e-05	-0.00025649629317817113	-3.5002602470701055e-05	-0.00025731247256102763
3.211891822967991	0.0006229262021509177	0.0006264905839329432	0.0006681365043101973	0.0006708510332756734	0.0006933256644112093	0.0006955317557876868	0.0007195866058955655	0.0007212371506234008	0.0007727881397135353	0.0007732370031897781	0.07420769809388356	0.07244258357501637	-3.463253182007381e-05	-0.00025612603626340436	-3.474273369353728e-05	-0.000256941037870162
3.2312450869426166	0.000622326009850668	0.0006258869630966265	0.0006674929250542691	0.0006702048413660205	0.0006926579174826906	0.0006948618840656097	0.000718893667066006	0.000720542619879125	0.0007720441773494794	0.0007724926010013825	0.07420797584836882	0.07244285471319885	-3.43752496752385e-05	-0.00025575511729206135	-3.448463292176837e-05	-0.00025656893901998545
3.2507149640683446	0.0006217266853138395	0.0006252842150466821	0.0006668502782751711	0.0006695595857427262	0.000691991139142457	0.0006941929840128562	0.0007182017345136247	0.0007198490976952372	0.0007713012977383932	0.0007717492821178227	0.07420825691798656	0.07244312908754443	-3.411971851318557e-05	-0.00025538353529896973	-3.422828870434241e-05	-0.00025619617504207826
3.2703021569980693	0.0006211282300678021	0.00062468234131987	0.0006662085656307011	0.0006689152680705618	0.0006913253311216107	0.0006935250573660255	0.0007175108100464075	0.0007191565858835893	0.0007705595028454083	0.000771007048504501	0.07420854134257364	0.07244340673694132	-3.386592698622834e-05	-0.00025501128928237526	-3.3973689657514766e-05	-0.0002558227449319661
3.2900073726185273	0.0006205306456419967	0.0006240813434550398	0.0006655677887811025	0.0006682718900167545	0.0006906604951539117	0.0006928581058643834	0.0007168208954752286	0.0007184650862589238	0.0007698187946390253	0.0007702659021301812	0.0742088291624447	0.07244368770074519	-3.361386381361964e-05	-0.00025463837820577373	-3.37208244646052e-05	-0.0002554486476497031
3.3098313220758016	0.0006199339335680129	0.0006234812229932113	0.0006649279493891476	0.0006676294532510763	0.0006899966329758701	0.0006921921312499557	0.000716131992613947	0.0007177746006389724	0.0007690791750912207	0.0007695258449670954	0.07420912041840363	0.07244397201878663	-3.336351778113547e-05	-0.00025426480099702276	-3.346968187570645e-05	-0.0002550738821196774
3.329774720800988	0.0006193380953796706	0.0006228819814776531	0.0006642890491202282	0.0006669879594459315	0.0006893337463268403	0.0006915271352676204	0.0007154441032795048	0.0007170851308445537	0.0007683406461775554	0.000768786878991051	0.07420941515174573	0.07244425973137648	-3.3114877740741955e-05	-0.00025389055654817527	-3.322025070735812e-05	-0.0002546984472307501
3.349838288536016	0.0006187431326130992	0.0006222836204539641	0.000663651089642445	0.0006663474102764446	0.0006886718369491139	0.0006908631196652013	0.0007147572292920268	0.0007163966786996714	0.0007676032098772848	0.0007680490061815423	0.07420971340426405	0.07244455087931335	-3.286793261036286e-05	-0.00025351564371578483	-3.297251984218236e-05	-0.0002543223418356999
3.370022749359618	0.0006181490468068161	0.0006216861414701553	0.0006630140726266928	0.000665707807420552	0.0006880109065880116	0.0006902000861935626	0.0007140713724749142	0.0007157092460316136	0.0007668668681734637	0.0007673122285218557	0.0742100152182545	0.07244484550388619	-3.2622671373425116e-05	-0.0002531400613202395	-3.272647822854732e-05	-0.00025394556475102914
3.390328831713469	0.0006175558395018117	0.0006210895460767302	0.0006623779997467549	0.0006650691525590902	0.0006873509569919809	0.0006895380366067036	0.0007133865346549531	0.0007150228346710527	0.0007661316230530628	0.000766576547999184	0.07421032063652645	0.07244514364688334	-3.237908307873391e-05	-0.00025276380814642785	-3.248211488044578e-05	-0.00025356811475824026
3.4107572684284713	0.0006169635122416217	0.0006204938358267607	0.0006617428726793831	0.0006644314473758807	0.0006866919899126819	0.0006888769726618467	0.0007127027176623997	0.0007143374464521395	0.0007653974765070683	0.0007658419666047284	0.07421062970240354	0.0724454453505973	-3.2137156840070236e-05	-0.0002523868829436837	-3.223941887697812e-05	-0.00025318999060222613
3.431308796751202	0.0006163720665724148	0.0006198990122759754	0.0006611086931043936	0.0006637946935578259	0.0006860340071050884	0.0006882168961195401	0.0007120199233310897	0.0007136530832126084	0.0007646644305305986	0.0007651084863338138	0.0742109424597334	0.07244575065783099	-3.189688183576067e-05	-0.00025200928442417614	-3.1998379362081775e-05	-0.0002528111909916031
3.4519841583705158	0.0006157815040430701	0.0006193050769828352	0.0006604754627047564	0.0006631588927949936	0.0006853770103275806	0.0006875578087437448	0.000711338153498535	0.0007129697467938723	0.0007639324871230143	0.0007643761091859958	0.07421125895289132	0.072446059611903	-3.1658247308649634e-05	-0.00025163101126565723	-3.175898554434384e-05	-0.00025243171459951586
3.47278409944432	0.0006151918262052539	0.0006187120315086154	0.0006598431831666759	0.0006625240467807086	0.000684721001342032	0.0006868997123019323	0.0007106574100060168	0.0007122874390411233	0.0007632016482880191	0.0007636448371651719	0.0742115792267897	0.0724463722566545	-3.142124256551304e-05	-0.0002512520621084646	-3.152122669651189e-05	-0.00025205156006216645
3.4937093706264992	0.0006146030346135091	0.0006181198774174894	0.0006592118561796938	0.0006618901572116427	0.0006840659819139168	0.00068624260856518	0.0007099776946986971	0.0007116061618034342	0.0007624719160337855	0.0007629146722796907	0.07421190332688066	0.07244668863645674	-3.118585697685708e-05	-0.00025087243555699246	-3.128509215532052e-05	-0.0002516707259800077
3.514760727094002	0.0006140151308253274	0.0006175286162766061	0.0006585814834367645	0.0006612572257879017	0.000683411953812391	0.0006855864993082623	0.0007092990094257062	0.0007109259169338549	0.0007617432923730502	0.0007621856165424631	0.07421223129916844	0.07244700879621684	-3.095207997670657e-05	-0.0002504921301800245	-3.105057132113051e-05	-0.00025128921091682743
3.535938928574102	0.000613428116401235	0.0006169382496561753	0.000657952066634356	0.000660625254213121	0.0006827589188103971	0.0006849313863097506	0.0007086213560402508	0.0007102467062895164	0.0007610157793232356	0.0007614576719710744	0.07421256319020815	0.07244733278138145	-3.071990106211231e-05	-0.0002501111445092352	-3.081765365757841e-05	-0.00025090701339972044
3.557244739371806	0.0006128419929048716	0.0006163487791295463	0.0006573236074725331	0.0006599942441945515	0.0006821068786847526	0.0006842772713521049	0.0007079447363997107	0.00070956853173173	0.0007602893789065552	0.0007607308405878931	0.07421289904711985	0.07244766063794815	-3.048930979300188e-05	-0.0002497294770403835	-3.058632869134409e-05	-0.0002505241319195606
3.578678928397448	0.0006122567619030738	0.0006157602062732925	0.00065669610765505	0.0006593641974431516	0.0006814558352162493	0.0006836241562217713	0.0007072691523657409	0.0007088913951260868	0.0007595640931501288	0.0007600051244201851	0.07421323891759214	0.07244799241246867	-3.0260295791693925e-05	-0.0002493471262318969	-3.0356586011821146e-05	-0.00025014056493063985
3.600242269194432	0.0006116724249659544	0.000615172532667289	0.000656069568889443	0.0006587351156736769	0.0006808057901897483	0.0006829720427092753	0.0007065946058043729	0.0007082152983425591	0.0007588399240860929	0.0007592805255002224	0.07421358284988722	0.07244832815205685	-3.003284874284612e-05	-0.0002489640905066204	-3.0128415270776893e-05	-0.00024975631085033534
3.6219355399671502	0.0006110889836669836	0.0006145857598947996	0.0006554439928871152	0.0006581070006047735	0.0006801567453942711	0.0006823209326093208	0.0007059210985861119	0.0007075402432556032	0.0007581168737517106	0.0007585570458653982	0.07421393089285072	0.07244866790439483	-2.9806958392971164e-05	-0.0002485803682504839	-2.9901806182060925e-05	-0.0002493713680591092
3.643759523609069	0.0006105064395830723	0.0006139998895425564	0.0006548193813634309	0.0006574798539590662	0.0006795087026231009	0.000681670827720884	0.0007052486325860425	0.0007068662317442588	0.0007573949441894887	0.0007578346875583374	0.07421428309591917	0.07244901171774104	-2.9582614550107203e-05	-0.00024819595781228054	-2.9676748521341445e-05	-0.00024898573490103604
3.6657150077309777	0.0006099247942946531	0.000613414923200841	0.0006541957360378054	0.0006568536774632506	0.0006788616636738753	0.0006810217298473098	0.0007045772096839272	0.0007061932656922505	0.0007566741374472857	0.000757113452627009	0.07421463950912548	0.07244935964093557	-2.935980708362873e-05	-0.000247810857504166	-2.9453232125753112e-05	-0.000248599409682998
3.6878027846894206	0.000609344049385761	0.0006128308624635686	0.0006535730586337982	0.0006562284728481862	0.0006782156303486846	0.0006803736407964091	0.0007039068317643098	0.0007055213469880914	0.0007559544555784289	0.0007563933431248395	0.07421500018310397	0.0724497117234078	-2.9138525923783423e-05	-0.00024742506560065936	-2.9231246893513668e-05	-0.0002482123906741296
3.710023651615288	0.0006087642064441206	0.0006122477089283745	0.0006529513508792039	0.0006556042418489885	0.0006775706044541698	0.0006797265623805579	0.0007032375007166202	0.0007048504775251881	0.0007552359006418287	0.0007556743611108324	0.07421536516910338	0.07245006801518553	-2.8918761061657444e-05	-0.0002470385803406139	-2.9010782783831998e-05	-0.0002478246761073999
3.732378410442586	0.0006081852670612195	0.0006116654641966866	0.0006523306145061371	0.0006549809862051146	0.0006769265878016113	0.0006790804964167877	0.0007025692184352672	0.0007041806592019335	0.0007545184747020839	0.000754956508649668	0.07421573451898991	0.0724504285668991	-2.8700502548649823e-05	-0.00024665139992510743	-2.8791829816469244e-05	-0.0002474362641784744
3.7548678679373717	0.0006076072328323977	0.0006110841298738193	0.0006517108512511349	0.0006543587076604641	0.0006762835822070361	0.0006784354447268893	0.0007019019868197522	0.0007035118939218199	0.0007538021798296062	0.0007542397878118314	0.07421610828525464	0.07245079342979027	-2.8483740496165408e-05	-0.0002462635225176646	-2.857437807134329e-05	-0.0002470471530448548
3.777492835726878	0.0006070301053569284	0.0006105037075690505	0.0006510920628552392	0.0006537374079634664	0.000675641589491308	0.000677791409137509	0.000701235807774765	0.0007028441835935377	0.000753087018100729	0.0007535242006737196	0.07421648652102535	0.07245116265571994	-2.8268465075427518e-05	-0.00024587494624481177	-2.8358417688409063e-05	-0.00024665734082718327
3.8002541303288	0.0006064538862381004	0.0006099241988957067	0.0006504742510640961	0.0006531170888671738	0.0006750006114802293	0.0006771483914802433	0.00070057068321029	0.0007021775301310774	0.0007523729915978248	0.0007528097493177581	0.07421686928006756	0.0724515362971737	-2.8054666517068547e-05	-0.0002454856691951057	-2.8143938867266488e-05	-0.0002462668256084377
3.823152573180761	0.0006058785770833026	0.0006093456054712468	0.0006498574176280447	0.0006524977521293554	0.0006743606500046377	0.0006765063935917416	0.0006999066150417104	0.0007015119354538369	0.0007516601024094195	0.0007520964358325167	0.07421725661679926	0.07245191440727267	-2.7842335111001593e-05	-0.0002450956894207157	-2.793093186689681e-05	-0.0002458756054344591
3.8461889906699622	0.0006053041795041007	0.0006087679289173429	0.000649241564302207	0.0006518793995125862	0.0006737217069004994	0.0006758654173137976	0.0006992436051899063	0.0007008474014867198	0.0007509483526303044	0.0007513842623128212	0.07421764858629383	0.07245229703977933	-2.76314612059278e-05	-0.0002447050049354249	-2.7719387005270546e-05	-0.00024548367831245255
3.8693642141629967	0.0006047306951163316	0.0006081911708599703	0.0006486266928465878	0.0006512620327843497	0.000673083784009016	0.0006752254644934585	0.0006985816555813677	0.0007001839301602483	0.0007502377443616599	0.000750673230859877	0.07421804524429118	0.07245268424910319	-2.742203520911604e-05	-0.0002443136137153523	-2.7509294659146255e-05	-0.0002450910422122088
3.892679080035866	0.0006041581255401752	0.0006076153329294852	0.0006480128050261615	0.0006506456537171195	0.0006724468831767146	0.000674586536983112	0.0006979207681482888	0.0006995215234106582	0.0007495282797111637	0.0007499633435813766	0.07421844664720051	0.0724530760903137	-2.7214047586158335e-05	-0.0002439215136990358	-2.7300645263806864e-05	-0.00024469769506621497
3.9161344297041563	0.0006035864724002458	0.0006070404167607111	0.0006473999026109676	0.0006500302640884609	0.0006718110062555531	0.0006739486366405934	0.0006972609448286811	0.0006988601831800092	0.000748819960793113	0.0007492546025916207	0.0742188528521169	0.0724534726191435	-2.700748886049799e-05	-0.00024352870278634975	-2.709342931251843e-05	-0.0002443036347673788
3.9397311096534064	0.0006030157373256758	0.0006064664239930276	0.0006467879873762078	0.0006494158656811253	0.000671176155103017	0.0006733117653292852	0.0006966021875664767	0.0006981999114162915	0.0007481127897285423	0.0007485470100116387	0.07421926391682233	0.07245387389199753	-2.6802349613412255e-05	-0.0002431351788402536	-2.688763735658392e-05	-0.00024390885917180416
3.963469971469652	0.0006024459219501927	0.0006058933562704457	0.0006461770611023315	0.0006488024602831372	0.0006705423315822157	0.0006726759249182094	0.0006959444983116263	0.0006975407100735248	0.0007474067686453331	0.0007478405679692965	0.0742196798997959	0.0724542799659638	-2.6598620483498855e-05	-0.00024274093968507104	-2.6683260004826265e-05	-0.00024351336609723662
3.987351871870168	0.0006018770279122113	0.0006053212152417011	0.0006455671255751367	0.0006481900496878967	0.0006699095375619868	0.0006720411172821357	0.0006952878790202152	0.0006968825811118717	0.0007467018996783408	0.0007471352785994241	0.07422010086022675	0.07245469089882041	-2.639629216639669e-05	-0.00024234598310646227	-2.6480287923291712e-05	-0.00024311715332236972
4.01137767273438	0.0006013090568549134	0.0006047500025603356	0.0006449581825858638	0.0006475786356942691	0.0006692777749169942	0.0006714073443016765	0.0006946323316545621	0.000696225526497736	0.0007459981849695087	0.0007464311440439268	0.07422052685801359	0.07245510674903916	-2.619535541455685e-05	-0.00024195030685197905	-2.6278711834987895e-05	-0.00024272021858748327
4.035548241134971	0.0006007420104263366	0.0006041797198847837	0.0006443502339312884	0.0006469682201066848	0.0006686470455278291	0.000670774607863393	0.0006939778581833304	0.000695569548203879	0.0007452956266679883	0.0007457281664519105	0.07422095795378264	0.07245552757580263	-2.5995801036985886e-05	-0.000241553908631148	-2.607852251965831e-05	-0.00024232255959472093
4.059864449369175	0.0006001758902794514	0.0006036103688784547	0.0006437432814138137	0.0006463588047352271	0.0006680173512811066	0.0006701429098598876	0.0006933244605816282	0.0006949146482095147	0.000744594226930255	0.0007450263479797921	0.07422139420889144	0.07245595343900543	-2.5797619898841606e-05	-0.00024115678611436042	-2.5879710813447518e-05	-0.0002419241740075906
4.08432717499025	0.0005996106980722562	0.0006030419512098228	0.000643137326841572	0.000645750391395735	0.0006673886940695739	0.0006695122521899133	0.0006926721408311227	0.0006942608285004268	0.000743893987920233	0.0007443256907914277	0.07422183568543748	0.07245638439926773	-2.560080292117288e-05	-0.00024075893693301098	-2.5682267608496956e-05	-0.00024152505944979863
4.108937300839158	0.0005990464354678559	0.0006024744685525114	0.0006425323720285157	0.000645142981909897	0.0006667610757922056	0.0006688826367584718	0.000692020900920143	0.0006936080910690722	0.0007431949118094119	0.0007436261970582272	0.07422228244626908	0.07245682051794027	-2.5405341080746158e-05	-0.00024036035868063577	-2.5486183852846053e-05	-0.00024112521350724836
4.133695715076422	0.0005984831041345471	0.0006019079225853766	0.0006419284187945114	0.0006445365781053432	0.0006661344983543056	0.0006682540654769131	0.0006913707428437872	0.0006929564379146857	0.0007424970007769664	0.0007429278689592761	0.07422273455499416	0.0724572618571152	-2.5211225409580568e-05	-0.00023996104891099712	-2.529145054996039e-05	-0.00024072463372576403
4.15860331121418	0.0005979207057459082	0.0006013423149925987	0.0006413254689654409	0.0006439311818157498	0.0006655089636676129	0.0006676265402630446	0.0006907216686040346	0.0006923058710433965	0.0007418002570098803	0.0007422307086814578	0.0742231920759891	0.07245770847963465	-2.5018446994748422e-05	-0.0002395610051388608	-2.509805875857904e-05	-0.00024032331761245085
4.183660988148428	0.0005973592419808822	0.0006007776474637629	0.0006407235243732947	0.0006433267948809262	0.0006648844736503994	0.0006670000630412241	0.0006900736802098506	0.0006916563924683283	0.0007411046827030665	0.0007415347184195716	0.07422365507440698	0.0724581604491018	-2.4826996978095928e-05	-0.000239160224839996	-2.490599959242834e-05	-0.0002399212626357783
4.208869650191461	0.0005967987145238632	0.0006002139216939492	0.0006401225868562676	0.0006427234191469179	0.0006642610302275755	0.0006663746357424687	0.0006894267796772965	0.0006910080042097109	0.0007404102800594881	0.0007408399003764554	0.07422412361618942	0.072458617829886	-2.4636866555917056e-05	-0.00023875870545050915	-2.471526421969801e-05	-0.00023951846622288775
4.2342302071045115	0.0005962391250647841	0.0005996511393838223	0.0006395226582588582	0.000642121056466107	0.0006636386353307916	0.000665750260304561	0.0006887809690296397	0.0006903607082949961	0.0007397170512902816	0.0007401462567631141	0.07422459776807384	0.07245908068713466	-2.4448046978741908e-05	-0.00023835644436762116	-2.4525843863093186e-05	-0.00023911492576297877
4.259743574130585	0.0005956804752991994	0.00059908930223971	0.0006389237404319617	0.0006415197086972982	0.0006630172908985389	0.0006651269386721415	0.0006881362502974584	0.000689714506758954	0.0007390249986148774	0.000739453789798829	0.07422507759760319	0.0724595490867831	-2.4260529550948137e-05	-0.00023795343894850163	-2.4337729799336558e-05	-0.0002387106386049498
4.285410672027485	0.0005951227669283782	0.0005985284119737028	0.0006383258352329734	0.0006409193777058305	0.0006623969988762584	0.0006645046727968261	0.0006874926255187606	0.0006890694016437984	0.0007383341242611278	0.0007387625017112965	0.07422556317313875	0.07246002309556349	-2.4074305630469514e-05	-0.00023754968651010233	-2.4150913358868265e-05	-0.00023830560205734264
4.311232427101037	0.0005945660016593864	0.0005979684703037304	0.0006377289445258819	0.0006403200653636655	0.0006617777612164412	0.0006638834646372992	0.0006868500967390868	0.0006884253949992852	0.0007376444304654275	0.0007380723947367399	0.07422605456386636	0.0724605027810132	-2.38893666286797e-05	-0.00023714518433046172	-2.3965385925755686e-05	-0.00023789981338984134
4.337209771238533	0.0005940101812051746	0.000597409478953656	0.0006371330701813682	0.0006397217735494902	0.0006611595798787317	0.0006632633161594236	0.0006862086660116219	0.0006877824888828295	0.0007369559194728369	0.0007373834711200374	0.07422655183980705	0.07246098821148625	-2.3705704009911732e-05	-0.00023673992964695634	-2.3781138937138332e-05	-0.00023749326983069086
4.363343641942354	0.0005934553072846691	0.0005968514396533637	0.0006365382140769065	0.0006391245041488165	0.0006605424568300361	0.0006626442293363465	0.0006855683353973118	0.0006871406853596169	0.0007362685935372106	0.0007366957331148512	0.07422705507183058	0.07246147945616263	-2.3523309291293218e-05	-0.00023633391965696693	-2.3598163883158454e-05	-0.0002370859685686122
4.389634982363801	0.0005929013816228544	0.0005962943541388447	0.0006359443780968582	0.0006385282590540756	0.0006599263940446226	0.0006620262061486	0.0006849291069649665	0.0006864999865027114	0.0007355824549213184	0.0007360091829837442	0.07422756433166101	0.07246197658505975	-2.3342174042425418e-05	-0.00023592715151771193	-2.3416452306596752e-05	-0.0002366779067517477
4.416084741337141	0.0005923484059508662	0.00059573822415229	0.0006353515641325753	0.0006379330401647246	0.0006593113935042316	0.000661409248584212	0.0006842909827913786	0.0006858603943931721	0.0007348975058969741	0.0007353238229983128	0.0742280796918902	0.07246247966903865	-2.3162289885079665e-05	-0.00023551962234555357	-2.3235995802593085e-05	-0.0002362690814877444
4.442693873413836	0.000591796382006077	0.0005951830514421734	0.000634759774082498	0.00063733884938734	0.0006586974571981774	0.0006607933586388073	0.0006836539649614329	0.0006852219111201629	0.000734213748745161	0.0007346396554393083	0.07422860122598662	0.07246298877981919	-2.2983648492961445e-05	-0.00023511132921649747	-2.305678601833075e-05	-0.00023585948984300442
4.469463338897009	0.000591245311532187	0.0005946288377633492	0.000634169009852257	0.0006367456886357236	0.0006580845871234583	0.0006601785383157209	0.0006830180555682228	0.0006845845387810681	0.0007335311857561596	0.0007339566825967696	0.07422912900830733	0.07246350398998612	-2.280624159142243e-05	-0.00023470226916585957	-2.2878814652826582e-05	-0.00023544912884346236
4.49639410387609	0.0005906951962793085	0.0005940755848771336	0.0006335792733547669	0.0006361535598309975	0.0006574727852848581	0.0006595647896260964	0.0006823832567131563	0.000683948279481602	0.0007328498192296724	0.0007332749067701429	0.07422966311410825	0.07246402537300249	-2.263006095717425e-05	-0.00023429243918796083	-2.2702073456651664e-05	-0.00023503799547425208
4.523487140261684	0.0005901460380040611	0.0005935232945513991	0.000632990566510336	0.0006355624649017096	0.0006568620536950584	0.0006589521145890002	0.0006817495705060784	0.0006833131353359279	0.0007321696514749558	0.0007325943302684152	0.07423020361955374	0.07246455300321966	-2.2455098417995326e-05	-0.00023388183623604397	-2.2526554231575707e-05	-0.00023462608667890184
4.550743425820648	0.0005895978384696562	0.0005929719685606635	0.0006324028912467586	0.0006349724057839311	0.0006562523943747409	0.0006583405152315244	0.0006811169990653782	0.0006826791084667664	0.0007314906848109435	0.0007319149554102395	0.07423075060173014	0.07246508695588617	-2.2281345852491474e-05	-0.0002334704572223012	-2.2352248830332863e-05	-0.0002342133993595008
4.578163944211368	0.0005890505994459901	0.0005924216086861814	0.0006318162494994222	0.0006343833844213631	0.0006556438093526998	0.0006577299935889003	0.0006804855445181091	0.0006820462010055193	0.000730812921566382	0.0007312367845240682	0.07423130413865543	0.07246562730716331	-2.2108795189747232e-05	-0.00023305829901706931	-2.2179149156389272e-05	-0.00023379993037717095
4.605749685019276	0.0005885043227097316	0.0005918722167160313	0.0006312306432114066	0.0006337954027654315	0.0006550363006659473	0.0006571205517045992	0.0006798552090001007	0.0006814144150923721	0.0007301363640799555	0.0007305598199482748	0.07423186430929023	0.07246617413412933	-2.1937438409138504e-05	-0.00023264535844930156	-2.200724716357183e-05	-0.0002333856765505682
4.633501643792551	0.0005879590100444149	0.000591323794445214	0.0006306460743335863	0.0006332084627753995	0.0006544298703598234	0.0006565121916304516	0.0006792259946560758	0.0006807837528764255	0.0007294610147004183	0.0007298840640312952	0.07423243119355015	0.0724667275147968	-2.1767267540079294e-05	-0.00023223163230706723	-2.18365348559086e-05	-0.00023297063465738121
4.6614208220780515	0.0005874146632405265	0.0005907763436757321	0.0006300625448247304	0.0006326225664184573	0.0006538245204881009	0.0006559049154267433	0.0006785979036397638	0.0006801542165157945	0.0007287868757867226	0.0007292095191317436	0.07423300487231682	0.07246728752812033	-2.159827466160537e-05	-0.00023181711733546995	-2.1667004287236752e-05	-0.00023255480143255514
4.689508227457455	0.0005868712840956011	0.0005902298662166974	0.0006294800566516109	0.0006320377156698407	0.0006532202531131029	0.0006552987251623418	0.0006779709381140233	0.0006795258081777436	0.0007281139497081558	0.0007285361876185627	0.07423358542745054	0.07246785425400974	-2.1430451902199055e-05	-0.00023140181023778572	-2.149864756100829e-05	-0.00023213817356898536
4.717764873583629	0.0005863288744143084	0.0005896843638844072	0.000628898611789101	0.0006314539125129195	0.0006526170703058053	0.0006546936229147893	0.0006773451002509528	0.0006788985300387873	0.0007274422388444673	0.0007278640718711372	0.07423417294179979	0.07246842777334166	-2.1263791439582805e-05	-0.0002309857076757682	-2.133145683009055e-05	-0.00023172074771832252
4.746191780217212	0.0005857874360085455	0.000589139838502446	0.0006283182122202791	0.0006308711589393121	0.0006520149741459498	0.0006540896107704247	0.0006767203922320108	0.0006782723842848173	0.0007267717455860028	0.0007271931742794357	0.07423476749921562	0.0724690081679685	-2.1098285500308067e-05	-0.00023056880626799725	-2.1165424296244045e-05	-0.00023130252048789157
4.774789973263409	0.0005852469706975334	0.0005885962919017766	0.0006277388599365357	0.000630289456948986	0.0006514139667221563	0.0006534866908244935	0.000676096816248136	0.0006776473731112202	0.0007261024723338397	0.0007265234972441457	0.07423536918456358	0.07246959552073418	-2.0933926359545385e-05	-0.0002301511025905728	-2.1000542210089512e-05	-0.00023088348844324535
4.803560484809025	0.0005847074803079017	0.0005880537259208308	0.0006271605569376754	0.0006297088085503629	0.0006508140501320324	0.0006528848651812551	0.0006754743744998639	0.0006770234987229942	0.0007254344214999187	0.000725855043176802	0.0742359780837351	0.07247018991548487	-2.0770706340914394e-05	-0.00022973259317760064	-2.0836802870816476e-05	-0.00023046364810752618
4.832504353159697	0.0005841689666737853	0.0005875121424056034	0.0006265833052320198	0.0006291292157604237	0.0006502152264822831	0.0006522841359540974	0.000674853069197443	0.000676400763334868	0.0007247675955071761	0.0007251878144999229	0.07423659428365982	0.07247079143707846	-2.060861781604667e-05	-0.00022931327451944372	-2.067419862580508e-05	-0.00023004299596021682
4.861622622877388	0.0005836314316369203	0.0005869715432097466	0.0006260071068365188	0.0006285506806048137	0.0006496174978888294	0.0006516845052656498	0.0006742329025609627	0.0006757791691714223	0.0007241019967896878	0.0007245218136471468	0.07423721787231914	0.07247140017140129	-2.04476532044192e-05	-0.00022889314306352715	-2.0512721870379752e-05	-0.0002296215284372377
4.890916344818065	0.000583094877046729	0.0005864319301946656	0.0006254319637768484	0.0006279732051179526	0.000649020866476913	0.0006510859752478972	0.0006736138768204641	0.0006751587184672122	0.0007234376277927942	0.0007238570430633684	0.07423784893875916	0.0724720162053775	-2.0287804973088963e-05	-0.00022847219521419937	-2.0352365047634005e-05	-0.00022919924193159913
4.9203865761696335	0.0005825593047604225	0.0005858933052296078	0.0006248578780875244	0.0006273967913431344	0.0006484253343812173	0.0006504885480422904	0.0006729959942160689	0.0006745394134668831	0.0007227744909732458	0.0007231935052048712	0.07423848757310195	0.07247263962698355	-2.0129065636406707e-05	-0.00022805042733224645	-2.0193120648128587e-05	-0.00022877613279291553
4.950034380490085	0.0005820247166430867	0.0005853556701917621	0.0006242848518120018	0.0006268214413326401	0.0006478309037459735	0.0006498922257998621	0.0006723792569980932	0.0006739212564252957	0.0007221125887993342	0.0007225312025394687	0.07423913386655931	0.07247327052525818	-1.9971427755767143e-05	-0.00022762783573487821	-2.003498120955148e-05	-0.00022835219732635081
4.979860827745887	0.0005814911145677826	0.0005848190269663514	0.0006237128870027871	0.0006262471571478429	0.0006472375767250815	0.0006492970106813426	0.0006717636674271767	0.0006733042496076482	0.0007214519237510341	0.0007218701375466412	0.07423978791144802	0.07247390899031823	-1.9814883939320987e-05	-0.00022720441669515923	-1.9877939316565243e-05	-0.00022792743179357589
5.009866994350591	0.0005809585004156365	0.0005842833774467285	0.0006231419857215426	0.000625673940859315	0.0006466453554822196	0.000648702904857271	0.0006711492277743997	0.0006726883952895971	0.00072079249832014	0.0007212103127176709	0.07424044980120041	0.07247455511337092	-1.965942684174944e-05	-0.000226780166442328	-1.972198760046527e-05	-0.0002275018324117556
5.040053963203681	0.000580426876075938	0.0005837487235344728	0.0006225721500391965	0.000625101794546938	0.0006460542421909634	0.0006481099105081164	0.0006705359403214096	0.0006720736957573821	0.0007201343150104072	0.0007205517305557881	0.07424111963037888	0.0724752089867261	-1.9505049163965824e-05	-0.00022635508116110314	-1.9567118738949077e-05	-0.00022707539535364585
5.070422823729659	0.0005798962434462332	0.0005832150671394846	0.000622003382036049	0.0006245307203000105	0.0006454642390348994	0.0006475180298243884	0.000669923807360542	0.0006714601533079492	0.0007194773763376897	0.0007198943935763045	0.07424179749468969	0.07247587070381077	-1.935174365293689e-05	-0.00022592915699243266	-1.941332545590639e-05	-0.00022664811674802388
5.100974671917351	0.0005793666044324209	0.0005826824101800816	0.0006214356838018804	0.0006239607202173562	0.0006448753482077397	0.0006469272650067561	0.000669312831194946	0.0006708477702490745	0.0007188216848300816	0.0007192383043067547	0.07424248349099943	0.07247654035918334	-1.9199503101285584e-05	-0.0002255023900316483	-1.926060052101844e-05	-0.0002262199926778008
5.131710610359471	0.0005788379609488506	0.0005821507545830989	0.0006208690574360656	0.0006233917964074387	0.0006442875719134452	0.0006463376182661685	0.0006687030141387112	0.0006702365488994926	0.0007181672430280623	0.0007185834652870443	0.07424317771734351	0.07247721804854432	-1.904832034714532e-05	-0.00022507477632956185	-1.910893674962437e-05	-0.00022579101918128452
5.1626317482924104	0.0005783103149184155	0.0005816201022839817	0.000620303505047678	0.0006228239509884655	0.0006437009123663347	0.0006457490918239664	0.0006680943585169896	0.0006696264915890171	0.0007175140534846334	0.0007179298790695835	0.07424388027294486	0.0724779038687524	-1.889818827389804e-05	-0.0002246463118921599	-1.895832700249747e-05	-0.0002253611922522214
5.193739201636265	0.0005777836682726532	0.0005810904552268852	0.0006197390287556023	0.0006222571860885024	0.0006431153717912099	0.0006451616879120037	0.0006674868666661236	0.0006690176006586709	0.0007168621187654657	0.0007172775482194339	0.07424459125822744	0.07247859791783895	-1.8749099809874104e-05	-0.0002242169926799098	-1.8808764185447926e-05	-0.00022493050783813084
5.225034093035115	0.0005772580229518371	0.0005805618153647726	0.0006191756306886442	0.000621691503845582	0.0006425309524234677	0.0006445754087727668	0.0006668805409337717	0.0006684098784608111	0.0007162114414490402	0.0007166264753144524	0.07424531077482945	0.07247930029502381	-1.8601047928140657e-05	-0.00022378681460802352	-1.8660241249159742e-05	-0.00022449896184108253
5.256517551897525	0.0005767333809050809	0.0005800341846595122	0.0006186133129856432	0.0006211269064078204	0.0006419476565092242	0.0006439902566594926	0.0006662753836790376	0.0006678033273592571	0.0007155620241267953	0.0007159766629454346	0.07424603892561994	0.07248001110072186	-1.8454025646196318e-05	-0.00022335577354569425	-1.8512751188947893e-05	-0.0002240665501175021
5.288190714437326	0.0005762097440904308	0.0005795075650819785	0.0006180520777955814	0.0006205633959335228	0.0006413654863054309	0.0006434062338362886	0.0006656713972725949	0.0006671979497294189	0.0007149138694032694	0.0007153281137162601	0.07424677581471262	0.07248073043656901	-1.8308026025754334e-05	-0.00022292386531606867	-1.8366287044433924e-05	-0.0002236332684772968
5.320054723714605	0.0005756871144749691	0.0005789819586121487	0.0006174919272777011	0.0006200009745913027	0.0006407844440799985	0.0006428233425782554	0.0006650685840968207	0.0006665937479584267	0.0007142669798962524	0.0007146808302440409	0.0742475215474799	0.0724814584054279	-1.8163042172461563e-05	-0.00022249108569591391	-1.8220841899341256e-05	-0.00022319911268402215
5.352110729676963	0.0005751654940349089	0.0005784573672392044	0.0006169328636016129	0.0006194396445601914	0.0006402045321119153	0.0006422415851716062	0.0006644669465459225	0.0006659907244452593	0.0007136213582369282	0.0007140348151592647	0.07424827623057206	0.07248219511140734	-1.8019067235761424e-05	-0.00022205743041663062	-1.8076408881314773e-05	-0.0002227640784555479
5.384359889201005	0.0005746448847556929	0.0005779337929616294	0.0006163748889474065	0.000618879408029751	0.0006396257526913653	0.0006416609639137858	0.0006638664870260632	0.0006653888816008723	0.0007129770070700196	0.0007133900711059428	0.07424903997192951	0.07248294065987537	-1.787609440849665e-05	-0.0002216228951622684	-1.7932981161530512e-05	-0.0002223281614622541
5.41680336613411	0.0005741252886320972	0.000577411237787312	0.0006158180055057735	0.000618320267200192	0.0006390481081198577	0.0006410814811135991	0.0006632672079555004	0.000664788221848334	0.0007123339290539459	0.0007127466007417619	0.07424981288079717	0.07248369515747709	-1.773411692668897e-05	-0.0002211874755695814	-1.7790551954482287e-05	-0.0002218913573270448
5.44944233133642	0.0005736067076683277	0.0005768897037336458	0.0006152622154781145	0.0006177622242824873	0.0006384716007103435	0.0006405031390913307	0.0006626691117647126	0.000664188747622953	0.0007116921268609655	0.0007121044067382313	0.07425059506774401	0.07248445871214637	-1.759312806940208e-05	-0.0002207511672290413	-1.764911451786373e-05	-0.00022145366162668045
5.482277962723094	0.0005730891438781221	0.0005763691928276287	0.0006147075210766541	0.0006172052814984848	0.0006378962327873408	0.0006399259401788658	0.0006620722008965314	0.0006635904613724106	0.0007110516031773276	0.0007114634917808306	0.07425138664467947	0.07248523143312592	-1.7453121158342647e-05	-0.00022031396568311656	-1.7508662152141558e-05	-0.0002210150698895852
5.515311445306831	0.0005725725992848505	0.0005758497071059699	0.0006141539245245626	0.0006166494410810292	0.00063732200668706	0.0006393498867198216	0.0006614764778062767	0.000662993365556897	0.0007104123607034271	0.0007108238585691676	0.0742521877248632	0.07248601343097891	-1.731408955772326e-05	-0.00021987586642684132	-1.736918820038555e-05	-0.00022057557759631863
5.548543971240616	0.0005720570759216181	0.0005753312486151855	0.0006136014280560653	0.0006160947052740728	0.000636748924757526	0.0006387749810696654	0.0006608819449618881	0.0006623974626492416	0.0007097744021539523	0.0007101855098171239	0.07425299842292984	0.0724868048176091	-1.7176026674045608e-05	-0.0002194368649082179	-1.72306860481454e-05	-0.00022013518018081102
5.581976739860765	0.0005715425758313613	0.0005748138194117033	0.00061305003391656	0.0006155410763327929	0.0006361769893587015	0.0006382012255958405	0.000660288604844057	0.0006618027551350444	0.0007091377302580367	0.0007095484482530058	0.07425381885490055	0.07248760570627308	-1.7038925955698003e-05	-0.00021899695652589923	-1.709314912294764e-05	-0.00021969387302706034
5.615610957730194	0.0005710291010669607	0.0005742974215619714	0.00061249974436274	0.0006149885565237177	0.0006356062028626211	0.0006376286226779003	0.0006596964599463687	0.0006612092455128233	0.0007085023477594221	0.00070891267661971	0.07425464913820189	0.07248841621160111	-1.6902780892884273e-05	-0.00021855613663113171	-1.6956570894293907e-05	-0.00021925165147167192
5.649447838681973	0.0005705166536913309	0.0005737820571425508	0.0006119505616627025	0.0006144371481248315	0.0006350365676535045	0.0006370571747076213	0.0006591055127754276	0.0006606169362941325	0.0007078682574165995	0.0007082781976748603	0.07425548939168229	0.0724892364496096	-1.6767585017275072e-05	-0.000218114400526076	-1.6820944873281035e-05	-0.00021880851080208208
5.6834886038631165	0.0005700052357775361	0.0005732677282402325	0.000611402488096078	0.0006138868534257076	0.0006344680861278994	0.0006364868840891472	0.0006585157658510057	0.0006600258300037163	0.0007072354620029798	0.0007076450141909828	0.07425633973562908	0.07249006653772055	-1.6633331901813597e-05	-0.0002176717434640707	-1.6686264612372076e-05	-0.00021836444625639162
5.717734481778674	0.0005694948494088836	0.0005727544369521299	0.0006108555259541391	0.000613337674727616	0.000633900760694794	0.0006359177532391021	0.0006579272217061674	0.0006594359291796326	0.0007066039643070374	0.0007070131289556441	0.07425720029178524	0.07249090659477761	-1.6500015160490072e-05	-0.00021722816064970174	-1.6552523705266192e-05	-0.00021791945302425397
5.75218670833605	0.0005689854966790351	0.0005722421853857927	0.000610309677539927	0.0006127896143436514	0.000633334593775758	0.0006353497845867298	0.0006573398828874185	0.0006588472363734012	0.0007059737671324782	0.0007063825447716236	0.07425807118337084	0.0724917567410657	-1.6367628448050314e-05	-0.0002167836472377338	-1.6419715786525693e-05	-0.0002174735262452654
5.786846526889619	0.0005684771796921058	0.0005717309756593068	0.0006097649451683672	0.0006122426745988498	0.000632769587805062	0.0006347829805740159	0.0006567537519548356	0.0006582597541501345	0.0007053448732983897	0.0007057532644570598	0.07425895253509596	0.07249261709832355	-1.6236165459836138e-05	-0.00021633819833381807	-1.628783453141991e-05	-0.00021702666100958945
5.821715188285586	0.0005679699005627745	0.0005712208099014026	0.0006092213311663942	0.0006116968578303123	0.0006322057452298143	0.0006342173436558237	0.0006561688314822126	0.000657673485088684	0.0007047172856394072	0.000705125290845618	0.07425984447318239	0.07249348778976655	-1.6105619931464435e-05	-0.0002158918089932016	-1.6156873655632023e-05	-0.00021657885235672192
5.856793950907131	0.000567463661416385	0.0005707116902515618	0.0006086788378730694	0.0006111521663873251	0.0006316430685100872	0.0006336528763000227	0.0006555851240571971	0.000657088431781776	0.0007040910070058702	0.000704498626786647	0.07426074712538165	0.07249436894010235	-1.597598563863635e-05	-0.00021544447422096324	-1.60268269150457e-05	-0.0002161300952758377
5.892084080719833	0.0005669584643890564	0.0005702036188601253	0.0006081374676397074	0.0006106086026314864	0.0006310815601190524	0.0006330895809876225	0.0006550026322814336	0.000656504596836158	0.0007034660402639873	0.000703873275145343	0.07426166062099043	0.07249526067554873	-1.584725639691177e-05	-0.00021499618897194428	-1.5897688105571614e-05	-0.0002156803847062072
5.927586851317345	0.0005664543116277848	0.0005696965978883958	0.0006075972228299938	0.0006100661689368226	0.0006305212225431077	0.0006325274602128994	0.0006544213587707031	0.0006559219828727332	0.0007028423882959944	0.0007032492388029058	0.0742625850908738	0.0724961631238528	-1.571942606147514e-05	-0.00021454694815017938	-1.5769451062840403e-05	-0.00021522971553585013
5.963303543967366	0.0005659512052905548	0.0005691906295087521	0.0006070581058201129	0.0006095248676899194	0.0006299620582820155	0.000631966516483537	0.0006538413061550687	0.0006553405925267115	0.0007022200540003235	0.0007026265206567105	0.0742635206674817	0.07249707641430969	-1.55924885268683e-05	-0.0002140967466084942	-1.5642109661966747e-05	-0.0002147780826012441
5.999235447657878	0.0005654491475464446	0.0005686857159047529	0.0006065201189988692	0.0006089847012900419	0.0006294040698490313	0.0006314067523207551	0.0006532624770790165	0.0006547604284477473	0.0007015990402917627	0.0007020051236204637	0.07426446748486862	0.07249800067778073	-1.5466437726813567e-05	-0.00021364557914874127	-1.5515657817351605e-05	-0.0002143254806875744
6.035383859143656	0.0005649481405757343	0.0005681818592712495	0.0006059832647678128	0.0006084456721492633	0.0006288472597710414	0.000630848170259448	0.000652684874201602	0.0006541814933000887	0.000700979350101624	0.0007013850506243767	0.07426542567871404	0.07249893604671259	-1.5341267633951772e-05	-0.00021319344052093958	-1.5390089482477526e-05	-0.00021387190452863691
6.071750082993084	0.0005644481865700161	0.0005676790618144912	0.000605447545541365	0.0006079077826925873	0.0006282916305886957	0.0006302907728483144	0.0006521085001965939	0.000653603789762718	0.0007003609863779104	0.0007007663046153237	0.07426639538634089	0.07249988265515658	-1.5216972259587264e-05	-0.0002127403254229554	-1.5265398649587716e-05	-0.00021341734880545027
6.108335431635222	0.0005639492877323025	0.000567177325752241	0.0006049129637469453	0.0006073710353580781	0.0006277371848565469	0.0006297345626500028	0.0006515333577526222	0.000653027320529505	0.0006997439520854834	0.0007001488885570177	0.07426737674673638	0.07250084063879143	-1.5093545653495355e-05	-0.00021228622850046064	-1.5141579349528186e-05	-0.0002129618081467971
6.145141225407182	0.0005634514462771372	0.0005666766533138816	0.0006043795218250982	0.0006068354325969879	0.0006271839251431838	0.0006291795422412391	0.0006509594495733249	0.0006524520883093478	0.0006991282502062325	0.0006995328054301737	0.07426836990057212	0.07250181013493542	-1.4970981903743644e-05	-0.00021183114434719652	-1.5018625651556927e-05	-0.00021250527712943224
6.182168792601758	0.0005629546644307022	0.0005661770467405279	0.0006038472222296167	0.0006063009768738807	0.0006266318540313685	0.0006286257142129701	0.0006503867783774924	0.0006518780958263236	0.0006985138837392419	0.0006989180582326779	0.07426937499022518	0.07250279128257552	-1.4849275136376294e-05	-0.00021137506750368296	-1.4896531663035131e-05	-0.00021204775027669487
6.2194194695153895	0.0005624589444309324	0.0005656785082851394	0.0006033160674276766	0.0006057676706667657	0.0006260809741181776	0.0006280730811704988	0.0006498153468992216	0.0006513053458198371	0.0006979008557009656	0.0006983046499797614	0.07427039215979729	0.07250378422238027	-1.4728419515191993e-05	-0.00021091799245676057	-1.47752915291878e-05	-0.00021158922205799513
6.256894600496366	0.0005619642885276266	0.0005651810402126349	0.0006027860598999629	0.000605235516467228	0.0006255312880151406	0.0006275216457336303	0.0006492451578880639	0.0006507338410447743	0.0006972891691253998	0.0006976925837041737	0.07427142155513795	0.07250478909672446	-1.4608409241622516e-05	-0.00021045991364070094	-1.4654899432989255e-05	-0.0002111296868899798
6.294595537993358	0.000561470698982556	0.0005646846447999985	0.0006022572021407972	0.0006047045167805513	0.000624982798348376	0.0006269714105368017	0.0006486762141091729	0.0006501635842716449	0.0006966788270642509	0.0006970818624563477	0.07427246332386415	0.07250580604970869	-1.4489238554439565e-05	-0.00021000082543601306	-1.453534959488384e-05	-0.00021066913913536656
6.332523642604218	0.0005609781780695801	0.0005641893243364025	0.0006017294966582709	0.0006041746741258588	0.0006244355077587357	0.0006264223782292333	0.0006481085183434594	0.0006495945782867446	0.0006960698325871161	0.000696472489304584	0.07427351761538209	0.07250683522718089	-1.4370901729478941e-05	-0.00020954072216815278	-1.4416636272492761e-05	-0.00021020757310180604
6.370680283125076	0.0005604867280747615	0.0005636950811233128	0.0006012029459743771	0.0006036459910362382	0.0006238894189019477	0.0006258745514750646	0.0006475420733877447	0.0006490268258923	0.0006954621887816573	0.000695864467335219	0.07427458458091027	0.07250787677675663	-1.42533930794983e-05	-0.00020907959810863297	-1.4298753760511734e-05	-0.0002097449830431447
6.40906683659976	0.0005599963512964755	0.000563201917474611	0.0006006775526251406	0.0006031184700588766	0.0006233445344487554	0.0006253279329534994	0.0006469768820549115	0.0006484603299066257	0.0006948558987537766	0.0006952577996528057	0.07427566437349921	0.07250893084784167	-1.413670695397766e-05	-0.00020861744747451005	-1.4181696390403939e-05	-0.00020928136315771784
6.447684688369473	0.0005595070500455266	0.0005627098357167047	0.0006001533191607516	0.0006025921137551959	0.0006228008570850618	0.0006247825253589501	0.0006464129471740603	0.0006478950931642796	0.0006942509656277965	0.000694652489380289	0.07427675714805664	0.07250999759165191	-1.4020837738831435e-05	-0.00020815426442750973	-1.4065458530228281e-05	-0.00020881670758886306
6.486535232122802	0.0005590188266452627	0.0005622188381886457	0.000599630248145697	0.0006020669247009819	0.0006222583895120744	0.0006242383314011803	0.000645850271590663	0.0006473311185162166	0.0006936473925466362	0.000694048539659186	0.07427786306136928	0.07251107716124008	-1.3905779856231495e-05	-0.0002076900430739853	-1.3950034584417348e-05	-0.00020835101042447624
6.525619869945995	0.0005585316834316918	0.0005617289272422459	0.0005991083421588992	0.0006015429054865244	0.0006217171344464491	0.0006236953538054518	0.0006452888581667218	0.000646768408829947	0.0006930451826719951	0.0006934459536497652	0.07427898227212246	0.07251216971151239	-1.3791527764381653e-05	-0.0002072247774645014	-1.3835418993550161e-05	-0.00020788426569653962
6.564940012373588	0.0005580456227535975	0.0005612401052421939	0.000598587603793847	0.0006010200587167493	0.0006211770946204375	0.0006231535953126695	0.0006447287097809245	0.0006462069669896916	0.000692444339184534	0.0006928447345312274	0.0742801149409275	0.07251327539925312	-1.3678075957273064e-05	-0.0002067584615931678	-1.372160623409023e-05	-0.0002074164673800255
6.604497078439295	0.0005575606469726571	0.0005607523745661764	0.0005980680356587338	0.000600498387011359	0.000620638272782034	0.0006226130586795332	0.0006441698293288068	0.0006456467958965472	0.0006918448652840578	0.0006922448855018927	0.07428126123034602	0.07251439438315187	-1.3565418964512493e-05	-0.0002062910893977643	-1.3608590818232034e-05	-0.00020694760939356238
6.644292495727218	0.0005570767584635576	0.000560265737604993	0.0005975496403765948	0.0005999778930049675	0.0006201006716951228	0.0006220737466786804	0.0006436122197229078	0.0006450878984686386	0.0006912467641897001	0.00069164640977938	0.07428242130490717	0.07251552682381844	-1.3453551351154044e-05	-0.00020582265476017103	-1.3496367293747494e-05	-0.0002064776855998096
6.684327700423376	0.0005565939596141116	0.0005597801967626738	0.0005970324205854393	0.0005994585793472351	0.0006195642941396226	0.0006215356620988355	0.0006430558838929299	0.0006445302776412807	0.0006906500391401049	0.0006910493106007899	0.07428359533113923	0.0725166728838133	-1.3342467717334001e-05	-0.00020535315150363442	-1.3384930243593926e-05	-0.0002060066898025431
6.724604137367524	0.0005561122528253834	0.0005592957544566065	0.0005965163789383994	0.0005989404487030159	0.0006190291429116476	0.0006209988077449677	0.0006425008247859084	0.0006439739363671484	0.0006900546933936236	0.0006904535912229011	0.07428478347758857	0.07251783272767066	-1.3232162698184093e-05	-0.00020488257339434934	-1.327427428583338e-05	-0.0002055346157483623
6.76512326010531	0.0005556316405118003	0.0005588124131176488	0.0005960015181038575	0.0005984235037524901	0.0006184952208236447	0.0006204631864384317	0.0006419470453663639	0.0006434188776164281	0.0006894607302284916	0.0006898592549223481	0.07428598591484847	0.07251900652191695	-1.3122630963641538e-05	-0.00020441091414129253	-1.3164394073435746e-05	-0.00020506145712627377
6.805886530940724	0.000555152125101277	0.0005583301751902546	0.0005954878407655945	0.0005979077471913088	0.0006179625307045543	0.0006199288010171271	0.0006413945486164737	0.0006428651043769905	0.000688868152943026	0.0006892663049958147	0.07428720281558147	0.07252019443510202	-1.3013867218105574e-05	-0.00020393816739394666	-1.305528429397431e-05	-0.00020458720756603987
6.846895420988873	0.0005546737090353376	0.0005578490431325943	0.0005949753496229301	0.000597393181730735	0.0006174310753999602	0.0006193956543356486	0.0006408433375362346	0.0006423126196545523	0.0006882769648558137	0.0006886747447602269	0.07428843435454253	0.0725213966378194	-1.290586620038281e-05	-0.00020346432674414605	-1.2946939669491314e-05	-0.00020411186063898357
6.888151410229076	0.0005541963947692316	0.0005573690194166767	0.000594464047390858	0.0005968798100977839	0.0006169008577722406	0.0006188637492654405	0.0006402934151436261	0.000641761426472842	0.0006876871693059018	0.0006880845775529391	0.07428968070861111	0.07252261330273464	-1.2798622683366304e-05	-0.00020298938572405056	-1.2839354956256828e-05	-0.0002036354098569476
6.92965598755826	0.0005537201847720624	0.0005568901065284741	0.000593953936800198	0.0005963676350353707	0.0006163718807007282	0.0006183330886949523	0.000639744784474783	0.0006412115278737696	0.0006870987696529967	0.0006874958067319334	0.07429094205681035	0.07252384460460609	-1.269213147387857e-05	-0.0002025133378064925	-1.2732524944580534e-05	-0.00020315784867236397
6.971410650844719	0.0005532450815269064	0.0005564123069680432	0.0005934450205977335	0.0005958566593024508	0.0006158441470818599	0.0006178036755297937	0.0006391974485841608	0.0006406629269175933	0.0006865117692776546	0.0006869084356760105	0.07429221858033783	0.07252509072031525	-1.2586387412490303e-05	-0.0002020361764048656	-1.2626444458607895e-05	-0.0002026791704776848
7.01341690698215	0.000552771087530936	0.0005559356232496532	0.0005929373015463556	0.0005953468856741673	0.0006153176598293371	0.0006172755126928921	0.0006386514105447027	0.0006401156266830892	0.0006859261715814784	0.0006863224677849865	0.07429351046258977	0.072526351828888	-1.2481385373228071e-05	-0.0002015578948714597	-1.2521108356059081e-05	-0.0002021993686042861
7.055676271944047	0.0005522982052955486	0.0005554600579019106	0.0005924307824252144	0.0005948383169419972	0.0006147924218742845	0.0006167486031246538	0.0006381066734480175	0.0006395696302677262	0.0006853419799873195	0.0006857379064798934	0.07429481788918844	0.0725276281115277	-1.2377120263476309e-05	-0.00020107848649869586	-1.2416511528119678e-05	-0.00020171843632356412
7.098190270838397	0.0005518264373464848	0.0005549856134678807	0.0005919254660298588	0.0005943309559138967	0.0006142684361654034	0.0006162229497831163	0.0006375632404045438	0.0006390249407878303	0.0006847591979394733	0.0006851547552031727	0.07429614104800943	0.07252891975163209	-1.227358702374226e-05	-0.00020059794451819657	-1.2312648899196095e-05	-0.00020123636684568624
7.1409604379627405	0.000551355786223958	0.0005545122925052207	0.0005914213551723857	0.0005938248054144505	0.0006137457056691359	0.000615698555644115	0.0006370211145437266	0.0006384815613787658	0.0006841778289038801	0.0006845730174188809	0.07429748012921046	0.07253022693483105	-1.2170780627361079e-05	-0.00020011626209881506	-1.2209515426631935e-05	-0.00020075315331805066
7.183988316859528	0.0005508862544827837	0.0005540400975863054	0.000590918452681594	0.0005933198682850242	0.000613224233369828	0.000615175423701444	0.0006364802990141948	0.0006379394951951066	0.0006835978763683345	0.0006839926966128911	0.07429883532525541	0.07253154984900233	-1.2068696080451587e-05	-0.00019963343234885578	-1.2107106100655088e-05	-0.0002002687888271737
7.227275460371831	0.0005504178446924989	0.0005535690312983512	0.0005904167614031218	0.0005928161473839055	0.0006127040222698825	0.000614653556967013	0.0006359407969839282	0.0006373987454108086	0.0006830193438426764	0.0006834137962930918	0.07430020683094848	0.07253288868430928	-1.1967328421612702e-05	-0.00019914944831381232	-1.2005415944078487e-05	-0.00019978326639667754
7.270823430699384	0.0005499505594374979	0.0005530990962435537	0.0005899162841996108	0.0005923136455864661	0.0006121850753899338	0.0006141329584710191	0.0006354026116404445	0.0006368593152193952	0.000682442234859012	0.0006828363199895994	0.07430159484345651	0.07253424363322325	-1.1866672721722211e-05	-0.00019866430297607596	-1.190444001210756e-05	-0.00019929657898690167
7.31463379945495	0.0005494844013171561	0.0005526302950392084	0.0005894170239508464	0.0005918123657853054	0.0006116673957690025	0.0006136136312621046	0.0006348657461909696	0.0006363212078341269	0.0006818665529719088	0.0006822602712549585	0.07430299956234221	0.07253561489055245	-1.1766724083829214e-05	-0.00019817798925582386	-1.1804173392200579e-05	-0.00019880871949561063
7.358708147721062	0.0005490193729459616	0.0005521626303178471	0.0005889189835539151	0.0005913123108904057	0.0006111509864646656	0.0006130955784075259	0.0006343302038626206	0.0006357844264881845	0.0006812923017586093	0.0006816856536643526	0.07430442118959257	0.07253700265347222	-1.1667477642854883e-05	-0.00019769050000896515	-1.1704611203803249e-05	-0.00019831968075621764
7.403048066107065	0.0005485554769536437	0.0005516961047273687	0.0005884221659233568	0.0005908134838292888	0.0006106358505532213	0.0006125788029933204	0.0006337959879025844	0.0006352489744348512	0.0006807194848192412	0.0006811124708158144	0.07430585992964558	0.07253840712155182	-1.1568928565441547e-05	-0.0001972018280273491	-1.1605748598189115e-05	-0.0001978294555380622
7.447655154806527	0.0005480927159853072	0.0005512307209311686	0.0005879265739913186	0.0005903158875471681	0.0006101219911298583	0.0006120633081244741	0.0006332631015783027	0.0006347148549476924	0.0006801481057770291	0.0006805407263304371	0.07430731598942604	0.07253982849678502	-1.1471072049767071e-05	-0.00019671196603859853	-1.1507580758247059e-05	-0.000197338036545619
7.49253102365499	0.0005476310927015597	0.000550766481608277	0.0005874322107077105	0.0005898195250071065	0.0006096094113088223	0.0006115490969250922	0.0006327315481776518	0.0006341820713207408	0.0006795781682785074	0.0006799704238525866	0.07430878957836996	0.07254126698361925	-1.1373903325338428e-05	-0.0001962209067054299	-1.141010289830522e-05	-0.00019684541641848408
7.537677292188054	0.0005471706097786489	0.0005503033894534857	0.0005869390790403621	0.0005893243991901714	0.0006090981142235877	0.000611036172538567	0.0006322013310091296	0.0006336506268686802	0.0006790096759937362	0.0006794015670501168	0.07431028090845905	0.0725427227889868	-1.1277417652797404e-05	-0.00019572864262495937	-1.1313310263946254e-05	-0.00019635158773076422
7.583095589699846	0.0005467112699085929	0.0005498414471774897	0.0005864471819751786	0.000588830513095595	0.0006085881030270283	0.0006105245381277522	0.0006316724534020402	0.0006331205249270322	0.000678442632616518	0.000678834159614586	0.07431179019425085	0.07254419612233426	-1.118161032374193e-05	-0.00019523516632878601	-1.121719813177574e-05	-0.00019585654299025812
7.628787555301809	0.0005462530757993153	0.0005493806575070174	0.0005859565225163002	0.0005883378697409324	0.0006080793808915885	0.000610014196875134	0.0006311449187066809	0.0006325917688523424	0.0006778770418646153	0.0006782682052614726	0.07431331765290869	0.07254568719565153	-1.1086476660525715e-05	-0.0001947404702819927	-1.1121761809250452e-05	-0.00019536027463819272
7.674754837981857	0.0005457960301747798	0.0005489210231849709	0.0005854671036862616	0.0005878464721622226	0.000607571951009459	0.0006095051519830077	0.0006306187302945323	0.0006320643620223725	0.0006773129074799719	0.0006777037077304013	0.07431486350423665	0.07254719622350732	-1.0992012016062223e-05	-0.0001942445468828824	-1.1026996634514417e-05	-0.00019486277504913996
7.720999096663877	0.000545340135775128	0.0005484625469705599	0.000584978928526153	0.0005873563234141489	0.0006070658165927499	0.0006089974066736489	0.0006300938915584475	0.0006315383078362856	0.0006767502332289358	0.0006771406707853559	0.0743164279707086	0.07254872342307536	-1.0898211773639928e-05	-0.000193747388462423	-1.0932897976182951e-05	-0.00019436403653012857
7.767522000267617	0.0005448853953568142	0.0005480052316394427	0.00058449200009578	0.0005868674265702028	0.0006065609808736687	0.0006084909641894946	0.0006295704059128442	0.0006310136097148434	0.000676189022902481	0.0006765790982149096	0.07431801127750573	0.07255026901417183	-1.0805071346754909e-05	-0.00019324898728405315	-1.0839461233131016e-05	-0.00019386405131975593
7.814325227768903	0.0005444318116927441	0.0005475490799838631	0.0005840063214738289	0.0005863797847228466	0.0006060574471046945	0.0006079858277933193	0.0006290482767938957	0.0006304902711005957	0.0006756292803164339	0.0006760189938324468	0.07431961365254211	0.0725518332192837	-1.0712586178896616e-05	-0.00019274933554291884	-1.074668183436052e-05	-0.00019336281158872926
7.861410468260233	0.0005439793875724125	0.000547094094812791	0.0005835218957580295	0.0005858934009836793	0.0006055552185587607	0.000607482000768413	0.0006285275076597287	0.0006299682954580755	0.0006750710093117011	0.0006754603614763895	0.07432123532650564	0.07255341626360158	-1.0620751743361384e-05	-0.0001922484253650686	-1.065455523878607e-05	-0.00019286030943865828
7.908779421011744	0.0005435281258020444	0.0005466402789520636	0.0005830387260653191	0.0005854082784836004	0.0006050542985294326	0.0006069794864187639	0.000628008101990616	0.0006294476862739966	0.0006745142137544993	0.0006749032050104285	0.07432287653288924	0.07255501837505726	-1.0529563543101514e-05	-0.00019174624880784197	-1.0563076935032889e-05	-0.00019235653690154175
7.956433795532517	0.0005430780292047327	0.0005461876352445252	0.0005825568155320114	0.0005849244203729805	0.0006045546903310877	0.0006064782880692391	0.0006274900632891752	0.0006289284470574496	0.0006739588975365833	0.0006743475283237507	0.07432453750802237	0.07255663978435017	-1.0439017110505829e-05	-0.00019124279785859288	-1.0472242441275474e-05	-0.00019185148593943435
8.004375311632296	0.0005426291006205826	0.0005457361665501727	0.0005820761673139617	0.0005844418298218268	0.0006040563972991018	0.0006059784090657683	0.0006269733950805677	0.0006284105813401022	0.0006734050645754828	0.0006737933353312746	0.07432621849111043	0.07255828072498757	-1.0349108007257427e-05	-0.0001907380644347173	-1.0382047305085816e-05	-0.00019134514844450223
8.052605699483543	0.0005421813429068483	0.000545285875746295	0.000581596784586734	0.0005839605100199513	0.0006035594227900269	0.0006054798527755252	0.000626458100912697	0.0006278940926763968	0.0006728527188147325	0.0006732406299738799	0.07432791972426862	0.07255994143331691	-1.0259831824076075e-05	-0.00019023204038229324	-1.0292487103148902e-05	-0.00019083751623699685
8.101126699683881	0.0005417347589380841	0.0005448367657276231	0.0005811186705457777	0.0005834804641771483	0.0006030637701817857	0.0006049826225871215	0.000625944184356415	0.0006273789846437587	0.0006723018642241157	0.0006726894162186512	0.07432964145255364	0.07256162214855813	-1.017118418060979e-05	-0.00018972471747628894	-1.0203557441187255e-05	-0.00019032858106612927
8.149940063318896	0.0005412893516062808	0.0005443888394064677	0.0005806418284065896	0.0005830016955233566	0.0006025694428738486	0.000604486721910783	0.0006254316490057209	0.0006268652608427923	0.0006717525047998952	0.0006721396980591067	0.07433138392400732	0.07256332311284362	-1.0083160725247488e-05	-0.00018921608742022977	-1.0115253953730217e-05	-0.0001898183346091542
8.199047552025359	0.0005408451238210146	0.0005439420997128741	0.0005801662614048938	0.0005825242073088429	0.0006020764442874289	0.0006039921541785497	0.0006249204984779691	0.0006263529248974937	0.0006712046445650606	0.0006715914795154475	0.07433314738968562	0.07256504457124843	-9.99575713488219e-06	-0.0001887061418445607	-1.0027572303923996e-05	-0.0001893067684701627
8.248450938054788	0.0005404020785095926	0.0005434965495947621	0.0005796919727968106	0.0005820480028043671	0.0006015847778656693	0.0006034989228444568	0.0006244107364140747	0.0006258419804554511	0.0006706582875695662	0.0006710447646347913	0.07433493210370032	0.07256678677183198	-9.908969114815619e-06	-0.0001881948723075899	-9.940508183418038e-06	-0.00018879387418115068
8.298152004337403	0.0005399602186171975	0.0005430521920180781	0.0005792189658590309	0.0005815730853013628	0.0006010944470738316	0.0006030070313847303	0.0006239023664787211	0.0006253324311880569	0.0006701134378905777	0.000670499557491422	0.07433673832325689	0.07256854996567151	-9.822792398532683e-06	-0.0001876822702939901	-9.854057312104827e-06	-0.0001882796431996181
8.348152544546481	0.0005395195471070369	0.0005426090299669433	0.0005787472438889967	0.000581099458112114	0.0006006054553994913	0.0006025164832979801	0.0006233953923605709	0.0006248242807907171	0.0006695700996327175	0.000669955862187033	0.07433856630868699	0.07257033440689896	-9.737222747501113e-06	-0.0001871683272139102	-9.768215437981967e-06	-0.00018776406690895753
8.398454363163072	0.0005390800669604926	0.0005421670664438037	0.0005782768102050741	0.0005806271245699327	0.0006001178063527319	0.0006020272821053932	0.0006228898177724776	0.0006243175329830628	0.0006690282769283169	0.0006694136828509766	0.0743404163234931	0.07257214035273822	-9.652255951043097e-06	-0.00018665303440321135	-9.68297833696917e-06	-0.0001872471366176215
8.449059275541144	0.0005386417811772698	0.0005417263044695827	0.0005778076681467341	0.0005801560880293389	0.0005996315034663384	0.0006015394313509321	0.0006223856464516987	0.0006238121915091651	0.0006684879739376627	0.0006688730236405143	0.07434228863438486	0.07257396806354616	-9.567887826140986e-06	-0.00018613638312255099	-9.59834181274346e-06	-0.00018672884355881714
8.49996910797308	0.000538204692775547	0.0005412867470838311	0.0005773398210747321	0.0005796863518662405	0.0005991465502959958	0.0006010529346015286	0.0006218828821601107	0.0006233082601377481	0.0006679491948492531	0.0006683338887410682	0.07434418351131793	0.07257581780284787	-9.484114217290715e-06	-0.00018561836455739666	-9.514301696589983e-06	-0.000186209178890423
8.551185697755594	0.0005377688047921271	0.0005408483973448787	0.0005768732723712863	0.0005792179194781143	0.0005986629504204831	0.0006005677954472833	0.0006213815286844226	0.0006228057426624039	0.0006674119438800484	0.0006677962823664723	0.07434610122753542	0.072577689837376	-9.4009309962945e-06	-0.00018509896981656893	-9.430853847143539e-06	-0.00018568813369265746
8.602710893256043	0.000537334120282593	0.0005404112583299959	0.0005764080254402657	0.0005787507942841946	0.0005981807074418795	0.0006000840175016713	0.0006208815898363991	0.0006223046429018188	0.0006668762252757349	0.000667260208759238	0.07434804205960546	0.0725795844371124	-9.318334062045734e-06	-0.0001845781899311033	-9.347994150283624e-06	-0.00018516569896891155
8.654546553979111	0.0005369006423214605	0.0005399753331355418	0.0005759440837073718	0.0005782849797256535	0.0005976998249857638	0.0005996016044017373	0.0006203830694530796	0.0006218049646999854	0.0006663420433109807	0.000666725672190803	0.07435000628746434	0.0725815018753239	-9.236319340480414e-06	-0.00018405601585569364	-9.265718518986117e-06	-0.000184641865645499
8.706694550633951	0.0005364683740023293	0.0005395406248771215	0.0005754814506203201	0.000577820479265787	0.0005972203067014135	0.0005991205598083025	0.000619885971396997	0.0006213067119264288	0.0006658094022896947	0.0006661926769617973	0.0743519941944597	0.07258344242860872	-9.154882784320403e-06	-0.00018353243846674916	-9.184022893083885e-06	-0.0001841166245698106
8.759156765201672	0.0005360373184380443	0.000539107136689747	0.0005750201296490322	0.0005773572963902063	0.0005967421562620139	0.00059864088740617	0.000619390299556404	0.0006208098884764292	0.000665278306545295	0.0006656612274023062	0.07435400606738782	0.07258540637693	-9.074020372917303e-06	-0.00018300744856174223	-9.102903239130607e-06	-0.0001835899665102586
8.811935091003267	0.0005356074787608485	0.0005386748717279923	0.0005745601242858206	0.0005768954346070239	0.0005962653773648614	0.0005981625909043314	0.0006188960578454977	0.0006203144982712493	0.0006647487604409725	0.0006651313278721334	0.07435604219653937	0.07258739400366439	-8.993728112080719e-06	-0.00018248103685869488	-9.022355550243784e-06	-0.000183061882155916
8.865031432767935	0.000535178858122544	0.0005382438331661545	0.0005741014380455809	0.0005764348974470439	0.0005957899737315743	0.0005976856740361735	0.0006184032502046479	0.0006198205452583583	0.0006642207683699613	0.000664602982761071	0.07435810287574038	0.07258940559563856	-8.91400203392994e-06	-0.00018195319399585963	-8.94237584592606e-06	-0.0001825323621157393
8.918447706701835	0.0005347514596946485	0.0005378140241984142	0.0005736440744659787	0.0005759756884639571	0.0005953159491082985	0.0005972101405596906	0.0006179118806006247	0.000619328033411666	0.0006636943347558063	0.0006640761964891682	0.07436018840239887	0.07259144144317456	-8.834838196709188e-06	-0.00018142391053077578	-8.862960171858794e-06	-0.0001820013969170975
8.972185840557227	0.0005343252866685579	0.0005373854480389986	0.0005731880371076483	0.0005755178112345328	0.0005948433072659228	0.0005967359942576974	0.0006174219530268326	0.000618836966731752	0.0006631694640526415	0.0006635509735070068	0.07436229907754462	0.07259350184013219	-8.756232684649715e-06	-0.0001808931769400196	-8.784104599829194e-06	-0.00018146897700684061
9.02624777370205	0.0005339003422557042	0.0005369581079223399	0.0005727333295543782	0.0005750612693588096	0.0005943720520002863	0.0005962632389380363	0.0006169334715035376	0.0006183473492460958	0.0006626461607454573	0.0006630273182959684	0.07436443520587682	0.0725955870839531	-8.678181607776371e-06	-0.0001803609836181913	-8.705805227485729e-06	-0.0001809350927493708
9.080635457189915	0.0005334766296877224	0.0005365320071032462	0.0005722799554133145	0.0005746060664603002	0.0005939021871323983	0.0005957918784338004	0.000616446440078109	0.0006178591850093177	0.0006621244293503884	0.0006625052353685207	0.07436659709580848	0.07259769747570227	-8.60068110172807e-06	-0.0001798273208768325	-8.628058178174192e-06	-0.00018039973442572632
9.135350853830497	0.0005330541522166114	0.0005361071488570608	0.0005718279183151534	0.0005741522061861834	0.0005934337165086523	0.0005953219166035456	0.0006159608628252529	0.0006173724781034125	0.0006616042744149874	0.0006619847292684917	0.07436878505951222	0.07259983332011537	-8.523727327670177e-06	-0.0001792921789454116	-8.550859600851834e-06	-0.00017986289223469176
9.190395938260405	0.0005326329131148957	0.0005356835364798299	0.0005713772219143378	0.0005736996922075014	0.0005929666440010402	0.0005948533573315074	0.0006154767438472476	0.0006168872326379854	0.0006610857005185064	0.00066146580457135	0.07437099941296602	0.0726019949256433	-8.44731647205079e-06	-0.00017875554796858983	-8.474205669820219e-06	-0.00017932455628968946
9.245772697014415	0.0005322129156757997	0.0005352611732884742	0.0005709278698892652	0.0005732485282193698	0.0005925009735073801	0.0005943862045278295	0.0006149940872741931	0.0006164034527505031	0.0006605687122721916	0.0006609484658844976	0.07437324047599905	0.07260418260449844	-8.37144474645328e-06	-0.00017821741800642943	-8.398092584625469e-06	-0.0001787847166198342
9.301483128597186	0.0005317941632134062	0.0005348400626209517	0.0005704798659424795	0.0005727987179411713	0.0005920367089515305	0.0005939204621287756	0.000614512897264246	0.0006159211426065247	0.0006600533143195603	0.0006604327178475468	0.07437550857234324	0.07260639667269715	-8.296108387506954e-06	-0.0001776777790346018	-8.32251656992123e-06	-0.00017824336316914213
9.357529243555355	0.0005313766590628285	0.0005344202078364314	0.0005700332138008803	0.0005723502651167634	0.0005915738542836163	0.0005934561340969612	0.0006140331780038673	0.0006154403063999564	0.0006595395113366977	0.0006599185651326169	0.07437780402967625	0.07260863745011482	-8.221303656635523e-06	-0.00017713662094223648	-8.247473875236215e-06	-0.00017770048579492104
9.413913064550128	0.0005309604065803795	0.0005340016123154632	0.0005695879172159252	0.000571903173514685	0.0005911124134802542	0.0005929932244215745	0.0006135549337080699	0.0006149609483532921	0.0006590273080325479	0.0006594060124446234	0.07438012717967304	0.07261090526052319	-8.14702683994608e-06	-0.00017659393353178232	-8.172960774864915e-06	-0.00017715607426758984
9.47063662643026	0.0005305454091437438	0.0005335842794601513	0.0005691439799638372	0.0005714574469283625	0.0005906523905447798	0.0005925317371186084	0.0006130781686206677	0.0006144830727178685	0.0006585167091492122	0.0006588950645215748	0.074382478358055	0.0726132004316478	-8.073274248080776e-06	-0.0001760497065189104	-8.098973567704539e-06	-0.00017661011827035944
9.527701976305488	0.0005301316701521439	0.0005331682126943245	0.0005687014058458101	0.0005710130891763178	0.0005901937895074733	0.0005920716762310844	0.0006126028870145239	0.0006140066837741098	0.000658007719462241	0.0006583857261348654	0.07438485790463889	0.07261552329520937	-8.000042216009529e-06	-0.0001755039295304739	-8.025508577085873e-06	-0.00017606260739777557
9.585111173620431	0.0005297191930265219	0.0005327534154637168	0.0005682601986882227	0.0005705701041023824	0.000589736614425797	0.0005916130458292904	0.0006121290931918105	0.0006135317858317882	0.000657500343780945	0.0006578780020895836	0.07438726616338923	0.0726178741869772	-7.92732710295195e-06	-0.0001749565921053131	-7.952562150625835e-06	-0.0001755135311554551
9.642866290228868	0.0005293079812097042	0.0005323398912361368	0.0005678203623428435	0.0005701284955759045	0.0005892808693846173	0.0005911558500110075	0.0006116567914842547	0.0006130583832302738	0.0006569945869486872	0.0006573718972248061	0.07438970348246558	0.07262025344681938	-7.855125292141434e-06	-0.00017440768369228477	-7.880130660055731e-06	-0.00017496287895907292
9.700969410468568	0.0005288980381665871	0.0005319276435016523	0.0005673819006870514	0.0005696882674919699	0.0005888265584964523	0.0005907000929017528	0.0006111859862534066	0.0006125864803387986	0.0006564904538432015	0.0006568674164139104	0.07439217021427742	0.07262266141875089	-7.783433190710655e-06	-0.000173857193649804	-7.808210501085953e-06	-0.00017441064013379304
9.75942263123647	0.0005284893673843047	0.0005315166757727621	0.0005669448176240427	0.0005692494237716114	0.0005883736859016959	0.0005902457786550081	0.000610716681890892	0.0006121160815567095	0.000655987949376892	0.0006563645645648788	0.07439466671553806	0.07262509845098475	-7.71224722957188e-06	-0.00017330511124605263	-7.736798093279339e-06	-0.00017385680391418523
9.818228062064373	0.0005280819723724125	0.0005311069915845791	0.0005665091170830519	0.0005688119683620272	0.0005879222557688645	0.0005897929114524643	0.0006102488828186771	0.0006116471913137348	0.0006554870784971505	0.0006558633466206095	0.07439719334731397	0.07262756489598812	-7.641563863191453e-06	-0.00017275142565689738	-7.665889879808312e-06	-0.00017330135944168545
9.877387825195074	0.000527675856663064	0.0005306985944950135	0.0005660748030195674	0.000568375905236806	0.0005874722722948322	0.0005893414955042631	0.0006097825934893314	0.000611179814070251	0.0006549878461866697	0.0006553637675592366	0.0743997504750804	0.07263006111052873	-7.571379569481368e-06	-0.00017219612596558465	-7.59548232738376e-06	-0.0001727442957652342
9.936904055658934	0.0005272710238111941	0.000530291488084952	0.000565641879415555	0.0005679412383961404	0.0005870237397050788	0.0005888915350492377	0.0006093178183862982	0.0006107139543175448	0.0006544902574637639	0.0006548658323944394	0.07440233846877484	0.07263258745573276	-7.501690849631877e-06	-0.00017163920116193554	-7.525571926082428e-06	-0.00017218560184056875
9.996778901350961	0.0005268674773946994	0.0005298856759584444	0.0005652103502796755	0.0005675079718670548	0.0005865766622539294	0.0005884430343551588	0.0006088545620241611	0.0006102496165780866	0.0006539943173826868	0.000654369546175768	0.07440495770285514	0.07263514429713656	-7.432494228016076e-06	-0.00017108064014256796	-7.456155189205539e-06	-0.00017162526652891863
10.05701452310831	0.0005264652210146198	0.0005294811617428852	0.0005647802196475074	0.000567076109703625	0.000586131044224801	0.0005879959977189811	0.0006083928289489119	0.0006097868054057976	0.0006535000310339546	0.0006538749139889612	0.07440760855635148	0.07263773200474258	-7.363786251946176e-06	-0.00017052043170817655	-7.387228653083638e-06	-0.0001710632785959787
10.117613094788254	0.0005260642582953285	0.0005290779490892066	0.0005643514915817775	0.0005666456559872119	0.0005856868899304563	0.0005875504294670962	0.0006079326237382327	0.0006093255253863295	0.0006530074035446781	0.0006533819409562784	0.0744102914129253	0.07264035095307123	-7.295563491598045e-06	-0.00016995856456422653	-7.318788876983784e-06	-0.00017049962671157604
10.178576803346665	0.0005256645928847113	0.0005286760416720591	0.0005639241701725809	0.0005662166148266821	0.0005852442037132471	0.000587106333955579	0.0006074739510017632	0.0006088657811373357	0.0006525164400788859	0.0006528906322368218	0.07441300666092615	0.07264300152122095	-7.227822539842936e-06	-0.00016939502731966316	-7.250832442939545e-06	-0.0001699342994489761
10.239907848916916	0.0005252662284543615	0.0005282754431900071	0.0005634982595376175	0.0005657889903586432	0.0005848029899453745	0.0005866637155704456	0.0006070168153813872	0.0006084075773087543	0.0006520271458378639	0.0006524009930268752	0.07441575469344772	0.0726456840929232	-7.160560012064478e-06	-0.00016882980848548224	-7.18335595557059e-06	-0.00016936728528307854
10.301608444889292	0.0005248691686997632	0.0005278761573657176	0.000563073763822416	0.0005653627867476756	0.0005843632530291395	0.000586222578727909	0.0006065612215515092	0.0006079509185830886	0.0006515395260604883	0.0006519130285602345	0.07441853590839095	0.0726483990565979	-7.093772546108365e-06	-0.00016826289647559056	-7.116356042023708e-06	-0.00016879857259134712
10.363680817990868	0.0005244734173404819	0.0005274781879461502	0.0005626506872005691	0.000564938008186561	0.0005839249973971993	0.0005857829278746312	0.0006061071742193375	0.0006074958096756866	0.0006510535860235624	0.0006514267441085455	0.07442135070851966	0.07265114680541498	-7.0274568020221514e-06	-0.00016769427960397487	-7.049829351727342e-06	-0.00016822814965108956
10.426127208365882	0.0005240789781203613	0.0005270815387027563	0.0005622290338739708	0.000564514658896527	0.0005834882275128323	0.0005853447674879937	0.0006056546781251744	0.000607042255335035	0.000650569331042166	0.0006509421449816509	0.07442419950152036	0.07265392773734902	-6.961609461992799e-06	-0.00016712394608504877	-6.983772556307458e-06	-0.00016765600463969355
10.488949869656532	0.000523685854807709	0.0005266862134316671	0.0005618088080730467	0.0005640927431274753	0.0005830529478701925	0.0005849081020763492	0.0006052037380426997	0.0006065902603430404	0.0006500867664699927	0.0006504592365279261	0.07442708270006743	0.07265674225524363	-6.8962272301680005e-06	-0.0001665518840326674	-6.918182349430549e-06	-0.0001670821256335303
10.552151069084381	0.000523294051195498	0.0005262922159538989	0.0005613900140570001	0.0005636722651582322	0.0005826191629945804	0.0005844729361792965	0.0006047543587792675	0.0006061398295153287	0.0006496058976997071	0.0006499780241346377	0.07443000072187939	0.0726595907668665	-6.831306832506996e-06	-0.00016597808145847603	-6.8530554466405755e-06	-0.0001665065006067057
10.615733087532126	0.0005229035711015586	0.0005258995501155427	0.0005609726561140453	0.0005632532292967793	0.0005821868774427047	0.0005840392743679386	0.0006043065451761957	0.0006056909677015318	0.0006491267301632919	0.000649498513228285	0.07443295398978665	0.07266247368497561	-6.766845016673885e-06	-0.00016540252627220142	-6.788388585258348e-06	-0.00016592911743100458
10.679698219625935	0.0005225144183687782	0.0005255082197879709	0.0005605567385616558	0.0005628356398805061	0.0005817560958029527	0.0005836071212451595	0.0006038603021090662	0.0006052436797855905	0.0006486492693324059	0.0006490207092749616	0.0744359429317915	0.0726653914273774	-6.702838551858083e-06	-0.00016482520627979225	-6.724178524198515e-06	-0.00016534996387404521
10.744048773818252	0.0005221265968652982	0.0005251182288680334	0.000560142265746805	0.0005624195012764518	0.0005813268226956613	0.0005831764814458906	0.0006034156344880207	0.0006047979706860497	0.0006481735207187429	0.0006485446177807091	0.07443896798113221	0.07266834441698926	-6.639284228667636e-06	-0.00016424610918326643	-6.660422043850735e-06	-0.0001647690275991126
10.808787072471103	0.0005217401104847155	0.0005247295812782644	0.0005597292420462138	0.0005620048178815529	0.0005808990627733888	0.0005827473596373883	0.0006029725472580652	0.000604353845356363	0.0006476994898743927	0.0006480702442918812	0.07444202957635127	0.0726713330819063	-6.576178858960953e-06	-0.00016366522257912908	-6.597115945941763e-06	-0.0001641862961638818
10.87391545193992	0.0005213549631462862	0.0005243422809670832	0.0005593176718666007	0.0005615915941228954	0.000580472820721193	0.000582319760519508	0.0006025310453993743	0.0006039113087851971	0.000647227182392211	0.0006475975943955061	0.07444512816135691	0.07267435785546215	-6.513519275701957e-06	-0.00016308253395730388	-6.534257053363718e-06	-0.000163601757019044
10.93943626265785	0.0005209711587951292	0.000523956331909005	0.0005589075596449335	0.000561179834457968	0.0005800481012569096	0.0005818936888249884	0.0006020911339276003	0.0006034703659967422	0.0006467566039061871	0.0006471266737196607	0.07444826418549093	0.07267741917629493	-6.451302332887224e-06	-0.00016249803070171598	-6.471842210090811e-06	-0.00016301539750858407
11.00535186922059	0.0005205887014024257	0.000523571738104841	0.0005584989098486747	0.0005607695433749102	0.000579624909131427	0.0005814691493197233	0.0006016528178941773	0.0006030310220510154	0.0006462877600918131	0.0006466574879338329	0.07445143810359894	0.07268051748841371	-6.389524905333482e-06	-0.00016191170008757194	-6.409868281013684e-06	-0.0001624272048680736
11.071664650471687	0.0005202075949656351	0.0005231885035819148	0.0005580917269760476	0.0005603607253927756	0.0005792032491289784	0.000581046146803056	0.0006012161023866443	0.000602593282044183	0.0006458206566664695	0.0006461900427493069	0.07445465037609557	0.07268365324126673	-6.328183888549242e-06	-0.00016132352928058258	-6.348332151763329e-06	-0.00016183716622290845
11.138376999588447	0.0005198278435086974	0.0005228066323942698	0.000557686015556286	0.0005599533850617888	0.0005787831260674214	0.0005806246861080603	0.0006007809925289534	0.0006021571511088719	0.0006453552993897993	0.0006457243439195374	0.07445790146903375	0.07268682688980349	-6.267276198656732e-06	-0.00016073350533746256	-6.287230728648646e-06	-0.00016124526858901644
11.205491324168262	0.0005194494510822436	0.0005224261286228799	0.0005572817801498946	0.0005595475269636035	0.0005783645447985271	0.0005802047721018295	0.000600347493481792	0.0006017226344144887	0.0006448916940640933	0.0006452603972405325	0.07446119185417784	0.07269003889454946	-6.20679877220455e-06	-0.00016014161520341852	-6.226560938478627e-06	-0.00016065149887069252
11.273010046315514	0.0005190724217638101	0.0005220469963758673	0.0005568790253489141	0.0005591431557115689	0.0005779475102082724	0.0005797864096857707	0.0005999156104429051	0.000601289737167545	0.0006444298465346809	0.0006447982085512441	0.07446452200906988	0.07269328972167262	-6.146748566042762e-06	-0.00015954784571177438	-6.166319728423582e-06	-0.0001600558438600297
11.340935602728974	0.0005186967596580486	0.0005216692397887159	0.0005564777557771813	0.000558740275950994	0.0005775320272171323	0.0005793696037958959	0.0005994853486474196	0.0006008584646119791	0.0006439697626903189	0.0006443377837339537	0.07446789241710564	0.0726965798430509	-6.08712255720581e-06	-0.0001589521835829305	-6.106504065893706e-06	-0.00015945829023546187
11.409270444789758	0.0005183224688969451	0.0005212928630244891	0.0005560779760905966	0.0005583388923594157	0.0005771181007803762	0.0005789543594031238	0.0005990567133681723	0.0006004288220294885	0.0006435114484635897	0.0006438791287146719	0.07447130356760619	0.07269990973634897	-6.0279177427676606e-06	-0.00015835461542342	-6.047110938418518e-06	-0.00015885882456162514
11.478017038649782	0.0005179495536400317	0.0005209178702740477	0.0005556796909773935	0.000557939009646866	0.0005767057358883658	0.000578540681513572	0.0005986297099160414	0.000600000814739856	0.0006430549098312993	0.0006434222494635309	0.07447475595588982	0.0727032798850867	-5.9691311397030294e-06	-0.00015775512772443767	-5.988137353493336e-06	-0.00015825743328758135
11.547177865320764	0.0005175780180746087	0.0005205442657562734	0.0005552829051584088	0.0005575406325561501	0.0005762949375668594	0.0005781285751688676	0.0005982043436402807	0.0005995744481012891	0.0006426001528148828	0.0006429671519951927	0.07447825008334791	0.07270669077870996	-5.910759784781561e-06	-0.00015715370686157637	-5.9295803384500426e-06	-0.00015765410274580505
11.616755420763786	0.0005172078664159627	0.0005201720537182879	0.0005548876233873539	0.0005571437658631143	0.0005758857108773106	0.0005777180454464451	0.0005977806199288559	0.000599149727510754	0.0006421471834808091	0.0006425138423692506	0.07448178645752179	0.07271014291267049	-5.852800734408234e-06	-0.0001565503390929951	-5.8714369403313135e-06	-0.00015704881915139246
11.686752215979308	0.000516839102907591	0.0005198012384356819	0.0005544938504510945	0.0005567484143769299	0.0005754780609171821	0.0005773090974598608	0.000597358544208789	0.00059872665840432	0.0006416960079409981	0.000642062326690644	0.0744853655921789	0.07271363678849488	-5.795251064498463e-06	-0.00015594501055846144	-5.813704225758783e-06	-0.00015644156860075698
11.75717077709787	0.0005164717318214206	0.000519431824212736	0.0005541015911699258	0.0005563545829403688	0.0005750719928202505	0.0005769017363590984	0.000596938121946497	0.0005983052462575012	0.0006412466323532313	0.0006416126111100696	0.07448898800738603	0.072717172913863	-5.73810787038876e-06	-0.0001553377072792128	-5.756379280826354e-06	-0.00015583233707117117
11.82801364547121	0.0005161057574580375	0.0005190638153826507	0.0005537108503978518	0.0005559622764300843	0.0005746675117569188	0.000576495967330884	0.000596519358648142	0.0005978854965856023	0.0006407990629215737	0.0006411647018243997	0.07449265422959565	0.07272075180268492	-5.681368266656321e-06	-0.00015472841515574987	-5.699459210934538e-06	-0.00015522111041890718
11.899283377763982	0.0005157411841469109	0.0005186972163077767	0.0005533216330228696	0.0005555714997568993	0.0005742646229345347	0.0005760917955990031	0.0005961022598599804	0.0005974674149440721	0.0006403533058967989	0.0006407186050771064	0.07449636479172016	0.07272437397517645	-5.6250293870054036e-06	-0.0001541171199668373	-5.642941140674221e-06	-0.00015460787437818202
11.970982546046038	0.0005153780162466258	0.0005183320313798464	0.0005529339439672574	0.0005551822578660915	0.0005738633315977074	0.0005756892264246205	0.000595686831168718	0.0005970510069288576	0.0006399093675768176	0.0006402743271586905	0.07450012023321162	0.07272803995794119	-5.569088384161508e-06	-0.00015350380736893487	-5.586822213708709e-06	-0.00015399261456035263
12.043113737885237	0.0005150162581451088	0.0005179682650202065	0.0005525477881878577	0.0005547945557376827	0.000573463643028629	0.0005752882651066011	0.000595273078201866	0.0005966362781767582	0.0006394672543071102	0.0006398318744071088	0.07450392110014785	0.07273175028404623	-5.5135424297195895e-06	-0.00015288846289471247	-5.531099592641885e-06	-0.00015337531645275015
12.115679556440844	0.0005146559142598654	0.0005176059216800534	0.0005521631706763708	0.0005544083983867328	0.0005730655625473987	0.0005748889169818369	0.0005948610066281023	0.000596223234365791	0.0006390269724811649	0.0006393912532082138	0.07450776794531244	0.072735505493106	-5.458388714057322e-06	-0.0001522710719524395	-5.4757704589158615e-06	-0.00015275596541794445
12.188682620557461	0.00051429698903821	0.0005172450058406694	0.0005517800964596461	0.0005540237908636293	0.0005726690955123482	0.0005744911874255705	0.0005944506221576324	0.0005958118812155487	0.000638588528540916	0.000638952469996189	0.07451166132827614	0.07273930613136398	-5.403624446163793e-06	-0.00015165161982393094	-5.420832012639678e-06	-0.00015213454669150972
12.26212556485955	0.0005139394869575053	0.0005168855220136633	0.0005513985705999796	0.0005536407382543923	0.0005722742473203759	0.0005740950818517342	0.0005940419305425627	0.0005954022244875741	0.0006381519289771965	0.0006385155312539998	0.07451560181548776	0.07274315275177214	-5.349246853521544e-06	-0.0001510300916634788	-5.366281472476541e-06	-0.0001515110453811086
12.336011039846525	0.000513583412525401	0.0005165274747412124	0.0005510185981954118	0.0005532592456809702	0.0005718810234072778	0.0005737006057132787	0.0005936349375772677	0.0005949942699857281	0.000637717180330185	0.0006380804435138386	0.07451958998035445	0.07274704591407731	-5.295253182026338e-06	-0.00015040647249765782	-5.312116075570535e-06	-0.0001508854464665338
12.41034171198835	0.0005132287702800687	0.0005161708685963006	0.0005506401843800265	0.0005528793183015409	0.0005714894292480837	0.0005733077645025113	0.0005932296490987636	0.0005945880235565636	0.0006372842891898602	0.0006376472133575789	0.07452362640333111	0.07275098618490798	-5.241640695835808e-06	-0.00014978074722357682	-5.2583330773705445e-06	-0.00015025773479740434
12.485120263821853	0.0005128755647904505	0.0005158157081829674	0.0005502633343242559	0.0005525009613108192	0.0005710994703573963	0.0005729165637514375	0.0005928260709870885	0.0005941834910897046	0.0006368532621964635	0.0006372158474172339	0.07452771167200802	0.07275497413785639	-5.188406677222e-06	-0.0001491529006067277	-5.204929751514466e-06	-0.00014962789509166685
12.560349394047481	0.0005125238006564992	0.0005154619981365542	0.0005498880532351896	0.0005521241799403675	0.0005707111522897382	0.0005725270090321057	0.0005924242091656866	0.0005937806785182315	0.0006364241060409651	0.0006367863523754222	0.07453184638120114	0.07275901035356756	-5.135548426506327e-06	-0.00014852291728145728	-5.1519033897251196e-06	-0.00014899591193510975
12.63603181762671	0.0005121734825094237	0.0005151097431239525	0.0005495143463568772	0.0005517489794589013	0.0005703244806398903	0.0005721391059569524	0.0005920240696017878	0.0005933795918190625	0.0006359968274655284	0.0006363587349658319	0.07453603113304154	0.07276309541982875	-5.0830632618969335e-06	-0.00014789078174848314	-5.099251301685353e-06	-0.00014836176977996163
12.712170265880024	0.0005118246150119395	0.0005147589478438535	0.000549142218970648	0.0005513753651726076	0.00056993946104325	0.0005717528601791541	0.0005916256583068041	0.0005929802370133462	0.0006355714332639913	0.0006359330019736965	0.0745402665370668	0.07276722993165621	-5.0309485193737735e-06	-0.00014725647837378342	-5.046970814915307e-06	-0.00014772545294360062
12.78876748658549	0.0005114772028585165	0.0005144096170270029	0.00054877167639542	0.0005510033424254581	0.0005695560991761761	0.000571368277392979	0.0005912289813367169	0.0005925826201668537	0.0006351479302823409	0.0006355091602362701	0.07454455321031325	0.07277141449138928	-4.9792015525971026e-06	-0.00014661999138801396	-4.995059274645348e-06	-0.00014708694560683355
12.865826244077915	0.0005111312507756332	0.0005140617554364559	0.0005484027239880203	0.0005506329165995326	0.0005691744007563503	0.0005709853633341477	0.0005908340447924796	0.0005921867473903771	0.0006347263254192013	0.000635087216643314	0.07454889177741339	0.07277564970877663	-4.927819732751786e-06	-0.00014598130488435723	-4.943514043702878e-06	-0.0001464462318130494
12.943349319348618	0.0005107867635220268	0.0005137153678678329	0.000548035367143505	0.0005502640931153373	0.0005687943715431328	0.0005706041237801898	0.0005904408548204139	0.00059179262484013	0.0006343066256263206	0.0006346671781375793	0.07455328287068531	0.07277993620107524	-4.876800448464034e-06	-0.00014534040281803662	-4.892332502410418e-06	-0.00014580329546720616
13.0213395101458	0.0005104437458889529	0.0005133704591495786	0.0005476696112954802	0.0005498968774321323	0.0005684160173379266	0.0005702245645508095	0.000590049417612617	0.0005914002587181531	0.0006338888379090668	0.0006342490517153035	0.07455772713023612	0.07278427459314174	-4.826141105658283e-06	-0.0001446972690041931	-4.841512048441195e-06	-0.0001451581203336938
13.099799631075467	0.0005101022027004433	0.0005130270341432253	0.0005473054619164345	0.0005495312750482602	0.0005680393439845443	0.0005698466915082534	0.0005896597394073724	0.0005910096552727239	0.0006334729693269289	0.0006338328444267073	0.07456222520405274	0.07278866551752697	-4.775839127453985e-06	-0.00014405188711705263	-4.79105009672633e-06	-0.00014451069003582062
13.178732513703073	0.000509762138813564	0.0005126850977436535	0.0005469429245180611	0.0005491672915014748	0.0005676643573695765	0.000569470510557679	0.0005892718264895599	0.0005906208207987677	0.0006330590269940207	0.0006334185633764971	0.0745667777481063	0.0727931096145747	-4.7258919540420045e-06	-0.00014340424068837176	-4.740944079315197e-06	-0.00014386098805362069
13.258141006655675	0.0005094235591186804	0.0005123446548793609	0.0005465820046515955	0.0005488049323692806	0.0005672910634227665	0.000569096027647534	0.0005888856851910745	0.00059023376163828	0.0006326470180795916	0.0006330062157243761	0.07457138542644853	0.07279760753251666	-4.676297042587475e-06	-0.0001427543131063691	-4.69119144527394e-06	-0.0001432089977230211
13.338027975724735	0.000509086468539719	0.0005120057105127266	0.0005462227079081487	0.0005484442032692642	0.0005669194681173851	0.0005687232487699284	0.0005885013218912473	0.0005898484841807432	0.0006322369498085427	0.0006325958086855553	0.07457604891131467	0.07280215992757608	-4.627051867095791e-06	-0.0001421020876140877	-4.641789660591363e-06	-0.0001425547022348983
13.418396303969553	0.0005087508720344369	0.000511668269640283	0.0005458650399190455	0.0005480851098594385	0.0005665495774706131	0.0005683521799610196	0.0005881187430172725	0.0005894649948635533	0.0006318288294619486	0.0006321873495312727	0.0745807688832293	0.07280676746406228	-4.578153918311564e-06	-0.00014144754730800735	-4.592736208018904e-06	-0.000141898084632483
13.49924889182131	0.0005084167745946887	0.0005113323372929889	0.0005455090063561659	0.0005477276578385868	0.0005661813975439233	0.0005679828273013979	0.0005877379550446338	0.0005890833001724541	0.000631422664377583	0.0006317808455893221	0.07458554603110545	0.07281143081447788	-4.52960070358591e-06	-0.0001407906751362542	-4.544028586986066e-06	-0.00014123912781061065
13.580588657187745	0.0005080841812467	0.0005109979185365024	0.0005451546129322942	0.0005473718529466076	0.000565814934443473	0.0005676151969164749	0.0005873589644975446	0.0005887034066419664	0.0006310184619504555	0.0006313763042445795	0.0745903810523524	0.07281615065961804	-4.481389746784949e-06	-0.00014013145389779602	-4.4956643134941646e-06	-0.00014057781451462525
13.662418535558457	0.0005077530970513375	0.0005106650184714581	0.0005448018654014604	0.0005470177009648657	0.0005654501943204897	0.0005672492949768756	0.0005869817779493806	0.0005883253208558298	0.0006306162296333434	0.0006309737329395413	0.07459527465298416	0.07282092768867697	-4.433518588195257e-06	-0.00013946986624142899	-4.447640919997501e-06	-0.0001399141273387
13.744741480110864	0.0005074235271043872	0.0005103336422337455	0.0005444507695592954	0.0005466652077165443	0.0005650871833716689	0.0005668851276988346	0.0005866064020231254	0.0005879490494474433	0.0006302159749373407	0.0006305731391748631	0.07460022754772587	0.07282576259935256	-4.385984784362109e-06	-0.0001388058946627524	-4.399955955274124e-06	-0.00013924804872370022
13.827560461816718	0.0005070954765368321	0.0005100037949947931	0.0005441013312433858	0.0005463143790670052	0.0005647259078395757	0.0005665227013446003	0.0005862328433918192	0.0005875745991003188	0.0006298177054324069	0.0006301745305099134	0.07460524046012407	0.07283065609795598	-4.33878590801141e-06	-0.0001381395215037523	-4.3526069843299875e-06	-0.0001385795609562257
13.910878469549415	0.0005067689505151321	0.0005096754819618491	0.0005437535563336298	0.0005459652209241448	0.000564366374013045	0.0005661620222228356	0.0005858611087790088	0.0005872019765485263	0.0006294214287479217	0.0006297779145633213	0.07461031412265846	0.07283560889951589	-4.291919547942582e-06	-0.00013747072895121948	-4.305591588300503e-06	-0.00013790864616747278
13.9946985101918	0.0005064439542415061	0.0005093487083782692	0.0005434074507526007	0.0005456177392387606	0.0005640085882275905	0.0005658030966890277	0.0005854912049592061	0.0005868311885771553	0.0006290271525732492	0.0006293832990135388	0.0746154492768533	0.0728406217278909	-4.2453833089084285e-06	-0.00013679949903508404	-4.258907364323907e-06	-0.00013723528633111104
14.079023608744702	0.0005061204929542182	0.0005090234795238054	0.0005430630204659089	0.0005452719400049152	0.0005636525568658147	0.0005654459311459007	0.0005851231387583479	0.0005864622420227754	0.0006286348846583022	0.0006289906915994061	0.07462064667339387	0.07284569531588317	-4.199174811506286e-06	-0.00013612581362681953	-4.2125519254224315e-06	-0.00013655946326153467
14.163856808436103	0.0005057985719278648	0.0005086998007148962	0.0005427202714825735	0.0005449278292603105	0.0005632982863578259	0.0005650905320438338	0.0005847569170542639	0.0005860951437739033	0.0006282446328141225	0.000628600100120724	0.0746259070722386	0.07285083040534718	-4.153291692098656e-06	-0.0001354496544385131	-4.166522900448961e-06	-0.00013588115861386252
14.24920117083096	0.0005054781964736607	0.0005083776773049577	0.0005423792098553871	0.0005445854130866538	0.0005629457831816522	0.0005647369058812744	0.0005843925467771422	0.0005857299007714676	0.0006278564049134499	0.0006282115324388266	0.07463123124273967	0.07285602774730582	-4.107731602650579e-06	-0.00013477100301990952	-4.120817933908789e-06	-0.00013520035388023266
14.335059775941703	0.0005051593719397395	0.0005080571146846864	0.0005420398416813008	0.0005442446976100464	0.000562595053863675	0.0005643850592051755	0.0005840300349100157	0.0005853665200092974	0.0006274702088913244	0.0006278249964771752	0.0746366199637611	0.07286128810206799	-4.06249221066371e-06	-0.00013408984075788388	-4.075434685877222e-06	-0.00013451703038899754
14.421435722339384	0.0005048421037114393	0.0005077381182823492	0.0005417021731017939	0.0005439056890013535	0.0005622461049790456	0.0005640349986114128	0.00058366938848923	0.0005850050085345897	0.0006270860527456653	0.0006274405002219392	0.07464207402379466	0.07286661223934301	-4.017571199077443e-06	-0.0001334061488750954	-4.030370831931487e-06	-0.00013383116930416883
14.50833212726552	0.0005045263972116058	0.0005074206935640907	0.0005413662103032594	0.0005435683934765962	0.000561898943152125	0.0005636867307452248	0.0005833106146049387	0.0005846453734484035	0.0006267039445378788	0.0006270580517225994	0.07464759422109027	0.07287200093836033	-3.9729662661201585e-06	-0.00013271990842687875	-3.98562406297466e-06	-0.00013314275162164269
14.595752126744532	0.0005042122579008902	0.0005071048460342356	0.000541031959517393	0.0005432328172973371	0.0005615535750569175	0.0005633402623016505	0.0005829537204015905	0.0005842876219061501	0.0006263238923934631	0.0006266776590925511	0.07465318136376992	0.07287745498799364	-3.92867512525848e-06	-0.00013203110030153564	-3.9411920852109456e-06	-0.00013245175817012955
14.683698875697011	0.0005038996912780488	0.0005067905812355881	0.000540699427021575	0.0005428989667710684	0.0005612100074175085	0.0005629956000259641	0.0005825987130784219	0.0005839317611180819	0.0006259459045026167	0.0006262993305097069	0.0746588362699602	0.0728829751868774	-3.884695505049825e-06	-0.00013133970521699012	-3.897072619979142e-06	-0.0001317581696073794
14.772175548053516	0.0005035887028802542	0.0005064779047497521	0.0005403686191392712	0.0005425668482516159	0.0005608682470085157	0.0005626527507141316	0.0005822455998899645	0.0005835777983498036	0.0006255699891208657	0.000625923074217126	0.07466455976791561	0.07288856234353368	-3.841025149059138e-06	-0.0001306457037200115	-3.853263403661138e-06	-0.0001310619664189605
14.861185336869132	0.0005032792982833936	0.0005061668221974319	0.0005400395422404244	0.0005422364681395295	0.0005605283006555313	0.0005623117212132531	0.0005818943881465442	0.0005832257409227695	0.000625196154569682	0.0006255488985236263	0.07467035269614584	0.07289421727649716	-3.7976618157578405e-06	-0.00012994907618432694	-3.8097621876034132e-06	-0.00013036312891728796
14.95073145443871	0.0005029714831023866	0.0005058573392387529	0.0005397122027418587	0.0005419078328824926	0.0005601901752355825	0.0005619725184220244	0.0005815450852147977	0.000582875596214801	0.000624824409237123	0.0006251768118044231	0.07467621590354849	0.07289994081444189	-3.754603278406307e-06	-0.0001292498028084288	-3.7665667379895365e-06	-0.00012966163723904245
15.040817132412794	0.0005026652629914942	0.000505549461573575	0.0005393866071076815	0.0005415809489757262	0.0005598538776775851	0.0005616351492911919	0.0005811976985181875	0.0005825273716606012	0.0006244547615784693	0.0006248068225017627	0.07468215024954179	0.07290573379631093	-3.7118473249649585e-06	-0.00012854786361442272	-3.7236748357438905e-06	-0.00012895747134372693
15.131445621914246	0.0005023606436446338	0.0005052431949418131	0.0005390627618496943	0.0005412558229624013	0.0005595194149628108	0.0005612996208240222	0.0005808522355375239	0.0005821810747522777	0.0006240872201168734	0.0006244389391255692	0.07468815660419433	0.0729115970714458	-3.6693917579940817e-06	-0.00012784323844604317	-3.68108427644797e-06	-0.0001282506110122511
15.222620193655578	0.0005020576307956982	0.0005049385451237567	0.0005387406735278031	0.0005409324614340514	0.0005591867941253506	0.0005609659400767648	0.0005805087038114913	0.0005818367130398672	0.0006237217934440128	0.0006240731702540926	0.07469423584836163	0.072917531499717	-3.627234394552783e-06	-0.00012713590696700194	-3.638792870214614e-06	-0.0001275410358445861
15.31434413805701	0.0005017562302188748	0.0005046355179403991	0.0005384203487504348	0.000540610871030995	0.0005588560222525901	0.0005606341141591328	0.000580167110937183	0.0005814942941318743	0.0006233584902207531	0.0006237095245345726	0.07470038887382616	0.07292353795166093	-3.585373066091e-06	-0.00012642584865867057	-3.5967984415969344e-06	-0.00012682872525782152
15.406620765365147	0.000501456447728969	0.0005043341192537607	0.0005381017941749582	0.0005402910584427547	0.0005585271064856863	0.0005603041502347773	0.0005798274645706395	0.000581153825695806	0.000622997319177818	0.0006233480106839029	0.07470661658343455	0.0729296173086156	-3.5438056183384817e-06	-0.00012571304281806805	-3.5550988294850983e-06	-0.00012611365848456957
15.499453405772549	0.0005011582891817345	0.0005040343549672233	0.0005377850165081124	0.0005399730304084908	0.0005582000540200529	0.0005599760555217752	0.0005794897724273957	0.0005808153154587214	0.0006226382891164685	0.0006229886374893079	0.07471291989123502	0.07293577046285388	-3.5025299112492747e-06	-0.0001249974685574029	-3.513691887024363e-06	-0.00012539581457160498
15.592845409537835	0.0005008617604741931	0.0005037362310258583	0.0005374700225064257	0.0005396567937174225	0.0005578748721058385	0.000559649837293111	0.0005791540422830239	0.0005804787712077733	0.0006222814089091804	0.0006226314138090176	0.07471929972262667	0.07294199831772778	-3.4615438188586103e-06	-0.00012427910480061755	-3.472575481491477e-06	-0.00012467517237693682
15.686800147106629	0.0005005668675449772	0.0005034397534167692	0.0005371568189766604	0.0005393423552092748	0.0005575515680484313	0.0005593255028771803	0.0005788202819737006	0.0005801442007907763	0.0006219266875003487	0.0006222763485729668	0.07472575701449953	0.07294830178780697	-3.420845229203974e-06	-0.00012355793028197282	-3.431747494209679e-06	-0.0001239517105683513
15.781321009233178	0.0005002736163746546	0.0005031449281694236	0.0005368454127762394	0.0005390297217747081	0.0005572301492089445	0.0005590030596582783	0.0005784884993967574	0.0005798116121167578	0.0006215741339069745	0.0006219234507834833	0.07473229271538052	0.07295468179902252	-3.380432044245308e-06	-0.0001228339235450071	-3.3912058204702e-06	-0.00012322540762241263
15.87641140710273	0.0004999820129860719	0.0005028517613559997	0.0005365358108136929	0.0005387189003557683	0.0005569106230047254	0.0005586825150771098	0.0005781587025112567	0.0005794810131565332	0.0006212237572193834	0.0006215727295159971	0.07473890778558673	0.07296113928881214	-3.340302179724499e-06	-0.00012210706293873386	-3.3509483693908854e-06	-0.00012249624182052166
15.972074772454643	0.0004996920634446926	0.0005025602590917313	0.0005362280200491037	0.0005384098979463344	0.0005565929969098616	0.0005583638766312972	0.0005778308993385637	0.0005791524119432785	0.0006208755666019371	0.0006212241939197549	0.07474560319737089	0.07296767520626615	-3.3004535651050965e-06	-0.00012137732661721135	-3.310973063854611e-06	-0.00012176419124844406
16.06831455770623	0.000499403773858941	0.0005022704275352516	0.0005359220474945562	0.0005381027215925695	0.0005562772784556923	0.0005580471518758931	0.0005775050979629266	0.0005788258165731089	0.0006205295712937604	0.0006208778532185371	0.07475237993507668	0.07297429051227555	-3.260884143468229e-06	-0.0001206446925368504	-3.2712778404056335e-06	-0.00012102923379389563
16.165134236077357	0.000499117150380547	0.0005019822728889488	0.0005356179002145908	0.0005377973783933783	0.000555963475231328	0.0005577323484239017	0.0005771813065320624	0.0005785012352056686	0.000620185780609472	0.0006205337167113912	0.07475923899529142	0.07298098617968904	-3.2215918714215315e-06	-0.00011990913845483231	-3.231860649146809e-06	-0.00012029134714418299
16.262537301715792	0.0004988321992048958	0.0005016958013993174	0.0005353155853266621	0.0005374938755008716	0.0005556515948841705	0.0005574194739468028	0.0005768595332577504	0.0005781786760647207	0.0006198442039399257	0.0006201917937733669	0.0747661813870047	0.07298776319345443	-3.182574718988123e-06	-0.00011917064192633331	-3.192719453656758e-06	-0.00011955050878460771
16.36052726982327	0.0004985489265713816	0.0005014110193573145	0.0005350151100016043	0.0005371922201208287	0.0005553416451204469	0.0005571085361750815	0.000576539786416433	0.0005778581474387504	0.0006195048507529632	0.0006198520938562642	0.07477320813176634	0.07299462255078734	-3.143830669524641e-06	-0.00011842918030276206	-3.153852230884484e-06	-0.00011880669599602378
16.459107676782416	0.0004982673387637604	0.0005011279330987222	0.0005347164814640974	0.000536892419513171	0.0005550336337057392	0.000556799542898766	0.0005762220743498194	0.000577539657681566	0.0006191677305941695	0.0006195146264893866	0.07478032026384718	0.07300156526131557	-3.1053577196414432e-06	-0.00011768473073028862	-3.1152569710621997e-06	-0.00011805988585283922
16.55828208028434	0.000497987442110508	0.0005008465490045086	0.00053441970699314	0.0005365944809924362	0.000554727568465525	0.0005564925019679666	0.0005759064054654978	0.0005772232152129156	0.0006188328530876396	0.0006191794012803064	0.07478751883040069	0.07300859234724796	-3.067153879081179e-06	-0.00011693727014659705	-3.0769316776190284e-06	-0.0001173100552211287
16.658054059457015	0.0004977092429851847	0.0005005668735011946	0.0005341247939225269	0.0005362984119282593	0.0005544234572857252	0.0005561874212934237	0.0005755927882375568	0.000576908828519103	0.0006185002279367576	0.0006188464279156339	0.07479480489163211	0.07301570484352819	-3.029217170644194e-06	-0.00011618677527923393	-3.038874367069979e-06	-0.00011655718075578858
16.758427214994473	0.0004974327478067953	0.000500288913061224	0.0005338317496413316	0.000536004219745857	0.0005541213081132526	0.0005558843088470622	0.0005752812312072086	0.0005765965061536165	0.0006181698649249798	0.0006185157161618022	0.07480217952096065	0.07302290379800493	-2.9915456300978922e-06	-0.00011543322264366551	-3.0010830689287775e-06	-0.00011580123889859406
16.859405169286727	0.0004971579630401606	0.0005000126742033373	0.000533540581594392	0.0005357119119265195	0.0005538211289565698	0.0005555831726625489	0.0005749717429834237	0.0005762862567377612	0.000617841773916629	0.0006181872758658579	0.07480964380519449	0.07303019027159394	-2.9541373060847954e-06	-0.00011467658854086293	-2.9635558256423805e-06	-0.00011504220587672809
16.960991566550526	0.0004968848951962835	0.0004997381634929434	0.0005332512972828016	0.0005354214960081016	0.0005535229278862508	0.0005552840208358544	0.0005746643322435678	0.0005759780889612943	0.0006175159648576966	0.0006178611169562549	0.07481719884470023	0.07303756533844416	-2.916990260018893e-06	-0.00011391684905472099	-2.926290692465642e-06	-0.0001142800576995201
17.063190072960847	0.0004966135508327282	0.000499465387542504	0.0005329639042644093	0.0005351329795855266	0.0005532267130355521	0.0005549868615258286	0.0005743590077340514	0.000575672011583078	0.0006171924477766592	0.0006175372494436707	0.07482484575357429	0.07304503008611256	-2.88010256600758e-06	-0.00011315398004997645	-2.8892857373867195e-06	-0.00011351477015648925
17.166004376783235	0.0004963439365539946	0.0004991943530119118	0.000532678410154317	0.0005348463703112871	0.0005529324926009848	0.0005546917029547719	0.0005740557782709819	0.0005753680334317282	0.0006168712327852972	0.0006172156834218182	0.07483258565982721	0.07305258561573462	-2.8434723107705583e-06	-0.00011238795717036232	-2.8525390410407726e-06	-0.00011274631881513786
17.26943818850684	0.0004960760590118972	0.0004989250666088807	0.0005323948226253875	0.0005345616758959593	0.000552640274842896	0.0005543985534090225	0.0005737546527408236	0.0005750661634062796	0.000616552330079528	0.0006168964290682796	0.07484041970555602	0.07306023304219723	-2.807097593526646e-06	-0.0001116187558355547	-2.8160486966089145e-06	-0.00011197467901863378
17.37349524097843	0.0004958099249059528	0.0004986575350893308	0.0005321131494087571	0.0005342789041087127	0.0005523500680860566	0.0005541074212395399	0.0005734556401010674	0.0005747664104768487	0.0006162357499402495	0.0006165794966453386	0.07484834904712827	0.07306797349431868	-2.770976525926557e-06	-0.00011084635123922992	-2.779812809739716e-06	-0.00011119982588317368
17.478179289537028	0.0004955455409837636	0.0004983917652577839	0.0005318333982943517	0.0005339980627778346	0.0005520618807202525	0.0005538183148625051	0.0005731587493809051	0.0005744687836853154	0.0006159215027341878	0.0006162648965008316	0.07485637485536573	0.07307580811502833	-2.735107231950553e-06	-0.00011007071834628901	-2.7438294984507595e-06	-0.00011042173429558211
17.583494112149474	0.000495282914041412	0.0004981277639677582	0.0005315555771314084	0.0005337191597912537	0.0005517757212008872	0.0005535312427599179	0.0005728639896819153	0.0005741732921460013	0.000615609598914765	0.0006159526390690039	0.07486449831573426	0.0730837380615455	-2.6994878478303792e-06	-0.00010929183189098413	-2.7080968930553485e-06	-0.0001096403789114242
17.689443509546752	0.0004950220509238498	0.0004978655381221691	0.000531279693829003	0.0005334422030970703	0.0005514915980495829	0.000553246213480206	0.0005725713701787488	0.0005738799450463631	0.0006153000490229641	0.0006156427348713771	0.07487272062852603	0.07309176450556877	-2.6641165219712035e-06	-0.00010850966637449	-2.672613136067096e-06	-0.00010885573415202188
17.79603130536116	0.0004947629585252986	0.0004976050946737308	0.0005310057563565822	0.0005331672007040921	0.0005512095198547955	0.0005529632356388383	0.000572280900119831	0.0005735887516476887	0.0006149928636882162	0.0006153351945176271	0.0748810430090574	0.07309988863345974	-2.6289914148332205e-06	-0.00010772419606136507	-2.637376382110153e-06	-0.00010806777420213631
17.90326134626431	0.0004945056437896502	0.0004973464406253635	0.0005307337727445024	0.0005328941606823775	0.0005509294952724341	0.0005526823179189459	0.0005719925888280673	0.000573299721285805	0.0006146880536292929	0.0006150300287064715	0.07488946668786066	0.07310811164643284	-2.594110698870937e-06	-0.00010693539497798332	-2.6023847978316056e-06	-0.00010727647300702581
18.011137502105942	0.0004942501137108692	0.0004970895830306043	0.000530463751084573	0.0005326230911637805	0.0005506515330264845	0.0005524034690719508	0.0005717064457015568	0.0005730128633717926	0.0006143856296552081	0.0006147272482265716	0.07489799291088167	0.07311643476075151	-2.5594725584525066e-06	-0.0001061432369101889	-2.5676365618242797e-06	-0.00010648180427066944
18.119663666053608	0.0004939963753334029	0.0004968345289940203	0.0005301956995306039	0.0005323540003425043	0.0005503756419096409	0.0005521266979181963	0.000571422480214313	0.0005727281873927044	0.0006140856026661331	0.0006144268639574382	0.07490662293967869	0.07312485920791681	-2.5250751897517437e-06	-0.00010534769539964628	-2.5331298645369683e-06	-0.0001056837414524503
18.228843754733095	0.0004937444357525917	0.0004965812856716255	0.0005299296262989622	0.0005320868964756604	0.0005501018307839478	0.0005518520133475927	0.0005711407019169967	0.0005724457029123006	0.0006137879836543229	0.0006141288868703553	0.07491535805162612	0.07313338623487017	-2.490916800679168e-06	-0.00010454874374217493	-2.4988629081820583e-06	-0.00010488225776482396
18.338681708369887	0.0004934943021150836	0.0004963298602713037	0.0005296655396691304	0.0005318217878838297	0.000549830108581442	0.0005515794243202604	0.0005708611204376517	0.0005721654195717827	0.0006134927837050502	0.0006138333280293093	0.07492419954011914	0.07314201710419226	-2.4569956108009064e-06	-0.00010374635498500151	-2.4648339066696105e-06	-0.00010407732617100096
18.44918149093129	0.0004932459816192532	0.000496080260053231	0.0005294034479842731	0.0005315586829516341	0.0005495604843048066	0.000551308939867187	0.0005705837454824522	0.0005718873470905414	0.0006132000139975551	0.0006135401985919326	0.07493314871478096	0.07315075309430447	-2.4233098512424153e-06	-0.00010294050192337367	-2.4310410855102153e-06	-0.0001032689193816716
18.56034709026951	0.0004929994815156236	0.0004958324923303053	0.0005291433596518089	0.0005312975901283113	0.0005492929670280321	0.0005510405690908881	0.0005703085868364585	0.0005716114952669131	0.0006129096858060039	0.0006132495098104578	0.07494220690167473	0.07315959549967813	-2.3898577646151893e-06	-0.00010213115709867271	-2.397482681729124e-06	-0.00010245700985260509
18.672182518265565	0.0004927548091072925	0.0004955865644685791	0.0005288852831439865	0.000531038517928296	0.0005490275658970805	0.0005507743211660763	0.0005700356543643799	0.0005713378739789411	0.0006126218105004575	0.0006129612730326831	0.0749513754435189	0.07316854563103987	-2.3566376049230855e-06	-0.00010131829279491633	-2.364156943780813e-06	-0.00010164156978130501
18.784691810974078	0.0004925119717503643	0.0004953424838876969	0.0005286292269984719	0.0005307814749318098	0.0005487642901305638	0.0005505102053403404	0.0005697649580113495	0.0005710664931851517	0.000612336399547859	0.0006126754997029512	0.07496065569990068	0.07317760481558487	-2.323647637497272e-06	-0.00010050188103673252	-2.331062131489571e-06	-0.00010082257110542725
18.897879028768923	0.0004922709768543765	0.0004951002580613295	0.0005283751998189306	0.000530526469785447	0.0005485031490204185	0.0005502482309348216	0.0005694965078036986	0.000570797362925329	0.0006120534645130214	0.000612392201363134	0.07497004904749818	0.0731867743971941	-2.2908861388986484e-06	-9.968189358591784e-05	-2.2981965159432453e-06	-9.999998549892197e-05
19.01174825648978	0.000492031831882746	0.0004948598945176259	0.0005281232102756331	0.0005302735112027852	0.0005482441519326032	0.0005499884073449135	0.0005692303138497568	0.0005705304933213117	0.0006117730170596414	0.0006121113896536411	0.07497955688030235	0.07319605573664426	-2.2583513968380507e-06	-9.885830193868961e-05	-2.2655583794125786e-06	-9.917378436918867e-05
19.126303603589555	0.0004917945443532034	0.0004946214008396551	0.000527873267106047	0.000530022607964981	0.000547987308307787	0.0005497307440409531	0.0005689663863406417	0.0005702658945777871	0.0006114950689513114	0.0006118330763144243	0.07498918060984365	0.07320545021183701	-2.2260417101172686e-06	-9.803107732342387e-05	-2.233146015291794e-06	-9.834393885488346e-05
19.241549204282624	0.00049155912183824	0.0004943847846658598	0.0005276253791154503	0.0005297737689213874	0.0005477326276620576	0.0005494752505689315	0.000568704735551072	0.000570003576983102	0.0006112196320525551	0.0006115572731860115	0.0749989216654208	0.07321495921801806	-2.1939553885149884e-06	-9.720019069675567e-05	-2.2009577279932108e-06	-9.751041982228315e-05
19.357489217694134	0.0004913255719655565	0.0004941500536905125	0.0005273795551775433	0.0005295270029901695	0.0005474801195876324	0.0005492219365512055	0.0005684453718401835	0.000569743550910078	0.000610946718329869	0.0006112839922105394	0.07500878149433343	0.07322458416800506	-2.162090752723042e-06	-9.636561274090072e-05	-2.1689918328765545e-06	-9.667319786248185e-05
19.474127828010037	0.0004910939024185177	0.0004939172156641746	0.0005271358042350713	0.0005292823191589319	0.0005472297937535785	0.000548970811687221	0.0005681883056523574	0.0005694858268168401	0.0006106763398527831	0.000611013245432808	0.07501876156211694	0.07323432649241547	-2.1304461342748493e-06	-9.552731386117119e-05	-2.1372466561773995e-06	-9.58322432887404e-05
19.59146924462811	0.0004908641209366044	0.0004936862783941593	0.0005268941353004481	0.0005290397264853448	0.0005469816599065376	0.0005487218857542395	0.0005679335475180533	0.0005692304152476501	0.0006104085087949244	0.0006107450450013406	0.07502886335278147	0.07324418763990362	-2.099019875453044e-06	-9.468526418232592e-05	-2.105720534910458e-06	-9.498752613262829e-05
19.709517702309874	0.0004906362353158802	0.000493457249745003	0.000526654557456394	0.0005287992340977889	0.0005467357278714656	0.0005484751686080818	0.0005676811080546604	0.0005689773268337575	0.0006101432374351068	0.0006104794031694685	0.07503908836905482	0.07325416907739384	-2.0678103292205187e-06	-9.383943354586421e-05	-2.0744118168058295e-06	-9.413901614183096e-05
19.828277461333414	0.0004904102534094503	0.0004932301376389315	0.0005264170798565694	0.0005285608511959922	0.0005464920075523705	0.0005482306701838654	0.000567430997967347	0.0005687265722942495	0.0006098805381584219	0.0006102163322964113	0.07504943813262839	0.07326427229032353	-2.0368158591375918e-06	-9.298979150676456e-05	-2.043318860233973e-06	-9.328668277683305e-05
19.94775280764713	0.0004901861831279334	0.0004930049500563419	0.0005261817117262278	0.0005283245870516861	0.0005462505089330697	0.0005479884004967654	0.000567183228049931	0.000568478162436919	0.0006096204234573513	0.0006099558448483881	0.07505991418440401	0.07327449878288068	-2.0060348392731027e-06	-9.213630732965439e-05	-2.0124400340981556e-06	-9.243049520667179e-05
20.067948053024427	0.0004899640324399358	0.0004927816950362799	0.0005259484623628667	0.0005280904510092618	0.0005460112420779479	0.0005477483696427751	0.000566937809185756	0.0005682321081591421	0.000609362905932893	0.0006096979533997335	0.07507051808474996	0.07328485007825679	-1.9754656541519366e-06	-9.127894998693653e-05	-1.9817737177910827e-06	-9.157042230704959e-05
20.188867535219305	0.0004897438093725246	0.0004925603806769251	0.0005257173411368864	0.0005278584524864346	0.0005457742171327238	0.0005475105877994753	0.0005666947523485723	0.0005679884204487605	0.0006091079982956941	0.0006094426706340277	0.07508125141375234	0.07329532771889236	-1.9451066986665537e-06	-9.041768815490347e-05	-1.951318301108163e-06	-9.070643265692013e-05
20.31051561812294	0.000489525522011712	0.0004923410151360784	0.000525488357492258	0.0005276286009749147	0.0005455394443252285	0.0005472750652268138	0.0005664540686034366	0.0005677471103849788	0.0006088557133672053	0.0006091900093452423	0.07509211577147946	0.07330593326673353	-1.914956377981579e-06	-8.955249020953238e-05	-1.921072184152533e-06	-8.983849453397807e-05
20.432896691921076	0.000489309178502941	0.0004921236066316603	0.0005252615209472018	0.0005274009060410906	0.0005453069339661944	0.0005470418122678978	0.0005662157691076224	0.0005675081891392739	0.0006086060640808516	0.0006089399824389044	0.07510311277824236	0.07331666830348596	-1.8850131074917356e-06	-8.868332422476422e-05	-1.891033777286482e-06	-8.89665759128827e-05
20.55601517325261	0.0004890947870515706	0.0004919081634422008	0.0005250368410948584	0.0005271753773267065	0.0005450766964500423	0.0005468108393497827	0.0005659798651115281	0.0005672716679763055	0.0006083590634832039	0.0006086926029332625	0.07511424407486526	0.07332753443087893	-1.8552753127203635e-06	-8.781015796792413e-05	-1.8612015010347448e-06	-8.809064446085868e-05
20.679875505368887	0.0004888823559233775	0.0004916946939073492	0.0005248143276039897	0.0005269520245495656	0.0005448487422556939	0.0005465821569842874	0.0005657463679596151	0.0005670375582548526	0.0006081147247351865	0.0006084478839604864	0.07512551132295046	0.07333853327092647	-1.8257414292482954e-06	-8.693295889651564e-05	-1.8315737860151102e-06	-8.721066753432372e-05
20.804482158294064	0.0004886718934450456	0.0004914832064283742	0.0005245939902196643	0.0005267308575042218	0.000544623081947376	0.0005463557757688011	0.0005655152890913392	0.0005668058714287449	0.0006078730611132773	0.0006082058387678621	0.07513691620515818	0.07334966646619921	-1.7964099026622493e-06	-8.605169415575042e-05	-1.8021490728742373e-06	-8.63266121762657e-05
20.92983962898646	0.0004884634080046754	0.0004912737094686781	0.0005243758387639647	0.000526511886062692	0.0005443997261754462	0.0005461317063871116	0.0005652866400421056	0.0005665766190478164	0.0006076340860107426	0.0006079664807190161	0.07514846042548587	0.07336093568009322	-1.7672791884429384e-06	-8.516633057337186e-05	-1.7729258121926793e-06	-8.543844511142706e-05
21.055952441500814	0.0004882569080522875	0.0004910662115543123	0.0005241598831366988	0.0005262951201751705	0.0005441786856772233	0.0005459099596102376	0.000565060432444228	0.0005663498127588657	0.0006073978129388745	0.0006077298232951503	0.0751601457095458	0.07337234259710707	-1.7383477519178e-06	-8.427683465725422e-05	-1.7439024644241678e-06	-8.454613274359868e-05
21.18282514715158	0.0004880524021003363	0.0004908607212744959	0.0005239461333161152	0.0005260805698707518	0.0005439599712778262	0.0005456905462972716	0.0005648366780279021	0.000566125464306629	0.0006071642555282503	0.0006074958800962899	0.07517197380485602	0.07338388892312281	-1.7096140681794637e-06	-8.33831725915446e-05	-1.7150774998223213e-06	-8.364964115194218e-05
21.31046232467717	0.0004878498987242237	0.000490657247282141	0.0005237345993596296	0.0005258682452581609	0.0005437435938910243	0.0005454734773962304	0.0005646153886221893	0.0005659035855347626	0.0006069334275300064	0.0006072646648425525	0.07518394648112932	0.0733955763856877	-1.68107662200552e-06	-8.248531023249961e-05	-1.686449398358679e-06	-8.274893608684053e-05
21.438868580405217	0.00048764940656282187	0.0004904557982943823	0.0005235252914045596	0.000525658156526493	0.0005435295645200977	0.0005452587639449203	0.0005643965761560144	0.0005656841883868412	0.0006067053428171279	0.00060703619137543	0.07519606553056878	0.07340740673430325	-1.6527339078034435e-06	-8.158321310580696e-05	-1.6580166496572152e-06	-8.184398296672002e-05
21.568048548418737	0.00048745093431899566	0.0004902563830931089	0.0005233182196688621	0.0005254503139459568	0.0005433178942587022	0.000545046417071804	0.0005641802526591702	0.0005654672849073614	0.000606480015385755	0.0006068104736590851	0.07520833276816671	0.07341938174071662	-1.6245844295225548e-06	-8.067684640203354e-05	-1.6297777529219147e-06	-8.093474687417834e-05
21.69800689072348	0.00048725449076013566	0.0004900590105255068	0.0005231133944518865	0.0005252447278686314	0.0005431085942917531	0.0005448364479968867	0.0005639664302633416	0.0005652528872427657	0.0006062574593565068	0.0006065875257816706	0.07522075003200786	0.07343150319921872	-1.596626700588969e-06	-7.976617497298943e-05	-1.6017312168608785e-06	-8.002119255198781e-05
21.828748297416116	0.0004870600847186878	0.000489863689504596	0.0005229108261351265	0.0005250414087292249	0.0005429016758963084	0.000544628868032602	0.0005637551212031324	0.0005650410076424692	0.0006060376889758205	0.0006063673619566576	0.0752333191835771	0.07344377292694274	-1.5688592438249313e-06	-7.8851163327745e-05	-1.5738755596069604e-06	-7.910328439894587e-05
21.960277486853503	0.0004868677250926971	0.0004896704290097873	0.0005227105251829903	0.0005248403670458512	0.0005426971504424744	0.0005444236885847216	0.0005635463378171161	0.0005648316584599099	0.0006058207186173116	0.00060614999652419	0.07524604210807329	0.07345619276416794	-1.5412805913859323e-06	-7.793177562884224e-05	-1.5462093086605205e-06	-7.818098646658611e-05
22.092599205822967	0.00048667742084634825	0.000489479238087426	0.0005225125021435699	0.0005246416134208005	0.0005424950293943083	0.0005442209211532577	0.0005633400925488879	0.0005646248521535988	0.0006056065627831465	0.0006059354439524467	0.0752589207147237	0.07346876457463232	-1.5138892846969579e-06	-7.700797568893636e-05	-1.518731000820471e-06	-7.725426245527856e-05
22.225718229713628	0.00048648918101051457	0.0004892901258513564	0.0005223167676494234	0.000524445158541332	0.0005422953243107416	0.0005440205773333927	0.0005631363979481362	0.000564420601288194	0.000605395236105436	0.00060572371883903	0.07527195693710742	0.07348149024584379	-1.4866838743670535e-06	-7.607972696589693e-05	-1.4914391820906002e-06	-7.632307570926145e-05
22.359639362688714	0.0004863030146833106	0.0004891031014834798	0.0005221233324183646	0.0005242510131804658	0.0005420980468465073	0.0005438226688164078	0.0005629352666717239	0.0005642189185355793	0.0006051867533476463	0.0006055148359123634	0.07528515273347763	0.07349437168939804	-1.4596629201199356e-06	-7.514699255872781e-05	-1.4643324076301333e-06	-7.538738921344934e-05
22.494367437858962	0.00048611893103065346	0.0004889181742343283	0.0005219322072542637	0.0005240591881977897	0.0005419032087530856	0.0005436272073906294	0.0005627367114847893	0.0005640198166759634	0.0006049811294060318	0.0006053088100331198	0.07529851008709908	0.0735074108413039	-1.4328249907410821e-06	-7.420973520454177e-05	-1.4374092416795728e-06	-7.444716558907549e-05
22.629907317457054	0.00048593693928681734	0.0004887353534236289	0.0005217434030478473	0.0005238696945402687	0.0005417108218796466	0.0005434342049423804	0.0005625407452618448	0.0005638233085989836	0.0006047783793110745	0.0006051056561956517	0.0753120310065755	0.07352060966230703	-1.4061686639870938e-06	-7.32679172730788e-05	-1.410668257488274e-06	-7.350236708943136e-05
22.766263893012997	0.0004857570487550136	0.0004885546484408896	0.0005215569307775235	0.0005236825432430688	0.0005415208981740245	0.0005432436734569488	0.0005623473809879123	0.0005636294073048321	0.0006045785182289633	0.0006049053895294566	0.0753257175261965	0.07353397013822556	-1.3796925265241108e-06	-7.232150076293131e-05	-1.3841080372424541e-06	-7.255295559560615e-05
22.903442085530802	0.000485579268807951	0.000488376068745976	0.0005213728015101973	0.0005234977454303842	0.00054133344968368	0.0005430556250195615	0.0005621566317596485	0.0005634381259053882	0.0006043815614630683	0.0006047080253006493	0.07533957170627938	0.07354749428028715	-1.3533951738788075e-06	-7.137044729844944e-05	-1.3577271720044762e-06	-7.159889261237895e-05
23.041446845665973	0.0004854036088884194	0.0004881996238697019	0.0005211910264021067	0.0005233153123162794	0.0005411484885566906	0.0005428700718163734	0.0005619685107864987	0.0005632494776253694	0.0006041875244554527	0.0006045135789134609	0.07535359563352123	0.07356118412546754	-1.3272752103321399e-06	-7.041471812309352e-05	-1.33152426163392e-06	-7.064013926354196e-05
23.180283153904217	0.000485230078509874	0.0004880253234144223	0.0005210116166996683	0.0005231352552055354	0.000540966027042748	0.0005426870261354668	0.0005617830313918642	0.0005630634758034947	0.0006039964227883993	0.0006043220659117543	0.07536779142135319	0.07357504173684146	-1.3013312488779297e-06	-6.945427409675575e-05	-1.305497914727517e-06	-6.967665628773712e-05
23.31995602074116	0.00048505868725701835	0.00048785317705463127	0.0005208345837403222	0.0005229575854945075	0.0005407860774941619	0.0005425065003678617	0.0005616002070142744	0.0005628801338936618	0.000603808272185953	0.0006041335019805595	0.07538216121030278	0.07358906920393338	-1.2755619111536921e-06	-6.848907569106943e-05	-1.2796467485493273e-06	-6.870840403398748e-05
23.460470486863187	0.0004848894447863996	0.00048768319453756383	0.0005206599389533976	0.000522782314671992	0.0005406086523668825	0.0005423285070085385	0.000561420051208584	0.0005626994654661386	0.0006036230885154878	0.0006039479029476303	0.07539670716835786	0.07360326864307379	-1.2499658273660424e-06	-6.7519082984413e-05	-1.2539693889604842e-06	-6.773534245706203e-05
23.60183162332936	0.00048472236082700476	0.0004875153856838076	0.0005204876938609787	0.0005226094543201025	0.0005404337642215295	0.0005421530586574724	0.0005612425776471775	0.0005625214842087712	0.0006034408877892936	0.0006037652847850216	0.07541143149133986	0.07361764219776316	-1.2245416362241263e-06	-6.654425565759403e-05	-1.228464470358695e-06	-6.675743111310417e-05
23.744044531754422	0.00048455744518086634	0.0004873497603879129	0.0005203178600787874	0.0005224390161151534	0.0005402614257244378	0.0005419801680206789	0.0005610678001211937	0.0005623462039282035	0.0006032616861661863	0.0006035856636106853	0.07542633640327849	0.07363219203904056	-1.1992879848743507e-06	-6.556455298910302e-05	-1.203130635598227e-06	-6.577462915438592e-05
23.887114344492932	0.00048439470772366713	0.0004871863286190169	0.0005201504493170679	0.0005222710118285592	0.0005400916496487115	0.0005418098479112761	0.0005608957325417617	0.0005621736385511166	0.0006030854999531332	0.000603409055690094	0.07544142415679918	0.07364692036585432	-1.1742035288411865e-06	-6.457993385079741e-05	-1.1779665359374324e-06	-6.4786895325325e-05
24.031046224824397	0.0004842341584053557	0.0004870251004214635	0.0005199854733814879	0.000522105453327735	0.000539924448875291	0.0005416421112505502	0.0005607263889412532	0.0005620038021254769	0.0006029123456069084	0.0006032354774378746	0.07545669703350559	0.0736618294054428	-1.1492869319465037e-06	-6.359035670257251e-05	-1.1529708309676243e-06	-6.379418795747493e-05
24.175845367139747	0.0004840758072507644	0.0004868660859154372	0.0005198229441740473	0.000521942352577014	0.0005397598363940362	0.0005414769710690444	0.0005605597834745521	0.0005618367088218074	0.0006027422397357633	0.0006030649454194781	0.07547215734437507	0.07367692141372048	-1.124536866251892e-06	-6.259577958754592e-05	-1.1281421885413027e-06	-6.279646496415436e-05
24.32151699712871	0.0004839196643602336	0.00048670929529759615	0.0005196628736939933	0.0005217817216385716	0.0005395978253048174	0.0005413144405076525	0.0005603959304203367	0.0005616723729344673	0.0006025751991011236	0.0006028974763528593	0.07548780743016041	0.07369219867566373	-1.0999520120048845e-06	-6.159616012815783e-05	-1.1034792847181615e-06	-6.179368383650574e-05
24.468066371968433	0.00048376573991023924	0.0004865547388417141	0.0005195052740387498	0.0005216235726733596	0.00053943842881862	0.0005411545328187281	0.0005602348441823801	0.0005615108088829521	0.0006024112406193068	0.0006027330871101855	0.07550364966179517	0.07370766350571004	-1.0755310575487516e-06	-6.0591455519717896e-05	-1.078980803690061e-06	-6.078580163772218e-05
24.61549878051318	0.00048361404415403096	0.00048640242689932837	0.0005193501574048588	0.0005214679179420528	0.0005392816602586682	0.0005409972613672084	0.0005600765392908679	0.0005613520312132116	0.000602250381363266	0.0006025717947195688	0.07551968644080077	0.07372331824816193	-1.0512726992828198e-06	-5.958162252664434e-05	-1.0546454377211804e-06	-5.977277499830125e-05
24.763819543485244	0.0004834645874222668	0.0004862523699003887	0.0005191975360889208	0.0005213147698060027	0.0005391275330615499	0.0005408426396317481	0.0005599210304037265	0.0005611960545989751	0.0006020926385643513	0.000602413616366816	0.07553592019971375	0.07373916527758788	-1.027175641581373e-06	-5.856661747660752e-05	-1.0304718870792796e-06	-5.8754560110826914e-05
24.91303401366693	0.0004833173801236655	0.00048610457835391994	0.0005190474224885639	0.0005211641407282055	0.0005389760607783708	0.0005406906812058707	0.000559768332307978	0.0005610428938431075	0.000601938029614105	0.0006022585693972109	0.07555235340249872	0.07375520699924533	-1.0032385967277332e-06	-5.754639625513147e-05	-1.006458859973032e-06	-5.7731112724848654e-05
25.063147576093755	0.00048317243274565065	0.00048595906284868134	0.0005188998291034051	0.0005210160432742777	0.000538827257075907	0.0005405413997991292	0.0005596184599211018	0.000560892563878968	0.0006017865720660693	0.0006021066713173121	0.07556898854498817	0.07377144584949247	-9.794602848756627e-07	-5.652091430186079e-05	-9.82605072495429e-07	-5.670238814189932e-05
25.214165648248784	0.00048302975585501204	0.000485815834053838	0.0005187547685360343	0.0005208704901134423	0.0005386811357377794	0.0005403948092382825	0.0005594714282924193	0.0005607450797717955	0.0006016382836376278	0.0006019579397967798	0.07558582815531377	0.07378788429622161	-9.558394339574238e-07	-5.5490126603566226e-05	-9.589092485504883e-07	-5.566834120974973e-05
25.366093680258146	0.0004828893600985646	0.0004856749027196349	0.000518612253493003	0.0005207274940195293	0.0005385377106656424	0.0005402509234684872	0.0005593272526044956	0.0005606004567201082	0.0006014931822118674	0.0006018123926702276	0.07560287479435401	0.07380452483928923	-9.3237477962675e-07	-5.4453987689134786e-05	-9.353701197901531e-07	-5.4628926317037974e-05
25.518937155087716	0.00048275125620381913	0.0004855362796780777	0.0005184722967858288	0.0005205870678719841	0.0005383969958803841	0.0005401097565545013	0.0005591859481745573	0.0005604587100571198	0.0006013512858394699	0.0006016700479390982	0.07562013105618044	0.07382137001095324	-9.090650652091893e-07	-5.341245162486519e-05	-9.119864255555284e-07	-5.3584097387940344e-05
25.672701588741027	0.000482615454979652	0.00048539997584362094	0.0005183349113320058	0.0005204492246568877	0.0005382590055233403	0.0005399713226819042	0.0005590475304559287	0.0005603198552521762	0.0006012126127406221	0.0006015309237735659	0.07563759956851748	0.0738384223763236	-8.859090416298964e-07	-5.236547200845876e-05	-8.88756912815732e-07	-5.253380787688389e-05
25.827392530458226	0.0004824819673169872	0.0004852660022138583	0.0005182001101560283	0.000520313977467988	0.0005381237538575251	0.0005398356361583278	0.0005589120150394861	0.0005601839079122081	0.0006010771813069618	0.0006013950385144631	0.07565528299320676	0.07385568453381379	-8.629054673505322e-07	-5.131300196326016e-05	-8.656803361043602e-07	-5.147801076266223e-05
25.983015562916506	0.0004823508041894779	0.0004851343698702214	0.0005180679063904283	0.0005201813395077436	0.000537991255268876	0.0005397027114147074	0.0005587794176551323	0.0005600508837832022	0.0006009450101035413	0.0006012624106752349	0.07567318402667585	0.07387315911559841	-8.400531083094156e-07	-5.02549941326369e-05	-8.427554574487982e-07	-5.041665854234323e-05
26.139576302431465	0.00048222197665420046	0.00048500508997868547	0.0005179383132768201	0.0005200513240883796	0.000537861524267513	0.0005395725630065443	0.0005586497541732868	0.0005599207987516943	0.0006008161178708268	0.0006011330589439231	0.07569130540041809	0.07389084878808258	-8.173507378582065e-07	-4.919140067438654e-05	-8.199810463194786e-07	-4.934970322617582e-05
26.297080399159835	0.0004820954958523465	0.00048487817379047735	0.0005178113441669591	0.0005199239446329504	0.0005377345754890133	0.000539445205615183	0.000558523040606398	0.0005597936688462754	0.0006006905235267175	0.0006010070021851713	0.07570964988147895	0.07390875625237532	-7.947971367063943e-07	-4.812217325492196e-05	-7.973558795637461e-07	-4.8277096331345026e-05
26.455533537303385	0.00048197137300992794	0.00048475363264279393	0.0005176870125238134	0.0005197992146764227	0.0005376104236957007	0.0005393206540491074	0.0005583992931104735	0.0005596695102391244	0.0006005682461685984	0.0006008842594422643	0.0757282202729464	0.07392688424476944	-7.723910928503913e-07	-4.704726304301243e-05	-7.748787413412381e-07	-4.719878887596285e-05
26.614941435314055	0.00048184961943848386	0.0004846314779595241	0.0005175653319226443	0.0005196771478667631	0.0005374890837779527	0.0005391989232452489	0.0005582785279866296	0.0005595483392475552	0.0006004493050754205	0.0006007648499391935	0.07574701941445332	0.07394523553723255	-7.501314015230087e-07	-4.596662070423252e-05	-7.525484230735784e-07	-4.6114731373628204e-05
26.77530984610034	0.0004817302465357919	0.00048451172125197446	0.0005174463160520993	0.0005195577579660392	0.0005373705707555192	0.0005390800282703101	0.0005581607616826598	0.0005594301723355828	0.0006003337197098061	0.0006006487930827467	0.07576605018268456	0.07396381293790101	-7.28016865124935e-07	-4.488019639455054e-05	-7.303637233695669e-07	-4.5024873826460254e-05
26.93664455723489	0.0004816132657865921	0.00048439437411960755	0.0005173299787153205	0.0005194410588515387	0.0005372548997788631	0.0005389639843221103	0.0005580460107946287	0.000559315026115516	0.0006002215097201916	0.0006005361084646356	0.07578531549189632	0.07398261929158283	-7.060462931700925e-07	-4.378793975429174e-05	-7.083234479763906e-07	-4.392916571961669e-05
27.098951391163432	0.0004814986887633073	0.00048427944825077954	0.0005172163338310603	0.0005193270645168909	0.0005371420861305098	0.0005388508067309378	0.0005579342920684773	0.0005592029173495623	0.0006001126949429892	0.000600426815863646	0.075804818294435	0.0740016574802724	-6.842185022197175e-07	-4.2689799901698966e-05	-6.864264097111022e-07	-4.282755601452137e-05
27.26223620541477	0.00048138652712677906	0.0004841669554234895	0.0005171053954348166	0.0005192157890732117	0.0005370321452264224	0.0005387405109609302	0.0005578256224016599	0.0005590938629514627	0.0006000072954047929	0.0006003209352478223	0.07582456158127163	0.07402093042366915	-6.625323158264158e-07	-4.1585725426868114e-05	-6.646714284057591e-07	-4.171999314295238e-05
27.426504892812353	0.0004812767926270006	0.0004840569075061287	0.0005169971776799717	0.000519107246750252	0.0005369250926173824	0.0005386331126114577	0.0005577200188447913	0.0005589878799881359	0.0005999053313246005	0.0006002184867766774	0.07584454838254151	0.07404044107969983	-6.409865644784341e-07	-4.047566438523942e-05	-6.430573308436726e-07	-4.0606425000019875e-05
27.59176338168682	0.000481169497103864	0.00048394931645824645	0.0005168916948389506	0.0005190014518975679	0.000536820943990398	0.0005385286274185401	0.0005576174986033263	0.0005588849856813598	0.0005998068231160815	0.0006001194908034456	0.07586478176809766	0.0740601924450615	-6.195800855298382e-07	-3.93595642907002e-05	-6.215829507067155e-07	-3.9486798938295764e-05
27.758017636089992	0.0004810646524879067	0.0004838441943313061	0.0005167889613043915	0.0005188984189856917	0.0005367197151701227	0.0005384270712562612	0.0005575180790392503	0.0005587851974094548	0.0005997117913898646	0.0006000239678773481	0.07588526484805769	0.07408018755576133	-5.983117231504222e-07	-3.823737210953415e-05	-6.002471285113543e-07	-3.836106176086096e-05
27.925273656010095	0.0004809622708010697	0.00048374155326946636	0.0005166889915903259	0.0005187981626073328	0.0005366214221202937	0.0005383284601382211	0.0005574217776728019	0.0005586885327090095	0.000599620256955868	0.0005999319387459122	0.07590600077338142	0.07410042948766724	-5.771803282671618e-07	-3.710903425356571e-05	-5.790487115448981e-07	-3.7229159714186055e-05
28.09353747758831	0.00048086236415745466	0.000483641405510353	0.0005165918003333746	0.0005187006974785734	0.0005365260809451864	0.0005382328102189883	0.0005573286121842085	0.000558595009276613	0.0005995322408256536	0.0005998434243573056	0.07592699273643656	0.07412092135707592	-5.561847585002465e-07	-3.597449657298524e-05	-5.579865538184441e-07	-3.609103848208062e-05
28.2628151733366	0.0004807649447640967	0.00048354376338584755	0.0005164974022939593	0.0005186060384400966	0.0005364337078910904	0.0005381401377955841	0.0005572386004154545	0.0005585046449706202	0.0005994477642148249	0.0005997584458627171	0.07594824397158628	0.07414166632127218	-5.353238781032315e-07	-3.483370434963218e-05	-5.370595159951037e-07	-3.4946643177907744e-05
28.43311285235687	0.00048067002492173486	0.00048344863932287435	0.000516405812357522	0.0005185142004584107	0.0005363443193477996	0.0005380504593089742	0.0005571517603720647	0.000558417457812934	0.0005993668485454497	0.000599677024618762	0.07596975775578298	0.07416266757911819	-5.14596557915116e-07	-3.368660229034759e-05	-5.162664653466341e-07	-3.3795918338616615e-05
28.604436660561465	0.0004805776170255929	0.00048335604584420175	0.0005163170455357631	0.0005184251986271001	0.0005362579318501225	0.000537963791345585	0.0005570681102249141	0.0005583334659908137	0.0005992895154485237	0.0005995991821899256	0.07599153740916692	0.0741839283716341	-4.940016752963752e-07	-3.2533134519605045e-05	-4.956062756833989e-07	-3.263880791662399e-05
28.77679278089485	0.0004804877335661643	0.00048326599556924263	0.0005162311169678898	0.0005183390481680839	0.0005361745620794101	0.0005378801506388374	0.0005569876683120628	0.0005582526878587068	0.0005992157867664664	0.0005995249403510446	0.07601358629568244	0.0742054519825981	-4.7353811406802837e-07	-3.13732445721554e-05	-4.7507782729820647e-07	-3.1475255273125113e-05
28.950187433556945	0.0004804003871300068	0.0004831785012148674	0.0005161480419218833	0.0005182557644328915	0.0005360942268651057	0.0005377995540706982	0.0005569104531406141	0.0005581751419401059	0.0005991456845556563	0.0005994543210898191	0.07603590782369608	0.07422724173915303	-4.5320476446219886e-07	-3.0206875386074028e-05	-4.546800069214242e-07	-3.0305203170988282e-05
29.124626876227456	0.00048031559040053866	0.00048309357559621796	0.0005160678357957748	0.0005181753629039495	0.000536016943186308	0.0005377220186732503	0.0005568364833885949	0.0005581008469294256	0.0005990792310889981	0.0005993873466093632	0.07605850544662696	0.07424930101241979	-4.330005230585802e-07	-2.9033969295128026e-05	-4.344117076433493e-07	-2.9128593766580835e-05
29.30011740429177	0.00048023335615884465	0.00048301123162753425	0.0005159905141189399	0.0005180978591958881	0.0005359427281733619	0.0005376475616302876	0.000556765777906867	0.0005580298216939135	0.0005990164488585329	0.0005993240393307942	0.07608138266359217	0.07427163321812764	-4.1292429272545526e-07	-2.7854468021046297e-05	-4.1427182886628715e-07	-2.79453686025527e-05
29.476665351068124	0.00048015369728448784	0.000482931482322982	0.0005159160925534073	0.0005180232690568581	0.0005358715991094609	0.0005375762002789222	0.0005566983557210576	0.0005579620852755763	0.0005989573605780817	0.0005992644218958566	0.07610454302005266	0.07429424181724532	-3.929749825704737e-07	-2.6668312666372485e-05	-3.942592762568465e-07	-2.6755468600814236e-05
29.654277088036206	0.00048007662675632464	0.00048285434079748963	0.0005158445868951784	0.0005179516083698633	0.0005358035734322757	0.0005375079521112166	0.0005566342360335195	0.0005578976568931383	0.0005989019891859296	0.000599208517169586	0.07612799010848112	0.07431713031663156	-3.7315150788665846e-07	-2.547544370690158e-05	-3.743729616811041e-07	-2.5558834054223434e-05
29.832959025067048	0.0004800021576533292	0.00048277982026759015	0.0005157760130755661	0.0005178828931541089	0.0005357386687355959	0.0005374428347758334	0.0005565734382253126	0.0005578365559440226	0.0005988503578475468	0.0005991563482430088	0.07615172756902724	0.07434030226968845	-3.534527900851854e-07	-2.4275800983228346e-05	-3.546118031432389e-07	-2.435540461867558e-05
30.0127176106544	0.00047993030315542453	0.00048270793405227343	0.000515710387162548	0.0005178171395663682	0.0005356769027710027	0.0005373808660797094	0.000556515981858221	0.0005577788020063618	0.0005988024899583544	0.0005991079384358882	0.07617575909020861	0.07436376127702718	-3.3387775663922155e-07	-2.3069323692781474e-05	-3.3497472473652604e-07	-2.3145119305220674e-05
30.193559332147448	0.0004798610765443178	0.0004826386955738406	0.0005156477253621339	0.000517754363902358	0.0005356182934495527	0.0005373220639897466	0.0005564618866767875	0.0005577244148410325	0.0005987584091465278	0.000599063311299503	0.07620008840959741	0.07438751098714827	-3.144253410425086e-07	-2.185595038250998e-05	-3.154606565845732e-07	-2.192791647205594e-05
30.37549071598484	0.0004797944912043427	0.0004825721183587669	0.0005155880440197499	0.0005176945825981358	0.0005355628588434877	0.0005372664466345272	0.0005564111726103818	0.0005576734143937206	0.0005987181392758389	0.000599022490619471	0.07622471931452962	0.0744115550971307	-2.9509448274431076e-07	-2.063561894039001e-05	-2.96068534789062e-07	-2.07037338166155e-05
30.55851832793038	0.00047973056062330715	0.000482508216038572	0.0005155313596216333	0.0005176378122315093	0.0005355106171879636	0.0005372140323060472	0.0005563638597752914	0.0005576258207970089	0.0005986817044485447	0.0005989855004186131	0.0762496556428234	0.07443589735332652	-2.7588412708696476e-07	-1.940826658643202e-05	-2.767973013677316e-07	-1.9472508366522034e-05
30.742648773309874	0.00047966929839335224	0.0004824470023506957	0.000515477688796256	0.0005175840695234655	0.0005354615868828071	0.0005371648394614772	0.0005563199684768495	0.0005575816543725016	0.0005986491290083198	0.000598952364959863	0.07627490128350209	0.07446054155207704	-2.5679322526207804e-07	-1.817382986522842e-05	-2.5764590420645703e-07	-1.8234176472009533e-05
30.92788869724955	0.0004796107182118095	0.0004823884911393806	0.0005154270483157472	0.0005175333713396096	0.0005354157864942831	0.0005371188867249366	0.0005562795192115788	0.0005575409356329666	0.0005986204375432232	0.0005989231087492109	0.07630046017753686	0.07448549154043299	-2.378207342582702e-07	-1.6932244637404836e-05	-2.3861329700222006e-07	-1.698867379702762e-05
31.114244784915854	0.00047955483388207	0.0004823326963565622	0.0005153794550973439	0.0005174857346916292	0.0005353732347568963	0.0005370761928893001	0.0005562425326693769	0.0005575036852845162	0.0005985956548887219	0.0005988977565387032	0.07632633631860256	0.07451075121688616	-2.189656167870136e-07	-1.5683446069905682e-05	-2.1969843919458776e-07	-1.5735935309721394e-05
31.30172376175672	0.0004795016593144611	0.00048227963206276585	0.0005153349262048584	0.0005174411767387688	0.0005353339505752094	0.000537036776918022	0.0005562090297357246	0.000557469924228815	0.0005985748061307511	0.0005988763333294788	0.07635253375383268	0.07453632453212147	-2.002268412468547e-07	-1.4427368628250337e-05	-2.0090029593015056e-07	-1.4475895274992934e-05
31.4903323937443	0.00047945120852712427	0.00048222931242800874	0.0005152934788501534	0.0005173997147893242	0.0005352979530256846	0.0005370006579469817	0.0005561790314939262	0.0005574396735653132	0.0005985579166088239	0.0005988588643748531	0.07637905658460652	0.07456221548976608	-1.8160338166378284e-07	-1.3163946067540344e-05	-1.8221783800701115e-07	-1.3208487245425227e-05
31.68007748761912	0.0004794034956469017	0.00048218175173270835	0.0005152551303946425	0.0005173613663021473	0.0005352652613585492	0.0005369678552863547	0.0005561525592273781	0.0005574129545935148	0.0005985450119191842	0.0005988453751834443	0.07640590896733039	0.0745884281471723	-1.6309421763506873e-07	-1.1893111422994762e-05	-1.6365004180235974e-07	-1.1933644050998726e-05
31.870965891135747	0.0004793585349102331	0.00048213696436860215	0.0005152198983508047	0.0005173261488881833	0.0005352358949996865	0.0005369383884225124	0.0005561296344218741	0.0005573897888152788	0.0005985361179180131	0.000598835891522357	0.07643309511424566	0.07461496661618788	-1.4469833427462053e-07	-1.0614797001137766e-05	-1.4519588923192495e-07	-1.0651297790972847e-05
32.063004493309954	0.00047931634066404887	0.000482094964839667	0.0005151878003837146	0.000517294080312006	0.0005352098735525468	0.000536912277019935	0.0005561102787679344	0.0005573701979371446	0.0005985312607246757	0.0005988304394204004	0.07646061929424036	0.07464183506396259	-1.264147221583401e-07	-9.328934370028685e-06	-1.2685436769554678e-07	-9.361379824338045e-06
32.25620022466719	0.0004792769273666848	0.00048205576776305306	0.0005151588543125956	0.0005172651784933894	0.00053518721680009	0.0005368895409231612	0.0005560945141631769	0.0005573542038726986	0.0005985304667250274	0.0005988290451713681	0.07648848583368179	0.07466903771374955	-1.0824237727034662e-07	-8.035454350172055e-06	-1.0862447001581087e-07	-8.063820760045859e-06
32.45056005749291	0.0004792403095887864	0.0004820193878700164	0.0005151330781123829	0.0005172394615088822	0.0005351679447067441	0.0005368702001587527	0.0005560823627147088	0.0005573418287449652	0.0005985337625747597	0.0005988317353373563	0.07651669911725548	0.07469657884573348	-9.01803009606926e-08	-6.734287005538686e-06	-9.050519439771608e-08	-6.75855044819651e-06
32.64609100608406	0.00047920650201423095	0.0004819858400068637	0.0005151104899153107	0.0005172169475934083	0.0005351520774203932	0.0005368542749372887	0.0005560738467415625	0.0005573330948888351	0.0005985411752028026	0.0005988385367521379	0.07654526358882595	0.07472446279786611	-7.222749987380664e-08	-5.425361632810377e-06	-7.249554435928562e-08	-5.445497969380764e-06
32.84280012700226	0.0004791755194410528	0.000481955139135903	0.0005150911080125162	0.0005171976551418863	0.0005351396352743942	0.000536841785655387	0.000556068988777159	0.0005573280248535265	0.0005985527318147811	0.0005988494765245907	0.07657418375230461	0.0747526939667117	-5.438298590469161e-08	-4.108606751929145e-06	-5.45945286847295e-08	-4.124591625090379e-06
33.040694519328454	0.000479147376782372	0.00048192730033639887	0.0005150749508556597	0.0005171816027108636	0.0005351306387896129	0.0005368327528977485	0.0005560678115718059	0.0005573266414050822	0.0005985684598965172	0.0005988645820421721	0.0766034641725355	0.07478127680831934	-3.6645776142546146e-08	-2.78395009600807e-06	-3.680116137413751e-08	-2.7957589279481443e-06
33.239781324919136	0.0004791220890673353	0.0004819023388055372	0.0005150620370585683	0.0005171688090201726	0.000535125108676493	0.0005368271974392286	0.0005560703380952358	0.0005573289675288964	0.0005985883872175968	0.0005988838809744503	0.07663310947619703	0.07481021583909236	-1.9014892823710286e-08	-1.45131860165848e-06	-1.9114461587968132e-08	-1.4589265914383143e-06
33.44006772866406	0.00047909967144205585	0.0004818802698593928	0.0005150523853988889	0.000517159292954602	0.000535123065837144	0.0005368251402469357	0.0005560765915391698	0.0005573350264322811	0.0005986125418349773	0.0005989074012766879	0.07666312435271846	0.07483951563669053	-1.4893632729016948e-09	-1.1063839829017486e-07	-1.5334535917541775e-09	-1.1402051944275904e-07
33.64156095874556	0.0004790801391705649	0.00048186110893390794	0.0005150460148197743	0.0005171530735655941	0.0005351245313674649	0.0005368266024823575	0.0005560865953199278	0.0005573448415470698	0.0005986409520966653	0.0005989351711934857	0.07669351355520516	0.07486918084093377	1.5931780148392347e-08	1.2381652024356926e-06	1.5942833294421005e-08	1.2390342041812552e-06
33.84426828689945	0.00047906350763576774	0.00048184487158587437	0.0005150429444315741	0.0005171501700729529	0.0005351295265592872	0.0005368316055035133	0.0005561003730810673	0.0005573584365322497	0.0005986736466454395	0.0005989672192624736	0.07672428190139187	0.07489921615472707	3.3249500092221926e-08	2.595167716737401e-06	3.3315364747965245e-08	2.600313326009407e-06
34.04819702867729	0.00047904979234040363	0.00048183157349392157	0.0005150431935135562	0.000517150601866581	0.0005351380729025525	0.000536840170867135	0.0005561179486960637	0.0005573758352766402	0.0005987106544226408	0.0005990035743180672	0.07675543427459923	0.0749296263449979	5.046475428055301e-08	3.960445500050813e-06	5.058510149907186e-08	3.969893434194183e-06
34.25335454371064	0.00047903900890801696	0.00048182123045951644	0.0005150467815156417	0.0005171543885082288	0.0005351501920875132	0.0005368523203308774	0.0005561393462710275	0.0005573970619016038	0.000598752004672013	0.00059904426549528	0.0767869756247156	0.07496041624365585	6.757849555383971e-08	5.334075757479351e-06	6.775299938146032e-08	5.347851969164652e-06
34.45974823597649	0.00047903117308392793	0.00048181385840796167	0.0005150537280601614	0.0005171615497332689	0.0005351659060069656	0.000536868075855555	0.0005561645901474583	0.0005574221407637959	0.0005987977269436112	0.0005990893222335926	0.07681891096919348	0.07499159074856067	8.459167192892067e-08	6.716136555201535e-06	8.482000938875474e-08	6.734267235034008e-06
34.66738555406454	0.00047902630073621557	0.00048180947338940844	0.000515064052943636	0.0005171721054524909	0.0005351852367585102	0.000536887459607412	0.0005561937049050413	0.0005574510964579565	0.0005988478510977668	0.0005991387742808865	0.07685124539405803	0.07502315482451152	1.0150522664238715e-07	8.106706831392807e-06	1.0178707771763516e-07	8.129218410216077e-06
34.87627399144595	0.00047902440785670163	0.0004818080915798687	0.0005150777761385706	0.0005171860757539117	0.000535208206646841	0.0005369104939604145	0.0005562267153644779	0.0005574839538197329	0.0005989024073091152	0.0005991926516974339	0.07688398405493728	0.07505511350424887	1.1832009821086467e-07	9.50586640793838e-06	1.1865514582898654e-07	9.532785559610013e-06
35.086421086743854	0.00047902551056194353	0.0004818097292822398	0.0005150949177952749	0.0005172034809046153	0.0005352348381860675	0.0005369372014985836	0.0005562636465903633	0.0005575207379285576	0.0005989614260706885	0.0005992509848599592	0.0769171321781124	0.07508747188948246	1.3503722047871793e-07	1.0913696001743634e-05	1.3542515049994042e-07	1.0945049645993965e-05
35.29783442400536	0.0004790296250942303	0.0004818144029273301	0.0005151154982437013	0.0005172243413526043	0.0005352651541020631	0.0005369676050183474	0.000556304523894099	0.0005575614741105495	0.000599024938198071	0.0005993138044657522	0.07695069506158035	0.07512023515192667	1.516575226703093e-07	1.2330277236557996e-05	1.5209802386485782e-07	1.2366092541113427e-05
35.51052163297529	0.0004790367678225878	0.0004818221290748951	0.0005151395379953073	0.000517248677728682	0.0005352991773348483	0.0005370017275309327	0.0005563493728368508	0.0005576061879414699	0.0005990929748336233	0.0005993811415368579	0.07698467807613556	0.07515340853435748	1.6818192944247426e-07	1.3755692655104124e-05	1.6867469348233292e-07	1.3795997038906771e-05
35.72449038937153	0.00047904695524378696	0.0004818329244146772	0.0005151670577449371	0.0005172765108483496	0.000535336931041003	0.0005370395922647845	0.0005563982192325476	0.0005576549052497148	0.0005991655674507698	0.0005994530274243262	0.07701908666647281	0.07518699735169027	1.8461136093851464e-07	1.519002573108219e-05	1.8515608237856113e-07	1.5234846866760132e-05
35.93974841516195	0.0004790602039833582	0.00048184680576745316	0.0005151980783727252	0.0005173078617137298	0.0005353784385961117	0.0005370812226680174	0.0005564510891509255	0.000557707652119352	0.0005992427478583592	0.0005995294938125305	0.07705392635231141	0.07522100699207314	2.0094673283503617e-07	1.6633360881243564e-05	2.0154310909807974e-07	1.6682726697886396e-05
36.15630347884324	0.0004790765307966117	0.00048186379008608506	0.0005152326209460225	0.0005173427515155087	0.0005354237235972392	0.0005371266424108998	0.0005565080089206113	0.0005577644548931994	0.000599324548205089	0.0005996105727235553	0.07708920272953255	0.07525544291800029	2.1718895639203858e-07	1.80857834778253e-05	2.1783668775537599e-07	1.8139722163842964e-05
36.374163395721176	0.0004790959525696628	0.00048188389445657994	0.0005152707067213442	0.0005173812016349036	0.000535472809865441	0.0005371758753883701	0.0005565690051322537	0.0005578253401759501	0.000599411000984006	0.0005996962965216533	0.07712492147133929	0.07529031066744392	2.333389385147152e-07	1.954737986185895e-05	2.3403772809495182e-07	1.9605919867868304e-05
36.59333602819267	0.00047911848632046323	0.00048190713609915707	0.0005153123571463431	0.0005174232336456542	0.0005355257214483077	0.0005372289457225905	0.000556634104641702	0.0005578903348373441	0.0005995021390370778	0.0005997866979177781	0.07716108832943801	0.0753256158550063	2.4939758179573675e-07	2.1018237355396874e-05	2.50147135534692e-07	2.108140739702502e-05
36.813829286029524	0.00047914414919983703	0.0004819335323693136	0.0005153575938618	0.0005174688693160311	0.0005355824826225393	0.000537285877765527	0.0005567033345732236	0.0005579594660153801	0.0005995979955598351	0.0005998818099741809	0.07719770913523817	0.07536136417309504	2.6536578456534156e-07	2.2498444274557383e-05	2.6616581121421956e-07	2.256627333523109e-05
37.03565112666392	0.0004791729584925217	0.00048196310075890466	0.0005154064387036425	0.0005175181306108771	0.0005356431178965583	0.0005373466961015713	0.000556776722322778	0.0005580327611195814	0.0005996986041060942	0.0005999816661090917	0.07723478980107953	0.0753975613931124	2.812444409481477e-07	2.39880899429723e-05	2.8209465205496047e-07	2.4060607277137658e-05
37.25880955547555	0.00047920493161821503	0.00048199585889722183	0.0005154589137049838	0.0005175710396936614	0.0005357076520131538	0.0005374114255501924	0.0005568542955613282	0.0005581102478343013	0.0005998039985927504	0.0006000863001014675	0.07727233632146796	0.07543421336667062	2.970344409151948e-07	2.5487264705567614e-05	2.979345508095834e-07	2.5564499841451704e-05
37.483312626080554	0.00047924008613262666	0.0004820318245520858	0.0005155150410981905	0.0005176276189285697	0.0005357761099521664	0.0005374800911686286	0.0005569360822382111	0.000558191954122086	0.0005999142133046568	0.0006001957460958259	0.07731035477434521	0.07547132602682699	3.1273667032557725e-07	2.699605994126164e-05	3.136863961045004e-07	2.707804268387015e-05
37.70916844062219	0.0004792784397285311	0.0004820710156309315	0.0005155748433169616	0.0005176878908826035	0.0005358485169331985	0.0005375527182546067	0.0005570221105845452	0.0005582779082270752	0.0006000292828995713	0.0006003100386071447	0.07734885132237967	0.07550890538934371	3.283520109856417e-07	2.8514568077689373e-05	3.2935107250188327e-07	2.8601328512095625e-05
37.93638515006311	0.00047932001023683437	0.00048211345018191366	0.0005156383429984527	0.0005177518783277237	0.0005359248984183763	0.0005376293323491117	0.0005571124091167034	0.0005583681386784663	0.0006001492424132002	0.0006004292125258602	0.07738783221426952	0.07554695755396082	3.4388134070406466e-07	3.0042882605260668e-05	3.449294605486694e-07	3.013445109935342e-05
38.164970954479706	0.0004793648156276329	0.0004821591463950058	0.0005157055629854007	0.0005178196042429976	0.0005360052801151336	0.0005377099592391776	0.0005572070066398203	0.0005584626742940157	0.0006002741272643083	0.0006005533031229278	0.07742730378608423	0.07558548870570524	3.5932553332394465e-07	3.1581098090316395e-05	3.60422436818629e-07	3.1677505298449704e-05
38.39493410335793	0.0004794128740112866	0.0004822081226031098	0.0005157765263282925	0.0005178910918167878	0.0005360896879790416	0.0005377946249607295	0.0005573059322513646	0.0005585615441836028	0.0006004039732599253	0.0006006823460549792	0.0774672724626176	0.07562450511621373	3.746854587973955e-07	3.312931019133769e-05	3.758308739763329e-07	3.32305870570232e-05
38.626282895891045	0.00047946420363949457	0.00048226039728316875	0.0005158512562875499	0.0005179663644489576	0.0005361781482166784	0.0005378833558014541	0.0005574092153447591	0.0005586647777528379	0.0006005388166006346	0.0006008163773695573	0.07750774475877176	0.07566401314507877	3.8996198322175865e-07	3.4687615672393535e-05	3.9115564081553325e-07	3.479379343140909e-05
38.859025681279114	0.00047951882290636714	0.0004823159890572854	0.0005159297763357381	0.0005180454457531058	0.0005362706872885283	0.0005379761783037148	0.0005575168856130506	0.0005587724047067313	0.0006006786938859426	0.0006009554335104419	0.07754872728096268	0.07570401924122558	4.05155968892729e-07	3.625611241853122e-05	4.0639760232356534e-07	3.6367222602709526e-05
39.09317085903034	0.0004795767503495154	0.00048237491669384544	0.0005160121101598085	0.0005181283595588259	0.0005363673319119317	0.0005380731192675052	0.0005576289730526453	0.0005588844550534118	0.0006008236421197536	0.0006010995513230625	0.07759022672855481	0.07574452994431002	4.2026827435531246e-07	3.7834899450778225e-05	4.215576197184271e-07	3.7950973891004436e-05
39.328726879264174	0.00047963800465112953	0.0004824371991086426	0.0005160982816633558	0.0005182151299139907	0.0005364681090640626	0.0005381742057534391	0.0005577455079670845	0.0005590009591078997	0.0006009736987159153	0.0006012487680599963	0.07763224989531554	0.07578555188613909	4.352997544539161e-07	3.942407694157435e-05	4.3663655050797667e-07	3.9545147771144484e-05
39.56570224301631	0.0004797026046390738	0.00048250285536601255	0.0005161883149689128	0.0005183057810870684	0.0005365730459849592	0.000538279465085786	0.0005578665209708919	0.0005591219474959423	0.0006011289015038748	0.0006014031213865675	0.07767480367090114	0.07582709179212126	4.502512603908951e-07	4.1023746231008684e-05	4.516352485417572e-07	4.114984588898807e-05
39.80410550254544	0.00047977056928797616	0.0004825719046799673	0.0005162822344202642	0.00051840033756946	0.0005366821701805861	0.0005383889248555457	0.0005579920429934696	0.0005592474511578995	0.0006012892887344208	0.000601562649386531	0.07771789504236855	0.0758691564827398	4.6512363976775224e-07	4.2634009842029696e-05	4.665545640574007e-07	4.2765171076611375e-05
40.04394526164196	0.0004798419177203263	0.0004826443664153349	0.0005163800645847905	0.0005184988240778661	0.0005367955094259446	0.0005385026129235635	0.0005581221052830554	0.0005593775013526935	0.0006014548990855234	0.000601727390567857	0.07776153109571328	0.07591175287505958	4.799177366354452e-07	4.425497149640467e-05	4.813953437298509e-07	4.4391227368420494e-05
40.28523017593832	0.00047991666920757	0.00048272026008890095	0.0005164818302558366	0.000518601265556681	0.0005369130917682172	0.0005386205574236887	0.0005582567394107362	0.0005595121296618112	0.000601625771668272	0.0006018973838686081	0.07780571901743397	0.07595488798424939	4.946343915501143e-07	4.588673613172001e-05	4.961584307292596e-07	4.6028120018415386e-05
40.52796895322162	0.00047999484317121717	0.0004827996053705605	0.0005165875564551126	0.000518707687180419	0.0005370349455299676	0.0005387427867659801	0.0005583959772745313	0.0005596513679933776	0.0006018019460329175	0.0006020726686629243	0.07785046609613185	0.07599856892514424	5.092744416281599e-07	4.7529409918131704e-05	5.108446647682577e-07	4.7675955516163215e-05
40.77217035374772	0.0004800764591839416	0.0004828824220844613	0.0005166972684351161	0.0005188181143561608	0.000537161099312372	0.0005388693296399473	0.000558539851103526	0.0005597952485862776	0.0006019834621750129	0.0006022532847670976	0.07789577972413342	0.07604280291382741	5.2383872058007e-07	4.918310027407502e-05	5.254548821483594e-07	4.933484160365986e-05
41.017843190557436	0.0004801615369706867	0.00048296873021016253	0.0005168109916815876	0.0005189325727260335	0.0005372915819985015	0.0005390002150178449	0.0005586883934620739	0.0005599438040143507	0.0006021703605416584	0.0006024392724457585	0.07794166739914254	0.07608759726925038	5.383280587811096e-07	5.084791588504112e-05	5.399899158182921e-07	5.100488729321839e-05
41.26499632979458	0.00048025009640977816	0.0004830585498837881	0.0005169287519159946	0.0005190510881697211	0.0005374264227566512	0.0005391354721580065	0.0005588416372540666	0.0005600970671906441	0.0006023626820378596	0.0006026306724181662	0.07798813672592786	0.07613295941487133	5.527432833097017e-07	5.252396671991122e-05	5.544505954201834e-07	5.268620288430281e-05
41.51363869102594	0.0004803421575340292	0.0004831519013991861	0.000517050575098038	0.0005191736868070004	0.0005375656510437077	0.0005392751306082274	0.0005589996157272587	0.0005602550713717337	0.0006025604680329858	0.0006028275258646032	0.07803519541803826	0.0761788968803348	5.67085217999903e-07	5.42113640488312e-05	5.688377473429037e-07	5.4378899981638584e-05
41.763779247563185	0.000480437740531856	0.00048324880520909025	0.0005171764874281955	0.0005193003950003081	0.0005377092966085714	0.0005394192202091924	0.0005591623624776691	0.0005604178501621071	0.0006027637603673446	0.0006030298744328834	0.07808285129955157	0.07622541730317511	5.813546834945293e-07	5.591022046158578e-05	5.831521947693378e-07	5.60830915130317e-05
42.0154270267867	0.0004805368657483882	0.0004833492819262829	0.0005173065153502918	0.0005194312393573377	0.0005378573894956202	0.0005395677710979519	0.0005593299114540451	0.0005605854375186179	0.0006029726013588717	0.0006032377602449689	0.07813111230685339	0.07627252843055587	5.955524972952458e-07	5.7620649885306574e-05	5.973947577297273e-07	5.7798891747562475e-05
42.26859111047143	0.0004806395536865835	0.00048345335232475776	0.0005174406855540943	0.0005195662467336658	0.0005380099600482244	0.0005397208137114445	0.0005595022969623931	0.0005607578677550056	0.0006031870338099296	0.0006034512259037033	0.07817998649045199	0.07632023812104166	6.096794738169944e-07	5.9342767603901e-05	6.115662531584829e-07	5.952641631506994e-05
42.523280635114425	0.0004807458250083431	0.00048356103734089267	0.0005175790249779474	0.000519705444235415	0.0005381670389123106	0.0005398783787900749	0.0005596795536705858	0.000560935175546489	0.0006034071010142341	0.0006036703144996635	0.07822948201682466	0.07636855434639586	6.237364244289761e-07	6.107669027573259e-05	6.256674949314811e-07	6.1265782223624e-05
42.77950479226489	0.0004808557005356243	0.0004836723580746078	0.0005177215608114271	0.0005198488592219329	0.0005383286570399707	0.0005400404973813275	0.000559861716613033	0.0005611173959344203	0.0006036328467638903	0.0006038950696181196	0.07827960717030333	0.07641748519342487	6.3772415751168e-07	6.282253595321641e-05	6.396992939278635e-07	6.301710787955106e-05
43.03727282885567	0.00048096920125155414	0.00048378733579054317	0.000517868320498035	0.0005199965193085222	0.0005384948456931264	0.0005402072008434491	0.0005600488211954283	0.000561304564331028	0.0006038643153565607	0.0006041255353461348	0.07833037035498545	0.0764670388658458	6.516434785134792e-07	6.458042410313614e-05	6.536624580816448e-07	6.478051310748745e-05
43.29659404753705	0.0004810863483015485	0.000483905991919222	0.000518019331737921	0.0005201484523691862	0.0005386656364472448	0.0005403785208491666	0.0005602409031995758	0.0005614967165242167	0.0006041015516027569	0.0006043617562797714	0.07838178009669622	0.07651722368619432	6.654951899939983e-07	6.635047562518481e-05	6.675577924233466e-07	6.655611916854542e-05
43.55747780701245	0.0004812071629944189	0.0004840283480582223	0.0005181746224906328	0.0005203046865394134	0.0005388410611950997	0.0005405544893894651	0.0005604379987882782	0.0005616938886824512	0.000604344600833255	0.0006046037775314333	0.07843384504497335	0.07656804809776958	6.792800916737701e-07	6.813281287235129e-05	6.813860991439647e-07	6.834404878229561e-05
43.81993352237618	0.000481331666803489	0.00048415442597334675	0.0005183342209779031	0.0005204652502189973	0.0005390211521505942	0.0005407351387774197	0.0005606401445103146	0.0005618961173597173	0.0006045935089066479	0.0006048516447373363	0.07848657397510035	0.0766195206666123	6.929989804925658e-07	6.992755967169528e-05	6.951481776335672e-07	7.014442614559913e-05
44.08397066545326	0.0004814598813677024	0.000484284247599787	0.000518498155686468	0.0005206301720748781	0.0005392059418526292	0.0005409205016520722	0.000560847377305488	0.0005621034395005503	0.0006048483222170276	0.0006051054040651042	0.07853997579016761	0.07667165008352447	7.066526506590513e-07	7.173484134499752e-05	7.088448245452621e-07	7.195737695471494e-05
44.349598765141174	0.00048159182849273445	0.0004844178350432979	0.0005186664553709148	0.0005207994810440327	0.0005393954631690342	0.0005411106109823787	0.0005610597345097589	0.000562315892445159	0.0006051090877018086	0.0006053651022215129	0.0785940595231871	0.0767244451661257	7.202418936939382e-07	7.355478472906296e-05	7.224768338359635e-07	7.378302842535323e-05
44.6168274077539	0.0004817275301520911	0.00048455521058135586	0.0005188391490565628	0.0005209732063363817	0.0005395897493005422	0.0005413055000711898	0.0005612772538604506	0.0005625335139346101	0.0006053758528496797	0.0006056307864603522	0.0786488343392352	0.07677791486094748	7.337674984930851e-07	7.538751819802236e-05	7.360449968219027e-07	7.562150931440803e-05
44.88566623736761	0.0004818670084882213	0.0004846963966643311	0.0005190162660423859	0.0005211513774377453	0.0005397888337848366	0.0005415052025593128	0.0005614999735015491	0.0005627563421161149	0.0006056486657087163	0.0006059025045904505	0.07870430953763957	0.07683206824557239	7.472302513732501e-07	7.723317168481514e-05	7.495501022354405e-07	7.747294994236986e-05
45.15612495616904	0.0004820102858136067	0.00048484141591664234	0.0005191978359039521	0.0005213340241128211	0.0005399927505006376	0.0005417097524296081	0.0005617279319890738	0.0005629844155483828	0.0006059275748946187	0.0006061803049838226	0.07876049455421635	0.07688691453081024	7.606309361221815e-07	7.909187670268603e-05	7.629929362684348e-07	7.933748221451709e-05
45.42821332480542	0.0004821573846118668	0.0004849902911379219	0.0005193838884964165	0.0005215211764082068	0.0005402015336718626	0.0005419191840111621	0.0005619611682965464	0.0005632177732070716	0.0006062126295991153	0.00060646423658398	0.0788173989635373	0.07694246306291672	7.739703340554297e-07	8.09637663684859e-05	7.763742826312221e-07	8.121523964411959e-05
45.701941162736816	0.0004823083275388415	0.00048514304530416835	0.000519574453957531	0.0005217128646554487	0.0005404152178718328	0.0005421335319835049	0.000562199721820535	0.000563456454490316	0.0006065038795985043	0.0006067543489143776	0.07887503248125245	0.0769987233258565	7.872492240588481e-07	8.284897542432113e-05	7.896949225949003e-07	8.310635737419914e-05
45.97731834859046	0.00048246313742368195	0.0004852997015688987	0.0005197695627107001	0.0005219091194741298	0.0005406338380275472	0.0005423528313808965	0.0005624436323862952	0.0005637004992243491	0.0006068013752623593	0.0006070506920870221	0.07893340496645103	0.07705570494361279	8.004683826554884e-07	8.474764026217274e-05	8.029556350580081e-07	8.501097220246778e-05
46.25435482051728	0.0004826218372699307	0.0004854602832642998	0.0005199692454680685	0.000522109971774997	0.0005408574294240179	0.0005425771175966749	0.0005626929402535011	0.0005639499476692147	0.0006071051675623917	0.0006073533168112348	0.07899252642407234	0.0771134176825338	8.136285840487515e-07	8.665989894664217e-05	8.16157196587724e-07	8.692922260354619e-05
46.533060576550575	0.0004827844502565963	0.0004856248139023666	0.000520173533233643	0.000522315452763116	0.0005410860277086621	0.0005428064263876581	0.0005629476861220644	0.0005642048405245661	0.0006074153080814727	0.00060766227440257	0.07905240700736109	0.07717187145373577	8.267306001683581e-07	8.858589123807159e-05	8.293003814736433e-07	8.886124875309709e-05
46.813445674966815	0.0004829509997392185	0.0004857933171760438	0.0005203824573064481	0.0005225255939410708	0.0005413196688957588	0.000543040793878618	0.0005632079111380479	0.0005644652189355644	0.0006077318490228184	0.000607977616791901	0.0791130570203732	0.07723107631554486	8.397752007349669e-07	9.052575861817624e-05	8.423859617843728e-07	9.08071925527082e-05
47.09552023464871	0.00048312150925093215	0.0004859658169603554	0.0005205960492837246	0.000522740427112193	0.0005415583893709743	0.0005432802565668121	0.0005634736568996794	0.0005647311244988665	0.0006080548432193517	0.0006082993965346675	0.07917448692052874	0.0772910424759923	8.527631533084218e-07	9.247964431434441e-05	8.55414707418272e-07	9.276719765442809e-05
47.37929443545016	0.00048329600250351706	0.00048614233731353085	0.0005208143410641568	0.0005229599843838359	0.0005418022258959449	0.0005435248513265859	0.0005637449654634577	0.0005650025992687148	0.0006083843441432288	0.0006086276668203005	0.07923670732121697	0.07735178029535389	8.65695223336866e-07	9.444769332407621e-05	8.683873861551695e-07	9.474140948555199e-05
47.66477851856398	0.0004834745033884432	0.00048632290247812096	0.0005210373648511411	0.0005231842981706776	0.0005420512156129314	0.0005437746154140342	0.0005640218793503619	0.000565279685763121	0.0006087204059155463	0.000608962481481811	0.07929972899445586	0.07741330028874491	8.785721742131207e-07	9.643005244122649e-05	8.81304763707862e-07	9.672997527439275e-05
47.951982786891236	0.0004836570359779036	0.0004865075368821096	0.0005212651531560916	0.0005234134011980673	0.0005423053960495374	0.0005440295864717366	0.0005643044415521593	0.0005655624269701543	0.0006090630833162287	0.0006093038950055656	0.07936356287359572	0.07747561312876623	8.913947673313887e-07	9.842687028198405e-05	8.941676037845653e-07	9.873304407696792e-05
48.24091760541319	0.000483843624525841	0.0004866962651400137	0.0005214977388017821	0.0005236473265054116	0.0005425648051235001	0.0005442898025335595	0.0005645926955378188	0.0005658508663543321	0.000609412431794099	0.0006096519625412389	0.0794282200560858	0.07753872964819764	9.041637621326828e-07	0.00010043829731055942	9.069766681314142e-07	0.00010075076680242379
48.53159340156531	0.00048403429346895714	0.0004868891120539751	0.0005217351549257239	0.0005238861074495944	0.0005428294811475428	0.0005445553020295233	0.0005648866852600265	0.0005661450478631132	0.0006097685074771356	0.0006100067399119524	0.07949371180629346	0.07760266084275086	9.168799161605535e-07	0.00010246448586610779	9.197327165898174e-07	0.00010278329624002769
48.82402066561362	0.0004842290674277176	0.00048708610261484156	0.000521977434983587	0.0005241297777084378	0.0005430994628343051	0.0005448261237907459	0.0005651864551618116	0.0005664450159334973	0.0006101313671829264	0.0006103682836246017	0.07956004955837591	0.07766741787387514	9.295439851201778e-07	0.00010450559019063721	9.32436507150667e-07	0.00010483078708678484
49.11820995103327	0.00048442797120733987	0.0004872872620032359	0.0005222246127526563	0.0005243783712842032	0.0005433747893013421	0.000545102307054454	0.0005654920501832819	0.0005667508154987357	0.000610501068429318	0.00061073665088038	0.0796272449192165	0.07773301207162131	9.421567229295344e-07	0.0001065617664561952	9.450887960134281e-07	0.00010689339597556857
49.41417187488941	0.0004846310297987686	0.00048749261559061875	0.000522476722335328	0.0005246319225071338	0.0005436555000761964	0.0005453838914690725	0.0005658035157684687	0.0005670624919951552	0.0006108776694452652	0.0006111118995854996	0.07969530967141544	0.07779945493756399	9.547188817683e-07	0.00010863317279265206	9.57690337630374e-07	0.00010897128150226532
49.71191711822035	0.0004848382683796363	0.0004877021889403287	0.0005227337981626415	0.0005248904660390318	0.0005439416351015415	0.0005456709170993784	0.0005661208978722838	0.0005673800913690845	0.0006112612291818846	0.0006114940883621125	0.07976425577634436	0.07786675814777662	9.67231212138024e-07	0.0001107199693167471	9.702418847667591e-07	0.00011106460425497344
50.01145642642306	0.0004850497123152121	0.00048791600780861895	0.0005229958749978605	0.0005251540368768833	0.0005442332347404062	0.0005459634244317424	0.0005664442429675997	0.000567703660083909	0.0006116518073237263	0.000611883276559445	0.0798340953772581	0.0779349335558748	9.796944629174211e-07	0.0001128223181613014	9.827441885599088e-07	0.00011317352684375726
50.3128006096408	0.0004852653871593284	0.0004881340981456737	0.0005232629879400839	0.0005254226703565188	0.0005445303397814699	0.0005462614543794373	0.0005667735980524397	0.0005680332451272357	0.0006120494643002512	0.0006122795242651372	0.07990484080247466	0.07800399319612122	9.921093814108366e-07	0.00011494038350402802	9.951979985617192e-07	0.0001152982139287495
50.61596054315354	0.00048548531865529396	0.0004883564860966089	0.000523535172427901	0.0005256964021563156	0.0005448329914444374	0.0005465650482880275	0.0005671090106572928	0.0005683688940181757	0.0006124542612975341	0.0006126828923168027	0.07997650456862138	0.0780739492865863	1.004476713410262e-06	0.00011707433159839631	1.0076040628063119e-06	0.00011743883225173724
50.9209471677702	0.0004857095327367926	0.0004885831980024606	0.0005238124642430913	0.0005259752683009458	0.0005451412313854956	0.0005468742479408413	0.0005674505288525539	0.0005687106548147575	0.0006128662602701945	0.0006130934423138115	0.08004909938394313	0.0781448142323838	1.0167972032495455e-06	0.00011922433080403805	1.0199631278609914e-06	0.00011959555066630434
51.22777149022361	0.0004859380555287536	0.0004888142604011525	0.0005240948995143603	0.0005262593051651631	0.0005454551017028467	0.0005471890955645176	0.0005677982012560831	0.0005690585761214573	0.0006132855239535507	0.0006135112366292974	0.08012263815167603	0.07821660062896463	1.0290715938556742e-06	0.00012139055161729251	1.0322759388794794e-06	0.00012176854016857086
51.53644458356769	0.00048617091334820904	0.0004890497000284453	0.0005243825147211169	0.000526548549477631	0.000545774644942324	0.0005475096338346392	0.0005681520770408986	0.0005694127070968601	0.0006137121158760149	0.0006139363384223965	0.08019713397350504	0.07828932126548672	1.0413006268073215e-06	0.0001235731667030282	1.0445432396620881e-06	0.0001239579739293617
51.84697758757708	0.000486408132705127	0.0004892895438188685	0.0005246753466972982	0.0005268430383247974	0.0005460999041030918	0.0005478359058814472	0.0005685122059429978	0.0005697730974614483	0.0006141461003717295	0.0006143688116507276	0.08027260015307401	0.0783629891282465	1.0534850423916595e-06	0.00012577235092686712	1.056765772707545e-06	0.00012616402732587573
52.15938170914916	0.0004866497403032215	0.0004895338189066258	0.0005249734326352275	0.0005271428091548101	0.000546430922643429	0.0005481679552956392	0.0005688786382693104	0.0005701397975055242	0.000614587542593446	0.0006148087210831088	0.08034905019958588	0.07843761740418567	1.065625579659544e-06	0.00012798828138775586	1.0689442792720816e-06	0.00012838687797474269
52.47366822270851	0.0004868957630407386	0.0004897825526264872	0.0005252768100895253	0.0005274478997814759	0.0005467677444865985	0.0005485058261342562	0.0005692514249057915	0.0005705128580972675	0.0006150365085256622	0.000615256132312529	0.0804264978314647	0.07851321948447405	1.0777229764868815e-06	0.00013022113745153607	1.0810794994308e-06	0.00013062670576564905
52.789848470613855	0.00048714622801122117	0.0004900357725146517	0.0005255855169810563	0.000527758348388266	0.0005471104140268068	0.000548849562926657	0.00056963061732565	0.0005708923306909311	0.0006154930649980161	0.0006157111117693719	0.08050495698010164	0.07858980896816184	1.0897779696222246e-06	0.0001324711007837237	1.0931721721252688e-06	0.0001328836928942978
53.107933863567155	0.0004874011625042381	0.0004902935063095824	0.0005258995916009168	0.0005280741935323599	0.0005474589761352439	0.0005491992106805761	0.0005700162675977156	0.0005712782673351717	0.0006159572796989376	0.0006161737267348947	0.080584441793681	0.07866739966591126	1.1017912947529091e-06	0.00013473835538470313	1.1052230352271656e-06	0.00013515802389728326
53.42793588102576	0.0004876605940060957	0.0004905557819528272	0.0005262190726144783	0.0005283954741487427	0.0005478134761662269	0.0005495548148882807	0.0005704084283949598	0.0005716707206815357	0.0006164292211895854	0.0006166440453549849	0.0806649666410777	0.07874600560380951	1.1137636865605647e-06	0.0001370230876245604	1.1172328255970414e-06	0.00013744988568731298
53.74986607161648	0.0004879245502005114	0.0004908226275897987	0.0005265439990654586	0.0005287222295543393	0.0005481739599634213	0.0005499164215328122	0.0005708071530031532	0.0005720697439930762	0.0006169089589180448	0.0006171221366541757	0.08074654611585022	0.0788256410272527	1.1256958787770601e-06	0.00013932548627824948	1.1292022791398312e-06	0.00013975946758852664
54.073736053552395	0.00048819305896926534	0.0004910940715705361	0.0005268744103800534	0.0005290544994521999	0.000548540473866168	0.0005502840770943278	0.0005712124953296822	0.0005724753911531336	0.0006173965632338254	0.000617608070549955	0.08082919504030317	0.0789063204049253	1.137588604242833e-06	0.00014164574256154971	1.1411321308616666e-06	0.0001420869613723008
54.399557515052166	0.0004884661483928039	0.0004913701424504268	0.0005272103463710944	0.0005293923239357239	0.0005489130647158931	0.0005506578285565278	0.0005716245099125087	0.0005728877166742564	0.0006178921054026303	0.0006181019178673435	0.08091292846965151	0.07898805843285579	1.1494425949697736e-06	0.000143984050168397	1.153023114934277e-06	0.0001444325612948022
54.727342214761876	0.0004887438467508317	0.0004916508689909085	0.0005275518472422733	0.0005297357434929413	0.0005492917798626286	0.0005510377234131946	0.0005720432519293016	0.0005733067757072889	0.0006183956576214471	0.0006186037503537867	0.08099776169626102	0.07907087003855799	1.1612585821994467e-06	0.00014634060530824278	1.1648759647534283e-06	0.00014679646413433278
55.057101982179326	0.0004890261825228455	0.0004919362801601254	0.0005278989535923921	0.0005300847990108287	0.0005496766671716176	0.0005514238096748138	0.0005724687772067118	0.0005737326240506071	0.0006189072930339195	0.0006191136406943232	0.08108371025398521	0.07915477038526565	1.1730372964568678e-06	0.0001487156067430384	1.1766914129906396e-06	0.00014917886922849455
55.38884871808102	0.0004893131843886454	0.0004922264051335574	0.0005282517064196695	0.0005304395317796786	0.0005500677750300283	0.0005518161358753075	0.0005729011422298232	0.0005741653181595247	0.0006194270857460484	0.0006196316625270796	0.0811707899225987	0.07923977487625826	1.184779467618591e-06	0.00015110925582705048	1.1884701916656075e-06	0.0001515799785141575
55.722594394951685	0.0004896048812288009	0.0004925212732946097	0.0005286101471260897	0.0005307999834975156	0.0005504651523537665	0.0005522147510788643	0.000573340404151762	0.00057460491515586	0.0006199551108422028	0.0006201578904590675	0.08125901673231714	0.07932589915927181	1.1964858249646423e-06	0.0001535217565451774	1.2002130321943447e-06	0.00015399999656569296
56.058351057416104	0.0004899013021250733	0.0004928209142351607	0.0005289743175217968	0.0005311661962745541	0.0005508688485943895	0.000552619704886871	0.0005737866208034798	0.0005750514728376699	0.0006204914444014627	0.000620692400082304	0.08134840696842292	0.07941315913101521	1.2081570972506195e-06	0.00015595331555405545	1.2119206654612798e-06	0.00015643913063612125
56.39613082267415	0.0004902024763608042	0.0004931253577560785	0.0005293442598295391	0.0005315382126377158	0.0005512789137461335	0.0005530310474449586	0.0005742398507037139	0.0005755050496891683	0.0006210361635142986	0.0006212352679902725	0.08143897717598789	0.07950157094178031	1.2197940127598415e-06	0.0001584041422220267	1.2235938218730334e-06	0.0001588975906971074
56.7359458809379	0.0004905084334212468	0.0004934346338676807	0.0005297200166891542	0.0005319160755351778	0.0005516953983530357	0.000553448829450142	0.0005747001530691154	0.0005759657048907993	0.0006215893462995877	0.0006217865717947006	0.08153074416469556	0.07959115100014805	1.2313972993629801e-06	0.00016087444866981493	1.2352332314208682e-06	0.00016137558948048358
57.07780849587155	0.0004908192029938582	0.0004937487727901658	0.0005301016311621036	0.0005322998283409864	0.0005521183535161744	0.0005538731021580831	0.0005751675878245681	0.0005764334983295139	0.0006221510719219906	0.000622346390142708	0.0816237250137787	0.07968191597780679	1.2429676845918938e-06	0.00016336444981439324	1.2468396237511623e-06	0.0001638733425213812
57.42173100503407	0.0004911348149685423	0.0004940678049539838	0.0005304891467360585	0.0005326895148597081	0.0005525478309010192	0.0005543039173904545	0.0005756422156136888	0.000576908490609213	0.0006227214206096846	0.000622914802734291	0.08171793707705063	0.07977388281446482	1.254505895691778e-06	0.00016587436341031214	1.2584137282140896e-06	0.0001663910681994757
57.7677258203244	0.0004914552994378346	0.0004943917610001671	0.0005308826073295239	0.0005330851793311307	0.0005529838827448876	0.0005547413275424193	0.0005761240978095144	0.0005773907430613839	0.0006233004736724652	0.0006234918903401755	0.08181339798806057	0.0798670687228821	1.2660126596908796e-06	0.00016840441009421947	1.2699562739411406e-06	0.0001689289877843947
58.115805428429454	0.000491780686697042	0.0004947206717806073	0.0005312820572965212	0.0005334868664350222	0.0005534265618645268	0.0005551853855902308	0.0005766132965253888	0.0005778803177559339	0.000623888313520234	0.0006240777348200504	0.08191012566535298	0.0799614911940018	1.2774887034592598e-06	0.00017095481342849217	1.2814679898983565e-06	0.00017148732547883627
58.465982391274686	0.0004921110072443163	0.0004950545683582746	0.0005316875414313046	0.0005338946212959225	0.0005538759216637985	0.0005556361450989372	0.0005771098746260358	0.000578377277512206	0.0006244850236818629	0.0006246724191411658	0.08200813831784953	0.0800571680022055	1.2889347537710285e-06	0.00017352579994622808	1.2929496049547424e-06	0.0001740663084643379
58.818269346477535	0.0004924462917806787	0.0004953934820073924	0.000532099104973141	0.0005343084894880038	0.0005543320161414953	0.000556093660230221	0.0005776138957388471	0.0005788816859102112	0.0006250906888244683	0.0006252760273973433	0.08210745445034554	0.08015411721067676	1.30035153738143e-06	0.00017611759919862469	1.3044018479514393e-06	0.00017666616694793358
59.172679007803275	0.0004927865712099767	0.0004957374442135402	0.0005325167936111265	0.0005347285170399636	0.0005547948998992726	0.0005565579857503458	0.0005781254242653671	0.0005793936073020513	0.0006257053947730897	0.0006258886448283675	0.08220809286913268	0.08025235717689085	1.3117397810767173e-06	0.00017873044379963787	1.3158254477541997e-06	0.00017928713420692355
59.52922416562417	0.0004931318766387764	0.0004960864866737034	0.0005329406534890527	0.0005351547504399779	0.0005552646281496981	0.000557029177038231	0.0005786445253929884	0.0005799131068235557	0.0006263292285307804	0.0006265103578397998	0.0823100726877456	0.08035190655821943	1.3231002117511294e-06	0.00018136456947519253	1.3272211333356784e-06	0.00018192944663909805
59.887917687380885	0.0004934822393761939	0.0004964406412962617	0.000533370731210329	0.0005355872366407037	0.0005557412567244406	0.0005575072900936591	0.0005791712651068706	0.0005804402504061382	0.0006269622782991414	0.0006271412540232173	0.08241341333283697	0.08045278431767121	1.3344335564678244e-06	0.0001840202151107695	1.3385896338308353e-06	0.0001845933438095887
60.24877251804685	0.0004938376909336503	0.0004967999402009022	0.0005338070738429427	0.0005360260230643249	0.0005562248420825678	0.0005579923815455959	0.0005797057102020659	0.0005809751047888559	0.0006276046334992798	0.0006277814221768691	0.08251813455018228	0.08055500972974862	1.345740542524473e-06	0.00018669762280033864	1.3499316786049148e-06	0.00018727906850025955
60.6118016805955	0.0004941982630245576	0.0004971644157184698	0.0005342497289244739	0.0005364711576076569	0.0005567154413189897	0.0005584845086606548	0.0005802479282958824	0.0005815177375307077	0.0006282563847932308	0.0006284309523267925	0.08262425641082984	0.0806586023864484	1.357021897527527e-06	0.00018939703789754014	1.3612479973253286e-06	0.00018998686676059695
60.97701827647021	0.0004945639875639289	0.0004975341003907467	0.0005346987444671603	0.0005369226886472957	0.0005572131121730248	0.0005589837293516831	0.000580797987840468	0.000582068217023149	0.0006289176241058385	0.0006290899357483722	0.08273179931737329	0.08076358220339201	1.3682783494535847e-06	0.00019211870906551964	1.3725393200277915e-06	0.00019271698795832182
61.34443548605718	0.0004949348966679063	0.0004979090269701496	0.0005351541689630051	0.0005373806650448215	0.0005577179130371027	0.0005594901021864902	0.0005813559581356336	0.0005826266125028451	0.0006295884446471082	0.0006297584649883727	0.08284078401038365	0.08086996942609401	1.3795106267233334e-06	0.00019486288832988585	1.3838063771843016e-06	0.00019546968483162563
61.71406656916102	0.0004953110226532133	0.000498289228419354	0.0005356160513889382	0.0005378451361520494	0.0005582299029656066	0.0005600036863967065	0.0005819219093419155	0.0005831929940646601	0.0006302689409350548	0.000630436633887446	0.08295123157497755	0.08097778463637875	1.3907194582675779e-06	0.00019762983113076615	1.3950498997739383e-06	0.00019824521354198932
62.085924865483435	0.0004956923980365122	0.000498674737910835	0.0005360844412120242	0.0005383161518163341	0.000558749141683848	0.000560524541886787	0.0005824959124938811	0.0005837674326748901	0.0006309592088190424	0.0006311245376031302	0.08306316344753768	0.08108704875893925	1.4019055735939182e-06	0.00020041979637630547	1.4062706193497575e-06	0.00020104383372764045
62.46002379510434	0.0004960790555336777	0.0004990655888263188	0.0005365593883947173	0.00053879376238592	0.0005592756895971871	0.0005610527292431492	0.0005830780395136861	0.0005843500001847408	0.0006316593455036398	0.0006318222726333519	0.08317660142258894	0.08119778306804669	1.413069702869041e-06	0.00020323304649878804	1.4174692681163123e-06	0.00020386580855948078
62.83637685896657	0.0004964710280589815	0.0004994618147561545	0.0005370409434001725	0.0005392780187153543	0.0005598096078003027	0.000561588309743469	0.0005836683632248951	0.0005849407693440718	0.0006323694495730113	0.0006325299368404511	0.08329156765983152	0.08131000919441514	1.424212576982037e-06	0.00020606984750959345	1.4286465789974155e-06	0.00020671140479627814
63.21499763936286	0.0004968683487241698	0.0004998634494985811	0.0005375291571975955	0.0005397689721709322	0.0005603509580865969	0.0005621313453661058	0.0005842669573665544	0.0005855398138153834	0.0006330896210158341	0.0006332476294757251	0.08340808469133737	0.0814237491322272	1.4353349276135727e-06	0.00020893046905506862	1.4398032857045528e-06	0.00020958089284098258
63.59589980042612	0.0004972710508374483	0.0005002705270589068	0.000538024081267645	0.0005402666746362106	0.000560899802957758	0.0005626818987996931	0.0005848738966075366	0.000586147208188085	0.0006338199612507788	0.0006339754512045294	0.0835261754289115	0.0815390252463182	1.446437487316989e-06	0.0002118151844757582	1.4509401228164631e-06	0.00021247454679955424
63.979097088622495	0.0004976791679023592	0.0005006830816485835	0.000538525767607888	0.0005407711785175607	0.0005614562056334739	0.0005632400334528699	0.0005854892565611663	0.0005867630279930246	0.0006345605731525615	0.0006347135041319272	0.08364586317162673	0.08165586027952748	1.4575209895883404e-06	0.00021472427086462187	1.462057825850154e-06	0.00021539264453943052
64.36460333324754	0.0004980927336165495	0.0005011011476841779	0.0005390342687382959	0.0005412825367497764	0.0005620202300612986	0.0005638058134641765	0.0005861131138001184	0.0005873873497173053	0.0006353115610785748	0.000635461891828922	0.08376717161353368	0.08177427736022874	1.468586168938712e-06	0.00021765800912652844	1.4731571313353863e-06	0.00021833546774957524
64.75243244692527	0.0004985117818704246	0.0005015247597862323	0.0005395496377067934	0.0005418008028017323	0.000562591940926676	0.0005643793037120996	0.0005867455458716066	0.000588020250819379	0.0006360730308961242	0.00063622071935927	0.08389012485154734	0.08189430001002333	1.4796337609726063e-06	0.00022061668403965118	1.4842387768899176e-06	0.00022130330200149928
65.14259842611021	0.0004989363467456869	0.0005019539527780134	0.0005400719280948532	0.0005423260306820913	0.0005631714036631272	0.0005649605698252859	0.000587386631312868	0.0005886618097444383	0.0006368450900102791	0.0006369900933069076	0.08401474739352559	0.0820159521516277	1.4906645024614527e-06	0.00022360058431733498	1.4953035012932282e-06	0.00022429643681112776
65.53511535159264	0.0004993664625137455	0.000502388761684138	0.0005406011940231369	0.0005428582749450598	0.000563758684462597	0.0005655496781929108	0.0005880364496669443	0.000589312105940097	0.0006376278473923565	0.0006377701218039885	0.08414106416653266	0.08213925811693534	1.5016791314258985e-06	0.00022661000267192033	1.5063520445694626e-06	0.00022731516570295707
65.92999738900669	0.0004998021636340068	0.0005028292217290855	0.0005411374901571901	0.0005433975906961999	0.0005643538502859738	0.0005661466959752264	0.0005886950814987793	0.0005899712198723908	0.0006384214136090623	0.0006385609145595735	0.08426910052530054	0.08226424265527975	1.5126783872063902e-06	0.0002296452358782064	1.517385148061155e-06	0.00023035978627390652
66.32725878934137	0.0005002434847520222	0.0005032753683355696	0.0005416808717131718	0.0005439440335982807	0.0005649569688737669	0.0005667516911142626	0.0005893626084116182	0.0005906392330420717	0.0006392259008522883	0.0006393625828889603	0.08439888226089014	0.08239093094188357	1.523663010547958e-06	0.00023270658483964812	1.5284035545075087e-06	0.0002334306002590436
66.72691388945532	0.0005006904606975093	0.0005037272371227892	0.0005422313944636469	0.0005444976598771898	0.0005655681087569739	0.0005673647323447194	0.0005900391130637467	0.0005913162280012384	0.0006400414229696138	0.0006401752397437014	0.0845304356095562	0.08251934858651482	1.5346337436760024e-06	0.00023579435465503895	1.5394080081270129e-06	0.0002365279135988635
67.12897711259382	0.0005011431264822145	0.00050418486390453	0.0005427891147434049	0.0005450585263278827	0.0005661873392681036	0.0005679858892050184	0.0005907246791855423	0.000592002288370282	0.0006408680954954932	0.0006409989997423015	0.08466378726183192	0.08264952164234944	1.5455913303758732e-06	0.00023890885468581813	1.5503992546937696e-06	0.0002396520365066379
67.53346296890952	0.0005016015172976422	0.0005046482846871298	0.0005433540894553428	0.0005456266903203903	0.0005668147305523954	0.0005686152320485466	0.0005914193915968783	0.0005926974988551745	0.0006417060356831852	0.0006418339792016349	0.0847989643718204	0.0827814766150434	1.556536516080691e-06	0.00024205039862675026	1.561378041620761e-06	0.00024280328353835923
67.94038605598601	0.0005020656685126165	0.0005051175356672876	0.0005439263760763802	0.0005462022098058646	0.0005674503535792114	0.0005692528320550725	0.0005921233362248666	0.0005934019452650922	0.0006425553625374203	0.0006426802961690881	0.08493599456671842	0.08291524047202506	1.5674700479481087e-06	0.0002452193045752865	1.5723451180463689e-06	0.0002459819736636698
68.3497610593647	0.0005025356156706898	0.0005055926532297264	0.0005445060326634268	0.0005467851433226833	0.0005680942801536174	0.0005698987612423606	0.0005928366001219577	0.0005941157145304023	0.0006434161968478358	0.0006435380704554599	0.0850749059565639	0.08305084065201315	1.5783926749421678e-06	0.0002484158951034515	1.5833012349116774e-06	0.0002491884303372216
68.7616027530747	0.0005030113944873763	0.0005060736739446799	0.0005450931178593852	0.0005473755500025876	0.0005687465829281502	0.0005705530924779597	0.0005935592714844004	0.0005948388947209922	0.000644288661223196	0.0006444074236686226	0.08521572714422435	0.08318830507476044	1.5893051479240472e-06	0.0002516404973318259	1.5942471450468851e-06	0.00025242298157207577
69.17592600016614	0.0005034930408472199	0.0005065606345652249	0.0005456876908992067	0.0005479734895768796	0.0005694073354147842	0.0005712158994911996	0.0005942914396710802	0.0005955715750649824	0.00064517288012643	0.0006452884792479916	0.085358487235624	0.08332766215103607	1.6002082197356547e-06	0.0002548934430039451	1.6051836032596667e-06	0.00025568596001487864
69.59274575324658	0.0005039805908006747	0.0005070535720244298	0.0005462898116159811	0.0005485790223826527	0.000570076611997088	0.0005718872568853736	0.0005950331952227321	0.0005963138459678083	0.0006460689799104949	0.0006461813624997976	0.08550321585022334	0.08346894079285866	1.611102645278882e-06	0.00025817506856114225	1.6161113664136693e-06	0.0002589777030209267
70.01207705502031	0.0005044740805607971	0.0005075525234323224	0.00054689954044707	0.0005491922093690749	0.0005707544879425799	0.0005725672401501245	0.0005957846298815432	0.0005970657990316856	0.0006469770888550953	0.0006470862006332029	0.08564994313175026	0.08361217042396353	1.6219891816130752e-06	0.00026148571522126296	1.6270311935266332e-06	0.00026229855273283975
70.43393503883172	0.0005049735464997507	0.0005080575260726733	0.0005475169384402842	0.000549813112103715	0.0005714410394152968	0.000573255925674039	0.000596545836611164	0.0005978275270754825	0.0006478973372042931	0.000648003122797288	0.08579869975920276	0.08375738099054414	1.6328685880404687e-06	0.00026482572905736634	1.6379438458542003e-06	0.0002656488561592757
70.85833492921113	0.0005054790251450989	0.000508568617399578	0.0005481420672600965	0.000550441792778907	0.0005721363434885598	0.0005739533907574447	0.0005973169096171191	0.000598599124154986	0.0006488298572050141	0.000648932260118913	0.08594951695811276	0.08390460297224812	1.6437416261958502e-06	0.00026819546107781367	1.648850086979469e-06	0.00026902896525503317
71.2852920424243	0.0005059905531758938	0.0005090858350338376	0.0005487749891938952	0.0005510783142181636	0.0005728404781579603	0.0005746597136254217	0.0005980979443676446	0.0005993806855835891	0.0006497747831464915	0.000649873745741504	0.0861024265120955	0.08405386739344357	1.6546090601338376e-06	0.00027159526730755057	1.6597506828997313e-06	0.0002724392370024864
71.71482178702524	0.0005065081674185391	0.0005096092167591228	0.0005494157671582688	0.0005517227398826202	0.000573553522354551	0.0005753749734410248	0.0005988890376149495	0.0006001723079533995	0.0006507322514006636	0.0006508277148647668	0.086257460774686	0.08420520583477437	1.6654716564256994e-06	0.00027502550887226196	1.6706464021268687e-06	0.00027588003349625356
72.14693966441222	0.0005070319048424367	0.0005101388005179262	0.0005500644647053395	0.0005523751338775308	0.00057427555595827	0.0005760992503187365	0.0005996902874169254	0.0006009740891567915	0.0006517024004635696	0.0006517943047853813	0.08641465268145938	0.08435865044499281	1.6763301842551972e-06	0.0002784865520839286	1.6815380157795103e-06	0.00027935172202843417
72.58166126938723	0.0005075618025553865	0.0005106746244072783	0.0005507211460291174	0.0005530355609587948	0.0005750066598115789	0.0005768326253381348	0.000600501793159305	0.0006017861284083994	0.0006526853709977503	0.0006527736549386804	0.08657403576247263	0.08451423395309397	1.687185415505648e-06	0.00028197876852603665	1.692426297671178e-06	0.0002828546751740685
73.01900229071879	0.0005080978977987495	0.0005112167266742287	0.0005513858759718966	0.0005537040865395203	0.0005757469157333313	0.0005775751805577917	0.0006013236555782804	0.000602608526267568	0.0006536813058756996	0.0006537659069413554	0.08673564415499792	0.08467198968075182	1.6980381248631396e-06	0.0002855025351429924	1.7033120244116596e-06	0.00028638927088026067
73.45897851170821	0.0005086402279423505	0.0005117651457110802	0.0005520587200306807	0.0005543807766966287	0.0005764964065328774	0.0005783269990294061	0.0006021559767836025	0.000603441384661279	0.0006546903502243928	0.0006547712046352169	0.08689951261658865	0.08483195155506772	1.7088890899113985e-06	0.0002890582343299253	1.7141959755037194e-06	0.0002899558925567175
73.90160581075892	0.0005091888304791231	0.0005123199200503664	0.000552739744363639	0.0005550656981774899	0.000577255216024401	0.0005790881648121738	0.0006029988602821661	0.0006042848069075547	0.0006557126514709232	0.0006557896941320408	0.08706567653847351	0.08499415412164223	1.7197390912272e-06	0.00029264625402378175	1.7250789334420863e-06	0.0002935549291670919
74.34690016194996	0.0005097437430194749	0.0005128810883595637	0.000553429015796588	0.0005557589184065898	0.0005780234290415	0.000579858762987399	0.000603852411002092	0.0006051388977393563	0.0006567483593892785	0.0006568215238595282	0.08723417195928888	0.0851586325579763	1.7305889124872697e-06	0.000296266987797833	1.7359616838105978e-06	0.00029718677532246385
74.79487763561212	0.0005103050032853735	0.0005134486894355258	0.0005541266018295057	0.0005564605054922304	0.000578801131452016	0.0005806388796733505	0.0006047167353173249	0.0006060037633289903	0.000657797626148295	0.0006578668446084191	0.08740503557915598	0.0853254226872156	1.7414393405666218e-06	0.00029992083495666844	1.74684501538791e-06	0.0003008518313772357
75.24555439890803	0.0005108726491041343	0.0005140227621986341	0.0005548325706430657	0.0005571705282332616	0.0005795884101731106	0.000581428602040374	0.0006055919410727568	0.0006068795113130352	0.0006588606063608224	0.0006589258095807923	0.08757830477412473	0.08549456099224001	1.7522911656398226e-06	0.00030360820063278504	1.75772972024822e-06	0.000304550503526152
75.6989467164156	0.000511446718401903	0.0005146033456866436	0.0005555469911051954	0.000557889056125832	0.0005803853531865987	0.0005822280183262546	0.0006064781376098876	0.000607766250817797	0.0006599374571341329	0.000659998574439577	0.087754017610981	0.08566608463012185	1.7631451812891944e-06	0.000307329495886563	1.7686165938649153e-06	0.00030828320390346997
76.15507095071504	0.0005120272491968202	0.0005151904790482288	0.000556269932777657	0.000558616159370177	0.0005811920495545471	0.0005830372178518466	0.0006073754357930433	0.0006086640924853183	0.0006610283381216212	0.0006610852973593347	0.08793221286243681	0.0858400314469442	1.7740021846066219e-06	0.00031108513780629676	1.7795064352176936e-06	0.00031205035068385123
76.61394356297929	0.0005126142795918537	0.0005157842015361984	0.0005570014659226392	0.0005593519088774163	0.0005820085894351296	0.0005838562910369625	0.0006082839480361546	0.0006095731484999418	0.0006621334115758186	0.0006621861390783223	0.08811293002271285	0.08601643999301557	1.7848629763055502e-06	0.00031487554961205644	1.7904000469018497e-06	0.00031585236818618134
77.07558111356816	0.0005132078477672955	0.0005163845525003861	0.0005577416615093779	0.0005600963762763873	0.000582835064098767	0.0005846853294165443	0.000609203788330132	0.0006104935326154587	0.000663252842402787	0.0006633012629519048	0.08829620932352364	0.08619534953846476	1.7957283608317906e-06	0.00031870116076083976	1.8012982352345278e-06	0.0003196896869778615
77.54000026262605	0.0005138079919728953	0.0005169915713801855	0.0005584905912207777	0.0005608496339204821	0.0005836715659445315	0.000585524425657097	0.0006101350722708232	0.0006114253601828352	0.0006643867982179043	0.000664430835007328	0.08848209175047164	0.08637680008924518	1.8065991464660857e-06	0.00032256240705227923	1.8122018103653098e-06	0.00032356274398206986
78.00721777068286	0.0005144147505196275	0.0005176052976967365	0.0005592483274600477	0.0005616117548945114	0.0005845181885168377	0.0005863736735734191	0.000611077917087596	0.0006123687481785601	0.0006655354494031063	0.0006655750239999222	0.08867061905988108	0.0865608324035602	1.8174761454479256e-06	0.0003264597307397199	1.8231115863955863e-06	0.00032747198258821497
78.47725049925933	0.0005150281617710826	0.0005182257710447287	0.0005600149433573506	0.0005623828130215762	0.0005853750265224274	0.000587233168145613	0.0006120324416725517	0.0006133238152336068	0.0006666989691656288	0.0006667340014707611	0.08886183379606157	0.08674748800871378	1.8283601740828838e-06	0.0003303935806403119	1.8340283814820973e-06	0.0003314178527615147
78.95011541147531	0.0005156482641344482	0.0005188530310838232	0.0005607905127764471	0.0005631628828699487	0.0005862421758476346	0.0005881030055363872	0.0006129987666103751	0.0006142906816630332	0.0006678775335982784	0.0006679079418058264	0.08905577930902238	0.08693680921839995	1.8392520528588436e-06	0.0003343644122486694	1.8449530179608575e-06	0.0003354008111579737
79.42582957266194	0.0005162750960510936	0.0005194871175296732	0.0005615751103213484	0.0005639520397599656	0.0005871197335759631	0.0005889832831086663	0.0006139770142088663	0.0006152694694962481	0.0006690713217413055	0.0006690970222967326	0.08925249977266858	0.08712883915045608	1.8501526065689469e-06	0.0003383726878534721	1.8558863224641406e-06	0.00033942132124030466
79.90441015097758	0.000516908695986711	0.0005201280701445225	0.0005623688113429628	0.0005647503597709172	0.0005880077980059602	0.0005898740994434981	0.0006149673085301388	0.0006162603025079395	0.000670280515645907	0.000670301423203047	0.08945204020345811	0.08732362174507752	1.8610626644291212e-06	0.00034241887665519	1.8668291260376824e-06	0.0003434798533955147
80.38587441802741	0.0005175491024210303	0.0005207759287273781	0.0005631716919457413	0.0005655579197479472	0.0005889064686694089	0.0005907755543582779	0.0006159697754225351	0.000617263306249707	0.0006715053004394312	0.0006715213278162695	0.0896544464795695	0.0875212017835166	1.8719830601999447e-06	0.00034650345488682066	1.877782264264171e-06	0.00034757688505605844
80.87023974948666	0.0005181963538370565	0.0005214307331037276	0.0005639838289943064	0.0005663747973089378	0.000589815846349831	0.0005916877489252865	0.0006169845425532472	0.0006182786080823977	0.0006727458643923142	0.0006727569225255133	0.08985976536056839	0.08772162490728522	1.882914632310678e-06	0.0003506269059364575	1.888746577387605e-06	0.00035171290082275375
81.35752362572781	0.0005188504887098444	0.0005220925231147938	0.0005648053001200741	0.0005672010708513964	0.0005907360331013191	0.000592610785490557	0.0006180117394416929	0.000619306337209177	0.00067400239898683	0.0006740083968849475	0.09006804450761033	0.08792493763786016	1.8938582239852496e-06	0.0003547897204732031	1.8997229104377594e-06	0.0003558883925902784
81.8477436324513	0.0005195115454947682	0.0005227613386063039	0.0005656361837278555	0.0005680368195593278	0.0005916671322676972	0.0005935447676930672	0.0006190514974936414	0.0006203466247093505	0.0006752750989876906	0.000675275943683054	0.09027933250417282	0.08813118739692609	1.9048146833729011e-06	0.0003589923965752473	1.910712113357472e-06	0.00036010385967506775
82.34091746132043	0.0005201795626152825	0.0005234372194167581	0.0005664765590024364	0.0005688821234100898	0.0005926092485020202	0.0005944898004842738	0.000620103950036129	0.000621399603572956	0.0006765641625145685	0.0006765597590137603	0.09049367887735522	0.08834042252715722	1.915784863677208e-06	0.0003632354398605542	1.9217150411368665e-06	0.00036435980894675146
82.83706291059936	0.000520854578450149	0.0005241202053651767	0.0005673265059151286	0.0005697370631812334	0.0005935624877864166	0.0005954459901479904	0.0006211692323531747	0.0006224654087361521	0.0006778697911165988	0.000677860042349507	0.09071113411974986	0.08855269231356105	1.9267696232868345e-06	0.00036751936361949233	1.932732553940747e-06	0.0003686567549606168
83.33619788579601	0.0005215366313201076	0.0005248103362383053	0.0005681861052302933	0.0005706017204573117	0.0005945269574522807	0.0005964134443206131	0.0006222474817223238	0.0006235441771174178	0.0006791921898489234	0.000679176996616308	0.09093174971190399	0.08876804700540243	1.937769825912034e-06	0.0003718446889516003	1.943765517244231e-06	0.0003729952200938885
83.83834040030794	0.0005222257594739786	0.0005255076517772607	0.0005690554385118226	0.0005714761776366667	0.0005955027662008285	0.0005973922720117101	0.0006233388374520416	0.000624636047654596	0.0006805315673513517	0.0006805108282708804	0.09115557814539581	0.08898653783872064	1.9487863407248365e-06	0.0003762119449045448	1.954814801971745e-06	0.00037737573468497876
84.34350857607244	0.0005229220010741666	0.0005262121916635927	0.0005699345881295854	0.0005723605179381734	0.0005964900241240148	0.0005983825836249732	0.0006244434409199827	0.0006257411613427945	0.0006818881359291993	0.0006818617473798972	0.09138267294653785	0.08920821705946662	1.959820042495442e-06	0.0003806216686153552	1.9658812846372114e-06	0.0003817988371753456
84.85172064422062	0.0005236253941815472	0.0005269239955047478	0.0005708236372658169	0.0005732548254079543	0.0005974888427258263	0.0005993844909795474	0.0006255614356121555	0.0006268596612731783	0.00068326211163638	0.0006832299677014474	0.0916130887007316	0.0894331379472632	1.97087181173295e-06	0.0003850744054550298	1.9769658474795733e-06	0.0003862650742532947
85.36299494573534	0.0005243359767397118	0.0005276431028188934	0.0005717226699214576	0.0005741591849260329	0.0005984993349439528	0.0006003981073317336	0.0006266929671630131	0.0006279916926726676	0.0006846537143608224	0.0006846157067687578	0.09184688107749231	0.08966135483983306	1.9819425348345434e-06	0.0003895707091765427	1.9880693786112225e-06	0.0003907750010018335
85.87734993211305	0.0005250537865585536	0.0005283695530191055	0.0005726317709224372	0.0005750736822129487	0.0005995216151718536	0.0006014235473970894	0.0006278381833964996	0.0006291374029445788	0.0006860631679122999	0.000686019185976272	0.0920841068561597	0.08989292315808611	1.9930331042301245e-06	0.00039411114206552855	1.9991927721682698e-06	0.000395329181050591
86.39480416602983	0.0005257788612971558	0.0005291033853968751	0.0005735510259258814	0.0005759984038363081	0.0006005557992812141	0.0006024609273729241	0.0006289972343680686	0.0006302969417102329	0.0006874907001127369	0.0006874406306681564	0.09232482395232719	0.09012789943191443	2.0041444185337756e-06	0.00039869627509413197	2.0103369284530086e-06	0.0003999281867281407
86.91537632201124	0.0005265112384459747	0.0005298446391049112	0.0005744805214262528	0.0005769334372172671	0.0006016020046448155	0.0006035103649611951	0.0006301702724077143	0.0006314704608515473	0.0006889365428890932	0.0006888802702293043	0.09256909144500047	0.09036634132669263	2.015277382697283e-06	0.000403326688078548	2.0215027540917757e-06	0.0004045725992203181
87.43908518710603	0.0005272509553082705	0.0005305933531392255	0.0005754203447614052	0.0005778788706369471	0.0006026603501598123	0.0006045719793918274	0.000631357452164037	0.0006326581145546618	0.0006904009323688969	0.0006903383381789441	0.09281696960451866	0.09060830767052784	2.026432908161925e-06	0.0004080029698383114	2.032691162186088e-06	0.0004092630087295518
87.9659496615646	0.0005279980489807758	0.0005313495663204532	0.0005763705841185504	0.0005788347932427642	0.0006037309562714348	0.0006056458914464439	0.0006325589306493749	0.0006338600593546042	0.0006918841089785283	0.0006918150722669155	0.09306851992125197	0.09085385848226431	2.03761191302056e-06	0.00041272571836124816	2.0439030724726717e-06	0.00041400001463944014
88.4959887595208	0.0005287525563335654	0.0005321133172744015	0.0005773313285401306	0.0005798012950546806	0.0006048139449971268	0.0006067322234825416	0.0006337748672860392	0.0006350764541810522	0.0006933863175443459	0.0006933107145727314	0.09332380513510943	0.09110305500027908	2.0488153221793906e-06	0.0004174955409705916	2.055139411484357e-06	0.00041878422568182583
89.0292216096782	0.0005295145139890931	0.0005328846444117761	0.0005783026679295768	0.0005807784669713455	0.0006059094399511194	0.0006078310994580943	0.000635005423953674	0.000636307460405196	0.0006949078073967442	0.0006948255116074908	0.0935828892658804	0.09135595971209239	2.06004406752417e-06	0.0004223130544962622	2.0664011127140107e-06	0.0004236162601076593
89.56566745600044	0.0005302839583003782	0.0005336635859070777	0.0005792846930569664	0.0005817664007761488	0.0006070175663694631	0.0006089426449566206	0.0006362507650377925	0.0006375532418877646	0.0006964488324772623	0.0006963597144187712	0.09384583764443079	0.09161263638481085	2.071299088082508e-06	0.00042717888544825666	2.077689116780743e-06	0.0004284967458612482
90.1053456584057	0.0005310609253282874	0.0005344501796766096	0.000580277495564537	0.0005827651891431436	0.0006081384511355059	0.0006100669872126954	0.0006375110574794957	0.0006388139650282156	0.0006980096514488192	0.0006979135786985731	0.0941127169447896	0.09187315009643517	2.082581330199295e-06	0.00043209367019585165	2.0890043715998024e-06	0.0004334263207585315
90.6482756934654	0.0005318454508179085	0.0005352444633555927	0.0005812811679720875	0.0005837749256428598	0.0006092722228058609	0.0006112042551379488	0.0006387864708264486	0.000640089798815164	0.0006995905278092256	0.0006994873648944549	0.09438359521714912	0.09213756726807139	2.0938917477139694e-06	0.00043705805515041607	2.100347832560386e-06	0.0004384056326697805
91.19447715510712	0.0005326375701739524	0.0005360464742743301	0.0005822958036822191	0.0005847957047479755	0.0006104190116368383	0.0006123545793475303	0.0006400771772851157	0.0006413809148780493	0.0007011917300080478	0.0007010813383239375	0.0946585419218118	0.09240595569705032	2.1052313021306278e-06	0.0004420726969497357	2.111720462695749e-06	0.000443435339704229
91.74396975532183	0.0005334373184351661	0.0005368562494333988	0.0005833214969854275	0.0005858276218388472	0.0006115789496113746	0.0006135180921870713	0.0006413833517743131	0.0006426874875401023	0.0007028135315669645	0.0007026957692923187	0.09493762796410958	0.09267838459100847	2.1166009628075444e-06	0.00044713826265008194	2.1231232328701227e-06	0.00044851611040161443
92.29677332487483	0.0005342447302477114	0.0005376738254778304	0.0005843583430650294	0.0005868707732088884	0.0006127521704664662	0.0006146949277601483	0.0006427051719801182	0.0006440096938726479	0.0007044562112037363	0.0007043309332140057	0.0952209257303348	0.09295492460294859	2.128001707139642e-06	0.00045225542991966794	2.1345571219604257e-06	0.00045364862392530125
92.85290781402206	0.0005350598398374775	0.0005384992386702341	0.0005854064380019092	0.0005879252560697759	0.0006139388097211097	0.0006158852219562544	0.0006440428184121704	0.0006453477137507722	0.0007061200529599137	0.000705987110737489	0.09550850912470848	0.09323564786731471	2.1394345207474685e-06	0.00045742488723754526	2.146023117044482e-06	0.0004588335702613716
93.41239329322968	0.0005358826809812758	0.0005393325248628385	0.000586465878779075	0.0005889911685564843	0.000615139004704772	0.0006170891124793002	0.0006453964744614118	0.0006467017299104166	0.000707805346332416	0.0007076645878740964	0.09580045360742452	0.09352062803711862	2.1509003976700764e-06	0.0004626473340963999	2.157522213593467e-06	0.00046407165042107457
93.97524995389855	0.0005367132869768887	0.0005401737194683918	0.0005875367632860103	0.0005900686097321244	0.0006163528945863888	0.0006183067388766419	0.0006467663264593095	0.0006480719280069217	0.0007095123864091247	0.0007093636561306542	0.09609683623380384	0.09380994032214407	2.162400340561914e-06	0.0004679234812099281	2.169055415665545e-06	0.00046936357664770223
94.54149810909283	0.0005375516906119185	0.0005410228574298947	0.000588619190322808	0.000591157679592579	0.0006175806204039175	0.000619538242568662	0.0006481525637386099	0.0006494584966750837	0.0007112414740086319	0.0007110846126461985	0.09639773569459657	0.0941036615282766	2.1739353608958957e-06	0.00047325405072574933	2.18062373610905e-06	0.0004747100726294473
95.11115819427312	0.0005383979241314011	0.0005418799731891114	0.0005897132596040761	0.0005922584790709223	0.0006188223250944463	0.0006207837668789076	0.0006495553786956708	0.0006508616275907616	0.0007129929158243026	0.0007128277603328887	0.09670323235746439	0.09440187009798315	2.185506479167776e-06	0.00047863977644163613	2.192228196764689e-06	0.00048011187371516106
95.68425076803395	0.0005392520192041289	0.0005427451006538166	0.0005908190717625911	0.0005933711100416023	0.0006200781535248748	0.0006220434570647971	0.000650974966854421	0.0006522815155340859	0.0007147670245727983	0.0007145934080212656	0.0970134083096941	0.09470464615199221	2.1971147251053985e-06	0.00048408140402728117	2.2038698286746834e-06	0.00048556972713606483
96.26079651284576	0.0005401140068876402	0.0005436182731637314	0.0005919367283526909	0.0005944956753243785	0.0006213482525231815	0.0006233174603489161	0.0006524115269320004	0.000653718358454321	0.0007165641191472289	0.0007163818706100263	0.09732834740217325	0.09501207153220334	2.2087611378861878e-06	0.0004895796912517264	2.215549672296142e-06	0.0004910843922323188
96.84081623580131	0.0005409839175918279	0.0005444995234550972	0.0005930663318533931	0.0005956322786879956	0.0006226327709102907	0.0006246059259509054	0.0006538652609061372	0.0006551723575364341	0.0007183845247751154	0.0007181934692204694	0.09764813529467116	0.09532422984587324	2.2204467663527972e-06	0.0004951354082145393	2.2272687777157322e-06	0.0004966566406839623
97.42433086936633	0.0005418617810411025	0.000545388883623834	0.000594207985671206	0.0005967810248535703	0.0006239318595325446	0.0006259090051199614	0.0006553363740843066	0.0006566437172694217	0.0007202285731813154	0.0007200285313557896	0.09797285950247593	0.09564120651112572	2.2321726692379725e-06	0.0005007493375830258	2.2390282048771444e-06	0.000502287256748335
98.01136147213543	0.000542747626235077	0.0005462863850872374	0.0005953617941426377	0.0005979420194976885	0.0006252456712948109	0.0006272268511679653	0.0006568250751747504	0.0006581326455164586	0.0007220966027561317	0.0007218873910654063	0.09830260944442754	0.09596308880381729	2.2439399153971126e-06	0.0005064222748358688	2.250829023805632e-06	0.00050797703750248
98.60192922959182	0.000543641481407694	0.0005471920585441529	0.0005965278625363627	0.0005991153692551785	0.0006265743611942246	0.0006285596195032458	0.0006583315763593948	0.0006596393535869221	0.000723988958728766	0.0007237703891145045	0.09863747649239411	0.0962899659058213	2.2557495840399644e-06	0.0005121550285105275	2.2626723148393797e-06	0.0005137267930896555
99.1960554548718	0.0005445433739847577	0.0005481059339335654	0.0005977062970550398	0.0006003011817215473	0.0006279180863545857	0.000629907467664996	0.0006598560933687471	0.0006611640563103486	0.0007259059933463413	0.0007256778731589882	0.09897755402224755	0.09662192895476202	2.267602764967412e-06	0.0005179484204568402	2.274559168867268e-06	0.0005195373469735476
99.79376158953411	0.0005454533305397928	0.0005490280403915589	0.0005988972048367506	0.0006014995654550653	0.000629277006061426	0.0006312705553583626	0.0006613988455588191	0.0006627069721124015	0.0007278480660586866	0.0007276101979260556	0.09932293746637798	0.09695907109526081	2.27950055882312e-06	0.0005238032860980929	2.286490687577374e-06	0.000525409536198479
100.39506920433367	0.0005463713767481861	0.0005499584062065728	0.0006001006939560502	0.0006027106299784698	0.0006306512817977684	0.0006326490444902194	0.0006629600559901697	0.0006642683230929032	0.0007298155437091293	0.000729567725400606	0.0996737243678143	0.09730148753174175	2.2914440773385636e-06	0.0005297204746960021	2.2984679836961447e-06	0.0005313442116526013
101.00000000000001	0.0005472975373395257	0.0005508970587728872	0.0006013168734245894	0.0006039344857802633	0.0006320410772805756	0.0006340430992056313	0.0006645399515091037	0.0006658483351059971	0.0007318088007314869	0.0007315508250176893	0.10003001443598943	0.09764927558284811	2.2974454148532807e-06	0.000532694756764998	2.3044862741303123e-06	0.00053432727817149
