# Supplementary material for: White matter micro- and macrostructure brain charts for the human lifespan
Source: Nature. 2026 May 13;655(8124):979–89. doi: 10.1038/s41586-026-10454-2 (PMC13391363; doi:10.1038/s41586-026-10454-2)
Supplement: Supplementary file 12 — Centiles trajectories of brain charts. SDT.T9.1–5 contain the brain charts for the global metrics; SDT.T9.6–509 contain the brain charts for the tract-specific metrics (unnormalized); and SDT.T9.510–1157 contain the brain charts for the tract-specific macrostructural metrics (normalized). Included in each table are the male and female centile trajectories for the 2.5th, 25th, 50th, 75th and 97.5th percentiles; the interquartile range normalized by the 50th centile; and the derivatives of the 50th centiles with respect to both age and log(age). Charts are sampled in logarithmically spaced intervals. Age is reported in years, while centile trajectory values are reported in metric-specific units: diffusivities in mm2 s−1, volume in mm3, surface area in mm2, average length in mm, and FA is dimensionless (unitless). [file 41586_2026_10454_MOESM12_ESM.zip › plotted_curves/SDT.T9.109-CG_right_surface_area_curve_metrics.csv]

ages	male_0.025th_percentile	female_0.025th_percentile	male_0.25th_percentile	female_0.25th_percentile	male_0.5th_percentile	female_0.5th_percentile	male_0.75th_percentile	female_0.75th_percentile	male_0.975th_percentile	female_0.975th_percentile	male_normalized_quantile_range	fwmale_normalized_quantile_range	male_median_centile_d_age	male_median_centile_d_log_age	female_median_centile_d_age	female_median_centile_d_log_age
0.25	7653.606085586373	7243.946148402071	9757.253572892485	9133.806882713132	10836.974310873198	10103.569858392677	11890.027344669976	11050.067485079007	13812.416754008302	12780.579579078127	0.1968052807542035	0.18966173631927785	9720.58823875526	5612.4617282373765	9062.736478650118	5232.632057876143
0.25150637576242696	7663.947594030709	7253.73412675219	9770.437518539151	9146.148430752466	10851.617169392592	10117.221744965378	11906.093082797353	11064.998274165087	13831.080014366273	12797.848626798366	0.1968052808093804	0.18966173637219097	9704.739927449264	5620.137331177248	9047.960719712544	5239.788205767283
0.2530218281966045	7674.317388556424	7263.548877169635	9783.657524910643	9158.52373539123	10866.30007906007	10130.91097217974	11922.202763937674	11079.969901951075	13849.794322487976	12815.164908830715	0.1968052808653904	0.18966173642590323	9672.969977668952	5635.492143263109	9018.340837172233	5254.103863703087
0.25454641199404576	7684.71548245281	7273.3904122324075	9796.913608949175	9170.932812489113	10881.023058692748	10144.637557579415	11938.356408736647	11094.982387624188	13868.559702357285	12832.528447367371	0.19680528092224683	0.18966173648042756	9641.244642759673	5650.8540978289675	8988.762550144456	5268.426180746406
0.2560801821758082	7695.141888751443	7283.258744274584	9810.205787268413	9183.375677598242	10895.786126742834	10158.401518367844	11954.554037439628	11110.035749999557	13887.37617749298	12849.93926417016	0.1968052809799638	0.18966173653577661	9609.564217630308	5666.22305492498	8959.226133575197	5282.755026415456
0.25762319409447826	7705.596620225857	7293.153885386013	9823.534076153059	9195.852345962805	10910.589301297185	10172.202871407831	11970.7956698911	11125.130007519781	13906.243770948176	12867.397380570055	0.19680528103855477	0.18966173659196445	9577.928994820919	5681.598874290008	8929.731860209256	5297.090269944165
0.2591755034361701	7716.079689390731	7303.0758474115355	9836.898491557818	9208.362832518082	10925.432600076134	10186.041633220479	11987.081325533425	11140.265178253727	13925.162505308843	12884.90281746576	0.19680528109803389	0.18966173664900324	9546.339264364447	5696.981415281305	8900.280000452418	5311.431780206505
0.2607371662225343	7726.5911085012885	7313.024641950435	9850.299049106632	9220.90715188971	10940.31604043266	10199.917819984381	12003.411023405906	11155.441279895686	13944.132402692729	12902.45559532275	0.1968052811584156	0.1896617367069078	9514.795313923154	5712.370536942501	8870.870822496247	5325.7794257849455
0.2623082388127803	7737.130889552745	7323.000280355896	9863.735764091976	9233.485318393055	10955.239639351596	10213.831447534903	12019.784782143925	11170.658329764563	13963.153484748367	12920.055734172325	0.19680528121971394	0.1896617367656916	9483.297428682446	5727.7660979474895	8841.50459222775	5340.133074920159
0.2638887779057103	7747.699044279506	7333.002773734264	9877.208651473833	9246.09734603223	10970.203413448482	10227.782531363126	12036.202619977705	11185.916344802725	13982.225772653615	12937.70325361029	0.19680528128194408	0.1896617368253686	9451.845891401637	5743.167956630234	8812.181573268957	5354.492595530581
0.26547884054176485	7758.295584154697	7343.0321329445815	9890.7177258791	9258.743248499537	10985.207378968933	10241.77108661521	12052.664554731578	11201.215341575322	14001.349287114828	12955.39817279614	0.19680528134512087	0.18966173688595397	9420.440982406493	5758.575970971491	8782.902026973665	5368.857855208684
0.2670784841050822	7768.920520389353	7353.088368597823	9904.263001600546	9271.423039174508	11000.251551787447	10255.797128091343	12069.170603822717	11216.555336269095	14020.52404836537	12973.140510451734	0.19680528140925937	0.18966173694746113	9389.08297955431	5773.989998585079	8753.666212398559	5383.228721208405
0.26868776632556873	7779.573863931867	7363.171491056398	9917.844492596118	9284.13673112325	11015.335947406666	10269.86067024501	12085.720784260295	11231.936344691638	14039.750076164639	12990.930284860377	0.19680528147437565	0.18966173700990618	9357.772158293054	5789.409896749072	8724.474386348855	5397.605060463073
0.2703067452809827	7790.255625467298	7373.281510433462	9931.462212488055	9296.884337097605	11030.460580956364	10283.96172718207	12102.315112644392	11247.358382270326	14059.027389796809	13008.76751386564	0.1968052815404848	0.18966173707330344	9326.50879161479	5804.835522373673	8695.326803337783	5411.986739566084
0.2719354793990299	7800.965815416711	7383.41843659231	9945.11617456205	9309.665869534372	11045.625467192544	10298.100312659886	12118.953605164994	11262.821464051412	14078.356008069653	13026.652214870272	0.19680528160760333	0.18966173713766843	9295.293150037061	5820.266731989104	8666.223715579603	5426.373624759028
0.27357402745947257	7811.704443936445	7393.5822791456885	9958.806391766311	9322.481340554437	11060.830620496365	10312.276440086374	12135.636277600828	11278.325604698965	14097.735949313203	13044.58440483499	0.19680528167574723	0.18966173720301716	9264.125501652714	5835.703381778672	8637.165373023134	5440.765581957996
0.2752224485962505	7822.471520917558	7403.773047455252	9972.532876710855	9335.330761962097	11076.076054873385	10326.490122519246	12152.363145318519	11293.870818494035	14117.167231378746	13062.564100277525	0.19680528174493314	0.18966173726936497	9233.006112105679	5851.145327553619	8608.15202333266	5455.162476731697
0.27688080229961526	7833.267055985014	7413.990750630805	9986.295641666471	9348.214145244103	11091.361783952398	10340.741372664961	12169.134223271321	11309.457119333521	14136.649871637388	13080.591317271283	0.19680528181517828	0.18966173733672806	9201.935244574212	5866.592424746137	8579.183911877684	5469.5641742974985
0.2785491484182772	7844.091058497093	7424.2353975297565	10000.094698563982	9361.131501568954	11106.687820984613	10355.030202877937	12185.949525998209	11325.084520729311	14156.183886978966	13098.666071444377	0.1968052818864994	0.1896617374051234	9170.913159803022	5882.0445284266025	8550.261281755753	5483.970539532369
0.28022754716156506	7854.943537544651	7434.506996756387	10013.930058993279	9374.082841786007	11122.05417884257	10369.35662515956	12202.809067622708	11340.753035807184	14175.7692938107	13116.788377978339	0.19680528195891386	0.18966173747456722	9139.940116061363	5897.501493271906	8521.384373757523	5498.38143694913
0.2819160591015993	7865.824501950415	7444.805556661215	10027.801734202438	9387.06817642465	11137.460870019198	10383.720651157286	12219.712861851829	11356.462677305835	14195.406108055971	13134.95825160701	0.19680528203243985	0.1896617375450767	9109.016369180754	5912.9631735864095	8492.55342639843	5512.796730711125
0.28361474517547763	7876.733960268306	7455.131085340328	10041.709735096849	9400.08751569346	11152.907906626797	10398.1222921637	12236.660921974983	11372.21345757585	14215.094345153027	13153.175706615337	0.1968052821070947	0.18966173761666916	9078.142172551714	5928.429423301015	8463.768675924279	5527.21628463571
0.2853236666874746	7887.67192078275	7465.483590634758	10055.654072238343	9413.140869479435	11168.395300396107	10412.561559115666	12253.653260862942	11388.005388578767	14234.834020053808	13171.440756838298	0.19680528218289722	0.18966173768936223	9047.31777710002	5943.900095949881	8435.030356279574	5541.639962170273
0.2870428853112538	7898.638391507887	7475.863080129707	10069.634755844183	9426.228247347008	11183.923062675169	10427.038462593235	12270.689890966596	11403.838481885889	14254.625147222478	13189.753415659528	0.19680528225986613	0.1896617377631734	9016.543431281578	5959.375044665299	8406.338699102402	5556.067626384553
0.28877246309209376	7909.633380186901	7486.26956115393	10083.65179578621	9439.349658537254	11199.49120442838	10441.553012818775	12287.770824315907	11419.712748677328	14274.467740634233	13208.113696010212	0.19680528233801975	0.1896617378381207	8985.819381132722	5974.8541222075	8377.69393377984	5570.49914000486
0.2905124624491269	7920.656894291314	7496.703040779056	10097.705201589935	9452.505111967055	11215.099736235483	10456.105219656045	12304.89607251882	11435.628199741006	14294.36181377401	13226.521610367921	0.196805282417378	0.18966173791422367	8955.14587023016	5990.337180935312	8349.096287404653	5584.9343653817195
0.29226294617759224	7931.708941020195	7507.163525818859	10111.794982433546	9465.694616228175	11230.748668290478	10470.695092609158	12322.065646760044	11451.584845471498	14314.307379635104	13244.97717075529	0.19680528249796014	0.18966173799150002	8924.523139700294	6005.824072804768	8320.545984783676	5599.373164488701
0.294023977451102	7942.789527299487	7517.651022828582	10125.921147147033	9478.918179586402	11246.43801040063	10485.322640821658	12339.279557799975	11467.582695869036	14334.30445071788	13263.480388738855	0.19680528257978594	0.18966173806996905	8893.951428228524	6021.314649375621	8292.043248449918	5613.815398932667
0.29579561982392083	7953.898659781214	7528.165538104233	10140.083704211194	9492.175809980665	11262.167771985372	10499.987873075523	12356.537815973508	11483.62176053842	14354.353039028416	13282.031275427795	0.19680528266287603	0.18966173814965057	8863.430972040165	6036.808761789929	8263.588298643008	5628.260929931654
0.29757793723326015	7965.036344842729	7538.70707768184	10154.282661756668	9505.4675150221	11277.937962075239	10514.690797790134	12373.840431188833	11499.70204868789	14374.453156077107	13300.629841472633	0.19680528274725032	0.18966173823056384	8832.962004904635	6052.306260776706	8235.181353309192	5642.7096183125395
0.29937099400158496	7976.202588585943	7549.275647336739	10168.518027562943	9518.79330199313	11293.748589310759	10529.43142302127	12391.187412926258	11515.823569128019	14394.60481287727	13319.276097063948	0.1968052828329306	0.1896617383127293	8802.544758184347	6067.806996670086	8206.82262815442	5657.161324542016
0.3011748548389356	7987.397396836653	7559.871252582925	10182.789809057518	9532.153177846682	11309.599661941524	10544.209756460225	12408.578770237153	11531.986330270753	14414.808019943965	13337.97005193127	0.1968052829199378	0.18966173839616704	8772.179460786749	6083.310819383711	8178.51233659545	5671.615908688866
0.30298958484526295	7998.620775143647	7570.493898672218	10197.098013314755	9545.547149205104	11325.491187824908	10559.025805432624	12426.014511742569	11548.19034012812	14435.06278729234	13356.71171534159	0.19680528300829342	0.189661738480898	8741.86633916432	6098.817578394432	8150.250689757522	5686.0732304186095
0.30481524951277783	8009.872728778001	7581.143590593587	10211.442647054972	9558.975222359333	11341.423174425081	10573.879576897496	12443.49464563214	11564.435606311206	14455.369124436398	13375.501096098154	0.1968052830980196	0.18966173856694324	8711.605617360678	6114.327122779563	8122.037896524183	5700.533149020979
0.3066519147283146	8021.15326273231	7591.820333072421	10225.823716643477	9572.437403267963	11357.395628811902	10588.771077446245	12461.019179662888	11580.72213602904	14475.727040387568	13394.338202539215	0.19680528318913854	0.18966173865432434	8681.397516967263	6129.839301171247	8093.8741634874605	5714.995523371967
0.3084996467757088	8032.46238171981	7602.524130569712	10240.24122808944	9585.933697556224	11373.408557659706	10603.700313301515	12478.588121157867	11597.049936087355	14496.136543653161	13413.223042536552	0.19680528328167338	0.18966173874306336	8651.242257127538	6145.353961761575	8065.759694961831	5729.460211938946
0.31035851233818973	8043.800090173627	7613.25498728134	10254.695187044954	9599.464110515077	11389.461967246227	10618.667290316196	12496.201477005003	11613.419012887476	14516.597642235027	13432.155623494229	0.19680528337564712	0.1896617388331817	8621.140054602642	6160.870952339377	8037.694693040568	5743.92707281094
0.3122285785007863	8055.166392246057	7624.01290713737	10269.18559880408	9613.028647100326	11405.555863451555	10633.672013972444	12513.859253655935	11629.829372425282	14537.110343628172	13451.135952347358	0.1968052834710829	0.18966173892470242	8591.091123686638	6176.390120222233	8009.679357512388	5758.395963639254
0.3141099127527488	8066.5612918075485	7634.79789380112	10283.712468301594	9626.627311931445	11421.69025175674	10648.714489380374	12531.5614571245	11646.28102028976	14557.674654819031	13470.164035560441	0.1968052835680053	0.18966173901764874	8561.095676280558	6191.911312311422	7981.713885938283	5772.866741684033
0.31600258298998396	8077.984792446162	7645.609950668635	10298.275800112262	9640.260109290912	11437.865137242996	10663.794721277332	12549.308092985833	11662.7739616622	14578.29058228442	13489.23987912645	0.19680528366643815	0.18966173911204354	8531.153921853285	6207.434375043493	7953.798473611008	5787.339263777016
0.3179066575175057	8089.436897466434	7656.449080867598	10312.875598449411	9653.927043122849	11454.080524590094	10678.912714026383	12567.099166374632	11679.308201314563	14598.958131989495	13508.363488564919	0.19680528376640624	0.18966173920791077	8501.266067441553	6222.959154400043	7925.9333135574125	5801.813386322465
0.3198222050518999	8100.91760988881	7667.315287256825	10327.511867164205	9667.628117032364	11470.336418075574	10694.06847161559	12584.934681984283	11695.883743608674	14619.677309386774	13527.534868921035	0.19680528386793517	0.1896617393052744	8471.432317725848	6238.485495943576	7898.118596603628	5816.288965333719
0.32174929472380437	8112.426932448669	7678.208572425317	10342.184609744392	9681.363334284366	11486.632821573356	10709.2619976567	12602.81464406532	11712.500592494798	14640.448119414312	13546.754024763952	0.19680528397105002	0.18966173940415937	8441.652874906547	6254.013244725764	7870.354511268437	5830.765856350306
0.32368799608040405	8123.964867595427	7689.128938691415	10356.893829313181	9695.132697802515	11502.969738552467	10724.493295383987	12620.739056424069	11729.158751510358	14661.270566494142	13566.020960185357	0.19680528407577724	0.1896617395045903	8411.92793882871	6269.54224536987	7842.641243871767	5845.243914510589
0.3256383790879404	8135.531417491845	7700.076388102158	10371.639528628335	9708.936210168382	11519.347172076072	10739.76236765331	12638.707922421529	11745.858223778927	14682.144654530992	13585.335678798272	0.19680528418214274	0.18966173960659266	8382.257706935517	6285.072342032567	7814.978978494182	5859.722994517302
0.32760051413423674	8147.126584013003	7711.050922432295	10386.421710080876	9722.773873620232	11535.765124800007	10755.069216940785	12656.721244971819	11762.599012008755	14703.070386910442	13604.698183735361	0.19680528429017421	0.18966173971019218	8352.64237426687	6300.603378389496	7787.367896974087	5874.202950625913
0.3295744720312385	8158.750368745556	7722.052543183589	10401.240375694138	9736.645690052126	11552.223598971743	10770.413845341776	12674.779026540993	11779.381118491683	14724.047766497577	13624.108477647662	0.19680528439989864	0.18966173981541515	8323.082133457065	6316.135197633412	7759.808178910986	5888.683636640897
0.33156032401756863	8170.402772986697	7733.0812515838425	10416.095527122445	9750.551661012702	11568.7225964289	10785.79625456956	12692.881269145446	11796.204545101667	14745.076795635137	13643.5665627029	0.19680528451134377	0.18966173992228857	8293.577174780425	6331.667642494664	7732.300001701806	5903.164905936224
0.33355814176109866	8182.083797743482	7744.137048586242	10430.98716565025	9764.491787704352	11585.262118598312	10801.216445954404	12711.027974350865	11813.06929329378	14766.15747614228	13663.07244058432	0.19680528462453778	0.18966174003083913	8264.127686134074	6347.200555221643	7704.843540527392	5917.6466114372015
0.33556799736153503	8193.793443731742	7755.219934868344	10445.915292190737	9778.466070981936	11601.842166494462	10816.67442044215	12729.219143270533	11829.975364102662	14787.289809312619	13682.626112488899	0.19680528473950998	0.18966174014109471	8234.733853016049	6362.7337775575	7677.438968333416	5932.128605597187
0.3375899633530214	8205.531711375306	7766.329910831327	10460.879907284854	9792.474511351846	11618.462740718403	10832.170178593178	12747.454776564122	11846.922758141378	14808.473795912825	13702.22757912602	0.19680528485628918	0.1896617402530831	8205.395858556498	6378.267150756437	7650.086455855053	5946.610740412492
0.3396241127067558	8217.29860080496	7777.466976599025	10475.881011099964	9806.517108970771	11635.12384145628	10847.703720581045	12765.734874436082	11863.911475599947	14829.70943618076	13721.876840715773	0.19680528497490535	0.18966174036683353	8176.113883531187	6393.800515580922	7622.7861716346815	5961.092867423547
0.3416705188336247	8229.094111857694	7788.631132017184	10490.91860342889	9820.593863644792	11651.825468478253	10863.27504619147	12784.059436634469	11880.941516244215	14850.996729824092	13741.573896987651	0.19680528509538908	0.18966174048237464	8146.888106371742	6409.333712305874	7595.538282026071	5975.574837713502
0.343729255586852	8240.91824407565	7799.822376652496	10505.992683688588	9834.704774828127	11668.56762113702	10878.884154820966	12802.428462449301	11898.012879414355	14872.335676018423	13761.318747178835	0.19680528521777052	0.18966174059973553	8117.718703113962	6424.866580668837	7568.342951154802	5990.056501867482
0.34580039726466444	8252.770996705189	7811.040709791708	10521.103250918944	9848.849841622037	11685.350298366497	10894.531045475607	12820.841950711141	11915.125564023549	14893.726273405597	13781.11139003262	0.1968052853420816	0.18966174071894681	8088.605847477913	6440.398959920276	7541.200340982061	6004.537710013101
0.3478840186129729	8264.652368696037	7822.286130440798	10536.250303781684	9863.02906277377	11702.17349868059	10910.215716769879	12839.299899789725	11932.279568556698	14915.16852009215	13800.951823796979	0.19680528546835402	0.18966174084003887	8059.549710845575	6455.930688799359	7514.110611292999	6019.018311804859
0.34998019482807	8276.562358700257	7833.558637324021	10551.433840559075	9877.242436675364	11719.037220171766	10925.938166925353	12857.802307592396	11949.474891068987	14936.66241364747	13820.84004622287	0.1968052855966197	0.18966174096304317	8030.550462238025	6471.461605508346	7487.073919669259	6033.498156394344
0.352089001559344	8288.500965071278	7844.858228882992	10566.65385915268	9891.48996136249	11735.941460509668	10941.69839376939	12876.349171562602	11966.711529184462	14958.207951102044	13840.776054562602	0.1968052857269123	0.1896617410879906	8001.608268364333	6486.991547737271	7460.090421537403	6047.977092456073
0.3542105149120084	8300.468185863005	7856.184903275813	10581.91035708222	9905.771634513356	11752.886216939838	10957.496394733947	12894.94048867848	11983.989480094737	14979.80512894583	13860.759845568335	0.19680528585926485	0.1896617412149138	7972.723293600138	6502.520352642052	7433.160270149354	6062.454968165839
0.35634481144984936	8312.464018828718	7867.538658376075	10597.203331484185	9920.087453447446	11769.871486282196	10973.332166854174	12913.576255451188	12001.308740557439	15001.453943126313	13880.791415490281	0.19680528599371191	0.1896617413438452	7943.895700005814	6518.047856844496	7406.283616596367	6076.931631203275
0.35849196819798806	8324.488461420213	7878.919491772011	10612.53277911072	9934.437415124443	11786.897264929787	10989.205706767221	12932.256467923531	12018.669306894926	15023.154389046906	13900.870760075228	0.19680528613028767	0.18966174147481837	7915.125647332985	6533.57389643183	7379.460609820671	6091.406928748358
0.36065206264566085	8336.541510786694	7890.327400765456	10627.898696328219	9948.821516142938	11803.963548847229	11005.117010710821	12950.981121668265	12036.071174992716	15044.906461564991	13920.997874564719	0.19680528626902763	0.18966174160786706	7886.413293031976	6549.098306950647	7352.691396618262	6105.880707478616
0.3628251727490157	8348.62316377388	7901.762382371022	10643.30107911621	9963.239752739368	11821.070333569452	11021.066074522098	12969.750211786717	12053.514340298194	15066.71015499029	13941.17275369355	0.19680528640996753	0.18966174174302516	7857.758792256005	6564.620923396666	7325.9761216389015	6120.352813554928
0.3650113769339257	8360.733416922876	7913.22443331499	10658.739923065874	9977.692120786636	11838.217614200094	11037.05289363605	12988.563732907001	12070.998797818966	15088.565463082834	13961.395391687889	0.1968052865531441	0.18966174188032817	7829.162297845818	6580.141580198426	7299.314927379135	6134.82309261011
0.36721075409881926	8372.872266469205	7924.713550034432	10674.215223378846	9992.178615792993	11855.405385410131	11053.077463084319	13007.421679182547	12088.524542121484	15110.472379051205	13981.665782263652	0.19680528669859448	0.18966174201981156	7800.623960397206	6595.660111256875	7272.707954246085	6149.291389788967
0.3694233836175272	8385.039708341828	7936.229728676265	10689.726974865951	10006.699232900854	11872.633641436496	11069.139777493867	13026.324044290554	12106.091567329624	15132.43089555079	14001.98391862488	0.19680528684635573	0.18966174216151133	7772.143928210717	6611.176349896006	7246.155340504833	6163.757549694274
0.37164934534214805	8397.235738162011	7947.7729650961755	10705.275171945752	10021.253966885435	11889.902376080458	11085.239831085484	13045.270821430244	12123.69986712304	15154.44100468171	14022.349793461839	0.1968052869964672	0.18966174230546434	7743.722347298171	6626.690128851682	7219.657222282141	6178.221416381653
0.3738887196059291	8409.46035124228	7959.343254857638	10720.859808643245	10035.842812153525	11907.211582706168	11101.377617672415	13064.262003321239	12141.34943473567	15176.50269798696	14042.763398949275	0.19680528714896706	0.1896617424517083	7715.359361430164	6642.201280309353	7193.21373362001	6192.682833394036
0.3761415872261661	8421.713542585432	7970.940593230987	10736.480878588569	10050.4657627423	11924.561254239241	11117.553130659055	13083.297582202023	12159.040262954308	15198.615966450616	14063.22472674478	0.19680528730389552	0.18966174260028115	7687.055112143047	6657.709635889623	7166.825006476138	6207.14164374629
0.3784080295071193	8433.99530688345	7982.564975192367	10752.13837501564	10065.122812318019	11941.95138316523	11133.766363039507	13102.377549828254	12176.772344117022	15220.780800495873	14083.733767986952	0.1968052874612926	0.18966174275122158	7658.809738701209	6673.215026613325	7140.491170689929	6221.597689895425
0.3806881282429484	8446.305638516373	7994.21639542268	10767.832290760707	10079.81395417468	11959.38196152801	11150.017307396109	13121.501897471016	12194.545670111538	15242.997189983002	14104.290513293532	0.19680528762119986	0.1896617429045692	7630.623378114309	6688.717282891739	7114.2123540011235	6236.050813733134
0.38298196572066395	8458.644531551194	8005.894848306548	10783.562618260943	10094.539181232729	11976.852980928239	11166.305955897958	13140.670615915098	12212.36023237365	15265.265124207377	14124.894952759556	0.1968052877836589	0.18966174306036318	7602.496165198274	6704.216234584805	7087.988682098221	6250.50085662771
0.3852896247230969	8471.011979740897	8017.600327931381	10799.329349553233	10109.298486037866	11994.36443252199	11182.632300299658	13159.883695457513	12230.216021885826	15287.58459189774	14145.547075955747	0.19680528794871202	0.18966174321864512	7574.428232527804	6719.711710929871	7061.82027858682	6264.947659378871
0.38761118853188686	8483.407976523162	8029.332828086164	10815.132476272487	10124.091860759532	12011.916307018897	11198.996331939597	13179.141125905455	12248.113029175338	15309.955581213828	14166.246871926358	0.19680528811640252	0.1896617433794568	7546.419710462913	6735.203540565912	7035.70726500405	6279.391062219627
0.3899467409304866	8495.832515019427	8041.0923422605765	10830.971989650496	10138.919297189788	12029.508594680863	11215.398041738721	13198.442896574892	12266.051244312901	15332.378079744747	14186.994329187602	0.1968052882867743	0.1896617435428394	7518.470727159642	6750.691551522352	7009.649760830216	6293.830904819537
0.39229636620718694	8508.285588033592	8052.878863643749	10846.847880514242	10153.78078674176	12047.141285320195	11231.837420198814	13217.788996288518	12284.030656910822	15354.852074506565	14207.78943572549	0.19680528845987216	0.18966174370883607	7490.581408582628	6766.175571225584	6983.647883507889	6308.26702628145
0.3946601491581577	8520.767188051086	8064.692385123392	10862.760139284715	10168.676320448521	12064.814368298299	11248.314457401268	13237.179413374304	12302.05125612164	15377.377551940672	14228.632178994272	0.19680528863574157	0.18966174387749102	7462.7518784934655	6781.6554264654405	6957.701748422347	6322.699265120085
0.3970381750905084	8533.27730723746	8076.53289928446	10878.708755975134	10183.60588896143	12082.52783252368	11264.829143005236	13256.614135663332	12320.113030636092	15399.954497911229	14249.522545914097	0.19680528881442888	0.18966174404884786	7434.982258467469	6797.130943407305	6931.811468922067	6337.127459264826
0.39943052982536675	8545.815937437488	8088.400398408297	10894.69372018979	10198.569482549043	12100.281666450677	11281.38146624643	13276.093150488385	12338.215968681827	15422.582897703549	14270.460522869496	0.19680528899598082	0.1896617442229522	7407.272667940706	6812.601947613992	6905.977156359702	6351.551446083002
0.4018372997009759	8558.383070173837	8100.294874471395	10910.715021122354	10213.567091095538	12118.075858077587	11297.971415935392	13295.616444681893	12356.360058021484	15445.262736021701	14291.4460957072	0.19680528918044582	0.18966174439984973	7379.623224155512	6828.068263987079	6880.198920040857	6365.971062327735
0.40425857157581063	8570.97869664598	8112.216319144333	10926.772647554479	10228.5987040994	12135.910394945091	11314.598980456009	13315.184004574216	12374.545285951106	15467.993996986525	14312.479249734251	0.1968052893678722	0.18966174457958723	7352.034042201936	6843.529716792051	6854.476867269259	6380.386144156102
0.4066944328317112	8583.60280772892	8124.16472379061	10942.8665878542	10243.664310671931	12153.7852641345	11331.264147763897	13334.795815991705	12392.771639298335	15490.776664133373	14333.559969715961	0.1968052895583095	0.18966174476221231	7324.5052350251935	6858.986129648518	6828.811103346758	6394.796527124941
0.4091449713770379	8596.255393972082	8136.140079465555	10958.996829974505	10258.763899535896	12171.700452266148	11347.966905384883	13354.451864254956	12411.03910442077	15513.610720410077	14354.688239874007	0.1968052897518079	0.1896617449477728	7297.036913445219	6874.437325535342	6803.201731591485	6409.202046193648
0.411610275649843	8608.93644559808	8148.142376915192	10975.163361451756	10273.897459024056	12189.655945497656	11364.707240413403	13374.15213417689	12429.347667204212	15536.496148174736	14375.864043884383	0.1968052899484188	0.18966174513631817	7269.62918614177	6889.88312676549	6777.648853329476	6423.60253569996
0.41409043462106226	8621.645952501474	8160.171606575048	10991.366169404124	10289.06497707771	12207.651729522186	11381.48513951086	13393.896610060847	12447.69731306088	15559.432929193476	14397.087364875335	0.19680529014819456	0.18966174532789845	7242.282159672584	6905.323354982771	6752.1525679058395	6437.997829358559
0.41658553779772634	8634.38390424756	8172.227758569011	11007.605240530029	10304.266441245223	12225.687789566706	11398.30058890402	13413.68527569868	12466.088026927635	15582.421044638253	14418.358185425332	0.19680529035118807	0.18966174552256454	7214.995938490611	6920.757831172552	6726.712972707115	6452.387760270387
0.41909567522619073	8647.150290071146	8184.310822708174	11023.880561106596	10319.501838680586	12243.764110390277	11415.153574383407	13433.518114368868	12484.51979326424	15605.460475084677	14439.676487561033	0.19680529055745283	0.1896617457203679	7187.770624951925	6936.186375650112	6701.330163159873	6466.772160911001
0.4216209374953856	8659.945098875305	8196.420788489648	11040.192116988053	10334.771156141911	12261.880676282279	11432.044081301647	13453.39510883459	12502.992596051543	15628.551200509732	14461.042252755195	0.1968052907670443	0.189661745921361	7160.606319322251	6951.608808049932	6676.004232747015	6481.150863120798
0.42416141574008476	8672.768319230116	8208.55764509538	11056.539893604135	10350.07437998994	12280.037471060628	11448.972094571813	13473.316241341745	12521.50641878967	15651.69320028951	14482.455461924585	0.1968052909800179	0.18966174612559758	7133.503119767178	6967.024947304279	6650.73527298728	6495.52369808685
0.4267172016441951	8685.619939371334	8220.721381390886	11072.923875958377	10365.41149618645	12298.234478069897	11465.937598665665	13493.281493616905	12540.061244496104	15674.886453196827	14503.916095427738	0.19680529119643056	0.18966174633313249	7106.46112239873	6982.434611676261	6625.523373489734	6509.890496370383
0.42928838744406506	8698.499947199245	8232.911985924171	11089.344048626672	10380.782490292911	12316.4716801797	11482.940577612153	13513.290846865535	12558.657055704036	15698.130937399146	14525.424133063076	0.19680529141633987	0.1896617465440205	7079.480421263725	6997.837618728168	6600.368621935602	6524.251087880693
0.43187506593181346	8711.40833027724	8245.129446924375	11105.800395755436	10396.187347468742	12334.749059782655	11499.981014995506	13533.344281769765	12577.293834460283	15721.426630456002	14546.979554066498	0.19680529163980448	0.18966174675831785	7052.561108340044	7013.2337853061035	6575.271104079671	6538.60530186072
0.4344773304586784	8724.345075830593	8257.373752300633	11122.292901060073	10411.626052469897	12353.066598792684	11517.05889395366	13553.441778486529	12595.971562323575	15744.773509316828	14568.582337109374	0.19680529186688447	0.18966174697608235	7025.703273578081	7028.622927564196	6550.230903787073	6552.952966907527
0.4370952749383861	8737.310170745135	8269.644889640796	11138.821547823252	10427.098589647252	12371.4242786431	11534.174197176473	13573.583316645443	12614.690220362585	15768.171550318504	14590.232460296293	0.19680529209764	0.18966174719737178	6998.907004898414	7044.004860946443	6525.248103023507	6567.293910951354
0.4397289938505404	8750.303601565962	8281.942846210217	11155.386318893288	10442.604942945076	12389.822080284814	11551.326906904027	13593.768875346863	12633.449789154098	15791.620729183081	14611.929901162934	0.19680529233213345	0.18966174742224567	6972.172388175037	7059.379400155507	6500.322781851981	6581.6279612369835
0.4423785822440318	8763.325354495986	8294.267608950397	11171.987196682294	10458.145095899306	12408.259984184264	11568.517004924739	13613.998433159612	12652.250248780918	15815.121021015151	14633.674636673644	0.19680529257042795	0.1896617476507643	6945.499507293571	7074.746359196026	6475.455018483568	6595.954944358207
0.4450441357404687	8776.375415394823	8306.6191644779	11188.624163164743	10473.719031636208	12426.737970321838	11585.744472573862	13634.27196811922	12671.091578830246	15838.672400299823	14655.466643219575	0.19680529281258655	0.18966174788298906	6918.88844412379	7090.105551329907	6450.644889247604	6610.274686212651
0.44772575053762753	8789.453769777161	8318.997499082836	11205.297199875407	10489.326732870446	12445.256018189577	11603.00929073136	13654.58945772545	12689.973758391348	15862.274840899814	14677.30589661597	0.19680529305867528	0.1896617481189823	6892.339278529398	7105.456789066084	6425.892468601465	6624.587011999916
0.4504235234129248	8802.560402811616	8331.402598727764	11222.006287907894	10504.968181903698	12463.814106789547	11620.311439820369	13674.950878940468	12708.89676605388	15885.92831605335	14699.192372100231	0.19680529330875973	0.18966174835880745	6865.852088411339	7120.799884197768	6401.197829173412	6638.891746247653
0.4531375517269096	8815.695299319234	8343.834449046286	11238.751407912741	10520.643360622893	12482.412214631728	11637.650899805247	13695.356208186557	12727.86057990575	15909.632798371495	14721.12604432946	0.19680529356290716	0.18966174860252888	6839.426949685905	7136.134647754487	6376.561041742563	6653.188712776639
0.4558679334267773	8828.858443772177	8356.293035341789	11255.532540095728	10536.352250498614	12501.050319732145	11655.027650189828	13715.805421344052	12746.865177531203	15933.38825983576	14743.106887378224	0.1968052938211866	0.18966174885021278	6813.063936315011	7151.460890023503	6351.982175267767	6667.477734714281
0.45861476704990445	8842.049820292308	8368.77834258611	11272.349664216092	10552.094832583438	12519.728399610858	11672.441670015554	13736.298493749146	12765.910536008792	15957.194671795554	14765.134874736215	0.19680529408366712	0.18966174910192585	6786.763120288029	7166.7784205125645	6327.461296863854	6681.758634457365
0.4613781517274047	8855.269412649715	8381.290355418152	11289.202759584636	10567.871087510164	12538.446431289904	11689.892937859528	13756.835400191616	12784.996631909242	15981.052004965537	14787.209979305797	0.1968052943504198	0.18966174935773564	6760.524571666494	7182.087047972251	6302.998471850762	6696.031233699992
0.4641581871877068	8868.517204261412	8393.829058142632	11306.091805062062	10583.680995490246	12557.204391291412	11707.3814318328	13777.41611491278	12804.123441293566	16004.960229423254	14809.3321733998	0.1968052946215173	0.1896617496177118	6734.348358588759	7197.386580399703	6278.59376375773	6710.295353436377
0.4669549737601532	8881.793178189855	8406.394434728698	11323.016779057107	10599.524536312052	12576.002255635553	11724.907129578416	13798.040611603206	12823.290939710947	16028.919314606477	14831.50142873909	0.1968052948970324	0.1896617498819245	6708.2345472462475	7212.676824980881	6254.247234294657	6724.550813898444
0.46976861237862133	8895.097317141423	8418.986468808482	11339.977659524588	10615.40168933904	12594.83999983835	11742.470008269405	13818.708863400363	12842.499102196527	16052.929229310465	14853.717716450004	0.19680529517703987	0.18966175015044512	6682.183201935142	7227.957588138059	6229.958943407051	6738.797434609849
0.4725992045851658	8908.429603465138	8431.605143675877	11356.974423963771	10631.312433508221	12613.71759890989	11760.07004460709	13839.420842886611	12861.747903269566	16076.98994168564	14875.981007062217	0.1968052954616155	0.18966175042334668	6656.19438505685	7243.228675508406	6205.728949273471	6753.035034362692
0.4754468525336833	8921.790019151045	8444.250442285032	11374.007049416321	10647.256747328242	12632.635027352022	11777.70721481896	13860.176522086716	12881.037316931108	16101.101419234681	14898.291270506057	0.19680529575083683	0.18966175070070315	6630.268157095648	7258.489891903941	6181.557308285264	6767.263431179337
0.47831165899359906	8935.178545828798	8456.922347248983	11391.075512464471	10663.234608877681	12651.592259156343	11795.381494656778	13880.975872465608	12900.367316661925	16125.263628809958	14920.648476110115	0.196805296044782	0.18966175098258994	6604.404576684814	7273.741041367874	6157.44407510641	6781.482442361303
0.4811937273535759	8948.595164766217	8469.620840838314	11408.17978922922	10679.245995803349	12670.589267802196	11813.092859394726	13901.8188649262	12919.73787542046	16149.47653661096	14943.052592598871	0.1968052963435314	0.18966175126908372	6578.603700580075	7288.981927122921	6133.389302653493	6795.691884452477
0.4840931616252451	8962.039856867723	8482.345904979646	11425.319855368305	10695.2908853184	12689.626026254404	11830.841283827289	13922.705469806902	12939.148965640547	16173.740108181422	14965.503588090054	0.1968052966471661	0.18966175156026235	6552.865583661478	7304.212351559196	6109.393042091047	6809.891573213972
0.4870100664469608	8975.512602672836	8495.097521254247	11442.495686074315	10711.36925420056	12708.702506961185	11848.626742267297	13943.635656879338	12958.600559229255	16198.054308406683	14988.001430092152	0.1968052969557691	0.18966175185620507	6527.190278989263	7319.432116277516	6085.455342888134	6824.081323674414
0.4899445470875755	8989.013382354755	8507.875670896672	11459.707256072857	10727.48107879041	12727.818681852117	11866.449208544052	13964.60939534609	12978.092627564838	16222.419101511054	15010.546085502034	0.19680529726942383	0.18966175215699305	6501.577837772667	7334.641022034921	6061.576252789702	6838.260950074531
0.49289670945023945	9002.542175718676	8520.68033479317	11476.954539620432	10743.626334989405	12746.974522335775	11884.308656001109	13985.626653838139	12997.625141494304	16246.834451054847	15033.137520602157	0.19680529758821655	0.18966175246270783	6476.028309389483	7349.838868749794	6037.75581783196	6852.430265876465
0.4958666600762229	9016.098962200376	8533.511493480344	11494.237510502617	10759.80499825816	12766.169999297712	11902.2050574944	14006.68740041263	13017.19807133137	16271.300319931775	15055.775701058184	0.1968052979122342	0.18966175277343325	6450.541741406545	7365.025455508381	6013.994082362158	6866.58908375958
0.4988545061487607	9029.683720864565	8546.3691271436	11511.556142031972	10776.017043614504	12785.405083098141	11920.138385390064	14027.791602550327	13036.811386854097	16295.816670366012	15078.46059191625	0.19680529824156537	0.18966175308925434	6425.118179597426	7380.200580559205	5990.291089055128	6880.737215629779
0.5018603554969207	9043.296430403449	8559.253215615772	11528.910407046198	10792.262445631754	12804.67974356988	11938.10861156255	14048.939227153372	13056.465057302798	16320.383463909568	15101.192157600544	0.19680529857630027	0.18966175341025718	6399.757667931728	7395.364041292574	5966.646878906526	6894.874472586438
0.5048843165994948	9056.937069134994	8572.163738375495	11546.30027790595	10808.54117843664	12823.993950015927	11956.11570739232	14070.13024054261	13076.15905137754	16345.000661439202	15123.970361910437	0.19680529891653029	0.18966175373653	6374.460248582996	7410.515634222422	5943.061491233995	6909.000664916355
0.5079264985889148	9070.605615001426	8585.10067454578	11563.725726492896	10824.853215707542	12843.347671207313	11974.1596437639	14091.364608455247	13095.893337236008	16369.668223153692	15146.795168017976	0.19680529926234924	0.18966175406816255	6349.225961978314	7425.655155027285	5919.53496373049	6923.115602125879
0.5109870112551897	9084.302045567676	8598.064002892523	11581.186724207742	10841.19853067259	12862.740875380892	11992.240391063768	14112.642296042417	13115.667882491189	16394.38610857101	15169.666538465246	0.1968052996138518	0.18966175440524533	6324.054846787127	7440.782398519572	5896.067332446808	6937.219092913438
0.5140659650498691	9098.026338019716	8611.053701822977	11598.683241968138	10857.57709610773	12882.173530237033	12010.357919178234	14133.963267866644	13135.482654209065	16419.154276525365	15192.584435161678	0.19680529997113438	0.18966175474787117	6298.946939900052	7455.897158601321	5872.658631778788	6951.310945130419
0.5171634710900281	9111.77846916287	8624.069749384102	11616.215250206486	10873.988884334673	12901.645602937167	12028.51219749115	14155.327487899178	13155.337618906104	16443.97268516413	15215.548819381149	0.19680530033429552	0.1896617550961343	6273.902276489651	7470.999228315428	5849.30889451853	6965.390965826344
0.5202796411622786	9125.558415420348	8637.112123261202	11633.782718868104	10890.433867219157	12921.15706010177	12046.703194882015	14176.734919517747	13175.232742547176	16468.841291945217	15238.559651759577	0.19680530070343513	0.18966175545013053	6248.920890006237	7486.08839982003	5826.018151851371	6979.4589612227865
0.5234145877268029	9139.366152831444	8650.18080077622	11651.385617408898	10906.91201616879	12940.707867807761	12064.930879723554	14198.185525503717	13195.167990542932	16493.760053633778	15261.616892291891	0.1968053010786545	0.1896617558099573	6224.002812163439	7501.164464356378	5802.78643334494	6993.514736689627
0.5265684239214125	9153.20165704995	8663.275758886235	11669.02391479338	10923.423302131183	12960.29799158631	12083.195219879683	14219.679268039701	13215.143327747555	16518.72892629943	15284.720500329433	0.1968053014600574	0.18966175617571393	6199.148072995013	7516.227212292608	5779.613767001079	7007.558096784167
0.5297412635656308	9167.064903342529	8676.39697418192	11686.69757949256	10939.967695591975	12979.927396420486	12101.496182703311	14241.216108706965	13235.158718456367	16543.747865313235	15307.870434577164	0.19680530184774936	0.1896617565475013	6174.356700810604	7531.276433051098	5756.500179213472	7021.588845179882
0.5329332211648017	9180.955866586859	8689.544422885785	11704.406579481605	10956.545166572647	12999.596046742668	12119.833735033928	14262.796008482583	13255.214126403183	16568.816825344416	15331.066653090656	0.1968053022418368	0.1896617569254222	6149.628722259309	7546.311915170401	5733.445694826776	7035.606784723699
0.5361444119142209	9194.874521270212	8702.718080850835	11722.15088223801	10973.155684628813	13019.30390643252	12138.207843195705	14284.418927737224	13275.309514758253	16593.935760357763	15354.30911327366	0.19680530264242937	0.18966175730958132	6124.964162333403	7561.333446282893	5710.450337143848	7049.611717425287
0.5393749517032939	9208.820841487563	8715.917923558778	11739.930454739193	10989.799218847962	13039.050938814298	12156.618472995013	14306.0848262322	13295.444846125512	16619.104623610223	15377.597771874958	0.19680530304963736	0.18966175770008442	6100.363044324797	7576.340813048184	5687.514127879869	7063.603444378823
0.5426249571197181	9222.79480093987	8729.143926118397	11757.745263460316	11006.475737847419	13058.837106654453	12175.065589718146	14327.793663116825	13315.62008254014	16644.32336764782	15400.932584985523	0.1968053034635739	0.18966175809704017	6075.825389899779	7591.3338012169115	5664.637087233132	7077.581765834708
0.5458945454536906	9236.796372932444	8742.396063264016	11775.595274372195	11023.18520977239	13078.662372159295	12193.549158129183	14349.545396925867	13335.835185466169	16669.591944302698	15424.313508035773	0.19680530388435363	0.189661758500558	6051.351219085278	7606.312195604667	5641.819233876886	7091.546481172554
0.5491838347021408	9250.825530373148	8755.674309353772	11793.480452939006	11039.927602293808	13098.526696972445	12212.069142467584	14371.339985576744	13356.09011579391	16694.910304689867	15447.740495792568	0.19680530431209312	0.1896617589107504	6026.940550276777	7621.275780071039	5619.060584960971	7105.497388879303
0.5524929435729888	9264.882245770654	8768.978638367995	11811.400764116066	11056.70288260628	13118.430042172398	12230.625506445935	14393.177386366844	13376.384833837434	16720.27839920409	15471.213502356322	0.19680530474691152	0.18966175932773077	6002.59340025764	7636.2243375252	5596.3611561344005	7119.434286558535
0.55582199148943	9278.966491232695	8782.309023907537	11829.356172347605	11073.511017425963	13138.372368270002	12249.218213247595	14415.057555970774	13396.719299332046	16745.69617751669	15494.732481158055	0.19680530518892894	0.18966175975161592	5978.309784216806	7651.15764993662	5573.72096155677	7133.3569709328
0.5591710985942444	9293.078238464343	8795.665439192137	11847.346641564576	11090.351972988545	13158.353635206067	12267.847225524454	14436.980450437737	13417.09347143179	16771.163588572483	15518.29738495655	0.19680530563826923	0.18966176018252268	5954.089715738548	7666.075498288032	5551.140013892902	7147.265237806831
0.5625403857541326	9307.217458766081	8809.047857058613	11865.372135182191	11107.225715046934	13178.373802348617	12286.512505394387	14458.94602518849	13437.507308706703	16796.680580586297	15541.908165835128	0.19680530609505692	0.18966176062057155	5929.933206811547	7680.9776625763625	5528.618324321462	7161.158882069401
0.565929974564078	9321.384123032118	8822.456249959256	11883.43261609778	11124.132208869236	13198.432828490491	12305.21401443901	14480.954235012754	13457.96076914034	16822.24710103989	15565.564775198816	0.19680530655941925	0.18966176106588442	5905.840267881518	7695.863921855111	5506.155902579892	7175.037697724532
0.569339987351735	9335.57820174858	8835.890589960116	11901.528046688483	11141.071419236609	13218.530671846815	12323.951713701323	14503.00503406641	13478.45381012719	16847.86309667876	15589.267163771363	0.1968053070314859	0.18966176151858535	5881.810907820705	7710.734054175671	5483.752756942296	7188.901477846317
0.5727705471818436	9349.799664991626	8849.35084873923	11919.65838880884	11158.043310441017	13238.667290052308	12342.725563683203	14525.098375868549	13498.986388469964	16873.528513508678	15613.015281592077	0.19680530751138875	0.18966176197880114	5857.845133961178	7725.587836605962	5461.4088942417875	7202.750014589168
0.5762217778606706	9364.04848242571	8862.836997584966	11937.823603788602	11175.047846283145	13258.842640158837	12361.535524343113	14547.234213298801	13519.558460377055	16899.243296792607	15636.809078012913	0.19680530799926138	0.1896617624466598	5833.942952085985	7740.4250452034175	5439.124319871422	7216.583099165466
0.5796938039404782	9378.32462330158	8876.349007394136	11956.023652430158	11192.084990070036	13279.056678632594	12380.381555093487	14569.412498594234	13540.1699814597	16925.00739104707	15660.64850169518	0.19680530849524086	0.18966176292229248	5810.104366456391	7755.245455023833	5416.899037804687	7230.400521857198
0.5831867507240184	9392.628056454601	8889.886848670403	11974.258495006405	11209.15470461306	13299.309361351694	12399.263614798476	14591.633183346703	13560.82090672951	16950.82074003913	15684.533500606689	0.19680530899946505	0.18966176340583205	5786.329379838891	7770.048840139527	5394.7330506199505	7244.202072024811
0.5867007442690553	9406.958750302807	8903.450491522439	11992.528091258255	11226.256952225607	13319.600643603444	12418.181661771405	14613.896218499878	13581.51119059569	16976.68328678286	15708.464022018534	0.19680530951207606	0.1896617638974138	5762.61799346935	7784.834973569494	5372.626359470189	7257.9875380489975
0.5902359113929144	9421.316672844947	8917.039905662088	12010.832400392177	11243.391694720764	13339.93048008157	12437.135653772202	14636.201554346188	13602.240786862225	17002.594973535877	15732.44001250183	0.1968053100332167	0.18966176439717602	5738.9702071084175	7799.603627331089	5350.578964132583	7271.7567073781975
0.5937923796770596	9435.701791658756	8930.655060402707	12029.171381077957	11260.558893409237	13360.298824883776	12456.125548005097	14658.549140524145	13623.009648725361	17028.555741796154	15756.461417924833	0.19680531056303388	0.18966176490525827	5715.3860190338455	7814.354572408833	5328.590862999903	7285.509366492741
0.597370277471697	9450.114073898869	8944.295924657208	12047.544991446068	11277.758509096873	13380.705631508783	12475.151301115877	14680.938926015098	13643.817728770618	17054.565532298304	15780.52818344944	0.19680531110167573	0.18966176542180344	5691.865426049335	7829.087578742299	5306.662053094478	7299.245300905779
0.6009697339004076	9464.553486295066	8957.962466936397	12065.953189085412	11294.990502082559	13401.15085285385	12494.212869189585	14703.370859140514	13664.664978970244	17080.62428501041	15804.640253528285	0.1968053116492938	0.18966176594695636	5668.408423507353	7843.802415240556	5284.792530082399	7312.964295164216
0.6045908788648067	9479.019995150215	8971.654655347018	12084.395931040717	11312.254832155775	13421.63444121187	12513.31020774778	14725.844887558782	13685.551350680262	17106.731939130303	15828.79757190129	0.19680531220604175	0.18966176648086525	5645.015005308902	7858.498849755619	5262.982288276311	7326.666132831015
0.6082338430492322	9493.513566338434	8985.372457590016	12102.87317381018	11329.551458594402	13442.156348268756	12532.443271746133	14748.360958262372	13706.4767946378	17132.888433082266	15853.00008159261	0.19680531277207697	0.18966176702367973	5621.685163934715	7873.176649103407	5241.231320666848	7340.350596502889
0.611898757925461	9508.034165303114	8999.115840958673	12121.384873342955	11346.880340162352	13462.716525100652	12551.612015571809	14770.919017574739	13727.441260958247	17159.09370451344	15877.247724907325	0.19680531334755821	0.1896617675755527	5598.41889041313	7887.835578999016	5219.539618889801	7354.017467751633
0.6155857557574533	9522.581757054826	9012.884772336623	12139.930985036495	11364.241435107095	13483.314922170977	12570.816393040719	14793.51901114711	13748.444699132258	17185.3476902901	15901.540443427968	0.1968053139326478	0.18966176813664012	5575.216174378991	7902.475404119119	5197.907173282001	7367.6665271809325
0.6192949696061266	9537.15630616959	9026.679218196206	12158.51146373433	11381.634701157565	13503.951489327961	12590.056357395219	14816.160883955765	13769.48705802321	17211.650326494484	15925.87817801161	0.1968053145275106	0.18966176870709983	5552.077004072489	7917.0958880702965	5176.333972878987	7381.297554395162
0.6230265333341571	9551.75777678666	9040.499144596388	12177.126263723254	11399.060095521549	13524.62617580153	12609.331861301205	14838.84458029863	13790.56828586405	17238.00154842084	15950.260868786201	0.19680531513231497	0.1896617692870931	5529.001366325654	7931.696793358307	5154.820005403366	7394.910327971913
0.6267805816108112	9566.386132606669	9054.344517180993	12195.775338730962	11416.517574883448	13545.338930200665	12628.642856845649	14861.570043792364	13811.688330254594	17264.401290572052	15974.688455147436	0.196805315747231	0.18966176987678354	5505.989246597514	7946.277881403454	5133.365257299272	7408.504625479225
0.6305572499168048	9581.0413368895	9068.215301176684	12214.458641923335	11434.007095401756	13566.0897005104	12647.989295533807	14884.337217369091	13832.847138158471	17290.849486655825	15999.160875755237	0.1968053163724332	0.18966177047633823	5483.040628983639	7960.838912543375	5111.969713738654	7422.080223475117
0.634356674549194	9595.723352452405	9082.111461391201	12233.176125902042	11451.528612706808	13586.878434089154	12667.371128286732	14907.146043273446	13854.044655900394	17317.34606958128	16023.678068530597	0.1968053170080978	0.18966177108592594	5460.155496230116	7975.379646023735	5090.633358635241	7435.636897498276
0.6381789926262927	9610.43214166787	9096.032962211324	12251.92774270182	11469.08208189823	13607.705077665712	12686.788305438447	14929.996463059288	13875.280829163097	17343.89097145511	16048.239970652023	0.19680531765440548	0.18966177170572016	5437.3338297151495	7989.899839951657	5069.356174627086	7449.174422025215
0.642024342092622	9625.167666461544	9109.979767600915	12270.713443787841	11486.667457542475	13628.569577336302	12706.240776733228	14952.888417586471	13896.55560298433	17370.484123577848	16072.846518552085	0.1968053183115392	0.18966177233589596	5414.575609491207	8004.399251332041	5048.138143116841	7462.692570507061
0.6458928617238878	9639.92988831024	9123.951841099037	12289.533180053162	11504.28469367045	13649.47187856176	12725.728491322969	14975.821847017743	13917.868921754007	17397.125456440266	16097.497647914091	0.19680531897968453	0.18966177297663217	5391.880814300384	8018.877636069432	5026.97924428666	7476.191115370486
0.6497846911319898	9654.71876823989	9137.949145818007	12308.386901816117	11521.933743775053	13670.41192616464	12745.251397764476	14998.796690815592	13939.220729211218	17423.81489971969	16122.193293668653	0.19680531965903203	0.1896617736281105	5369.249421569286	8033.334748936817	5005.879457088187	7489.669827981386
0.6536999707700591	9669.534266823404	9151.97164444137	12327.274558817588	11539.614560808632	13691.389664326176	12764.809444016628	15021.81288773888	13960.61096844116	17450.552382276128	16146.933389990125	0.19680532034977366	0.189661774290516	5346.681407399476	8047.770343542099	4984.838759243023	7503.128478624858
0.6576388419375281	9684.376344178523	9166.01929922187	12346.196100218269	11557.327097180425	13712.405036583254	12784.402577437586	15044.870375839562	13982.039581872052	17477.33783214841	16171.717870293047	0.1968053210521068	0.18966177496403736	5324.1767466305755	8062.184172390029	4963.857127293013	7516.566836555488
0.661601446785229	9699.244959965881	9180.092071979634	12365.151474596221	11575.071304754261	13733.45798582569	12804.030744782207	15067.969092459653	14003.506511272315	17504.171176550724	16196.546667228882	0.1968053217662304	0.18966177564886508	5301.735412814887	8076.575986831915	4942.934536578832	7529.984669951256
0.6655879283205246	9714.140073386707	9194.189924099956	12384.140629943895	11592.847134845786	13754.54845429292	12823.693892199006	15091.108974227642	14025.01169774728	17531.052341868406	16221.419712682191	0.19680532249234814	0.1896617763451953	5279.357378222747	8090.945537045132	4922.070961249992	7543.381745899096
0.6695984304124688	9729.06164318079	9208.312816531406	12403.163513665593	11610.65453822007	13775.676383571192	12843.391965227504	15114.289957055376	14046.555081736236	17557.981253654332	16246.336937767252	0.19680532323066618	0.18966177705322554	5257.042613897705	8105.292572091799	4901.266374307685	7556.757830441464
0.6736330977969988	9744.009627624388	9222.460709783843	12422.220072574763	11628.493465089097	13796.841714590557	12863.124908795437	15137.511976134789	14068.136603009427	17584.95783662513	16271.298272824552	0.19680532398139547	0.1896617777731577	5234.791089601116	8119.6168398158625	4880.520747561706	7570.11268849019
0.6776920760821589	9758.983984527837	9236.63356392614	12441.310252890977	11646.363865108915	13818.044387621509	12882.89266721563	15160.774965934203	14089.756200664597	17611.98201465687	16296.303647416831	0.19680532474475035	0.18966177850519733	5212.602773883147	8133.918086926453	4859.834051689366	7583.446083897259
0.6817755117533548	9773.984671233757	9250.8313385845	12460.43400023763	11664.265687377496	13839.284342272442	12902.695184183607	15184.078860195521	14111.413813124396	17639.053710781827	16321.352990326048	0.1968053255209483	0.18966177924955288	5190.477634062991	8148.196058945265	4839.206256221747	7596.757779403124
0.6858835521786408	9789.011644614453	9265.05399293999	12479.59125963865	11682.198880431642	13860.561517485978	12922.53240277418	15207.42359193023	14133.109378132662	17666.172847183807	16346.446229549088	0.19680532631021094	0.18966178000643769	5168.415636237245	8162.450500192586	4818.63732955046	7610.047536635771
0.6900163456140378	9804.064861070096	9279.30148572682	12498.781975516156	11700.163392244813	13881.875851536386	12942.404265439047	15230.809093416554	14154.842832751754	17693.33934519486	16371.583292294712	0.196805327112764	0.1896617807760675	5146.41674532718	8176.681153841317	4798.12723897025	7623.315116147045
0.6941740412088835	9819.1442765263	9293.57377523006	12518.006091687388	11718.159170224237	13903.227282026166	12962.310714003592	15254.235296195702	14176.6141133591	17720.55312529093	16396.764104979513	0.1968053279288371	0.18966178155866284	5124.4809250335675	8190.887761823833	4777.675950638717	7636.560277334414
0.6983567890112157	9834.249846431972	9307.870819283575	12537.26355136196	11736.186161208338	13924.615745882993	12982.251689664048	15277.702131068529	14198.423155644059	17747.814107087954	16421.988593224323	0.19680532875866372	0.18966178235444753	5102.608137881849	8205.070064875763	4757.283429619158	7649.78277848335
0.702564739973187	9849.381525757059	9322.192575267934	12556.55429713899	11754.244311464068	13946.041179356533	13002.227132984537	15301.209528092037	14220.269894604702	17775.122209337816	16447.25668185049	0.19680532960248184	0.18966178316364954	5080.7983452396	8219.227802540176	4736.949639891507	7662.9823767617345
0.7067980459565127	9864.539268990386	9336.539000108329	12575.878271004352	11772.333566684312	13967.503518015406	13022.236983894203	15324.757416576032	14242.154264544677	17802.477349924466	16472.568294876226	0.19680533046053306	0.18966178398650085	5059.051507313736	8233.360713145696	4716.6745443565305	7676.158828206826
0.7110568597379514	9879.723030137331	9350.910050272405	12595.23541432772	11790.453871985133	13989.002696743872	13042.281181684171	15348.345725079515	14264.076199069874	17829.87944585971	16497.92335551279	0.1968053313330633	0.1896617848232373	5037.367583140265	8247.46853375854	4696.458104823716	7689.3118876824155
0.7153413350148182	9894.93276271752	9365.305681768039	12614.6256678596	11808.605171902987	14010.538649738577	13062.359665004473	15371.974381407084	14286.035631085068	17857.328413279058	16523.321786160574	0.19680533222032356	0.18966178567409947	5015.746530647855	8261.551000266802	4676.300282066921	7702.441308949608
0.7196516264105322	9910.16841976277	9379.725850141438	12634.048971728747	11826.78741039232	14032.111310505647	13082.472371861357	15395.643312605773	14308.03249279099	17884.82416743803	16548.763508405733	0.19680533312256854	0.18966178653933138	4994.188306620577	8275.607847295236	4656.2010357968975	7715.546844592784
0.7239878894801961	9925.429953814479	9394.170510474636	12653.505265438827	11845.000530822424	14053.720611857001	13102.619239613849	15419.352444960981	14330.066715680547	17912.36662270744	16574.248443015804	0.19680533404005718	0.18966178741918172	4972.692866723752	8289.638808221556	4636.160324678291	7728.6282460344955
0.7283502807162107	9940.717316921644	9408.639617383635	12672.994487865886	11863.244475975076	14075.366485907542	13122.80020497113	15443.101703993412	14352.138230535964	17939.95569256984	16599.776509936415	0.1968053349730536	0.1896617883139038	4951.260165529558	8303.643615199719	4616.1781063587405	7741.685263555963
0.7327389575539218	9956.030460638327	9423.133125015993	12692.51657725512	11881.519188041519	14097.048864071567	13143.015203989193	15466.891014455126	14374.246967425128	17967.59128961494	16625.34762828704	0.19680533592182636	0.1896617892237553	4929.890156496316	8317.621999091469	4596.254337446298	7754.7176462356
0.7371540783773028	9971.369336021424	9437.650987048737	12712.07147121806	11899.824608619821	14118.767677059626	13163.264172067913	15490.720300326107	14396.392855698385	17995.2733255356	16650.96171635732	0.1968053368866488	0.18966179014899762	4908.582792014582	8331.573689533398	4576.388973553432	7767.725142005831
0.74159580252467	9986.733893628372	9452.193156686157	12731.659106729601	11918.160678712098	14140.52285487526	13183.547043948003	15514.58948481066	14418.57582398521	18023.00171112368	16676.61869160318	0.19680533786779897	0.1896617910898982	4887.338023406221	8345.498414899688	4556.581969296094	7780.70749762468
0.746064290294433	10002.124083514786	9466.759586657608	12751.27942012505	11936.52733872175	14162.314326811687	13203.863753707925	15538.4984903338	14440.795800190826	18050.77635626582	16702.318470642957	0.19680533886556004	0.18966179204672765	4866.155800902983	8359.395902250893	4536.833278273931	7793.664458623156
0.7505597029508803	10017.539855231968	9481.35022921512	12770.932347096914	11954.924528450438	14184.14202144825	13224.214234760577	15562.44723853734	14463.052711492597	18078.5971699389	16728.060969253194	0.19680533988021942	0.18966179301976266	4845.036073692143	8373.26587737957	4517.1428531140555	7806.595769354608
0.7550822027299987	10032.981157824735	9495.965036131369	12790.617822692138	11973.352187095537	14206.00586664736	13244.59841985046	15586.435650276544	14485.346484336904	18106.464060206188	16753.846102365053	0.1968053409120704	0.189661794009284	4823.978789933957	8387.108064819593	4497.51064548525	7819.501172993798
0.7596319528453285	10048.447939828937	9510.6039586973	12810.33578130896	11991.810253247153	14227.905789550983	13265.01624105037	15610.463645616288	14507.677044435557	18134.37693421281	16779.673784060156	0.19680534196141147	0.18966179501557767	4802.983896741178	8400.922187791206	4477.936606079107	7832.380411493126
0.7642091174938536	10063.940149269087	9525.266947719912	12830.086156693882	12010.298664885298	14249.841716577295	13285.467629758314	15634.531143827353	14530.044316762393	18162.335698181512	16805.543927566654	0.1968053430285454	0.18966179603893496	4782.051340210484	8414.707968220115	4458.420684640296	7845.233225600328
0.7688138618619275	10079.457733655969	9539.953953519984	12849.868881938623	12028.817359377063	14271.813573417285	13305.952516694317	15658.638063382748	14552.448225549813	18190.340257408378	16831.45644525523	0.19680534411378148	0.18966179707965114	4761.181065419223	8428.465126720723	4438.962829963537	7858.05935483519
0.7734463521312342	10095.000639984177	9554.664925929726	12869.683889476973	12047.366273473634	14293.821285031287	13326.470831897203	15682.784321953863	14574.888694285244	18218.39051625831	16857.41124863498	0.19680534521743406	0.1896617981380284	4740.373016453814	8442.193382610567	4419.562989919214	7870.858537512831
0.7781067554847866	10110.568814729804	9569.399814290631	12889.531111081886	12065.945343307596	14315.864775645707	13347.022504721535	15706.969836406905	14597.365645707807	18246.486378160982	16883.408248349602	0.19680534633982252	0.1896617992143728	4719.6271363957785	8455.892453872599	4400.221111440565	7883.630510701798
0.7827952401129585	10126.162203847814	9584.15856745095	12909.41047786209	12084.554504389753	14337.94396874931	13367.607463834162	15731.194522798807	14619.879001804524	18274.627745605998	16909.447354172982	0.1968053474812721	0.18966180030899688	4698.943367351079	8469.562057170086	4380.937140552327	7896.375010242686
0.7875119752195561	10141.780752769815	9598.941133763608	12929.321920259268	12103.193691606493	14360.058787090062	13388.225637211268	15755.458296373788	14642.428683807104	18302.81452013895	16935.52847500549	0.19680534864211455	0.18966180142221792	4678.321650453843	8483.201907840092	4361.7110223737545	7909.091770739295
0.792257131027923	10157.42440640138	9613.747461083667	12949.265368044667	12121.86283921661	14382.209152671361	13408.87695213487	15779.761071559196	14665.014612188108	18331.046602356575	16961.651518869534	0.19680534982268638	0.18966180255435894	4657.761925881263	8496.811719889753	4342.542701128637	7921.780525551178
0.7970308787870847	10173.093109119824	9628.5774967662	12969.240750316227	12140.561880848603	14404.394986748868	13429.561335189832	15804.102761962036	14687.636706657691	18359.323891902743	16987.816392905817	0.19680535102333027	0.18966180370574884	4637.264132862445	8510.391205989756	4323.432120159734	7934.441006795969
0.8018333907779276	10188.786804771495	9643.431187663762	12989.247995495161	12159.290749497513	14426.616209826701	13450.278712260362	15828.483280364819	14710.294886159772	18387.646287463587	17014.023003368868	0.19680535224439602	0.1896618048767225	4616.828209667932	8523.940077432431	4304.379221915035	7947.072945306078
0.8066648403194178	10204.505436669391	9658.308480124108	13009.287031322912	12178.049377522024	14448.872741654051	13471.02900852681	15852.902538721806	14732.989068868528	18416.013686763203	17040.271255623036	0.19680535348623795	0.18966180606762068	4596.454093654174	8537.458044186234	4285.383947990835	7959.6760706785135
0.8115254017748545	10220.248947590675	9673.209319987842	13029.35778485798	12196.837696641536	14471.16450122166	13491.812148462432	15877.360448155196	14755.719172184847	18444.42598655917	17066.561054138365	0.1968053547492177	0.18966180727878934	4576.141721246997	8550.944814841729	4266.446239116602	7972.250111227389
0.8164152505581643	10236.017279774054	9688.133652585957	13049.460182472589	12215.655637933029	14493.49140675814	13512.62805582992	15901.856918951047	14778.48511273255	18472.88308263786	17092.89230248622	0.19680535603370355	0.18966180851058112	4555.891027961159	8564.400096623693	4247.566035169642	7984.794793990906
0.8213345631402307	10251.810374917366	9703.081422737538	13069.594149849627	12234.503131828184	14515.853375726549	13533.476653678228	15926.391860555535	14801.286806354918	18501.384869810066	17119.26490333528	0.1968053573400689	0.1896618097633556	4535.701948415255	8577.823595394846	4228.743275195127	7997.3098447392695
0.8262835170552626	10267.628174174968	9718.052574747278	13089.759611979302	12253.380108110274	14538.250324820689	13554.357864339117	15950.965181570911	14824.124168110908	18529.931241906303	17145.678758447168	0.19680535866869517	0.1896618110374776	4515.574416334974	8591.215015638154	4209.977897402365	8009.794987954665
0.8312622909072027	10283.470618155257	9733.047052403159	13109.956493155989	12272.286495911207	14560.682169961618	13575.271609423897	15975.576789751638	14846.997112271589	18558.522091772338	17172.13376867233	0.19680536001996965	0.18966181233331852	4495.508364557056	8604.574060435407	4191.269839174114	8022.249946815427
0.8362710643761712	10299.337646917978	9748.064798973879	13130.184716974809	12291.222223708319	14583.148826293827	13596.217809819875	16000.22659200024	14869.905552316279	18587.157311264367	17198.62983394555	0.1968053613942871	0.1896618136512571	4475.5037250455935	8617.900431480259	4172.619037079858	8034.67444320349
0.8413100182249524	10315.229199971789	9763.105757206567	13150.444206328526	12310.187219321464	14605.650208181814	13617.19638568715	16024.91449436351	14892.84940092901	18615.836791244605	17225.166853281888	0.1968053627920487	0.18966181499167825	4455.5604289181065	8631.193829101045	4154.025426898152	8047.068197728135
0.8463793343055166	10331.145216271658	9778.169869324305	13170.73488340422	12329.18140990992	14628.186229206392	13638.207256455176	16049.64040202847	14915.828569994788	18644.560421576618	17251.744724772347	0.1968053642136627	0.18966181635497353	4435.678406429477	8644.453952201176	4135.48894360452	8059.430929672439
0.8514791955655843	10347.085634216204	9793.257077023622	13191.056669679923	12348.204721969225	14650.75680216094	13659.250340819268	16074.40421931828	14938.842970595775	18673.328091120515	17278.363345579455	0.19680536565954543	0.1896618177415413	4415.857586978236	8657.680498253554	4117.009521375177	8071.762356982101
0.8566097860552276	10363.050391645085	9808.367321472007	13211.409485921273	12367.257081328042	14673.361839047695	13680.32555673714	16099.205849688142	14961.892513007504	18702.139687728268	17305.02261193289	0.19680536713011965	0.18966181915178795	4396.097899142653	8670.873163342942	4098.5870936226565	8084.062196312472
0.861771290933513	10379.039425836472	9823.500543305547	13231.793252178311	12386.338413145164	14696.0012510742	13701.4328214256	16124.045195721417	14984.977106695245	18730.995098239153	17331.722419125283	0.19680536862581566	0.18966182058612607	4376.399270676542	8684.031642130576	4080.22159298975	8096.330162989441
0.8669638964751838	10395.052673504337	9838.656682626328	13252.207887782022	12405.44864190629	14718.674948649457	13722.572051356958	16148.922159125412	15008.09666031011	18759.894208474867	17358.462661507718	0.1968053701470718	0.18966182204497561	4356.761628520675	8697.155627859756	4061.912951362785	8108.5659710173495
0.8721877900773816	10411.090070795914	9853.83567900005	13272.653311341099	12424.587691420977	14741.382841380348	13743.743162255689	16173.836640727433	15031.251081685377	18788.83690323496	17385.24323248547	0.19680537169433385	0.1896618235287644	4337.184898798121	8710.244812313467	4043.6610998632386	8120.769333038013
0.877443160266411	10427.151553288859	9869.037471453341	13293.129440738336	12443.755484819265	14764.124838067608	13764.946069094678	16198.788540470407	15054.440277832407	18817.82306629172	17412.064024513304	0.1968053732680559	0.1896618250379275	4317.669006847544	8723.298885862809	4025.4659688835964	8132.9399603777565
0.8827301967045416	10443.237055988866	9884.261998471486	13313.636193127588	12462.951944548844	14786.900846702474	13786.180686092108	16223.777757409161	15077.664154937222	18846.852580385905	17438.92492909148	0.19680537486869973	0.18966182657290817	4298.213877217146	8736.317537424155	4007.327488078503	8145.0775630096905
0.8880490901968541	10459.3465133267	9899.509197995641	13334.173484929981	12482.17699237151	14809.710774462463	13807.44692670751	16248.80418970582	15100.922618356191	18875.925327221346	17465.825836760836	0.19680537649673502	0.18966182813415616	4278.8194336697925	8749.30045445403	3989.2455863708165	8157.181849541143
0.8934000326981257	10475.47985915576	9914.779007420504	13354.741231830847	12501.430549360255	14832.554527707965	13828.744703638582	16273.867734626068	15124.215572612575	18905.041187460636	17492.766637098714	0.19680537815264018	0.18966182972213086	4259.485599215841	8762.247322981246	3971.220191979781	8169.252527250908
0.8987832173197573	10491.63702674924	9930.071363591645	13375.339348776053	12520.712535895893	14855.432011978195	13850.073928817435	16298.968288534696	15147.542921392389	18934.200040719952	17519.747218714227	0.19680537983690202	0.1896618313372991	4240.212296092184	8775.157827545889	3953.2512324072886	8181.289302029181
0.904198838336744	10507.817948797496	9945.386202803002	13395.967749968699	12540.022871663918	14878.343131987485	13871.434513407125	16324.105746891551	15170.904567540632	18963.40176556435	17546.767469243885	0.1968053815500157	0.1896618329801359	4220.999445789261	8788.031651228666	3935.3386344553437	8193.291878404561
0.9096470911946843	10524.02255740526	9960.723460794257	13416.626348865542	12559.361475651183	14901.287791621371	13892.82636779799	16349.280004247226	15194.300413057266	18992.64623950277	17573.82727534697	0.19680538329248587	0.18966183465112435	4201.846969061997	8800.868475649506	3917.4823242428247	8205.259959545918
0.915128172516836	10540.25078408904	9976.08307274837	13437.315058173715	12578.728266142818	14924.265893932876	13914.24940160422	16374.490954239007	15217.730359093493	19021.93333898332	17600.92652270117	0.1968053850648248	0.1896618363507568	4182.754785930272	8813.667980943806	3899.6822272033896	8217.193247237708
0.9206422801112097	10556.502559774268	9991.46497328887	13458.033789847046	12598.123160718795	14947.277341138497	13935.703523660079	16399.738489586456	15241.1943059476	19051.262939388143	17628.06509599786	0.1968053868675556	0.1896618380795337	4163.722815681016	8826.429845740553	3881.938268085476	8229.09144185856
0.9261896129777101	10572.777814792558	10006.869096477278	13478.782455082623	12617.5460762507	14970.322034614346	13957.188642016334	16425.02250208717	15264.692153061063	19080.634915028524	17655.24287893752	0.19680538870120876	0.18966183983796486	4144.750976901967	8839.15374721121	3864.250370986527	8240.954242428299
0.931770371315315	10589.076478879066	10022.295375810592	13499.560964317401	12636.996928898552	14993.39987489241	13978.704663936744	16450.342882612702	15288.223799014706	19110.04913914011	17682.45975422536	0.1968053905663258	0.18966184162656913	4125.839187471196	8851.839361024555	3846.618459342979	8252.78134656651
0.9373847565293029	10605.398481169595	10037.743744218567	13520.369227224526	12656.475634107397	15016.51076165644	14000.251495894257	16475.69952110404	15311.789141524552	19139.505483877692	17709.715603566485	0.19680539246345657	0.18966184344587364	4106.987364561064	8864.486361324787	3829.042455932591	8264.572450472973
0.9430329712385201	10621.743750197871	10053.214134061105	13541.207152709856	12675.982106604002	15039.654593738123	14021.829043567412	16501.092306567414	15335.388077437881	19169.00382031032	17737.010307661327	0.19680539439316175	0.18966184529641628	4088.1954246717505	8877.094420786947	3811.522282907041	8276.327248974703
0.9487152192826929	10638.112213892808	10068.70647712571	13562.074648908512	12695.516260393666	15062.831269113229	14043.437211836766	16526.521127070053	15359.020502729329	19198.544018416407	17764.34374620119	0.1968053963560107	0.18966184717874338	4069.463283616118	8889.663210554048	3794.0578617770225	8288.04543547146
0.9544317057297852	10654.503799575605	10084.220704624699	13582.971623181138	12715.078008756702	15086.040684897476	14065.07590478103	16551.98586973568	15382.686312496659	19228.12594707845	17791.7157978633	0.1968053983525843	0.1896618490934114	4050.790856522508	8902.192400220316	3776.649113413645	8299.726701920386
0.9601826368833979	10670.918433956936	10099.756747192574	13603.897982110358	12734.667264245123	15109.282737342586	14086.745025673396	16577.48642074016	15406.385400956746	19257.74947407802	17819.126340306222	0.19680540038347272	0.18966185104098635	4032.1780578864273	8914.681657921057	3759.2959581003524	8311.370738916099
0.9659682202902156	10687.35604313436	10115.314534883546	13624.853631497464	12754.283938679533	15132.557321832608	14108.4444769781	16603.022665307475	15430.117661441833	19287.41446609108	17846.575250165475	0.1968054024492764	0.18966185302204477	4013.6248015360907	8927.130650228355	3741.998315496603	8322.977235598024
0.9717886647474951	10703.816552589144	10130.89399716855	13645.83847635838	12773.927943145372	15155.864332879451	14130.174160346276	16628.59448770485	15453.882986394976	19317.12078868229	17874.062403048305	0.1968054045506079	0.18966185503717303	3995.1310006454587	8939.539042165969	3724.7561046534684	8334.545879662503
0.9776441803106027	10720.299887183706	10146.495062932814	13666.852420920404	12793.599187989845	15179.203664119257	14151.933976612558	16654.201771238724	15477.681267366339	19346.86830630039	17901.587673529397	0.19680540668808894	0.18966185708696776	3976.6965677756816	8951.906497262418	3707.5692440494895	8346.076357408892
0.9835349783005937	10736.805971158672	10162.117660473077	13687.895368618463	12813.297582818419	15202.575208308237	14173.723825791205	16679.844398250236	15501.512395008973	19376.65688227292	17929.150935145983	0.19680540886235293	0.1896618591720368	3958.3214148392435	8964.232677460182	3690.4376515583135	8357.568353659939
0.9894612713118381	10753.334728129948	10177.761717494812	13708.967222091384	12833.023036491344	15225.97885731855	14195.54360707225	16705.522250110676	15525.376259074592	19406.486378800942	17956.752060392966	0.19680541107404484	0.18966186129299845	3940.005453130929	8976.517243151087	3673.361244478263	8369.021551791579
0.9954232732196957	10769.886081085924	10193.427161109588	13730.067883178335	12852.775457120315	15249.41450213435	14217.393218817828	16731.235207217156	15549.272748409547	19436.35665695403	17984.390920718284	0.196805413323821	0.18966186345048172	3921.7485933464486	8988.759853200056	3656.3399395495653	8380.435633758549
1.0014211991882311	10786.459952384623	10209.11391783237	13751.197252915215	12872.554752065083	15272.88203284775	14239.27255855841	16756.98314898819	15573.201750950735	19466.26757666512	18012.067386518152	0.19680541561234877	0.1896618656451272	3903.5507455831394	9000.960164922755	3639.3736529538874	8391.810280068778
1.0074552656779823	10803.056263750837	10224.821913578808	13772.355231530972	12892.360827930032	15296.381338654788	14261.18152298903	16782.765953859252	15597.16315372145	19496.218996725373	18039.78132713229	0.19680541794030781	0.1896618678775862	3885.411819324363	9013.1178340232	3622.462300300598	8403.145169728901
1.013525690453769	10819.674936273026	10240.551073662298	13793.541718443696	12912.193590560499	15319.912307851038	14283.120007965217	16808.583499278	15621.15684282696	19526.210774778618	18067.532610838778	0.19680542030839024	0.18966187014852243	3867.3317234746646	9025.23251464963	3605.6057966591325	8414.439980294555
1.0196326925925556	10836.315890400689	10256.301322791503	13814.756612257248	12932.052945039624	15343.474827827906	14305.087908499503	16834.435661700165	15645.182703450673	19556.242767316584	18095.32110484969	0.19680542271729962	0.18966187245861085	3849.3103663758375	9037.303859411273	3588.8040565743577	8425.694387885276
1.0257764924913542	10852.979045941296	10272.072585067439	13835.999810757368	12951.938795684717	15367.068785068279	14327.085118757412	16860.322316584825	15669.240619849761	19586.314829673396	18123.146675305943	0.19680542516775223	0.18966187480853858	3831.3476557738613	9049.3315192773	3572.056994037004	8436.908067095093
1.0319573118751795	10869.66432205729	10287.864783980656	13857.271210907862	12971.851046043681	15390.694065142327	14349.111532053515	16886.24333838978	15693.330475350836	19616.426816020252	18151.009187272397	0.19680542766047815	0.18966187719900465	3813.4434988719877	9061.31514367368	3555.3645225293003	8448.080691075418
1.0381753738050519	10886.371637263388	10303.677842408657	13878.570708847152	12991.789598891775	15414.350552703645	14371.167040847842	16912.19860056731	15717.452152346048	19646.578579360455	18178.908504733277	0.1968054301962184	0.18966187963072131	3795.597802319564	9073.25438043382	3538.7265550193843	8459.211931495927
1.0444309026860459	10903.100909423414	10319.511682612918	13899.898199884257	13011.754356227877	15438.038131484813	14393.251536741749	16938.18797555933	15741.605532288542	19676.769971523798	18206.844490586944	0.19680543277572876	0.18966188210441234	3777.810472209938	9085.148875778075	3522.1430039564148	8470.30145852128
1.05072412427539	10919.852055747464	10335.36622623622	13921.253578495207	13031.745219271097	15461.756684293397	14415.364910474183	16964.211334793	15765.790495688398	19707.000843161488	18234.81700664121	0.19680543539977813	0.18966188462081507	3760.0814141016454	9096.998274322134	3505.6137812894303	8481.348940819502
1.057055265690613	10936.624992788858	10351.24139429972	13942.636738319114	13051.762088457117	15485.506093007607	14437.507051917626	16990.26854867595	15790.006922108185	19737.271043740573	18262.825913608187	0.19680543806914896	0.18966188718067967	3742.4105330288876	9108.802219100296	3489.1387984806206	8492.354045583867
1.0634245554177415	10953.419636441316	10367.137107200333	13964.047572154635	13071.804863434876	15509.286238572357	14459.677850074444	17016.359486591973	15814.25469015898	19767.580421538973	18290.871071099693	0.19680544078463702	0.18966188978477028	3724.7977334980387	9120.560351516586	3472.717966498807	8503.31643849006
1.0698322233195456	10970.235901935757	10383.053284707654	13985.48597195586	13091.873443062723	15533.097000994712	14481.87719307262	17042.484016896025	15838.533677495685	19797.92882363966	18318.95233762185	0.1968054435470531	0.18966189243386364	3707.2429195006844	9132.272311362904	3456.35119583318	8514.235783708282
1.0762785006438331	10987.073703837552	10398.989845961396	14006.951828828842	13111.967725405164	15556.938259340028	14504.104968162163	17068.64200691	15862.84376081313	19828.316095925748	18347.06957057055	0.19680544635722189	0.1896618951287508	3689.745994529687	9143.937736827414	3440.0383965088986	8525.111743915826
1.0827636200317978	11003.932956043342	10414.946709468359	14028.445033027521	13132.087607729056	15580.809891727444	14526.361061710915	17094.83332291778	15887.184815841463	19858.74208307477	18375.222626226165	0.19680544921598353	0.1896618978702373	3672.3068615610246	9155.556264432147	3423.779478067998	8535.943980234675
1.089287815526412	11020.813571778055	10430.92379309961	14049.965473949973	13152.232986500083	15604.711775325692	14548.64535920063	17121.057830160644	15911.556717341875	19889.20662855332	18403.41135974858	0.1968054521241917	0.18966190065914165	3654.9254230968654	9167.127529113088	3407.574349610368	8546.732152309269
1.0958513225808764	11037.715463592025	10446.921014087751	14071.513040134701	13172.403757379292	15628.643786349008	14570.957745223166	17147.31539283278	15935.95933910245	19919.709574611872	18431.63562517241	0.1968054550827161	0.1896619034962984	3637.601581147872	9178.65116415359	3391.422919780249	8557.47591824364
1.1024543780671139	11054.638543357783	10462.938289023909	14093.087619256577	13192.599815219302	15652.605800052623	14593.298103476292	17173.60587407635	15960.392553933556	19950.250762279044	18459.895275401672	0.19680545809244215	0.18966190638255606	3620.335237248102	9190.126801196486	3375.325096774148	8568.174934610724
1.1090972202843215	11071.582722267178	10478.975533854971	14114.689098123175	13212.821054060849	15676.597690728673	14615.666316759858	17199.929135977007	15984.856233663688	19980.830031356363	18488.19016220496	0.1968054611542707	0.18966190931877888	3603.126292467583	9201.55407025572	3359.2807883578353	8578.828856464941
1.115780088967567	11088.547910828249	10495.032663880658	14136.317362670798	13233.067367129086	15700.619331701817	14638.062266971714	17226.285039559065	16009.350249134985	20011.447220412723	18516.520136210307	0.19680546426911813	0.18966191230584573	3585.9746473997366	9212.932599659078	3343.2899018530734	8589.437337291427
1.1225032252964444	11105.534018862107	10511.10959375056	14157.9722979605	13253.338646829865	15724.670595324813	14660.485835103604	17252.673444780685	16033.874470198747	20042.10216677874	18544.885046899974	0.19680546743791807	0.1896619153446515	3568.880202199798	9224.26201612316	3327.352344172308	8600.000029071234
1.1292668719037753	11122.540955500106	10527.206237461463	14179.653788174503	13273.63478474636	15748.751352974532	14682.936901237425	17279.094210529478	16058.42876571136	20072.79470654167	18573.284742605738	0.19680547066161988	0.1896619184361071	3551.842856571311	9235.541944696102	3311.4680218063295	8610.516582229175
1.1360712728843656	11139.5686291805	10543.322508354173	14201.361716611926	13293.955671635083	15772.861475047239	14705.415344540834	17305.547194617342	16083.013003529479	20103.524674539432	18601.719070503354	0.19680547394119047	0.18966192158113993	3534.862509767525	9246.772008734755	3295.636840827996	8620.986645614728
1.1429166738038161	11156.61694764554	10559.458319110792	14223.095965685125	13314.301197422463	15797.000830954501	14727.921043263448	17332.032253775982	16107.627050505875	20134.291904355377	18630.18787660772	0.1968054772776135	0.1896619247806926	3517.939060625853	9257.951829979662	3279.858706920175	8631.409866569564
1.1498033217073829	11173.685817938373	10575.613581751764	14244.85641691571	13334.671251201113	15821.169289118812	14750.453874732742	17358.549243652094	16132.27077248497	20165.09622831273	18658.69100576776	0.19680548067189074	0.18966192803572599	3501.072407546453	9269.081028466579	3264.133525360143	8641.785890846048
1.1567314651288954	11190.775146399874	10591.788207632877	14266.642950930545	13355.065721226074	15845.36671696911	14773.01371534989	17385.098018802466	16156.944034298265	20195.937477468884	18687.228301661085	0.1968054841250412	0.18966193134721734	3484.262448516907	9280.159222573973	3248.4612010386772	8652.114362651948
1.1637013540997225	11207.884838665654	10607.982107442462	14288.455447457949	13375.484494911276	15869.59298093658	14795.60044058584	17411.678432689372	16181.646699760082	20226.81548161007	18715.799606789136	0.1968054876381019	0.18966193471616177	3467.5090811005794	9291.186028965283	3232.841638453072	8662.39492459828
1.1707132401577995	11225.014799662738	10624.195191198201	14310.293785323433	13395.927458825545	15893.847946449936	14818.21392497692	17438.2903376754	16206.378631662725	20257.73006924534	18744.40476247155	0.196805491212129	0.18966193814357132	3450.8122024696786	9302.161062661558	3217.274741734029	8672.627217758447
1.177767376356704	11242.164933606782	10640.427368244533	14332.157842446208	13416.39449868932	15918.131477931533	14840.85404212121	17464.93358501919	16231.139691772536	20288.681067601614	18773.04360884161	0.1968054948481973	0.18966194163047662	3434.1717094047926	9313.083937006071	3201.7604146475205	8682.810881648213
1.1848640172747877	11259.33514399867	10656.678547249416	14354.04749583483	13436.885499370603	15942.443438792525	14863.520664674033	17491.60802487012	16255.929740824988	20319.66830261757	18801.715984840586	0.19680549854739998	0.18966194517792656	3417.587498275796	9323.954263602383	3186.2985605782596	8692.945554159582
1.1920034190243662	11276.525333621485	10672.948636201465	14375.962621583354	13457.40034488133	15966.783691428622	14886.213664343995	17518.31350626366	16280.748638520316	20350.691598938178	18830.421728212685	0.1968055023108506	0.18966194878698897	3401.059465077473	9334.771652382798	3170.8890825591516	8703.030871623661
1.1991858392609598	11293.73540453733	10689.23754240695	14397.903094867313	13477.938918373624	15991.152097215614	14908.932911888813	17545.049877116475	16305.596243518974	20381.75077990904	18859.160675499803	0.1968055061396823	0.18966195245875006	3384.5875054332428	9345.535711592063	3155.5318832780467	8713.066468801815
1.2064115371925936	11310.96525808429	10705.5451724869	14419.868789939814	13498.501102136137	16015.548516505038	14931.678277111274	17571.816984221645	16330.472413437239	20412.84566757089	18887.932662036423	0.19680551003504804	0.18966195619431625	3368.171514590271	9356.246047758032	3140.2268650713377	8723.051978853066
1.2136807735891502	11328.214794873109	10721.871432373986	14441.859580127362	13519.086777590144	16039.97280861955	14954.449628854927	17598.614673243632	16355.377004842463	20443.97608265369	18916.737521944186	0.1968055139981219	0.1896619599948123	3351.811387428548	9366.902265689801	3124.9739299333887	8732.98703333363
1.2209938107917835	11345.483914784141	10738.21622730962	14463.875337825952	13539.695825285879	16064.424831848593	14977.246835000029	17625.44278871349	16380.309873248696	20475.14184457111	18945.575088126756	0.19680551803009846	0.18966196386138495	3335.5070184806827	9377.50396851683	3109.772979535628	8742.871262236033
1.2283509127223842	11362.772516964198	10754.579461840978	14485.915934497078	13560.328124898806	16088.904443443958	15000.069762459434	17652.301174024036	16405.27087311213	20506.342771414915	18974.445192264633	0.19680552213219366	0.18966196779519937	3319.258301921189	9388.050757627934	3094.6239152140915	8752.704293927643
1.2357523448931043	11380.080499823262	10770.961039817883	14507.981240663543	13580.983555225688	16113.411499615147	15022.918277174236	17679.18967142474	16430.259857826404	20537.57867994903	19003.347664809666	0.19680552630564543	0.18966197179744335	3303.0651315783616	9398.54223268805	3079.526637983159	8762.48575517023
1.2431983744159416	11397.407761031387	10787.360864389879	14530.071125905532	13601.661994180926	16137.945855525008	15045.79224410973	17706.10812201695	16455.276679718132	20568.849385604015	19032.282334979936	0.19680553055171313	0.1896619758693243	3286.9274009554647	9408.977991677355	3064.481048553018	8772.215271152556
1.2506892700123766	11414.754197515553	10803.778838003254	14552.185458856615	13622.3633187928	16162.507365285306	15068.691527251254	17733.056365749046	16480.321190042407	20600.15470247142	19061.24903075453	0.1968055348716793	0.189661980012072	3270.845003210008	9419.35763080651	3049.4870473125484	8781.892465415876
1.2582253020230734	11432.119705456274	10820.214862397826	14574.324107199423	13643.087405199438	16187.095881951927	15091.61598959975	17760.03424141116	16505.39323897791	20631.4944432977	19090.24757886792	0.19680553926684868	0.189661984226938	3254.817831180524	9429.680744571146	3034.5445343535393	8791.516959904693
1.2658067424176331	11449.504180284644	10836.668838604151	14596.486937661912	13663.834128645301	16211.711257520728	15114.56549316787	17787.04158663065	16530.492675622685	20662.868419478902	19119.277804805046	0.19680554373854997	0.18966198851519608	3238.8457773898263	9439.946925746277	3019.6534094717354	8801.088374951854
1.2734338648044117	11466.907516678904	10853.140666940279	14618.673816012992	13684.603363477112	16236.353342922695	15137.539898975458	17814.078237866783	16555.619347989203	20694.276441054553	19148.339532795635	0.1968055482881348	0.18966199287814312	3222.92873404501	9450.155765355565	3004.813572170213	8810.606329265516
1.2811069444403917	11484.329608561406	10869.630247008878	14640.884607058666	13705.394983140231	16261.021988019656	15160.539067045593	17841.144030406038	16580.773103	20725.718316702183	19177.43258580918	0.19680555291697963	0.18966199731709849	3207.066593051306	9460.306852695532	2990.024921670207	8820.070439940784
1.2888262582411194	11501.770349095255	10886.137477694043	14663.119174637777	13726.208860174665	16285.717041599559	15183.56285640013	17868.238798356924	16605.95378648285	20757.19385373132	19206.556785549325	0.19680555762648477	0.18966200183340512	3191.259246003232	9470.399775287602	2975.287356902263	8829.48032241501
1.296592084790695	11519.229630681086	10902.662257158272	14685.377381617893	13747.044866211243	16310.438351371922	15206.611125055511	17895.362374645007	16631.161243166163	20788.702858077722	19235.71195244858	0.1968055624180764	0.18966200642843045	3175.5065842159092	9480.434118947946	2960.60077653802	8838.835590541363
1.3044047043518285	11536.707344953971	10919.204482839526	14707.65908989141	13767.902871967939	16335.185763963493	15229.683730018676	17922.514591008137	16656.39531667455	20820.24513429784	19264.89790566318	0.19680556729320542	0.1896620111035666	3159.808498711209	9490.409467724618	2945.965078974841	8848.135856518988
1.312264398875954	11554.203382779966	10935.764051447952	14729.964160371126	13788.782747245747	16359.959124913354	15252.780527282534	17949.695277991086	16681.655849523802	20851.82048556259	19294.11446306732	0.19680557225334833	0.18966201586022924	3144.1648802235723	9500.325403895695	2931.3801623416366	8857.380730899982
1.320171452013404	11571.717634253017	10952.340858962974	14752.292452986347	13809.684360925028	16384.7582786686	15275.901371821894	17976.904264940826	16706.94268311654	20883.428713651894	19323.361441248067	0.19680557730000922	0.18966202069986055	3128.575619221665	9510.181508012582	2916.8459245206323	8866.569822625723
1.3281261491236485	11589.249988691641	10968.934800630144	14774.643826678652	13830.607580961556	16409.583068579628	15299.046117589127	18004.14138000135	16732.255657737398	20915.069618948648	19352.63865549987	0.19680558243471788	0.1896620256239278	3113.040605896851	9519.977358841337	2902.362263135612	8875.702738976106
1.3361287772855897	11606.80033463565	10985.545770958044	14797.018139397731	13851.552274382615	16434.433336895545	15322.214617509839	18031.406450108643	16757.594612548324	20946.743000432914	19381.945919819078	0.1968055876590319	0.189662030633924	3097.559730185312	9529.712533412967	2887.929075570777	8884.779085608665
1.3441796253079266	11624.36855984298	11002.17366371528	14819.415248097379	13872.518307283237	16459.308924759705	15345.406723478724	18058.699300985794	16782.959385584076	20978.448655676224	19411.28304689877	0.19680559297453654	0.18966203573137078	3082.1328817523317	9539.38660695497	2873.5462589592207	8893.798466500826
1.352278983739575	11641.954551286191	11018.81837192718	14841.835008731026	13893.505544822054	16484.20967220476	15368.622286354957	18086.019757137576	16808.349813747132	21010.186380835326	19440.649848122866	0.19680559838284561	0.18966204091781377	3066.75995001907	9548.99915294582	2859.2137102059787	8902.7604840016
1.3604271448801535	11659.558195149491	11035.47978787296	14864.277276247973	13914.513851217724	16509.135418148482	15391.86115595829	18113.367641845856	16833.76573280349	21041.955970646828	19470.046133561256	0.19680560388560148	0.1896620461948298	3051.44082416757	9558.549743117299	2844.931325993268	8911.664738830645
1.3686244027905345	11677.179376825228	11052.157803082437	14886.741904588938	13935.543089744813	16534.086000388834	15415.12318106447	18140.7427771642	16859.206977377595	21073.757218420964	19499.471711963997	0.1968056094844757	0.1896620515640208	3036.1753931264393	9568.037947389297	2830.699002767564	8920.51083001867
1.3768710533034536	11694.817980910673	11068.852308332962	14909.22874668197	13956.593122729948	16559.061255599427	15438.408209400988	18168.14498391289	16884.673380947756	21105.589916035813	19528.926390755958	0.19680561518116985	0.18966205702701894	3020.963545593084	9577.46333391359	2816.5166367586935	8929.298354946077
1.3851673940341884	11712.473891204707	11085.563193646281	14931.737654438244	13977.663811547862	16584.061019324854	15461.716087642739	18195.574081673836	16910.164775841364	21137.45385393136	19558.40997603134	0.19680562097741633	0.1896620625854853	3005.8051700380165	9586.825469071511	2802.384123985539	8938.026909345761
1.3935137243912972	11730.146990704563	11102.290348285467	14954.268478747916	13998.75501661755	16609.085125976115	15485.046661407749	18223.029888785513	16935.68099323025	21169.348821103697	19587.922272548298	0.1968056268749777	0.1896620682411107	2990.700154709746	9596.123917466495	2788.3013602596475	8946.696087290067
1.4019103455874267	11747.837161602483	11119.033660751755	14976.821069475904	14019.866597398286	16634.133408825906	15508.399775252788	18250.512222337853	16961.221863125866	21201.27460509903	19617.463083723385	0.19680563287564842	0.18966207399561538	2975.648387631867	9605.358241898939	2774.268241183716	8955.305481172632
1.410357560650181	11765.544285282396	11135.793018781382	14999.395275457633	14040.998412385687	16659.20570000394	15531.775272669014	18278.020898167077	16986.78721437456	21233.23099200773	19647.03221162609	0.1968056389812552	0.18966207985075112	2960.6497566165635	9614.528003385756	2760.284662163118	8963.854681724217
1.4188556744330574	11783.268242316599	11152.568309342481	15021.990944494872	14062.150319107759	16684.30183049229	15555.172996077627	18305.555730850625	17012.376874652804	21265.21776645843	19676.62945697333	0.1968056451936573	0.18966208580830124	2945.7041492729913	9623.632761166897	2746.3505184127716	8972.34327801736
1.4274049936264492	11801.008912462497	11169.359418631959	15044.607923351561	14083.322174121027	16709.421630120803	15578.592786825571	18333.116533702083	17037.990670462503	21297.234711612164	19706.254619124036	0.19680565151474647	0.1896620918700799	2930.811453010887	9632.672072701622	2732.465704962844	8980.770857464988
1.4360058267687137	11818.766174659266	11186.166232072366	15067.246057749588	14104.513833006582	16734.564927562384	15602.03448518118	18360.703118766083	17063.628427126252	21329.28160915642	19735.907496073683	0.19680565794644966	0.18966209803793463	2915.97155503009	9641.64549360983	2718.6301166479243	8989.13700576732
1.4446584842573071	11836.539907024364	11202.988634308582	15089.905192364362	14125.725150365924	16759.731550328106	15625.497930329591	18388.315296812885	17089.28996878231	21361.35823929889	19765.58788444847	0.1968056644907269	0.1896621043137454	2901.18434234499	9650.552577737253	2704.843648129143	8997.44130696822
1.453363278359986	11854.329986850435	11219.826509204893	15112.585170820894	14146.955979817298	16784.921324762854	15648.982960368687	18415.952877333642	17114.975118380175	21393.464380761987	19795.295579500245	0.1968056711495739	0.18966211069942598	2886.4497017937247	9659.392877160572	2691.1061939026695	9005.68334346218
1.4621205232260774	11872.136290601837	11236.6797398417	15135.285835689374	14168.206173991563	16810.134076040446	15672.48941230454	18443.615668535032	17140.68369767562	21425.59981077657	19825.03037510072	0.19680567792502232	0.18966211719692425	2871.7675200251397	9668.165942135267	2677.417648290051	9013.86269594822
1.470930534897817	11889.95869391137	11253.548208512433	15158.007028481039	14189.475584528309	16835.369628159006	15696.017122047137	18471.30347733422	17166.41552722601	21457.764305076154	19854.792063736113	0.1968056848191398	0.18966212380822361	2857.1376835041447	9676.871321081184	2663.777905440307	9021.97894341359
1.4797936313217521	11907.797071576722	11270.43179672018	15180.748589643657	14210.764062071647	16860.62780393602	15719.565924405708	18499.016109353375	17192.170426385197	21489.957637890555	19884.58043650125	0.19680569183403046	0.18966213053534206	2842.5600785370916	9685.508560657501	2650.186859353911	9030.031663199421
1.48871013236022	11925.651297557486	11287.33038517487	15203.510358557747	14232.071456266658	16885.908425004083	15743.135653084819	18526.75336891511	17217.94821329926	21522.179581940538	19914.395283094625	0.19680569897183714	0.18966213738033366	2828.0345912621124	9694.077205708716	2636.644403875689	9038.02043096302
1.4976803598028874	11943.521244971425	11304.24385378974	15226.292173531841	14253.39761575497	16911.211311805695	15766.726140679486	18554.515059036687	17243.748704901176	21554.429908431193	19944.23639181227	0.19680570623474009	0.1896621443452898	2813.56110764842	9702.576799246483	2623.1504326924914	9045.944820646197
1.5067046373783677	11961.406786091382	11321.1720816784	15249.093871798566	14274.74238817107	16936.53628358889	15790.337218671108	18582.30098142529	17269.57171690637	21586.708387046383	19974.1035495426	0.19680571362495913	0.18966215143233905	2799.1395135184284	9711.006882499903	2609.7048393544974	9053.804404532071
1.5157832907659001	11979.307792341766	11338.11494715153	15271.915289510192	14296.105620138165	16961.88315840231	15813.96871742289	18610.110936472607	17295.417063807712	21619.014785942498	20003.996541760665	0.19680572114475345	0.18966215864364802	2784.769694541581	9719.366994882468	2596.3075172689278	9061.598753211554
1.5249166476071065	11997.2241342953	11355.07232771379	15294.756261734517	14317.487157264311	16987.251753090655	15837.620466175573	18637.944723249828	17321.28455887087	21651.34887174265	20033.91515252276	0.19680572879642239	0.18966216598142205	2770.451536241453	9727.656673993915	2582.9583597067976	9069.327435581014
1.5341050375178134	12015.155681669568	11372.044100060546	15317.616622450456	14338.886844138293	17012.64188328978	15861.29229304288	18665.802139502317	17347.174014129327	21683.71040953049	20063.859164460693	0.19680573658230754	0.18966217344790604	2756.1849239962175	9735.87545560766	2569.6572598046623	9076.990018840414
1.5433487920999491	12033.102303323669	11389.030140074725	15340.496204543853	14360.304524325704	17038.053363422052	15884.984025007203	18693.682981644488	17373.085240379663	21716.09916284429	20093.828358776333	0.19680574450479096	0.18966218104538468	2741.9697430480737	9744.022873681504	2556.4041105719516	9084.586068492383
1.5526482449535108	12051.063867254814	11406.030322823583	15363.394839803128	14381.74004036486	17063.48600669153	15908.695487915078	18721.587044754553	17399.018047176633	21748.514893670825	20123.822515235923	0.19680575256629818	0.18966218877618374	2727.8058785111643	9752.098460368812	2543.198804897256	9092.115148357116
1.5620037316886017	12069.040240595026	11423.044522555572	15386.31235891511	14403.19323376292	17088.93962507937	15932.426506472906	18749.514122569468	17424.972242828495	21780.957362439534	20153.841412164707	0.19680576076929868	0.1896621966426714	2713.693215374369	9760.101746013854	2530.041235554032	9099.576820570044
1.5714155899375468	12087.031289607714	11440.07261269713	15409.248591460691	14424.663944991808	17114.41402933897	15956.17690424246	18777.464007479615	17450.94763439208	21813.426328016398	20183.884826441223	0.1968057691163043	0.1896622046472572	2699.6316384938546	9768.03225910291	2516.9312951916363	9106.970645535272
1.580884159367074	12105.036879684198	11457.114465849367	15432.203365910447	14446.152013484103	17139.90902899113	15979.946503636333	18805.43649052354	17476.94402766785	21845.921547697737	20213.95253349162	0.1968057776098737	0.18966221279239406	2685.62103261624	9775.889526331332	2503.8688763572136	9114.296181985643
1.5904097816905756	12123.056875340537	11474.169953785069	15455.176509620578	14467.657277629254	17165.42443231957	16003.735125913783	18833.431361383005	17502.961227195345	21878.44277720457	20244.044307284385	0.19680578625261072	0.18966222108057917	2671.6612823784817	9783.673072588164	2490.853871496045	9121.552986971568
1.5999928006804371	12141.091140213968	11491.238947445345	15478.167848828427	14489.179574769403	17190.960046365963	16027.542591176098	18861.448408377535	17528.999036248126	21910.98977067629	20274.15992032452	0.19680579504716536	0.18966222951435385	2657.752272296464	9791.382420893293	2477.8861729392083	9128.74061579816
1.6096335621804478	12159.139537059502	11508.321316936388	15501.17720864818	14510.718741195313	17216.51567692515	16051.368718362119	18889.48741845923	17555.057256828895	21943.562280664602	20304.299143647917	0.19680580399623568	0.18966223809630528	2643.8938867899124	9799.017092477065	2464.965672929189	9135.858622102533
1.6193324141182788	12177.201927746708	11525.416931526435	15524.20441306676	14532.274612142552	17242.0911285406	16075.21332524403	18917.548177207755	17581.135689664894	21976.160058127753	20334.461746816036	0.19680581310256728	0.18966224682906713	2630.086010182509	9806.576606752351	2452.0922636194155	9142.90655783331
1.6290897065180392	12195.278173256162	11542.525659642426	15547.249284939353	14553.84702178733	17267.686204499467	16099.076228422751	18945.63046882495	17607.234134202874	22008.782852424294	20364.64749791011	0.19680582236895625	0.18966225571531997	2616.3285266923485	9814.06048128102	2439.2658370644785	9149.883973207325
1.6389057915129117	12213.368133676071	11559.647368866801	15570.311645985139	14575.435803242459	17293.300706827846	16122.957243323495	18973.73407612961	17633.35238860425	22041.430411307007	20394.856163525557	0.1968058317982473	0.1896622647577926	2602.6213204481173	9821.468231797684	2426.486285234103	9156.790416737087
1.6487810233578566	12231.471668198898	11576.781925934278	15593.391316782992	14597.040788553355	17318.934436286017	16146.856184191334	19001.858780552306	17659.490249740258	22074.102480916918	20425.087508766406	0.1968058413933373	0.18966227395926216	2588.9642754966626	9828.799372231588	2413.7535000237403	9163.625435257796
1.6587157584424002	12249.588635118002	11593.92919672873	15616.488116767263	14618.661808694093	17344.58719236377	16170.772864086877	19030.00436213024	17685.64751318724	22106.79880577735	20455.34129723983	0.1968058511571743	0.18966228332255608	2575.357275805669	9836.053414702881	2401.067373254802	9170.388573915698
1.6687103553034934	12267.718891824246	11611.089046279936	15639.601864223472	14640.298693563347	17370.258773275636	16194.707094881778	19058.170599502046	17711.823973221737	22139.519128787884	20485.617291050494	0.19680586109275958	0.1896622928505526	2561.8002052519005	9843.22986945603	2388.4277966631344	9177.079376104753
1.6787651746384535	12285.862294802422	11628.261338760216	15662.732376283782	14661.951271980193	17395.94897595586	16218.658687254081	19086.35726990227	17738.019422815418	22172.263191217993	20515.915250794736	0.19680587120314708	0.18966230254618063	2548.2929476490244	9850.328244948294	2375.8346619257936	9183.697383557446
1.6888805793179813	12304.01869962817	11645.445937481509	15685.879468923105	14683.619371680443	17421.657596054127	16242.62745068422	19114.5641491567	17764.2336536307	22205.030732701576	20546.2349355555	0.19680588149144695	0.1896623124124224	2534.8353867315454	9857.348047781736	2363.287860646844	9190.242136276327
1.6990569343992543	12322.187960964142	11662.642704891745	15709.042956954238	14705.302819312086	17447.38442793013	16266.613193449966	19142.791011676432	17790.46645601525	22237.82149123015	20576.576102895964	0.19680589196082485	0.18966232245231338	2521.4274061706383	9864.288782736287	2350.787284370628	9196.71317256242
1.7092946071391046	12340.369932557056	11679.851502572072	15732.222654024175	14727.001440431854	17473.12926464951	16290.615722622626	19171.037630453386	17816.71761899783	22270.635203147613	20606.938508854804	0.19680590261450165	0.18966233266894372	2508.068889587652	9871.149952814914	2338.332824594574	9203.110029059928
1.7195939670072704	12358.56446723401	11697.072191233345	15755.41837260939	14748.715059500799	17498.891897978636	16314.634844062188	19199.303777054643	17842.986930283	22303.47160314372	20637.321907940037	0.19680591345575826	0.1896623430654583	2494.7597205252387	9877.931059112772	2325.9243727449793	9209.432240642607
1.7299553856997325	12376.771416899077	11714.304630712937	15778.629924011588	14770.44349988032	17524.67211837988	16338.670362412939	19227.58922161724	17869.274176246316	22336.33042424803	20667.72605312353	0.1968059244879328	0.18966235364505826	2481.4997824862367	9884.631600953639	2313.5618202082114	9215.679340522736
1.7403792371521247	12394.99063253008	11731.54867997166	15801.857118353586	14792.186583828292	17550.469715007082	16362.722081099171	19255.8937328432	17895.579141929695	22369.211397824172	20698.150695835626	0.19680593571442315	0.1896623644110034	2468.2889589194674	9891.251075820532	2301.245058321394	9221.850860198028
1.7508658975532332	12413.22196417497	11748.804197090356	15825.099764574768	14813.944132494842	17576.284475700497	16386.789802320545	19284.217077994042	17921.9016110363	22402.114253563468	20728.595585959254	0.19680594713868912	0.18966237536661015	2455.1271332257893	9897.788979362696	2288.9739783778787	9227.946329465136
1.76141574535857	12431.465260948617	11766.071039266848	15848.357670426987	14835.71596591849	17602.11618698227	16410.873327047837	19312.55902288579	17948.241365925944	22435.038719479177	20759.060471824636	0.1968059587642519	0.18966238651525605	2442.0141887690406	9904.244805426802	2276.748471635394	9233.965276431292
1.7720291613040315	12449.72037102928	11783.349062812624	15871.630642470167	14857.501903022028	17627.964634051565	16434.972455018382	19340.91933188366	17974.59818761009	22467.984521900325	20789.545100203508	0.1968059705946959	0.18966239786037864	2428.950008865795	9910.618045998737	2264.568429307663	9239.90722747147
1.7827065284196406	12467.987141655185	11800.638123149578	15894.91848606792	14879.301761608458	17653.82960077971	16459.086984731588	19369.297767896736	18000.971855746964	22500.951385465567	20820.04921630353	0.19680598263366975	0.18966240940547613	2415.9344768045703	9916.908191268332	2252.433742583031	9245.771707288455
1.7934482320433673	12486.265419121266	11817.938074806949	15918.221005383468	14901.11535835713	17679.710869705686	16483.216713444697	19397.694092373065	18027.36214863696	22533.939033117473	20850.57256376293	0.1968059948848881	0.18966242115411097	2402.9674758472247	9923.114729618188	2240.3443026243476	9251.558238900267
1.8042546598350382	12504.555048775672	11835.248771417984	15941.538003375214	14922.94250881961	17705.608222031227	16507.361437168238	19426.10806529424	18053.768843217622	22566.947186096302	20881.114884644776	0.19680600735213089	0.18966243310990902	2390.0488892118447	9929.237147546373	2228.300000553485	9257.26634356333
1.8151262017903238	12522.85587501621	11852.570065716614	15964.869281792257	14944.783027415499	17731.521437615855	16531.520950661372	19454.539445170023	18080.19171505862	22599.97556393376	20911.67591943116	0.19680602003924716	0.1896624452765602	2377.17860010569	9935.274929777253	2216.300727482885	9262.895540885162
1.8260632502548164	12541.167741287289	11869.90180953455	15988.214641170538	14966.636727428815	17757.450294972612	16555.69504742796	19482.987989033652	18106.630538357436	22633.023884447557	20942.255407018216	0.19680603295015472	0.18966245765782216	2364.3564917185577	9941.227559227496	2204.346374508459	9268.44534878945
1.8370661999381863	12559.490490076225	11887.243853797758	16011.573880828168	14988.503421003616	17783.394571262892	16579.883519711686	19511.45345243618	18133.085085934053	22666.091863734866	20972.853084710037	0.1968060460888412	0.18966247025751845	2351.5824472111417	9947.09451694414	2192.4368326985277	9273.915283451788
1.848135447928429	12577.823962909933	11904.59604852339	16034.94679886127	15010.382919140113	17809.354042291845	16604.086158491828	19539.935589441462	18159.55512922634	22699.179216166533	21003.468688213325	0.19680605945936613	0.18966248307954287	2338.8563497435534	9952.87528220797	2180.571993121528	9279.304859403986
1.8592713937061955	12596.168000351652	11921.95824281663	16058.333192139822	15032.275031690782	17835.328482503766	16628.302753478914	19568.4341526211	18186.040438285316	22732.285654381234	21034.101951631947	0.1968060730658615	0.1896624961278573	2326.1780824613525	9958.569332460407	2168.751746832044	9284.613589464221
1.8704744391592067	12614.522441997337	11939.330284867323	16081.732856303128	15054.179567356128	17861.317664977105	16652.53309311011	19596.948893048997	18212.540781770116	22765.410889279145	21064.75260746115	0.19680608691253434	0.18966250940649634	2313.5475284989225	9964.176143308636	2156.9759848747635	9289.840984739829
1.8817449885967616	12632.887126472395	11956.712021946862	16105.145585755698	15076.096333680824	17887.32136141988	16676.776964544915	19625.479560296324	18239.055926943307	22798.554630016144	21095.42038658215	0.19680610100366563	0.1896625229195656	2300.9645709947217	9969.695188571699	2145.244598297053	9294.986554671079
1.8930834487643238	12651.261891428274	11974.103300404971	16128.571173662938	15098.025137049666	17913.339342164945	16701.034153660756	19654.025902426372	18265.585639666075	22831.71658399785	21126.10501825658	0.1968061153436152	0.1896625366712456	2288.429093088256	9975.12594026234	2133.557478147908	9300.049807012081
1.9044902288582053	12669.646573539107	11991.503965666545	16152.009411946925	15119.965782683661	17939.371376165287	16725.304445048612	19682.587665989366	18292.129684393465	22864.896456873652	21156.806230121056	0.1968061299368192	0.18966255066579055	2275.940977915656	9980.46786854975	2121.91451547388	9305.030247803777
1.9159657405403292	12688.041008498174	12008.913862228283	16175.460091281957	15141.9180746358	17965.417230989115	16749.587622008436	19711.16459601714	18318.687824169378	22898.093952530482	21187.523748181335	0.19680614478779462	0.1896625649075325	2263.500108630047	9985.720441834535	2110.3156013360713	9309.927381434478
1.9275103979530908	12706.445031014808	12026.332833655773	16198.923001090641	15163.881815787456	17991.47667281554	16773.883466545114	19739.75643601839	18345.259820622185	22931.308773087403	21218.257296807344	0.19680615990113903	0.18966257940088047	2251.1063683903776	9990.883126696572	2098.76062680257	9314.740710596554
1.9391246177343011	12724.858474810671	12043.760722579978	16222.397929539218	15185.856807843975	18017.549466429395	16798.19175936366	19768.362927973005	18371.84543395945	22964.540618889023	21249.00659872708	0.19680617528153255	0.1896625941503221	2238.7596403673524	9995.95538789453	2087.2494829504285	9319.469736282714
1.9508088190322228	12743.281172616656	12061.197370694294	16245.884663533638	15207.842851331015	18043.635375216913	16822.51227986515	19796.98381232736	18398.44442296356	22997.78918850004	21279.771375021544	0.19680619093373977	0.18966260916042676	2226.459807754378	10000.93668841431	2075.78206087905	9324.113957832567
1.9625634235206988	12761.712956169345	12078.6426187512	16269.382988715124	15229.839745590387	18069.734161160795	16846.844806142166	19825.61882798891	18425.05654498669	23031.05417869902	21310.551345119	0.19680620686261022	0.18966262443584483	2214.2067537575494	10005.826489409897	2064.3582517004106	9328.67287288513
1.9743888554143678	12780.153656207676	12096.096306559126	16292.892689455972	15251.847288776129	18095.845584835588	16871.18911497446	19854.267712321147	18451.681555946143	23064.335284472538	21341.34622678958	0.1968062230730807	0.189662639981311	2202.000361614977	10010.624250275083	2052.977946555242	9333.145977431443
1.9862855414839768	12798.60310246968	12113.558272979339	16316.41354885542	15273.86527785066	18121.96940540312	16895.544981824718	19882.9302011386	18478.319210319685	23097.63219900944	21372.155736139914	0.19680623957017668	0.1896626558016446	2189.8405145878205	10015.329428596422	2041.641036606161	9337.532765781041
1.9982539110717792	12817.06112368895	12131.02835592265	16339.945348735257	15295.893508580635	18148.105380607634	16919.912180834002	19911.606028701528	18504.969261140603	23130.944613694675	21402.97958760745	0.19680625635901422	0.18966267190175146	2177.727095963899	10019.941480151378	2030.3474130397663	9341.832730552182
2.010294396107033	12835.527547591393	12148.506392346271	16363.487869635675	15317.931775533072	18174.25326677122	16944.290484817495	19940.29492771092	18531.631459993052	23164.272218103517	21433.817493955125	0.19680627344480092	0.18966268828662577	2165.659989061998	10024.459858926944	2019.0969670731574	9346.045362700708
2.0224074311215867	12854.002200891757	12165.992218250618	16387.040890810968	15339.979872071368	18200.412818789027	16968.67966526007	19968.99662930327	18558.305557007257	23197.614699995574	21464.669166265805	0.19680629083283782	0.18966270496135054	2153.6390772454906	10028.88401716249	2007.8895899639465	9350.170151550788
2.0345934532655616	12872.484909290533	12183.485668676305	16410.60419022557	15362.03759035153	18226.583790124947	16993.07949231222	19997.71086304585	18584.99130085505	23230.971745309263	21495.534313937158	0.19680630852852146	0.18966272193110173	2141.6642439101124	10033.213405286428	1996.7251730000135	9354.206584737636
2.0468529023231294	12890.975497470248	12200.986577700702	16434.17754454946	15384.10472131792	18252.76593280648	17017.489734785308	20026.4373569311	18611.688438744703	23264.343038155384	21526.41264467574	0.196806326537345	0.18966273920114698	2129.735372490133	10037.447471936699	1985.603607506142	9358.154148228467
2.059186220728381	12909.473789092446	12218.494778435028	16457.760729154328	15406.18105469965	18278.95899742051	17041.910160147607	20055.175837372048	18638.39671641663	23297.728260811797	21557.303864492034	0.19680634486490067	0.18966275677684868	2117.852346474654	10041.585664021783	1974.5247848567087	9362.012326376978
2.0715938535812968	12927.9796067942	12236.010103021094	16481.3535181092	15428.26637900649	18305.16273310852	17066.34053451985	20083.926029197017	18665.11587813852	23331.127093717336	21588.207677694834	0.19680636351688088	0.1896627746636661	2106.0150493879337	10045.627426620107	1963.4885964595014	9365.780601830687
2.084076248663807	12946.492772184703	12253.532382628062	16504.95568417618	15450.36048152488	18331.376887561823	17090.780622670783	20112.687655644477	18691.845666700494	23364.539215465826	21619.123786885724	0.19680638249908053	0.1896627928671561	2094.223364806501	10049.572203053627	1952.4949337717844	9369.458455604501
2.0966338564559543	12965.013105842094	12271.061447449447	16528.566998806433	15472.463148314193	18357.60120701717	17115.230188013076	20141.46043835821	18718.58582341068	23397.96430280056	21650.051892953936	0.1968064018173982	0.18966281139297575	2082.4771763692843	10053.419434923679	1941.543688307749	9373.045367104467
2.109267130152151	12983.54042731013	12288.597126699975	16552.187232136053	15494.574164202828	18383.835436252164	17139.688992599025	20170.24409738233	18745.336088090517	23431.402030608493	21680.991695070996	0.19680642147783897	0.18966283024688363	2070.776367761544	10057.168562025763	1930.6347516262904	9376.540814053733
2.1219765256775314	13002.07455509471	12306.139248612295	16575.816152981646	15516.693312784131	18410.079318580414	17164.156797116077	20199.03835115596	18772.096199069856	23464.85207191414	21711.942890685074	0.19680644148651594	0.1896628494347417	2059.1208227266325	10060.81902239658	1919.7680153388064	9379.94427253725
2.1347625017044103	13020.615306660733	12323.687640434006	16599.453528836446	15538.8203764127	18436.332595847212	17188.633360882744	20227.84291650854	18798.86589318256	23498.314097874114	21742.905175515927	0.19680646184965167	0.18966286896251747	2047.5104250723962	10064.370252336841	1908.9433711178135	9383.255217021797
2.147625519668832	13039.162498428695	12341.242128424437	16623.09912586601	15560.955136200402	18462.59500842479	17213.11844184425	20256.65750865464	18825.644905761725	23531.7877777712	21773.878243549414	0.1968064825735806	0.18966288883628554	2035.9450586711755	10067.82168639917	1898.1607106964802	9386.473120345734
2.160566043787228	13057.715945771492	12358.802537851656	16646.75270890424	15583.097372012644	18488.866295207947	17237.61179656839	20285.481841189183	18852.432970635215	23565.272779008807	21804.86178703235	0.19680650366475141	0.1896629090622298	2024.4246074577095	10071.172757375985	1887.4199258646695	9389.597453702707
2.1735845410731627	13076.275463010963	12376.368692989156	16670.414041449036	15605.246862464282	18515.146193609242	17262.113180241086	20314.315626082174	18879.229820120774	23598.768767104895	21835.85549646694	0.19680652512972766	0.1896629296466452	2012.948955437052	10074.422896321863	1876.720908479183	9392.627686671447
2.1866814813541975	13094.8408634148	12393.940417112968	16694.082885658427	15627.403384916031	18541.434439554727	17286.62234666241	20343.158573674104	18906.03518502174	23632.275405686672	21866.859060605777	0.19680654697519237	0.18966295059594027	2001.5179866864346	10077.57153256191	1866.0635504637612	9395.563287216704
2.199857337288837	13113.411959193105	12411.517532498397	16717.75900234626	15649.56671547042	18567.730767479192	17311.139048242127	20372.010392670705	18932.84879462219	23665.79235648455	21897.87216644634	0.19680656920794823	0.18966297191663845	1990.1315853537526	10080.61809367314	1855.4477438074537	9398.403721671551
2.213112584383593	13131.988561495204	12429.099860417014	16741.442150978248	15671.73662896808	18594.034910321785	17335.663035995643	20400.870790138193	18959.6703766825	23699.319279326675	21928.894499225866	0.19680659183491958	0.18966299361538005	1978.7896356685087	10083.562005529646	1844.873380576144	9401.148454784416
2.2264477010101436	13150.570480406415	12446.687221133594	16765.13208966787	15693.912898983925	18620.346599521534	17360.1940595398	20429.739471498375	18986.49965743481	23732.855832133242	21959.92574241614	0.19680661486315568	0.1896630156989253	1967.4920219362248	10086.402692269534	1834.3403529060306	9403.796949684154
2.2398631684225956	13169.1575249447	12464.279433902959	16788.828575172225	15716.09529782328	18646.665565012743	17384.73186708862	20458.61614052364	19013.336361578375	23766.40167091078	21990.96557771816	0.19680663829983314	0.18966303817415597	1956.2386285422835	10089.139576308895	1823.8485530082835	9406.348667896353
2.2533594707748548	13187.749503057492	12481.876316966982	16812.53136288806	15738.28359651814	18672.991535220615	17409.276205449187	20487.50049933217	19040.180212275096	23799.956449746576	22022.013685057023	0.19680666215225653	0.1896630610480777	1945.029339957051	10091.772078354377	1813.3978731728857	9408.80306935031
2.2669370951380965	13206.346221618389	12499.477687551464	16836.24020684765	15760.477564823335	18699.32423705672	17433.82682001745	20516.392248383	19067.03093114494	23833.519820803045	22053.06974257666	0.19680668642786234	0.18966308432782134	1933.8640407328494	10094.299617388286	1802.988205766189	9411.159612369258
2.2805965315183476	13224.947486423922	12517.083361863068	16859.954859714737	15782.676971212717	18725.66339591452	17458.383454774033	20545.291086471145	19093.888238261407	23867.091434312057	22084.13342663462	0.19680671113422119	0.18966310802064731	1922.74261551979	10096.721610740758	1792.6194432469783	9413.417753740214
2.294338272874165	13243.553102190539	12534.693155086481	16883.67507278077	15804.881582875672	18752.00873566522	17482.945852280413	20574.19671072308	19120.751852147347	23900.67093856977	22115.20441179731	0.19680673627903958	0.1896631321339455	1911.6649490541313	10099.037474019919	1782.291478152969	9415.576948640402
2.308162815134429	13262.162872551055	12552.306881381064	16907.40059596052	15827.09116571297	18778.359978652934	17507.51375367434	20603.108816591448	19147.62148977001	23934.25797993052	22146.282370834288	0.19680676187016197	0.18966315667523898	1900.6309261569986	10101.246621103957	1772.0042031006888	9417.636650633067
2.3220706572162446	13280.77660005164	12569.924353877988	16931.131177788273	15849.305484333245	18804.71684569051	17532.086898665984	20632.02709785053	19174.496866536858	23967.8522028016	22177.366974713463	0.19680678791557518	0.18966318165218693	1889.6404317552224	10103.34846424032	1761.7575108065503	9419.596311766189
2.336062301042938	13299.394086148657	12587.545384677265	16954.8665654139	15871.524302049296	18831.07905605517	17556.665025533905	20660.951246591492	19201.377696291147	24001.453249637827	22208.457892596045	0.19680681442340892	0.18966320707258516	1878.6933508699294	10105.34241398191	1751.551294074743	9421.455382509623
2.3501382515621807	13318.015131205348	12605.169784844624	16978.606504598763	15893.747380874272	18857.44632748403	17581.247871120828	20689.880953217493	19228.263691307384	24035.060760935856	22239.55479183133	0.19680684140193913	0.1896632329443707	1867.789568618522	10107.227879196405	1741.3854457982816	9423.213311755098
2.3642990167642037	13336.63953448874	12622.797364408545	17002.350739711823	15915.974481518006	18883.818376169813	17605.835170829643	20718.81590643901	19255.15456228694	24068.67437522883	22270.657337951685	0.19680686885959098	0.1896632592756225	1856.9289702255046	10109.004267106298	1731.2598589702975	9424.869546865579
2.378545107700138	13355.267094166486	12640.42793235733	17026.09901372572	15938.20536338339	18910.19491675652	17630.426658619424	20747.75579326915	19282.050018353773	24102.293729081	22301.765194667612	0.19680689680494137	0.18966328607456562	1846.1114410145674	10110.670983256772	1721.1744266776368	9426.42353364313
2.392877038500453	13373.897607303627	12658.061296636019	17049.851068212774	15960.43978456259	18936.575662335028	17655.02206700127	20776.700299018816	19308.94976704988	24135.918457082164	22332.878023862584	0.19680692524672075	0.18966331334957304	1835.3368664156878	10112.227431539446	1711.129042104585	9427.874716342892
2.4072953263935135	13392.530869859507	12675.697264143468	17073.606643341107	15982.677501833443	18962.960324438853	17679.621127034385	20805.649107292127	19335.853514331022	24169.54819184234	22363.995485588133	0.19680695419381772	0.1896633411091682	1824.6051319707185	10113.673014218453	1701.1235985407839	9429.222537708934
2.4218004917242455	13411.16667668467	12693.33564072943	17097.365477870822	16004.918270655879	18989.348613039896	17704.223568322122	20834.601899981786	19362.760964562476	24203.182563986546	22395.11723805898	0.19680698365528038	0.18966336936202785	1813.916123330011	10115.007131913211	1691.157989376923	9430.466438948177
2.436393057972914	13429.804821517657	12710.976231191538	17121.12730915001	16027.161845168184	19015.74023654412	17728.829119007907	20863.558357264326	19389.671820514584	24236.821202149247	22426.242937647938	0.19680701364031972	0.1896633981169854	1803.2697262507863	10116.229183583055	1681.23210810218	9431.605859716423
2.4510735517740176	13448.445096981864	12728.61883927232	17144.891873110864	16049.407978183364	19042.1349017872	17753.43750577124	20892.51815759543	19416.58578335841	24270.46373296903	22457.372238880955	0.1968070441583119	0.18966342738303224	1792.6658266073791	10117.338566572871	1671.3458483170252	9432.640238176566
2.46584250293529	13467.087294582532	12746.26326765636	17168.658904265933	16071.656421185638	19068.532314030468	17778.048453823878	20921.4809777055	19443.50255266162	24304.109781083487	22488.504794432392	0.19680707521880295	0.18966345716932337	1782.1043103976408	10118.334676658735	1661.499103736016	9433.569011021871
2.4807004444568266	13485.73120470371	12763.909317967455	17192.428135704366	16093.906924326946	19094.93217695676	17802.661686905998	20950.446492595136	19470.421826384274	24337.758969124032	22519.640255120226	0.19680710683151018	0.18966348748517656	1771.5850637266412	10119.216907942668	1651.691768173012	9434.391613383312
2.4956479125503126	13504.376616604897	12781.556790765399	17216.199299087755	16116.159236423026	19121.33419266585	17827.27692728189	20979.41437553016	19497.343300874218	24371.41091771019	22550.77826990076	0.1968071390063261	0.18966351834007877	1761.1079728240147	10119.984652947634	1641.9237355589867	9435.107478924096
2.510685446658382	13523.023318418345	12799.20548554348	17239.972124646796	16138.41310495032	19147.73806167077	17851.893895736597	21008.384298037632	19524.266670863384	24405.065245445036	22581.918485864393	0.19680717175332074	0.18966354974368724	1750.6729240415152	10120.637302611023	1632.1948999386514	9435.716039830353
2.5258135894740787	13541.671097145654	12816.855200725246	17263.746341177084	16160.668276042014	19174.143482893214	17876.512311571558	21037.35592990085	19551.191629463094	24438.721568909426	22613.060548230293	0.1968072050827461	0.18966358170583292	1740.2798038490582	10121.174246244598	1622.5051554667298	9436.216726768762
2.54103288696045	13560.31973865494	12834.505733661823	17287.521676035583	16182.92449448478	19200.55015365966	17901.131892601054	21066.328939155108	19578.117868160214	24472.379502657182	22644.204100341933	0.19680723900503846	0.18966361423652464	1729.9284988500876	10121.594871631823	1612.8543964223936	9436.608968985733
2.556343888370238	13578.969027677766	12852.156880629045	17311.2978551369	16205.18150371524	19226.957769697263	17925.75235514834	21095.302992083278	19605.045076812927	24506.03865920996	22675.34878366235	0.1968072735308222	0.18966364734595	1719.6188957724953	10121.898564971983	1603.242517200997	9436.892194249667
2.571747146265715	13597.618747806122	12869.808436824567	17335.07460294948	16227.43904581644	19253.366025129693	17950.373414041795	21124.27775321124	19631.972943646604	24539.69864905208	22706.494237769344	0.1968073086709126	0.18966368104448156	1709.350881469436	10122.08471087087	1593.6694123141933	9437.065828842111
2.5872432165386163	13616.268681489308	12887.460196364962	17358.85164249183	16249.696861514318	19279.774612473007	17974.994782611033	21153.252885303435	19658.901155249576	24573.359080625356	22737.640100350716	0.19680734443632056	0.1896637153426778	1699.1243429272436	10122.152692405973	1584.1349763991311	9437.129297624342
2.602832658430207	13634.91861003113	12905.111952283047	17382.628695329022	16271.954690174403	19306.18322263178	17999.616172683374	21182.228049358637	19685.82939656926	24607.01956032435	22768.786007199844	0.19680738083825466	0.18966375025128765	1688.9391672661295	10122.101891111583	1574.639104216476	9437.082024017815
2.6185160345514573	13653.56831358677	12922.763496524924	17406.40548156885	16294.212269798265	19332.59154489492	18024.237294579845	21211.202904605412	19712.75735090794	24640.679692491078	22799.931592210807	0.19680741788812475	0.18966378578125373	1678.7952417375054	10121.931686968543	1565.1816906497115	9436.923429994378
2.6342939109033563	13672.217571159887	12940.414619947282	17430.18171985828	16316.469337020171	19358.999266931754	18048.857857111627	21240.177108497915	19739.684699918816	24674.339079410238	22831.07648737396	0.19680745559754803	0.18966382194371523	1668.69245372992	10121.641458440106	1555.7626307102619	9436.652936113998
2.6501668568973313	13690.866160599631	12958.065112314538	17453.95712737976	16338.725627103628	19385.406074788032	18073.477567576247	21269.150316711457	19766.61112360193	24707.997321304156	22862.22032277126	0.1968074939783491	0.18966385875001268	1658.6306907695252	10121.230582472403	1546.3818195372587	9436.269961516839
2.666135445375801	13709.513858597751	12975.714762296135	17477.731419847678	16360.980873938082	19411.811652881992	18098.09613175397	21298.122183138337	19793.536300300268	24741.65401632798	22893.36272657179	0.19680753304256698	0.18966389621169066	1648.6098405196099	10120.698434492573	1537.0391523991711	9435.773923940025
2.6822002526328483	13728.160440685615	12993.363357463717	17501.5043115047	16383.234810035505	19438.215684000377	18122.713253904083	21327.09235988346	19820.4599066957	24775.308760564694	22924.503325027203	0.19680757280245664	0.1896639343405013	1638.6297907901462	10120.044388458133	1527.734524699743	9435.164239739534
2.6983618584350144	13746.805681231439	13011.010684288512	17525.275515118403	16405.487166527208	19464.617849294747	18147.32863676141	21356.060497260354	19847.381617805284	24808.96114802058	22955.641742467455	0.1968076132704938	0.18966397314840938	1628.690429524635	10119.267816795968	1518.4678319679806	9434.440323847346
2.71462084604223	13765.449353437105	13028.656528138354	17549.044741977326	16427.737673160194	19491.017828277174	18171.941981532356	21385.026243786513	19874.301106976905	24842.610770619838	22986.77760129587	0.19680765445937987	0.18966401264759475	1618.7916448145406	10118.368090467993	1509.238969870843	9433.601589836646
2.730977802228858	13784.091229335672	13046.3006732753	17572.811701887964	16449.98605829433	19517.41529881692	18196.552987891795	21413.989246179794	19901.218045885966	24876.25721820055	23017.910521985377	0.19680769638204446	0.1896640528504562	1608.9333248973126	10117.344578973949	1500.0478342111455	9432.64744991064
2.747433317304874	13802.731079788111	13063.942902852583	17596.576103170773	16472.23204889859	19543.809937136117	18221.161353979016	21442.949149353706	19928.13210453099	24909.900078509236	23049.040123073508	0.1968077390516502	0.18966409376961707	1599.115358154755	10116.196650344878	1490.894320925814	9431.577314902563
2.763987985137163	13821.368674480833	13081.582998912258	17620.33765265714	16494.475370548258	19570.201417806416	18245.766776394627	21471.90559641383	19955.042951230284	24943.538937196823	23080.16602115859	0.19680778248159722	0.1896641354179271	1589.3376331218751	10114.923671185505	1481.7783260960132	9430.390594328754
2.780642403170963	13840.00378192261	13099.220742382311	17644.09605568565	16516.715747421415	19596.589413744914	18270.36895019678	21500.85822865339	19981.950252617862	24977.173377813546	23111.287830895126	0.19680782668552677	0.1896641778084687	1579.6000384758227	10113.525006622076	1472.6997459350387	9429.086696316488
2.797397172451417	13858.636169441826	13116.855913074072	17667.851016098717	16538.952902295798	19622.9735962105	18294.96756889771	21529.80668554927	20008.853673639696	25010.80298180445	23142.405164989552	0.19680787167732597	0.18966422095455857	1569.9024630492786	10112.000020375475	1463.6584767991444	9427.665027679875
2.8142528976452668	13877.265603183714	13134.488289679573	17691.602236239218	16561.18655654564	19649.353634800176	18319.562324460338	21558.75060475807	20035.75287755007	25044.427328504862	23173.517634196072	0.1968079174711325	0.18966426486975496	1560.244795826031	10110.348074741662	1454.6544151891721	9426.124993920326
2.831210187062679	13895.891848107536	13152.117649768954	17715.349416947087	16583.416430138517	19675.729197445315	18344.152907294825	21587.689622112062	20062.64752590784	25078.04599513581	23204.624847312436	0.19680796408133924	0.18966430956785987	1550.6269259464461	10108.568530629855	1445.68745774962	9424.465999240987
2.848269652679189	13914.514667983907	13169.743769787876	17739.09225755607	16605.642241632275	19702.099950408145	18368.739006255215	21616.623371615366	20089.53727857284	25111.65855679966	23235.726411175863	0.19680801152259764	0.18966435506292367	1541.0487427022308	10106.660747529007	1436.7575012653833	9422.687446509022
2.865431910157798	13933.133825391868	13187.3664250548	17762.830455890136	16627.8637081717	19728.465558277854	18393.32030863585	21645.55148543973	20116.421793702004	25145.26458647533	23266.821930658636	0.19680805980982363	0.18966440136925095	1531.5101355420193	10104.624083546922	1427.86444266967	9420.788737322204
2.882697578871184	13951.749081716378	13204.985389758627	17786.563708260506	16650.080545485744	19754.825683967312	18417.89650016833	21674.47359392104	20143.300727746097	25178.863655014295	23297.91100866441	0.19680810895820242	0.18966444850140335	1522.0109940762632	10102.45789544424	1419.0081790452823	9418.769272014499
2.900067281924058	13970.36019714546	13222.600436955967	17810.291709462133	16672.29246788422	19781.179988709286	18442.467265017942	21703.389325555174	20170.173735445864	25212.455331135912	23328.993246123857	0.19680815898319237	0.18966449647420533	1512.5512080704793	10100.161538597196	1410.1886076207738	9416.628449633252
2.9175416461756507	13988.966930667582	13240.211338568732	17834.014152770604	16694.49918825491	19807.528132053012	18467.03228578053	21732.29830699436	20197.04046982865	25246.03918142327	23360.06824199083	0.19680820990053063	0.18966454530274848	1503.130667449208	10097.734367022756	1401.4056257716147	9414.36566795595
2.9351213022623317	14007.569040068855	13257.81786538143	17857.730729938703	16716.700418060354	19833.86977186053	18491.591243478997	21761.20016304317	20223.90058220467	25279.614770318636	23391.135593238152	0.19680826172623897	0.1896645950023971	1493.7492623027647	10095.175733430311	1392.659131028573	9411.980323542375
2.952806884620376	14026.166281930628	13275.419787038958	17881.44113119356	16738.895867335195	19860.20456430352	18516.143817560445	21790.094516655143	20250.753722163896	25313.181660119626	23422.194894854114	0.19680831447662672	0.1896646455887918	1484.4068828840973	10092.484989205841	1383.9490210741642	9409.471811722964
2.970599031508854	14044.758411626604	13293.016872043852	17905.145045233166	16761.08524468292	19886.532163859574	18540.689685892627	21818.980988928746	20277.599537572267	25346.739410974653	23453.24573983817	0.19680836816829825	0.18966469707785563	1475.1034196054097	10089.661484387703	1375.275193739275	9406.839526570402
2.9884983850326714	14063.345183320343	13310.608887753951	17928.84215922339	16783.268257273045	19912.85222330889	18565.228524760925	21847.85919910385	20304.437674568424	25380.287580878907	23484.28771919729	0.19680842281815722	0.1896647494857984	1465.838763050153	10086.704567764886	1366.637547014514	9404.082860989962
3.006505591165733	14081.92634996274	13328.195600379991	17952.53215879493	16805.4446108383	19939.164393731044	18589.76000886528	21876.728764558186	20331.26777756045	25413.82572567038	23515.32042194224	0.1968084784434116	0.18966480282912293	1456.6128039618488	10083.613586786203	1358.0359790392104	9401.201206642203
3.0246212997742656	14100.501663289157	13345.776774982965	17976.214728039904	16827.614009671448	19965.468324501235	18614.283811316775	21905.589300803385	20358.089489222137	25447.353399025345	23546.343435083418	0.19680853506158077	0.1896648571246289	1447.4254332552664	10080.387887661811	1349.4703881131136	9398.193954035174
3.0428461646402667	14119.070873817303	13363.352175472062	17999.889549509335	16849.77615662288	19991.763663287576	18638.79960363503	21934.440421482017	20384.902450490266	25480.870152455052	23577.356343627784	0.19680859269049897	0.18966491238941957	1438.2765420170035	10077.026815365069	1340.9406726963352	9395.060492521152
3.0611808434850984	14137.633730844358	13380.921564602007	18023.556304209684	16871.930753097447	20018.050056047356	18663.30705574479	21963.281738363577	20411.706300560894	25514.375535301184	23608.35873057465	0.1968086513483226	0.18966496864090662	1429.166021495359	10073.529713564552	1332.4467313991045	9391.800210239831
3.079625997993227	14156.189982444566	13398.48470397076	18047.214671600006	16894.077499051757	20044.327147023956	18687.80583597299	21992.112861341182	20438.50067688623	25547.86909473213	23639.350176912234	0.19680871105353553	0.18966502589681528	1420.0937631131383	10069.895924719982	1323.9884629939916	9388.412494201213
3.0981822938360946	14174.739375466732	13416.041354017192	18070.864329588985	16916.216092991428	20070.594578743643	18712.295611045807	22020.93339842813	20465.285215171494	25581.35037573911	23670.330261614068	0.19680877182495538	0.18966508417519132	1411.0596584666055	10066.124790095724	1315.5657664170722	9384.89673030423
3.116850400696155	14193.281655531844	13433.591274018829	18094.50495453211	16938.346231968422	20096.85199201251	18736.776046085808	22049.742955754617	20492.05954937183	25614.81892113247	23701.29856163558	0.19680883368173863	0.18966514349440558	1402.0635993246688	10062.215649737045	1307.1785407638527	9381.252303315327
3.135630992291033	14211.816567030484	13451.134222089435	18118.136221228622	16960.467611578235	20123.09902591321	18761.246804608894	22078.541137564236	20518.823311689055	25648.274271537783	23732.254651910454	0.19680889664338796	0.18966520387316013	1393.1054776270175	10058.167842485476	1298.8266852893867	9377.478596872184
3.1545247463978408	14230.343853120487	13468.669955176765	18141.757802918728	16982.579925957256	20149.335317801917	18785.707548521466	22107.32754621072	20545.57613256865	25681.715965392134	23763.198105347226	0.1968089607297574	0.18966526533049438	1384.1851854880806	10053.980706002098	1290.5100994117092	9373.574993518181
3.1735323448776414	14248.863255724438	13486.198229060277	18165.36937128068	17004.68286778005	20175.560503305212	18810.15793811755	22136.1017821546	20572.31764069666	25715.143538940432	23794.12849282584	0.19680902596105937	0.18966532788579252	1375.3026152030798	10049.65357682528	1282.228682718065	9369.54087475175
3.192654473700048	14267.374515527514	13503.71879834905	18188.970596428244	17026.776128257017	20201.77421631734	18834.597632076213	22164.8634439603	20599.047462996954	25748.556526232114	23825.045383194596	0.19680909235787106	0.18966539155878698	1366.4576592397061	10045.18579031527	1273.98233495577	9365.375620970968
3.211891822967991	14285.877371974806	13521.231416479292	18212.561146907527	17048.859397131404	20227.976088996806	18859.02628745841	22193.612128292472	20625.765224627856	25781.954459117045	23855.94834326639	0.19680915994114087	0.18966545636956655	1357.6502102419618	10040.576680690516	1265.7709560370422	9361.078611514065
3.2312450869426166	14304.37156326925	13538.73583571239	18236.140689694592	17070.932362677075	20254.165751763816	18883.44355970461	22222.34742991328	20652.47054897961	25815.336867242513	23886.83693781587	0.1968092287321956	0.18966552233858353	1348.8801610364462	10035.82558108354	1257.5944460439496	9356.649224702269
3.2507149640683446	14322.85682636915	13556.231807132586	18259.708890192574	17092.994711695836	20280.34283329718	18907.849102631866	22251.068941679074	20679.16305767129	25848.70327804948	23917.710729576018	0.19680929875274614	0.18966558948665815	1340.1474046270014	10030.931823508348	1249.4527052236372	9352.08683781745
3.2703021569980693	14341.332896985989	13573.7190806449	18283.265412229102	17115.046129515027	20306.50696053156	18932.242568431306	22279.77625453748	20705.84237054809	25882.05321676937	23948.569279235136	0.19680937002489576	0.1896656578349867	1331.4518341994844	10025.894738907926	1241.345633993973	9347.390827149618
3.2900073726185273	14359.799509582139	13591.197404973016	18306.809918053685	17137.086299985065	20332.657758654637	18956.623607665475	22308.4689575244	20732.508105678542	25915.386206420684	23979.41214543376	0.19680944257114652	0.1896657274051482	1322.7933431171114	10020.7136571249	1233.2731329373783	9342.560567956883
3.3098313220758016	14378.2563973685	13608.666527657026	18330.34206833494	17159.11490547687	20358.79485110421	18980.99186926562	22337.14663776087	20759.15987935159	25948.701767805564	24010.238884761395	0.19680951641440664	0.18966579821911117	1314.1718249301193	10015.387906989083	1225.2351028111298	9337.59543455951
3.329774720800988	14396.703292302554	13626.126195051645	18353.86152215841	17181.13162687983	20384.91785956581	19005.347000529495	22365.808880450593	20785.797306074313	25981.999419507025	24041.04905175403	0.1968095915779979	0.18966587029924037	1305.5871733661043	10009.916816248558	1217.2314445372322	9332.494800264016
3.349838288536016	14415.139925085747	13643.576152323709	18377.36793702348	17203.136143598902	20411.02640396943	19029.688647118277	22394.455268876398	20812.419998568614	26015.27867788501	24071.84219889047	0.1968096680856626	0.18966594366830467	1297.0392823388102	10004.299711653497	1209.2620592119638	9327.25803745538
3.370022749359618	14433.56602516184	13661.016143450655	18400.860968841545	17225.12813355296	20437.120102487603	19054.016453054825	22423.08538439828	20839.027567769408	26048.539057074293	24102.617876590324	0.19680974596157266	0.18966601834948302	1288.528045952262	9998.535918989219	1201.3268481089617	9321.884517615661
3.390328831713469	14451.98132071436	13678.445911218145	18424.34027193312	17247.107273172	20463.198571532277	19078.33006072073	22451.698806450022	20865.61962282149	26081.780068980668	24133.375633210573	0.19680982523033466	0.18966609436637405	1280.0533584831865	9992.624762965366	1193.425712662458	9316.373611225281
3.4107572684284713	14470.385538664588	13695.865197218125	18447.805499025468	17269.073237395027	20489.26142575234	19102.629110854035	22480.295112536623	20892.195771077135	26115.001223278163	24164.115015042924	0.196809905917001	0.18966617174300185	1271.6151144030737	9986.565567383543	1185.5585544885253	9310.724687920883
3.431308796751202	14488.778404669603	13713.27374184704	18471.25630125047	17291.025699668004	20515.308278031345	19126.913242547103	22508.873878231887	20918.755618093845	26148.20202740639	24194.835566311358	0.1968099880470755	0.18966625050382366	1263.2132083718316	9980.357655110769	1177.7252753793146	9304.937116469257
3.4519841583705158	14507.159643120125	13730.671284303799	18494.692328142148	17312.96433194158	20541.33873948491	19151.18209324421	22537.434677175665	20945.29876763183	26181.381986567507	24225.536829169352	0.19681007164652267	0.1896663306737392	1254.8475352296373	9974.000348018017	1169.9257772945566	9299.010264710523
3.47278409944432	14525.528977138343	13748.057562587746	18518.113227634258	17334.88880466881	20567.352419458133	19175.43529873912	22565.977081071152	20971.82482165144	26214.54060372325	24256.218343697095	0.19681015674177568	0.18966641227809702	1246.5179900063085	9967.492967078462	1162.15996237105	9292.943499645684
3.4937093706264992	14543.88612857613	13765.432313496962	18541.51864605824	17356.79878680328	20593.348925523474	19199.67249317314	22594.50065968266	20998.33338031114	26247.67737959252	24286.879647899263	0.19681024335974506	0.18966649534270383	1238.2244679242722	9960.834832387976	1154.4277329252218	9286.736187462695
3.514760727094002	14562.230818012918	13782.795272626301	18564.908228140903	17378.693945796913	20619.327863478313	19223.893309032817	22623.004980833048	21024.824041965097	26280.791812648567	24317.52027770241	0.19681033152782784	0.18966657989383248	1229.9668643926852	9954.025263146032	1146.7289914477733	9280.387693516444
3.535938928574102	14580.562764753808	13800.146174365615	18588.28161700231	17400.57394759803	20645.288837342705	19248.097377147882	22651.48961040137	21051.296403161017	26313.8833991165	24348.139766952627	0.19681042127391443	0.18966666595822984	1221.7450750090647	9947.06357767526	1139.0636406046106	9273.897382339928
3.557244739371806	14598.88168682752	13817.484751897839	18611.638454153526	17422.438456649226	20671.231449357037	19272.28432668903	22679.95411232045	21077.750058637845	26346.95163297051	24378.737647413058	0.19681051262640023	0.1896667535631257	1213.5589955684263	9939.949093504343	1131.4315832459251	9267.264617730863
3.578678928397448	14617.187300984817	13834.810737197497	18634.978379494893	17444.287135885777	20697.15529998026	19296.453785166304	22708.398048575018	21104.184601324076	26379.996005932062	24409.313448762103	0.1968106056141933	0.18966684273624196	1205.4085220492561	9932.681127279066	1123.8327223933302	9260.488762666471
3.600242269194432	14635.479322696097	13852.123861028467	18658.301031313356	17466.119646733136	20723.05998788702	19320.605378426426	22736.820979198692	21130.599622334958	26413.016007466485	24439.866698590344	0.19681070026672218	0.18966693350580077	1197.2935506224167	9925.258994838689	1116.2669612477766	9253.569179373793
3.6219355399671502	14653.757466150064	13869.42385294276	18681.6060462811	17487.935649105693	20748.94510996633	19344.738730651552	22765.222462272675	21156.99471097126	26446.011124781653	24470.396922399304	0.19681079661394899	0.18966702590053477	1189.2139776563272	9917.682011278812	1108.7342031943845	9246.505229386501
3.643759523609069	14672.021444251573	13886.710441278461	18704.89305945316	17509.734801404502	20774.81026131903	19368.8534643569	22793.602053923063	21183.369454716732	26478.98084282509	24500.90364359873	0.19681089468637603	0.1896671199496942	1181.169699708058	9909.949490890373	1101.2343517940026	9239.296273489948
3.6657150077309777	14690.270968620049	13903.98335315828	18728.161704265774	17531.516760515784	20800.65503525611	19392.949200389212	22821.959308319136	21209.723439236615	26511.92464428215	24531.386383504945	0.19681099451505596	0.18966721568305922	1173.1606135322363	9902.060747249983	1093.7673107915907	9231.941671804525
3.6878027846894206	14708.505749587628	13921.242314487823	18751.411612534375	17553.281181809052	20826.47902329666	19417.025557924826	22850.293777671253	21236.05624837558	26544.84200957381	24561.84466133877	0.19681109613160425	0.18966731313094687	1165.1866160737118	9894.015093174763	1086.3329841100494	9224.440783745144
3.710023651615288	14726.725496197434	13938.487049953972	18774.642414451788	17575.02771913542	20852.281815165967	19441.082154467927	22878.60501222888	21262.36746415596	26577.73241685457	24592.277994223605	0.19681119956820553	0.18966741232422174	1157.2476044701762	9885.811840758659	1078.93127585185	9216.792968054768
3.732378410442586	14744.929916201834	13955.71728302325	18797.853738586364	17596.756024825874	20878.062998793645	19465.11860584879	22906.89256027867	21288.65666677596	26610.595342010452	24622.68589718354	0.1968113048576264	0.18966751329430698	1149.3434760597302	9877.450301453471	1071.5620903059025	9208.99758287659
3.7548678679373717	14763.118716060953	13972.932735940463	18821.0452118805	17618.465749689905	20903.822160312142	19489.1345262224	22935.155968142975	21314.923434608252	26643.430258657463	24653.067883141946	0.19681141203322605	0.18966761607319232	1141.474128375703	9868.92978603905	1064.225331944006	9201.05398573447
3.777492835726878	14781.291600940856	13990.133129726983	18844.216459648727	17640.1565430137	20929.55888405474	19513.129528066598	22963.394780177798	21341.16734419808	26676.236638139442	24683.423462919498	0.19681152112896566	0.1896677206934464	1133.6394591422868	9860.249604608398	1056.9209054155508	9192.96153350873
3.8002541303288	14799.448274711982	14007.318184179307	18867.367105576086	17661.82805255868	20955.272752553963	19537.103222180587	22991.60853877116	21367.387970261738	26709.01394952642	24713.752145232596	0.1968116321794201	0.18966782718822472	1125.8393662840826	9851.409066660795	1049.6487155560171	9184.719582526479
3.823152573180761	14817.588439947625	14024.487617867624	18890.496771716636	17683.479924560066	20980.963346540077	19561.05521768354	23019.796784341615	21393.584885685224	26741.76165961308	24744.05343669199	0.19681174521978909	0.18966793559128434	1118.0737479212112	9842.407481081318	1042.4086673850543	9176.327488552313
3.8461889906699622	14835.7117979223	14041.641148134333	18913.60507849178	17705.111803725362	21006.63024493938	19584.98512201305	23047.95905533652	21419.757661522588	26774.479232917005	24774.326841801136	0.1968118602859081	0.18966804593698944	1110.342502372805	9833.244156185538	1035.2006661064806	9167.784606817178
3.8693642141629967	14853.818048610385	14058.77849109275	18936.691644688955	17726.72333323311	21032.273024872942	19608.892540923895	23076.09488823081	21445.90586699481	26807.16613167749	24804.571862955072	0.1968119774142606	0.18966815826032712	1102.6455281537492	9823.918399713002	1028.024617106421	9159.09029200999
3.892679080035866	14871.906890684419	14075.899361625516	18959.756087459915	17748.314154731303	21057.891261654855	19632.777078486444	23104.20381752523	21472.029069488155	26839.821815853713	24834.788000438733	0.19681209664198923	0.18966827259691607	1094.9827239758451	9814.429518854246	1020.8804259558092	9150.243898320943
3.9161344297041563	14889.978021513834	14093.00347338347	18982.798022319545	17769.883908336302	21083.484528791127	19656.638337085657	23132.28537574523	21498.126834553175	26872.445743123746	24864.974752426046	0.1968122180069067	0.18966838898301835	1087.3539887554361	9804.776820335537	1013.7679984155693	9141.244779502973
3.9397311096534064	14908.031137163553	14110.09053878431	19005.817063144532	17791.432232631585	21109.05239797836	19680.4759174198	23160.33909343975	21524.198725903534	26905.03736888332	24895.13161497876	0.19681234154751076	0.189668507455552	1079.7592216013581	9794.959610334598	1006.6872404264286	9132.092288802378
3.963469971469652	14926.065932392401	14127.160269011141	19028.812822171796	17812.9587646663	21134.594439102213	19704.28941849908	23188.364499179643	21550.244305414562	26937.596146244305	24925.258082045035	0.19681246730299418	0.18966862805210163	1072.1983218229143	9784.977194567211	999.638058115961	9122.785779037047
3.987351871870168	14944.082100651998	14144.212374011435	19051.784909997557	17834.46313995439	21160.110220236522	19728.07843764478	23216.361119556892	21576.263133122542	26970.121526034036	24955.353645458836	0.1968125953132575	0.18966875081093112	1064.6711889302824	9774.828878317028	992.6203577987035	9113.32460261928
4.01137767273438	14962.079334085247	14161.24656249565	19074.732935575874	17855.944992473258	21185.599307641933	19751.84257048801	23244.328479183252	21602.254767223425	27002.612956794026	24985.417794938687	0.19681272561892307	0.1896688757709963	1057.1777226338745	9764.51396644162	985.6340459765634	9103.708111572545
4.035548241134971	14980.057323525247	14178.262541936234	19097.656506217743	17877.403954662936	21211.06126576504	19775.581410968924	23272.26610068952	21628.21876407218	27035.069884779343	25015.450018087147	0.19681285826134773	0.18966900297195705	1049.717822846258	9754.031763418578	978.6790293399245	9093.935657565948
4.059864449369175	14998.01575849394	14195.260018566347	19120.555227589884	17898.839657424927	21236.495657237272	19799.29455133565	23300.173504724426	21654.154678181727	27067.49175395763	25045.449800389873	0.19681299328263474	0.1896691324541898	1042.291389674705	9743.381573291961	971.7552147596725	9084.006591862999
4.08432717499025	15015.954327200781	14212.23869737866	19143.42870371354	17920.251730121126	21261.90204287373	19822.981582143246	23328.050209953602	21680.062062222	27099.87800600819	25075.416625214715	0.19681313072564952	0.18966926425880112	1034.8983234278858	9732.56269976357	964.8625092960428	9073.920265416149
4.108937300839158	15033.872716541728	14229.19828212443	19166.276536963695	17941.63980057311	21287.279981672575	19846.642092253125	23355.89573305903	21705.940467019453	27132.228080321598	25105.349973811437	0.196813270634032	0.18966939842764072	1027.5385246225633	9721.57444626512	958.0008202026365	9063.676028926857
4.133695715076422	15051.770612098153	14246.138475312482	19189.09832806822	17963.00349506132	21312.629030814234	19870.275668832324	23383.7095887384	21731.789441556415	27164.541413999264	25135.24932531127	0.1968134130522107	0.18966953500331427	1020.2118939723587	9710.416115886997	951.1700549162924	9053.273232777603
4.15860331121418	15069.647698135524	14263.058978208028	19211.893676106713	17984.342438324013	21337.948745660397	19893.881897352556	23411.49128970413	21757.608532970247	27196.817441852618	25165.11415672612	0.19681355802541745	0.18966967402919863	1012.9183323898469	9699.087011412252	944.3701210597064	9042.711227068212
4.183660988148428	15087.503657602461	14279.95949083176	19234.662178509854	18005.656253556655	21363.23867975344	19917.460361589696	23439.24034668301	21783.397286552925	27229.055596402926	25194.943942948434	0.19681370559970188	0.18966981554945353	1005.6577409923193	9687.586435397156	937.6009264467284	9031.98936169222
4.208869650191461	15105.33817212966	14296.839711958923	19257.40343105857	18026.94456241118	21388.49838481579	19941.01064362321	23466.95626841565	21809.1552457506	27261.255307881005	25224.738156750904	0.19681385582194702	0.1896699596090385	998.4300210981164	9675.91369016096	930.8623790784623	9021.106986321975
4.2342302071045115	15123.150922028903	14313.699339118366	19280.11702788335	18048.20698499532	21413.727410749343	19964.532323835578	23494.638561656015	21834.881952163145	27293.416004227005	25254.496268786286	0.19681400873988172	0.18967010625372524	991.2350742309936	9664.06807784643	924.1543871472823	9010.063450466376
4.259743574130585	15140.941586292198	14330.53806859179	19302.80256146368	18069.44313987216	21438.925305635126	19988.024980912018	23522.28673117128	21860.57694554401	27325.537111090525	25284.21774758744	0.1968141644020994	0.18967025553011221	984.072802112787	9652.048900381196	917.4768590309541	8998.858103441074
4.285410672027485	15158.7098425906	14347.355595412659	19325.45962262719	18090.652644059268	21464.09161573251	20011.48819183975	23549.900279741196	21886.23976379964	27357.618051830203	25313.90205956703	0.19681432285807163	0.18967040748564265	976.9431066679535	9639.8554595327	910.829703295778	8987.490294411778
4.311232427101037	15176.455367273544	14364.151613365604	19348.08780054933	18111.83511302848	21489.225885479143	20034.92153190795	23577.478708158174	21911.869942989557	27389.658247514155	25343.548669017837	0.19681448415816413	0.1896705621686154	969.8458900282276	9627.487056994345	904.2128287013038	8975.95937247714
4.337209771238533	15194.177835367953	14380.92581498563	19370.686682752883	18132.990160705416	21514.327657490652	20058.324574707447	23605.021515227203	21937.467017326264	27421.6571169202	25373.15703811301	0.19681464835365423	0.18967071962820387	962.7810545242392	9614.942994314246	897.62614419288	8964.264686605893
4.363343641942354	15211.8769205773	14397.677891557245	19393.255855107353	18154.117399468945	21539.396472560187	20081.69689213035	23632.52819776554	21963.03051917501	27453.614076535865	25402.72662690608	0.19681481549674562	0.18967087991447112	955.7485026891227	9602.222572965547	891.0695589046227	8952.405585699249
4.389634982363801	15229.55229528095	14414.407533113888	19415.794901828765	18175.21644015101	21564.431869658463	20105.038054370067	23659.998250603003	21988.559979053985	27485.52854055904	25432.256893331472	0.19681498564058655	0.1896710430783841	948.7481372616021	9589.325094398111	884.5429821619182	8940.381418634206
4.416084741337141	15247.203630533348	14431.114428437219	19438.303405479273	18196.286892036274	21589.433385933615	20128.34762992116	23687.431166582	22014.054925634406	27517.39992089839	25461.747293204964	0.19681515883928677	0.18967120917183228	941.7798611863982	9576.249860069249	878.0463234827621	8928.19153430406
4.442693873413836	15264.830596063504	14447.79826505663	19460.78094696714	18217.328362862107	21614.40055671137	20151.625185579574	23714.826436557974	22039.51488574093	27549.22762717422	25491.197280224445	0.1968153351479337	0.18967137824764452	934.8435776048573	9562.996171375737	871.5794925685623	8915.835281547625
4.469463338897009	15282.432860273899	14464.458729248287	19483.227105546008	18238.340458817944	21639.33291549457	20174.870286442125	23742.183549399106	22064.939384351317	27581.011066718464	25520.60630596991	0.19681551462261232	0.1896715503596034	927.9391898632748	9549.563329767901	865.1423993115895	8903.312009252608
4.49639410387609	15300.010090240321	14481.09550603501	19505.641458815342	18259.322784545722	21664.229993963923	20198.082495907263	23769.501991987334	22090.327944597488	27612.749644576335	25549.973819904953	0.1968156973204211	0.18967172556246573	921.0666015183087	9535.950636827853	858.7349538005656	8890.621066438034
4.523487140261684	15317.56195171108	14497.708279185556	19528.023582720176	18280.274943139608	21689.09132197794	20221.261375675003	23796.7812492186	22115.68008776562	27644.44276350687	25579.29926937727	0.19681588329949143	0.18967190391197758	914.2257163231261	9522.15739415586	852.3570663070423	8877.76180213783
4.550743425820648	15335.088109106378	14514.296731214075	19550.37305155091	18301.19653614589	21713.91642757309	20244.40648574707	23824.020804003172	22140.995333296567	27676.089823983784	25608.582099619467	0.1968160726190065	0.18967208546489422	907.4164382364252	9508.18290349422	846.0086472944822	8864.733565521892
4.578163944211368	15352.588225517948	14530.860543379833	19572.68943794365	18322.087163563265	21738.704836964385	20267.51738442745	23851.220137266613	22166.273198786683	27707.69022419694	25637.821753750366	0.19681626533921984	0.1896722702789982	900.6386714239488	9494.026466766372	839.6896074200631	8851.535705940798
4.605749685019276	15370.06196270857	14547.399395686774	19594.97231288024	18342.946423842954	21763.456074545757	20290.593628322797	23878.378727950407	22191.513199988432	27739.24336005348	25667.01767277609	0.19681646152147594	0.18967245841311534	893.8923202523729	9479.687386045698	833.3998575274018	8838.167572879698
4.633501643792551	15387.508981111536	14563.912966883063	19617.221245688386	18363.773913888737	21788.16966289044	20313.63477234272	23905.496053012615	22216.71485081102	27770.74862517903	25696.169295591142	0.19681666122822647	0.18967264992713714	887.1772892887238	9465.164963580668	827.1393086472526	8824.628515985794
4.6614208220780515	15404.928939830246	14580.400934460746	19639.435804041816	18384.569229057208	21812.845122751514	20336.640369700355	23932.571587428803	22241.877663321186	27802.205410919138	25725.276058979693	0.19681686452305602	0.1896728448820385	880.4934833107982	9450.458501923364	820.9078720073448	8810.917885206174
4.689508227457455	15422.321496638102	14596.862974655729	19661.615553960946	18405.331963158405	21837.48197306294	20359.609971913334	23959.604804193357	22267.001147744526	27833.613106341254	25754.33739761749	0.19681707147069816	0.18967304333989718	873.8408072980819	9435.567303875927	814.7054590228363	8797.03503071377
4.717764873583629	15439.686307977898	14613.298762447208	19683.76005981291	18426.061708455796	21862.07973093984	20382.543128804013	23986.595174320126	22292.084812465993	27864.97109823593	25783.352744072865	0.1968172821370567	0.18967324536391372	867.2191664330894	9420.490672526415	808.5319812988164	8782.97930295486
4.746191780217212	15457.023028961818	14629.707971557755	19705.86888431226	18446.758055667055	21886.637911679696	20405.43938850067	24013.542166843985	22317.128164031434	27896.278771119007	25812.32152880882	0.19681749658922965	0.18967345101843272	860.628466103226	9405.227911305614	802.3873506314703	8768.750052703079
4.774789973263409	15474.331313370989	14646.090274452903	19727.941588521284	18467.420593964267	21911.15602876295	20428.298297438003	24040.445248821776	22342.130707148393	27927.53550723322	25841.24318018444	0.19681771489552782	0.18967366036896327	854.0686118976446	9389.77832397446	796.2714790047612	8754.346631038934
4.803560484809025	15491.610813655414	14662.445342341167	19749.97773185068	18488.048910974696	21935.63359385413	20451.119400358246	24067.303885333837	22367.091944687596	27958.7406865504	25870.117124456967	0.19681793712549864	0.18967387348219922	847.5395096112625	9374.141214715317	790.1842785947374	8739.76838943502
4.832504353159697	15508.861180933794	14678.772845173915	19771.976872060193	18508.642592781318	21960.070116802886	20473.90224031209	24094.117539485418	22392.0113776842	27989.89368677356	25898.9427857837	0.19681816334994812	0.1896740904260412	841.0410652434803	9358.315888124518	784.1256617677864	8725.014679763466
4.861622622877388	15526.082064993476	14695.07245164538	19793.938565259403	18529.201223923603	21984.465105645177	20496.64635865985	24120.885672408283	22416.88850533935	28020.993883339263	25927.719586224168	0.19681839364096268	0.18967431126961878	834.5731849952717	9342.301649244502	778.0955410794122	8710.084854309913
4.890916344818065	15543.27311429029	14711.343829192543	19815.862365908342	18549.724387398146	22008.81806660435	20519.35129507246	24147.607743262222	22441.72282502154	28052.040649419818	25956.446945742176	0.19681862807193476	0.18967453608331292	828.1357752736076	9326.09780361224	772.0938292759238	8694.978265827987
4.9203865761696335	15560.433975948697	14727.586643995344	19837.747826818595	18570.211664659673	22033.128504092692	20542.01658753292	24174.283209237008	22466.51383226845	28083.033355926083	25985.124282208348	0.19681886671758367	0.18967476493877763	821.7287426890689	9309.703657289036	766.1204392940272	8679.694267560728
4.950034380490085	15577.564295761642	14743.800560976591	19859.594499154	18590.662635621742	22057.395920712584	20564.64177233738	24200.91152555401	22491.26102078843	28113.971371509793	26013.751011402313	0.19681910965398133	0.18967499790896414	815.3519940545666	9293.1185168745	760.1752842597198	8664.232213260606
4.979860827745887	15594.663718190757	14759.985243802232	19881.401932431803	18611.07687865788	22081.61981725815	20587.22638409675	24227.492145468314	22515.96388246252	28144.854062566574	26042.326547015444	0.19681935695857658	0.18967523506814368	809.00543638604	9276.34168953728	754.25827748765	8648.591457214206
5.009866994350591	15611.731886366322	14776.140354881316	19903.169674523542	18631.453970602368	22105.799692716606	20609.76995573786	24254.024520270537	22540.621907346052	28175.680793238498	26070.850300653226	0.1968196087102205	0.1896754764919321	802.6889769039699	9259.372483080253	748.3693324829801	8632.771354298107
5.040053963203681	15628.7684420876	14792.265555366444	19924.89727165645	18651.793486751616	22129.935044270198	20632.272018505362	24280.508099289254	22565.23458367098	28206.450925417477	26099.3216818384	0.19681986498919002	0.18967572225731347	796.4025230336701	9242.21020596847	742.5083629429573	8616.771260020323
5.070422823729659	15645.773025822935	14808.360505153874	19946.584268414455	18672.09500086515	22154.025367297734	20654.73210196316	24306.94232989305	22589.801397847754	28237.163818748177	26127.74009801361	0.19682012587721676	0.1896759724426656	790.145982402435	9224.854167336598	736.6752827524324	8600.590530509595
5.100974671917351	15662.745276710033	14824.424862883863	19968.23020773961	18692.35808516693	22178.07015537652	20677.149733996186	24333.326657492955	22614.321834467602	28267.818830631357	26156.10495454452	0.19682039145751087	0.18967622712778473	783.9192628381425	9207.30367700383	730.8700059832772	8584.228522539139
5.131710610359471	15679.684832556088	14840.45828594084	19989.834630933194	18712.582310346417	22202.068900284034	20699.524440812	24359.660525544627	22638.795376304533	28298.415316226983	26184.415654722652	0.19682066181478833	0.1896764863939115	777.7222723744926	9189.558045574464	725.0924468999729	8567.684593619779
5.1626317482924104	15696.591329838415	14856.460430454084	20011.39707765754	18732.76724556033	22226.02109200032	20721.855746943045	24385.943375551382	22663.22150431817	28328.952628458286	26212.671599769124	0.19682093703529985	0.18967675032375772	771.5549192500184	9171.61658445932	719.3425199574558	8550.958102020435
5.193739201636265	15713.464403704596	14872.43095129791	20032.917085937268	18752.91245843381	22249.926218709803	20744.143175248333	24412.174647066477	22687.599697655896	28359.430118015018	26240.872188837693	0.19682121720685627	0.1896770190015324	765.4171119012171	9153.478605831042	713.6201397954719	8534.048406722024
5.225034093035115	15730.303687972904	14888.36950209216	20054.394192160846	18773.01751506192	22273.783766803477	20766.386246915485	24438.35377769591	22711.929433655387	28389.847133357245	26269.01681901819	0.19682150241885948	0.18967729251296805	759.3087589685456	9135.143422734924	707.9252212441061	8516.95486752456
5.256517551897525	15747.108815132839	14904.275735202742	20075.827931082364	18793.08198001133	22297.593220881234	20788.584481462956	24464.48020310135	22736.210187847446	28420.20302071938	26297.10488534031	0.19682179276232845	0.1896775709453511	753.2297692981665	9116.610349145718	702.2576793253538	8499.676845097449
5.288190714437326	15763.879416345708	14920.149301742282	20097.21783582337	18813.105416322043	22321.3540637544	20810.73739674236	24490.553357003304	22760.441433958804	28450.49712411443	26325.13578077744	0.19682208832993112	0.18967785438754625	747.1800519357203	9097.878699924797	696.6174292468932	8482.213700947352
5.320054723714605	15780.615121444978	14935.989851570499	20118.56343787437	18833.087385508865	22345.065776447842	20832.844508940503	24516.5726711838	22784.622643914758	28480.728785337753	26353.10889625018	0.196822389216013	0.1896781429300293	741.1595161272562	9078.947790876962	691.0043864037143	8464.564797458705
5.352110729676963	15797.315558936987	14951.797033294966	20139.864267096942	18853.027447563378	22368.727838202754	20854.905332581937	24542.53757548983	22808.75328784226	28510.897343971665	26381.0236206306	0.19682269551662743	0.18967843666491221	735.1680713231326	9059.816938834265	685.418466381263	8446.729497984052
5.384359889201005	15813.980356001599	14967.570494271802	20161.11985172563	18872.925160955787	22392.33972647925	20876.919380531446	24568.447497836627	22832.832834073044	28541.00213738988	26408.879340746287	0.19682300732956773	0.18967873568597615	729.2056271765614	9040.485461670905	679.859584954218	8428.70716685243
5.41680336613411	15830.609138492922	14983.309880606412	20182.329718370107	18892.780082636917	22415.900916959217	20898.886163996667	24594.301864211164	22856.860749146814	28571.042500762236	26436.67544138473	0.19682332475439732	0.1896790400886998	723.2720935405814	9020.952678315341	674.3276580833481	8410.497169374954
5.44944233133642	15847.201530939927	14999.014837154164	20203.493392017095	18912.591768040093	22439.410883548935	20920.80519253059	24620.10009867548	22880.83649781438	28601.01776705921	26464.411305297483	0.19682364789248297	0.18967934997029082	717.3673804668942	9001.217908771709	668.8226019153371	8392.09887187602
5.482277962723094	15863.757156547254	15014.68500752121	20224.610396032625	18932.35977108325	22462.86909838208	20942.67597403435	24645.84162337037	22904.75954304106	28630.92726705686	26492.086313204712	0.19682397684702654	0.18967966542971695	711.4913982120343	8981.280474222265	663.3443327872665	8373.5116417869
5.515311445306831	15880.275637196144	15030.320034065453	20245.680252164435	18952.08364417124	22486.2750318229	20964.498014760204	24671.525858519304	22928.62934601035	28660.770329342064	26519.69984380004	0.19682431172309992	0.18967998656773916	705.644057233003	8961.139697038569	657.8927672236459	8354.734847647604
5.548543971240616	15896.756593445205	15045.919557897365	20266.702480544227	18971.762938197953	22509.6281524692	20986.27081931433	24697.152222432138	22952.445366127373	28690.546280317558	26547.251273755177	0.1968246526276762	0.1896803134869427	699.825268186396	8940.79490079172	652.4678219349007	8335.767859122716
5.581976739860765	15913.199644531373	15061.483218880945	20287.676599690145	18991.3972025487	22532.92792715563	21007.993890659913	24722.720131509188	22976.20706102261	28720.25444420732	26574.73997772489	0.19682499966966727	0.18968064629176928	694.034941928403	8920.245410300791	647.0694138178369	8316.61004704889
5.615610957730194	15929.604408370818	15077.010655634687	20308.602126509228	19010.985985102485	22556.17382095693	21029.666730120174	24748.22900024522	22999.913886555685	28749.89414306196	26602.165328351966	0.19682535295995715	0.18968098508855474	688.2729895156226	8899.490551684052	641.6974599559908	8297.260783476755
5.649447838681973	15945.970501560001	15092.501505532642	20329.478576300084	19030.528832234613	22579.36529719144	21051.28883738167	24773.678241233752	23023.56529681932	28779.464696764422	26629.526696272507	0.19682571261143755	0.189681329985559	682.5393222065759	8878.529652418569	636.351877621375	8277.719441732857
5.6834886038631165	15962.29753937678	15107.955404705563	20350.305462755638	19050.02528881925	22602.50181742469	21072.859710497647	24799.067265171496	23047.160744143468	28808.965423035916	26656.823450121352	0.1968260787390458	0.18968168109300348	676.8338514581556	8857.362041338347	631.0325842711609	8257.985396416392
5.717734481778674	15978.585135781404	15123.371988041936	20371.08229796577	19069.47489823196	22625.582841472886	21094.37884589133	24824.395480862637	23070.699679099307	28838.395637441638	26684.054956537373	0.19682645145980082	0.18968203852310572	671.1564889238216	8835.98704865016	625.7394975454081	8238.058023404796
5.75218670833605	15994.83290341763	15138.750889189092	20391.808592420122	19088.877202352323	22648.607827406595	21115.845738359312	24849.66229522335	23094.181550503425	28867.754653396776	26711.220580169014	0.1968268308928407	0.18968240239011666	665.507146460528	8814.404006076977	620.4725352746318	8217.936700001825
5.786846526889619	16011.040453614189	15154.091740554737	20412.483855011385	19108.231741567106	22671.57623155496	21137.2598810756	24874.86711328696	23117.60580542262	28897.0417821733	26738.319683680562	0.19682721715946244	0.18968277281035592	659.8857361222617	8792.612246799283	615.2316154727014	8197.62080487609
5.821715188285586	16027.207396385626	15169.394173307774	20433.107593037817	19127.538054772613	22694.487508509104	21158.620765594693	24900.009338208143	23140.97188917779	28926.25633290561	26765.35162775734	0.19682761038316018	0.18968314990225085	654.2921701592277	8770.61110550724	610.0166563362582	8177.109718106221
5.856793950907131	16043.333340433894	15184.657817379964	20453.679312206736	19146.795679378025	22717.34111112658	21179.927881855852	24925.088371268324	23164.279245348986	28955.397612597677	26792.315771112306	0.196828010689665	0.1896835337863736	648.7263610230293	8748.399918499403	604.827576251002	8156.4028212865815
5.892084080719833	16059.417893149568	15199.882301467132	20474.198516637563	19166.004151308243	22740.136490535355	21201.18071818676	24950.10361188059	23187.527315779957	28984.464926129527	26819.21147049204	0.19682841820698557	0.18968392458548206	643.1882213610224	8725.978023658507	599.6642937837751	8135.499497482553
5.927586851317345	16075.460660613207	15215.067253030544	20494.664708865064	19185.16300500703	22762.87309613805	21222.378761307515	24975.05445759485	23210.715540582936	29013.4575762641	26846.03808068302	0.19682883306545035	0.18968432242455607	637.6776640202152	8703.344760548323	594.5267276883242	8114.39913134044
5.963303543967366	16091.461247596913	15230.21229829852	20515.077389842903	19204.2717734403	22785.55037561649	21243.521496334895	24999.940304103377	23233.843358143808	29042.37486365452	26872.794954518424	0.1968292553977481	0.18968472743084147	632.1946020431933	8680.499470403418	589.4147969009355	8093.101109070703
5.999235447657878	16107.419257565596	15245.31706226769	20535.4360589468	19223.329988099194	22808.167774935875	21264.608406786272	25024.76054524593	23256.910205126867	29071.21608685096	26899.481442884364	0.19682968533897277	0.18968513973388845	626.7389486684115	8657.441496175714	584.3284205407836	8071.604818496853
6.035383859143656	16123.334292678643	15260.38116870469	20555.740213978304	19242.337179003574	22830.724738349563	21285.63897458408	25049.514573015582	23279.91551648024	29099.980542308243	26926.09689472696	0.1968301230266654	0.18968555946559548	621.3106173337437	8634.170182638802	579.2675179122016	8049.909649134614
6.071750082993084	16139.205953791488	15275.404240147755	20575.98935116837	19261.292874705472	22853.220708403787	21306.612680060203	25074.201777564424	23302.85872544115	29128.66752439341	26952.64065705928	0.19683056860085948	0.1896859867602502	615.9095216718852	8610.684876356274	574.2320085019455	8028.014992189594
6.108335431635222	16155.033840457141	15290.385897908265	20596.182965181	19280.196602292533	22875.655125942307	21327.529001960396	25098.821547209263	23325.739263541298	29157.27632539327	26979.11207496834	0.1968310222041253	0.18968642175457381	610.5355755109922	8586.984925752506	569.2218119791942	8005.920240604319
6.145141225407182	16170.817550927924	15305.325762072494	20616.320549117136	19299.047887391676	22898.027430111433	21348.38741744894	25123.373268437765	23348.55656061246	29185.8062355224	27005.510491622466	0.19683148398161804	0.18968686458776496	605.1886928756721	8563.069681167603	564.2368481960148	7983.624789112713
6.182168792601758	16186.556682157157	15320.223451503292	20636.4015945185	19317.84625417276	22920.337058365007	21369.187402113308	25147.85632591443	23371.31004479214	29214.256542931114	27031.835248278654	0.19683195408112159	0.1896873154015445	599.8687879850622	8538.938494875096	559.2770371862571	7961.128034264781
6.2194194695153895	16202.250829800887	15335.078583841883	20656.425591371604	19336.591225352364	22942.583446469525	21389.928429968993	25172.270102486927	23393.999142529407	29242.62653371376	27058.08568429019	0.19683243265309927	0.18968777434020262	594.57577525347	8514.590721144341	554.3422991655534	7938.429374473635
6.256894600496366	16217.899588219727	15349.89077550966	20676.39202811181	19355.282322197654	22964.766028509417	21410.60997346441	25196.613979192407	23416.62327859077	29270.915491917014	27084.261137114376	0.1968329198507402	0.1896882415506427	589.3095692897914	8490.02571627684	549.4325545312022	7915.528210059274
6.294595537993358	16233.502550480689	15364.659641710077	20696.300391627505	19373.91906453032	22986.884236892376	21431.23150348592	25220.887335264073	23439.181876066297	29299.12269954856	27110.360942320443	0.19683341583001127	0.1896887171824324	584.0700848979759	8465.242838666774	544.5477238624007	7892.423943296075
6.332523642604218	16249.059308359156	15379.384796430591	20716.150167264434	19392.500970730704	23008.93750235494	21451.79248936303	25245.08954813787	23461.674356375825	29327.24743658584	27136.38443359771	0.19683392074970446	0.18968920138784856	578.8572370734182	8440.241448796354	539.6877279169275	7869.115978417452
6.370680283125076	16264.569452340602	15394.06585244445	20735.940838829818	19411.02755774166	23030.925253967805	21472.292398873393	25269.219993459028	23484.100139275026	29355.288980984715	27162.330942763492	0.19683443477149096	0.1896896943219286	573.6709410051699	8415.020909312181	534.8524876336451	7845.603721685242
6.40906683659976	16280.03257162282	15408.702421312893	20755.671888597033	19429.498341073042	23052.846919141823	21492.7306982484	25293.278045089264	23506.458642862144	29383.24660868889	27188.19979977187	0.1968349580599718	0.1896901961425201	568.5111120785587	8389.58058512304	530.0419241338386	7821.886581472587
6.447684688369473	16295.44825411792	15423.294113387163	20775.342797310135	19447.912834805942	23074.701923633787	21513.106852178615	25317.26307511383	23528.74928358451	29411.11959363916	27213.99033272219	0.19683549078273155	0.18969070701033153	563.3776658684365	8363.919843346812	525.2559587160358	7797.963968225289
6.486535232122802	16310.816086454282	15437.840537810484	20794.953044188318	19466.270551596925	23096.489691552193	21533.420323819144	25341.17445384853	23550.971476245057	29438.90720778265	27239.70186786754	0.1968360331103927	0.18969122708898453	558.270518142439	8338.038053407334	520.4945128583931	7773.835294546094
6.525619869945995	16326.135653978818	15452.341302520339	20814.50210693079	19484.571002682682	23118.209645363488	21553.670574795517	25365.011549847233	23573.124634009368	29466.608721082695	27265.333729623962	0.1968365852166704	0.189691756545067	553.1895848601707	8311.934587080963	515.7575082182884	7749.499975238927
6.564940012373588	16341.406540759048	15466.796014250554	20833.989461721492	19502.813697884438	23139.86120589811	21573.857065209308	25388.773729909273	23595.20816841245	29494.223401528503	27290.885240579293	0.1968371472784294	0.18969229554818634	548.1347821729141	8285.608818531036	511.0448666320881	7724.957427350804
6.604497078439295	16356.62832958544	15481.20427853363	20853.41458323412	19520.998145612775	23161.443792356913	21593.979253644204	25412.460359087203	23617.221489366042	29521.75051514537	27316.355721502605	0.19683771947574058	0.18969284427102465	543.1060264227563	8259.06012436375	506.35651011386653	7700.207070205361
6.644292495727218	16371.800601973546	15495.565699702922	20872.776944637004	19539.1238528722	23182.95682231747	21614.036597171824	25436.0708006944	23639.164005165632	29549.18932600467	27341.74449135344	0.1968383019919385	0.18969340288939457	538.1032341427635	8232.287883672863	501.6923608558718	7675.248325457331
6.684327700423376	16386.922938166474	15509.879880895087	20892.076017598374	19557.190325266147	23204.39971174076	21634.028551358057	25459.60441631325	23661.03512249806	29576.539096234537	27367.05086729163	0.196838895013683	0.18969397158229676	533.1263220552355	8205.291478064843	497.05234122712864	7650.080617118627
6.724604137367524	16401.99491713703	15524.146424052278	20911.311272291314	19575.19706700168	23225.77187497759	21653.954570269027	25483.06056580286	23682.834246448703	29603.799086030052	27392.274164686736	0.19683949873101728	0.1896945505319765	528.175207071472	8178.070291715674	492.43637377297273	7624.703371603973
6.76512326010531	16417.016116590312	15538.364929924706	20930.482177399266	19593.143580894724	23247.072724775582	21673.814106477665	25506.438607307562	23704.560780509415	29630.96855366437	27417.413697128297	0.19684011333742968	0.18969513992398362	523.2498062949162	8150.6237114705145	487.8443812177866	7599.116017822642
6.805886530940724	16431.986112966137	15552.534998073115	20949.588200121416	19611.029368375104	23268.301672286107	21693.60661107016	25529.737897265295	23726.214126586226	29658.046755499687	27442.468776435926	0.19684073902991822	0.18969573994723218	518.3500370160909	8122.951126812957	483.27628646057565	7573.3179871616885
6.846895420988873	16446.90448144144	15566.656226871173	20968.628806178054	19628.853929491685	23289.458127071135	21713.33153365243	25552.957790415934	23747.793685007186	29685.032945998195	27467.438712669456	0.19684137600905194	0.18969635079406208	513.4758167125401	8095.051929930225	478.7320125749393	7547.308713532519
6.888151410229076	16461.77079593286	15580.728213508062	20987.603459816193	19646.616762917656	23310.541497110476	21732.988322356825	25576.09763981004	23769.298854530414	29711.926377733565	27492.322814139483	0.19684202447903776	0.18969697266030075	508.62706305267056	8066.925515821204	474.21148281241767	7521.0876334821805
6.92965598755826	16476.58462909946	15594.75055399121	21006.511623815444	19664.31736595611	23331.551188809215	21752.57642384917	25599.156796817864	23790.729032352527	29738.726301402712	27517.12038741829	0.19684268464778476	0.18969760574532615	503.8036938913283	8038.571282277815	469.71462059862097	7494.654186171014
6.971410650844719	16491.34555234511	15608.722843148731	21025.35275949351	19681.955234545247	23352.486607004852	21772.095283335373	25622.13461113801	23812.083614116676	29765.431965837233	27541.830737350323	0.19684335672697237	0.1896982502521326	499.00562726845965	8009.988629935309	465.2413495317742	7468.007813424803
7.01341690698215	16506.05313582134	15622.644674632218	21044.12632671224	19699.529863264095	23373.347154975003	21791.54434456871	25645.030430806786	23833.3619939212	29792.042618015577	27566.45316706349	0.19684404093211977	0.18969890638739495	494.2327814135351	7981.176962381229	460.7915933871118	7441.147959827911
7.055676271944047	16520.70694843006	15636.515640919522	21062.83178388365	19717.040745338218	23394.132234445096	21810.92304985695	25667.843602207475	23854.56356432832	29818.557503075303	27590.986977980385	0.19684473748265346	0.18969957436153714	489.4850747413584	7952.135686154477	456.3652761123085	7414.074072727468
7.098190270838397	16535.306557826243	15650.33533331743	21081.46858797588	19734.48737264537	23414.84124559607	21830.230840069624	25690.57347007972	23875.68771637278	29844.97586432528	27615.43146982966	0.19684544660198078	0.1897002543887989	484.7624258506112	7922.864210776053	451.96232182721724	7386.785602269229
7.1409604379627405	16549.851530420736	15664.103341964497	21100.036194519394	19751.869235721355	23435.47358707226	21849.46715464538	25713.219377529054	23896.733839570763	29871.296943258316	27639.78594065756	0.19684616851756032	0.18970094668730514	480.0647535272874	7893.3619488645345	447.582654826052	7359.282001491636
7.183988316859528	16564.34143138322	15677.819255834029	21118.534057613408	19769.18582376613	23456.028655989652	21868.63143159972	25735.78066603691	23917.701321929184	29897.519979564167	27664.049686839997	0.19684690346097686	0.18970165147913812	475.3919767414918	7863.62831613794	443.22619957497227	7331.56272633886
7.227275460371831	16578.775824644963	15691.482662736806	21136.961629932062	19786.436624649596	23476.50584794381	21887.723107532405	25758.256675470224	23938.58954995458	29923.64421114224	27688.22200309422	0.19684765166801507	0.18970236899040768	470.7440146464505	7833.66273145657	438.8928807109769	7303.62723569572
7.270823430699384	16593.154272901826	15705.093149324168	21155.31836273104	19803.621124917954	23496.904557018344	21906.74161763542	25780.646744091715	23959.397908662726	29949.668874115036	27712.30218249128	0.19684841337873699	0.18970309945132496	466.120786581072	7803.464616929181	434.5826230443781	7275.474991487339
7.31463379945495	16607.47633761729	15718.650301090998	21173.603705854166	19820.738809799892	23517.224175793384	21925.686395700854	25802.950208570135	23980.12578158811	29975.593202841563	27736.289516468358	0.1968491888375594	0.1897038430962774	461.52221206738614	7773.033397917636	430.29535155612393	7247.105458684266
7.358708147721062	16621.741579025416	15732.153702378748	21191.817107740077	19837.78916321291	23537.46409535411	21944.55687412892	25825.16640399063	24000.772550793597	30001.416429931014	27760.183294841365	0.19684997829333273	0.18970460016390442	456.94821080955444	7742.368503091857	426.0309913973324	7218.51810535416
7.403048066107065	16635.949556133943	15745.602936378498	21209.958015428972	19854.771667769743	23557.623705299447	21963.352483936105	25847.2946638653	24021.337596880214	30027.13778625658	27783.982805817745	0.19685078199942246	0.1897053708971742	452.398702691833	7711.469364450313	421.7894678871671	7189.712402683683
7.447655154806527	16650.099826727215	15758.997585133959	21228.02587456937	19871.685804784738	23577.70239375075	21982.072654763277	25869.33432014371	24041.82029899697	30052.756500969306	27807.68733600922	0.19685160021378978	0.18970615554346318	447.8736077831418	7680.3354174532	417.57070651708636	7160.687825101428
7.49253102365499	16664.19194736968	15772.337229544944	21246.02012942549	19888.531054280844	23597.69954736121	22000.71681488449	25891.284703224304	24062.22003485139	30078.271801513005	27831.29617044555	0.19685243319907703	0.1897069543546352	443.3728463346197	7648.966101047583	413.37463294845656	7131.443850288168
7.537677292188054	16678.225473408766	15785.621449370296	21263.940222883997	19905.306894996014	23617.614551324594	22019.28439121518	25913.145141965015	24082.536180719475	30103.682913638255	27854.80859258745	0.1968532812226909	0.1897077675871251	438.8963387759868	7617.3608576646075	409.2011730092927	7101.979959201999
7.583095589699846	16692.199958978286	15798.849823231301	21281.78559646143	19922.012804390226	23637.44678938471	22037.774809321032	25934.914963694762	24102.76811145628	30128.98906141749	27878.223884340514	0.19685414455689004	0.1897085955020184	434.4440057184256	7585.519133322872	405.0502526970813	7072.295636152849
7.628787555301809	16706.11495700161	15812.021928614873	21299.555690311336	19938.648258652272	23657.19564384468	22056.187493426634	25956.593494224697	24122.915200506468	30154.189467259774	27901.541326068847	0.19685502347887404	0.18970943836514018	430.01576795149595	7553.440377652645	400.9217981757829	7042.390368831344
7.674754837981857	16719.97001919497	15825.137341876907	21317.24994323179	19955.212732706827	23676.860495576482	22074.52186642445	25978.18005785981	24142.976819915028	30179.283351926097	27924.760196609157	0.19685591827087107	0.1897102964471375	425.6115464444738	7521.124043962918	396.8157357768796	7012.2636483749375
7.720999096663877	16733.764696070815	15838.195638245625	21334.867792672794	19971.705700221533	23696.440724030606	22092.777349883825	25999.673977410646	24162.952340338208	30204.269934544736	27947.879773284974	0.19685682922023234	0.18971117002356946	421.2312623464968	7488.569589317776	392.73199199989904	6981.914969435893
7.767522000267617	16747.498536941268	15851.196391825111	21352.40867474411	19988.126633614364	23715.935707246015	22110.95336406033	26021.074574205384	24182.84113105471	30229.148432627164	27970.899331921264	0.19685775661952226	0.1897120593749944	416.8748369854002	7455.776474572718	388.6704935108719	6951.343830213882
7.814325227768903	16761.171089921485	15864.13917559863	21369.87202422285	20004.475004060812	23735.34482185995	22129.049327904937	26042.38116810181	24202.642559976837	30253.918062083805	27993.818146859	0.19685870076661532	0.1897129647870637	412.5421918640204	7422.744164377451	384.63116713942145	6920.549732463434
7.861410468260233	16774.78190193301	15877.02356143207	21387.257274561172	20020.75028150123	23754.66744311792	22147.064659073374	26063.593077499416	24222.355993661746	30278.57803723999	28016.63549096987	0.196859661964792	0.18971388655061203	408.2332486649102	7389.472127318382	380.61393988275086	6889.532181629911
7.908779421011744	16788.330518707528	15889.84912007771	21404.563857894595	20036.951934648678	23773.90294488427	22164.99877393603	26084.709619352274	24241.980797323413	30303.12757085284	28039.350635671883	0.19686064052283705	0.18971482496175263	403.9479292462347	7355.959835910238	376.6187389018887	6858.290686826222
7.956433795532517	16801.81648479005	15902.615421177416	21421.791205049547	20053.07943099607	23793.050699652093	22182.8510875872	26105.730109181077	24261.5163348438	30327.56587412723	28061.96285094401	0.19686163675513957	0.1897157803219729	399.6861556422664	7322.20676667057	372.645491522213	6826.8247609185055
8.004375311632296	16815.239343542835	15915.322033266628	21438.938745552015	20069.132236824385	23812.110078554215	22200.62101385542	26126.653861086514	24280.961968785323	30351.892156733298	28084.471405342443	0.19686265098179487	0.1897167529382323	395.447850063385	7288.212400184944	368.6941252336255	6795.133920587599
8.052605699483543	16828.598637148683	15927.968523777674	21456.005907635383	20085.109817210083	23831.080451373433	22218.307965313026	26147.480187761776	24300.317060402434	30376.105626823017	28106.875566015817	0.19686368352870942	0.18971774312306255	391.2329348946514	7253.976221139543	364.7645676890097	6763.217686343938
8.101126699683881	16841.89390661481	15940.55445904368	21472.99211824912	20101.011636033356	23849.961186553683	22235.9113532866	26168.208400506053	24319.58096965424	30400.205491047953	28129.174598721598	0.19686473472770427	0.18971875119466838	387.04133269557497	7219.497718389146	360.8567467039393	6731.075582609512
8.149940063318896	16855.124691776273	15953.07940430207	21489.896803066935	20116.837155985846	23868.751651210605	22253.43058786691	26188.837809237546	24338.753055216494	30424.190954576447	28151.36776784196	0.19686580491662556	0.1897197774770302	382.8729661992693	7184.7763850027695	356.9705902558926	6698.707137745805
8.199047552025359	16868.2905312999	15965.542923698487	21506.719386495635	20132.585838579038	23887.451211142987	22270.86507791954	26209.367722507257	24357.832674494523	30448.06122111184	28173.45433640054	0.19686689443945096	0.18972082230001058	378.72775831478066	7149.811718376353	353.1060264867556	6666.111884171143
8.248450938054788	16881.390962687958	15977.94458029056	21523.459291683743	20148.25714415244	23906.05923084389	22288.21423109543	26229.797447512687	24376.819183635882	30471.815492910464	28195.433566079126	0.1968680036464048	0.18972188599946052	374.6056321192009	7114.603220146149	349.2629836955748	6633.2893582759425
8.298152004337403	16894.425522281643	15990.283936051404	21540.11594052992	20163.850531881566	23924.57507351164	22305.477453841053	26250.126290111206	24395.711937542805	30495.452970799477	28217.30471723399	0.1968691328940687	0.18972296891732765	370.50651086552534	7079.150396408513	345.44139034478576	6600.239100618288
8.348152544546481	16907.393745265384	16002.560551873987	21556.688753692546	20179.365459786994	23942.99810106214	22322.65415141	26270.353554834986	24414.510289886086	30518.97285419638	28239.06704891401	0.1968702825454986	0.1897240714017684	366.43031798064476	7043.452757745981	341.641175059689	6566.960655967705
8.398454363163072	16920.2951656703	16014.773987574647	21573.177150598218	20194.801384742463	23961.327674139924	22339.743727873345	26290.478544904636	24433.21359311779	30542.374341127223	28260.71981887737	0.19687145297034306	0.18972519380726166	362.3769770563522	7007.509819125757	337.8622666194278	6533.453573194332
8.449059275541144	16933.129316378	16026.923801896966	21589.580549450824	20210.157762483454	23979.563152130006	22356.7455861307	26310.500562243575	24451.82119848455	30565.65662824557	28282.262283609107	0.19687264454496164	0.18972633649472082	358.3464118586562	6971.321100139059	334.10459396554506	6499.71740549989
8.49996910797308	16945.89572912471	16039.009552515912	21605.898367241072	20225.434047616214	23997.70389317016	22373.65912792175	26330.41890749309	24470.332456041593	30588.818910852373	28303.693698339423	0.19687385765254964	0.18972749983161472	354.3385463252198	6934.886125025339	330.36808620000375	6465.751710439101
8.551185697755594	16958.59393450509	16051.03079604176	21622.13001975569	20240.6296936265	24015.749254162896	22390.483753837445	26350.23288002692	24488.746714666315	30611.860382915347	28325.013317061545	0.19687509268325915	0.18972868419208416	350.3533045616932	6898.2044226732105	326.65267258146196	6431.5560499206185
8.602710893256043	16971.22346197614	16062.987088024034	21638.27492158683	20255.744152888507	24033.69859078774	22407.21886333152	26369.941777966334	24507.06332207225	30634.780237088875	28346.22039255012	0.19687635003432968	0.18972988995706416	346.39061084212153	6861.275526684709	322.9582825259422	6397.129990272224
8.654546553979111	16983.7838398611	16074.877982955519	21654.33248614157	20270.77687667383	24051.551257513533	22423.86385473201	26389.54489819515	24525.281624823092	30657.57766473401	28367.314176379638	0.19687763011021298	0.18973111751440874	342.45038960821694	6824.0989754470065	319.28484560578363	6362.47310229484
8.706694550633951	16996.274595353487	16086.703034276334	21670.30212565157	20285.727315160697	24069.306607611114	22440.41812525312	26409.041536375247	24543.400968347087	30680.251855939023	28388.293918943382	0.1968789333227077	0.18973236725901535	338.53256547116325	6786.674312218092	315.63229155138833	6327.5849613547325
8.759156765201672	17008.695254521135	16098.46179437805	21686.18325118292	20300.594917443228	24086.963993166064	22456.88107100714	26428.430986962223	24561.420696951536	30702.80199954009	28409.158869472503	0.19688026009109202	0.1897336395929544	334.63706320986967	6749.00108517427	312.0005502498825	6292.465147426352
8.811935091003267	17021.04534231025	16110.153814607835	21701.975272646017	20315.379131540878	24104.522765091617	22473.252087016604	26447.712543221165	24579.34015383753	30725.227283142318	28429.90827605544	0.1968816108422593	0.18973493492559784	330.76380776937003	6711.078847448342	308.3895517438068	6257.113245129585
8.865031432767935	17033.324382549356	16121.778645272518	21717.67759880543	20330.079404407752	24121.98227314159	22489.530567226346	26466.885497242518	24597.158681114695	30747.526893140825	28450.54138565736	0.19688298601085752	0.18973625367375582	326.9127242589311	6672.9071571510285	304.7992262283806	6221.528843741864
8.918447706701835	17045.531897953344	16133.335835642662	21733.289637289912	20344.695181942123	24139.341865923474	22505.71590451576	26485.949139958175	24614.87561981608	30769.700014742106	28471.05744413982	0.19688438603943045	0.1897375962618078	323.08373795609805	6634.485577536747	301.2295040562167	6185.711537358351
8.972185840557227	17057.667410127804	16144.82493395703	21748.810794602945	20359.225908996425	24156.600890912134	22521.80749071167	26504.902761158246	24632.49030991383	30791.7458319863	28491.455696281362	0.19688581137856084	0.18973896312184363	319.27677430119365	6595.813676955178	297.68031573185	6149.6609248491
9.02624777370205	17069.730439572708	16156.245487426375	21764.240476132476	20373.67102938648	24173.75869446273	22537.804716600396	26523.745649506982	24650.002090333914	30813.663527768476	28511.735385797092	0.19688726248701754	0.1897403546938033	315.49175890069455	6556.891028990969	294.1515919151134	6113.376609989442
9.080635457189915	17081.720505687103	16167.597042238192	21779.578086162015	20388.0299859021	24190.814621825095	22553.706971941265	26542.477092560366	24667.410298972543	30835.452283861952	28531.89575536022	0.19688873983190444	0.18974177142561788	311.7286175240588	6517.717212473042	290.64326341782	6076.858201466501
9.135350853830497	17093.637126772624	16178.879143560376	21794.823027880408	20402.302220316247	24207.768017156723	22569.513645478717	26561.09637678218	24684.71427271105	30857.111280939796	28551.936046621893	0.19689024388881216	0.18974321377335868	307.9872761030565	6478.29181152489	287.1552612030064	6040.1053129229695
9.190395938260405	17105.479820038196	16190.091335546027	21809.974703393083	20416.487173395824	24224.61822353742	22585.224124956098	26579.60278756197	24701.913347432626	30878.63969859868	28571.855500233167	0.1968917751419736	0.18974468220138294	304.26766073401086	6438.614415700547	283.6875163879595	6003.117563096806
9.245772697014415	17117.24810160384	16201.23316133736	21825.032513732393	20430.58428491141	24241.364582982973	22600.83779712841	26597.99560923187	24719.006858037937	30900.036715381448	28591.653355865834	0.19689333408441942	0.18974617718248488	300.5696976738982	6398.684619948268	280.23996023950167	5965.894575773738
9.301483128597186	17128.94148650507	16212.304163070225	21839.99585886864	20444.592993647762	24258.006436459655	22616.354047775938	26616.2741250845	24735.994138461778	30921.30150880089	28611.328852234346	0.19689492121814017	0.18974769919805115	296.8933133420651	6358.502024753019	276.8125241761445	5928.435979926027
9.357529243555355	17140.559488696992	16223.303881878339	21854.864137720953	20458.51273741416	24274.543123898562	22631.772261717662	26634.43761739062	24752.874521689475	30942.433255363423	28630.88122711766	0.19689653705424934	0.18974924873821572	293.2384343169688	6318.066236106679	273.4051397650328	5890.741409690119
9.413913064550128	17152.101621058417	16234.231857897545	21869.636748168217	20472.342953054733	24290.973984210053	22647.091822824787	26652.48536741698	24769.64733977345	30963.431130592904	28650.309717381184	0.19689818211314924	0.18975082630201978	289.6049873386801	6277.376865658909	270.0177387241565	5852.8105044988915
9.47063662643026	17163.56739539631	16245.08763027037	21884.31308706052	20486.083076459377	24307.298355298823	22662.312114034878	26670.416655444842	24786.311923850535	30984.29430905542	28669.613558999663	0.19689985692469952	0.18975243239757542	285.9928993083304	6236.433530763723	266.6502529218851	5814.642909134738
9.527701976305488	17174.956322449856	16255.870737150248	21898.892550230223	20499.73254257426	24323.51557407859	22677.43251736561	26688.230760788214	24802.86760415879	31005.021964383694	28688.79198707964	0.19690156202839187	0.1897540675422288	282.40209728328045	6195.2358544571325	263.30261437242734	5776.238273698837
9.585111173620431	17186.26791189463	16266.580715705835	21913.374532503258	20513.290785412522	24339.624976487055	22692.452413928793	26705.926961812293	24819.313710054732	31025.613269301823	28707.844235882305	0.19690329797352304	0.18975573226272985	278.83250848099124	6153.783465616405	259.974755239411	5737.596253769472
9.642866290228868	17197.50167234701	16277.217102125593	21927.75842771086	20526.757238065456	24355.625897501428	22707.3711839449	26723.504535952645	24835.64957003114	31046.06739565094	28726.769538847162	0.19690506531937513	0.18975742709540314	275.28406027672463	6112.075998974964	256.6666078338458	5698.716510406695
9.700969410468568	17208.657111368208	16287.779431621944	21942.043628700852	20540.13133271323	24371.517671153455	22722.188206757168	26740.962759733884	24851.87451173442	31066.383514414345	28745.567128615152	0.19690686463539833	0.18975915258632328	271.75668020246667	6070.1130951801315	253.3781046133372	5659.598710224032
9.75942263123647	17219.73373546868	16298.267238435901	21956.229527349624	20553.412500636223	24387.299630545258	22736.90286084646	26758.300908789195	24867.987861982765	31086.560795743655	28764.236237052843	0.19690869650139306	0.18976090929149164	268.2502959474805	6027.894400882535	250.1091781820578	5620.242525449023
9.818228062064373	17230.73105011222	16308.680055841296	21970.315514573675	20566.60017222607	24402.9711078648	22751.51452384572	26775.518257879587	24883.98894678405	31106.59840898471	28782.776095276284	0.19691056150770306	0.18976269777701846	264.7648353567347	5985.419568769634	246.85976128955372	5580.647633967921
9.877387825195074	17241.648559720306	16319.017416149327	21984.30098034172	20579.69377699709	24418.53143440193	22766.022572555015	26792.61408091376	24899.87709135425	31126.4955227043	28801.18593367557	0.1969124602554056	0.18976451861930616	261.3002264309325	5942.688257643022	243.62978683097754	5540.81371940393
9.936904055658934	17252.485767676222	16329.278850712853	21998.185313686536	20592.692743597596	24433.97994056426	22780.426382956433	26809.58765096778	24915.651620135814	31146.25130471661	28819.464981939385	0.19691439335650587	0.18976637240523792	257.8563973250857	5899.700132460333	240.4191878454294	5500.740471144207
9.996778901350961	17263.242176329353	16339.463889930901	22011.967902717166	20605.596499821473	24449.31595589339	22794.72533022929	26826.43824030534	24931.311856816425	31165.864922110544	28837.61246908004	0.19691636143413932	0.18976825973236852	254.43327635005699	5856.454864458181	237.22789751767414	5460.427584462799
10.05701452310831	17273.917286999498	16349.572063253167	22025.648134631247	20618.404472619924	24464.53880908145	22808.918788765608	26843.165120398175	24946.857124348044	31185.335541277218	28855.62762345894	0.19691836512277205	0.1897701812091186	251.03079196898034	5812.952131129801	234.05584917467786	5419.874760499224
10.117613094788254	17284.5105999808	16359.602899184174	22039.225395727004	20631.116088112834	24479.647827987195	22823.006132185237	26859.76756194626	24962.286744965615	31204.66232793725	28873.50967281166	0.1969204050684098	0.1897721374549744	247.64887279763934	5769.191616317257	230.90297628572444	5379.081706337631
10.178576803346665	17295.021614546236	16369.555925287968	22052.699071416002	20643.730771600953	24494.642339653063	22836.9867333518	26876.244834898913	24977.60004020674	31223.84444716921	28891.257844274216	0.19692248192880657	0.18977412910068728	244.28744760522386	5725.1730103110895	227.7692124636378	5338.048135111108
10.239907848916916	17305.449828951594	16379.430668192323	22066.068546235456	20656.247947577544	24509.521670321745	22850.85996438827	26892.59620847555	24992.796330930934	31242.88106343771	28908.87136440897	0.1969245963736808	0.18977615678848184	240.94644531342783	5680.8960098885	224.65449146358878	5296.773766036145
10.301608444889292	17315.794740439873	16389.226653593378	22079.333203861115	20668.667039740678	24524.285145453472	22864.62519669315	26908.820951187154	25007.87493733962	31261.771340622396	28926.349459231336	0.1969267490849319	0.18977822117226356	237.6257949937135	5636.360318352468	221.55874718053383	5255.258324439637
10.363680817990868	17326.05584524515	16398.943406259743	22092.492427119625	20680.98747100498	24538.93208974277	22878.281800956163	26924.918330857297	25022.835178995625	31280.514442046475	28943.691354236085	0.19692894075686437	0.18978032291783306	234.32542586897034	5591.565645620227	218.48191365099046	5213.501541857608
10.426127208365882	17336.232638597026	16408.580450037214	22105.54559800178	20693.20866351426	24553.461827136234	22891.829147174976	26940.887614644253	25037.67637484377	31299.109530506597	28960.896274424915	0.196931172096413	0.1897824627031017	231.0452673114196	5546.511708276346	215.42392505099997	5171.5031560678035
10.488949869656532	17346.324614724414	16418.13730785281	22118.492097675007	20705.330038653356	24567.873680849516	22905.266604671055	26956.72806906234	25052.397843230723	31317.555768301914	28977.963444333207	0.1969334438233743	0.18978464121831584	227.78524884444778	5501.198229669593	212.38471569737885	5129.2629111921415
10.552151069084381	17356.3312668601	16427.613501719577	22131.331306497006	20717.35101706115	24582.16697338566	22918.59354210688	26972.438960004754	25066.99890192616	31335.85231726489	28994.89208805845	0.1969357566706411	0.18978685916627805	224.54530013888143	5455.624939919449	209.36422004527412	5086.780557706952
10.615733087532126	17366.252087244266	16437.00855274045	22144.06260402818	20729.27101864239	24596.341026552098	22931.809327501913	26988.019552764992	25081.478868142756	31353.998338790647	29011.68142928728	0.19693811138444103	0.18978911726257913	221.32535101263784	5409.791575981304	206.36237268673722	5044.055852487683
10.679698219625935	17376.08656712897	16446.32198111299	22156.685369045437	20741.08946258082	24610.395161479293	22944.913328250022	27003.469112060142	25095.837058557794	31371.992993868436	29028.330691324525	0.19694050872458124	0.18979141623583126	218.1253314341302	5363.697881800123	203.3791083545948	5001.0885589709505
10.744048773818252	17385.834196782012	16455.55330613353	22169.198979555287	20752.805767351678	24624.328698638597	22957.904911136287	27018.786902053333	25110.072789334034	31389.83544311232	29044.83909712142	0.19694294946469604	0.18979375682790453	214.94517151577747	5317.343608236872	200.41436191624962	4957.878447078168
10.808787072471103	17395.49446549082	16464.7020462014	22181.602812807196	20764.41935073436	24638.140957860473	22970.783442354023	27033.97218637664	25124.18537614102	31407.52484679232	29061.205869304413	0.19694543439249865	0.18979613979417137	211.784801518952	5270.728513271548	197.46806837801705	4914.425293399021
10.87391545193992	17405.066861566746	16473.767718823536	22193.896245307496	20775.929629825754	24651.831258353406	22983.54828752256	27049.024228154816	25138.17413417714	31425.060364866793	29077.43023020492	0.1969479643100402	0.1897985659037507	208.6441518497304	5223.8523619659245	194.54016288169078	4870.728881173767
10.93943626265785	17414.550872348565	16482.749840618315	22206.07865283252	20787.336021052666	24665.398918721967	22996.198811704166	27063.942290028106	25152.03837819082	31442.441157013618	29093.511401888107	0.19695054003396983	0.1898010359397611	205.52315305857337	5176.714926542714	191.6305807036697	4826.789000351913
11.00535186922059	17423.945984206715	16491.647927320122	22218.149410442744	20798.637940185352	24678.843256986103	23008.73437942214	27078.725634176473	25165.77742250307	31459.666382663258	29109.4486061834	0.1969531623958021	0.18980355069957558	202.42173584151897	5129.315986495465	188.73925725647132	4782.6054477039725
11.071664650471687	17433.25168254691	16500.461493783318	22230.10789249631	20809.834802350382	24692.163590599775	23021.154354678285	27093.373522343205	25179.39058102939	31476.735201031068	29125.241064714195	0.19695583224219051	0.18980611099508315	199.33983103712671	5081.655328579247	185.8661280859087	4738.178026814945
11.138376999588447	17442.46745181405	16509.19005398653	22241.953472663106	20820.926022044085	24705.359236470238	23033.458100971024	27107.88521585918	25192.8771673024	31493.64677115057	29140.887998928585	0.19695855043520064	0.1898087176529522	196.2773696287768	5033.732746963389	183.0111288728658	4693.506548216566
11.205491324168262	17451.592775496014	16517.83312103682	22253.685523938784	20831.91101314587	24718.429510977418	23045.64498131351	27122.259975667384	25206.236494494522	31510.400251906958	29156.38863013022	0.19696131785259552	0.18981137151490274	193.234282742691	4985.548043251969	180.17419543172582	4648.590829418041
11.273010046315514	17460.62713612738	16526.390207173772	22265.30341865889	20842.789188931732	24731.37372999335	23057.71435825194	27136.4970623475	25219.467875440943	31526.994802070916	29171.742179509463	0.19696413538812022	0.18981407343798049	190.21050164697226	4937.101026534103	177.3552637094981	4603.430694951676
11.340935602728974	17469.570015293073	16534.86082377355	22276.806528513003	20853.559962087747	24744.191208901797	23069.66559388388	27150.59573614075	25232.57062266266	31543.42958033274	29186.94786817485	0.1969670039517956	0.18981682429483746	187.2059577490436	4888.391513412818	174.55426978331525	4558.025976391509
11.409270444789758	17478.420893631814	16543.244481352773	22288.19422455887	20864.222744723495	24756.881262617822	23081.498049876678	27164.55525697477	25245.5440483896	31559.70374533655	29202.00491718463	0.19696992447021452	0.1898196249740175	184.22058259919868	4839.419328156859	171.77114986386732	4512.376512512565
11.478017038649782	17487.17925084001	16551.540689572827	22299.465877237162	20874.77694838622	24769.44320560823	23093.211087486638	27178.374884489484	25258.387464584706	31575.816455715856	29216.912547579526	0.1969728978868468	0.18982247638024677	181.2543078888266	4790.184302749112	169.00584029374295	4466.482149325311
11.547177865320764	17495.84456567504	16559.748957243577	22310.62085638568	20885.22198407433	24781.876351911378	23104.80406757758	27192.053878062296	25271.10018296731	31591.766870128326	29231.6699804148	0.19697592516234624	0.18982537943472882	178.30706544648274	4740.686276859604	166.2582775435294	4420.342740043998
11.616755420763786	17504.4163159587	16567.86879232728	22321.658531253914	20895.55726225129	24794.18001515747	23116.2763506399	27205.591496833964	25283.681515037228	31607.55414729149	29246.276436793105	0.1969790072748664	0.18982833507544863	175.3787872424582	4690.925098042935	163.52839821617818	4373.958145285957
11.686752215979308	17512.893978580814	16575.899701942657	22332.578270517984	20905.782192859933	24806.353508589393	23127.627296810104	27218.986999735018	25296.13077209931	31623.177446019152	29260.731137898118	0.1969821452203798	0.1898313442574768	172.4694053826388	4640.90062165726	160.8161390418536	4327.328232995234
11.75717077709787	17521.277029502075	16583.84119236823	22343.379442294798	20915.89618533593	24818.39614508263	23138.85626588954	27232.23964551136	25308.447265287214	31638.635925256935	29275.033305027227	0.1969853400130053	0.18983440795328438	169.5788521115901	4590.612711024471	158.1214368797664	4280.452878585085
11.82801364547121	17529.56494375786	16591.6927690466	22354.06141415754	20925.89864862259	24830.30723716688	23149.962617364614	27245.348692751628	25320.63030558886	31653.92874412001	29289.182159626314	0.19698859268533891	0.18983752715305957	166.7070598140126	4540.06123755686	155.44422872021096	4233.331965057179
11.899283377763982	17537.757195461134	16599.453936587888	22364.623553150275	20935.78899118485	24842.086097046653	23160.94571042618	27258.313399913633	25332.67920387105	31669.055061929823	29303.176923323637	0.19699190428879254	0.1898407028650339	163.85396100595244	4489.246080590412	152.78445167664904	4185.965382859111
11.970982546046038	17545.853257805295	16607.12419877313	22375.065225802617	20945.566621023238	24853.732036622026	23171.804903989	27271.13302535101	25344.59327090416	31684.01403825112	29317.016817963886	0.19699527589393925	0.1898439361158109	161.01948834265932	4438.16712768469	150.1420429920836	4138.353030145168
12.043113737885237	17553.8526030678	16614.70305855837	22385.385798145537	20955.230945688993	24865.2443675108	23182.539556712505	27283.8068273414	25356.371817388415	31698.804832930942	29330.70106564416	0.1969987085908632	0.1898472279507045	158.20357461611275	4386.824274630286	147.51694003754528	4090.4948128014803
12.115679556440844	17561.754702612638	16622.190018077767	22395.584635725943	20964.781372298017	24876.622401069293	23193.149027020365	27296.334064113296	25368.0141539788	31713.426606136116	29344.228888748497	0.19700220348951794	0.18985057943407982	155.40615274876473	4335.217425363138	144.90908030621358	4042.390644366853
12.188682620557461	17569.559026893232	16629.584578647045	22405.661103621973	20974.21730754552	24887.865448414042	23203.63267312086	27308.713993873887	25379.519591310967	31727.878518392037	29357.599509983593	0.19700576172008988	0.18985399164970224	152.62715579968062	4283.346492215991	142.31840141874272	3994.040446246974
12.26212556485955	17577.26504545545	16636.886240767068	22415.614566458586	20983.538157720854	24898.972820443916	23213.989853027568	27320.945874837413	25390.8874400276	31742.15973062208	29370.81215241514	0.19700938443336843	0.18985746570109488	149.86651696247282	4231.211395926774	139.74484112134087	3945.4441477479413
12.336011039846525	17584.872226940097	16644.094504126988	22425.444388422795	20992.743328722147	24909.943827861873	23224.219924579873	27333.028965253285	25402.11701080453	31756.269404186958	29383.866039504057	0.19701307280112518	0.18986100271189837	147.12416956131347	4178.812065629289	137.1883372827724	3896.6016860548407
12.41034171198835	17592.3800390855	16651.208867607416	22435.149933279015	21001.832226070976	24920.77778119698	23234.32224546359	27344.962523434428	25413.20761437712	31770.206700924373	29396.76039514305	0.19701682801649648	0.18986460382624018	144.40004705355386	4126.148438984528	134.64882789595868	3847.5130063639954
12.485120263821853	17599.787948730085	16658.228829283664	22444.730564384816	21010.80425492744	24931.473990826933	23244.29617323214	27356.74580778638	25424.1585615673	31783.970783189623	29409.494443694024	0.1970206512943779	0.18986827020911165	141.69408302911324	4073.220462260768	132.12625107791973	3798.178061948158
12.560349394047481	17607.095421814745	16665.153886428758	22454.185644706504	21019.658820105047	24942.03176700043	23254.14106532752	27368.378076836194	25434.969163310434	31797.560813896212	29422.067410025455	0.19702454387181945	0.18987200304674853	139.00621120777214	4020.028090333566	129.620545066864	3748.5968141611665
12.63603181762671	17614.301923385046	16671.983535516352	22463.51453683467	21028.39532608566	24952.4504198597	23263.856279101492	27379.85858926163	25445.63873068247	31810.97595655681	29434.478519550164	0.19702850700843516	0.18987580354702108	136.3363654394052	3966.571286763996	127.13164822282852	3698.769232518971
12.712170265880024	17621.406917593416	16678.717272223577	22472.71660300002	21037.013177034616	24962.729259463304	23273.441171836992	27391.18660392074	25456.166574927425	31824.2153753248	29446.72699826356	0.19703254198681597	0.18987967293983118	133.68447970540728	3912.850023929961	124.65949902881403	3648.6952948141843
12.78876748658549	17628.40986770138	16685.35459143404	22481.791205089397	21045.511776816078	24972.867595809337	23282.895100769903	27402.36137988192	25466.552007485363	31837.2782350365	29458.8120727826	0.1970366501129505	0.1898836124775176	131.0504881151137	3858.8642829991877	122.20403608737979	3598.3749870955944
12.865826244077915	17635.310236081183	16691.89498724013	22490.737704661307	21053.89052900793	24982.864738858094	23292.217423110356	27413.38217645345	25476.794340019813	31850.163701252986	29470.732970384182	0.1970408327166545	0.1898876234352643	128.43432490632404	3804.6140540177003	119.76519812108018	3547.80830375012
12.943349319348618	17642.107484217915	16698.33795294596	22499.55546296223	21062.14883691741	24992.71999855574	23301.407496064956	27424.248253214304	25486.892884446435	31862.870940303288	29482.4889190451	0.19704509115200974	0.18989170711152348	125.8359244466119	3750.099336043	117.34292397403624	3496.9952476276085
13.0213395101458	17648.801072711103	16704.68298106969	22508.243840942538	21070.286103596354	25002.432684857646	23310.464676858704	27434.9588700445	25496.846952961256	31875.3991193275	29494.07914748162	0.19704942679780726	0.18989586482844067	123.25522122811526	3695.3201370574534	114.93715260692989	3445.935829971917
13.099799631075467	17655.39046127608	16710.92956334574	22516.80219927231	21078.3017318564	25012.002107751625	23319.388322756862	27445.513287155627	25506.655858069007	31887.747406319893	29505.50288518927	0.19705384105800264	0.18990009793228904	120.6921498705633	3640.276474141516	112.54782309947768	3394.6300705652684
13.178732513703073	17661.87510874571	16717.077190727283	22525.22989835788	21086.19512428483	25021.42757728218	23328.177791087666	27455.91076512239	25516.318912612496	31899.914970173588	29516.759362483936	0.19705833536217754	0.18990440779391513	118.14664512308082	3584.968373613432	110.17487465240993	3343.077997864224
13.258141006655675	17668.254473071724	16723.12535338848	22533.526298358076	21093.965683260172	25030.708403574445	23336.83243926486	27466.15056491397	25525.835429801737	31911.90098072501	29527.84781054282	0.19706291116601007	0.1899087958091871	115.618641856272	3529.395870860666	107.81824658045662	3291.2796488609165
13.338027975724735	17674.5280113254	16729.073540726014	22541.69075919989	21101.612810967254	25039.843896857572	23345.351624809704	27476.231947924887	25535.20472324265	31923.70460879792	29538.76746144504	0.1970675699517547	0.18991326339945563	113.108075067139	3473.559010576457	105.47787831618916	3239.2350692832842
13.418396303969553	17680.69517969925	16734.921241361597	22549.722640595613	21109.135909413635	25048.833367489915	23353.734705374554	27486.154176007876	25544.426106967625	31935.325026249953	29549.5175482144	0.19707231322873106	0.18991781201202335	110.61487987765577	3417.457846793346	103.15370940926368	3186.9443136360496
13.49924889182131	17686.755433507227	16740.66794314322	22557.621302058473	21116.534380444646	25057.67612598256	23361.981038765072	27495.91651150503	25553.49889546449	31946.761406017245	29560.097304860585	0.19707714253381978	0.18992244312061926	108.138991532207	3361.0924428803846	100.84567952365614	3134.407445203513
13.580588657187745	17692.708227185914	16746.31313314717	22565.38610291959	21123.807625759695	25066.371483024526	23370.089982963826	27505.518217280896	25562.422403707264	31958.012922161488	29570.505966422403	0.19708205943197113	0.1899271582258862	105.68034540023655	3304.46287171077	98.55372844045633	3081.62453619577
13.662418535558457	17698.553014294856	16751.856297679362	22573.01640234421	21130.955046927837	25074.918749507142	23378.060896153274	27514.958556754747	25571.195947186177	31969.078749916145	29580.742769010438	0.19708706551671976	0.18993195885587572	103.2388769723766	3247.569215618074	96.27779605428805	3028.595667722635
13.744741480110864	17704.289247516972	16757.296922276742	22580.511559348284	21137.976045403764	25083.317236549043	23385.893136739218	27524.23679393361	25579.81884193837	31979.958065733674	29590.806949850463	0.19709216241071165	0.18993684656655144	100.81452186137903	3190.4115665014833	94.01782237374573	2975.3209298839793
13.827560461816718	17709.916378658745	16762.63449170848	22587.87093281498	21144.870022543644	25091.566255521077	23393.586063374238	27533.35219344527	25588.29040457859	31990.65004733298	29600.697747327155	0.1970973517662373	0.18994182294230258	98.40721580118407	3132.990025870502	91.77374752087053	2921.8004218144342
13.910878469549415	17715.433858650274	16767.868489977074	22595.09388151134	21151.636379621188	25099.665118071578	23401.13903498144	27542.30402057184	25596.609952330375	32001.153873747466	29610.414401028356	0.19710263526578062	0.1899468895964667	96.01689464700758	3075.3047049483284	89.54551173126674	2868.034251780249
13.9946985101918	17720.84113754519	16772.998400319306	22602.17976410497	21158.274517843707	25107.613136151736	23408.55141077832	27551.091541283433	25604.776803057415	32011.46872537357	29619.95615178977	0.1971080146225714	0.18995204817186356	93.6434943744971	3017.3557246951386	87.33305535314139	2814.0225372053683
14.079023608744702	17726.137664520294	16778.023705206975	22609.127939180697	21164.78383836816	25115.409622041057	23415.822550300705	27559.71402227212	25612.790275295054	32021.59378401961	29629.32224173992	0.19711349158115402	0.18995730034133582	91.28695107798558	2959.1432158444077	85.13631884581991	2759.7654047058895
14.163856808436103	17731.32288787496	16782.943886347453	22615.937765257226	21171.16374231717	25123.053888372895	23422.951813426775	27568.170730986018	25620.649688282032	32031.52823295505	29638.511914345472	0.19711906791796183	0.1899626478083038	88.94720097069512	2900.6673189913854	82.9552427798626	2705.262990172021
14.24920117083096	17736.39625503053	16787.758424684198	22622.60860080397	21177.413630795316	25130.545248160382	23429.93856040142	27576.460935663887	25628.354361992682	32041.27125696047	29647.52441445733	0.197124745441906	0.18996809230732825	86.62418038459145	2841.9281846536323	80.78976783688995	2650.5154388258234
14.335059775941703	17741.35721252932	16792.466800396935	22629.13980425779	21183.532904905216	25137.883014822273	23436.782151860592	27584.583905369804	25635.903617169086	32050.82204237775	29656.35898835679	0.19713052599497308	0.1899736356046816	84.31782577026752	2782.9259733567014	78.6398348097282	2595.522905302234
14.421435722339384	17746.205206033697	16797.068492901937	22635.530734040025	21189.520965763975	25145.066502209313	23443.481948856068	27592.53891002846	25643.29677535396	32060.17977716124	29665.014883802603	0.19713641145283503	0.18997927949893587	82.02807369423681	2723.660855613649	76.50538459944073	2540.2855536332354
14.50833212726552	17750.93968032441	16801.562980851617	22641.78074857292	21195.377214519052	25152.09502462999	23450.03731287971	27600.325220459912	25650.53315892294	32069.343650928324	29673.491350077617	0.19714240372547	0.18998502582155527	79.75486083998112	2664.133012040518	74.38635821675416	2484.8035573568195
14.595752126744532	17755.56007929942	16805.949742134595	22647.889206296975	21201.101052365	25158.967896877497	23456.447605888814	27607.94210841573	25657.612091118208	32078.31285501186	29681.78763803699	0.19714850475779458	0.18999087643750398	77.49812400739756	2604.3426334140822	72.28269678138895	2429.077099575661
14.683698875697011	17760.065845971843	16810.228253874946	22653.855465687433	21206.69188055941	25165.684434255803	23462.712190330665	27615.388846614333	25664.532896081335	32087.08658251189	29689.903000155802	0.19715471653030847	0.18999683324586267	75.25780011015013	2544.2899206588045	70.19434151938185	2373.106372934766
14.772175548053516	17764.456422468025	16814.39799243161	22659.678885271318	21212.149100439357	25172.24395260651	23468.830429167774	27622.664708777233	25671.294898886998	32095.66402834842	29697.83669057765	0.19716104105975074	0.19000289818045976	73.03382617936586	2483.975085045211	68.12123376704403	2316.891579819843
14.861185336869132	17768.73125002555	16818.458433397773	22665.358823644663	21217.472113438074	25178.645768336006	23474.801685903483	27629.768969665787	25677.897425577117	32104.044389315117	29705.587965164068	0.1971674803997693	0.1900090732105102	70.82613935871632	2423.3983481014147	66.06331496569328	2260.4329322725534
14.95073145443871	17772.889768990342	16822.409051599312	22670.894639488855	21222.66032110077	25184.88919844181	23480.625324606728	27636.70090511707	25684.339803194267	32112.22686413209	29713.156081543122	0.19717403664160058	0.19001536034126992	68.63467690450489	2362.559941698797	64.02052666230884	2203.7306520650163
15.040817132412794	17776.931418814274	16826.249321093903	22676.285691588047	21227.71312510149	25190.97356054021	23486.30070993805	27643.459792081394	25690.621359816512	32120.210653500784	29720.540299159897	0.19718071191476522	0.1900217616147006	66.45937618846074	2301.460108199157	61.99281051196158	2146.7849708534777
15.131445621914246	17780.855638052104	16829.978715169364	22681.53133884598	21232.62992725938	25196.898172893372	23491.827207175163	27650.044908659303	25696.741424591844	32127.994960158416	29727.73987932665	0.19718750838777496	0.19002827911014863	64.3001746936934	2240.0991004174575	59.9801082740305	2089.596130135469
15.222620193655578	17784.66186435826	16833.596706341956	22686.630940302948	21237.410129555145	25202.662354436765	23497.204182238736	27656.45553413901	25702.69932777297	32135.578988933146	29734.75408527358	0.19719442826885145	0.1900349149450336	62.15701001507114	2178.4771816898137	57.982361812421004	2032.1643813094124
15.31434413805701	17788.349534483263	16837.102766354354	22691.583855152676	21242.053134147423	25208.265424806632	23502.43100171828	27662.69094903407	25708.494400752363	32142.96194679971	29741.582182199978	0.1972014738066622	0.19004167127555419	60.029819857823895	2116.594625907019	55.99951309454627	1974.4899857221171
15.406620765365147	17791.918084269957	16840.49636617342	22696.38944275923	21246.558343389195	25213.70670436761	23507.507032898164	27668.750435121285	25714.125976097494	32150.143042935506	29748.223437325876	0.19720864729106738	0.19004855029740286	57.9185420392314	2054.4517176523805	54.0315041927679	1916.5732147833332
15.499453405772549	17795.366948649636	16843.776975987945	22701.04706267426	21250.925159844468	25218.98551424088	23512.43164378411	27674.633275479322	25719.59338758674	32157.121488777644	29754.677119944594	0.1972159510538809	0.1900555542464974	55.8231144870515	1992.0487521961331	52.07827728278062	1858.4143499759957
15.592845409537835	17798.69556163752	16846.944065205767	22705.556074653647	21255.152986304514	25224.101176331806	23517.204203129255	27680.33875452692	25724.895970244936	32163.89649807985	29760.942501475005	0.19722338746964735	0.19006268539972396	53.74347523707547	1929.3860355066136	50.13977464157506	1800.0136828571558
15.686800147106629	17801.903356328137	16849.997102450874	22709.915838674464	21259.241225804337	25229.053013358098	23521.824080460672	27685.86615806178	25730.033060379516	32170.467286970204	29767.01885551477	0.19723095895643356	0.19006994607569647	51.67956243435037	1866.4638843564317	48.21593864864553	1741.371515170671
15.781321009233178	17804.989764890437	16852.935555560176	22714.12571495196	21263.189281639166	25233.840348878028	23526.290646105983	27691.214773299656	25735.003995616877	32176.833074009464	29772.905457893925	0.19723866797663217	0.19007733863552667	49.631314333499176	1803.2826263969764	46.30671178593184	1682.4881589058787
15.87641140710273	17807.95421856264	16855.75889158014	22718.18506395654	21266.996557380993	25238.462507318996	23530.603271220214	27696.3838889139	25739.808114939155	32182.99308025002	29778.601586729153	0.19724651703778373	0.19008486548361314	47.598669295955915	1739.8426001435146	44.412036635461845	1623.3639362892136
15.972074772454643	17810.796147646455	16858.466576762847	22722.093246430366	21270.662456894755	25242.918814005636	23534.76132781236	27701.372795074767	25744.44475872075	32188.94652929481	29784.10652247801	0.19725450869341332	0.19009252906844112	45.581565789994784	1676.144155033864	42.53185587955522	1563.9991798503324
16.06831455770623	17813.51498150138	16861.058076562087	22725.849623404414	21274.186384354936	25247.208595188702	23538.764188772588	27706.18078348956	25748.913268765722	32194.692647357435	29789.41954799424	0.1972626455438814	0.1901003318834011	43.57994239193795	1612.1876515513286	40.66611230171111	1504.3942325292155
16.165134236077357	17816.110148538486	16863.53285562906	22729.453556215303	21277.567744261985	25251.331178073833	23542.611227899335	27710.807147442894	25753.212988345145	32200.230663322633	29794.53994858335	0.19727093023725364	0.19010827646761908	41.59373778302688	1547.9734611734748	38.81474878369772	1444.5494476268068
16.262537301715792	17818.58107621372	16865.89037780758	22732.904406521848	21280.805941458486	25255.28589085014	23546.301819926295	27715.25118183685	25757.343262234535	32205.559808806836	29799.467012058398	0.19727936547018388	0.19011636540680604	39.622890750091756	1483.5019664689898	36.97770830626541	1384.4651889083907
16.36052726982327	17820.927191021154	16868.13010612935	22736.20153632202	21283.90038114571	25259.072062719497	23549.83534055001	27719.512183232036	25761.303436751976	32210.679318219965	29804.200028796808	0.197287953988817	0.190124601334121	37.66734018502757	1418.7735611414537	35.15493394879741	1324.1418306361884
16.459107676782416	17823.147918485596	16870.251502808547	22739.344307969455	21286.850468899753	25262.689023925355	23553.211166457095	27723.589449888328	25765.09285979606	32215.588428827185	29808.73829179716	0.19729669858970592	0.1901329869310525	35.72702508443035	1353.7886500880122	33.34636888865498	1263.579757639207
16.55828208028434	17825.242683155182	16872.25402923648	22742.332084190355	21289.655610688067	25266.136105782338	23556.428675352094	27727.482281806533	25768.710880884566	32220.286380811827	29813.08109673713	0.1973056021207489	0.1901415249283135	33.80188454827294	1288.5476494142786	31.55195640018792	1202.7793653057888
16.658054059457015	17827.210908593082	16874.137145975426	22745.16422809971	21292.315212885365	25269.41264070512	23559.48724598477	27731.189980769468	25772.15685119274	32224.772417338012	29817.227742031017	0.19731466748214163	0.19015021810675747	31.891857779351994	1223.0509864790365	29.771639854152454	1141.741059656255
16.758427214994473	17829.052017369395	16875.900312752707	22747.840103218194	21294.82868229016	25272.51796223827	23562.38625817826	27734.711850384272	25775.4301235926	32229.04578461478	29821.177528888806	0.1973238976273504	0.1901590692983088	29.996884084277553	1157.2990999957547	28.005362718744436	1080.4652574220672
16.859405169286727	17830.76543105228	16877.542988453963	22750.359073488475	21297.195426140755	25275.451405085674	23565.125092856826	27738.047196124324	25778.530052691924	32233.105731960153	29824.92976137504	0.19733329556410123	0.19016808138691238	28.116902870620834	1091.292439993471	26.253068556732615	1018.9523860095069
16.960991566550526	17832.35057019877	16879.064631116275	22752.72050329161	21299.41485213138	25278.212305140143	23567.703132073817	27741.1953253716	25781.455994873675	32236.951511865875	29828.48374646838	0.1973428643553887	0.1901772573094993	26.251853647831012	1025.0314679043368	24.51470102649182	957.2028835974634
17.063190072960847	17833.806854345235	16880.464697920925	22754.92375746346	21301.486368428268	25280.7999995133	23570.119759039888	27744.15554745948	25784.20730833576	32240.582380062937	29831.838794121893	0.19735260712050526	0.19018660005697371	24.401676026551286	958.5166566194966	22.790203881289926	895.2171991756186
17.166004376783235	17835.133701997438	16881.74264518581	22756.968201310974	21303.40938368572	25283.21382656549	23572.37435815121	27746.92717371568	25786.783353131035	32243.997595587523	29834.994217323652	0.19736252703608728	0.1901961126752166	22.56630971748382	891.748490491882	21.079520968327415	832.995792562142
17.26943818850684	17836.330530620045	16882.897928357343	22758.853200628317	21305.183307061976	25285.453125935688	23574.466315017762	27749.509517505478	25789.183491207415	32247.196420847493	29837.949332157914	0.19737262733718486	0.19020579826610853	20.74569453073491	824.7274653697386	19.382596228038892	770.5391344325617
17.37349524097843	17837.396756625763	16883.930002002096	22760.578121712937	21306.807548235047	25287.517238571563	23576.395016491693	27751.901894275088	25791.40708644833	32250.178121689398	29840.703457866755	0.19738291131834737	0.19021565998857348	18.93977037651348	757.4540886990726	17.699373694791575	707.8477064156905
17.478179289537028	17838.331795364214	16884.83831979816	22762.142331381845	21308.281517418778	25289.405506759937	23578.159850696113	27754.10362159584	25793.453504713707	32252.941967466617	29843.25591691268	0.1973933823347342	0.19022570105964018	17.148477263428504	689.92887950968	16.02979749525548	644.9220010824502
17.583494112149474	17839.135061109966	16885.62233452575	22763.54519698722	21309.604625378277	25291.11727415676	23579.760207053398	27756.114019207842	25795.322113880662	32255.487231107174	29845.606035041033	0.19740404380324403	0.19023592475552722	15.37175529752858	622.1523684300482	14.37381184755941	581.7625219672918
17.689443509546752	17839.80596705043	16886.28149805775	22764.786086432425	21310.77628344577	25292.651885817664	23581.195476314082	27757.93240906454	25797.01228388489	32257.81318918292	29847.753141343568	0.19741489920366628	0.19024633441274333	13.60954468374257	554.1250978149474	12.731361062760698	518.3697836901993
17.79603130536116	17840.34392527329	16886.815261349813	22765.864368187868	21311.795903536284	25294.0086882286	23582.465050585823	27759.558115377517	25798.523386762397	32259.91912197922	29849.696568322564	0.19742595207985472	0.19025693342921574	11.861785722489003	485.84762165136635	11.102389541498269	454.74431186541915
17.90326134626431	17840.748346752927	16887.223074429567	22766.77941130614	21312.662898162693	25295.187029335895	23583.568323361804	27760.990464660845	25799.854796690703	32261.804313564397	29851.43565195465	0.19743720604092424	0.19026772526543462	10.128418811465963	417.32050570938736	9.486841775666107	390.88664324209094
18.011137502105942	17841.018641337305	16887.504386386234	22767.53058543822	21313.376680451776	25296.18625857767	23584.504689550424	27762.228785777086	25801.005890031647	32263.468051861473	29852.969731756748	0.19744866476246856	0.19027871344562106	8.409384444385068	348.5443275179714	7.8846623474528315	326.79732570052147
18.119663666053608	17841.15421773323	16887.658645358824	22768.11726084817	21313.936664158864	25297.00572691379	23585.273545503693	27763.27240998195	25801.97604537293	32264.909628718502	29854.29815085076	0.19746033198780422	0.1902899015589186	6.704623209283454	279.5196763789281	6.295795927595464	262.476918249391
18.228843754733095	17841.154483492057	16887.685298524764	22768.538808428915	21314.34226368356	25297.644786857338	23585.874289046915	27764.12067097066	25802.764643571285	32266.12833998131	29855.420256030422	0.19747221152923514	0.19030129326060688	5.014075790604693	210.2471534833312	4.720187277256628	197.92599114682525
18.338681708369887	17841.01884499427	16887.583792087415	22768.79459971716	21314.59289408457	25298.102792505197	23586.30631950769	27764.77290492372	25803.371067794957	32267.123485565746	29856.33539782773	0.19748430726934463	0.19031289227333667	3.3376829656481277	140.72737183142453	3.1577812450559577	133.14512582775205
18.44918149093129	17840.746707433704	16887.353571263415	22768.88400690836	21314.68797109472	25298.379099569054	23586.569037745237	27765.228450553208	25803.794703566866	32267.894369530917	29857.042930580268	0.19749662316230998	0.19032470238839289	1.675385605500196	70.96095631923527	1.6085227674775524	68.13491498399526
18.56034709026951	17840.337474801247	16886.994080269447	22768.80640287163	21314.626911135834	25298.4730654065	23586.661846179817	27765.48664914941	25804.03493880794	32268.440300153085	29857.542212499102	0.19750916323524342	0.19033672746697847	0.027124674699734896	0.9485437711700797	0.07235686903004535	2.8959626015275717
18.672182518265565	17839.79054986793	16886.50476230856	22768.561161164427	21314.409131333512	25298.384049052154	23586.584148822232	27765.546844627694	25804.09116388074	32268.760590000238	29857.832605737352	0.19752193158955886	0.19034897144152244	-1.6071587699552765	-69.30921705439687	-1.4507713390048593	-62.57111602649093
18.784691810974078	17839.10533416744	16885.885059555905	22768.147656047113	21314.034049531667	25298.111411248818	23586.33535130333	27765.40838357562	25803.962771633283	32268.85455600714	29857.91347645916	0.19753493240236397	0.19036143831701743	-3.2275235791748855	-139.81166541483253	-2.9609166587906657	-128.26569427084178
18.897879028768923	17838.28122797812	16885.134413144075	22767.56526249738	21313.501084307125	25297.654514478858	23585.914860903653	27765.070615300505	25803.649157443266	32268.72151955129	29857.784194909495	0.19754816992788213	0.1903741321723786	-4.834028512617806	-210.55812858697027	-4.45813380657637	-194.18713414296508
19.01174825648978	17837.317630304187	16884.25226314771	22766.813356224367	21312.80965498382	25297.012722995325	23585.32208658306	27764.532891876894	25803.149719262285	32268.360806529177	29857.444135484246	0.19756164849889693	0.19038705716183021	-6.426732239197008	-281.5479218419641	-5.942477413176675	-260.33478627353907
19.126303603589555	17836.213938856512	16883.23804856776	22765.8913136828	21311.959181647082	25296.185402853484	23584.556439010492	27763.794568194757	25802.463857660638	32267.771747433573	29856.892676801264	0.19757537252823018	0.19040021751632139	-8.00569333792373	-352.7803484359756	-7.414002025208902	-326.70798991341144
19.241549204282624	17834.96955003258	16882.091207314952	22764.798512086643	21310.94908515749	25295.17192194199	23583.61733059358	27762.855002007425	25801.59097587192	32266.953677431007	29856.1292017715	0.19758934651024365	0.19041361754496408	-9.570970297281747	-424.2546995356679	-8.872762103914283	-393.306072848849
19.357489217694134	17833.583858896163	16880.811176193107	22763.534329423124	21309.77878716507	25293.971650014784	23582.504175508875	27761.713553980604	25800.530479838686	32265.905936440744	29855.15309767166	0.1976035750223733	0.19042726163650572	-11.122621516304207	-495.9702542256564	-10.318812026453088	-460.12835140526295
19.474127828010037	17832.056259155892	16879.397390881386	22762.098144465912	21308.44771012273	25292.583958722244	23581.216389731395	27760.369587740814	25799.281778257424	32264.62786921348	29853.963756216457	0.19761806272669222	0.19044115426082336	-12.660705306232558	-567.926279541105	-11.752206087316154	-527.1741304798052
19.59146924462811	17830.386143143434	16877.849285916247	22760.489336788505	21306.955277299916	25291.008221642907	23579.75339106473	27758.822469924606	25797.844282624457	32263.118825411337	29852.560573632134	0.19763281437150268	0.1904552999704531	-14.185279890007223	-640.1220303988084	-13.172998497946537	-594.4427034705877
19.709517702309874	17828.57290179088	16876.166294672654	22758.707286777208	21305.300912795887	25289.243814314977	23578.114599170927	27757.071570227876	25796.217407281736	32261.378159688255	29850.942950730318	0.19764783479296222	0.19046970340214406	-15.696403403038858	-712.5567496046424	-14.581243387467111	-661.9333522850648
19.828277461333414	17826.615924607497	16874.34784934478	22756.751375644013	21303.48404155293	25287.290114268024	23576.299435600584	27755.116261455536	25794.400569463127	32259.405231771267	29849.1102929827	0.19766312891673832	0.19048436927844764	-17.194133892888203	-785.2296677874401	-15.97699480211304	-729.6453472618014
19.94775280764713	17824.514599655846	16872.393380926118	22754.620985439407	21301.504089369533	25285.146501054813	23574.307323823097	27752.95591957164	25792.393189341026	32257.199406542615	29847.062010596488	0.19767870175969587	0.19049930240933144	-18.678529321827227	-858.1400034874678	-17.360306707923883	-797.5779472636059
20.067948053024427	17822.26831352675	16870.30231918855	22752.315499064287	21299.360482912696	25282.812356282546	23572.137689256295	27750.58992374908	25790.194690072578	32254.760054121754	29844.797518589694	0.1976945584316204	0.19051450769383182	-20.149647566737258	-931.2869631201029	-18.73123299056897	-865.7303996356204
20.188867535219305	17819.876451314056	16868.074092661285	22749.8343002824	21297.052649730875	25280.28706364491	23569.78995929693	27748.01765642041	25787.804497847053	32252.086549949134	29842.316236868144	0.19771070413697153	0.19052999012173355	-21.607546416838886	-1004.6697408296168	-20.089827453004546	-934.1019400609657
20.31051561812294	17817.338396588562	16865.70812860901	22747.17677373247	21294.580018266457	25277.57000895404	23567.263563351014	27745.23850332884	25785.222041933226	32249.178274870446	29839.617590302867	0.1977271441766718	0.19054575477528404	-23.052283578377683	-1078.2875186800957	-21.436143820072175	-1002.6917927348986
20.432896691921076	17814.65353137055	16863.20385300885	22744.342304939197	21291.94201786739	25274.6605801716	23564.557932863423	27742.251853578546	25782.44675472625	32246.034615220608	29836.70100880719	0.197743883949931	0.19056180683094195	-24.483916673329077	-1152.1394665595144	-22.770235737247276	-1071.4991702847183
20.55601517325261	17811.821236102445	16860.560690527374	22741.33028032521	21289.138078799624	25271.55816744123	23561.67250134869	27739.057099686714	25779.478071796024	32242.654962910074	29833.565927416064	0.19776092895610822	0.190578151561158	-25.902503239994985	-1226.224742187187	-24.09215677101747	-1140.5232737502083
20.679875505368887	17808.840889619754	16857.778064496153	22738.14008722155	21286.167632258243	25268.262163119598	23558.606704420625	27735.653637634325	25776.315431934552	32239.038715510174	29830.211786364413	0.19777828479660617	0.19059479433619314	-27.308100733396714	-1300.5424910979345	-25.401960409421008	-1209.763292583637
20.804482158294064	17805.7118691221	16854.855396887357	22734.77111387911	21283.030110379455	25264.771961808932	23555.359979823195	27732.04086691882	25772.9582772049	32235.18527634102	29826.638031167895	0.19779595717680523	0.19061174062597133	-28.700766524852952	-1375.0918466011062	-26.699700061566546	-1279.218404601328
20.92983962898646	17802.43355014265	16851.792108287922	22731.222749478722	21279.724946251416	25261.086960388275	23551.931767460348	27728.218190605694	25769.406052989227	32231.094054558638	29822.844112702882	0.1978139519080364	0.19062899600196756	-30.080557906083413	-1449.8719299463555	-27.985429061343893	-1348.8877761242911
21.055952441500814	17799.00530651687	16848.58761787314	22727.49438414124	21276.25157392502	25257.206558045153	23548.321509426165	27724.185015380794	25765.65820803747	32226.76446524327	29818.829487287596	0.19783227490959265	0.19064656613913578	-31.44753208529437	-1524.8818501150236	-29.259200663960655	-1418.7705618003383
21.18282514715158	17795.426510350953	16845.24134337995	22723.58540893798	21272.60942842507	25253.130156307925	23544.528650035634	27719.940751603604	25761.714194516957	32222.195929489397	29814.593616764752	0.1978509322107777	0.1906644568178728	-32.80174619068566	-1600.120703981258	-30.52106804914365	-1488.8659047335386
21.31046232467717	17791.69653198825	16841.75270107845	22719.49521589949	21268.797945759885	25248.857159076615	23540.552635854103	27715.484813359264	25757.573468060804	32217.387874494645	29810.13596858317	0.1978699299529993	0.19068267392602173	-34.14325727065443	-1675.5875762812793	-31.771084321153467	-1559.17293645069
21.438868580405217	17787.814739976035	16838.12110574371	22715.22319802548	21264.816562932054	25244.38697265541	23536.392915728225	27710.816618512603	25753.23548781823	32212.339733651534	29805.456015882064	0.1978892743919004	0.19070122346091464	-35.47212229290744	-1751.2815395714715	-33.00930250817328	-1629.6907768687233
21.568048548418737	17783.780501030225	16834.345970625804	22710.768749293158	21260.6647179477	25239.719005783714	23532.048940815614	27705.93558876096	25748.69971650376	32207.0509466383	29800.553237574426	0.19790897189953474	0.1907201115314571	-36.78839814705134	-1827.2016543345526	-34.235775564506184	-1700.4185343766585
21.69800689072348	17779.593179999974	16830.426707419625	22706.131264666055	21256.34184982622	25234.85266966811	23527.520164615333	27700.84114968832	25743.965620447547	32201.520959511665	29795.42711843214	0.1979290289665858	0.1907393443602515	-38.09214164286095	-1903.3469688724726	-35.45055636903271	-1771.3553057424724
21.828748297416116	17775.252139830875	16826.362726233594	22701.31014010214	21251.84739860941	25229.787378013927	23522.806042998043	27695.532730819228	25739.03266964565	32195.74922479992	29790.077149171524	0.1979494522046277	0.1907589282857657	-39.38340951278224	-1979.716519434005	-36.65369772758277	-1842.500176217407
21.960277486853503	17770.756741527137	16822.15343555737	22696.30477256147	21247.180805370128	25224.52254705659	23517.906034235944	27690.00976567292	25733.900337810384	32189.73520159669	29784.502826539338	0.19797024834843333	0.1907788697645429	-40.662258412121446	-2056.309330208227	-37.845252373081166	-1913.8522195285186
22.092599205822967	17766.106344112944	16817.798242228844	22691.11456001361	21242.341512220893	25219.057595593193	23512.81959903297	27684.271691817918	25728.568102421195	32183.478355655767	29778.70365339987	0.1979914242583282	0.19079917537345503	-41.92874491859402	-2133.1244132854044	-39.025272964980104	-1985.4104978432879
22.225718229713628	17761.300304592718	16813.29655140021	22685.73890144476	21237.328962322044	25213.391945014046	23507.546200554916	27678.31795092697	25723.035444775756	32176.978159486836	29772.67913882283	0.19801298692259017	0.19081985181200337	-43.18292553409992	-2210.1607687585056	-40.193812091019936	-2057.174061845988
22.359639362688714	17756.337977910145	16808.647766502854	22680.17719686408	21232.142599889372	25207.52501933375	23502.08530445923	27672.14798883182	25717.301850041025	32170.234092451567	29766.428798171484	0.19803494345989875	0.19084090590466243	-44.42485668491281	-2287.417384719476	-41.350922267345595	-2129.1419507358223
22.494367437858962	17751.218716906384	16803.851289211605	22674.42884731003	21226.781870201663	25201.45624522273	23496.43637892514	27665.761255578793	25711.36680730498	32163.24564086113	29759.952153192222	0.1980573011218324	0.1908623446032742	-45.654594721549074	-2364.8932372489944	-42.49665593841928	-2201.3131922194734
22.629907317457054	17745.941872277028	16798.906519407778	22668.493254856057	21221.24621960771	25195.185052038374	23490.59889468351	27659.157205484287	25705.229809628327	32156.01229807418	29753.248732104465	0.19808006729541638	0.19088417498948698	-46.87219592013571	-2442.587290491909	-43.63106547821371	-2273.686802564189
22.766263893012997	17740.506792527947	16793.81285514129	22662.36982261586	21215.53509553295	25188.71087185617	23484.572325046654	27652.335297190664	25698.8903540965	32148.533564595848	29746.31806969152	0.1981032495057216	0.1909064042772448	-48.07771648380731	-2520.498496740125	-44.75420319159457	-2346.2617866741493
22.903442085530802	17734.91282392978	16788.56969259157	22656.057954747914	21209.647946485456	25182.033139500447	23478.356145937847	27645.294993722033	25692.34794187167	32140.80894817714	29739.159707391766	0.1981268554185174	0.19092903981532783	-49.271212541047134	-2598.625796340406	-45.86612131257425	-2419.0371379964054
23.041446845665973	17729.15931047187	16783.17642602796	22649.557056460406	21203.584222062298	25175.151292575938	23471.94983592156	27638.03576254129	25685.60207824584	32132.83796391641	29731.773193391815	0.19815089284297446	0.19095208908994193	-50.45274014804454	-2676.9681178247556	-46.96687200659653	-2492.011838641949
23.180283153904217	17723.245593814092	16777.632447768203	22642.866534014367	21197.34337295431	25168.06477149786	23465.352876232402	27630.55707560595	25678.65227269287	32124.620134359928	29724.158082718797	0.1981753697344265	0.19097555972736258	-51.622355289175175	-2755.5243779579177	-48.056507371002226	-2565.1848594136536
23.31995602074116	17717.17101323835	16771.937148136694	22635.98579472761	21190.924850951582	25160.773019523247	23458.564750805162	27622.858409425688	25671.49803892207	32116.154989605144	29716.313937335093	0.198200294197184	0.1909994594966302	-52.78011387628794	-2834.2934817085043	-49.13507943437435	-2638.55515978951
23.460470486863187	17710.934905598126	16766.08991542097	22628.914246977172	21184.32810894764	25153.275482781184	23451.58494630389	27614.939245119065	25664.138894931057	32107.44206740349	29708.240326232644	0.19822567448740838	0.1910237963123026	-53.926071751266136	-2913.2743223877624	-50.20264015873545	-2712.12168803066
23.60183162332936	17704.53660526714	16760.090135827395	22621.651300201745	21177.552600943607	25145.571610303374	23444.41295215132	27606.79906847106	25656.57436305933	32098.480913264786	29699.93682552878	0.19825151901604238	0.19104857823726049	-55.06028468541626	-2992.4657816533	-51.259241439111065	-2785.883381180465
23.744044531754422	17697.97544408653	16753.937193435537	22614.196364903364	21170.597782051696	25137.660854054393	23437.048260557982	27598.437369990632	25648.80397004192	32089.271080562274	29691.40301856255	0.19827783635180085	0.1910738134855728	-56.18280837958446	-3071.8667295239866	-52.30493510350061	-2859.83916508127
23.887114344492932	17691.250751310934	16747.63047015159	22606.548852648797	21163.463108498545	25129.542668962164	23429.49036655156	27589.853644968876	25640.827247063593	32079.81213063902	29682.638495992385	0.19830463522422262	0.1910995104254179	-57.29369846575719	-3151.4760244917125	-53.339772914521745	-2933.987954461947
24.031046224824397	17684.361853552793	16741.16934566016	22598.708176069893	21156.148037627467	25121.216512947627	23421.73876800549	27581.047393536835	25632.643729812673	32070.103632914506	29673.6428558938	0.19833192452678455	0.19112567758206658	-58.39301050777431	-3231.2925135949627	-54.36380656978872	-3008.328653002158
24.175845367139747	17677.308074725664	16734.553197375215	22590.673748863774	21148.652027900745	25112.68184695485	23413.79296566805	27572.018120724097	25624.2529585357	32060.14516499282	29664.415703858722	0.1983597133200793	0.1911523236409234	-59.480800001707394	-3311.315032446757	-55.37708770247991	-3082.8601533556357
24.32151699712871	17670.08873598578	16727.78140038941	22582.444985792066	21140.97453890093	25103.938134980497	23405.652463190778	27562.76533651722	25615.65447809185	32049.936312771297	29654.956653095083	0.19838801083505864	0.19117945745063447	-60.557122375888866	-3391.542405296117	-56.37966788132326	-3157.5813371976838
24.468066371968433	17662.703155672556	16720.853327422545	22574.021302679976	21133.115031332112	25094.984844103707	23397.316767157354	27553.288555918964	25606.847838008132	32039.476670550794	29645.26532452801	0.1984168264763432	0.19120708802625466	-61.622032991741435	-3471.97344508674	-57.37159861116379	-3232.4910752652213
24.61549878051318	17655.150649247193	16713.768348768313	22565.40211641423	21125.072967020176	25085.821444515168	23388.785387111784	27543.587299007148	25597.8325925343	32028.765841146225	29635.341346901158	0.19844616982559934	0.19123522455248174	-62.67558714564075	-3552.60695359949	-58.35293133475352	-3307.588227495551
24.763819543485244	17647.43052922999	16706.525832239815	22556.586844940564	21116.847808912604	25076.447409546297	23380.057835586576	27533.66109099406	25588.60830069817	32017.803435998405	29625.184356879334	0.1984760506449883	0.19126387638695835	-63.71784006789676	-3633.4417214542627	-59.32371743193653	-3382.8716430086643
24.91303401366693	17639.54210513616	16699.125143113833	22547.574907260692	21108.4390210779	25066.862215698326	23371.133628131007	27523.509462286223	25579.17452636138	32006.589075287084	29614.793999152138	0.19850647888068382	0.19129305306363986	-64.7488469244563	-3714.4765282254666	-60.284008220929536	-3458.340160211548
25.063147576093755	17631.484683409806	16691.565644073416	22538.365723428247	21099.84606870401	25057.06534267081	23362.01228333875	27513.13194854403	25569.530838274957	31995.122388044496	29604.169926538074	0.19853746466646385	0.19132276429623418	-65.76866281704861	-3795.710142510943	-61.2338549587148	-3533.992606861517
25.214165648248784	17623.257567356668	16683.846695149394	22528.958714544373	21091.06841809661	25047.05627339041	23352.693322875828	27502.528090742104	25559.676810135625	31983.403012270566	29593.311800090243	0.19856901832737808	0.1913530199817105	-66.77734278445132	-3877.1413220521063	-62.17330884197145	-3609.8278001500294
25.366093680258146	17614.860057074737	16675.967653659918	22519.353302752163	21082.105536676157	25036.834494038783	23343.17627150778	27491.69743522926	25549.612020641725	31971.43059504836	29582.219289202138	0.19860115038348805	0.19138383020388353	-67.77494180270878	-3958.76881379541	-63.10242100735195	-3685.8445467781276
25.518937155087716	17606.291449383683	16667.92787414907	22509.548911230835	21072.956892974904	25026.39949408099	23333.460657127245	27480.63953378947	25539.33605355	31959.204792661454	29570.892071715323	0.1986338715536907	0.1914152052370694	-68.76151478569955	-4040.5913539845496	-64.0212425320351	-3762.0416430132464
25.672701588741027	17597.55103775215	16659.72670832342	22499.54496418866	21063.621956632713	25015.75076629293	23323.54601078081	27469.35394370229	25528.848497732066	31946.725270711577	29559.329834027285	0.198667192759616	0.19144715554982067	-69.73711658560205	-4122.607668248005	-64.92982443379879	-3838.4178747627884
25.827392530458226	17588.638112223747	16651.363504987527	22489.340886855713	21054.100198392753	25004.887806789327	23313.43186669623	27457.840227804434	25518.14894723173	31933.99170423828	29547.532271201097	0.19870112512961063	0.19147969180873678	-70.70180199469905	-4204.816471771337	-65.82821767330461	-3914.972017740831
25.983015562916506	17579.551959340486	16642.837609977094	22478.936105474793	21044.39109009554	24993.81011505022	23303.1177623084	27446.09795455023	25507.23700132148	31921.003777838134	29535.499087074782	0.19873568000280284	0.1915128248823581	-71.65562574582873	-4287.216469371691	-66.71647315371956	-3991.7028375109658
26.139576302431465	17570.29186206531	16634.148366091365	22468.33004729273	21034.494104673402	24982.517193948555	23292.603238286323	27434.126698073836	25496.11226456045	31907.761185786887	29523.22999437322	0.19877086893325377	0.1915465658451363	-72.59864251156978	-4369.8063555518165	-67.59464172067237	-4068.609089544043
26.297080399159835	17560.857099702014	16625.295113023127	22457.52214054987	21024.408716143254	24971.00854977644	23281.887838558836	27421.926038250487	25484.774346851635	31894.26363216128	29510.724714819855	0.19880670369419506	0.19158092598149376	-73.53090690687532	-4452.584814704955	-68.46277416410157	-4145.689519383013
26.455533537303385	17551.246947813645	16616.27718728741	22446.511814469253	21014.13439959918	24959.283692271634	23270.97111034067	27409.49556075868	25473.22286349986	31880.51083096282	29497.982979250144	0.1988431962823581	0.1916159167899634	-74.45247348872363	-4535.550521182828	-69.32092121805181	-4222.94286269974
26.614941435314055	17541.46067813878	16607.093922148255	22435.29849924457	21003.67063120387	24947.34213464345	23259.8526041579	27396.834857142196	25461.457435269713	31866.502506242283	29485.00452772571	0.1988803589223929	0.19165154998742234	-75.36339675735508	-4618.702139450237	-70.16913356202713	-4300.367845443077
26.77530984610034	17531.497558505827	16597.744647543714	22423.881626027356	20993.01688817944	24935.183393598443	23248.531873873235	27383.94352487251	25449.477688443734	31852.238392225536	29471.789109649573	0.1989182040713821	0.1916878375134077	-76.26373115704337	-4702.038324218243	-71.00746182138391	-4377.963183937594
26.93664455723489	17521.356852745237	16588.228690009008	22412.26062691311	20982.172648797263	24922.806989365614	23237.008476710944	27370.821167411275	25437.283254880822	31837.718233440428	29458.33648388256	0.1989567444234491	0.191724791534532	-77.15353107612464	-4785.557720541954	-71.83595656743273	-4455.727584962733
27.098951391163432	17511.037820599842	16578.54537259801	22400.434934926707	20971.13739236724	24910.2124457216	23225.28197328173	27357.467394273408	25424.873772075036	31822.941784845207	29444.646418860913	0.1989959929144677	0.19176242444898436	-78.03285084851086	-4869.258963991888	-72.65466831873346	-4533.659745911136
27.26223620541477	17500.539717632713	16568.69401480246	22388.403984006418	20959.910599225772	24897.399290014968	23213.351927606847	27343.881821089795	25412.248883214244	31807.908811957575	29430.71869271463	0.19903596272686833	0.1918007488911353	-78.90174475530512	-4953.140680877492	-73.46364754273964	-4611.758354982361
27.426504892812353	17489.861795132878	16558.67393246928	22376.16720898694	20948.4917507229	24884.36705319025	23201.217907141952	27330.064069670392	25399.40823723897	31792.61909098508	29416.55309338689	0.19907666729455145	0.19183977773623515	-79.7602670238266	-5037.201488261111	-74.2629446547362	-4690.022091185674
27.59176338168682	17479.00330001924	16548.48443771636	22363.724045581956	20936.88032920903	24871.115269812144	23188.879482801196	27316.01376806813	25386.351488902088	31777.07240895753	29402.1494187554	0.19911812030790282	0.19187952410521414	-80.60847182900761	-5121.439994175918	-75.05261001897452	-4768.449624521658
27.758017636089992	17467.96347474163	16538.124838845673	22351.073930364797	20925.07581801999	24857.643478088445	23176.336228980144	27301.73055064209	25373.078298827888	31761.268563859478	29387.507476753864	0.199160335718919	0.19192000136958792	-81.44641329503793	-5205.8547978317365	-75.83269395037496	-4847.039616174996
27.925273656010095	17456.74155717988	16527.59444025465	22338.216300748572	20913.07770146159	24843.951219893144	23163.587723578872	27287.214058121583	25359.58833357188	31745.20736476491	29372.627085495275	0.19920332774644275	0.19196122315646558	-82.27414549527748	-5290.444489728659	-76.60324671432318	-4925.790718601085
28.09353747758831	17445.336780540358	16516.892542345322	22325.150594964864	20900.88546479294	24830.038040788786	23150.633548024398	27272.463937670047	25345.881265680528	31728.888631972648	29357.508073396097	0.19924711088151117	0.19200320335366844	-83.09172245411901	-5375.20765189454	-77.36431852831447	-5004.70157573279
28.2628151733366	17433.748373249986	16506.018441431173	22311.87625204122	20888.49859420874	24815.903490048306	23137.473287292727	27257.479842949182	25331.956773751168	31712.312197143212	29342.15027930156	0.19929169989282283	0.1920459561149578	-83.89919814698806	-5460.142858013511	-78.11595956180827	-5083.7708230912685
28.43311285235687	17421.97555884804	16494.971429642002	22298.392711777793	20875.91657682073	24801.547120676736	23124.10652993071	27242.261434183547	25317.81454249241	31695.477903437317	29326.553552612597	0.1993371098323182	0.19208949586537777	-84.69662650099781	-5545.248673606664	-78.8582199371449	-5162.997087936848
28.604436660561465	17410.01755587512	16483.750794826286	22284.699414722392	20863.13890063785	24786.968489432107	23110.532868077273	27226.808378225105	25303.454262784457	31678.38560565536	29310.717753413628	0.19938335604088797	0.19213383730671327	-85.48406139762665	-5630.523656328209	-79.59114973161195	-5242.378989541903
28.77679278089485	17397.873577759387	16472.355820451037	22270.79580214413	20850.165054545014	24772.167156845564	23096.751897483882	27211.12034861764	25288.87563173932	31661.03517037799	29294.642752601267	0.1994304541542016	0.1921789954230686	-86.2615566716122	-5715.966356053948	-80.31479897657118	-5321.915139241144
28.950187433556945	17385.542832700692	16460.785785499836	22256.681316006492	20836.994528281608	24757.14268724188	23082.763217535496	27195.19702566235	25274.078352762193	31643.42647610918	29278.3284320155	0.19947842010866734	0.19222498548656536	-87.02916611266846	-5801.575315123424	-81.02921765888459	-5401.604140656069
29.124626876227456	17373.02452355121	16449.039964367705	22242.35539893814	20823.6268124177	24741.89464875823	23068.56643126985	27179.038096482396	25259.062135611806	31625.55941341931	29261.774684570602	0.19952727014751975	0.19227182306317028	-87.78694346708653	-5887.349068612792	-81.73445572241326	-5481.444589929655
29.30011740429177	17360.317847693885	16437.117626754018	22227.817494203067	20810.061398329926	24726.422613363335	23054.161145397204	27162.643255088587	25243.826696461856	31607.43388509074	29244.981414388618	0.19957702082704457	0.192319524018645	-88.53494243767636	-5973.286144484766	-82.43056306790822	-5561.435075850226
29.476665351068124	17347.42199691762	16425.018037552476	22213.0670456689	20796.297778175605	24710.72615687543	23039.546970318963	27146.012202444632	25228.371757962115	31589.04980626423	29227.948536933356	0.19962768902293895	0.19236810452463302	-89.27321668587683	-6059.385063895024	-83.11758955501136	-5641.574180128053
29.654277088036206	17334.336157289636	16412.740456738604	22198.103497773907	20782.335444865737	24694.804858979824	23024.723520146	27129.144646532815	25212.697049299844	31570.407104587008	29210.67597914606	0.19967929193681494	0.1924175810648785	-90.00181983213406	-6145.644341383129	-83.79558500222629	-5721.86047754623
29.832959025067048	17321.0595090249	16400.284139254556	22182.926295492558	20768.173892036764	24678.658303245844	23009.69041271648	27112.040302419835	25196.802306261445	31551.50572036246	29193.163679582503	0.1997318471028459	0.1924679704415825	-90.72080545646895	-6232.062485105358	-84.46459918780602	-5802.292536164634
30.0127176106544	17307.591226352477	16387.648334891208	22167.534884299625	20753.81261402099	24662.28607714322	22994.44726961311	27094.698892322893	25180.68727129432	31532.345606701343	29175.41158855142	0.19978537239456154	0.19251928978190277	-91.4302271008055	-6318.637997153215	-85.1246818515574	-5882.86891760584
30.193559332147448	17293.93047737846	16374.832288167143	22151.92871013232	20739.251105815303	24645.687772057336	22978.99371617947	27077.120145675475	25164.351693568533	31512.926729674098	29157.41966825404	0.19983988603179553	0.19257155654459857	-92.13013826933457	-6405.369373786263	-85.77588269523403	-5963.588177249767
30.37549071598484	17280.076423946055	16361.83523820516	22136.107219351386	20724.48886304897	24628.8629833044	22963.329381536278	27059.303799193964	25147.79532903912	31493.249068465408	29139.187892925616	0.19989540658778893	0.19262478852682055	-92.82059242940159	-6492.255105686374	-86.41825138329295	-6044.448864446953
30.55851832793038	17266.028221492106	16348.656418605478	22120.069858700102	20709.525381949567	24611.811310145415	22947.453898596574	27041.24959694388	25131.017940508216	31473.312615529892	29120.716248977944	0.1999519529964534	0.19267900387105955	-93.50164301374753	-6579.293678300455	-87.0518375448155	-6125.449522830546
30.742648773309874	17251.7850189002	16335.295057316005	22103.816075261642	20694.3601593075	24594.532355799467	22931.36690408036	27022.957290406317	25114.01929768733	31453.11737674936	29102.004735143422	0.2000095445597983	0.19273422107224686	-94.17334342039248	-6666.483572073281	-87.67669077344908	-6206.588690499775
30.92788869724955	17237.34595835061	16321.75037649964	22087.345316415012	20678.992692439217	24577.025727456592	22915.068038528854	27004.42663854492	25096.79917726007	31432.663371592284	29083.053362621027	0.20006820095552555	0.19279045898501618	-94.83574701446923	-6753.823262759484	-88.29286062902247	-6287.864900314249
31.114244784915854	17222.710175166303	16308.02159239816	22070.65702978878	20663.422479148507	24559.291036289345	22898.556946317574	26985.657407872484	25079.35736294463	31411.950633274257	29063.862155223225	0.20012794224479816	0.19284773683113118	-95.48890712966386	-6841.311221779324	-88.90039663880452	-6369.276680183597
31.30172376175672	17207.876797655572	16294.107915192999	22053.75066321318	20647.649017686374	24541.327897463863	22881.83327566907	26966.64937251799	25061.693645556654	31390.979208920628	29044.4311495249	0.20018878888018588	0.19290607420708134	-96.13287706936535	-6928.945916512981	-89.4993482983482	-6450.8225533198565
31.4903323937443	17192.844946950776	16280.00854886259	22036.625664670242	20631.671806709135	24523.13593014989	22864.896678664703	26947.402314293577	25043.807823072133	31369.749159730578	29024.76039501356	0.2002507617137903	0.19296549109185235	-96.76771010797529	-7016.725810644217	-90.08976507284387	-6532.5010385541245
31.68007748761912	17177.613736843352	16265.722691036322	22019.281482242015	20615.490345234823	24504.714757530026	22847.746811255747	26927.916022761765	25025.699700690377	31348.26056114315	29004.849954241323	0.200313882005559	0.19302600785487092	-97.39345949175186	-7104.64936446026	-90.67169639774511	-6614.310650586151
31.870965891135747	17162.182273615013	16251.249532845097	22001.717564056915	20599.104132598022	24486.0640068082	22830.383333273832	26908.190295302906	25007.36909089743	31326.51350300524	28984.69990297872	0.2003781714317898	0.1930876452641355	-98.01017844101443	-7192.715035284869	-91.24519168068218	-6696.249900355004
32.063004493309954	17146.549655864572	16236.588258767968	21983.9333582336	20582.51266840241	24467.18330921668	22812.805908440117	26888.224937182218	24988.815813529018	31304.508089740753	28964.310330369564	0.20044365209383103	0.19315042449453335	-98.61792015112587	-7280.921277786605	-91.81030030234979	-6778.317295316607
32.25620022466719	17130.714974331167	16221.738046475539	21965.928312823355	20565.71545247205	24448.07230002289	22795.01420437429	26868.019761617725	24970.039695834323	31282.24444052261	28943.681339088373	0.20051034652698488	0.19321436713634937	-99.2167377939113	-7369.266544384882	-92.36707161774393	-6860.511339795776
32.45056005749291	17114.677311712745	16206.698066669089	21947.701875749633	20548.71198480014	24428.730618534366	22777.00789260193	26847.574589847394	24951.04057253911	31259.722689445614	28922.81304549863	0.20057827770961498	0.1932794952039713	-99.80668451919337	-7457.749285620637	-92.91555495742068	-6942.83053530287
32.64609100608406	17098.435742480768	16191.46748291635	21929.25349474606	20531.501765496454	24409.157908103552	22758.78664856181	26826.8892511973	24931.818285909816	31236.9429857023	28901.70557981377	0.20064746907246983	0.19334583114480006	-100.38781345629832	-7546.367950580083	-93.45579962883494	-7025.273380895145
32.84280012700226	17081.989332689885	16176.045451482758	21910.58261729141	20514.084294732027	24389.353816130642	22740.350151611397	26805.963583148863	24912.372685816776	31213.905493759696	28880.359086258904	0.20071794450821998	0.19341339784836525	-100.96017771636252	-7635.12098734919	-93.98785491845047	-7107.838373594917
33.040694519328454	17065.33713978358	16160.431121159001	21891.68869054276	20496.459072682323	24369.317994065936	22721.69808503197	26784.79743140696	24892.70362979829	31190.610393538824	28858.773723235223	0.20078972838122514	0.19348221865565646	-101.52383039224515	-7724.006843322888	-94.51177009155072	-7190.524008641951
33.239781324919136	17048.478212395017	16144.623633084431	21872.57116126623	20478.625599468192	24349.050097411076	22702.830136032808	26763.390649967976	24872.810983124677	31167.05788059632	28836.94966348613	0.20086284553752526	0.19355231736867248	-102.07882456205698	-7813.023965798318	-95.02759439523652	-7273.328780004755
33.44006772866406	17031.411590142765	16128.622120565715	21853.229475764598	20460.583375094127	24328.54978571835	22683.745995753638	26741.743101187207	24852.694618861777	31143.2481663072	28814.887094264588	0.20093732131507178	0.1936237182601959	-102.62521328954608	-7902.170802322216	-95.53537705894996	-7356.25118069537
33.64156095874556	17014.136303422376	16112.425708891855	21833.66307980341	20442.331899385157	24307.81672259007	22664.44535926717	26719.854655847637	24832.35441793569	31119.181478051305	28792.586217503707	0.20101318155420048	0.19369644608380038	-103.16304962625145	-7991.445801203139	-96.03516729617695	-7439.2897032042965
33.84426828689945	16996.651373192006	16096.033515143816	21813.871418533272	20423.87067192038	24286.850575675213	22644.927925579275	26697.725193227237	24811.79026919625	31094.858059400143	28770.04724998784	0.20109045260835293	0.1937705260840933	-103.69238661422423	-8080.847412065603	-96.52701430692832	-7522.442839998752
34.04819702867729	16978.95581075362	16079.444648000195	21793.853936410305	20405.199191964857	24265.65101666592	22625.193397628962	26675.354601167444	24791.002069481558	31070.278170307323	28747.270423526727	0.20116916135505575	0.19384598400720485	-104.2132772861296	-8170.374086227268	-97.0109672776889	-7605.709083827212
34.25335454371064	16961.048617528624	16062.658207537932	21773.6100771135	20386.31695839883	24244.217721292178	22605.241482286903	26652.74277614128	24769.98972368225	31045.442087300733	28724.25598513151	0.20124933520716343	0.19392284611152658	-104.72577466840448	-8260.024277308024	-97.4870753842697	-7689.086928264238
34.45974823597649	16942.92878482801	16045.673285027999	21753.13928345913	20367.223469644236	24222.550369315097	22585.0718903526	26629.88962332133	24748.75314480568	31020.35010367687	28701.00419719249	0.20133100212436844	0.19400113917870906	-105.22993178288016	-8349.796441751532	-97.95538779316848	-7772.574868166819
34.66738555406454	16924.59529361707	16028.488962726311	21732.44099731236	20347.91822358884	24200.64864451891	22564.684336550534	26606.795056648007	24727.29225404035	30995.00252969785	28677.515337659454	0.20141419062499458	0.19408089052492297	-105.72580164911051	-8439.689039392397	-98.41595366358524	-7856.171400160529
34.87627399144595	16906.047114274217	16011.10431365925	21711.51465949559	20328.40071750744	24178.512234701284	22544.078539524788	26583.45899889746	24705.60698082014	30969.399692790386	28653.78970022377	0.2014989297980707	0.19416212801239502	-106.2134372857181	-8529.700533983298	-98.86882214858633	-7939.8750230986625
35.086421086743854	16887.28320634426	15993.518401404299	21690.359709694123	20308.670447980738	24156.140831662557	22523.254221832798	26559.881381750107	24683.697262889018	30943.541937747945	28629.82759450337	0.20158524931570523	0.19424488006122007	-106.69289171296987	-8619.829393819906	-99.31404239736003	-8023.684238607064
35.29783442400536	16868.302518285236	15975.730279864789	21668.975586358036	20288.726910810794	24133.534131192806	22502.211109937125	26536.06214585837	24661.56304636517	30917.429626934525	28605.629346229216	0.20167317944575644	0.1943291756614665	-107.16421795549104	-8710.074092387222	-99.75166355753754	-8107.597551655024
35.51052163297529	16849.103987209328	15957.738993039415	21647.36172660113	20268.569600933988	24110.691833057692	22480.948934196258	26512.001240914866	24639.204285805536	30891.063140491533	28581.195297434682	0.20176275106481695	0.1944150443855722	-107.62746904336382	-8800.433108894154	-100.18173477609525	-8191.613471006043
35.72449038937153	16829.686538617516	15939.543574786063	21625.517566096525	20248.19801233096	24087.61364098275	22459.467428854	26487.698625720663	24616.62094427049	30864.44287654745	28556.52580664731	0.20185399567151832	0.19450251640105032	-108.08269801564893	-8890.904929030687	-100.60430520255613	-8275.73050988838
35.93974841516195	16810.04908612723	15921.14304857938	21603.44253896822	20227.611637932994	24064.29926263527	22437.766332026782	26463.154268252823	24593.812993387797	30837.569251429242	28531.621249082353	0.20194694540016372	0.1945916224835027	-108.52995792200818	-8981.488045575097	-101.01942399017571	-8359.947186513804
36.15630347884324	16790.19053119404	15902.536427262969	21581.136077679883	20206.809969526003	24040.74840960547	22415.84538569036	26438.368145732897	24570.780413417644	30810.44269987789	28506.482016839964	0.20204163303469824	0.19468239402996043	-108.9693018254402	-9072.180959094316	-101.42714029852505	-8444.262024700642
36.374163395721176	16770.10976282564	15883.722712794633	21558.59761291895	20185.792497650284	24016.960797384632	22393.70433566384	26413.340244694187	24547.523193316483	30783.06367526519	28481.108519103593	0.20213809202302987	0.19477486307255473	-109.40078280527814	-9162.982178715989	-101.82750329594273	-8528.673554533161
36.59333602819267	16749.805657289457	15864.700895985941	21535.826573477778	20164.55871149775	23992.936145342315	22371.342931592968	26388.070561049946	24524.04133080176	30755.43264981466	28455.50118234212	0.20223635649170524	0.19486906229252415	-109.82445395877585	-9253.890222772025	-102.22056216091732	-8613.180312928744
36.813829286029524	16729.27707781262	15845.469956234867	21512.822386130283	20143.108098805158	23968.674176701123	22348.760926931194	26362.55910016086	24500.334832416163	30727.55011482466	28429.660450514028	0.20233646126095653	0.19496502503458096	-110.24036840473127	-9344.903619636782	-102.60636608529603	-8697.78084436711
37.03565112666392	16708.522874274564	15826.028861251845	21489.584475504773	20121.440145743964	23944.174618509533	22325.95807891915	26336.805876902705	24476.403713591928	30699.416580894733	28403.58678527454	0.20243844186012955	0.19506278532163213	-110.64857928617857	-9436.020908514969	-102.98496427652572	-8782.473701569252
37.25880955547555	16687.54188289186	15806.376566778816	21466.112263952375	20099.55433680628	23919.43720161254	22302.93414856214	26310.810915733557	24452.24799871488	30671.032578154773	28377.280666185274	0.2025423345434973	0.195162377869874	-111.04913977318938	-9527.240640238859	-103.35640596012672	-8867.25744620338
37.483312626080554	16666.332925895356	15786.512016301333	21442.405171411418	20077.450154687293	23894.461660620356	22279.68890060599	26284.574250761263	24427.86772118876	30642.39865649761	28350.742590927126	0.20264817630648105	0.19526383810427167	-111.44210306545574	-9618.561378093436	-103.72074038194842	-8952.130649597384
37.70916844062219	16644.894811199076	15766.434140753296	21418.462615267243	20055.127080163595	23869.247733874734	22256.222103510794	26258.09592581054	24403.26292349921	30613.51538581465	28323.97307551583	0.20275600490228232	0.19536720217443015	-111.82752239582624	-9709.981698700227	-104.07801681113051	-9037.091893504374
37.93638515006311	16623.226332060814	15746.141858214196	21394.284010207408	20032.584591967545	23843.79516341303	22232.533529422755	26231.37599448991	24378.43365727776	30584.383356234765	28296.97265452064	0.2028658588589433	0.19547250697087115	-112.205451033602	-9801.500192956999	-104.42828454304254	-9122.139770926908
38.164970954479706	16601.32626673405	15725.634073598529	21369.868768072076	20009.82216665725	23818.10369492969	22208.622954143673	26204.41452025831	24353.3799833655	30555.00317836632	28269.74188128575	0.20297777749684556	0.195579790141731	-112.57594228756352	-9893.115466915071	-104.77159290185955	-9207.272886876948
38.39493410335793	16579.193378111308	15704.909678337523	21345.21629769985	19986.83927848263	23792.173077735646	22184.490157098742	26177.21157649188	24328.101971876964	30525.3754835431	28242.281328155335	0.2030918009466625	0.19568909010988422	-112.93904950933211	-9984.826142759994	-105.10799124345067	-9292.489859231748
38.626282895891045	16556.826413358147	15683.967550052435	21320.326004768205	19963.63539924667	23766.003064714758	22160.13492130167	26149.767246550065	24302.59970226354	30495.500924073214	28214.59158670135	0.2032079701677773	0.19580044609051517	-113.29482609673141	-10076.630859779194	-105.43752895838406	-9377.78931957949
38.859025681279114	16534.22410353819	15662.806552219776	21295.197291629207	19940.20999816251	23739.593412278133	22135.55703331799	26122.081623841965	24276.8732633771	30465.380173492154	28186.673267955088	0.20332632696717923	0.19591389810914323	-113.64332549803657	-10168.528275446966	-105.7602554754194	-9463.169914153405
39.09317085903034	16511.385163228002	15641.425533827418	21269.8295571392	19916.56254170526	23712.943880314906	22110.756283225346	26094.154811891705	24250.92275353285	30435.013926818658	28158.52700264135	0.20344691401886106	0.1960294870201213	-113.98460121516109	-10260.517066434026	-106.0762202643964	-9548.630304715596
39.328726879264174	16488.308290122863	15619.823329022423	21244.222196483905	19892.692493459683	23686.054232141294	22085.732464572164	26065.986924404526	24224.748280572814	30404.402900815505	28130.153441417067	0.20356977488372147	0.19614725452561757	-114.3187068074767	-10352.595929698087	-106.3854728395454	-9634.16916952096
39.56570224301631	16464.992164631574	15597.99875674912	21218.374600996936	19868.599313962135	23658.92423444567	22060.48537433293	26037.57808533145	24198.349961928237	30373.54783425295	28101.553255112416	0.20369495402999366	0.19626724319509795	-114.64569589622988	-10444.763583663851	-106.68806276322721	-9719.785204318352
39.80410550254544	16441.435449461525	15575.950620378284	21192.286157973213	19844.28246053798	23631.55365723149	22035.014812861627	26008.928428934632	24171.727924682582	30342.449488177135	28072.727134976463	0.203822496854221	0.19638949648532636	-114.96562216835446	-10537.018769353628	-106.98403964923637	-9805.477123350836
40.04394526164196	16417.636789192446	15553.677707326196	21165.95625047571	19819.741387133137	23603.94227375645	22009.320583841793	25980.0380998515	24144.882305633506	30311.108646181707	28043.67579292574	0.20395244970278661	0.19651405876089076	-115.2785393807062	-10629.360251607373	-107.27345316652645	-9891.243660418317
40.28523017593832	16393.594809839557	15531.178788664129	21139.38425713656	19794.97554414064	23576.089860469052	21983.40249423443	25950.907253159312	24117.81325135536	30279.52611468437	28014.399961797342	0.20408485989402422	0.19664097531528466	-115.58450136475585	-10721.786820348352	-107.55635304319003	-9977.083569971845
40.52796895322162	16369.308118404835	15508.45261871713	21112.569551951117	19769.98437822094	23547.996196941145	21957.260354222322	25921.536054438482	24090.52091826062	30247.702723206836	27984.90039560517	0.2042197757409203	0.19677029239255037	-115.88356203060539	-10814.29729184229	-107.83278906996566	-10062.995628212579
40.77217035374772	16344.775302417182	15485.497934652774	21085.511504066122	19744.767332117113	23519.661065797933	21930.89397715222	25891.924679836484	24063.005472661865	30215.63932466021	27955.177869801148	0.20435724657443308	0.19690205720950213	-116.17577537254692	-10906.890510110185	-108.10281110504002	-10148.978634323925
41.017843190557436	16319.994929459597	15462.313456058233	21058.209477559936	19719.32384446296	23491.08425264314	21904.30317947276	25862.073316129892	24035.267090832287	30183.33679563331	27925.233181539064	0.20449732276744276	0.19703631797855767	-116.46119547312992	-10999.565348233096	-108.36646907753311	-10235.031411599368
41.26499632979458	16294.965546685109	15438.8978845072	21030.662831217178	19693.65334958624	23462.265545982216	21877.48778067071	25831.982160787767	24007.305959067417	30150.79603668764	27895.067149944673	0.2046400557593548	0.19717312393118527	-116.73987650827621	-11092.320709805004	-108.62381299193657	-10321.152808714658
41.51363869102594	16269.685680318633	15415.24990311411	21002.870918294466	19667.75527730403	23433.20473713991	21850.447603202305	25801.65142203266	23979.12227374477	30118.017972654885	27864.6806163879	0.20478549808138194	0.19731252534199287	-117.01187275319535	-11185.155530472286	-108.87489293324325	-10407.341701067053
41.763779247563185	16244.153835146659	15391.368176077385	20974.833086279934	19641.62905271258	23403.90162017544	21823.182472422464	25771.08131890255	23950.71624138453	30085.003552941034	27834.07444476132	0.2049337033825159	0.1974545735534797	-117.27723858711397	-11278.068779408932	-109.11975907102897	-10493.59699205542
42.0154270267867	16218.368493992555	15367.251348209735	20946.54867664392	19615.27409596944	23374.35599179239	21795.692216509466	25740.27208131105	23922.08807870867	30051.753751834043	27803.249521761813	0.20508472645622344	0.19759932100146715	-117.53602849908202	-11371.059460936114	-109.35846166440751	-10579.917614484672
42.26859111047143	16192.328117178546	15342.898044456368	20918.017024582543	19588.689822069227	23344.56765124541	21767.97666638683	25709.22395010807	23893.238012700665	30018.269568817876	27772.206757177995	0.20523862326788136	0.1977468212412381	-117.78829709345882	-11464.126616124064	-109.59105106682546	-10666.3025319702
42.523280635114425	16166.03114197269	15318.306869399741	20889.23745875217	19561.87564061146	23314.536400241763	21740.035655640673	25677.937177138887	23864.166280663816	29984.552028890692	27740.947084181586	0.20539545098297815	0.1978971289743991	-118.03409909651236	-11557.269324566238	-109.81757773175923	-10752.750740470365
42.77950479226489	16139.475982021297	15293.476406751128	20860.209300995757	19534.830955561145	23284.262042838778	21711.869020433594	25646.412025303118	23834.87313027966	29950.60218288903	27709.471459624223	0.20555526799610932	0.1980503000764989	-118.2734893618981	-11650.486706071533	-110.03809221746633	-10839.261269769631
43.03727282885567	16112.661026765934	15268.405218828248	20830.931866060135	19507.55516500143	23253.744385336515	21683.47659941426	25614.648768612733	23805.35881966554	29916.42110781726	27677.7808643391	0.20571813396078883	0.19820639162541887	-118.50652287765843	-11743.777922537178	-110.25264519299526	-10925.83318510186
43.29659404753705	16085.584640844552	15243.091846018619	20801.404461304122	19480.04766087814	23222.98323616551	21654.858233622872	25582.647692249266	23775.623617431695	29882.009907182688	27645.876303447818	0.2058841098201044	0.19836546193056756	-118.733254772691	-11837.142179843038	-110.46128744371526	-11012.46558878664
43.55747780701245	16058.245163476402	15217.534806228208	20771.62638639715	19452.30782873595	23191.978405769532	21626.01376639217	25550.40909262026	23745.66780273768	29847.36971133647	27613.7588066726	0.20605325783824796	0.19852757056290288	-118.95374032310065	-11930.578729741275	-110.66406987696246	-11099.157621894497
43.81993352237618	16030.640907830257	15191.732594315055	20741.596933008288	19424.335047446137	23160.72970648346	21596.94304324423	25517.933277415137	23715.49166534841	29812.501677820856	27581.429428654257	0.2062256416329488	0.1986927783858094	-119.16803496023203	-12024.086871987209	-110.86104352887196	-11185.90846608486
44.08397066545326	16002.77016037486	15165.683681506793	20711.315384484486	19396.12868892479	23129.23695240493	21567.64591178189	25485.220565659292	23685.095505688805	29777.406991721582	27548.889249274947	0.20640132620883656	0.1988611475868609	-119.37619427736354	-12117.665956364945	-111.05225957014045	-11272.717345371377
44.349598765141174	15974.631180212253	15139.386514802716	20680.781015519322	19367.688117842634	23097.499959261633	21538.122221576294	25452.271287768508	23654.47963489879	29742.086866028003	27516.13937398801	0.20658037799177112	0.19903274171049917	-119.57827403717238	-12211.315384854563	-111.23776931253815	-11359.583528005052
44.6168274077539	15946.222198391943	15112.839516358526	20649.993091809927	19339.01269132447	23065.518544271647	21508.371824048532	25419.08578560117	23623.644374886488	29706.542541998362	27483.180934152577	0.20676286486416995	0.19920762569165582	-119.77433018080046	-12305.034614005126	-111.41762421668682	-11446.506328535266
44.88566623736761	15917.541417206443	15086.04108285424	20618.95086970314	19310.101758639128	23033.292525998397	21478.394572346428	25385.664412509937	23592.59005838108	29670.775289532317	27450.015087374766	0.20694885620136408	0.19938586589035306	-119.96441883491207	-12398.823157161474	-111.59187589828798	-11533.485109757632
45.15612495616904	15888.587009467165	15058.989584844308	20587.653595830037	19280.95466087914	23000.821724199322	21448.190321215996	25352.007533392327	23561.317028984802	29634.78640755034	27416.643017855302	0.20713842290902504	0.19956753012731518	-120.14859632024309	-12492.680586882867	-111.76057613523153	-11620.519284795038
45.42821332480542	15859.357117760199	15031.683366089577	20556.100506728526	19251.57073062991	22968.105959668206	21417.758926867355	25318.115524740162	23529.82564122415	29598.57722438022	27383.065936743624	0.20733163746169114	0.19975268772062868	-120.32691916104523	-12586.60653753858	-111.92377687609405	-11707.608319373336
45.701941162736816	15829.84985368083	15004.120742869974	20524.290828453028	19221.949291627523	22935.14505407035	21387.100246834358	25283.988774687234	23498.116260599563	29562.149098150225	27349.285082498056	0.20752857394243912	0.19994140952348055	-120.49944409400632	-12680.600707889535	-112.08153024762578	-11794.751734057907
45.97731834859046	15800.06329704699	14976.300003278137	20492.223776171846	19192.08965840569	22901.938829771407	21356.214139828808	25249.627683056315	23466.189263634744	29525.503417190394	27315.3017212536	0.20772930808373632	0.20013376796301946	-120.66622807751992	-12774.662863764912	-112.2338885627687	-11881.949106573127
46.25435482051728	15769.995495090157	14948.219406492635	20459.898553750754	19161.991135930555	22868.487109658567	21325.100465587984	25215.032661404242	23434.045037924436	29488.641600440944	27281.117147196182	0.2079339173095165	0.2003298370803755	-120.82732830178429	-12868.792840911075	-112.3809043295405	-11969.200074290391
46.533060576550575	15739.64446162345	14919.877182030548	20427.31435332303	19131.653019223526	22834.789716954554	21293.759084715875	25180.204133065843	23401.683982181257	29451.565097868854	27246.732682944403	0.2081424807785224	0.20052969257187905	-120.98280219854496	-12962.990547843277	-112.52263025922002	-12056.504336694721
46.813445674966815	15709.008176186146	14891.271528978668	20394.47035484518	19101.074592971618	22800.84647502393	21262.189858517842	25145.142533196326	23369.10650628151	29414.275390892566	27212.14967993888	0.20835507942896053	0.20073341183152296	-121.13270745213231	-13057.2559689302	-112.65911927610432	-12143.861658071168
47.09552023464871	15678.084583163462	14862.400615202272	20361.365725637548	19070.2551311243	22766.65720717097	21230.392648827827	25109.84830881162	23336.313031309153	29376.77399281452	27177.369518838703	0.20857179602451292	0.20094107399470967	-121.27710201042646	-13151.589167514816	-112.79042452682916	-12231.271870216355
47.37929443545016	15646.871590881437	14833.262576531388	20327.999619909973	19039.193896477333	22732.22173642973	21198.367317828877	25074.32191882754	23303.30398959908	29339.06244926295	27142.393609926425	0.20879271520175718	0.2011527599833323	-121.41604409595311	-13245.990289156325	-112.91659939008241	-12318.734875254799
47.66477851856398	15615.367070675458	14803.855515923098	20294.37117827117	19007.890140242172	22697.53988534496	21166.11372786566	25038.56383409665	23270.079824778455	29301.142338641796	27107.22339352061	0.20901792351904394	0.20136855255223424	-121.54959221783065	-13340.459565011784	-113.03769748679042	-12406.250648566056
47.951982786891236	15583.568855932195	14774.177502599769	20260.479527221967	18976.343101601233	22662.61147574453	21133.631741249672	25002.574537443677	23236.640991807017	29263.01527259031	27071.860340397274	0.2092475095068857	0.20158853633709928	-121.67780518405198	-13434.997315355577	-113.15377269082819	-12493.819241855294
48.24091760541319	15551.4747411034	14744.226571161746	20226.323778631086	18944.55200724768	22627.436328502008	21100.92122005579	24966.354523698355	23202.9879570153	29224.682896451395	27036.305952219307	0.20948156371990867	0.2018127979038235	-121.8007421145303	-13529.60395325441	-113.26487914031895	-12581.440786342602
48.53159340156531	15519.082480691266	14714.000720674196	20191.90302919343	18912.516070909915	22592.014263289897	21067.982025910802	24929.904299726593	23169.121198141554	29186.1468897499	27000.56176197521	0.20972017879043278	0.20204142579942325	-121.91846245346824	-13624.279988271184	-113.37107124819886	-12669.115495970007
48.82402066561362	15486.38978820419	14683.497913727177	20157.21635987015	18880.234492859963	22556.345098322872	21034.814019773246	24893.224384459383	23135.04120436698	29147.408966680938	26964.62933442698	0.20996344948372717	0.20227451060453358	-122.03102598412806	-13719.026030496694	-113.47240371510998	-12756.843670916278
49.11820995103327	15453.394335081499	14652.716075467391	20122.262835309077	18847.70645940455	22520.42865008999	21001.417061703585	24856.315308918798	23100.748476348457	29108.470876607626	26928.51026656672	0.21021147275501811	0.2025121449875587	-122.1384928424668	-13813.842794593424	-113.56893154114368	-12844.625701094512
49.41417187488941	15420.093749587139	14621.653092601899	20087.041503246157	18814.931142359543	22484.264733076838	20967.791010625795	24819.17761624238	23066.243526250288	29069.3344045704	26892.20618808391	0.2104643478083021	0.20275442376053435	-122.24092353188462	-13908.731104010716	-113.66071003848629	-12932.462069820147
49.71191711822035	15386.485615670226	14590.306812371507	20051.55139388579	18781.9076985057	22447.85315947572	20933.935724078405	24781.811861704133	23031.526877773027	29030.001371806105	26855.718761841763	0.21072217615703698	0.20300144393676417	-122.33837893923919	-14003.691895500757	-113.7477948455271	-13020.35335773509
50.01145642642306	15352.567471791914	14558.675041493754	20015.791519260052	18748.635269025923	22411.19373888427	20899.85105795561	24744.218612733028	22996.59906618043	28990.473636278617	26819.04968436412	0.21098506168678446	0.2032533047902992	-122.4309203500743	-14098.726223600097	-113.83024193964957	-13108.300246682018
50.3128006096408	15318.336809717688	14526.755545074288	19979.760872566207	18715.112978923364	22374.286277992254	20865.536866238104	24706.39844892898	22961.460638324483	28950.753093221247	26782.200686333334	0.21125311071987032	0.2035101079173288	-122.51860946582747	-14193.835265493952	-113.90810765243805	-13196.30352394702
50.61596054315354	15283.791073272994	14494.546045484916	19943.45842748052	18681.339936418626	22337.13058025478	20830.99300071205	24668.35196207484	22926.11215266704	28910.84167568985	26745.173533097983	0.21152643208214741	0.20377195729955444	-122.60150842084113	-14289.02032593079	-113.98144868420786	-13284.364086516667
50.9209471677702	15248.927657062297	14462.044221208444	19906.8831374493	18647.315232327037	22299.72644555343	20796.21931067766	24630.079756146337	22890.55417930016	28870.741355129543	26707.970025193164	0.21180513717193353	0.2040389593696228	-122.67967980040703	-14384.282842427492	-114.05032211967045	-13372.482945587952
51.22777149022361	15213.743905148913	14429.247705647627	19870.033934954135	18613.037939413058	22262.0736698424	20761.215642644704	24591.582447317363	22854.78729996237	28830.454141952236	26670.5919988708	0.2120893400312179	0.20431122307869676	-122.75318665939994	-14479.624390617013	-114.11478544394777	-13460.661231218837
51.53644458356769	15178.23710969578	14396.154085898705	19832.909730752697	18578.507111723302	22224.17204478165	20725.98184001677	24552.860663962994	22818.812108053487	28789.982086128835	26633.041326643466	0.21237915741921037	0.20458885996624776	-122.82209254157351	-14575.046689842828	-114.17489655939426	-13548.900197184645
51.84697758757708	15142.404509564301	14362.760901486545	19795.509413091702	18543.72178389499	22186.021357353868	20690.51774276145	24513.915046657403	22782.62920864506	28749.327277792865	26595.319917838857	0.21267470888833878	0.2048719842321512	-122.8864615003913	-14670.55160905514	-114.23071380351757	-13637.201226089615
52.15938170914916	15106.243288871205	14329.065643061645	19757.831846893077	18508.680970440877	22147.62138946687	20654.823187067937	24474.746248168816	22746.239218488623	28708.491847859153	26557.429719168078	0.21297611686278167	0.20516071281117998	-122.94635811921762	-14766.141172777861	-114.2822959664336	-13725.565834540408
52.47366822270851	15069.75057550116	14295.065751056642	19719.875872910987	18473.38366500847	22108.971917539413	20618.89800499019	24435.35493344973	22709.642766020123	28667.477968655872	26519.372715306374	0.21328350671963517	0.2054551654499863	-123.00184753349458	-14861.81756746117	-114.32970231007494	-13813.995678668376
52.789848470613855	15032.923439574062	14260.75861430147	19681.640306859183	18437.82883961315	22070.072712070458	20582.742024075742	24395.741779622997	22672.840491361032	28626.287854571354	26481.150929487514	0.21359700687282288	0.20575546478667256	-123.05299545398157	-14957.58314811252	-114.37299258826897	-13902.492559873499
53.107933863567155	14995.758891864962	14226.14156859527	19643.12393850691	18402.015443843662	22030.923537190392	20546.35506697889	24355.907475962762	22635.833046315263	28584.92376271537	26442.766424111564	0.21391674885985623	0.2060617364330469	-123.09986818973994	-15053.440445064567	-114.412227066583	-13991.058430700097
53.42793588102576	14958.25388217595	14191.211895234366	19604.32553074322	18365.94240403977	21991.524150194946	20509.736951058825	24315.852723871358	22598.62109436299	28543.387993596745	26404.22130136773	0.21424286743155876	0.20637410905968265	-123.14253267304593	-15149.392171152867	-114.44746654396295	-14079.695401065052
53.74986607161648	14920.405297657075	14155.966819493618	19565.243818606905	18329.608622439653	21951.874301058975	20472.88748796033	24275.57823684988	22561.205310649195	28501.682891815573	26365.517703870824	0.21457550064486955	0.20669271448387794	-123.18105648555502	-15245.441229196265	-114.47877237520879	-14168.405744740274
54.073736053552395	14882.209961075849	14120.403509060716	19525.877508282214	18293.012976297232	21911.973731931354	20435.806483178112	24235.0847404643	22523.586381968817	28459.81084677284	26326.65781531381	0.21491478995886001	0.2070176877606476	-123.21550788411696	-15341.590719661675	-114.50620649343182	-14257.191906005144
54.399557515052166	14843.664629032655	14084.519072420964	19486.225276057903	18256.15431696718	21871.822176608766	20398.49373560274	24194.372972305227	22485.76500674664	28417.774293396367	26287.643861135424	0.21526088033408308	0.20734916727685934	-123.24595582954498	-15437.843948849011	-114.5298314348729	-14346.056506745983
54.727342214761876	14804.765990120588	14048.31055719107	19446.285767248486	18219.03146895673	21831.41935998788	20360.94903704797	24153.443681941655	22447.741895012336	28375.575712883965	26248.478109203857	0.2156139203354015	0.20768729484864443	-123.27247001516662	-15534.204437260516	-114.54971036357165	-14435.00235371152
55.057101982179326	14765.510663027935	14011.77494840042	19406.057595076476	18181.643228943158	21790.764997495466	20323.172171758815	24112.297630868565	22409.517768370657	28333.21763346505	26209.162870517455	0.21597406223843005	0.20803221582222167	-123.2951208967861	-15630.675928371958	-114.56590709730881	-14524.032446118072
55.38884871808102	14725.895194581086	13974.90916671764	19365.53933951355	18143.988364755078	21749.858794494805	20285.162915899175	24070.935592447557	22371.093359965867	28290.70263118024	26169.700499922215	0.2163414621397454	0.2083840791782675	-123.31397972515333	-15727.262397923041	-114.57848613573879	-14613.149983716197
55.722594394951685	14685.916057725652	13937.710066620379	19324.729546078783	18106.065614315987	21708.70044566733	20246.921037017823	24029.35835183992	22332.46941444006	28248.033330679624	26130.09339684644	0.21671628007102092	0.20874303763998786	-123.32911857792715	-15823.968063373584	-114.58751268794367	-14702.358374980744
56.058351057416104	14645.569649444658	13900.174434507317	19283.626724593447	18067.873684549675	21667.28963436971	20208.446293493307	23987.566705933237	22293.64668788633	28205.21240604178	26090.34400605486	0.21709868011724787	0.20910924778503448	-123.34061039398512	-15920.797393911984	-114.59305270210461	-14791.661245784722
56.39613082267415	14604.852288610158	13862.298986748896	19242.229347888715	18029.411250244088	21625.626031963242	20169.738433954677	23945.561463258826	22254.625947794422	28162.242581611645	26050.45481842011	0.21748883053921597	0.20948287016144004	-123.34852900985061	-16017.75512097124	-114.59517289710493	-14881.06244853232
56.7359458809379	14563.760213767258	13824.080367675813	19200.5358504658	17990.676952873408	21583.70929711605	20130.79719667869	23903.343443901475	22215.40797299011	28119.12663285996	26010.428371714283	0.21788690390043614	0.20986406940772945	-123.35294919621083	-16114.84624902904	-114.59394079406411	-14970.566071511712
57.07780849587155	14522.289580847622	13785.515147502607	19158.54462710595	17951.66939937605	21541.539075076173	20091.622308961796	23860.91347940017	22175.9935535673	28075.86738726404	25970.267251420348	0.21829307719869082	0.2102530143773908	-123.3539466970251	-16212.076067014132	-114.58942475010917	-15060.176448783372
57.42173100503407	14480.436460810206	13746.599820184025	19116.2540314282	17912.387160886617	21499.114996914206	20052.213486465706	23818.272412639333	22136.383490812397	28032.467725210518	25929.974091563985	0.21870753200241116	0.21064987826789183	-123.35159827005918	-16309.4501601886	-114.58169399355756	-15149.898170487955
57.7677258203244	14438.19683720668	13707.330801201988	19073.66237439279	17872.828771420176	21456.4366787344	20012.570432535606	23775.421097730312	22096.578597120686	27988.93058092106	25889.551575566686	0.21913045459209282	0.2110548387544317	-123.34598172944607	-16406.97442259593	-114.57081866063163	-15239.736093632877
58.115805428429454	14395.566603668845	13667.704425280379	19030.767922747684	17832.99272650635	21413.503720852346	19972.692837489434	23732.36039988208	22056.57969590392	27945.258943401135	25849.002437120478	0.21956203610696426	0.21146807812864143	-123.33717598941075	-16504.655069978442	-114.55686983330452	-15329.69535328867
58.465982391274686	14352.541561315937	13627.716944025811	18987.568897416553	17792.877481772055	21370.315706938665	19932.58037787768	23689.09119526148	22016.38762148945	27901.45585741383	25808.329461085803	0.22000247269713494	0.2118897834424333	-123.32526111057086	-16602.498653366696	-114.53991957941253	-15419.781374372542
58.818269346477535	14309.11741607813	13587.36452349076	18944.063471824436	17752.481451469277	21326.872203125797	19892.232715711165	23645.614370841104	21976.003219009093	27857.524424477622	25767.535484411794	0.22045196568147388	0.21232014665724372	-123.31031834811802	-16700.51207326306	-114.52004099426631	-15509.999883936252
59.172679007803275	14265.289775934474	13546.643241657388	18900.249770159808	17711.80300694706	21283.172757077682	19851.649497656734	23601.930824235515	21935.427344278603	27813.46780389092	25726.623397081446	0.22091072171145965	0.21275936479888466	-123.29243020225476	-16798.702594502363	-114.49730824437574	-15600.356924058404
59.52922416562417	14221.054148061177	13505.549085838189	18856.125865568825	17670.84047506368	21239.216897019	19810.830354197773	23558.041463523514	21894.660863665602	27769.289213781838	25685.59614308034	0.22137895294127438	0.2132076401182712	-123.27168047041414	-16897.077861713246	-114.47179661250266	-15690.85886523081
59.887917687380885	14176.40593588863	13464.077949991854	18811.689778280645	17629.59213653833	21195.004130724144	19769.774898760003	23513.947207057856	21853.704653947323	27724.991932186924	25644.45672139232	0.2218568772044186	0.21366518025827083	-123.24815430220042	-16995.64591556508	-114.44358254531835	-15781.512420447078
60.24877251804685	14131.340436062519	13422.22563194985	18766.939473658687	17588.05622423753	21150.53394446175	19728.482726798546	23469.648983259103	21812.559602155216	27680.579298156485	25603.20818702002	0.22234471819714116	0.2141321984269603	-123.2219382570438	-17094.415209795814	-114.41274370324754	-15872.324659965001
60.6118016805955	14085.852835307163	13379.987830552027	18721.872860176532	17546.23092139536	21105.805801894767	19686.953414846656	23425.14773039504	21771.226605407795	27636.054712890145	25561.853652033573	0.22284270566899056	0.21460891357756814	-123.19312036381234	-17193.394628944807	-114.37935901203673	-15963.303026662674
60.97701827647021	14039.938207186844	13337.360142686975	18676.487787313712	17504.114359763134	21060.819142932472	19645.186519522656	23380.44439634315	21729.706570729482	27591.421640901583	25520.39628664658	0.22335107562081596	0.21509555059541488	-123.16179018375988	-17292.593507015146	-114.34350871722927	-16054.455352222081
61.34443548605718	13993.591508762305	13294.33806023455	18630.782043368796	17461.704617686366	21015.573382533174	19603.18157649424	23335.53993833622	21688.000414855644	27546.68361121459	25478.83932032135	0.22387007051055405	0.21559234049216477	-123.12803887612608	-17392.021646973677	-114.3052744409797	-16145.789874025155
61.71406656916102	13946.807577138492	13250.916966906552	18584.753353185308	17418.999718105028	20970.06790945445	19560.93809939723	23290.43532268923	21646.109064022097	27501.844218590424	25437.186042903362	0.22439993946716524	0.2160995206077222	-123.09195926638131	-17491.68934113765	-114.26473924106176	-16237.31525282003
62.085924865483435	13899.581125900593	13207.092134982879	18538.399375787638	17375.99762647465	20924.302084949493	19518.455578707697	23245.131524507742	21604.033453739477	27456.907124788806	25395.439805787188	0.22494093851309763	0.21661733482013343	-123.05364591822945	-17591.607392621227	-114.22198767319423	-16329.040591299534
62.46002379510434	13851.906741433728	13162.858721938359	18491.717701921454	17332.696248603377	20878.275241405456	19475.733480563795	23199.629527374756	21561.774528549777	27411.876059861508	25353.604023112985	0.22549333079567072	0.2171460337638577	-123.01319520895777	-17691.787137797568	-114.17710585628083	-16420.975453581195
62.83637685896657	13803.778879123505	13118.211766957636	18444.70585149572	17289.09342840245	20831.98668092255	19432.771245536223	23153.93032301677	21519.333241765697	27366.75482348171	25311.68217299633	0.2260573868278079	0.21768587505680365	-122.97070540750065	-17792.240469759796	-114.13018153998564	-16513.12988552358
63.21499763936286	13755.19185943288	13073.146187333567	18397.361270920952	17245.186945545436	20785.435673829987	19389.568287344016	23108.034910946495	21476.710555190744	27321.54728630873	25269.677798791297	0.22663338473855238	0.21823712353654173	-122.92627675725089	-17892.97986305179	-114.08130417636494	-16605.514436164405
63.59589980042612	13706.13986385166	13027.65677474541	18349.68133033929	17200.97451303221	20738.62145713605	19346.123991513214	23061.94429808131	21433.907438819206	27276.25739138966	25227.59451038816	0.22722161053383602	0.21880005150612616	-122.88001156198516	-17994.018399510067	-114.0305649942784	-16698.14018010581
63.979097088622495	13656.616930714601	12981.738191412745	18301.663320741492	17156.453774653495	20691.543232909185	19302.437713975785	23015.659498336136	21390.92487051499	27230.88915559933	25185.435985546872	0.22782235836799233	0.21937493898998875	-122.83201427620952	-18095.36979541974	-113.97805707762018	-16791.0187410512
64.36460333324754	13606.61695088375	12935.38496612081	18253.304450965494	17111.62230235109	20644.200166586368	19258.50877960551	22969.181532188868	21347.763835667713	27185.44667111911	25143.205971267183	0.22843593082653055	0.2199620740003835	-122.78239159969235	-18197.048429991584	-113.92387544712983	-16884.162316483445
64.75243244692527	13556.13366329114	12888.591490113138	18204.60184457119	17066.477593469284	20596.591385205593	19214.33648068813	22922.51142621716	21304.425326824974	27139.934106956458	25100.9082851969	0.22906263922072156	0.22056175281489163	-122.73125257683205	-18299.069375309628	-113.86811714641954	-16977.583703606855
65.14259842611021	13505.160650337064	12841.352012846784	18155.55253658536	17021.017067891877	20548.715975557996	19169.920075321854	22875.65021260413	21260.91034329892	27094.355710505417	25058.546817078655	0.22970280389456774	0.22117428026552996	-122.6787087003213	-18401.448427693453	-113.81088133176672	-17071.29632653203
65.53511535159264	13453.691333140194	12793.660637606119	18106.153470111392	16975.238065060254	20500.57298225668	19125.25878574568	22828.598928612282	21217.21989074634	27048.715809150737	25016.125530237696	0.23035675454477217	0.2217999700400234	-122.62487402022452	-18504.20214070333	-113.7522693665378	-17165.31426486885
65.92999738900669	13401.718966634367	12745.51131696988	18056.40149279637	16929.13784086587	20452.16140571661	19080.351796590672	22781.35861602221	21173.3549807195	27003.01881191509	24973.64846311029	0.23102483055434733	0.22243914499584846	-122.56986525838147	-18607.347859800793	-113.69238492021395	-17259.652283761185
66.32725878934137	13349.236634508343	12696.897848127588	18006.29335315	16882.713564412352	20403.480200042624	19035.198253051607	22733.93032053556	21129.31663018728	26957.26921115254	24931.11973081556	0.2317073813405463	0.2230921374876744	-122.51380192802753	-18710.90375874145	-113.63133407206624	-17354.325865427032
66.72691388945532	13296.237243983147	12647.81386803963	17955.825696707197	16835.962314639874	20354.52827081939	18989.797258973646	22686.31509113857	21085.105861023392	26911.47158428785	24888.543526770627	0.23240476671783575	0.22375928970887682	-122.45680645971152	-18814.88887785189	-113.56922542017492	-17449.351242325734
67.12897711259382	13242.713520423404	12598.252848437016	17904.995062028007	16788.881076806363	20305.304472799664	18944.147874850874	22638.5139794252	21040.72369946105	26865.63059560461	24845.92412435177	0.23311735727666938	0.22444095404782924	-122.39900433345974	-18919.323164312635	-113.50617019586207	-17544.745432063006
67.53346296890952	13188.658001776977	12548.208090654884	17853.797876525772	16741.46673881744	20255.80760748412	18898.249115730927	22590.528038875815	20996.171175510473	26819.750998081825	24803.26587860134	0.23384553477887077	0.22513749345972023	-122.34052421717934	-19024.227514443453	-113.44228238358482	-17640.526274034753
67.94038605598601	13134.06303283961	12497.672720295728	17802.230452116866	16693.716087399196	20206.036420588916	18852.09994902227	22542.358324090663	20951.44932233871	26773.837635282474	24760.57322798372	0.23458969257047607	0.22584928185468983	-122.28149811225376	-19129.623818256427	-113.37767884713321	-17736.71246804064
68.3497610593647	13078.9207593386	12446.63968171614	17750.28898068155	16645.625804104573	20155.98959939307	18805.699292197343	22494.005889972934	20906.559175607355	26727.895443292968	24717.85069618955	0.23535023601293306	0.22657670450312276	-122.22206150665443	-19235.535006335936	-113.31247946214353	-17833.32361490233
68.7616027530747	13023.223121832427	12395.101732333047	17697.969529328573	16597.19246114691	20105.665769961397	18759.0460103879	22445.47179086083	20861.50177276769	26681.92945271762	24675.102893991876	0.23612758293362254	0.22732015845898554	-122.16235353505544	-19341.985099097714	-113.24680725492362	-17930.380259163678
69.17592600016614	12966.961849420715	12343.051436743282	17645.26803545248	16548.41251705077	20055.063494234844	18712.13891386535	22396.757079603365	20816.27815230867	26635.944790727433	24632.3345211539	0.23692216409670205	0.22808005300214462	-122.10251714806873	-19448.999258789234	-113.1807885490889	-18027.903934156988
69.59274575324658	12910.128453260942	12290.481160651982	17592.180301574328	16499.282312111933	20004.181266982097	18664.976755400927	22347.862806577752	20770.889352956125	26589.946683166123	24589.55036839089	0.23773442369535594	0.22885681010066905	-122.04269928981375	-19556.60384420585	-113.11455311931422	-18125.917209413834
70.01207705502031	12852.714219887195	12237.383064604186	17538.701989954592	16449.79806365656	19953.01751260443	18617.558227498666	22298.790018643696	20725.336412819066	26543.94045671387	24546.755319387048	0.2385648198665756	0.2296508648941629	-121.98305108394925	-19664.82646824466	-113.04823435270009	-18224.44374056114
70.43393503883172	12794.71020432755	12183.749097515049	17484.82861696773	16399.95586109028	19901.57058178697	18569.88195949521	22249.539758032024	20679.620368481024	26497.93154111192	24503.954352870092	0.2394138252296904	0.23046266619925682	-121.92372803044782	-19773.696058704052	-112.98196941921924	-18323.508322017733
70.85833492921113	12736.10722301528	12129.570989992735	17430.55554722516	16349.751660725426	19849.83874798628	18521.946514517775	22200.11306116141	20633.742254030974	26451.925471447197	24461.15254474304	0.2402819274499199	0.2312926770384362	-121.8648902119312	-19883.242922295816	-112.9158994506397	-18423.13694248302
71.2852920424243	12676.895846491605	12074.840247450175	17375.877987435997	16299.181280376928	19797.820203747655	18473.750386294476	22150.51095738117	20587.703100032373	26405.9278905015	24418.355070277492	0.24116962982830573	0.232141375193478	-121.8067025104865	-19993.498812073376	-112.85016972838275	-18523.356843379326
71.71482178702524	12617.066391895627	12019.548142999856	17320.79097999052	16248.240393713744	19745.51305684084	18425.29199580731	22100.734467633247	20541.50393242422	26359.944551164404	24375.567206367672	0.24207745191947358	0.2330092537848199	-121.74933483706991	-20104.49699874688	-112.78492988249491	-18624.196580686606
72.14693966441222	12556.608915239121	11963.68571012746	17265.28939625343	16196.924524354088	19692.915326205202	18376.569687779847	22050.784603029315	20495.145771350857	26313.981318912673	24332.794333848116	0.24300593017875147	0.23389682187829777	-121.69296237198068	-20216.27234575292	-112.72033410012955	-18725.686090023722
72.58166126938723	12495.513203463826	11907.243735140028	17209.36792955195	16145.229039691416	19640.02493769375	18327.581726990597	22000.662363337477	20448.62962991571	26268.044174357867	24290.041939876453	0.24395561864027596	0.23480460512074972	-121.63776581868296	-20328.86138857389	-112.65654134566648	-18827.856755418237
73.01900229071879	12433.768766279069	11850.212749384189	17153.021087842986	16093.149144437053	19586.839719604413	18278.326294401882	21950.36873537231	20401.95651285377	26222.139215863222	24247.315620382706	0.2449270896278215	0.23573314640610052	-121.58393167048416	-20442.30241835583	-112.59371559196734	-18930.74148181081
73.45897851170821	12371.364827779118	11792.583021231387	17096.243186043714	16040.679873865634	19533.357397987722	18228.80148309486	21899.904691283107	20355.12741511833	26176.27266223274	24204.62108258778	0.24592093450019273	0.2366830065736278	-121.53165249267477	-20556.635570394807	-112.53202606512787	-19034.374771787785
73.90160581075892	12308.290317838664	11734.344547825629	17039.028338006745	15987.816086746532	19479.575591716424	18179.005293998034	21849.271186731654	20308.143320374656	26130.45085547182	24161.96414759079	0.24693776443314486	0.2376547651402313	-121.48112721938014	-20671.902917515952	-112.47164750201773	-19138.79280656576
74.34690016194996	12244.533863288008	11675.487046592258	16981.370448123413	15934.552457946762	19425.491807305865	18128.935631399676	21798.469158954853	20261.00519939663	26084.68026362393	24119.350753029597	0.24797821123992056	0.23864902106863714	-121.43256146598651	-20788.14856865583	-112.41276042133177	-19244.033531490248
74.79487763561212	12180.083778868357	11615.999946504557	16923.263202534414	15880.883470686764	19371.103433469187	18078.59029823019	21747.49952470269	20213.714008358183	26038.967483682703	24076.78695581404	0.24904292823262775	0.2396663935735954	-121.38616785983322	-20905.418773252517	-112.35555141058285	-19350.136746584903
75.24555439890803	12114.928057970083	11555.872379107204	16864.70005992819	15826.803408431671	19316.407735393077	18027.966991102097	21696.363178044357	20166.270687013577	25993.319244582253	24034.27893493492	0.2501325911268277	0.2407075229682691	-121.34216638820726	-21023.76203147834	-112.30021342812324	-19457.144202180207
75.6989467164156	12049.05436315742	11495.093169295682	16805.6742419051	15772.306346398489	19261.40184871771	17977.06329509339	21645.060988033572	20118.676156758615	25947.74241026694	23991.83299434974	0.2512478989918714	0.24177307155315025	-121.3007847659137	-21143.229210877325	-112.24694612222083	-19565.099700102117
76.15507095071504	11982.450016484961	11433.650825852154	16746.178722884913	15717.386142659172	19206.082773203903	17925.8766782595	21593.593796223828	20070.931318565206	25902.24398284229	23949.455565947443	0.2523895752496688	0.2428637245499972	-121.26225882309518	-21263.873669739813	-112.19595616774677	-19674.049200720154
76.61394356297929	11915.101989612638	11371.53353173909	16686.206219533433	15662.036428817899	19150.44736606931	17874.404485858104	21541.962414023685	20023.037050780567	25856.831105808615	23907.1532125934	0.25355836872477777	0.24398019108345742	-121.22683291519206	-21385.751387742348	-112.14745762221719	-19784.040936325677
77.07558111356816	11846.99689372763	11308.729134153255	16625.74917968251	15606.250600239748	19094.492334973875	17822.643934269465	21490.167619880984	19974.994206781736	25811.511067378327	23864.932631256244	0.2547550547488871	0.24512320521321457	-121.1947603555127	-21508.921104184352	-112.10167230148	-19895.125531101134
77.54000026262605	11778.120969284591	11245.225134344626	16564.79977071728	15550.021805807179	19038.21423063471	17770.59210459524	21438.210156285317	19926.80361247627	25766.29130387928	23822.800656218675	0.25598043632296935	0.24629352701969415	-121.16630387234181	-21633.44446437992	-112.05883017680026	-20007.356128196232
78.00721777068286	11708.460075576886	11181.008677205766	16503.349867401645	15493.342937178466	18981.60943904771	17718.24593591578	21386.090726575763	19878.466063637945	25721.179403244554	23780.764262373148	0.2572353453406152	0.24749194374656538	-121.14173609235513	-21759.386174806394	-112.01916979492671	-20120.78852442
78.47725049925933	11637.999680154966	11116.066540639591	16441.39103911213	15436.20661752136	18924.67417329285	17665.60221818607	21333.80999154115	19829.982323066666	25676.183108590376	23738.83056860428	0.2585206438763088	0.24871927100351435	-121.12134005105327	-21886.814167383127	-111.98293872167051	-20235.48131288588
78.95011541147531	11566.724848111238	11050.385124715905	16378.914536448872	15378.60518969384	18867.40446489855	17612.657584748715	21281.368565798948	19781.353117560662	25631.310321883648	23697.00684125964	0.25983722554264094	0.2499763540329815	-121.10540973333627	-22015.79977376433	-111.95039401183021	-20351.496034374926
79.42582957266194	11494.620231253273	10983.950440628578	16315.911277189285	15320.530703841137	18809.796154737604	17559.408504440093	21228.767013936817	19732.579134687257	25586.569107698844	23655.300497709202	0.2611860169207701	0.2512640690448362	-121.09425064448442	-22146.417909998447	-111.92180270567042	-20468.89733772725
79.90441015097758	11421.67005719275	10916.748099469778	16252.371831550454	15261.974904378376	18751.844883427937	17505.851273266406	21176.005846402248	19683.661019339874	25541.967697067284	23613.719109996553	0.26256797906872015	0.25258332462323374	-121.08818041479753	-22278.747272479814	-111.89744235480248	-20587.753150083125
80.38587441802741	11347.858118379814	10848.763300838811	16188.286406721125	15202.929216323655	18693.546081206074	17451.98200562153	21123.085515120783	19634.59937006438	25497.514491416816	23572.27040858052	0.2639841091124469	0.25393506321019715	-121.08752943959917	-22412.87054584874	-111.87760157892262	-20708.134857531637
80.87023974948666	11273.167761119841	10779.980821309045	16123.644830625577	15143.384730947571	18634.894957243083	17397.796625020426	21070.006408826495	19585.394735140977	25453.21806660525	23530.96228617077	0.2654354419249542	0.2553202626708019	-121.09264155651908	-22548.874623631127	-111.86258065519723	-20830.11749687232
81.35752362572781	11197.581874612688	10710.385002778285	16058.436534875933	15083.332190699863	18575.88648836674	17343.2908543164	21016.768848082353	19536.047608402307	25409.087177045058	23489.802801655587	0.26692305189911686	0.2567399379451825	-121.10387476288452	-22686.850842476822	-111.85269214272921	-20953.77995923953
81.8477436324513	11121.082880063292	10639.959740735027	15992.650536870613	15022.761973374978	18516.515407155246	17288.460205372	20963.37307997149	19486.558424771567	25365.130759922315	23448.80018412516	0.26844805482029654	0.2581951427929692	-121.12160197542107	-22826.895230914	-111.84826154400798	-21079.205206395593
82.34091746132043	11043.652719916854	10568.688472475797	15926.275420990707	14961.664075472816	18456.776189361357	17233.299968147643	20909.81927243392	19436.927555498787	25321.357939507066	23407.96283698819	0.2700116098452649	0.25968697163617027	-121.14621183569398	-22969.108773677144	-111.84962800649737	-21206.480500628706
82.83706291059936	10965.272847281974	10496.554165317179	15859.299318846593	14900.02809471137	18396.66304062689	17177.80519917295	20856.107508225843	19387.155303075648	25277.778031556696	23367.29934218415	0.27161492159444245	0.2612165615069565	-121.17810956345784	-23113.597692556214	-111.8571450661475	-21335.697649082635
83.33619788579601	10885.924215611818	10423.539304850541	15791.709888521713	14837.843211642894	18336.169882441354	17121.970709360452	20802.237778473343	19337.24189580451	25234.400547809822	23326.818464489297	0.2732592423649877	0.26278509410729384	-121.21771786149839	-23260.473744965624	-111.87118143599582	-21466.953263552394
83.83834040030794	10805.587268725005	10349.625883297247	15723.494292760031	14775.09817032494	18275.290337298517	17065.791051121254	20748.209975793266	19287.187481998466	25191.23520057119	23286.52915591779	0.27494587447282093	0.26439379798788015	-121.2654778749311	-23409.854541380424	-111.89212184271673	-21600.349036815576
84.34350857607244	10724.241931257131	10274.795388028602	15654.639176038578	14711.78125799256	18214.017712998706	17009.260504736947	20694.023886949315	19236.99212378477	25148.291907384526	23246.44056021568	0.27667617273229644	0.2660439508544169	-121.32185020928227	-23561.86388307484	-111.92036791459032	-21735.992036696058
84.85172064422062	10641.86759964708	10199.028790325665	15585.130640464797	14647.88028367654	18152.344986043026	16952.373063940802	20639.679185010944	19186.655790483772	25105.580795792215	23206.562017447606	0.2784515470828969	0.26773688200984724	-121.38731601053587	-23716.63212144142	-111.95633912405901	-21873.995019031223
85.36299494573534	10558.443133775269	10122.306534463987	15514.954220434442	14583.382555708562	18090.264784060753	16895.12242065662	20585.17542097897	19136.178351532388	25063.11220817858	23166.90306867415	0.28027346537303727	0.2694739749418687	-121.46237811105675	-23874.296540361363	-112.00047378805539	-22014.476760828402
85.87734993211305	10473.946849386544	10044.608527220864	15444.094855983132	14518.274858051647	18027.769367208348	16837.50194884154	20530.512014840297	19085.559568919638	25020.896706694675	23127.473460718626	0.282143456311856	0.27125667006572973	-121.54756224678204	-24035.001763417386	-112.05323013120142	-22157.562415199354
86.39480416602983	10388.356511446163	9965.91412791495	15372.53686475961	14452.543425389369	17964.850608472025	16779.504687372835	20475.688246009075	19034.799089097392	24978.945078258857	23088.283151019183	0.2840631126007179	0.2730864676331198	-121.64341834936567	-24198.90018748911	-112.11508741494617	-22303.383889436256
86.91537632201124	10301.649328597729	9886.202139104873	15300.26391254771	14386.173916906131	17901.49997280425	16721.123321917938	20420.703243111664	18983.896434329912	24937.26833963126	23049.34231256543	0.2860340942570659	0.2749649308187995	-121.75052191850045	-24366.152444636915	-112.18654713724936	-22452.080247890204
87.43908518710603	10213.801948910625	9805.450798087988	15227.258982257325	14319.151388684222	17837.708495016268	16662.350165719035	20365.555973065773	18932.850993438817	24895.877742554287	23010.661338913374	0.2880581321442748	0.27689368899753275	-121.86947548028911	-24536.92789435992	-112.26813430847324	-22603.798141575884
87.9659496615646	10124.79045712917	9723.637769360943	15153.504341303318	14251.460264641983	17773.466756345948	16603.177139221392	20310.24522940344	18881.662011900597	24854.78477895497	22972.25084927614	0.29013703172224004	0.2788744412249129	-122.00091013677593	-24711.40514823282	-112.36039880740827	-22758.692266182043
88.4959887595208	10034.590373660276	9640.740138223287	15078.981507285827	14183.084305931654	17708.764859612762	16543.59574846806	20254.76961978137	18830.328581247446	24814.001186200665	22934.121693683763	0.29227267703461524	0.28090895993672527	-122.14548721277242	-24889.77262925543	-112.46391682363719	-22916.925850662403
89.0292216096782	9943.176655565338	9556.734405729503	15003.671211882596	14114.00657871273	17643.59240286701	16483.597062178775	20199.127552619517	18778.849627720672	24773.5389524013	22896.284958207114	0.29446703494990517	0.28299909488271313	-122.30390000694388	-25072.229168420658	-112.57929239204532	-23078.671178594697
89.56566745600044	9850.523699852522	9471.596485219485	14927.553362858584	14044.209420210802	17577.938451431874	16423.17168742421	20143.317222802252	18727.223900119545	24733.41032174716	22858.75197023735	0.2967221596750329	0.2851467773118812	-122.47687565374144	-25258.984641111456	-112.70715902534903	-23244.11014458444
90.1053456584057	9756.605349401483	9385.301700687765	14850.607004095962	13973.674402969558	17511.79150823196	16362.309743801554	20087.336596373505	18675.44995678664	24693.627799873506	22821.53430381429	0.2990401975615034	0.2873540244278917	-122.66517710331937	-25450.260646065697	-112.84818145164354	-23413.43484830251
90.6482756934654	9661.394901889504	9297.82478728212	14772.810273541721	13902.382297197084	17445.13948229251	16301.000836009101	20031.183394149633	18623.526151663285	24654.20415923834	22784.643784992677	0.3014233922259758	0.28962294413464107	-122.86960522830304	-25646.291230156552	-113.00305746438607	-23586.848228932824
91.19447715510712	9564.86512213104	9209.139894258791	14694.140358967683	13830.313031104826	17377.96965528606	16239.2340247113	19974.855074169387	18571.450619345414	24615.152444500625	22748.092497236525	0.30387409000886406	0.2919557400937743	-123.09100106449841	-25847.323661979288	-113.17251989157558	-23764.564742767718
91.74396975532183	9466.988258289071	9119.220590760533	14614.57345143369	13757.44564913258	17310.268645995075	16176.997795577634	19918.34881289338	18519.221259064063	24576.485977883814	22711.89278682925	0.30639474579655224	0.29435471711773536	-123.33024819562343	-26053.61925792368	-113.35733869317664	-23946.811087258626
92.29677332487483	9367.736062467186	9028.039874826854	14534.084696340778	13683.758267948107	17242.022372548232	16114.280026369639	19861.661485057983	18466.83571750766	24538.218364506778	22676.057268285116	0.30898792923499907	0.29682228692392437	-123.58827529116388	-26265.45426443778	-113.55832319523506	-24133.826974865515
92.85290781402206	9267.079816247902	8935.570186094372	14452.648141958765	13609.228030106473	17173.216012279372	16051.067951941814	19804.78964208173	18414.29137039799	24500.363497663566	22640.598829746996	0.31165633136484283	0.29936097427774044	-123.86605880729621	-26483.12080036383	-113.77632446966527	-24325.865960207302
93.41239329322968	9164.99036180406	8841.783422698338	14370.236685309783	13533.831055249817	17103.83395904665	15987.34812701256	19747.7294889138	18361.585302723717	24462.93556403025	22605.530638352597	0.314402771710709	0.3019734235546435	-124.16462586206762	-26706.92786379112	-114.01223787003983	-24523.196324526332
93.97524995389855	9061.438139277088	8746.650962944648	14286.822015287165	13457.542388724552	17033.859777837857	15923.106386550035	19690.476859204988	18308.71428752765	24425.94904877481	22570.866145549353	0.3172302058602316	0.30466240575399267	-124.48505729598583	-26937.20240787603	-114.26700573366361	-24726.102021530736
94.54149810909283	8956.393231189517	8650.143692386411	14202.374552888094	13380.335947489812	16963.27615647588	15858.327803607674	19633.027188672513	18255.674763135685	24389.418740543602	22536.61909233614	0.32014173357139036	0.30743082600025223	-124.8284909300346	-27174.290490540676	-114.54162026110316	-24934.883689072914
95.11115819427312	8849.82541473858	8552.232037009866	14116.863388437992	13302.184463188307	16892.06485422495	15792.99664443112	19575.37548651915	18202.46280870613	24353.359736294733	22502.803514407162	0.3231406074501251	0.3102817315702871	-125.19612503439566	-27418.55850336468	-114.83712658544755	-25149.85973152425
95.68425076803395	8741.704222904222	8452.886003311622	14030.256215685178	13223.059422248205	16820.206647083764	15727.096320645935	19517.516304755452	18149.074117967666	24317.7874459449	22469.433747170013	0.32623024224388103	0.3132183204888735	-125.58922202119174	-27670.394485166296	-115.15462604380991	-25371.367477891035
96.26079651284576	8631.99901539868	8352.075226134535	13942.51926264738	13142.931002884345	16747.681269537472	15660.609338321516	19459.44370526246	18095.503971004102	24282.717596793733	22436.524430607817	0.3294142248007711	0.3162439507382902	-126.009112374908	-27930.209526104387	-115.49527966400274	-25599.764421047177
96.84081623580131	8520.67906058542	8249.769025221609	13853.617219095528	13061.768008866851	16674.46735252425	15593.517243692495	19401.15122441862	18041.74720393219	24248.16623768534	22404.0905139516	0.3326963247484654	0.31936215013195424	-126.45719883672245	-28198.439268845133	-115.86031188150992	-25835.42954410985
97.42433086936633	8407.71362960304	8145.9364715472175	13763.51316056591	12979.53779992609	16600.542357354236	15525.800565301693	19342.631835099037	17987.79817630506	24214.149742861293	22372.147260124097	0.33608050595175354	0.3225766269065591	-126.93496085755942	-28475.54551332444	-116.25101450108741	-26078.764740040526
98.01136147213543	8293.07210404585	8040.546464594457	13672.168468802085	12896.206218667467	16525.882505302456	15457.43875231403	19283.877905841688	17933.650736061594	24180.684815457105	22340.710249914395	0.3395709388130433	0.3258912810920894	-127.44395933631677	-28762.017932159826	-116.6687509186504	-26330.19633104792
98.60192922959182	8176.72409867514	7933.567821863934	13579.54274853894	12811.737513874094	16450.462702576744	15388.410108731232	19224.88115695622	17879.298181825838	24147.78849058679	22309.79538583646	0.34317201348585863	0.3293102167244984	-127.98584166147339	-29058.375904513057	-117.11496062116385	-26590.1766951303
99.1960554548718	8058.639600764368	7824.969382024957	13485.593740557282	12726.094260083393	16374.256460341692	15318.691723218564	19165.63261333296	17824.73322234392	24115.478137955022	22279.4188956196	0.3468883540777979	0.3328377549717585	-128.5623470726714	-29365.170476009604	-117.59116398071819	-26859.186006921344
99.79376158953411	7938.789127817747	7714.720123255037	13390.2772309587	12639.2372733362	16297.235809459695	15248.25939423578	19106.12255369086	17769.947932829964	24083.771463931924	22249.597335275725	0.35072483392640186	0.33647844825051304	-129.17531236082868	-29682.986453139223	-118.09896736118026	-27137.734100866597
100.39506920433367	7817.143905541898	7602.7892984554255	13293.546956635315	12551.125523011064	16219.371209586356	15177.087550141841	19046.34045598007	17714.933707971428	24052.68651301692	22220.347591679893	0.3546865920390676	0.34023709541769787	-129.82667792692882	-30012.44464114122	-118.64006855740627	-27426.3624653304
101.00000000000001	7693.676068094557	7489.146589180511	13195.354506941061	12461.71603967625	16140.631452234304	15105.149163920656	18986.274938630988	17659.6812113235	24022.24166861084	22191.686884594885	0.35877905079657246	0.34411875812936876	-130.1632482858109	-30180.16421068271	-118.9200264502043	-27573.266444036166
