# Supplementary material for: White matter micro- and macrostructure brain charts for the human lifespan
Source: Nature. 2026 May 13;655(8124):979–89. doi: 10.1038/s41586-026-10454-2 (PMC13391363; doi:10.1038/s41586-026-10454-2)
Supplement: Supplementary file 12 — Centiles trajectories of brain charts. SDT.T9.1–5 contain the brain charts for the global metrics; SDT.T9.6–509 contain the brain charts for the tract-specific metrics (unnormalized); and SDT.T9.510–1157 contain the brain charts for the tract-specific macrostructural metrics (normalized). Included in each table are the male and female centile trajectories for the 2.5th, 25th, 50th, 75th and 97.5th percentiles; the interquartile range normalized by the 50th centile; and the derivatives of the 50th centiles with respect to both age and log(age). Charts are sampled in logarithmically spaced intervals. Age is reported in years, while centile trajectory values are reported in metric-specific units: diffusivities in mm2 s−1, volume in mm3, surface area in mm2, average length in mm, and FA is dimensionless (unitless). [file 41586_2026_10454_MOESM12_ESM.zip › plotted_curves/SDT.T9.11-AF_left_surface_area_curve_metrics.csv]

ages	male_0.025th_percentile	female_0.025th_percentile	male_0.25th_percentile	female_0.25th_percentile	male_0.5th_percentile	female_0.5th_percentile	male_0.75th_percentile	female_0.75th_percentile	male_0.975th_percentile	female_0.975th_percentile	male_normalized_quantile_range	fwmale_normalized_quantile_range	male_median_centile_d_age	male_median_centile_d_log_age	female_median_centile_d_age	female_median_centile_d_log_age
0.25	12027.734903373475	11724.989845293836	16937.35800937144	16278.721151761443	19287.254057929473	18457.15072036298	21440.79138596369	20457.335532339228	25043.26251043212	23814.15799053266	0.23349271819960163	0.2263954195252737	17145.626490079034	9899.521522634093	16408.03338424649	9473.65088848953
0.25150637576242696	12043.798718509404	11740.651729840258	16960.024991321498	16300.507720056727	19313.081814105753	18481.867384162102	21469.515036657063	20484.741837193516	25076.828248087233	23846.076189861917	0.23349406835950728	0.2263967179378442	17121.52016545087	9915.30178858107	16384.965021790937	9488.752836886328
0.2530218281966045	12059.913510442128	11756.363329042048	16982.764160039555	16322.363676998897	19338.991911405363	18506.662849636657	21498.330327660362	20512.235580386667	25110.501162572236	23878.096304493538	0.23349542666480497	0.2263980241834918	17073.181094379164	9946.883816287853	16338.707319676876	9518.977311518509
0.25454641199404576	12076.079345976752	11772.124708199904	17005.5756129923	16344.289116340415	19364.984461993026	18531.537224161406	21527.23738455186	20539.816881748975	25144.2814017404	23910.218475012745	0.23349679316469718	0.22639933830952966	17024.880017786287	9978.50871747639	16292.485978419892	9549.242828802671
0.2560801821758082	12092.296291508532	11787.935932216342	17028.459447096713	16366.284131305902	19391.059577417025	18556.490614521357	21556.236332231678	20567.48586046368	25178.169112662436	23942.44284126037	0.2334981679086814	0.22640066036355672	16976.61737385206	10010.176254735794	16246.301417352632	9579.549161669798
0.25762319409447826	12108.564413019025	11803.797065592165	17051.415758714837	16388.348814587418	19417.21736860327	18581.523126906424	21585.32729491539	20595.242635061157	25212.164441619017	23974.769542326147	0.2334995509465572	0.22640199039346084	16928.393598185852	10041.886188628152	16200.154053356498	9609.896081116982
0.2591755034361701	12124.88377607297	11819.708172423208	17074.444643649607	16410.48325834016	19443.457945850663	18606.63486690669	21614.510396128826	20623.087323413656	25246.26753409488	24007.198716542644	0.23350094232842428	0.22640332844742028	16880.20912390109	10073.638277736958	16154.044300866313	9640.28335621627
0.2607371662225343	12141.254445814553	11835.669316396834	17097.54619713979	16432.687554177766	19469.78141882541	18631.82593950708	21643.78575870184	20651.020042729488	25280.47853477154	24039.73050147861	0.23350234210468715	0.22640467457390387	16832.064381436445	10105.432278537191	16107.972571817227	9670.710754056461
0.2623082388127803	12157.676486963917	11851.680560788509	17120.72051385531	16454.961793167775	19496.1878965557	18657.09644908236	21673.153504762493	20679.040909547486	25314.797587520625	24072.365033932532	0.2335037503260542	0.226406028821675	16783.95979866851	10137.267945457716	16061.939275665209	9701.17803975381
0.2638887779057103	12174.149963813554	11867.741968458295	17143.967687892375	16477.306065826953	19522.677487426357	18682.446499391837	21702.613755731054	20707.150039731227	25349.224835396908	24105.10244992605	0.23350516704354154	0.2264073912397911	16735.89580088295	10169.14503085753	16015.944819384255	9731.684976443183
0.26547884054176485	12190.674940224795	11883.853601847444	17167.28781276872	16499.720462116744	19549.250299173385	18707.87619357431	21732.166632314118	20735.34754846348	25383.760420631537	24137.942884697506	0.23350659230847418	0.22640876187760794	16687.872810733505	10201.063284975942	15969.989607431926	9762.23132523289
0.2670784841050822	12207.251479624008	11900.01552297472	17190.68098141854	16522.20507143838	19575.90643887836	18733.38563414256	21761.812254498323	20763.633550240174	25418.40448462476	24170.886472695012	0.23350802617248798	0.2264101407847801	16639.89124826342	10233.022455949802	15924.074041780084	9792.816845227499
0.26868776632556873	12223.879644999159	11916.227793433012	17214.147286187792	16544.7599826284	19602.64601296307	18758.9749229784	21791.55074154456	20792.00815886488	25453.157167939236	24203.933347570113	0.23350946868753175	0.22641152801126174	16591.951530923136	10265.022289803252	15878.198521918617	9823.441293509211
0.2703067452809827	12240.55949889596	11932.490474385648	17237.686818829072	16567.385283953685	19629.46912718384	18784.644161327065	21821.382211981603	20820.47148744275	25488.018610292696	24237.083642170797	0.23351091990586786	0.22641292360731088	16544.054073556326	10297.06253042398	15832.363444817252	9854.104425107129
0.2719354793990299	12257.291103414345	11948.803626562923	17261.2996704968	16590.081063106903	19656.375886626083	18810.39344979212	21851.306783600223	20849.02364837487	25522.98895055111	24270.337488534973	0.23351237988007742	0.22641432762348915	16496.19928828813	10329.142919491045	15786.569204874337	9884.805992947426
0.27357402745947257	12274.074520204418	11965.167310258184	17284.985931741798	16612.847407201225	19683.366395698205	18836.222888329572	21881.324573446385	20877.66475335181	25558.068326720837	24303.695017883045	0.23351384866305777	0.22641574011066493	16448.387584677897	10361.26319655357	15740.816194013692	9915.545747912955
0.2752224485962505	12290.909810463101	11981.581585324586	17308.74569250679	16635.684402766074	19710.44075812659	18862.132576243093	21911.435697815774	20906.394913348377	25593.256875942327	24337.1563606119	0.23351532630802796	0.2264171611200143	16400.619369709864	10393.423099006526	15695.104801708832	9946.323438833468
0.27688080229961526	12307.797034930096	11998.04651117114	17332.579042120906	16658.592135741797	19737.599076949376	18888.122612178096	21941.640272246943	20935.214238617067	25628.554734482164	24370.72164628735	0.23351681286852893	0.2264185907030232	16352.895047596656	10425.622361962683	15649.43541478552	9977.138812357094
0.2785491484182772	12324.736253884079	12014.562146759046	17356.48606929459	16681.570691474855	19764.841454510777	18914.193094116265	21971.93841151505	20964.122838682175	25663.96203772586	24404.391003637305	0.2335183083984268	0.22642002891149055	16305.215020021424	10457.86071838392	15603.808417593129	10007.99161304161
0.28022754716156506	12341.727527139012	12031.128550598014	17380.466862114652	16704.62015471286	19792.167992455517	18940.34411937012	22002.33022962569	20993.120822333654	25699.47892017071	24438.16456054479	0.23351981295191238	0.22642147579752708	16257.579685941339	10490.137898949906	15558.224191949703	10038.88158331113
0.2819160591015993	12358.77091404004	12047.745780742487	17404.521508038677	16727.74060959956	19819.578791722517	18966.575784577315	22032.815839808045	21022.208297621022	25735.105515417894	24472.04244404083	0.23352132658350624	0.22642293141356126	16209.98944169283	10522.453632106539	15512.683117149398	10069.808463440277
0.28361474517547763	12375.866473459862	12064.41389478788	17428.650093890188	16750.932139669887	19847.073952539526	18992.88818569513	22063.395354508863	21051.38537184719	25770.841956165496	24506.02478029742	0.23352284934805903	0.22642439581233756	16162.44468098227	10554.807644045912	15467.185569916852	10100.771991516463
0.2853236666874746	12393.014263794585	12081.13294986669	17452.852705853034	16774.194827844687	19874.65357441675	19019.281417994574	22094.068885385503	21080.652151562073	25806.688374200505	24540.11169462009	0.2335243813007529	0.22642586904692147	16114.945794828236	10587.199658659752	15421.731924456544	10131.771903459914
0.2870428853112538	12410.214342959936	12097.903002644776	17477.129429466302	16797.528756425847	19902.317756141198	19045.755576054948	22124.836543299694	21110.008742556525	25842.644900391566	24574.303311441006	0.23352592249710533	0.22642735117069826	16067.493171613663	10619.629397551995	15376.322552432306	10162.807932989672
0.28877246309209376	12427.466768387174	12114.724109317389	17501.48034961878	16820.93400709095	19930.066595770422	19072.31075375782	22155.698438310646	21139.455249855833	25878.711664681035	24608.599754311403	0.2335274729929697	0.22642884223737833	16020.087197044864	10652.096580001991	15330.957822948694	10193.879811602179
0.2905124624491269	12444.771597019173	12131.596325605366	17525.90555054372	16844.410660888247	19957.900190626635	19098.94704428145	22186.654679668572	21168.991777713498	25914.888796077514	24643.001145894465	0.23352903284453766	0.22643034230099637	15972.728254178539	10684.600922962185	15285.638102572411	10224.987268568948
0.29226294617759224	12462.128885306278	12148.519706751105	17550.40511581322	16867.958798231284	19985.818637290446	19125.664540094742	22217.705375807775	21198.618429604645	25951.176422647826	24677.507607957712	0.23353060210834165	0.22643185141591468	15925.416723387316	10717.142141023185	15240.363755298778	10256.130030898843
0.294023977451102	12479.538689202338	12165.494307514713	17574.979128332878	16891.578498893763	20013.822031594813	19152.46333295149	22248.850634340004	21228.335308219717	25987.574671509374	24712.11926136574	0.23353218084125665	0.22643336963682562	15878.152982412837	10749.71994643379	15195.135142615996	10287.307823368348
0.29579561982392083	12497.001064160599	12182.520182170007	17599.627670336293	16915.269842004236	20041.91046861886	19179.343513884498	22280.09056204767	21258.14251545794	26024.083668822273	24746.836226072723	0.23353376910050233	0.22643489701875197	15830.937406285666	10782.33404902881	15149.952623415738	10318.520368444268
0.29757793723326015	12514.51606512949	12199.597384500425	17624.35082337934	16939.03290604064	20070.084042681472	19206.305173199395	22311.425264876743	21288.040152420617	26060.703539781178	24781.65862111464	0.23353536694364457	0.22643643361705043	15783.770367405377	10814.984156270046	15104.816554065794	10349.767386316787
0.29937099400158496	12532.083746548638	12216.725967795155	17649.14866833483	16962.867768825163	20098.342847335312	19233.348400468934	22342.854847930197	21318.02831940482	26097.434408607667	24816.586564602036	0.23353697442859922	0.2264379794874133	15736.652235523798	10847.669973213691	15059.727288396098	10381.048594877124
0.3011748548389356	12549.704162344548	12233.905984844943	17674.02128538669	16986.774507518654	20126.68697536026	19260.47328452671	22374.379415460757	21348.107115896517	26134.276398541886	24851.620173712112	0.23353859161363202	0.22643953468587025	15689.583377677016	10880.39120245399	15014.685177651234	10412.363709663972
0.30298958484526295	12567.377365926466	12251.13748793806	17698.96875402437	17010.75319861524	20155.116518757113	19287.679913461172	22405.999070864014	21378.27664056395	26171.229631834613	24886.75956468109	0.23354021855736262	0.22644109926879008	15642.564158192836	10913.147544103675	14969.690570474602	10443.712443841621
0.30481524951277783	12585.103410181979	12268.420528856022	17723.99115303691	17034.80391793665	20183.631568740948	19314.968374609198	22437.713916671077	21408.53699125066	26208.294229738727	24922.004852796184	0.2335418553187655	0.2264426732928837	15595.59493884258	10945.938695886172	14924.74381306488	10475.094508289825
0.3066519147283146	12602.882347473122	12285.755158869835	17749.088560507735	17058.9267406272	20212.232215735294	19342.33875455062	22469.52405454214	21438.88826496937	26245.470312501795	24957.356152388526	0.23354350195717274	0.2264442568152058	15548.676078676246	10978.764353000559	14879.845249014907	10506.50961147016
0.3084996467757088	12620.714229631581	12303.141428735315	17774.261053808135	17083.121741147555	20240.918549364775	19369.79113910107	22501.429585258415	21469.33055789423	26282.75799935676	24992.813576824286	0.23354515853227586	0.22644584989315658	15501.80793403089	11011.624208117835	14834.995219319128	10537.957459424157
0.31035851233818973	12638.599107954817	12320.5793886893	17799.508709592068	17107.388993269724	20269.690658449286	19397.32561330652	22533.430608715717	21499.863965354754	26320.157408514508	25028.377238497636	0.23354682510412877	0.2264474525844843	15454.990858673118	11044.517951448914	14790.194062530994	10569.437755857129
0.3122285785007863	12656.537033201406	12338.069088445189	17824.83160378991	17131.728570071045	20298.54863099698	19424.942261436532	22565.527223916706	21530.488581828384	26357.668657154936	25064.047248822215	0.23354850173314848	0.22644906494728684	15408.225203604437	11077.445270600729	14745.44211453572	10600.950201964471
0.3141099127527488	12674.52805558676	12355.610577188694	17850.22981160262	17156.140543928617	20327.492554197688	19452.641166977923	22597.719528963713	21561.204500933643	26395.29186141862	25099.82371822325	0.2335501884801193	0.2264506870400148	15361.511317213997	11110.405850664247	14700.739708713256	10632.494496531785
0.31600258298998396	12692.57222477873	12373.203903573629	17875.703407495886	17180.624986513623	20356.52251441637	19480.422412628526	22630.007621051456	21592.011815423193	26433.027136398436	25135.706756129523	0.23355188540619348	0.22645231892147322	15314.849545216188	11143.39937414322	14656.087175931782	10664.070335905068
0.3179066575175057	12710.66958989306	12390.849115717541	17901.25246519395	17205.181968785564	20385.63859718618	19508.286080290698	22662.391596459423	21622.910617176705	26470.874596130747	25171.6964709652	0.23355359257289357	0.22645396065082266	15268.240230655298	11176.425520946737	14611.484844446182	10695.677413908765
0.3198222050518999	12728.820199489004	12408.546261197282	17926.877057673715	17229.811560986305	20414.84088720184	19536.232251064655	22694.871550544613	21653.900997193585	26508.834353586997	25207.792970141418	0.23355531004211624	0.22645561228758335	15221.68371393811	11209.483968392015	14566.933039992116	10727.315421887673
0.32174929472380437	12747.024101564764	12426.295387044745	17952.5772571586	17254.513832634453	20444.12946831275	19564.26100524219	22727.447577733874	21684.983045586036	26546.906520664903	25243.996360048324	0.2335570378761324	0.2264572738916359	15175.180332774296	11242.574391138274	14522.432085766457	10758.984048677608
0.32368799608040405	12765.281343552913	12444.096539742339	17978.353135112375	17279.28885251931	20473.50442351602	19592.372422299883	22760.119771516333	21716.156851571628	26585.091208179645	25280.306746046503	0.23355877613759102	0.2264589455232237	15128.730422247201	11275.696461221669	14477.982302429155	10790.682980585843
0.3256383790879404	12783.591972315895	12461.949765218651	18004.2047622331	17304.136688695082	20502.96583494973	19620.566580892675	22792.88822443587	21747.422503466212	26623.38852585525	25316.724232458797	0.23356052488952062	0.22646062724295574	15082.334314805456	11308.849848029204	14433.584008116275	10822.411901384592
0.32760051413423674	12801.956034141405	12479.855108843909	18030.13220844688	17329.057408474862	20532.513783885865	19648.84355884707	22825.753028083407	21778.780088676493	26661.7985823156	25353.24892256179	0.2335622841953322	0.22646231911180859	15035.99234019313	11342.034218220972	14389.237518365495	10854.170492233243
0.3295744720312385	12820.373574737621	12497.812615425393	18056.13554290145	17354.0510784245	20562.14835072314	19677.20343315432	22858.71427308898	21810.22969369251	26700.32148507533	25389.880918577106	0.23356405411882114	0.22646402119112855	14989.704825489782	11375.249235750642	14344.943146190606	10885.958431717474
0.33156032401756863	12838.844639228642	12515.82232920299	18082.21483396004	17379.1177643567	20591.869614980056	19705.64627996378	22891.77204911413	21841.771404080355	26738.957340531004	25426.62032166308	0.23356583472417006	0.22646573354263305	14943.472095210105	11408.494561905973	14300.701202137396	10917.77539586462
0.33355814176109866	12857.369272149848	12533.884293844674	18108.370149195092	17404.257531324976	20621.67765528794	19734.17217457623	22924.926444844157	21873.40530447482	26777.706253952187	25463.467231906197	0.2335676260759499	0.22646745622841488	14897.294471216388	11441.769855233375	14256.511994207278	10949.62105807662
0.33556799736153503	12875.947517443068	12551.998552441819	18134.601555381785	17429.470443617458	20651.57254938359	19762.78119143684	22958.177547980096	21905.131478571715	26816.568329472168	25500.42174831233	0.2335694282391239	0.2264691893109432	14851.172272636555	11475.07477144571	14212.375827801414	10981.495089055505
0.3375899633530214	12894.579418451687	12570.165147504482	18160.90911849142	17454.756564750547	20681.554374101845	19791.473404128115	22991.525445230527	21936.950009120064	26855.54367007849	25537.483968797733	0.23357124127904863	0.22647093285306485	14805.105816031806	11508.40896353405	14168.293005829677	11013.397156873252
0.3396241127067558	12913.265017916154	12588.38412095688	18187.29290368534	17480.115957462946	20711.62320536883	19820.24888536324	23024.970222304113	21968.860977914843	26894.632377604314	25574.653990180614	0.23357306526147892	0.2264726869180096	14759.095415351912	11541.77208171133	14124.26382874418	11045.326926975045
0.3416705188336247	12932.004357968846	12606.655514132692	18213.75297530807	17505.548683709378	20741.77911819419	19849.10770697901	23058.51196390102	22000.86446578918	26933.834552718552	25611.931908172246	0.23357490025256522	0.2264744515693888	14713.14138186723	11575.163773331791	14080.288594429381	11077.284062075894
0.343729255586852	12950.797480129395	12624.979367770233	18240.289396880977	17531.05480465417	20772.022186663955	19878.049939928667	23092.150753705166	22032.960552606528	26973.15029491687	25649.317817367875	0.23357674631886244	0.2264762268712015	14667.244024245068	11608.583682938013	14036.367598252371	11109.268222171813
0.34580039726466444	12969.644425299668	12643.35572200772	18266.902231095493	17556.634380664935	20802.352483933002	19907.075654274875	23125.886674375786	22065.14931725286	27012.579702511954	25686.81181123778	0.233578603527327	0.22647801288783273	14621.403648554347	11642.031452230643	13992.501133102924	11141.279064551461
0.3478840186129729	12988.545233758952	12661.784616378562	18293.591539806675	17582.287471306317	20832.77008221776	19936.184919182608	23159.71980753949	22097.430837629017	27052.122872624335	25724.41398211843	0.23358047194532233	0.22647980968405979	14575.620558209717	11675.506720008794	13948.68948933389	11173.31624373421
0.34998019482807	13007.499945158817	12680.26608980637	18320.357384026243	17608.01413533333	20863.27505278837	19965.377802911826	23193.65023378164	22129.805190642517	27091.779901172406	25762.124421203036	0.23358235164062036	0.22648161732505312	14529.895054017194	11709.009122185875	13904.932954814285	11205.379411482718
0.352089001559344	13026.508598518276	12698.800180600254	18347.199823916057	17633.814430685125	20893.867465961455	19994.6543728104	23227.678032638305	22162.272452199846	27131.550882863183	25799.94321853273	0.23358424268140476	0.22648343587637682	14484.227434229106	11742.538291803095	13861.23181494791	11237.468216798734
0.3542105149120084	13045.571232218706	12717.38692644989	18374.118918781296	17659.688414478373	20924.54739109238	20024.014695306792	23261.80328258779	22194.832697198395	27171.435911182445	25837.87046298722	0.23358614513627138	0.22648526540399339	14438.617994444445	11776.093858924694	13817.58635261003	11269.582305845339
0.35634481144984936	13064.687883998708	12736.026364420517	18401.114727063512	17685.636143000647	20955.31489656745	20053.458835902566	23296.026061042074	22227.485999518303	27211.435078384908	25875.906242275425	0.23358805907423344	0.22648710597426652	14393.06702766195	11809.67545066867	13773.996848191135	11301.721321969759
0.35849196819798806	13083.858590949068	12754.718530948056	18428.187306333843	17711.657671703902	20986.17004979634	20082.98685916516	23330.346444338425	22260.232432014414	27251.548475484466	25914.050642926202	0.23358998456472319	0.22648895765396093	14347.57482431177	11843.28269119421	13730.463579615578	11333.884905681014
0.36065206264566085	13103.083389507574	12773.463461834059	18455.33671328604	17737.75305519775	21017.11291720422	20112.598828720333	23364.764507730724	22293.072066508066	27291.77619224424	25952.30375027887	0.2335919216775924	0.22649082051024771	14302.141672246158	11876.915201681666	13686.98682234902	11366.072694648523
0.3628251727490157	13122.362315453978	12792.26119224082	18482.563003729658	17763.92234724295	21048.14356422409	20142.29480724489	23399.28032538111	22326.00497377905	27332.118317166874	25990.66564847398	0.2335938704831188	0.22649269461070468	14256.767856751569	11910.572600306943	13643.566849390976	11398.284323657863
0.3650113769339257	13141.695403904632	12811.111756686169	18509.86623258283	17790.165600744487	21079.26205528878	20172.074856458898	23433.893970351004	22359.031223557107	27372.574937484183	26029.13642044352	0.23359583105200485	0.22649458002331946	14211.453660476021	11944.254502166994	13600.203931224532	11430.51942455396
0.36721075409881926	13161.082689307264	12830.015189038375	18537.246453865253	17816.482867744777	21110.468453822865	20201.939037118147	23468.605514592437	22392.150884513616	27413.146139147113	26067.716147901312	0.23359780345538333	0.22649647681649318	14166.199363544583	11977.96051934734	13556.89833591599	11462.77762630349
0.3694233836175272	13180.524205435811	12848.971522511156	18564.703720691195	17842.874199417005	21141.76282223504	20231.887409006653	23503.415028939413	22425.364024253366	27453.832006815806	26106.404911333546	0.23359978776481766	0.2264983850590414	14121.005243557505	12011.690260891337	13513.650329106487	11495.058554953896
0.37164934534214805	13200.019985385075	12867.980789658459	18592.238085262295	17869.339646058204	21173.145221909886	20261.92003092893	23538.322583099	22458.67070930606	27494.63262384927	26145.202789989024	0.23360178405230592	0.22650030482019695	14075.871575491503	12045.44333269354	13470.460173952393	11527.361833561212
0.3738887196059291	13219.570061565273	12887.043022369184	18619.849598860244	17895.879257082215	21204.615713199662	20292.03696070211	23573.328245642282	22492.07100511769	27535.548072294925	26184.10986186917	0.23360379239028353	0.22650223616961349	14030.798631788231	12079.21933755558	13427.328131159768	11559.687082202174
0.3761415872261661	13239.17446569676	12906.15825186204	18647.538311839642	17922.49308101283	21236.17435541637	20322.238255148273	23608.432083995514	22525.56497604208	27576.57843287839	26223.126203718344	0.2336058128516249	0.226504179177367	13985.786682382226	12113.017875173595	13384.254459043033	11592.033917993773
0.3784080295071193	13258.83322880465	12925.326508680326	18675.30427362077	17949.181165476868	21267.821206823493	20352.523970086673	23643.6341644312	22559.152685332374	27617.723784993177	26262.251891014006	0.2336078455096476	0.22650613391395868	13940.835994671099	12146.838542093989	13341.239413480274	11624.401955029927
0.3806881282429484	13278.546381213295	12944.54782268656	18703.14753268215	17975.943557196984	21299.55632462782	20382.89416032574	23678.93455205888	22592.834195132236	27658.984206690064	26301.48699795659	0.2336098904381134	0.22650810045031747	13895.946833493188	12180.680931661744	13298.283247929066	11656.79080436565
0.38298196572066395	13298.31395254077	12963.822223057201	18731.068136553098	18002.78030198468	21331.379764970923	20413.348879655226	23714.333310815917	22626.609566467247	27700.359774666416	26340.831597459568	0.23361194771123195	0.22651007885780383	13851.119461163878	12214.544634037185	13255.386213397607	11689.200073983055
0.3852896247230969	13318.135971693446	12983.149738277172	18759.066131806405	18029.69144473298	21363.291582921047	20443.88818083801	23749.830503458455	22660.47885923586	27741.850564255754	26380.285761139105	0.23361401740366328	0.2265120692082097	13806.354137508199	12248.429236180149	13212.548558513634	11721.629368801601
0.38761118853188686	13338.012466860373	13002.530396134613	18787.14156405081	18056.67702940948	21395.29183246453	20474.51211560233	23785.426191552117	22694.44213220093	27783.456649416996	26419.84955930421	0.23361609959052163	0.2265140715737643	13761.65111984685	12282.334321823902	13169.770529543981	11754.078290687874
0.3899467409304866	13357.943465507738	13021.964223715411	18815.294477923493	18083.737099049024	21427.380566497544	20505.220734633604	23821.1204354627	22728.49944298067	27825.178102723745	26459.523060946398	0.23361819434737585	0.22651608602713438	13717.0106630167	12316.259471465368	13127.05237033777	11786.546438375022
0.39229636620718694	13377.92899437326	13041.451247397745	18843.524917082523	18110.871695746468	21459.55783681747	20536.01408756628	23856.91329434685	22762.65084803976	27867.014995353475	26499.306333729397	0.2336203017502541	0.2265181126414281	13672.433019301854	12350.20426226547	13084.394322333857	11819.033407438546
0.3946601491581577	13397.96907946035	13060.991492846417	18871.832924199	18138.080860649126	21491.82369411412	20566.892222975483	23892.804826142354	22796.896402680097	27908.967397076292	26539.199443978494	0.23362242187564697	0.22652015149019747	13627.918438533321	12384.168268124107	13041.796624599025	11851.538790311199
0.3970381750905084	13418.063746032634	13080.584985007563	18900.218540949692	18165.364633949714	21524.17818796148	20597.855188368987	23928.795087559	22831.236161032077	27951.035376244465	26579.20245667056	0.23362455480050806	0.22652220264744097	13583.467168121599	12418.151059675496	12999.259513884783	11884.062176296487
0.39943052982536675	13438.21301860818	13100.231748102986	18928.68180800921	18192.72305487884	21556.621366808948	20628.903030178917	23964.884134068947	22865.670176045416	27993.218999781195	26619.315435423377	0.23362670060225924	0.22652426618760677	13539.079452937469	12452.152204148937	12956.783224534243	11916.603151469957
0.4018372997009759	13458.416920953581	13119.931805624465	18957.222765042072	18220.156161697374	21589.15327797232	20660.035793753188	24001.07201989687	22900.19849947972	28035.518333169308	26659.538442484878	0.233628859358792	0.2265263421855936	13494.75553540513	12486.17126543168	12914.367988528684	11949.161298685707
0.40425857157581063	13478.675476078304	13139.685180328224	18985.841450695076	18247.663991689118	21621.773967625366	20691.253523347277	24037.358798010555	22934.821181895546	28077.933440440338	26699.871538722768	0.2336310311484709	0.226528430716757	13450.49565554969	12520.20780407777	12872.014035556465	11981.736197618302
0.4066944328317112	13498.988706228856	13159.491894229277	19014.53790258945	18275.246581153297	21654.48348079086	20722.55626211584	24073.744520111177	22969.53827264512	28120.464384163308	26740.314783613867	0.23363321605013665	0.22653053185690913	13406.300050869584	12554.261377167422	12829.721592902206	12014.327424627729
0.4091449713770379	13519.356632882682	13179.3519685955	19043.312157312594	18302.903965396607	21687.281861331427	20753.944052103805	24110.229236623098	23004.349819862568	28163.111225432967	26780.86823523289	0.233635414143109	0.2265326456823218	13362.168956505135	12588.331538431346	12787.490885568317	12046.934552846476
0.411610275649843	13539.779276742634	13199.265423942259	19072.164250410686	18330.636178726116	21720.169151941212	20785.416934238452	24146.812996684705	23039.255870455232	28205.874023859178	26821.531950242384	0.23363762550718803	0.22653477226973093	13318.10260515567	12622.417838144582	12745.322136244737	12079.557152124122
0.41409043462106226	13560.256657730644	13219.232280026254	19101.09421638009	18358.443254441037	21753.14539413619	20816.974948320192	24183.495848137816	23074.256470093544	28248.75283755468	26862.305983881095	0.23363985022266	0.2265369116963387	13274.101227050647	12656.519823066425	12703.21556525724	12112.194788951427
0.41658553779772634	13580.788794981934	13239.252555839927	19130.102088659623	18386.32522482532	21786.210628245502	20848.618133014254	24220.2778375181	23109.35166320188	28291.747723124015	26903.19038995346	0.23364208837029873	0.22653906403981483	13230.165050101466	12690.637036562432	12661.171390678268	12144.847026533447
0.41909567522619073	13601.375706839068	13259.326269605554	19159.18789962248	18414.282121139717	21819.364893402413	20880.346525841866	24257.159010045074	23144.541492948887	28334.858735652015	26944.185220818417	0.2336443400313674	0.22654122937830184	13186.294299734756	12724.769018412568	12619.189828248695	12177.513424692675
0.4216209374953856	13622.017410845576	13279.453438769293	19188.351680567677	18442.31397361393	21852.608227534645	20912.160163171415	24294.139409611555	23179.826001237787	28378.085928691533	26985.290527378253	0.23364660528762424	0.22654340779041704	13142.489199035801	12758.915304911323	12577.271091462579	12210.193539911415
0.42416141574008476	13642.713923740277	13299.634079995421	19217.5934617124	18470.420811438922	21885.94066735586	20944.05908020987	24331.219078774175	23215.205228696926	28421.429354252577	27026.50635906776	0.23364888422132304	0.22654559935525445	13098.749968719669	12793.07542882068	12535.415391505696	12242.886925253551
0.4267172016441951	13663.46526145077	13319.868209160157	19246.91327218322	18498.602662758643	21919.36224835573	20976.04331099351	24368.398058742547	23250.67921466964	28464.889062789724	27067.832763842485	0.23365117691521847	0.2265478041523894	13055.076827100478	12827.248919303529	12493.622937303502	12275.593130378984
0.42928838744406506	13684.271439087548	13340.155841345873	19276.311140008187	18526.859554662406	21952.87300479111	21008.11288837944	24405.676389369448	23286.24799720484	28508.4651031908	27109.269788167985	0.23365348345256684	0.22655002226187917	13011.469990152866	12861.43530195579	12451.893935527187	12308.31170151988
0.43187506593181346	13705.132470937602	13360.496990834901	19305.78709210818	18555.19151317656	21986.47296967624	21040.26784403618	24443.054109140154	23321.911613046843	28552.157522764574	27150.817477008004	0.233655803917131	0.22655225376426943	12967.929671462625	12895.634098726325	12410.228590586688	12341.042181439698
0.4344773304586784	13726.04837045821	13380.89167110358	19335.341154288566	18583.59856325663	22020.1621747735	21072.508208434992	24480.531255162106	23357.67009762566	28595.966367228793	27192.475873813382	0.2336581383931821	0.2265544987405935	12924.456082338933	12929.844827992842	12368.627104679123	12373.78410946019
0.4370952749383861	13747.019150270824	13401.339894816116	19364.973351230976	18612.08072877911	22053.940650584052	21104.834010840583	24518.10786315477	23393.523485046942	28639.891680698496	27234.24502051042	0.2336604869655041	0.22655675727237773	12881.049431703519	12964.067004427314	12327.08967771288	12406.537021349184
0.4397289938505404	13768.044822154432	13421.841673818322	19394.683706484295	18640.638032533134	22087.808426337833	21137.245279301856	24555.783967438478	23429.471808081733	28683.933505673078	27276.124957489108	0.23366284971939588	0.22655902944164397	12837.709926166572	12998.30013903696	12285.616507427301	12439.300449412782
0.4423785822440318	13789.125397039541	13442.397019131697	19424.472242456643	18669.2704962126	22121.765529984455	21169.74204064311	24593.559600924495	23465.515098156808	28728.091883024874	27318.115723591975	0.23366522674067436	0.22656131533091195	12794.437770070508	13032.543739177287	12244.207789361943	12472.07392243715
0.4450441357404687	13810.260885001593	13463.005940947034	19454.338980406465	18697.97814040766	22155.81198818324	21202.324320454452	24631.434795104018	23501.65338534421	28772.366851986404	27360.217356102043	0.23366761811567763	0.22656361502320355	12751.233165393118	13066.797308422625	12202.863716797903	12504.856965593528
0.44772575053762753	13831.451295254523	13483.66844861816	19484.28394043382	18726.760984596396	22189.947826293468	21234.99214308254	24669.409580037456	23537.886698350994	28816.75845013798	27402.429890731044	0.23367002393127043	0.2265659286020437	12708.096311849542	13101.060346637852	12161.584480844904	12537.64910049783
0.4504235234129248	13852.696636144366	13504.384550655726	19514.30714147185	18755.61904713652	22224.173068364755	21267.745531621287	24707.483984343784	23574.215064509113	28861.266713395442	27444.753361607723	0.23367244427484316	0.22656825615146722	12665.027406896465	13135.332349949516	12120.370270459913	12570.449845202733
0.4531375517269096	13873.99691514281	13525.154254720941	19544.40860127801	18784.55234525708	22258.487737127187	21300.58450790255	24745.65803518976	23610.63850976513	28905.891675997722	27487.187801266038	0.23367487923431834	0.22657059775601757	12622.0266456604	13169.612810639665	12079.221272374503	12603.258714087307
0.4558679334267773	13895.35213884037	13545.977567618947	19574.58833642492	18813.560895049613	22292.89185398112	21333.50909248628	24783.931758278624	23647.15705866939	28950.633370493706	27529.733240632646	0.2336773288981531	0.22657295350075252	12579.094221064355	13203.901217251085	12038.137671193574	12636.075217931997
0.45861476704990445	13916.76231294026	13566.85449529284	19604.846362292115	18842.644711460205	22327.385438987858	21366.519304651607	24822.305177839862	23683.770734366302	28995.49182773046	27572.389709015748	0.23367979335534164	0.22657532347124773	12536.23032376077	13238.197054474615	11997.119649370201	12668.898863857612
0.4613781517274047	13938.227442251295	13587.785042816833	19635.182693056464	18871.803808280354	22361.968510858886	21399.61516238664	24860.778316617398	23720.479558583065	29040.46707683959	27615.15723409206	0.23368227269542055	0.2265777077535983	12493.435142149217	13272.499803138897	11956.167387188412	12701.729155276902
0.4641581871877068	13959.74753068164	13608.769214390097	19665.597341683755	18901.03819813884	22396.641086946485	21432.796682379325	24899.351195859144	23757.283551619683	29085.559145225194	27658.035841895387	0.23368476700846882	0.2265801064344225	12450.70886243321	13306.808940244839	11915.28106283443	12734.565591946244
0.4669549737601532	13981.322581231872	13629.807013330079	19696.090319919345	18930.347892492744	22431.403183233142	21466.063880007514	24938.02383530549	23794.182732337988	29130.768058550486	27701.025556803896	0.2336872763851146	0.22658251960086598	12408.051668548025	13341.123938843608	11874.460852324497	12767.407669841312
0.46976861237862133	14002.952595988267	13650.898442065985	19726.661638279147	18959.732901618867	22466.254814321528	21499.416769329164	24976.796253178127	23831.177118150983	29176.093840724952	27744.126401527916	0.2336898009165366	0.22658494734060255	12365.463742263615	13375.444268120453	11833.706929594278	12800.254881233908
0.4725992045851658	14024.637576116158	13672.043502132285	19757.311306040658	18989.193234605016	22501.195993424346	21532.85536307281	25015.668466168958	23868.266725012298	29221.536513891544	27787.33839709773	0.2336923406944671	0.22658738974184153	12322.945263156202	13409.769393333234	11793.019466500264	12833.106714660767
0.4754468525336833	14046.377521853086	13693.24219416208	19788.03933123372	19018.72889934122	22536.22673235399	21566.379672627598	25054.640489428726	23905.45156740524	29267.09609841347	27830.66156285103	0.23369489581119832	0.2265898468933259	12280.496408580337	13444.09877573885	11752.398632744793	12865.96265480062
0.47831165899359906	14068.1724325018	13714.494517880305	19818.84572063113	19048.33990251065	22571.347041512014	21599.989708033132	25093.712336555305	23942.731658331766	29312.77261286077	27874.09591642015	0.23369746635958077	0.22659231888434056	12238.117353740148	13478.431872649118	11711.844595988281	12898.822182576172
0.4811937273535759	14090.022306423647	13735.800472097282	19849.730479739726	19078.02624958107	22606.556929879083	21633.685477970022	25132.884019582798	23980.107009301886	29358.566073997612	27917.641473719934	0.2337000524330323	0.22659480580471106	12195.808271694463	13512.768137392588	11671.35752186412	12931.684775130358
0.4840931616252451	14111.92714103146	13757.160054701919	19880.6936127908	19107.787944795775	22641.856405004226	21667.466989749617	25172.15554896958	24017.57763032261	29404.476496768588	27961.29824893494	0.233702654125537	0.2265973077448113	12153.569333309308	13547.107019237243	11630.937573852949	12964.549905656837
0.4870100664469608	14133.886932782632	13778.573262654723	19911.73512273078	19137.624991164295	22677.2454729944	21701.334249303658	25211.526933586865	24055.143529886453	29450.50389428542	28005.066254506262	0.23370527153165208	0.2265998247955629	12111.400707312394	13581.447963408194	11590.584913418628	12997.417043521535
0.4899445470875755	14155.901677172078	13800.040091981327	19942.85501121174	19167.537390453777	22712.724138503818	21735.287261174653	25250.99818070692	24092.804714960937	29496.648277813383	28048.94550111939	0.23370790474650868	0.2266023570484424	12069.302560356911	13615.790411125869	11550.299700051546	13030.285654271021
0.49289670945023945	14177.971368725493	13821.56053776557	19974.053278582345	19197.52514317978	22748.29240472375	21769.32602850558	25290.569295991892	24130.561190977212	29542.909656758424	28092.935997691133	0.23371055386581707	0.22660490459548116	12027.275056918152	13650.13379946351	11510.082091123797	13063.155199443456
0.4958666600762229	14200.09600099176	13843.134594142384	20005.32992387759	19227.588248596825	22783.950273371058	21803.450553029263	25330.240283481133	24168.41296181845	29589.28803865246	28137.037751356256	0.23371321898586997	0.22660746752927005	11985.318359375	13684.477561396547	11469.93224204611	13096.02513671387
0.4988545061487607	14222.275566536407	13864.762254291354	20036.684944810047	19257.726704689805	22819.697744678302	21837.660835058836	25370.011145580353	24206.360029809377	29635.783429140873	28181.250767455414	0.23371590020354543	0.22661004594296508	11943.432628050447	13718.821125816554	11429.850306210108	13128.894919788465
0.5018603554969207	14244.510056934023	13886.44351042924	20068.1183377596	19287.94050816405	22855.5348173823	21871.956873476574	25409.88188304896	24244.402395703964	29682.395831967937	28225.575049520983	0.2337185976163111	0.22661263993028705	11901.618021133356	13753.163917408325	11389.836435006	13161.763998394832
0.5048843165994948	14266.799462761348	13908.178353803505	20099.630097764162	19318.229654436713	22891.46148871363	21906.338665724303	25449.852494988594	24282.540058674913	29729.12524896346	28270.010599264955	0.23372131132222804	0.2266152495855273	11859.874694753438	13787.505356699228	11349.890777854249	13194.63181828754
0.5079264985889148	14289.143773589833	13929.96677468485	20131.220218509672	19348.59413762684	22927.47775438543	21940.80620779225	25489.922978830702	24320.773016301446	29775.971680028575	28314.557416564872	0.23372404141995295	0.22661787500355132	11818.202802996151	13821.84486003872	11310.01348218834	13227.497821193188
0.5109870112551897	14311.542977978655	13951.808762360579	20162.88869232068	19379.033950546538	22963.58360858281	21975.359494209184	25530.09333032498	24359.101264558474	29822.93512312226	28359.21549945135	0.23372678800874386	0.2266205162798021	11776.602497908752	13856.181839575991	11270.204693495762	13260.361444819719
0.5140659650498691	14333.997063467186	13973.70430512712	20194.635510150194	19409.549084691036	22999.77904395151	22009.998518031312	25570.363543526775	24397.524797804334	29870.015574246856	28403.984844093968	0.23372955118846206	0.2266231735103019	11735.07392946165	13890.51570318453	11230.464555297978	13293.222122811712
0.5171634710900281	14356.506016567755	13995.653390283236	20226.46066156996	19440.139530229662	23036.064051586927	22044.72327083215	25610.733610785104	24436.04360876977	29917.21302743422	28448.865444788604	0.23373233105957736	0.22662584679165818	11693.61724560894	13924.845854476094	11190.793209195603	13326.079284749925
0.5202796411622786	14379.06982275822	14017.656004122593	20258.364134760453	19470.805275995917	23072.438621022866	22079.53374269149	25651.20352273023	24474.657688545736	29964.527474731363	28493.857293943292	0.23373512772316984	0.22662853622106655	11652.232592304703	13959.171692808159	11151.190794834401	13358.932356096804
0.5234145877268029	14401.688466474678	14039.71213192675	20290.345916501057	19501.5463094782	23108.902740220587	22114.429922184907	25691.773268261597	24513.367026571963	30011.95890618652	28538.960382065205	0.23373794128093597	0.22663124189631365	11610.920113523956	13993.492613260634	11111.65744998958	13391.780758251436
0.5265684239214125	14424.361931103962	14061.8217579579	20322.405992159987	19532.362616810133	23145.456395557434	22149.41179637308	25732.442834535326	24552.17161062512	30059.50730983469	28584.174697746897	0.2337407718351904	0.2266339639157808	11569.679951203987	14027.808006537147	11072.193310492672	13424.623908434995
0.5297412635656308	14447.090198976053	14083.984865451452	20354.544345684055	19563.254182760684	23182.09957181536	22184.479350790636	25773.212206951586	24591.071426806677	30107.172671683093	28629.500227652396	0.2337436194888711	0.22663670237844938	11528.512245301623	14062.117258992046	11032.798510269262	13457.461219689809
0.5329332211648017	14469.873251356654	14106.201436608837	20386.760959588682	19594.220990724618	23218.83225216972	22219.632569435536	25814.081369142248	24630.06645953116	30154.954975696848	28674.93695650365	0.23374648434554246	0.22663945738390187	11487.417133868206	14096.419752684422	10993.473181421403	13490.292100959457
0.5361444119142209	14492.711068439768	14128.471452590304	20419.05581494791	19625.263022712905	23255.65441817807	22254.871434758283	25855.050302958534	24669.156691514403	30202.854203784773	28720.484867067014	0.2337493665093987	0.2266422290323279	11446.394752949942	14130.714865228161	10954.217454145662	13523.115956946276
0.5393749517032939	14515.603629339768	14150.79489350722	20451.428891383737	19656.380259342503	23292.56604976816	22290.19592765058	25896.11898845788	24708.342103760955	30250.870335784144	28766.143940138772	0.23375226608527047	0.22664501742452547	11405.445236643776	14165.001969819888	10915.031456745695	13555.932188092731
0.5426249571197181	14538.550912084087	14173.171738414858	20483.88016705628	19687.57267982671	23329.567125226902	22325.606027434456	25937.287403891685	24747.622675552317	30299.003349446633	28811.914154531518	0.23375518317862345	0.2266478226619088	11364.568717160728	14199.280435273424	10875.915315742139	13588.740190683864
0.5458945454536906	14561.552893605378	14195.601965305023	20516.409618653193	19718.840261965433	23366.657621188537	22361.10171185144	25978.555525692354	24786.998384434883	30347.25322042324	28857.795487060368	0.23375811789556794	0.22665064484650652	11323.765324749518	14233.549625912681	10836.86915578926	13621.53935671132
0.5491838347021408	14584.609549733825	14218.085551098333	20549.017221379367	19750.18298213488	23403.83751262301	22396.68295705098	26019.923328460503	24826.4692062074	30395.619922249585	28903.78791252845	0.23376107034286017	0.22665348408097147	11283.035187773407	14267.808901598677	10797.893099705223	13654.329073870555
0.5524929435729888	14607.720855189435	14240.62247163686	20581.70294894654	19781.600815277787	23441.106772824347	22432.349737579618	26061.390784952117	24866.035114908856	30444.103426331076	28949.891403712994	0.23376404062790535	0.22665634046857833	11242.378432715777	14302.057617723942	10758.987268530764	13687.10872560367
0.55582199148943	14630.886783574308	14263.212701676583	20614.46677356288	19813.093734893366	23478.465373398933	22468.10202636961	26102.957866065706	24905.69608280625	30492.703701928025	28996.105931351245	0.23376702885876346	0.22665921411323353	11201.7951841373	14336.2951251138	10720.151781455148	13719.877690970898
0.5591710985942444	14654.107307364597	14285.856214879595	20647.3086659222	19844.66171302699	23515.913284253424	22503.939794727456	26144.624540828972	24945.452080381823	30541.420716140306	29042.431464125748	0.23377003514415284	0.22666210511947413	11161.28556474531	14370.520770076662	10681.386755903251	13752.635344726034
0.5625403857541326	14677.3823979029	14308.552983806687	20680.22859519369	19876.304720260283	23553.450473583245	22539.863012322872	26186.39077638612	24985.303076320983	30590.254433892675	29088.867968650466	0.23377305959345346	0.2266650135924755	11120.849695434328	14404.733894425444	10642.692307559773	13785.381057312712
0.565929974564078	14700.712025390367	14331.302979909706	20713.226529011332	19908.022725700994	23591.076907860646	22575.871647177362	26228.256537984787	25025.2490374998	30639.204817919646	29135.415409456375	0.23377610231671214	0.22666793963805199	11080.487695192453	14438.933835310861	10604.068550288212	13818.114194720984
0.569339987351735	14724.096158878481	14354.106173523545	20746.3024334628	19939.81569697233	23628.79255182232	22611.965665652384	26270.22178896231	25065.289928971968	30688.27182874972	29182.07374897644	0.23377916342464525	0.22667088336266322	11040.19968119217	14473.119925310835	10565.51559621282	13850.834118566476
0.5727705471818436	14747.534766261459	14376.962533858781	20779.456273079293	19971.683600203192	23666.597368457926	22648.145032438366	26312.2864907332	25105.425713956793	30737.455424690805	29228.842947531808	0.23378224302864442	0.2266738448734177	10999.985768795013	14507.291492396034	10527.033555720467	13883.540186049417
0.5762217778606706	14771.027814267936	14399.872028993579	20812.688010824306	20003.62640001739	23704.49131899751	22684.409710542644	26354.450602775232	25145.65635382594	30786.755561814232	29275.72296331654	0.23378534124077943	0.2266768242780757	10959.846071557142	14541.447859900072	10488.62253747182	13916.231749939732
0.5796938039404782	14794.575268453249	14422.834625866195	20845.99760808328	20035.644059523696	23742.474362899906	22720.75966127841	26396.7140826167	25185.981808091256	30836.172193940016	29322.71375238359	0.23378845817380337	0.22667982168505404	10919.780701220967	14575.588346471079	10450.282648416236	13948.908158554696
0.5831867507240184	14818.177093190967	14445.850290266828	20879.38502465217	20067.736540305013	23780.546457839882	22757.194844252546	26439.076885822265	25226.402034391453	30885.7052726205	29369.815268629492	0.23379159394115598	0.2266828372034301	10879.789767739363	14609.7122660717	10412.01399374986	13981.568755679764
0.5867007442690553	14841.83325166514	14468.91898682989	20912.850218727086	20099.903802408106	23818.707559696537	22793.715217354114	26481.538965980162	25266.916988479505	30935.35474712562	29417.02746377981	0.23379474865696803	0.226685870942946	10839.873379347846	14643.81892803125	10373.81667703949	14014.212880680338
0.5902359113929144	14865.543705862043	14492.040679026204	20946.39314689313	20132.145804333202	23856.957622540733	22830.320736742833	26524.10027468843	25307.526624209902	30985.120564426954	29464.350287374513	0.23379792243606634	0.2266889230140121	10800.031642444897	14677.907636852935	10335.690800113138	14046.839868340641
0.5937923796770596	14889.30841656177	14515.21532915471	20980.013764113126	20164.46250302302	23895.29659862248	22867.01135683667	26566.760761540965	25348.230893525164	31035.002669181627	29511.783686752427	0.23380111539397694	0.2266919935277124	10760.264661720954	14711.977692348883	10297.636463140137	14079.449048921466
0.597370277471697	14913.12734333037	14538.442898334879	21013.712023717027	20196.853853852663	23933.724438359073	22903.787030300657	26609.52037411449	25389.02974644344	31085.001003717305	29559.32760703695	0.23380432764693093	0.2266950825958069	10720.572540154215	14746.028389595449	10259.653764665127	14112.039748173207
0.6009697339004076	14937.000444511372	14561.723346498447	21047.487877390548	20229.319810618632	23972.241090322248	22940.647708034543	26652.379057954433	25429.923131045034	31135.115508015857	29606.981991120567	0.23380755931186664	0.22669819033073707	10680.955378955696	14780.059018827975	10221.742801534478	14144.611287204549
0.6045908788648067	14960.927677217498	14585.056632381387	21081.341275164	20261.860325528167	24010.846501225762	22977.593339160925	26695.336756561217	25470.910993459333	31185.346119697508	29654.746779649784	0.23381081050643598	0.22670131684563033	10641.413277644198	14814.068865505047	10183.90366898477	14177.162982569076
0.6082338430492322	14984.908997322447	14608.442713515902	21115.272165401228	20294.475349188615	24049.540615912872	23014.623871013322	26738.39341137655	25511.993277851714	31235.692774005056	29702.621911010065	0.2338140813490079	0.22670446225430207	10601.946334040258	14848.057210247964	10146.136460610665	14209.694146171212
0.611898757925461	15008.94435945239	14631.881546222172	21149.28049478824	20327.164830596466	24088.323377343655	23051.739249123893	26781.54896176941	25553.16992641014	31286.15540378763	29750.607321310395	0.2338173719586735	0.22670762667126276	10562.55464427406	14882.023328837007	10108.441268412862	14242.20408531744
0.6155857557574533	15033.033716977667	14655.373085600386	21183.366208321982	20359.92871712675	24127.194726582387	23088.93941721167	26824.80334502215	25594.440879332138	31336.733939484697	29798.70294436831	0.23382068245524848	0.22671081021172054	10523.238302822225	14915.966492212377	10070.818182793912	14274.692102666944
0.6192949696061266	15057.177022004405	14678.917285522373	21217.529249299103	20392.766954521954	24166.15460278493	23126.224317170105	26868.156496316667	25635.80607481119	31387.42830911009	29846.90871169419	0.2338240129592807	0.226714012991586	10483.99740249291	14949.88596641738	10033.267292527016	14307.157496143132
0.6230265333341571	15081.374225365938	14702.514098623382	21251.769559304423	20425.679486881076	24205.202943185788	23163.59388905481	26911.60834872015	25677.26544902328	31438.238438235498	29895.224552475836	0.23382736359205272	0.22671723512747602	10444.832034404855	14983.78101253789	9995.78868484823	14339.599559041671
0.6267805816108112	15105.62527661424	14726.163476294012	21286.087078199405	20458.666256648907	24244.33968308518	23201.04807107167	26955.1588331708	25718.818936113825	31489.164249974037	29943.650393563352	0.23383073447558564	0.22672047673671963	10405.742288087029	15017.65088679269	9958.382445420604	14372.017579932697
0.6305572499168048	15129.930124011655	14749.865368671677	21320.48174411105	20491.72720460473	24283.56475583659	23238.58679956408	26998.807878464206	25760.466468183666	31540.20566496451	29992.186159453136	0.23383412573264648	0.226723737937359	10366.728251446504	15051.494840473868	9921.048658338375	14404.410842646845
0.634356674549194	15154.288714522092	14773.619724632448	21354.953493420082	20524.86226985146	24322.878092833467	23276.21000900094	27042.55541123867	25802.207975275924	31591.362601354438	30040.831772272595	0.2338375374867497	0.22672701884815905	10327.790010744706	15085.312119849026	9883.787406157702	14436.778626264073
0.6381789926262927	15178.700993802444	14797.426491782564	21389.50226074938	20558.071389804358	24362.279623496353	23313.917631963923	27086.401355960978	25844.043385361987	31642.634974783654	30089.587151764154	0.2338409698621629	0.22673031958860654	10288.927650661208	15119.101966236718	9846.598769905046	14469.120205106214
0.642024342092622	15203.16690619406	14821.285616450174	21424.127978952558	20591.354500180103	24401.769275259907	23351.709599135345	27130.345634912293	25885.972624328224	31694.022698368015	30138.4522152699	0.23384442298391322	0.22673364027891846	10250.14125428535	15152.863615944982	9809.48282910185	14501.434848726727
0.6458928617238878	15227.68639471394	14845.197043676797	21458.83057910211	20624.71153498543	24441.346973559735	23389.585839285417	27174.388168173507	25927.995615961972	31745.52568268248	30187.426877715465	0.2338478969777893	0.2267369810400442	10211.430903126486	15186.596300254576	9772.439661713317	14533.721821809188
0.6497846911319898	15252.259401046098	14869.16071720881	21493.609990477817	20658.14242650583	24481.012641819347	23427.546279259604	27218.528873610954	25970.11228193774	31797.143835744624	30236.511051594138	0.23385139197034788	0.22674034199367243	10172.796677159611	15220.299245445989	9735.469344282523	14565.980384321883
0.6536999707700591	15276.885865532893	14893.1765794893	21528.466140555112	20691.647105294753	24520.76620143709	23465.590843966627	27262.767666861997	26012.322541803882	31848.877062998017	30285.704646951544	0.23385490808891665	0.2267437232622318	10134.238654775545	15253.971672698855	9698.57195184147	14598.209791356698
0.6576388419375281	15301.565727166048	14917.244571649078	21563.398954992994	20725.22550016166	24560.607571772594	23503.719456365045	27307.104461320185	26054.62631296802	31900.72526729505	30335.007571368904	0.23385844546160203	0.22674712496889943	10095.756912831683	15287.612798112445	9661.747557890601	14630.409293056466
0.661601446785229	15326.298923578035	14941.364633498322	21598.408357622477	20758.877538160927	24600.53667013384	23541.932037450835	27351.539168120933	26097.02351068338	31952.68834888042	30384.4197299472	0.23386200421729078	0.22675054723760374	10057.351526658982	15321.221832694486	9624.996234533377	14662.578134785406
0.6655879283205246	15351.085391033066	14965.536703518075	21633.494270434472	20792.60314458059	24640.553411763507	23580.22850624489	27396.071696126586	26139.51404803503	32004.766205373933	30433.94102529146	0.23386558448565667	0.22675399019302922	10019.022570083383	15354.797982353717	9588.318052425515	14694.715557021089
0.6695984304124688	15375.925064418425	14989.76071885153	21668.656613568182	20826.402242930755	24680.657709826017	23618.60877978001	27440.701951912113	26182.09783592565	32056.958731753897	30483.57135749432	0.2338691863971651	0.2267574539606215	9980.770115440246	15388.340447871946	9551.713080757298	14726.820795283653
0.6736330977969988	15400.817877235357	15014.036615295356	21703.89530529882	20860.27475493208	24720.84947539376	23657.07277308804	27485.42983974993	26224.774783061377	32109.265820339697	30533.31062411972	0.2338728100830774	0.22676093866659097	9942.59423354594	15421.848424842581	9515.181387303397	14758.893080183305
0.6776920760821589	15425.76376159026	15038.364327291063	21739.210262025827	20894.220600504374	24761.12861743377	23695.620399187115	27530.255261595354	26267.54479593785	32161.68736077495	30583.15872018691	0.23387645567545653	0.2267644444379186	9904.494993742555	15455.321103698574	9478.723038418684	14790.931637374684
0.6817755117533548	15450.762648185566	15062.743787916215	21774.601398260587	20928.23969775483	24801.49504279412	23734.25156906858	27575.17811707147	26310.407778825826	32214.22324001006	30633.11553815383	0.2338801233071712	0.2267679714023614	9866.472463934682	15488.757669717073	9442.338099059649	14822.93568756152
0.6858835521786408	15475.814466311025	15087.174928875806	21810.068626614782	20962.331962966706	24841.948656190656	23772.9661916842	27620.19830345473	26353.363633757195	32266.873342285562	30683.180967901062	0.23388381311190148	0.22677151968845502	9828.526710559148	15522.157302956097	9406.026632809546	14854.904446489178
0.6900163456140378	15500.919143834282	15111.657680493368	21845.611857787673	20996.497310587463	24882.48936019299	23811.764173933097	27665.3157156593	26396.41226051053	32319.63754911412	30733.354896715176	0.23388752522414377	0.22677508942551977	9790.657798587345	15555.519178203307	9369.788701847196	14886.837124868296
0.6941740412088835	15526.076607192088	15136.19197170221	21881.23100055437	21030.735653217118	24923.117055211056	23850.645420648554	27710.530246222545	26439.553556596762	32372.515739263694	30783.63720927228	0.23389125977921588	0.22677868074366625	9752.865791579243	15588.842465041205	9333.624366976786	14918.732928389683
0.6983567890112157	15551.286781381068	15160.777730036503	21916.925961753386	21065.046901596503	24963.831639481337	23889.609834584982	27755.841785289675	26482.78741724478	32425.5077887399	30834.027787621417	0.23389501691326103	0.22678229377379855	9715.150751693174	15622.126327817328	9297.533687671646	14950.591057756916
0.702564739973187	15576.549589948714	15185.414881622584	21952.696646274588	21099.430964595656	25004.633009053352	23928.65731640496	27801.250220598937	26526.11373538724	32478.613570768855	30884.526511168253	0.23389879676325506	0.22678592864762076	9677.512739670463	15655.369925579987	9261.51672205329	14982.410708605312
0.7067980459565127	15601.86495498406	15210.10335116986	21988.542957046677	21133.88774920179	25045.52105777552	23967.787764665747	27846.755437466094	26569.532401645763	32531.832955779282	30935.133256658046	0.2339025994670094	0.22678958549764092	9639.951814840082	15688.572412059642	9225.573526897468	15014.19107150007
0.7110568597379514	15627.232797108627	15234.843061962021	22024.46479502501	21168.417160507637	25086.49567728154	24007.001075806293	27892.357318769453	26613.043304316685	32585.16581138525	30985.84789815925	0.23390642516317797	0.2267932644571761	9602.468035169411	15721.732935700566	9189.704157663044	15045.931331927888
0.7153413350148182	15652.653035467069	15259.633935847929	22060.462059179095	21203.019101699378	25127.55675697644	24046.297144133758	27938.055744934412	26656.64632935624	32638.612002368325	31036.670307046472	0.23391027399126085	0.22679696566035779	9565.061457247939	15754.850639621727	9153.908668493852	15077.630670278333
0.7196516264105322	15678.125587718067	15284.47589323282	22096.534646480333	21237.693474044958	25168.7041840227	24085.675861810367	27983.850593918367	26700.34136036625	32692.171390660158	31087.60035198399	0.23391414609161126	0.2268006892421369	9527.732136320788	15787.924661601894	9118.18711225735	15109.288261866197
0.7239878894801961	15703.65037002498	15309.368853069189	22132.682451889512	21272.44017688201	25209.937843326326	24125.137118840088	28029.74174119527	26744.128278579316	32745.843835324646	31138.637898908757	0.23391804160543977	0.2268044353382883	9490.480126275681	15820.954134055413	9082.539540512022	15140.903276843019
0.7283502807162107	15729.227297046476	15334.312732847684	22168.90536834421	21307.259107605798	25251.257617522744	24164.680803055024	28075.729059740068	26788.00696284405	32799.629192540015	31189.782811013356	0.23392196067481813	0.2268082040854166	9453.305479648057	15853.93818398472	9046.966003520414	15172.474880190566
0.7327389575539218	15754.856281927203	15359.307448588073	22205.203286746306	21342.150161657224	25292.66338696267	24204.30680010203	28121.812420013364	26831.977289610357	32853.527315581065	31241.03494872912	0.23392590344268874	0.22681199562096077	9416.208247679751	15886.87593304459	9011.46655031573	15204.002231789753
0.7371540783773028	15780.537236288557	15384.352914830257	22241.576095949586	21377.11323251093	25334.155029698344	24244.014993429475	28167.991689946066	26876.039132914855	32907.53805480153	31292.394169709347	0.23392987005286542	0.22681581008319893	9379.188480288722	15919.76649746485	8976.041228656657	15235.484486314468
0.74159580252467	15806.270070219052	15409.449044624906	22278.02368274682	21412.14821166287	25375.732421468983	24283.805264273324	28214.266734923505	26920.192364365714	32961.66125761565	31343.860328811807	0.23393386065004224	0.22681964761125628	9342.246226098388	15952.608988053165	8940.690085072536	15266.92079327628
0.746064290294433	15832.054692265156	15434.595749524626	22314.545931857527	21447.254988618646	25417.395435687053	24323.67749164412	28260.637417770304	26964.436853128234	33015.89676848081	31395.43327808224	0.23393787537979693	0.22682350834510523	9305.381532453	15985.402510201558	8905.4131648466	15298.310296962038
0.7505597029508803	15857.891009421603	15459.792939574365	22351.142725914917	21482.433450880748	25459.143943423696	24363.631552312723	28307.103598734317	27008.77246590932	33070.24442887896	31447.112866736443	0.2339419143885972	0.22682739242557545	9268.594445387833	16018.146163775586	8870.210512035526	15329.652136423625
0.7550822027299987	15883.778927121995	15485.040523302574	22387.813945453334	21517.683483936882	25500.977813394526	24403.667320797278	28353.6651354711	27053.19906694314	33124.704077298724	31498.89894114376	0.23394597782380605	0.22683129999435717	9231.885009699501	16050.839043226093	8835.082169505768	15360.945445520803
0.7596319528453285	15909.71834922935	15510.338407711744	22424.55946889557	21553.0049712474	25542.896911945525	24443.784669349134	28400.321883028344	27097.716517975725	33179.27554921737	31550.79134480944	0.23395006583368844	0.22683523119400664	9195.253268927336	16083.480237507261	8800.028178912587	15392.189352848567
0.7642091174938536	15935.709178026404	15535.686498269239	22461.37917253989	21588.397794233184	25584.901103038494	24483.983467939455	28447.07369382978	27142.324678250134	33233.95867708233	31602.78991835747	0.2339541785674138	0.22683918616795087	9158.69926537294	16116.06883007288	8765.04858072428	15423.382981731556
0.7688138618619275	15961.75131420627	15561.084698897934	22498.272930547493	21623.86183226324	25626.990248236903	24524.263584245127	28493.92041765983	27187.02340449123	33288.753290293454	31654.894499513175	0.2339583161750657	0.2268431650604944	9122.22304009879	16148.603898855858	8730.143414221238	15454.525450210087
0.7734463521312342	15987.844656862615	15586.532911966942	22535.240614929327	21659.396962642408	25669.164206691203	24564.62488363526	28540.86190164726	27231.812550890674	33343.65921518414	31707.10492308588	0.23396247880764426	0.2268471680168241	9085.824632959906	16181.084516268224	8695.312717537396	15485.615871065296
0.7781067554847866	16013.989103480271	15612.03103828229	22572.282095533592	21695.003060599018	25711.422835124755	24605.067229157252	28587.897990249825	27276.691969091757	33398.67627500363	31759.421020951486	0.23396666661707308	0.22685119518301422	9049.504082597792	16213.509749178775	8660.556527648121	15516.65335177537
0.7827952401129585	16040.184549925345	15637.578977077554	22609.39724003239	21730.67999927251	25753.76598781893	24645.590481523046	28635.02852523784	27321.66150817426	33453.80428989807	31811.84262203508	0.233970879756206	0.22685524670603222	9013.261426448822	16245.878658871166	8625.874880376738	15547.63699448295
0.7875119752195561	16066.430890435735	15663.176626004364	22646.585913909075	21766.427649700843	25796.193516598887	24686.19449909504	28682.253345678517	27366.72101463903	33509.043076892405	31864.369552293178	0.2339751183788304	0.22685932273374446	8977.096700772177	16278.190301078372	8591.267810401972	15578.565895987675
0.792257131027923	16092.72801761132	15688.823881123088	22683.847980445113	21802.245880808143	25838.70527081884	24726.879137872293	28729.572287919847	27411.870332392864	33564.392449871826	31917.00163469633	0.23397938263967602	0.2268634234149219	8941.009940664284	16310.443725964054	8556.735351307783	15609.439147796482
0.7970308787870847	16119.075822404388	15714.520636893465	22721.183300707256	21838.13455939236	25881.30109734771	24767.64425147671	28776.985185574733	27457.109302733366	33619.852219563465	31969.738689211736	0.23398367269441755	0.22686754889924532	8905.001180048566	16342.637978070416	8522.277535537258	15640.255836006254
0.8018333907779276	16145.47419410968	15740.26678616481	22758.59173353419	21874.09355011224	25923.98084055416	24808.489691138613	28824.491869504585	27502.437764333015	33675.422193517436	32022.580532784912	0.23398798869968335	0.22687169933731086	8869.070451695006	16374.772096332163	8487.894394451287	15671.015041386709
0.8066648403194178	16171.923020354849	15766.062220167056	22796.07313552381	21910.122715475547	25966.744342292277	24849.415305683393	28872.09216780362	27547.855553224745	33731.102176088745	32075.526979323095	0.23399233081306012	0.22687587488063643	8833.217787225265	16406.845114035532	8453.585958308075	15701.715839306824
0.8115254017748545	16198.42218709035	15791.906828500623	22833.627361019604	21946.22191582556	26009.591441886452	24890.42094151665	28919.785905782093	27593.3625027854	33786.89196841797	32128.57783967624	0.23399669919309835	0.22688007568166665	8797.443217146676	16438.856058863923	8419.35225628363	15732.35729973577
0.8164152505581643	16224.971578580042	15817.800499127472	22871.254262098162	21982.391009329327	26052.521976117216	24931.506442610902	28967.572905950892	27638.958443721353	33842.79136841348	32181.732921620478	0.23400109399931907	0.2268843018937789	8761.746770878788	16470.803952902555	8385.19331651181	15762.938487295993
0.8213345631402307	16251.571077391132	15843.743118361172	22908.953688555674	22018.629851964473	26095.535779206246	24972.67165049097	29015.452988004934	27684.64320405239	33898.800170732255	32234.99202983956	0.23400551539221945	0.22688855367128977	8726.128476673737	16502.68781246245	8351.109166034032	15793.45846113097
0.8262835170552626	16278.220564384153	15869.734570857443	22946.72548789449	22054.93829750671	26138.63268280118	25013.916404219988	29063.425968806598	27730.416609096363	33954.91816676084	32288.354965907263	0.23400996353328005	0.22689283116945927	8690.588361689355	16534.50664819032	8317.099830840249	15823.916274954565
0.8312622909072027	16304.919918703283	15895.77473960446	22984.56950531021	22091.316197517	26181.81251596128	25055.24054038509	29111.491662369815	27776.27848145353	34011.145144596914	32341.821528269335	0.23401443858496945	0.2268971345444985	8655.126452065073	16566.259465165436	8283.165335913189	15854.310977103189
0.8362710643761712	16331.669017766566	15921.863505913538	23022.48558367859	22127.76340132925	26225.075105142707	25096.64389308363	29159.649879843946	27822.228640991463	34067.4808890308	32395.391512226175	0.23401894071074997	0.22690146395357452	8619.742772803642	16597.945262654684	8249.305705184583	15884.641610415652
0.8413100182249524	16358.46773725558	15948.000749409022	23060.4735635417	22164.279756036936	26268.420274182918	25138.12629390831	29207.900429496745	27868.26690482867	34123.92518152572	32449.06470991401	0.2340234700750867	0.22690581955481595	8584.437347858679	16629.563034251332	8215.520961560775	15914.907212268561
0.8463793343055166	16385.31595110591	15974.186348019062	23098.5332830952	22200.865106480906	26311.847844286658	25179.687571933522	29256.243116698704	27914.393087319717	34180.47780019981	32502.840910287756	0.23402802684345056	0.22691020150732058	8549.21020015655	16661.111767873168	8181.811126968358	15945.106814613566
0.8514791955655843	16412.21353149694	16000.420177965652	23136.66457817468	22237.51929523621	26355.357634010357	25221.327553700714	29304.677743906163	27960.607000039057	34237.13851980662	32556.719899102452	0.23403261118232555	0.22691460997115923	8514.061351538636	16692.590445626527	8148.176222315989	15975.239443887956
0.8566097860552276	16439.16034884187	16026.702113755104	23174.867282242307	22274.242162599516	26398.94945924743	25263.04606320425	29353.20411064497	28006.908451765677	34293.90711171626	32610.701458895623	0.23403722325921644	0.2269190451073839	8478.99082284607	16723.99804394506	8114.616267525591	16005.304121037014
0.861771290933513	16466.156271777883	16053.032028168174	23213.14122637367	22311.03354657606	26442.62313321333	25304.84292187689	29401.822013494213	28053.29724846709	34350.78334389666	32664.785368968835	0.23404186324265358	0.22692350707803238	8443.998633886687	16755.333533483557	8081.131281538401	16035.299861508422
0.8669638964751838	16493.20116715588	16079.409792250448	23251.486239244077	22347.89328286692	26486.37846643038	25346.717948575613	29450.531246069375	28099.773193283778	34407.76698089417	32718.971405369877	0.2340465313021994	0.22692799604613467	8409.084803454578	16786.59587913379	8047.7212823415175	16065.225675260648
0.8721877900773816	16520.294900030625	16105.835275302528	23289.902147115372	22384.821204856093	26530.21526671286	25388.67095956717	29499.33159900611	28146.33608651341	34464.85778381478	32773.25934087456	0.23405122760845568	0.22693251217571964	8374.249349349644	16817.784040031023	8014.3862869516015	16095.08056670893
0.877443160266411	16547.43733365055	16132.30834487026	23328.38877382229	22421.817143597527	26574.133339151886	25430.701768513605	29548.222859943442	28192.98572559495	34522.055510304854	32827.64894496849	0.2340559523330689	0.22693705563182107	8339.492288388312	16848.896969545633	7981.126311455388	16124.863534783944
0.8827301967045416	16574.62832944786	16158.828866735079	23366.945940759262	22458.88092780241	26618.132486100432	25472.810186458086	29597.20481350752	28239.72190509312	34579.35991453231	32882.139983829205	0.23406070564873777	0.22694162658048364	8304.813636401668	16879.93361524865	7947.941370985471	16154.573572835885
0.8880490901968541	16601.867747028216	16185.396704903895	23405.573466866612	22496.012383825804	26662.212507158063	25514.99602181	29646.27724129466	28286.544416682053	34636.77074716711	32936.73222030737	0.23406548772921956	0.22694622518876945	8270.213408229407	16910.892918872647	7914.831479735207	16184.209668666124
0.8934000326981257	16629.155444160675	16212.011721599585	23444.271168617102	22533.211335654076	26706.37319915575	25557.25908033087	29695.439921854744	28333.453049129905	34694.28775536214	32991.4254139091	0.23407029874933583	0.2269508516247642	8235.691617765464	16941.7738163732	7881.796651003417	16213.770804556087
0.8987832173197573	16656.491276767625	16238.673777250933	23483.038860002525	22570.477604891617	26750.61435614087	25599.599165119645	29744.692630674752	28380.447588282652	34751.91068273417	33046.21932077735	0.23407513888498047	0.22695550605758402	8201.24827798875	16972.575237960555	7848.836897186469	16243.25595724862
0.904198838336744	16683.875098914763	16265.382730483063	23521.876352520292	22607.811010748235	26794.935769362273	25642.01607659853	29794.035140162276	28427.527817048627	34809.63926934494	33101.11369367414	0.23408000831312545	0.2269601886573807	8166.883400896564	17003.296107939444	7815.952229758725	16272.664097873494
0.9096470911946843	16711.30676280054	16292.138438107142	23560.78345515935	22645.21137002551	26839.337227254375	25684.509612497834	29843.467219628128	28474.69351538189	34867.47325168103	33156.10828196145	0.2340849072118271	0.2269648995953502	8132.596997559536	17033.935344796628	7783.142659302335	16301.99419197999
0.915128172516836	16738.786118746415	16318.9407551109	23599.759974387132	22682.678497104345	26883.818515422692	25727.07956784201	29892.988635270376	28521.944460266943	34925.41236263549	33211.20283158365	0.2340898357602343	0.2269696390437368	8098.389078154229	17064.491861230694	7750.408195544966	16331.245199586265
0.9206422801112097	16766.31301518637	16345.789534648497	23638.805714135626	22720.21220393155	26928.379416628137	25769.72573493478	29942.59915015714	28569.2804257024	34983.45633148804	33266.39708504872	0.23409479413859396	0.22697440717584155	8064.259651926812	17094.964564056136	7717.748847329523	16360.416075094603
0.9261896129777101	16793.887298656882	16372.68462803073	23677.920475787916	22757.812300006943	26973.019710772005	25812.44790334468	29992.29852421009	28616.701182685152	35041.604883885986	33321.69078141009	0.2340997825282592	0.22697920416602707	8030.2087272321805	17125.352354255505	7685.164622635581	16389.50576731097
0.931770371315315	16821.508813786568	16399.625884715027	23717.10405816442	22795.47859237012	27017.73917488056	25855.245859890325	30042.08651418747	28664.206499194275	35099.85774182473	33377.08365624813	0.23410480111169454	0.22698403018972682	7996.236311532557	17155.654126955196	7652.655528600328	16418.51321946364
0.9373847565293029	16849.17740328608	16426.613152295635	23756.356257509364	22833.210885587538	27062.537583089877	25898.119388626023	30091.962873667493	28711.796140175153	35158.21462362857	33432.575441651934	0.2341098500724838	0.22698888542344822	7962.342411413323	17185.868771421723	7620.221571500879	16447.43736913055
0.9430329712385201	16876.89290793777	16453.646276493426	23795.67686747701	22871.00898173907	27107.414706630454	25941.068270826712	30141.92735303143	28759.469867523123	35216.67524393127	33488.16586620046	0.23411492959533808	0.22699377004478294	7928.527032590471	17215.995171068236	7587.86275680596	16476.277148339897
0.9487152192826929	16904.65516658551	16480.725101146356	23835.065679118103	22908.872680405424	27152.370313812007	25984.092284974027	30191.979699446896	28807.22744006806	35275.239313656755	33543.854654944946	0.23412003986610058	0.22699868423241068	7894.790179913398	17246.03220340889	7555.579089149833	16505.03148347605
0.9544317057297852	16932.46401612431	16507.849468199	23874.52248086595	22946.801778654317	27197.404170007954	26027.19120674082	30242.119656850766	28855.068613557516	35333.90653999946	33599.64152938939	0.23412518107175492	0.2270036281661084	7861.13185737282	17275.978740082122	7523.370572338812	16533.699295284227
0.9601826368833979	16960.31929149014	16535.019217693032	23914.04705852293	22984.796071027955	27242.516037640235	26070.364808977178	30292.346965932626	28902.99314064137	35392.67662640522	33655.52620747305	0.23413035340043387	0.22700860202675488	7827.552068147808	17305.833646903746	7491.237209399696	16562.279498935677
0.9659682202902156	16988.220825649747	16562.23418775692	23953.63919524685	23022.85534952944	27287.7056761641	26113.61286169533	30342.66136411791	28951.000770855288	35451.5492725519	33711.50840355139	0.23413555704142217	0.22701360599633952	7794.050814559683	17335.595783748664	7459.179002536461	16590.771003914066
0.9717886647474951	17016.168449590055	16589.494214596038	23993.298671536875	23060.97940360975	27332.972842052357	26156.9351320551	30393.062585550706	28999.091250604786	35510.524174329534	33767.587828377735	0.23414079218516834	0.22701864025796864	7760.628098105546	17365.264004607685	7427.195953181945	16619.172714119777
0.9776441803106027	17044.161992308174	16616.799132482734	24033.025265220153	23099.16802015462	27378.31728878039	26200.331384349254	30443.55036107727	29047.264323149207	35569.60102382135	33823.764189084955	0.23414605902328933	0.22702370499587188	7727.283919482026	17394.837157599628	7395.288061986212	16647.483527797274
0.9835349783005937	17072.201280800884	16644.14877374618	24072.818751437822	23137.420983471213	27423.738766810526	26243.801379988705	30494.124418228846	29095.51972858544	35628.779509283995	33880.0371891667	0.23415135774857893	0.2270288003954095	7694.018278580159	17424.31408496108	7363.45532883564	16675.702337576076
0.9894612713118381	17100.286140054497	16671.542968762533	24112.67890263153	23175.738075275134	27469.237023576938	26287.34487748797	30544.78448120509	29143.857203832093	35688.05931512842	33936.406528459236	0.2341566885550138	0.2270339266430804	7660.831174483057	17453.693622987717	7331.697752839886	16703.828030406497
0.9954232732196957	17128.416393034262	16698.981545944654	24152.605488529272	23214.11907467688	27514.811803469795	26330.961632450093	30595.530270856685	29192.27648261288	35747.440121899854	33992.87190312242	0.23416205163776255	0.22703908392652702	7627.722605497576	17482.974602106027	7300.0153323682025	16731.859487628564
1.0014211991882311	17156.591860674373	16726.46433173238	24192.598276132125	23252.563758169068	27560.462847820447	26374.651397552443	30646.361504669076	29240.777295441145	35806.92160625908	34049.43300562183	0.23416744719319296	0.22704427243454603	7594.692569153849	17512.155846844427	7268.408065042924	16759.795584927313
1.0074552656779823	17184.812361867305	16753.99115058219	24232.6570297	23291.07189961279	27606.18989488547	26418.413922531414	30697.277896744876	29289.359369603066	35866.50344096219	34106.08952470956	0.234172875418877	0.22704949235709146	7561.741062210873	17541.2361758193	7236.875947752502	16787.635192349553
1.013525690453769	17213.07771345379	16781.561824957476	24272.78151073834	23329.64327022483	27651.992679831776	26462.248954168284	30748.27915778765	29338.02242914216	35926.18529484186	34162.84114540642	0.23417833651360218	0.22705474388528485	7528.868080672342	17570.214401749894	7205.418976663612	16815.377174303867
1.0196326925925556	17241.38773021215	16809.17617531817	24312.971477983898	23368.277638564025	27697.870934720744	26506.15623627398	30799.36499508438	29386.766194842585	35985.96683278718	34219.6875489827	0.2341838306773769	0.22706002721142154	7496.07361978665	17599.089331444353	7174.037147212774	16843.02038952522
1.0257764924913542	17269.742224848236	16836.834020111	24353.226687391354	23406.9747705184	27743.824388493224	26550.135509674667	30850.53511248902	29435.590384213458	36045.847715724754	34276.62841294027	0.23418935811143718	0.22706534252897784	7463.357674056664	17627.85976579599	7142.730454126839	16870.563691104762
1.0319573118751795	17298.141007984774	16864.535175759116	24393.54689211911	23445.734429291573	27789.852766953685	26594.18651219672	30901.789210405124	29484.494711472256	36105.82760059864	34333.66341099342	0.2341949190182574	0.22707069003261918	7430.720237263013	17656.52449981589	7111.498891446274	16898.0059265187
1.0381753738050519	17326.5838881514	16892.279456652457	24433.931842516096	23484.55637539003	27835.955792755365	26638.30897865246	30953.126985769588	29533.47888752929	36165.90614035164	34390.79221305112	0.23420051360155517	0.22707606991820592	7398.161302457098	17685.08232260123	7080.342452508863	16925.34593757335
1.0444309026860459	17355.070671773847	16920.06667513722	24474.38128610732	23523.440366609335	27882.133185384264	26682.50264082483	31004.548132034943	29582.542619970904	36226.08298390495	34448.014485197666	0.23420614206630064	0.2270814823828034	7365.680861968547	17713.5320173325	7049.261129958555	16952.58256041445
1.05072412427539	17383.601163164014	16947.89664150621	24514.89496758067	23562.386158021385	27928.38466114428	26726.76722745319	31056.052339153157	29631.685613043905	36286.35777613946	34505.32988967486	0.23421180461872385	0.22708692762468702	7333.2789074368775	17741.87236132566	7018.254915783647	16979.714625585824
1.057055265690613	17412.175164509317	16975.769163988552	24555.472628772808	23601.39350196094	27974.709933141476	26771.102464218267	31107.63929355832	29680.907567639137	36346.730157875856	34562.73808486314	0.2342175014663226	0.22709240584335122	7300.955429781694	17770.102125949226	6987.323801283957	17006.74095794931
1.0634245554177415	17440.792475862443	17003.684048739706	24596.114008655495	23640.46214801245	28021.108711268775	26815.508073727586	31159.308678149875	29730.208181275426	36407.1997658553	34620.238725263116	0.23422323281787102	0.22709791723951653	7268.710419246461	17798.22007670719	6956.467777110171	17033.66037674714
1.0698322233195456	17469.452895131028	17031.64109983144	24636.818843321893	23679.59184299692	28067.580702190662	26859.983775500703	31211.060172275782	29779.58714808356	36467.76623272006	34677.831461477275	0.2342289988834261	0.2271034620151377	7236.543865385931	17826.224973191507	6925.686833251733	17060.47169556748
1.0762785006438331	17498.15621806718	17059.640119241692	24677.586865972633	23718.782330958566	28114.12560932762	26904.52928595446	31262.893451715485	29829.04415879001	36528.42918699389	34735.515940191195	0.23423479987433785	0.22710904037341076	7204.455757081509	17854.11556909606	6894.980959056877	17087.173722369596
1.0827636200317978	17526.902238257255	17087.680906844613	24718.417806902242	23758.033353151746	28160.743132840962	26949.144318388375	31314.80818866322	29878.578900701024	36589.18825306281	34793.29180415537	0.23424063600325556	0.2271146525187818	7172.44608254917	17881.890612241812	6864.3501432356425	17113.765259480104
1.089287815526412	17555.6907471114	17115.763260400454	24759.311393485266	23797.344648027673	28207.432969617297	26993.82858296985	31366.804051710995	29928.191057686414	36650.0430511556	34851.158692166544	0.2342465074841362	0.22712029865695427	7140.514829355292	17909.54884456843	6833.794373879908	17140.24510362465
1.0958513225808764	17584.52153385339	17143.88697554566	24800.267350162747	23836.715951221435	28254.194813253413	27038.581786719733	31418.880705832067	29977.88031016371	36710.9931973246	34909.1162390496	0.23425241453225473	0.22712597899489567	7108.661984410137	17937.089002125897	6803.313638442662	17166.612045858987
1.1024543780671139	17613.39438551005	17172.051845782593	24841.285398428197	23876.146995538467	28301.028354040664	27083.4036334972	31471.03781236366	30027.64633508173	36772.038303426045	34967.16407563866	0.2342583573642087	0.22713169374084818	7076.887533965521	17964.509815046564	6772.907923761755	17192.8648716202
1.1090972202843215	17642.309086900976	17200.257662469678	24882.36525681394	23915.63751094164	28347.933278949677	27128.29382398551	31523.2750289903	30077.488805904813	36833.17797710072	35025.30182875901	0.23426433619793022	0.2271374431043343	7045.191463672556	17991.8100076681	6742.577216095757	17219.002360797487
1.115780088967567	17671.265420628464	17228.504214811444	24923.50664087779	23955.18722453821	28394.90927161543	27173.252055677334	31575.592009727443	30127.407392596935	36894.411821755224	35083.52912120885	0.23427035125269152	0.2271432272961659	7013.57375853369	18018.988298413344	6712.321501075057	17245.023287597112
1.1225032252964444	17700.263167066783	17256.79128984824	24964.709263188735	23994.795860566297	28441.956012321305	27218.278022859766	31627.988404903954	30177.401761605197	36955.73943654172	35141.84557174043	0.23427640274911568	0.22714904652845144	6982.034402941586	18046.04339986015	6682.140763744479	17270.9264206402
1.1292668719037753	17729.302104352264	17285.11867244652	25005.972833313903	24034.46314038215	28489.073177984545	27263.37141660016	31680.4638611461	30227.47157584441	37017.16041633964	35200.25079504227	0.2342824909091825	0.22715490101460642	6950.5733806728385	18072.974018729292	6652.034988567233	17296.71052295156
1.1360712728843656	17758.382008372577	17313.486145288556	25047.297057804248	24074.188782446676	28536.260442140207	27308.531924731105	31733.018021360072	30277.616494680573	37078.67435173543	35258.7444017203	0.23428861595623982	0.22716079096935854	6919.1906749079935	18099.778855898418	6622.00415943726	17322.374351992272
1.1429166738038161	17787.502652756917	17341.89348886279	25088.6816401816	24113.97250231281	28583.517474926764	27353.759231836404	31785.65052471608	30327.836173915577	37140.28082900439	35317.32599828025	0.23429477811501007	0.22716671660875765	6887.8862682282925	18126.456606410444	6592.048259681091	17347.91665964201
1.1498033217073829	17816.663808865203	17370.34048145353	25130.126280924294	24153.81401261196	28630.843943070005	27399.053019235977	31838.361006630766	30378.130265770673	37201.97943009037	35375.99518710874	0.23430097761160046	0.22717267815018363	6856.6601426154375	18153.005959442817	6562.167272032937	17373.336192131974
1.1567314651288954	17845.865245778226	17398.82689913111	25171.630677454195	24193.713023041135	28678.239509868574	27444.41296497149	31891.149098751295	30428.498418870808	37263.769732587476	35434.75156645528	0.23430721467350957	0.22717867581235582	6825.512279500952	18179.425598427653	6532.361178698251	17398.631690190174
1.1637013540997225	17875.106730287203	17427.35251574195	25213.194524122766	24233.66924034996	28725.703835178425	27489.838743792	31944.014428938353	30478.940278228838	37325.65130972053	35493.594730414174	0.23431348952963887	0.22718470981534014	6794.442659714259	18205.714200913906	6502.6299613430165	17423.801889017224
1.1707132401577995	17904.38802688351	17455.91710289869	25254.81751219756	24273.68236832772	28773.236575397685	27535.330027139484	31996.956621249523	30529.45548522971	37387.623730325984	35552.52426890644	0.23431980241029868	0.2271907803805565	6763.451263530878	18231.870438672602	6472.973601063481	17448.845518184826
1.177767376356704	17933.708897748496	17484.520429969954	25296.499329848666	24313.752107789976	28820.837383451635	27580.886483133923	32049.97529592281	30580.04367761424	37449.686558832895	35611.53976766112	0.23432615354721992	0.22719688773079086	6732.538070669165	18257.89297769498	6443.392078432022	17473.761301755905
1.1848640172747877	17963.0691027433	17513.162264070816	25338.23966213528	24353.87815656605	28868.50590877756	27626.507776559476	32103.07006936007	30630.70448946387	37511.83935524395	35670.64080819785	0.2343325431735601	0.22720303209020068	6701.703060291242	18283.780478165485	6413.885373502271	17498.547958285548
1.1920034190243662	17992.4683993985	17541.842370052575	25380.038190991974	24394.06020948572	28916.24179730962	27672.193568849576	32156.240554110347	30681.43755118444	37574.08167511627	35729.82696780832	0.23433897152391475	0.22720921368432404	6670.9462110241875	18309.53159453813	6384.453465802828	17523.204200806096
1.1991858392609598	18021.906542904213	17570.56051049319	25421.894595215606	24434.29795836664	28964.044691464056	27717.943518073003	32209.486358853756	30732.242489490982	37636.413069542876	35789.097819538714	0.23434543883432513	0.22721543274009048	6640.267500942573	18335.14497544896	6355.096334339818	17547.728736810386
1.2064115371925936	18051.38328609946	17599.316445686978	25463.808550451282	24474.59109200089	29011.914230123657	27763.75727891893	32262.807088384365	30783.118927391268	37698.83308513305	35848.45293217097	0.23435194534228787	0.2272216894858267	6609.666907592444	18360.61926380638	6325.813957611099	17572.120268305764
1.2136807735891502	18080.898379462484	17628.109933635176	25505.77972917952	24514.939296142664	29059.850048623364	27809.6345026832	32316.202343594487	30834.066484170897	37761.34126399423	35907.891870205625	0.23435849128676395	0.22722798415126724	6579.144408010645	18385.95309681259	6296.606313627213	17596.3774918383
1.2209938107917835	18110.45157110029	17656.940730035843	25547.807800702463	24555.34225349501	29107.851778734926	27855.57483725362	32369.67172145781	30885.084775377178	37823.937143712625	35967.414193843375	0.23436507690818795	0.22723431696756316	6548.69997870503	18411.14510592632	6267.473379891599	17620.499098463915
1.2283509127223842	18140.04260673875	17685.80858827421	25589.89243113076	24595.79964369729	29155.919048652253	27901.57792709598	32423.21481501337	30936.173412803866	37886.62025733486	36027.019458967574	0.23437170244847702	0.22724068816729062	6518.333595691482	18436.193916937336	6238.41513343784	17644.483773822896
1.2357523448931043	18169.671229712447	17714.71325941285	25632.033283370198	24636.31114331232	29204.05148297651	27947.643413239784	32476.831213349244	30987.332004475567	37949.39013334915	36086.707217126364	0.2343783681510418	0.22724709798445994	6488.045234450139	18461.098149856552	6209.4315507868305	17668.3301980244
1.2431983744159416	18199.33718095435	17743.654492181653	25674.230017108013	24676.876425813225	29252.248702700836	27993.77093326365	32530.520501585714	31038.560154631727	38012.246295666024	36146.47701551433	0.2343850742607923	0.22725354665452444	6457.834869983839	18485.856419078074	6180.522608002881	17692.037045805715
1.2506892700123766	18229.040198986204	17772.632032968515	25716.482288800267	24717.49516157137	29300.510325196323	28039.960121281896	32584.282260860004	31089.857463712022	38075.18826360072	36206.32839695579	0.23439182102415207	0.22726003441439022	6427.702476813691	18510.467333347537	6151.688280685106	17715.602986496873
1.2582253020230734	18258.780019908136	17801.645625809204	25758.7897516581	24758.167017843058	29348.835964196584	28086.210607929723	32638.116068309344	31141.22352834018	38138.21555185381	36266.26089988621	0.23439860868906404	0.22726656150242497	6397.648028949508	18534.929495685734	6122.928543960908	17739.02668400295
1.2658067424176331	18288.556377388773	17830.695012377975	25801.15205563468	24798.891658757344	29397.2252297833	28132.522020349734	32692.021497055117	31192.657941309164	38201.32767049289	36326.27405833533	0.23440543750500198	0.2272731281584663	6367.671499953605	18559.241503576748	6094.243372498779	17762.306796842255
1.2734338648044117	18318.36900265542	17859.779931977537	25843.568847412284	24839.668745302934	29445.677728371782	28178.89398217731	32745.998116187042	31244.160291565306	38264.52412493452	36386.367401908865	0.2344123077229791	0.2272797346238326	6337.772862904705	18583.40194884967	6065.632740519475	17785.441978175193
1.2811069444403917	18348.217624483812	17888.90012152979	25886.03977038875	24880.49793531608	29494.193062695897	28225.32611352725	32800.04549074665	31295.730164193596	38327.80441592518	36446.54045577174	0.23441921959555817	0.22728638114133087	6307.952090409119	18607.409417714924	6037.096621806035	17808.43087582756
1.2888262582411194	18378.10196918845	17918.055315565904	25928.564464664792	24921.37888346768	29542.770831793834	28271.818030979346	32854.1631817118	31347.367140402042	38391.168039523465	36506.7927406302	0.23442617337686225	0.22729306795526805	6278.209154615644	18631.262490815483	6008.634989689337	17831.272132259794
1.296592084790695	18408.021760612453	17947.245246216848	25971.14256703057	24962.311241250947	29591.410630993287	28318.369347564763	32908.3507459803	31399.07079750669	38454.61448708136	36567.123772714585	0.23443316932258298	0.22729979531145822	6248.5440272332635	18654.959743265994	5980.247817077441	17853.96438464243
1.3044047043518285	18437.976720118004	17976.46964320375	26013.77371095318	25003.29465696882	29640.112051897417	28364.979672752084	32962.60773635466	31450.840708916377	38518.14324522662	36627.53306376195	0.23444020768999238	0.22730656345723338	6218.956679510651	18678.499744606204	5951.935076432535	17876.506264799275
1.312264398875954	18467.96656657613	18005.72823382832	26056.457526563125	25044.328775721497	29688.874682369787	28411.648612433342	33016.93370152547	31502.67644411758	38581.75379584385	36688.02012099866	0.23444728873794946	0.22731337264145307	6189.447082264116	18701.88105888106	5923.696739819832	17898.89639934711
1.320171452013404	18497.99101635737	18035.020742963607	26099.193640642112	25085.41323939449	29737.698106520806	28458.375768910853	33071.32818605673	31554.57756865998	38645.44561605748	36748.58444712394	0.23445441272691467	0.22732022311451391	6160.0152058799285	18725.102244651876	5895.532778884051	17921.133409637026
1.3281261491236485	18528.049783321527	18064.34689304414	26141.98167660949	25126.54768664564	29786.58190469261	28505.16074088287	33125.79073036914	31606.54364414071	38709.21817821268	36809.22554029173	0.2344615799189572	0.22732711512835935	6130.661020286847	18748.161854912527	5867.443164835451	17943.215911705047
1.3361287772855897	18558.14257880813	18093.706404056666	26184.821254509792	25167.731752893236	29835.525653445173	28552.00312343022	33180.32087072498	31658.574228189897	38773.07094985805	36869.942894094296	0.23446879057776554	0.2273340489364886	6101.384495020844	18771.058437299915	5839.4278684936	17965.142516416498
1.3441796253079266	18588.269111626843	18123.0989935307	26227.71199100007	25208.96507030361	29884.528925542225	28598.90250800268	33234.91813921267	31710.668874455725	38837.0033937278	36930.73599754501	0.23447604496865804	0.22734102479396814	6072.185599190183	18793.790533986874	5811.486860289238	17986.9118294809
1.352278983739575	18618.429088047586	18152.52437652926	26270.65349933694	25250.247267779174	29933.591289936812	28645.858482405692	33289.582063730995	31762.82713258989	38901.014967723735	36991.60433506176	0.23448334335859347	0.22734804295744	6043.064301493112	18816.356681737117	5783.620110256365	18008.522451419383
1.3604271448801535	18648.622211791077	18181.982265639388	26313.64538936416	25291.577970946062	29982.712311757543	28692.870630786576	33344.31216797398	31815.048548232637	38965.10512489782	37052.54738644986	0.23449068601618087	0.22735510368513248	6014.020570208086	18838.755411890335	5755.827588011511	18029.972977519967
1.3686244027905345	18678.848184018985	18211.472370962725	26356.687267499692	25332.956802141907	30031.891552294022	28739.938533621018	33399.10797141509	31867.33266299798	39029.273313434154	37113.56462688508	0.2344980732116907	0.2273622072368708	5985.0543732247315	18860.985250461847	5728.109262817074	18051.26199803129
1.3768710533034536	18709.106703324716	18240.99440010659	26399.778736723645	25374.383380404277	30081.12856898363	28787.06176770029	33453.968989292625	31919.679014459696	39093.51897663211	37174.65552689768	0.23450550521706456	0.22736935387408602	5956.1656780415215	18883.04471814353	5700.465103549883	18072.388098084368
1.3851673940341884	18739.39746572355	18270.548058174358	26442.919396565296	25415.857321458177	30130.422915396968	28834.239906117306	33508.89473259386	31972.087136136197	39157.84155288825	37235.8195523551	0.23451298230592615	0.22737654385982575	5927.354451745981	18904.93233025726	5672.895078703528	18093.349857698195
1.3935137243912972	18769.720164643382	18300.133047756583	26486.108843090977	25457.378237704506	30179.774141224392	28881.472518253908	33563.88470804034	32024.556557476586	39222.24047567936	37297.056164445996	0.2345205047535926	0.22738377745876487	5898.620661071036	18926.64659692347	5645.399156416766	18114.145851877518
1.4019103455874267	18800.074490915325	18329.749068921632	26529.346668891765	25498.945738208007	30229.18179226234	28928.75916976741	33618.93841807291	32077.086803846032	39286.71517354539	37358.36481966356	0.23452807283708366	0.22739105493721437	5869.964272338664	18948.18602291774	5617.977304448839	18134.774650557898
1.410357560650181	18830.460132763936	18359.395819206624	26572.632463070677	25540.55942868543	30278.645410399135	28976.09942257762	33674.05536083612	32129.677396511543	39351.26507007147	37419.74496978921	0.23453568683513423	0.22739837656313397	5841.3852515120525	18969.54910783097	5590.62949021766	18155.23481872119
1.4188556744330574	18860.876775798417	18389.072993608515	26615.965811231137	25582.21891149404	30328.16453360209	29023.492834853943	33729.23503016424	32182.32785262802	39415.88958387198	37481.19606187667	0.23454334702820387	0.22740574260614116	5812.8835641862825	18990.73434605729	5563.3556807735	18175.52491633501
1.4274049936264492	18891.324103002826	18418.780284574776	26659.346295464195	25623.923785619543	30377.7386959033	29070.938961002124	33784.47691556567	32235.037685223626	39480.58812857262	37542.71753823529	0.23455105369848875	0.22741315333752077	5784.459175576456	19011.740226767026	5536.155842815293	18195.643498414196
1.4360058267687137	18921.80179472708	18448.51738199465	26702.77349433672	25665.67364666476	30427.367427386613	29118.437351651668	33839.780502208654	32287.806403186198	39545.360112794035	37604.30883641446	0.23455880712993138	0.22742060903023747	5756.112050553784	19032.565234041773	5509.029942708556	18215.589115088806
1.4446584842573071	18952.30952867764	18478.28397319012	26746.246982879296	25707.46808683798	30477.05025417409	29165.987553642924	33895.145270906585	32340.633511249136	39610.20494013501	37665.9693891875	0.23456660760823422	0.22742810995894608	5727.84215362533	19053.20784681756	5481.977946470957	18235.360311575234
1.453363278359986	18982.846979908427	18508.079742907063	26789.766332574258	25749.306694941482	30526.78669841269	29213.589110014364	33950.57069810339	32393.51850997753	39675.12200915571	37727.69862453584	0.23457445542086722	0.22743565640000132	5699.6494489545	19073.66653896775	5454.999819792109	18254.95562824793
1.4621205232260774	19013.413820811635	18537.90437330641	26833.331111343774	25791.189056360152	30576.57627826118	29261.241559990045	34006.05625585921	32446.46089575444	39740.11071336126	37789.49596563337	0.23458235085708326	0.22744324863146897	5671.53390035755	19093.939779315144	5428.095528024947	18274.373600645922
1.470930534897817	19044.009721108683	18567.757543955322	26876.94088353803	25833.114753050082	30626.418507876857	29308.944438966904	34061.60141183591	32499.46016076715	39805.170441185226	37851.36083083066	0.2345902942079252	0.22745088693313742	5643.495471295668	19114.026031610556	5401.265036187135	18293.612759467214
1.4797936313217521	19074.63434784112	18597.63893181838	26920.595209923315	25875.08336352718	30676.312897402375	29356.697278502204	34117.20562928272	32552.515792993418	39870.300575973066	37913.292633639314	0.23459828576624026	0.22745857158652838	5615.534124904778	19133.923754656687	5374.5083089880645	18312.671630689874
1.48871013236022	19105.287365361848	18627.548211249086	26964.29364767062	25917.094462856243	30726.2589529531	29404.499606301477	34172.86836702241	32605.627276188276	39935.50049596638	37975.29078271695	0.2346063258266909	0.22746630287490624	5587.649824003689	19153.631402354687	5347.825310824905	18331.548735584132
1.4976803598028874	19135.96843532614	18657.48505398116	27008.03575034397	25959.14762263972	30776.25617660417	29452.350946205996	34228.58907943713	32658.79408987057	40000.76957428664	38037.354681851735	0.2346144146857654	0.22747408108329253	5559.842531059403	19173.147423611954	5321.216005760478	18350.24259064067
1.5067046373783677	19166.67721668264	18687.4491291198	27051.82106788863	26001.242411006457	30826.304066377368	29500.250818180364	34284.3672164541	32712.015709309282	40066.10717891891	38099.48372994685	0.23462255264179058	0.2274819064984736	5532.112208214356	19192.47026243899	5294.680357552832	18368.75170769915
1.5157832907659001	19197.41336566471	18717.4401031333	27095.64914661989	26043.378392600902	30876.402116228714	29548.19873830067	34340.20222353206	32765.29160551063	40131.51267269624	38161.67732100574	0.23463073999494316	0.22748977940901405	5504.458817309467	19211.598358061165	5268.218329667347	18387.074594007805
1.5249166476071065	19228.176535781713	18747.45763984461	27139.51952921175	26085.55512857225	30926.549816035906	29596.194218742367	34396.09354164757	32818.62124520496	40196.98541328401	38223.93484411718	0.23463897704726092	0.22749770010526768	5476.882319867145	19230.53014488332	5241.8298852622975	18405.209752197377
1.5341050375178134	19258.966377810302	18777.50140042288	27183.431754685564	26127.772176563576	30976.746651585712	29644.236767768292	34452.04060728125	32872.00409083363	40262.524753164274	38286.255683440315	0.23464726410265555	0.2275056688793874	5449.382677092683	19249.264052512124	5215.514987195376	18423.15568032209
1.5433487920999491	19289.782539785756	18807.571043375076	27227.385358398806	26170.029090701046	31026.99210456155	29692.32588971678	34508.0428524042	32925.43960053613	40328.13003962012	38348.63921818993	0.23465560146692407	0.22751368602533945	5421.9598498861305	19267.798505823128	5189.273598033236	18440.910871917382
1.5526482449535108	19320.624666993484	18837.66622453772	27271.379872034046	26212.325421583344	31077.285652531224	29740.461084989976	34564.09970446469	32978.92722813725	40393.8006147205	38411.08482262187	0.23466398944776098	0.2275217518389118	5394.61379883904	19286.1319249738	5163.1056800419465	18458.47381598968
1.5620037316886017	19351.492401960382	18867.78659706855	27315.414823587722	26254.66071627091	31127.626768934555	29788.641850041862	34620.21058637453	33032.466423134254	40459.53581530469	38473.59186601841	0.2346724283547698	0.2275298666177296	5367.344484256813	19304.26272550784	5137.011195217958	18475.842997150496
1.5714155899375468	19382.385384446716	18897.931811438615	27359.489737359672	26297.034518275883	31178.014923071696	29836.867677367318	34676.374916496534	33086.056630684696	40525.33497296788	38536.15971267437	0.23468091849947684	0.22753803066126171	5340.151866152883	19322.189318365417	5110.990105282981	18493.016895623878
1.580884159367074	19413.303251437475	18928.101515423972	27403.60413394189	26339.446367551387	31228.449580090764	29885.13805549017	34732.59210863081	33139.69729159367	40591.19741404558	38598.78772188254	0.23468946019534073	0.22754624427083806	5313.035904230084	19339.910109836608	5085.0423716446385	18509.993987130933
1.5904097816905756	19444.245637134136	18958.295354097496	27447.75753020788	26381.895800481074	31278.930200975985	29933.45246895164	34788.861572002024	33193.38784230112	40657.122459599006	38661.475247919305	0.23469805375776828	0.227554507749657	5285.996557911858	19357.423501702026	5059.167955459561	18526.772743144073
1.5999928006804371	19475.212172946438	18988.512969821277	27491.949439302043	26424.382349869433	31329.45624253599	29981.81039829972	34845.18271124654	33247.127714870316	40723.109425400464	38724.221640031494	0.234706699504124	0.22756282140279974	5259.033786347834	19374.72789129056	5033.366817624541	18543.35163088329
1.6096335621804478	19506.202487484337	19018.754002238475	27536.17937062927	26466.905544931305	31380.0271573923	30030.21132007762	34901.554926399884	33300.916336975286	40789.15762191898	38787.02624242199	0.23471539775374373	0.2275711855372424	5232.147548405686	19391.821671475656	5007.638918748824	18559.729113245383
1.6193324141182788	19537.216206549787	19049.018088265522	27580.44682984435	26509.464911281993	31430.642393967584	30078.65470681276	34957.97761288399	33354.75313188889	40855.26635430577	38849.88839423628	0.23472414882794732	0.22757960046186668	5205.337802663911	19408.703230670653	4981.984219176928	18575.903648911044
1.6290897065180392	19568.25295312868	19079.30486208429	27624.75131884153	26552.059970927196	31481.301396474144	30127.14002700577	35014.4501614946	33408.63751847077	40921.43492237984	38912.807429548695	0.23473295305005099	0.22758806648747226	5178.6045074346475	19425.370952961966	4956.402678997489	18591.87369242031
1.6389057915129117	19599.312347383035	19109.613955134526	27669.092335744514	26594.690242253426	31532.00360490284	30175.666745119892	35070.97195838929	33462.56891115598	40987.662620614334	38975.78267734938	0.234741810745381	0.22759658392679086	5151.947620766936	19441.823218142614	4930.894258046523	18607.637694204226
1.6487810233578566	19630.394006643044	19139.944996106122	27713.469374896194	26637.355240018125	31582.74845501176	30224.234321570137	35127.54238507504	33516.54671994305	41053.94873812236	39038.813461530866	0.23475072224128515	0.22760515309449708	5125.367100442527	19458.058401725255	4905.458915902767	18623.194100598805
1.6587157584424002	19661.497545399354	19170.297610931684	27757.88192684873	26680.05447534021	31633.535378315235	30272.842212712767	35184.16081839634	33570.57035038268	41120.29255864343	39101.89910087514	0.23475968786714613	0.2276137743072195	5098.862903972855	19474.07487498969	4880.096611884423	18638.54135388788
1.6687103553034934	19692.622575295205	19200.671422778832	27802.329478353437	26722.78745569027	31684.363802072705	30321.489870834634	35240.826630523065	33624.639203566134	41186.69336052961	39165.03890904043	0.23476870795439553	0.22762244788355715	5072.434988605324	19489.87100501079	4854.807305067778	18653.677892374806
1.6787651746384535	19723.76870511882	19231.066052043054	27846.811512351036	26765.55368488154	31735.233149277934	30370.17674414311	35297.53918893871	33678.752676114294	41253.150416732155	39228.23219454882	0.2347777828365253	0.22763117414408746	5046.083311352879	19505.44515482895	4829.590954291634	18668.602150455117
1.6888805793179813	19754.935540796127	19261.481116340252	27891.32750796233	26808.35266306036	31786.142838648746	30418.902276755776	35354.29785642931	33732.91016016646	41319.66299478883	39291.47826077346	0.23478691284910347	0.22763995341138307	5019.807828958845	19520.795683351345	4804.447518135654	18683.312558578327
1.6990569343992543	19786.122685382787	19291.916230499428	27935.87694047797	26851.183886696963	31837.09228461571	30467.665908690087	35411.10199107099	33787.11104336918	41386.23035680982	39354.77640592598	0.23479609832978335	0.22764878601002148	4993.608497910667	19535.92094543297	4779.376954948762	18697.807543364353
1.7092946071391046	19817.3297390572	19322.371006555713	27980.459281349522	26894.046848576614	31888.08089731231	30516.467075853772	35467.95094621947	33841.354708865794	41452.85175946567	39418.12592304449	0.23480533961832215	0.2276576722665991	4967.485274459934	19550.819292002358	4754.379222843563	18712.085527647287
1.7195939670072704	19848.556299112945	19352.84505374306	28025.073998179803	26936.9410377904	31939.108082564297	30565.305210034658	35524.84407049832	33895.64053528545	41519.526453974024	39481.52609998123	0.23481463705658948	0.227666612509745	4941.438114614692	19565.489070074633	4729.454279697966	18726.144930507988
1.7299553856997325	19879.801959951816	19383.33797848752	28069.720554714026	26979.86593972668	31990.17324187991	30614.179738891286	35581.78070778851	33949.96789673292	41586.253686087606	39544.97621939091	0.23482399098858503	0.22767560707013296	4915.466974128503	19579.928622737527	4704.602083161706	18739.9841673458
1.7403792371521247	19911.066313076226	19413.849384400037	28114.398410830036	27022.821036062054	32041.275772439167	30663.09008594304	35638.760197216565	34004.33616277783	41653.0326960809	39608.475558718594	0.23483340176044842	0.22768465628049434	4889.571808532113	19594.13628933858	4679.822590646567	18753.60164987296
1.7508658975532332	19942.348947082828	19444.378872269805	28159.107022530327	27065.80580475293	32092.415067085054	30712.035670560825	35695.78187314523	34058.74469844467	41719.86271873947	39672.023390188326	0.23484286972047616	0.227693760475632	4863.752573117148	19608.11040544696	4655.115759346634	18766.995786242187
1.76141574535857	19973.649447654832	19474.92604005748	28203.84584193211	27108.819720027044	32143.590514312607	30761.015907957797	35752.84506516148	34113.19286420272	41786.74298334625	39735.6189807917	0.23485239521913448	0.22770291999243308	4838.009222924244	19621.84930285439	4630.48154623108	18780.16498106625
1.7720291613040315	20004.967397555636	19505.49048288853	28248.614317259366	27151.86225237505	32194.80149826017	30810.030209180153	35809.94909806706	34167.680015956066	41853.67271367098	39799.26159227656	0.23486197860907185	0.22771213516988323	4812.341712779831	19635.351309781894	4605.919908041367	18793.10763543565
1.7827065284196406	20036.302376621737	19536.07179304659	28293.411892833767	27194.932868542146	32246.047398699426	30859.077981097973	35867.09329186772	34222.20550503367	41920.651127957804	39862.95048113579	0.23487162024513497	0.22772140634907892	4786.749997280072	19648.61475083977	4581.430801309878	18805.822147050872
1.7934482320433673	20067.65396175633	19566.66955996717	28338.238009066652	27238.031031520306	32297.32759102659	30908.158626396686	35924.27696176364	34276.76867818018	41987.67743891453	39926.68489859687	0.23488132048438184	0.22773073387324147	4761.234030801104	19661.637947135605	4557.014182354789	18818.306910242885
1.8042546598350382	20099.021726922496	19597.28337023116	28383.09210245036	27281.156200540023	32348.641446252906	30957.271543568026	35981.49941813912	34331.36887754617	42054.75085370087	39990.464090610854	0.23489107968609677	0.22774011808773137	4735.793767475989	19674.419216219336	4532.670007263776	18830.560315960087
1.8151262017903238	20130.405243136694	19627.91280755844	28427.973605550036	27324.307831062415	32399.98833099562	31006.416126901408	36038.75996655285	34386.00544067875	42121.87057391743	40054.287297841765	0.2349008982118031	0.22774955934006041	4710.4291612282395	19686.95687227603	4508.39823192195	18842.580751917325
1.8260632502548164	20161.804078462515	19658.557452801913	28472.88194699576	27367.485374771688	32451.367607469398	31055.591766475714	36096.05790772856	34440.67770051278	42189.03579559513	40118.1537556566	0.23491077642527944	0.2277590579799079	4685.140165765304	19699.24922614731	4484.198812010232	18854.36660264898
1.8370661999381863	20193.217798004258	19689.21688394124	28517.816551474498	27410.688279567436	32502.778633477497	31104.79784815087	36153.392537545544	34495.38498536169	42256.245709184426	40182.06269411508	0.23492071469257364	0.22776861435913273	4659.926734582521	19711.294585396536	4460.071703003719	18865.916249549016
1.848135447928429	20224.645963900915	19719.890676077055	28562.776839722545	27453.91598955741	32554.220762403496	31154.03375355992	36210.763147029655	34550.126618908995	42323.49949954519	40246.01333795996	0.2349307133820166	0.22777822883178694	4634.788820948917	19723.091254311614	4436.016860162839	18877.228070887737
1.8592713937061955	20256.088135319766	19750.578401424762	28607.76222851746	27497.167945049747	32605.693343202453	31203.29886010063	36268.169022343805	34604.90192019919	42390.79634593587	40310.00490660682	0.2349407728642387	0.22778790175413272	4609.726377916522	19734.63753399253	4412.034238534048	18888.30044186022
1.8704744391592067	20287.543868450615	19781.279629308894	28652.772130670903	27540.443582546097	32657.19572039311	31252.592540927835	36325.609444779446	34659.71020362959	42458.13542200399	40374.03661413484	0.23495089351218126	0.22779763348465348	4584.739358340856	19745.93172249198	4388.123792990111	18899.13173481077
1.8817449885967616	20319.01271649986	19811.993926157633	28697.80595502124	27583.74233473481	32708.7272340498	31301.91416494624	36383.08369074798	34714.55077894243	42525.515895776305	40438.107669277946	0.23496107570111646	0.2278074243840694	4559.827714866959	19756.97211481165	4364.285478190752	18909.720319128595
1.8930834487643238	20350.494229684733	19842.720855496813	28742.863106426368	27627.063630483484	32760.28721979462	31351.263096802166	36440.5910317722	34769.42295121608	42592.936929649244	40502.21727541482	0.23497131980865738	0.22781727481535247	4534.991399932187	19767.757002983242	4340.519248591503	18920.064561330713
1.9044902288582053	20381.987955227603	19873.45997794483	28787.942985756657	27670.4068948328	32811.87500878976	31400.638696876857	36498.13073447808	34824.32602085786	42660.39768037961	40566.36463056091	0.23498162621477714	0.22782718514374029	4510.230365764117	19778.284676103853	4316.825058462797	18930.162825206295
1.9159657405403292	20413.49343735037	19904.210851206968	28833.044989887956	27713.771548989494	32863.489927729854	31450.040321278895	36555.7020605865	34879.25928359581	42727.897299075266	40630.548927359145	0.23499199530182113	0.227837155736751	4485.54456438846	19788.553420435637	4293.202861870406	18940.01347178314
1.9275103979530908	20445.01021726908	19934.973030070316	28878.16851169501	27757.15701032014	32915.131298834836	31499.467321837416	36613.304266905565	34934.22203047145	42795.43493118648	40694.76935307182	0.23500242745452365	0.22784718696419717	4460.933947629994	19798.56151947286	4269.652612693608	18949.614859471098
1.9391246177343011	20476.537833188533	19965.74606639852	28923.312940044765	27800.562692344745	32966.79843984267	31548.919046095205	36670.93660532282	34989.21354783233	42863.009716497145	40759.02508957219	0.23501292306002378	0.22785727919820198	4436.398467123043	19808.307254047133	4246.174264624715	18958.965344112366
1.9508088190322228	20508.07582029722	19996.529509126896	28968.477659790202	27843.988004730836	33018.49066400267	31598.394837302225	36728.59832279804	35044.23311732519	42930.62078911673	40823.315313336876	0.23502348250788024	0.22786743281321334	4411.938074295642	19817.788902317174	4222.767771161394	18968.063279018737
1.9625634235206988	20539.623710761964	20027.32290425725	29013.662051763724	27887.43235328712	33070.20728006829	31647.894034408866	36786.28866135548	35099.28001588854	42998.267277471554	40887.63919543751	0.23503410619008694	0.22787764818601847	4387.552720371401	19827.004739853553	4199.433085606899	18976.907015024684
1.9743888554143678	20571.18103372307	20058.125794853222	29058.865492771278	27930.89513995787	33121.94759229078	31697.415972059775	36844.006858077104	35154.35351574622	43065.94830429717	40951.99590153349	0.235044794501089	0.22788792569575983	4363.242356397444	19835.953039811924	4176.170161090326	18985.494900644757
1.9862855414839768	20602.74731528956	20088.937721035643	29104.08735558655	27974.375762817355	33173.71090041298	31746.95998058793	36901.75214509588	35209.452884401006	43133.66298663091	41016.38459186493	0.23505554783779878	0.2278982657239505	4339.006933221361	19844.63207291439	4152.978950554971	18993.82528208196
1.9982539110717792	20634.322078534286	20119.758219977855	29149.327008945034	28017.873616064186	33225.4964996628	31796.525386008492	36959.523749588894	35264.57738462804	43201.4104358041	41080.80442124527	0.235066366599612	0.227908668654489	4314.846401486546	19853.040107477456	4129.859406746458	19001.896503238007
2.010294396107033	20665.90484348921	20150.586825901162	29194.583817538354	28061.38809001586	33277.30368074716	31846.111510012957	37017.32089377077	35319.726274468565	43269.18975743482	41145.25453905432	0.2350772511884224	0.22791913487367405	4290.760711655719	19861.17540960107	4106.811482236721	19009.7069059005
2.0224074311215867	20697.495127141174	20181.423070070712	29239.85714200916	28104.918571103877	33329.13172984653	31895.717669963953	37075.142794887906	35374.89880722441	43337.00005142138	41209.734089232035	0.23508820200864033	0.22792966477022208	4266.749814004172	19869.036243204027	4083.8351294233	19017.254829785787
2.0345934532655616	20729.092443427297	20212.26648079113	29285.14633894566	28148.46444186859	33380.979928609006	31945.343178889656	37132.98866521212	35430.09423145203	43404.840411935314	41274.24221027208	0.23509921946720644	0.2279402587352806	4242.813658623258	19876.620870109648	4060.930300513748	19024.538612551056
2.0468529023231294	20760.696303230987	20243.116583402487	29330.450760876865	28192.02508095436	33432.84755414527	31994.987345478632	37190.857712035344	35485.311790957065	43472.70992741543	41338.77803521563	0.2351103039736106	0.22795091716244587	4218.952195399208	19883.927550016902	4038.0969475361053	19031.556589908898
2.059186220728381	20792.30621437731	20273.972900276178	29375.769756267044	28235.599863104788	33484.73387902257	32044.649474074817	37248.74913766316	35540.550724788875	43540.60768056064	41403.34069164537	0.23512145593990696	0.22796164044777692	4195.165374044562	19890.954540733248	4015.3350223493762	19038.307095744647
2.0715938535812968	20823.921681629694	20304.83495081141	29421.102669511973	28279.18815915861	33536.63817126085	32094.32886467303	37306.66213941072	35595.81026723602	43608.532748325546	41467.92930168052	0.2351326757807305	0.22797242898981396	4171.453144096071	19897.700098219328	3992.6444766314235	19044.788462123834
2.084076248663807	20855.54220668551	20335.702251431132	29466.44884093364	28322.78933604491	33588.55969432699	32144.02481291396	37364.59590959665	35651.08964782074	43676.48420191358	41532.54298197077	0.23514396391331358	0.22798328318959196	4147.815454885829	19904.162476549856	3970.02526188083	19050.99901938904
2.0966338564559543	20887.16728817263	20366.57431557869	29511.807606776336	28366.40275677934	33640.497707130744	32193.736610080185	37422.54963553879	35706.38809129485	43744.461106772374	41597.18084369171	0.2351553207575053	0.22799420345065785	4124.2522555782925	19910.33992815297	3947.477329414105	19056.937096214853
2.109267130152151	20918.79642164576	20397.4506537141	29557.17829920237	28410.027780459768	33692.451464020196	32243.463543091457	37480.522499549326	35761.704817634825	43812.46252258844	41661.841992539485	0.23516674673578475	0.22800519017908796	4100.763495145598	19916.230703764595	3925.000630389899	19062.601019782014
2.1219765256775314	20950.429099582878	20428.330773311198	29602.560246288023	28453.663762263157	33744.42021477746	32293.204894501607	37538.51367893035	35817.03904203843	43880.4875032822	41726.52552872712	0.23517824227328077	0.2280162437835024	4077.3491223838646	19921.83305261098	3902.595115786651	19067.98911577463
2.1347625017044103	20982.06481138221	20459.214178853923	29647.95277202013	28497.31005344125	33796.40320461513	32342.95994249383	37596.52234597012	35872.38997491991	43948.535097004096	41791.23054697926	0.23518980779778842	0.22802736467508355	4054.0090859218035	19927.145222503692	3880.2607364086434	19073.099708463065
2.147625519668832	21013.70304335889	20490.10037183377	29693.355196292363	28540.966001317865	33848.39967417243	32392.727960878048	37654.54766793902	35927.75682190712	44016.60434613006	41855.95613652911	0.23520144373978594	0.22803855326759037	4030.7433341830038	19932.165459752083	3857.9974428873975	19077.931120795198
2.160566043787228	21045.34327874172	20520.98885074634	29738.76683490151	28584.63094928495	33900.408859511226	32442.50821908663	37712.58880708543	35983.138783837174	44084.69428725705	41920.70138111365	0.23521315053245295	0.22804980997737778	4007.551815421786	19936.89200942125	3835.8051856774837	19082.481674463488
2.1735845410731627	21076.98499767068	20551.879111089096	29784.18699954491	28628.304236800253	33952.429992113524	32492.29998217211	37770.644920633116	36038.535056754066	44152.803951200396	41985.4653589712	0.2352249286116871	0.22806113522341176	3984.434477726929	19941.323115426116	3813.6839150793385	19086.74969008658
2.1866814813541975	21108.627677193934	20582.77064535843	29829.61499781713	28671.985199384126	34004.46229887798	32542.102510803896	37828.715160777705	36093.94483190526	44220.93236298985	42050.247142837674	0.23523677841612317	0.22807252942728773	3961.391268996056	19945.457020506263	3791.6335812120233	19090.73348717112
2.199857337288837	21140.270791265357	20613.662943047286	29875.050133207373	28715.673168617028	34056.50500211726	32591.915061265718	37886.798674683894	36149.36729573904	44289.07854186679	42115.045799943924	0.23524870038714893	0.22808399301324514	3938.4221369503066	19949.29196636565	3769.6541340213735	19094.431384211406
2.213112584383593	21171.913810741902	20644.55549064269	29920.491705096676	28759.367472136924	34108.55731955523	32641.73688545292	37944.894604482666	36204.80162990189	44357.24150128118	42179.86039201284	0.2352606949689254	0.22809552640818853	3915.5270291280467	19952.82619374618	3747.7455232799985	19097.84169879649
2.2264477010101436	21203.556203381453	20675.447771623658	29965.939008755744	28803.067433637185	34160.618464324805	32691.567230870474	38003.002087269066	36260.24701123635	44425.420248889386	42244.68997525721	0.2352727626084031	0.22810713004170052	3892.705892910715	19956.057942632586	3725.90769861266	19100.96274781041
2.2398631684225956	21235.197433840804	20706.339266459305	30011.391335343073	28846.772372864787	34212.68764496613	32741.405340631227	38061.12025510048	36315.702611779416	44493.61378655237	42309.53360037817	0.2352849037553413	0.22811880434606396	3869.9586754890624	19958.985452183522	3704.140609459486	19103.792847339064
2.2533594707748548	21266.83696367334	20737.229452606578	30056.847971902487	28890.481605617995	34264.764065424075	32791.25045345353	38119.24823499412	36371.16759876004	44561.82111033315	42374.39031256256	0.23529711886232565	0.22813054975627461	3847.2853238740936	19961.606960871257	3682.4442050887737	19106.330312816426
2.2669370951380965	21298.47425132747	20768.117804508827	30102.308201361833	28934.19444374515	34316.84692504716	32841.101803660196	38177.38514892597	36426.64113459833	44630.04121049589	42439.25915148226	0.23530940838478673	0.22814236671006372	3824.685784911504	19963.920706652105	3660.8184346102644	19108.573459183797
2.2805965315183476	21330.108752144806	20799.00379359405	30147.77130253134	28977.910195143068	34368.93541858596	32890.958621176986	38235.53011382938	36482.122376903964	44698.273071504475	42504.13915129271	0.23532177278102012	0.2281542556479116	3802.1600052677095	19965.924926989712	3639.263246962568	19110.520600923337
2.294338272874165	21361.73991835878	20829.88688827355	30193.236550102483	29021.62816375598	34421.028736192115	32940.820131531684	38293.68224159415	36537.61047847551	44766.515672021844	42569.02934063227	0.23533421251220257	0.2281662170130689	3779.7079314349685	19967.617858969606	3617.778590915259	19112.170052144676
2.308162815134429	21393.367199093118	20860.766553940535	30238.703214646757	29065.34764957439	34473.12606341733	32990.68555585313	38351.840639065646	36593.104587299444	44834.767984909246	42633.928742621545	0.23534672804241272	0.22817825125157173	3757.3295097227674	19968.997739359736	3596.3644150721375	19113.520126705058
2.3220706572162446	21424.99004036069	20891.64225296916	30284.170562614905	29109.06794863449	34525.226581212744	33040.55411087085	38410.004408044406	36648.60384655012	44903.028977226044	42698.83637486347	0.23535931983864972	0.2281903588122636	3735.0246862757485	19970.06280479394	3575.020667866105	19114.569138274528
2.336062301042938	21456.607885062618	20922.51344471334	30329.637856336507	29152.788353017408	34577.32946592885	33090.42500891443	38468.17264528623	36704.10739458919	44971.29761023018	42763.75124944302	0.2353719883708519	0.22820254014680946	3712.793407059042	19970.81129179895	3553.747297561029	19115.315400434658
2.3501382515621807	21488.220172987145	20953.379585506085	30375.10435401929	29196.50815084897	34629.43388931501	33140.2974579137	38526.34444250191	36759.61436496602	45039.57283937815	42828.67237292793	0.23538473411191696	0.22821479570971767	3690.6356178636197	19971.24143692851	3532.5442522643134	19115.757226850837
2.3642990167642037	21519.826340809286	20984.240128658992	30420.56930974944	29240.22662629986	34681.53901852011	33190.170661399	38584.5188863582	36815.12388641834	45107.853614326435	42893.59874636977	0.23539755753771974	0.22822712595835712	3668.5512643025722	19971.35147682391	3511.411479903385	19115.892931231298
2.378545107700138	21551.425822089823	21015.09452446135	30466.031973491095	29283.943059585115	34733.64401609232	33240.04381850111	38642.695058477795	36870.635082872184	45176.13887893177	42958.529365304115	0.2354104591271333	0.22823953135297567	3646.540291813435	19971.139648354612	3490.348928239662	19115.720827515237
2.392877038500453	21583.018047275415	21045.94222018031	30511.49159108732	29327.656726965157	34785.74803998056	33289.91612395254	38700.87203544117	36926.147073443746	45244.42757125362	43023.46321975302	0.2354234393620482	0.22825201235672005	3624.60264566401	19970.60418874398	3469.356544875307	19115.23922999855
2.4072953263935135	21614.602443698095	21076.78266006043	30556.947404260216	29371.366900745925	34837.85024353485	33339.786768088095	38759.04888878727	36981.65897244006	45312.71862355526	43088.39929422608	0.2354364987273917	0.22826456943565382	3602.738270937698	19969.74333558604	3448.43427722645	19114.44645329099
2.4218004917242455	21646.178435575363	21107.61528532365	30602.398650611933	29415.072849279648	34889.949775507914	33389.65493684596	38817.224685015426	37037.16988936052	45381.01096230633	43153.33656772247	0.23544963771114816	0.22827720305877675	3580.947112545604	19968.555327028967	3427.582072556019	19113.34081259463
2.436393057972914	21677.74544401029	21138.43953416982	30647.844563625644	29458.773836966295	34942.04578005647	33439.519811769685	38875.39848558716	37092.67892889929	45449.30350818525	43218.27401373402	0.2354628568043797	0.22828991369804577	3559.229115225142	19967.03840187285	3406.799877960235	19111.920623743907
2.4510735517740176	21709.302886992	21169.254841776798	30693.28437266704	29502.46912425452	34994.137396743325	33489.38057000952	38933.569346928634	37148.185190946904	45517.59517608233	43283.2106002474	0.23547615650124482	0.22830270182839071	3537.5842235381715	19965.19079966098	3386.0876403534785	19110.184203211218
2.46584250293529	21740.850179396028	21200.06064030102	30738.71730298564	29546.157967643165	35046.223760539186	33539.23638432441	38991.73632043295	37203.68777059285	45585.88487510281	43348.14528974729	0.23548953729902058	0.22831556792773808	3516.0123818563297	19963.01076072734	3365.4453064862173	19108.12986832857
2.4807004444568266	21772.38673298494	21230.856358878293	30784.14257571654	29589.839619683167	35098.30400182493	33589.086423084445	39049.898452462905	37259.18575812835	45654.17150857035	43413.07703922006	0.2355029996981218	0.22832851247702715	3494.513534385711	19960.496526425704	3344.872822938487	19105.755937342532
2.4956479125503126	21803.911956409534	21261.641423624595	30829.559407882873	29633.513328979407	35150.3772463947	33638.929850273234	39108.05478435467	37314.67823904931	45722.453974031574	43478.0048001573	0.23551654420212237	0.22834153596023246	3473.087625155924	19957.64633918181	3324.370136118727	19103.06072951667
2.510685446658382	21835.42525520956	21292.415257637233	30874.967012397658	29677.17834019303	35202.442615458385	33688.76582549083	39166.20435242075	37370.16429405972	45790.731163259894	43542.92751856016	0.23553017131777593	0.228354638864382	3451.7345980049577	19954.458442552015	3303.9371922647115	19100.04256527312
2.5258135894740787	21866.926031815117	21323.177280996046	30920.36459806655	29720.833894043895	35254.499225645035	33738.59350395681	39224.34618795403	37425.64299907528	45859.00196226049	43607.84413494376	0.23554388155503697	0.22836782167957825	3430.454396605026	19950.93108143471	3283.5739374454133	19096.699766261503
2.54103288696045	21898.41368554815	21353.926910764927	30965.75136959078	29764.4792273134	35306.546189006454	33788.41203651365	39282.479317232006	37481.11342522744	45927.265251275494	43672.75358434226	0.235557675427081	0.22838108489901848	3409.246964440681	19947.06250211224	3263.280317557277	19093.03065550234
2.556343888370238	21929.887612623916	21384.663560993336	31011.126527570003	29808.113572847364	35358.58261302082	33838.22056963046	39340.602761521055	37536.57463886756	45995.519904789355	43737.654796313866	0.23557155345032743	0.22839442901901383	3388.11224481673	19942.850952386856	3243.056278312579	19089.03355740849
2.571747146265715	21961.34720615295	21415.386642718022	31056.489268505822	29851.736159559056	35410.607600597	33888.018245406536	39398.71553708137	37592.02570157124	46063.76479153481	43802.5466949462	0.23558551614445902	0.22840785453901155	3367.05018085707	19938.294681690633	3222.9017652662005	19084.706798044965
2.5872432165386163	21992.79185614291	21446.095563965468	31101.838784805237	29895.346212433415	35462.62025007876	33937.80420157645	39456.81665517198	37647.46567014413	46131.998774499036	43867.42819886326	0.23559956403244578	0.228421361961615	3346.0607155016623	19933.3919412056	3202.816723792348	19080.048705137335
2.602832658430207	22024.22094950096	21476.789729753447	31147.17426478471	29938.94295252985	35514.61965524967	33987.57757151359	39514.90512205636	37702.893596625945	46200.22071093055	43932.29822123043	0.23561369764056475	0.22843495179260395	3325.1437915151473	19928.140984025784	3182.8010990805924	19075.057608127594
2.6185160345514573	22055.63387003612	21507.46854209378	31192.494892674295	29982.52559698685	35566.60490533815	34037.337484235584	39572.97993900828	37758.3085282968	46268.42945234621	43997.155669762054	0.23562791749842182	0.22844862454095632	3304.2993514640257	19922.540065140463	3162.8548361556605	19069.73183844611
2.6342939109033563	22087.029998461585	21538.13139999489	31237.799848621686	30026.09335902615	35618.57508502234	34087.08306440925	39631.04010231745	37813.70950768293	46336.62384453822	44061.99944672837	0.2356422241389755	0.22846238071886907	3283.527337742038	19916.587441725656	3142.977879863465	19064.069729520008
2.6501668568973313	22118.408712398126	21568.777699464463	31283.088308697676	30069.645447957217	35670.52927443667	34136.81343235608	39689.08460329701	37869.095572562816	46404.802727582995	44126.82844896291	0.23565661809855737	0.2284762208417791	3262.8276925529353	19910.281373148784	3123.1701748683117	19058.069616894238
2.666135445375801	22149.769386376338	21599.406833512403	31328.3594449002	30113.18106918201	35722.466549176665	34186.5277040578	39747.112428289154	37924.46575597369	46472.964935848155	44191.64156787027	0.235671099916895	0.22849014542838494	3242.200357908383	19903.62012110278	3103.431665658718	19051.72983837966
2.6822002526328483	22181.111391840503	21630.018192154115	31373.61242516044	30156.699424200222	35774.38598030631	34236.22499116264	39805.12255867347	37979.81908621861	46541.10929800242	44256.43768943471	0.23568567013713532	0.22850415500066845	3221.6452756442595	19896.6019498026	3083.7622965422925	19045.048734140582
2.6983618584350144	22212.434097151534	21660.611162413647	31418.846413347746	30200.199710614343	35826.28663436383	34285.90440099131	39863.11397087359	38035.15458687334	46609.234637023714	44321.21569422825	0.23570032930586432	0.22851825008391674	3201.162387397606	19889.225126009434	3064.162011645967	19038.0246468354
2.71462084604223	22243.73686759094	21691.185128327517	31464.06056927594	30243.681122135662	35878.16757336922	34335.56503654408	39921.08563636587	38090.471276794306	46677.339770209546	44385.97445742036	0.23571507797313493	0.22853243120674252	3180.75163462176	19881.487919239327	3044.6307549182093	19030.655921737663
2.730977802228858	22275.01906536435	21721.73947094824	31509.25404870904	30287.14284858981	35930.02785483105	34385.20599650733	39979.03652168701	38145.76817012621	46745.42350918617	44450.71284878687	0.2357299166924845	0.22854669890110998	3160.412958573783	19873.388601801358	3025.16847011575	19022.940906795673
2.747433317304874	22306.280049605724	21752.273568348366	31554.42600336789	30330.584075923074	35981.866531754284	34434.82637526095	40036.9655884431	38201.04427631024	46813.48465991943	44515.42973271995	0.23574484602096163	0.22856105370235144	3140.1463003125973	19864.92544895783	3005.7751008166233	19014.877952829003
2.763987985137163	22337.51917638138	21782.786795624663	31599.57558093654	30374.003986208834	36033.68265264782	34484.425262885925	40094.87179331813	38256.29860009279	46881.52202272496	44580.123968238426	0.2357598665191481	0.22857549614919423	3119.9516007227357	19856.09673915617	2986.4505904202815	19006.465413670056
2.780642403170963	22368.735798694957	21813.278524902613	31644.70192506999	30417.401757654483	36085.475261533604	34534.00174517248	40152.7540880844	38311.53014153461	46949.53439228054	44644.79440899861	0.2357749787511827	0.22859002678378135	3099.8288004796486	19846.900754004717	2967.19488212734	18997.701646154746
2.797397172451417	22399.92926649137	21843.748125340662	31689.804175400393	30460.776564607986	36137.243397954	34583.5549036276	40210.61141961083	38366.73789601946	47017.52055763618	44709.43990330475	0.2357901832847844	0.2286046461516942	3079.7778400555253	19837.335778397508	2948.0079189511016	18988.585010332055
2.8142528976452668	22431.098926662213	21874.194963135324	31734.881467545434	30504.12757756559	36188.98609698156	34633.083815484286	40268.44272987411	38421.92085426436	47085.479302227264	44774.05929412105	0.23580548069127685	0.22861935480197593	3059.798659750726	19827.400100874715	2928.8896437328076	18979.113869697787
2.831210187062679	22462.244123050892	21904.61840152624	31779.9329331162	30547.453963179498	36240.7023892283	34682.58755371027	40326.246955969145	38477.07800232964	47153.40940388711	44838.65141908369	0.23582087154561154	0.22863415328715425	3039.8911996465176	19817.092013468035	2909.8399991128827	18969.28659113776
2.848269652679189	22493.364196457525	21935.017800801186	31824.957699724793	30590.754884265443	36292.391300854615	34732.065187017	40384.02303011926	38532.20832162892	47221.30963485907	44903.215110512676	0.23583635642639272	0.22864904216326373	3020.055399618577	19806.409811913967	2890.8589275272097	18959.101545047946
2.865431910157798	22524.458484644798	21965.392518301385	31869.954890993224	30634.02949981072	36344.05185357969	34781.51577986893	40441.769879687905	38587.31078893969	47289.178761810464	44967.749195424374	0.2358519359159016	0.22866402198987035	3000.291199360974	19795.351795951836	2871.9463712366996	18948.5571056474
2.882697578871184	22555.52632234385	21995.741908427728	31914.92362656239	30677.276964983415	36395.683064692006	34830.93839249426	40499.486427190546	38642.384376415415	47357.01554584676	45032.25249554574	0.23586761060011996	0.22867909333009545	2980.598538354039	19783.916269269772	2853.102272301796	18937.65165096335
2.900067281924058	22586.567041259932	22026.065322645936	31959.863022100722	30720.496431140215	36447.28394705943	34880.33208089401	40557.17159030611	38697.428051595656	47424.81874252509	45096.723827326496	0.23588338106875645	0.2286942567506366	2960.9773558711167	19772.101539681666	2834.3265725865494	18926.38356299326
2.9175416461756507	22617.579970078914	22056.36210949337	32004.772189313968	30763.687045836403	36498.85350914066	34929.695896853664	40614.82428188985	38752.440777419266	47492.5871018696	45161.16200195452	0.23589924791526967	0.22870951282179527	2941.427590983454	19759.905919310637	2815.619213758968	18914.751227836125
2.9351213022623317	22648.564434473574	22086.631614584716	32049.650235954665	30806.847952834436	36550.39075499623	34979.02888795294	40672.44340998584	38807.421512235436	47560.31936838625	45225.56582536913	0.23591521173689475	0.22872486211749757	2921.949182550423	19747.32772467658	2796.980137287639	18902.753035832196
2.952806884620376	22679.519757110356	22116.87318061907	32094.4962658324	30849.97829211432	36601.894684300474	35028.330097578146	40730.02787784042	38862.369209817334	47628.01428107874	45289.934098277	0.23593127313466716	0.22874030521532027	2902.5420692304615	19734.365276910365	2778.409284439287	18890.387381671928
2.970599031508854	22710.44525765638	22147.086147386188	32139.309378824208	30893.077199882897	36653.36429235364	35077.59856493254	40787.5765839159	38917.28281937412	47695.67057346478	45354.26561616643	0.23594743271345028	0.2287558426965155	2883.2061894647777	19721.016901799478	2759.9065962778404	18877.652664539404
2.9884983850326714	22741.340252786384	22177.26985177402	32184.088670885016	30936.143808584857	36704.79857009403	35126.83332504939	40845.08842190416	38972.16128556522	47763.2869735922	45418.55916932421	0.23596369108195756	0.22877147514603252	2863.9414814799093	19707.280929954723	2741.4720136732794	18864.54728831537
3.006505591165733	22772.20405619027	22207.42362777556	32228.833234058908	30979.177246912855	36756.19650411107	35176.033408803436	40902.56228074149	39027.00354851353	47830.86220405645	45482.81354285113	0.23598004885278198	0.22878720315254653	2844.7478832886554	19693.15569696389	2723.105477272882	18851.069661527872
3.0246212997742656	22803.035978580592	22237.54680649633	32273.5421564902	31022.176639818445	36807.55707665817	35225.19784292368	40959.99704462299	39081.808543819534	47898.39498201774	45547.02751667869	0.23599650664241945	0.22880302730848034	2825.625332692289	19678.639543570578	2704.8069275310263	18837.218197707087
3.0428461646402667	22833.835327700657	22267.638716162353	32318.214522435526	31065.141108523712	36858.8792656668	35274.325650006685	41017.391593018394	39136.575202576336	47965.88401921966	45611.19986558676	0.23601306507129616	0.22881894821003032	2806.57376727846	19663.73081581015	2686.5763046962675	18822.991315440275
3.0611808434850984	22864.601408332484	22297.69868212788	32362.8494122756	31108.069770532536	36910.16204476003	35323.41584852969	41074.744800687346	39191.30245138428	48033.328022007314	45675.329359220814	0.23602972476379405	0.2288349664571923	2787.5931243980303	19648.427865004167	2668.4135487901513	18808.387438376434
3.079625997993227	22895.333522304933	22327.726026883356	32407.44590252722	31150.961739642225	36961.404383266534	35372.46745286387	41132.05553769516	39245.989212365974	48100.72569134586	45739.4147621096	0.23604648634827893	0.22885108265378723	2768.683341191965	19632.72904810775	2650.318599633756	18793.404995558783
3.0981822938360946	22926.03096850277	22357.72007006428	32452.00306585667	31193.816125956317	37012.60524623602	35421.479473289255	41189.32266943011	39300.63440318273	48168.07572284102	45803.45483368453	0.2360633504571252	0.22886729740748496	2749.844354582485	19616.632727805525	2632.291396839195	18778.042421526276
3.116850400696155	22956.69304287511	22387.68012845948	32496.51997109212	31236.63203589661	37063.76359445366	35470.450916008456	41246.545056619674	39355.23693705015	48235.37680675816	45867.44832829796	0.23608031772674423	0.22888361132983123	2731.0761012553703	19600.137272546068	2614.33187979192	18762.298156326637
3.135630992291033	22987.31903844469	22417.60551602013	32540.995683237237	31279.408572216198	37114.878384455784	35519.38078316172	41303.72155534814	39409.79572275493	48302.62762804314	45931.39399524295	0.23609738879761083	0.2289000250362757	2712.378517675097	19583.241056811996	2596.439987663296	18746.170645779
3.1545247463978408	23017.908245317092	22447.49554386883	32585.4292634848	31322.144834012608	37165.94856854564	35568.26807284197	41360.85101707429	39464.30966467168	48369.82686634316	45995.29057877306	0.2361145643142907	0.2289165391461946	2693.751540076686	19565.942461224273	2578.61565940897	18729.65834160056
3.1735323448776414	23048.459950690492	22477.349520309068	32629.819769230813	31364.839916741374	37216.97309480966	35617.11177911055	41417.9322886497	39518.777662780405	48436.97319602829	46059.13681812291	0.23613184492546746	0.22893315428291744	2675.1951044598827	19548.239872657694	2560.8588337579276	18712.759701493196
3.192654473700048	23078.97343886521	22507.166750834585	32674.166254088657	31407.49291222962	37267.95090713385	35665.910892012675	41474.96421233712	39573.19861268405	48504.06528621316	46122.931447528674	0.23614923128397203	0.2289498710737576	2656.7091465974227	19530.13168448489	2543.169449219946	18695.4731893586
3.211891822967991	23109.447991254197	22536.946538139633	32718.467767904236	31450.10290869074	37318.880945221266	35714.664397594366	41531.945625830005	39627.571405627205	48571.10180078002	46186.67319625019	0.23616672404680847	0.22896669015003468	2638.293602026184	19511.61629664991	2525.547444081516	18677.797275412828
3.2312450869426166	23139.88288639301	22566.68818212869	32762.723356770628	31492.66899073835	37369.762144608874	35763.37127791848	41588.87536227148	39681.8949285141	48638.08139840104	46250.36078859196	0.2361843238751829	0.22898361214710353	2619.9484060403192	19492.6921158107	2507.992756396765	18659.730436303653
3.2507149640683446	23170.277399950664	22596.39097992706	32806.9320630438	31535.190239401523	37420.59343668571	35812.030511082194	41645.75225027471	39736.1680639281	48705.00273256224	46313.992943926074	0.23620203143453272	0.22900063770438103	2601.673493695329	19473.35755551979	2490.505323991063	18641.27115527168
3.2703021569980693	23200.630804740205	22626.054225891236	32851.09292535802	31577.66573213959	37471.37374871066	35860.64107123394	41702.57511394275	39790.389690150645	48771.864451587004	46377.56837671446	0.23621984739455412	0.22901776746537286	2583.468799808994	19453.61103641428	2473.0850844617235	18622.417922341265
3.2900073726185273	23230.94237073024	22655.677211620172	32895.20497864261	31620.094542858275	37522.10200383169	35909.20192859189	41759.342772890166	39844.55868118197	48838.66519866136	46441.08579653308	0.23623777242923033	0.2290350020777028	2565.3342589600943	19433.450986365788	2455.731975174276	18603.169234436937
3.3098313220758016	23261.211365056046	22685.259225965932	32939.26725413796	31662.47574192488	37572.777121104366	35957.712049461436	41816.05404226373	39898.67390676044	48905.403611858404	46504.54390809473	0.23625580721686237	0.22905234219313797	2547.2698054688517	19412.875840517692	2438.4459332538536	18583.52359550167
3.329774720800988	23291.437052031146	22714.79955504538	32983.27877941239	31704.80839618503	37623.39801551124	36006.17039625436	41872.707732764124	39952.734232384086	48972.0783241639	46567.94141127414	0.23627395244009686	0.2290697884676196	2529.275373411947	19391.884041560814	2421.2268955907784	18563.47951668687
3.349838288536016	23321.618693159384	22744.297482251626	33027.23857837957	31747.091568978893	37673.96359798186	36054.5759275073	41929.30265066839	40006.73851933117	49038.687963502525	46631.277001132185	0.23629220878595555	0.2290873415612886	2511.3508966241498	19370.474039926194	2404.0747988368385	18543.03551651165
3.370022749359618	23351.755547147186	22773.752288266118	33071.1456713162	31789.324320158426	37724.47277541319	36102.92759790165	41985.83759785266	40060.68562468237	49105.23115276472	46694.54936794181	0.23631057694586488	0.229105002138516	2493.4963086762	19348.644293790683	2386.9895793996984	18522.19012096431
3.390328831713469	23381.846869915596	22803.1632510704	33114.99907487944	31831.505706104173	37774.92445068955	36151.22435828271	42042.311371814656	40114.57440134211	49171.70650983305	46757.757197213	0.2363290576156866	0.22912277086793004	2475.711542894249	19326.39326940663	2369.9711734488374	18500.941863739863
3.4107572684284713	23411.891914613647	22832.529645959177	33158.79780212613	31873.63477974368	37825.31752270484	36199.46515568072	42098.72276569836	40168.403698062095	49238.112647611255	46820.89916972043	0.23634765149574735	0.22914064842244586	2457.996532338555	19303.71944110375	2353.0195169004146	18479.289286274463
3.431308796751202	23441.88993163047	22861.85074555211	33202.54086253025	31915.710590568353	37875.65088638248	36247.64893333022	42155.07056831643	40222.17235946282	49304.448174050536	46883.9739615285	0.2363663592908683	0.22915863547929474	2440.3512098130304	19280.621291561052	2336.1345454213442	18457.230937965214
3.4519841583705158	23471.84016860954	22891.12581980759	33246.22726200338	31957.732184652912	37925.923432699	36295.77463069225	42211.353564176534	40275.87922605832	49370.711692180506	46946.98024402041	0.23638518171039705	0.2291767327200522	2422.775507868966	19257.097311994992	2319.316194443265	18434.765376437455
3.47278409944432	23501.741870461377	22920.354136035494	33289.85600291299	31999.69860467349	37976.13404870501	36343.84118347503	42267.57053350481	40329.52313427927	49436.90180013674	47009.91668392513	0.2364041194682365	0.2291949408306687	2405.2693587745307	19233.14600212034	2302.5643991268007	18411.89116744604
3.4937093706264992	23531.594279377732	22949.53495891061	33333.42608410281	32041.608889926658	38026.2816175486	36391.847523655764	42323.720252271974	40383.10291649717	49503.017091191374	47072.78194334575	0.23642317328287682	0.22921326050149823	2387.832694546785	19208.765870572068	2285.879094385891	18388.60688523762
3.514760727094002	23561.39663484567	22978.667550486658	33376.936500912976	32083.462076349184	38076.365018498465	36439.79257950311	42379.801492219245	40436.61740104951	49569.05615378364	47135.57467978884	0.2364423438774276	0.22923169242732905	2370.4654469311936	19183.955434928648	2269.2602148785954	18364.91111265868
3.535938928574102	23591.148173661848	23007.751170210082	33420.38624520054	32125.25719653757	38126.38312696744	36487.675275599606	42435.81302088458	40490.06541226462	49635.01757155053	47198.29354619356	0.23646163197964815	0.2292502373074135	2353.1675473970827	19158.713221873157	2252.707694998593	18340.802441260777
3.557244739371806	23620.848129947117	23036.78507493436	33463.77430536037	32166.993279768234	38176.33481453648	36535.49453286463	42491.75360162943	40543.44577048735	49700.8999233583	47260.937190961675	0.23648103832197795	0.22926889584549837	2335.9389271464897	19133.03776742611	2236.2214688832173	18316.27947153803
3.578678928397448	23650.49573516162	23065.76851893471	33507.09966634674	32208.66935201826	38226.218948979404	36583.24926857813	42547.62199366648	40596.757292105394	49766.70178333489	47323.504257988294	0.23650056364157127	0.22928766874985546	2318.779517098679	19106.927617028356	2219.8014704009984	18291.340813013725
3.600242269194432	23680.09021811968	23094.700753922654	33550.361309694585	32250.284435985886	38276.03439428731	36630.93839640402	42603.416952086794	40649.99878957536	49832.421720901904	47385.9933866924	0.23652020868032705	0.22930655673331193	2301.6892478999216	19080.38132579997	2203.447633153992	18265.98508443311
3.6219355399671502	23709.630805005694	23123.58102906134	33593.558213542274	32291.837551112174	38325.78001069466	36678.560826414876	42659.137227889034	40703.16907145028	49898.058300808705	47448.403212048914	0.2365399741849232	0.2293255605132821	2284.668049913249	19053.39745864831	2187.1598904797575	18240.21091396548
3.643759523609069	23739.11671938948	23152.408590980885	33636.689352653455	32333.327713602488	38375.45465470426	36726.115465116425	42714.781568007274	40756.266942406866	49963.6100831652	47510.73236462061	0.23655986090684608	0.22934468081179837	2267.7158532144967	19025.97459041886	2170.9381754406495	18214.0169392908
3.6657150077309777	23768.547182242648	23181.18268379396	33679.753698440414	32374.75393644849	38425.05717911415	36773.601215472685	42770.34871534108	40809.291203273446	50029.075623476914	47572.97947059073	0.23657986960242808	0.22936391835554248	2250.832587601384	18998.11130616255	2154.7824208267266	18187.40180781111
3.6878027846894206	23797.921411954805	23209.902549111783	33722.750218987196	32416.1152294506	38474.58643304396	36821.016976931554	42825.83740878485	40862.240651058426	50094.45347267959	47635.14315179619	0.2366000010328754	0.22938327387587754	2234.0181825801264	18969.80620122794	2138.6925591544714	18160.36417682655
3.710023651615288	23827.238624350288	23238.567426060425	33765.67787907342	32457.41059924087	38524.04126196227	36868.36164545087	42881.2463832584	40915.11407897932	50159.74217717485	47697.222025761504	0.23662025596430566	0.22940274810887984	2217.2725673575187	18941.05788137298	2122.668522652122	18132.90271358937
3.732378410442586	23856.498032704763	23267.176551296958	33808.53564019788	32498.63904930567	38573.42050771362	36915.63411352428	42936.57436973708	40967.910276491515	50224.94027886549	47759.214705732375	0.23664063516777942	0.22942234179537152	2200.5956708517624	18911.86496306397	2106.710243272246	18105.016095602885
3.7548678679373717	23885.6988477629	23295.729159026705	33851.322460603726	32539.799580009912	38622.7230085473	36962.83327020884	42991.82009528387	41020.62802931888	50290.04631519327	47821.119800711465	0.23666113941933425	0.22944205568095116	2183.9874216952594	18882.226073678583	2090.8176526933676	18076.7030108124
3.777492835726878	23914.840277755673	23324.22448102014	33894.03729530304	32580.891188620662	38671.94759914553	37009.95800115194	43046.98228308079	41073.26611948385	50355.05881917549	47882.93591549338	0.23668176950001837	0.2294618905160298	2167.447748207138	18852.139851476066	2074.9906822947087	18047.962157589383
3.8002541303288	23943.921528418014	23352.661746630063	33936.679096101885	32621.912869331274	38721.093110652095	37057.00718861877	43102.059652460965	41125.823325337835	50419.976319442576	47944.6616507003	0.2367025261959276	0.22948184705586117	2150.9765784069896	18821.60494592134	2059.2292631687596	18018.792245023884
3.823152573180761	23972.941803007114	23381.040182809444	33979.246811626326	32662.863613286347	38770.158370702135	37103.97971152077	43157.05091894165	41178.29842159288	50484.7973402769	48006.29560281887	0.2367234102982363	0.22950192606057554	2134.5738400158007	18790.62001787126	2043.5333261223277	17989.191993110813
3.8461889906699622	24001.900302320726	23409.359014129295	34021.73938734838	32703.742408606733	38819.142203451804	37150.87444544408	43211.95479425746	41230.690179353296	50549.52040165147	48067.8363642371	0.23674442260323517	0.2295221282952129	2118.2394604425645	18759.183739671484	2027.9028016634984	17959.160132847726
3.8693642141629967	24030.796224715843	23437.617462796876	34064.155765612486	32744.54824041498	38868.04342960857	37197.69026267851	43266.76998639399	41282.997366147865	50614.14401926953	48129.28252328193	0.23676556391236345	0.2295424545297575	2101.9733667944092	18727.29479544144	2012.3376200119965	17928.695406498387
3.892679080035866	24059.6287661279	23465.814748674373	34106.49488566273	32785.28009086148	38916.86086646235	37244.426032247364	43321.49519962271	41335.21874596296	50678.666704605115	48190.63266425784	0.23678683503224826	0.22956290553917189	2085.775485855411	18694.951881089248	1996.8377110786969	17897.79656761512
3.9161344297041563	24088.397120089525	23493.95008929725	34148.75568366944	32825.93693915009	38965.5933279159	37291.08061993651	43376.12913453467	41387.353079274835	50743.08696494278	48251.885367484625	0.23680823677473717	0.2295834821034297	2069.645744096604	18662.153704592958	1981.403004473308	17866.46238129586
3.9397311096534064	24117.10047775073	23522.022699893856	34190.937092757675	32866.51776156548	39014.23962451737	37337.65288832557	43430.67048807684	41439.39912308431	50807.403303419946	48313.03920933767	0.23682976995693436	0.22960418500755106	2053.5840676841326	18628.898986294866	1966.0334295156645	17834.691624484025
3.963469971469652	24145.738027898587	23550.03179340466	34233.038043035165	32907.02153150003	39062.798563492295	37384.14169681849	43485.117953587775	41491.3556309507	50871.614219068666	48374.09276228764	0.23685143540123907	0.2296250150416378	2037.5903824495617	18595.186458817683	1950.728915205691	17802.483085879125
3.987351871870168	24174.308956977173	23577.976580501712	34275.05746162045	32947.447219480935	39111.26894877567	37430.54590167438	43539.47022083334	41543.22135302606	50935.71820685747	48435.04459494036	0.23687323393537973	0.2296459730009071	2021.6646139048971	18561.014867424965	1935.4893902338808	17769.835566247813
4.01137767273438	24202.812449108507	23605.856269608834	34316.99427267248	32987.79379319838	39159.649581045844	37476.86435603961	43593.72597604442	41594.995036090855	50999.71375773542	48495.89327207836	0.2368951663924514	0.22966705968572776	2005.806687241653	18526.382970194332	1920.3147829875816	17736.74787866231
4.035548241134971	24231.247686112973	23633.670066921946	34358.84739741949	33028.060217533864	39207.93925775748	37523.0959099799	43647.88390195372	41646.67542358961	51063.599358675165	48556.63735470257	0.23691723361095404	0.22968827590165547	1990.0165273143211	18491.289538088255	1905.205021534115	17703.218848536722
4.059864449369175	24259.6138475306	23661.417176429426	34400.61575418907	33068.24545458853	39256.13677317585	37569.23941051269	43701.942677833875	41698.26125566679	51127.37349271753	48617.27540007393	0.23693943643482773	0.2297096224594687	1974.294058654108	18455.733355289325	1890.1600336255506	17669.247313896194
4.08432717499025	24287.910110642562	23689.096799933224	34442.29825843841	33108.34846371261	39304.240918411495	37615.293701640505	43755.9009795361	41749.751269203916	51191.03463901674	48677.80596175679	0.23696177571349228	0.22973110017520432	1958.6392054522876	18419.71321924776	1875.1797466916032	17634.832125484943
4.108937300839158	24316.13565049263	23716.708137069727	34483.893822784674	33148.368201534446	39352.25048145479	37661.257624383994	43809.757479528686	41801.14419785618	51254.58127288531	48738.227589661576	0.23698425230188386	0.22975270987019414	1943.0518915648572	18383.22794092726	1860.264087841264	17599.97214698512
4.133695715076422	24344.28963990953	23744.250385331612	34525.401357036455	33188.30362199085	39400.16424721192	37707.130016816416	43863.51084693705	41852.438772090776	51318.011865840985	48798.53883008936	0.23700686706049437	0.2297744523711017	1927.532040515216	18346.276345049962	1845.4129838655936	17564.666255253367
4.15860331121418	24372.371249529184	23771.722740089404	34566.81976822515	33228.153676357186	39447.98099754068	37752.90971409786	43917.15974758354	41903.63371922487	51381.3248856533	48858.73822577613	0.23702962085540752	0.22979632850995974	1912.0795754748397	18308.857270120643	1830.6263612183975	17528.913340329193
4.183660988148428	24400.379647817153	23799.124394613496	34608.14796063658	33267.917313277845	39495.69951128662	37798.59554850986	43970.702844027735	41954.727763463954	51444.51879639054	48918.824315937556	0.2370525145583415	0.22981833912420513	1896.6944192729425	18270.96956872847	1815.9041460257722	17492.71230573207
4.208869650191461	24428.31400109192	23826.454540096685	34649.38483584378	33307.59347879764	39543.31856432033	37844.18634949106	44024.13879560797	42005.71962594155	51507.5920584684	48978.79563631509	0.23707554904668432	0.22984048505671967	1881.3764943938004	18232.61210772954	1801.2462640840095	17456.062068640254
4.2342302071045115	24456.173473547984	23853.712365676794	34690.52929273948	33347.18111639322	39590.83692957466	37889.68094367286	44077.46625848268	42056.60802475871	51570.54312869825	49038.65071922209	0.2370987252035354	0.22986276715586493	1866.1257229668554	18193.78376837168	1786.6526408506325	17418.961560013704
4.259743574130585	24483.95722727944	23880.897058459585	34731.58022756933	33386.67916700487	39638.25337708256	37935.078154915675	44130.68388567258	42107.391675024126	51633.37046033641	49098.388093590445	0.23712204391774444	0.2298851862755215	1850.9420267720707	18154.48344655335	1772.1232014477719	17381.409724825993
4.285410672027485	24511.66442230409	23908.007803542274	34772.536533965766	33426.086569069135	39685.56667401572	37980.37680434581	44183.79032710362	42158.06928889529	51696.07250313445	49158.0062850186	0.2371455060839514	0.2299077432751278	1835.8253272321308	18114.71005295869	1757.6578706559958	17343.405522203073
4.311232427101037	24539.29421658743	23935.04378403686	34813.39710298177	33465.402258551214	39732.77558472303	38025.575710392404	44236.784229649886	42208.639575619236	51758.647703389106	49217.50381581888	0.2371691126026278	0.22993043901971724	1820.7755454033613	18074.462513193488	1743.2565729073249	17304.947925572284
4.337209771238533	24566.84576606719	23962.004181094166	34854.16082312533	33504.625168978244	39779.87887077002	38070.67368882513	44289.66423717732	42259.10124157454	51821.09450399358	49276.87920506648	0.23719286438011591	0.2299532743799592	1805.7926019944716	18033.73976817075	1728.9192322950112	17266.035922956653
4.363343641942354	24594.318224678624	23988.88817392818	34894.826580395005	33543.754231473125	39826.87529097931	38115.66955279265	44342.42899058885	42309.45299031385	51883.4113444901	49336.130968648926	0.23721676232867067	0.2299762502321956	1790.8764173417585	17992.54077409301	1714.64577256341	17226.668517078273
4.389634982363801	24621.71074437905	24015.69493984043	34935.39325831439	33582.78837478824	39873.7636014699	38160.56211286087	44395.07712786806	42359.6935226064	51945.596661121046	49395.25761931561	0.23724080736649977	0.22999936745848334	1776.0269114054972	17950.864502627403	1700.4361170979682	17186.844725474715
4.416084741337141	24649.022475173715	24042.423654244787	34975.85973796836	33621.72652533983	39920.54255569858	38205.350177051965	44447.6072841253	42409.82153648127	52007.64888688263	49454.25766672809	0.2372650004178077	0.2300226269466314	1761.2440037897322	17908.70994131267	1686.2901889319764	17146.563580761664
4.442693873413836	24676.252565141647	24069.073490692645	35016.22489803946	33660.56760724289	39967.21090450135	38250.032550884054	44500.01809164365	42459.83572727134	52069.56645157883	49513.129617511266	0.2372893424128345	0.23004602959024348	1746.527613723767	17866.07609360013	1672.2079107512254	17105.824130892754
4.469463338897009	24703.40016046171	24095.643620898718	35056.48761484437	33699.31054234685	40013.76739613503	38294.60803741156	44552.30817992533	42509.73478765811	52131.34778187533	49571.8719753056	0.23731383428789973	0.2300695762887558	1731.8776600487763	17822.9619789375	1658.1892048687441	17064.625439119525
4.49639410387609	24730.464405438775	24122.133214766047	35096.646762370656	33737.95425027023	40060.21077631912	38339.07543726466	44604.47617573818	42559.51740771547	52192.99130135399	49630.483240817906	0.23733847698544577	0.23009326794748144	1717.294061238761	17779.366633193567	1644.233993242029	17022.966584367678
4.523487140261684	24757.444442531138	24148.541440413046	35136.70121231519	33776.49764843799	40106.539788279624	38383.43354869163	44656.52070316441	42609.18227495653	52254.495430569616	49688.961911876024	0.23736327145407865	0.23011710547764747	1702.7767353872769	17735.289108737372	1630.3421974645462	16980.84666135069
4.550743425820648	24784.339412376994	24174.867464198953	35176.64983412127	33814.939652116846	40152.75317279132	38427.681167598894	44708.44038364764	42658.72807437811	52315.858587105	49747.30648348047	0.23738821864861284	0.2301410897964379	1688.3256001918344	17690.72847450897	1616.5137387558352	16938.264780703932
4.578163944211368	24811.14845382212	24201.11045075127	35216.49149501741	33853.2791744531	40198.84966822195	38471.817087594005	44760.23383604202	42708.15348850836	52377.079185628165	49805.51544785985	0.23741331953011424	0.23016522182703686	1673.9405729721766	17645.683816415258	1602.74853797385	16895.22006928455
4.605749685019276	24837.87070394765	24227.26956299239	35256.22506005623	33891.51512650948	40244.82801057658	38515.84010002737	44811.89967666151	42757.45719745308	52438.15563794998	49863.58729452477	0.23743857506594357	0.2301895024986692	1659.621570654679	17600.154237397946	1589.046515593771	16851.71167020127
4.633501643792551	24864.50529809798	24253.343962167022	35295.84939215354	33929.64641730312	40290.68693354212	38559.748994035304	44863.43651932946	42806.63787894339	52499.08635308196	49921.5205103233	0.2374639862298022	0.2302139327466427	1645.3685097782873	17554.138857711107	1575.4075917227892	16807.738743156195
4.6614208220780515	24891.051369909525	24279.33280786992	35335.363352128596	33967.67195384377	40336.42516853315	38603.54255658355	44914.842975429485	42855.694208383895	52559.86973729572	49979.313579496986	0.23748955400177452	0.2302385135123911	1631.181306481245	17507.636815000325	1561.831686088466	16763.30046452582
4.689508227457455	24917.50805133887	24305.235258073786	35374.76579874348	34005.59064117236	40382.0414447368	38647.21957251076	44966.11765395545	42904.62485890111	52620.50419418118	50036.96498373715	0.2375152793683753	0.23026324574351806	1617.0598764987662	17460.647264505737	1548.3187180318637	16718.396027533337
4.717764873583629	24943.8744726922	24331.050469157464	35414.05558874433	34043.4013824	40427.53448915973	38690.77882457294	45017.25916156356	42953.42850139242	52680.98812470755	50094.473202241876	0.2375411633225924	0.23028813039383847	1603.0041351737455	17413.16937938612	1534.8686065145303	16673.02464249544
4.746191780217212	24970.149762654582	24356.777595934673	35453.23157690223	34081.10307874753	40472.903026674634	38734.219093488195	45068.26610262423	43002.1038045759	52741.31992728364	50151.836711773954	0.23756720686393507	0.23031316842342436	1589.0139974449994	17365.20235083159	1521.481270113145	16627.185537005775
4.774789973263409	24996.333048319742	24382.415791682954	35492.29261605488	34118.69462958559	40518.145780067796	38777.53915798212	45119.13707927473	43050.64943504056	52801.49799781953	50209.05398671925	0.23759341099847694	0.23033836079864767	1575.089377833996	17316.74538811948	1508.1566270102048	16580.877956034616
4.803560484809025	25022.423455219574	24407.96420817257	35531.23755714784	34156.174932474394	40563.26147008597	38820.737794833105	45169.87069147153	43099.064057296426	52861.5207297874	50266.12349914499	0.23761977673890583	0.2303637084922249	1561.230190461385	17267.797719040886	1494.894594998681	16534.101162187755
4.832504353159697	25048.420107355312	24433.421995696484	35570.06524927809	34193.54288320518	40608.24881548603	38863.81377891902	45220.465537045275	43147.34633382645	52921.38651428586	50323.04371886016	0.23764630510456758	0.23038921248326127	1547.4363490398973	17218.35859002825	1481.6950914793415	16486.854435905814
4.861622622877388	25074.32212722748	24458.788303099955	35608.774539735925	34230.79737584092	40653.10653308265	38906.76588326361	45270.92021175388	43195.494925137864	52981.09374010182	50379.8131134751	0.23767299712151402	0.23041487375729827	1533.7077668542042	17168.427266166545	1468.5580334522529	16439.13707556948
4.890916344818065	25100.12863586716	24484.062277810735	35647.36427404854	34267.93730275805	40697.83333779793	38949.59287908371	45321.2333093377	43243.5084898144	53040.64079377481	50436.43014846235	0.23769985382255232	0.23044069330635572	1520.0443567823386	17118.00303163845	1455.4833375221351	16390.948397777043
4.9203865761696335	25125.83875286743	24509.243065869763	35685.83329602401	34304.961554688714	40742.42794271143	38992.293535837096	45371.40342157507	43291.385684569424	53100.02605966186	50492.89328721833	0.2377268762472894	0.2304666721289799	1506.4460312766023	17067.085189763457	1442.4709198860219	16342.287737421691
4.950034380490085	25151.451596414645	24534.32981196154	35724.18044779494	34341.869020762686	40786.88905910995	39034.866621270085	45421.42913833761	43339.1251642986	53159.24792000195	50549.2009911246	0.23775406544218267	0.23049281123028906	1492.9127023627516	17015.67306317482	1429.5206963387318	16293.154447965324
4.979860827745887	25176.966283320653	24559.321659445777	35762.40456986343	34378.65858855091	40831.2153965386	39077.310901466815	45471.309047647046	43386.725582134495	53218.304754982324	50605.35171961135	0.23778142246058817	0.23051911162201938	1479.444281647331	16963.765994157642	1416.63258226763	16243.54790159408
5.009866994350591	25202.381929055133	24584.217750388412	35800.5045011462	34415.329144108284	40875.40566285222	39119.625140897704	45521.04173573227	43434.18558950034	53277.19494280499	50661.34393021984	0.2378089483628085	0.23054557432257372	1466.0406803053338	16911.363344714977	1403.8064926468069	16193.46748936642
5.040053963203681	25227.697647778015	24609.017225593623	35838.47907901983	34451.87957201769	40919.45856426689	39161.80810246943	45570.625787086625	43481.50383616525	53335.91685975356	50717.17607866665	0.23783664421614406	0.23057220035706605	1452.701809076476	16858.464496757835	1391.042342040455	16142.912621461786
5.070422823729659	25252.912552372487	24633.719224635748	35876.327139366804	34488.30875543402	40963.37280541225	39203.85854757476	45620.05978452598	43528.67897029954	53394.46888026103	50772.846618907955	0.23786451109494086	0.23059899075737206	1439.4275782754412	16805.06885243859	1378.3400446035666	16091.88272740785
5.100974671917351	25278.025754478553	24658.32288589204	35914.047516622275	34524.61557612922	41007.1470893848	39245.77523614363	45669.34230924804	43575.70963853122	53452.84937697881	50828.354003205146	0.23789255008064286	0.23062594656217522	1426.2178977739532	16751.175834173337	1365.699514060514	16040.377256044187
5.131710610359471	25303.03636452609	24682.827346574628	35951.639043820236	34560.79891453624	41050.780117800394	39287.55692669287	45718.47194089047	43622.59448600118	53511.05672084469	50883.69668218899	0.2379207622618395	0.23065306881701647	1413.0726769969333	16696.78488481883	1353.120663719601	15988.395675906911
5.1626317482924104	25327.943491769052	24707.23174276442	35989.10055264111	34596.85764979582	41094.27059084837	39329.20237637926	45767.44725759128	43669.33215642184	53569.08928115308	50938.873104927814	0.23794914873432	0.23068035857434177	1399.9918249377515	16641.89546807483	1340.6034064713167	15935.937475420535
5.193739201636265	25352.74624431984	24731.535209443744	36026.43087345967	34632.79065980127	41137.61720734616	39370.71034105024	45816.26683604926	43715.921292133346	53626.94542562558	50993.881718992816	0.23797771060112272	0.23070781689355155	1386.9752501436742	16586.507068538107	1328.1476547730854	15883.002162938006
5.225034093035115	25377.443729183684	24755.736880530465	36063.62883539302	34668.596821245446	41180.81866479375	39412.07957529717	45864.92925158464	43762.36053416262	53684.62352048166	51048.720970526556	0.23800644897258763	0.230735444841053	1374.0228607115569	16530.619191871025	1315.7533206614899	15829.589267089032
5.256517551897525	25402.03505229362	24779.835888911774	36100.69326634924	34704.27500966722	41223.873659429104	39453.308832507886	45913.433078200535	43808.64852228144	53742.12193051034	51103.38930431068	0.23803536496640784	0.23076324349030505	1361.1345642871456	16474.231365018524	1303.420315736439	15775.698336810805
5.288190714437326	25426.519318545612	24803.831366478396	36137.62299307634	34739.82409949855	41266.78088628384	39494.39686492013	45961.77688864486	43854.78389506569	53799.43901914232	51157.88516383454	0.23806445970768353	0.23079121392187307	1348.3102680635639	16417.343136419542	1291.148551165359	15721.328941618092
5.320054723714605	25450.89563183421	24827.72244415939	36174.41684121188	34775.242964112265	41309.539039239695	39535.342423675465	46009.95925447298	43900.76528995513	53856.5731485231	51212.20699136474	0.23809373432897363	0.23081935722347788	1335.5498787820106	16359.954076224007	1278.9379376835423	15666.480671806261
5.352110729676963	25475.16309508838	24851.508251956933	36211.07363533296	34810.53047586994	41352.14681108532	39576.14425887381	46057.978746110835	43946.59134331357	53913.52267958646	51266.35322801507	0.23812318997035	0.23084767449004667	1322.853302721167	16302.063776402734	1266.788385584252	15611.15313856583
5.384359889201005	25499.32081030763	24875.187918981574	36247.59219900638	34845.685506170266	41394.60289357335	39616.80111962791	46105.83393291835	43992.26069048945	53970.285972128455	51320.32231381682	0.23815282777945182	0.23087616682376624	1310.2204456999898	16243.671850993298	1254.6998047219822	15555.345974205993
5.41680336613411	25523.3678785986	24898.760573487853	36283.971354839654	34880.706925498096	41436.905977478506	39657.31175411909	46153.523383253865	44037.771965877335	54026.861384882504	51374.11268779028	0.23818264891153892	0.23090483533413284	1297.6512130800402	16184.777936356142	1242.6721045083832	15499.058832348324
5.44944233133642	25547.30340021204	24922.22534291008	36320.20992453244	34915.59360347353	41479.054752655975	39697.674909652706	46201.04566453904	44083.1238029795	54083.24727559505	51427.72278801626	0.23821265452954682	0.2309336811380063	1285.1455097475555	16125.381691179238	1230.7051939066732	15442.29138804879
5.482277962723094	25571.126474579476	24945.581353898473	36356.30672892754	34950.34440890157	41521.0479080995	39737.88933271452	46248.39934332331	44128.31483446818	54139.442001100695	51481.1510517084	0.23824284580414268	0.2309627053596624	1272.703240124043	16065.482796815224	1218.7989814373432	15385.043338088319
5.515311445306831	25594.836200351274	24968.82773235593	36392.26058806392	34984.95820982267	41562.88413200158	39777.95376902771	46295.58298535084	44173.34369224889	54195.44391740015	51534.39591528676	0.23827322391378042	0.23099190913084555	1260.324308165582	16005.080957517028	1206.9533751669805	15327.314401043579
5.548543971240616	25618.431675434123	24991.963603474356	36428.070321228726	35019.43387356253	41604.56211181273	39817.86696360956	46342.595155626186	44218.20900752296	54251.25137973692	51587.45581445035	0.23830379004475669	0.23102129359082435	1248.0086173512973	15944.175900495611	1195.1682827087352	15269.104317511432
5.581976739860765	25641.91199702932	25014.988091772262	36463.73474701066	35053.77026678382	41646.08053430207	39857.62766082969	46389.43441848169	44262.90941085218	54306.8627426757	51640.32918425243	0.23833454539126817	0.23105085988644275	1235.7560706797522	15882.767376099713	1183.4436112225521	15210.41285030637
5.615610957730194	25665.27626167081	25037.900321131776	36499.25268335277	35087.966255536936	41687.43808561744	39897.23460446777	46436.09933764411	44307.44353222265	54362.27636018017	51693.014459174396	0.23836549115546737	0.23108060917217801	1223.5665706777945	15820.855158154853	1171.7792674112134	15151.23978464026
5.649447838681973	25688.523565264666	25060.699414836712	36534.62294760739	35122.020705312265	41728.63345134778	39936.68653777266	46482.58847630404	44351.81000111012	54417.490585693755	51745.51007320196	0.2383966285475217	0.23111054261019365	1211.4400193896145	15758.439044036902	1160.1751575144008	15091.58492824249
5.6834886038631165	25711.653003127336	25083.384495610226	36569.84435658929	35155.93248109186	41769.665316583625	39975.98220352073	46528.90039718294	44396.00744654479	54472.503772217824	51797.81445990015	0.23842795878567044	0.23114066137039513	1199.3763183746487	15695.51885486301	1148.6311873127706	15031.44811162632
5.717734481778674	25734.663670025784	25105.954685653658	36604.91572663145	35189.70044740279	41810.53236598052	40015.120344076495	46575.03366260358	44440.0344971782	54527.314272393785	51849.9260524912	0.23845948309628306	0.23117096663048656	1187.37536871247	15632.09443578031	1137.1472621263238	14970.829188277945
5.75218670833605	25757.554660216712	25128.409106684812	36639.83587363961	35223.32346836959	41851.23328382099	40054.09970145182	46620.986834558884	44483.88978134897	54581.92043858327	51901.84328393077	0.23849120271391916	0.23120145957602717	1175.437070987071	15568.16565596778	1125.7232867995044	14909.728034672327
5.786846526889619	25780.325067486738	25150.74687997699	36674.60361314804	35256.80040776786	41891.76675407796	40092.91901736666	46666.75847478233	44527.57192714984	54636.320622950145	51953.56458698588	0.23852311888138727	0.23123214140048634	1163.5613252958283	15503.732408982702	1114.3591657128418	14848.144550624304
5.821715188285586	25802.973985192733	25172.967126398304	36709.217760375635	35290.13012907818	41932.13146047852	40131.57703331012	46712.34714481869	44571.079562495404	54690.51317754305	52005.08839431351	0.2385552328498042	0.2312630133053039	1151.7480312457774	15438.794612927362	1103.054802777362	14786.078659445047
5.856793950907131	25825.500506302564	25195.06896645133	36743.67713028244	35323.3114955405	41972.32608656826	40170.07249060197	46757.751406095485	44614.411315190155	54744.496454378525	52056.41313853968	0.2385875458786567	0.23129407649994557	1139.9970879483735	15373.352210583165	1091.8101014295826	14723.530308051035
5.892084080719833	25847.903723435942	25217.05152031286	36777.98053762647	35356.34337020866	42012.34931577571	40208.40413045435	46802.96981999456	44657.56581299677	54798.26880552451	52107.537252338705	0.2386200592358612	0.23132533220196236	1128.3083940123906	15307.405169544742	1080.6249646258075	14660.499467113055
5.927586851317345	25870.18272890558	25238.913907873964	36812.12679702078	35389.22461600532	42052.19983147737	40246.570694033995	46848.00094792418	44700.541683704985	54851.828583184266	52158.45916851317	0.23865277419782543	0.2313567816370487	1116.6818475556793	15240.953482582234	1069.4992948515574	14596.986131388694
5.963303543967366	25892.336614759257	25260.655248780895	36846.11472299194	35421.95409577805	42091.87631706404	40284.57092252568	46892.84335139283	44743.33755520187	54905.17413978243	52209.177320075585	0.238685692049512	0.23138842603910273	1105.1173461899161	15173.997167662717	1058.432994112256	14532.990319796838
5.999235447657878	25914.364472821053	25282.27466247544	36879.94313003725	35454.53067235465	42131.377456005976	40322.40355719486	46937.49559208133	44785.95205554107	54958.303828048985	52259.69014032872	0.23871881408449744	0.23142026665028456	1093.614787020837	15106.53626814764	1047.4259639246156	14468.512075497769
6.035383859143656	25936.265394734062	25303.771268236083	36913.61083268407	35486.95320859957	42170.70193192023	40360.06733945152	46981.956231917764	44828.38381301351	55011.216001106615	52309.99606294776	0.23875214160503863	0.2314523047210776	1082.17406665592	15038.570853127167	1036.4781053276965	14403.551466264762
6.071750082993084	25958.038472002812	25325.14418521965	36947.116645548645	35519.22056747102	42209.848428637575	40397.561010914746	47026.22383315169	44870.63145621897	55063.90901255706	52360.09352206339	0.23878567592213396	0.23148454151034903	1070.7950811889023	14970.101017407142	1025.5893188747577	14338.108584547415
6.108335431635222	25979.682796035868	25346.392532502683	36980.45938339531	35551.33161207763	42248.81563026977	40434.88331347694	47070.29695842882	44912.693614137	55116.38121656821	52409.98095234412	0.23881941835558823	0.23151697828541115	1059.4777262009447	14901.12688173633	1014.7595046251081	14272.183547593653
6.145141225407182	26001.197458189054	25367.51542912343	37013.63786119638	35583.285205736014	42287.60222127763	40472.03298936898	47114.1741708666	44954.56891619905	55168.63096796215	52459.65678908008	0.2388533702340774	0.23154961632208215	1048.2218967668014	14831.648593110964	1003.9885621548165	14205.776497767307
6.182168792601758	26022.58154980907	25388.511994124383	37046.65089419278	35615.08021202909	42326.20688653994	40509.008781226104	47157.85403413067	44996.25599236155	55220.656622304195	52509.11946826779	0.23888753289521275	0.2315824569047506	1037.0274874418974	14761.666324791498	993.2763905427419	14138.887602569535
6.2194194695153895	26043.834162276748	25409.381346594346	37079.49729795399	35646.71549486368	42364.628311421606	40545.80943215322	47201.33511251052	45037.753473177945	55272.45653599107	52558.367426693934	0.2389219076856071	0.23161550132643496	1025.8943922686158	14691.180276595056	982.6228883762378	14071.517054914497
6.256894600496366	26064.95438705172	25430.122605711887	37112.17588844003	35678.18991853005	42402.86518184404	40582.433685792195	47244.615970997664	45079.05998987339	55324.02906634189	52607.39910202191	0.23895649596094073	0.23164875088884979	1014.822504772339	14620.190675066784	972.0279537495226	14003.665073297918
6.294595537993358	26085.941315716176	25450.73489078798	37144.6854820622	35709.50234776035	42440.91618435425	40618.88028638804	47287.69517536228	45120.174174417894	55375.37257168757	52656.21293287689	0.2389912990860285	0.23168220690246819	1003.811717952136	14548.697773526423	961.491484252736	13935.331901847385
6.332523642604218	26106.794040019722	25471.217321309618	37177.024895745235	35740.65164778833	42478.780006195484	40655.147978856476	47330.57129223161	45161.094659601054	55426.48541146205	52704.80735893254	0.23902631843488656	0.23171587068658606	992.8619242890272	14476.701852406375	951.0133769806707	13866.517810635269
6.370680283125076	26127.511651924277	25491.569016983532	37209.192946989664	35771.63668440921	42516.45533537803	40691.23550885173	47373.24288916863	45201.82007910718	55477.36594629396	52753.18082099821	0.23906155539080037	0.2317497435693881	981.9730157386512	14404.203219336458	940.5935285246233	13797.223095747642
6.40906683659976	26148.09324364919	25511.789097780085	37241.18845393431	35802.45632403988	42553.94086075033	40727.14162283451	47415.70853475085	45242.349067590505	55528.01253809849	52801.331761106296	0.23909701134639255	0.2317838268880121	971.1448837281205	14331.202209316194	930.2318349723937	13727.448079491034
6.447684688369473	26168.537907716767	25531.87668397761	37273.01023541945	35833.10943377952	42591.235272070706	40762.86506814083	47457.966798650064	45282.68026075119	55578.42355017013	52849.25862260047	0.2391326877036933	0.23181812198861368	960.3774191609118	14257.699184976518	919.9281919090427	13657.193110596389
6.486535232122802	26188.844736998228	25551.83089620708	37304.65711105058	35863.59488147084	42628.33726007981	40798.404593051084	47500.016251712696	45322.81229541209	55628.59734727642	52896.95985022475	0.23916858587420833	0.23185263022643726	949.6705124092987	14183.694536657073	909.6824944121763	13586.458564318717
6.525619869945995	26209.01282475945	25571.65085549674	37336.127901261796	35893.91153576115	42665.24551657274	40833.75894685933	47541.85546603979	45362.743809595086	55678.53229575107	52944.433890212225	0.2392047072789894	0.23188735296587765	939.0240533099277	14109.18868256174	899.4946370474063	13515.244842588902
6.564940012373588	26229.041264707554	25591.335683317284	37367.42142738039	35924.058266164284	42701.95873447232	40868.92687994323	47583.48301506853	45402.47344259874	55728.226763588835	52991.67919037508	0.23924105334870618	0.23192229158055208	928.4379311694065	14034.182069017552	889.364513872948	13443.552374235354
6.604497078439295	26248.929151037453	25610.88450162728	37398.53651169138	35954.03394312272	42738.475607902576	40903.9071438345	47624.89747365356	45441.99983507605	55777.679120540386	53038.69420019497	0.2392776255237159	0.2319574474533655	917.9120347590651	13958.675170599483	879.2920184350805	13371.381615137681
6.644292495727218	26268.675578478822	25630.29643291884	37429.471977502704	35983.83743807019	42774.794832262676	40938.698491289535	47666.09741814922	45481.321629112856	55826.88773820798	53085.47737091397	0.23931442525413568	0.23199282197658108	907.4462523109978	13882.66849026084	869.2770437640138	13298.733048320748
6.684327700423376	26288.27964234312	25649.570600263418	37460.22664921029	36013.46762349429	42810.91510430103	40973.299676360475	47707.081426491706	45520.43746830623	55875.85099014124	53132.02715562563	0.23935145399991592	0.23202841655188877	897.040471520857	13806.16255956702	859.3194823778467	13225.607184210792
6.724604137367524	26307.74043857137	25668.706127358215	37490.79935236436	36042.923373000114	42846.835122190496	41007.70945446711	47747.84807828264	45559.3459978442	55924.567251934415	53178.34200936749	0.23938871323091312	0.23206423259047515	886.6945795448264	13729.157938849181	849.4192262777942	13152.004560747184
6.76512326010531	26327.057063781656	25687.70213857251	37521.18891373523	36072.20356137353	42882.55358560328	41041.92658246854	47788.39595487204	45598.045864585	55973.03490132317	53224.42038921311	0.2394262044269622	0.23210027151309534	876.4084629932768	13651.655217282474	839.5761669428903	13077.925743473694
6.805886530940724	26346.228615317177	25706.55775899434	37551.39416137994	36101.30706464529	42918.06919578657	41075.949818735564	47828.72363944246	45636.53571713728	56021.252318282364	53270.260754365154	0.23946392907795316	0.23213653475014184	866.1820079333265	13573.655013114214	829.790195333364	13003.371325776912
6.846895420988873	26365.254191294498	25725.27211447754	37581.413924709115	36130.232760155195	42953.38065563856	41109.77792322353	47868.829717093235	45674.81420594054	56069.21788512441	53315.8615662488	0.2395018886839044	0.23217302374171842	856.0150998921017	13495.157973910682	820.0612018925021	12928.341929080896
6.888151410229076	26384.132890652414	25743.84433168921	37611.2470345547	36158.97952661723	42988.48666978542	41143.409657545846	47908.71277492596	45712.87998334668	56116.92998659871	53361.22128860638	0.23954008475503896	0.23220973993771146	845.9076238482376	13416.164776586927	810.3890765384422	12852.838202908635
6.92965598755826	26402.863813200333	25762.27353815688	37640.892323236985	36187.54624418404	43023.38594465748	41176.843785047044	47948.37140212908	45750.731703700694	56164.38700999022	53406.338387591095	0.23957851881186137	0.23224668479786267	835.859464227804	13336.676127545536	800.7737086613197	12776.860824996606
6.971410650844719	26421.44605966761	25780.55886231638	37670.34862463301	36215.931794512486	43058.0771885669	41210.07907087694	47987.80419006403	45788.368023422845	56211.587345219785	53451.21133186238	0.23961719238523246	0.23228385979184338	825.8705049107666	13256.692762951367	791.2149871308357	12700.4105016049
7.01341690698215	26439.8787317528	25798.699433560083	37699.61477424476	36244.135060829685	43092.55911178531	41243.11428206534	48027.0097323515	45825.78760109134	56258.529384944595	53495.83859268188	0.23965610701645057	0.23232126639932854	815.9406292269705	13176.215448840521	781.7128002874088	12623.487967529334
7.055676271944047	26458.16093217337	25816.694382284793	37728.68960926813	36272.15492799847	43126.830426622044	41275.948187596194	48065.9866249582	45862.98909752429	56305.211524659295	53540.21864400864	0.23969526425732626	0.23235890611007104	806.0697199559654	13095.24498129543	772.2670359440381	12546.093986301683
7.098190270838397	26476.291764715523	25834.54283994069	37757.571968661905	36299.99028258449	43160.88984750264	41308.579558483405	48104.73346628401	45899.9711758638	56351.63216279753	53584.34996259666	0.2397346656702632	0.23239678042397838	796.257659316936	13013.782186464407	762.8775813824614	12468.229350307025
7.1409604379627405	26494.270334284025	25852.243939079508	37786.260693216835	36327.640012922086	43194.736091047285	41341.00716784557	48143.2488572491	45936.732501658444	56397.78970083326	53628.2310280907	0.23977431282833778	0.2324348908511878	786.5043289770256	12931.827920857817	753.5443233554834	12389.894880972803
7.183988316859528	26512.095746952975	25869.796813404297	37814.75462562596	36355.10300918239	43228.36787615077	41373.2297909828	48181.53140138261	45973.27174294853	56443.68254338428	53671.86032312524	0.239814207315378	0.23247323891214297	776.8096100545954	12849.383071577176	744.2671480879653	12311.09142895788
7.227275460371831	26529.767110016375	25887.20059781809	37843.052610554725	36382.37816343996	43261.783924062154	41405.24620545239	48219.57970491115	46009.58757034961	56489.30909831514	53715.23633342146	0.23985435072604605	0.23251182613767216	767.1733831016463	12766.448556195945	735.0459412629716	12231.819874075241
7.270823430699384	26547.283532038513	25904.454428473422	37871.15349471072	36409.46436974053	43294.98295846411	41437.05519114532	48257.392376846816	46045.678657137374	56534.66777683974	53758.35754788572	0.23989474466591973	0.23255065406906622	757.5955281123752	12683.02532306593	725.8805880341097	12152.08112566825
7.31463379945495	26564.644122905585	25921.55744282237	37899.05612691529	36436.36052416951	43327.963705554175	41468.65553036381	48294.96802907743	46081.543679333314	56579.75699362645	53801.2224587091	0.23993539075157355	0.2325897242581567	748.0759245264926	12599.114351529628	716.7709730218048	12071.876122688875
7.358708147721062	26581.84799387673	25938.5087796662	37926.75935817418	36463.065524919904	43360.72489412522	41500.04600789827	48332.305276455816	46117.18131579	56624.57516690208	53843.82956146638	0.23997629061066372	0.2326290382673969	738.6144512204337	12514.71665194165	707.7169803077122	11991.205833775923
7.403048066107065	26598.894257635726	25955.30757920571	37954.26204174923	36489.578272361265	43393.26525564679	41531.22541110527	48369.402736890166	46152.590248277294	56669.12071855717	53886.17735521608	0.24001744588201068	0.23266859766993975	729.2109865083476	12429.83326584939	698.718493436987	11910.07125743106
7.447655154806527	26615.782028342688	25971.952983091527	37981.563033229926	36515.897669108475	43425.583524346526	41562.192529985376	48406.25903143436	46187.76916156859	56713.39207425121	53928.26434260066	0.24005885821568376	0.2327084040497206	719.8654081439599	12344.465266172774	689.7753954177024	11828.473422178067
7.49253102365499	26632.51042168624	25988.444134474878	38008.6611906058	36542.02262009129	43457.67843729245	41592.94615726197	48442.87278437937	46222.71674352793	56757.387663519075	53970.08902994763	0.24010052927308762	0.23274845900153754	710.5775933135301	12258.613757233135	680.8875687151449	11746.413386581466
7.537677292188054	26649.078554935397	26004.780178058067	38035.555374338204	36567.95203262333	43489.548734474534	41623.485088459194	48479.24262334374	46257.431685196476	56801.10591987646	54011.64992736993	0.2401424607270468	0.23278876413113503	701.3474186402163	12172.279875002801	672.0548952578683	11663.89223953709
7.583095589699846	26665.48554699255	26020.960260146097	38062.244447433804	36593.68481647287	43521.19315888829	41653.80812198226	48515.36717936645	46291.91268088111	56844.54528092808	54052.945548868825	0.24018465426189292	0.23282932105528484	692.174760187685	12085.464787293226	663.2772564350744	11580.91110033542
7.628787555301809	26681.7305184459	26036.983528697427	38088.72727551724	36619.21988393222	43552.61045661728	41683.91405919576	48551.24508699854	46326.1584282415	56887.70418847441	54093.97441243495	0.24022711157355328	0.23287013140187246	683.0594934418332	11998.169693602249	654.5545330886962	11497.471118687652
7.674754837981857	26697.812591622023	26052.849133375694	38115.00272690391	36644.55614988853	43583.799376916	41713.801704504076	48586.874984395035	46360.1676283787	56930.58108861873	54134.7350401513	0.2402698343696376	0.23291119680997868	674.0014933312195	11910.39582560677	645.8866055245162	11413.573475047015
7.720999096663877	26713.730890639818	26068.556225601427	38141.069672674814	36669.69253189461	43614.75867229486	41743.46986543136	48622.25551340938	46393.93898592403	56973.174431877174	54175.22595829627	0.24031282436952847	0.23295251892996743	665.0006342150155	11822.144447092898	637.2733535022126	11329.219380575232
7.767522000267617	26729.48454146297	26084.103958603817	38166.92698674917	36694.62795023981	43645.48709860278	41772.917352701836	48657.38531968512	46427.47120912773	57015.48267328558	54215.44569744673	0.24035608330447025	0.23299409942356852	656.0567898760783	11733.416853982955	628.7146562378621	11244.410077322274
7.814325227768903	26745.072671953872	26099.4914874729	38192.573545959196	36719.361328021376	43675.98341511227	41802.14298032064	48692.26305275033	46460.763009948576	57057.50427250947	54255.39279258201	0.2403996129176601	0.23303593996396782	647.1698335387628	11644.214374772273	620.2103924032999	11159.146838331595
7.861410468260233	26760.494411927564	26114.717969211742	38218.00823012483	36743.89159121601	43706.2463846043	41831.14556565471	48726.88736611191	46493.81310414345	57099.23769395388	54295.0657831879	0.24044341496433946	0.2330780422358927	638.3396378535544	11554.538370413706	611.7604401255376	11073.430967785418
7.908779421011744	26775.74889320526	26129.78256278905	38243.229922128	36768.21766875178	43736.27477345282	41859.923929514385	48761.256917349405	46526.62021135754	57140.681406872754	54334.46321336146	0.24048749121188695	0.2331204079357	629.5660748974769	11464.390234425664	603.36467698653	10987.263801100664
7.956433795532517	26790.835249668624	26144.68442919167	38268.23750798776	36792.3384925801	43766.06735171014	41888.47689623477	48795.37036820982	46559.18305521454	57181.833885479406	54373.58363191574	0.2405318434399091	0.23316303877146585	620.8490161820664	11373.771393192	595.0229800232919	10900.646705064923
8.004375311632296	26805.752617314305	26159.422731477727	38293.02987693591	36816.25299774844	43795.622893193045	41916.8032937581	48829.22638470324	46591.500363407824	57222.69360905784	54412.4255924856	0.24057647344033833	0.23320593646307552	612.1883326416137	11282.683305870742	586.7352257220773	10813.581077864394
8.052605699483543	26820.500134307887	26173.99663482913	38317.605921491784	36839.9601224722	43824.94017556773	41944.90195371517	48862.82363719711	46623.570867790564	57263.25906207272	54450.98765363243	0.24062138301752317	0.23324910274231325	603.583894642943	11191.127464668825	578.5012900269357	10726.068349325098
8.101126699683881	26835.0769410393	26188.40530660548	38341.964537539134	36863.45880820864	43854.01798043727	41972.77171150902	48896.16080051346	46655.393304468394	57303.52873428269	54489.26837895178	0.240666573988327	0.23329253935295355	595.0355719829677	11099.105394953862	570.3210483349394	10638.10998097714
8.149940063318896	26849.48218017717	26202.647916396894	38366.10462440134	36886.74799972911	43882.855093427206	42000.41140639668	48929.236554023904	46686.96641389002	57343.50112085093	54527.26633717854	0.24071204818222308	0.23333624805085443	586.54323387763	11006.618655147031	562.1943754918175	10549.707466058433
8.199047552025359	26863.71499672381	26216.723636077797	38390.025084917805	36909.82664519276	43911.4503042724	42027.81988157289	48962.0495817461	46718.28894093968	57383.174722457676	54564.98010229433	0.24075780744139255	0.23338023060404905	578.1067489780253	10913.668837139383	554.1211457983009	10460.862329762429
8.248450938054788	26877.774538070993	26230.631639860607	38413.724825521174	36932.69369622013	43939.8024069049	42054.995984253095	48994.598572441326	46749.35963502938	57422.54804541396	54602.40825363469	0.2408038536208216	0.2334244887928408	569.7259853602736	10820.257566209882	546.1012330065714	10371.576129257679
8.298152004337403	26891.659954054594	26244.371104349662	38437.20275631319	36955.34810796693	43967.91019954021	42081.93856575732	49026.88221971034	46780.17725019151	57461.619601773236	54639.54937599661	0.24085018858840126	0.233469024409897	561.4008105244138	10726.386501133442	538.1345103204949	10281.85045382101
8.348152544546481	26905.37039701073	26257.941208595134	38460.45779114249	36977.78883919801	43995.77248476582	42108.64648159382	49058.8992220917	46810.74054517156	57500.38790944601	54676.40205974618	0.24089681422502746	0.23351383926034405	553.1310914016794	10632.057334389538	530.2208503943402	10191.686924884096
8.398454363163072	26918.9050218311	26271.34113414733	38483.48884768141	37000.014852361666	44023.388069628585	42135.11859154323	49090.648283158785	46841.04828352143	57538.85149231302	54712.964900927116	0.2409437324247013	0.23355893516186557	544.9166943448945	10537.271792119369	522.3601253373781	10101.087196248583
8.449059275541144	26932.262986018926	26284.570065111126	38506.29484750353	37022.02511366431	44050.75576572294	42161.353759743295	49122.128111617865	46871.09923369305	57577.00888033936	54749.23650136937	0.24099094509463095	0.23360431394479741	536.7574851376703	10442.031634354964	514.5522067080601	10010.052954043262
8.49996910797308	26945.4434497451	26297.62718820018	38528.87471616161	37043.81859314473	44077.87438927959	42187.350854772834	49153.33742140654	46900.89216913158	57614.858609689356	54785.215468797476	0.24103845415533376	0.23364997745222665	528.6533289895742	10346.338655063882	506.796965515241	9918.58591685351
8.551185697755594	26958.44557590413	26310.51169279188	38551.22738326519	37065.394264749346	44104.74276125384	42213.108749737155	49184.274931791915	46930.42586836991	57652.39922284102	54820.90041694031	0.24108626154074048	0.23369592754009116	520.6040905332193	10250.194682171568	499.09427222207887	9826.687835881487
8.602710893256043	26971.268530170455	26323.222770981847	38573.351782558726	37086.751106407035	44131.35970741447	42238.626322352815	49214.9393674694	46959.69911512253	57689.6292687011	54856.289965640186	0.24113436919830028	0.2337421660772784	512.6096338305506	10153.601577749476	491.4439967412618	9734.36049493216
8.654546553979111	26983.911481054936	26335.75961763897	38595.24685199999	37107.8881001045	44157.72405843302	42263.90245503297	49245.32945866178	46988.71069838016	57726.54730272074	54891.38274096274	0.24118277908908417	0.23378869494572677	504.66982237185584	10056.561238117516	483.8460084388498	9641.60571058467
8.706694550633951	26996.373599961495	26348.121430460567	38616.91153383869	37128.804231961934	44183.83464997327	42288.936034973056	49275.44394121873	47017.45941250468	57763.15188701135	54926.17737530731	0.24123149318789341	0.23383551604052658	496.78451907180715	9959.075593812391	476.3001761325286	9548.425332217477
8.759156765201672	27008.654061243542	26360.307410027173	38638.344774694735	37149.498492308136	44209.690322780254	42313.72595423626	49305.28155671572	47045.94405732358	57799.44159046006	54960.672507516596	0.24128051348336535	0.233882631270023	488.95358627213864	9861.146609755233	468.8063680914347	9454.821242092177
8.811935091003267	27020.752042261003	26372.316759858197	38659.545525637506	37169.96987575684	44235.28992277065	42338.27110983961	49334.841052554446	47074.163438225725	57835.414988846685	54994.86678298803	0.24132984197808324	0.23393004255592062	481.17688574595377	9762.776285370812	461.3644520395901	9360.795355486684
8.865031432767935	27032.66672343722	26384.14868646714	38680.51274226476	37190.21738128249	44260.63230112246	42362.57040384017	49364.12118206248	47102.11636625651	57871.070664960025	55028.75885378427	0.24137948068868384	0.23397775183338507	473.4542786909151	9663.96665455401	453.9742951520602	9266.349620688707
8.918447706701835	27044.397288315868	26395.802399417047	38701.24538478173	37210.24001229629	44285.7163143652	42386.62274342112	49393.1207045935	47129.80165821347	57906.407208714736	55062.34737874439	0.24142943164596817	0.23402576105115164	465.7856257328531	9564.719785789028	446.6357640561182	9171.486019086093
8.972185840557227	27055.94292361813	26407.27711137616	38721.742418080496	37230.03677672256	44310.54082447018	42410.42704097834	49421.838385627714	47157.21813674213	57941.42321726836	55095.63102359523	0.24147969689501433	0.23407407217162893	458.17078692629	9465.037782251835	439.3487248340971	9076.206565282308
9.02624777370205	27067.302819299955	26418.57203817359	38742.00281181958	37249.60668707514	44335.104698941235	42433.98221420719	49450.27299687256	47184.364630432065	57976.11729513886	55128.6084610631	0.24153027849528702	0.23412268717100748	450.6096217590966	9364.922781923786	432.1130430244375	8980.51330716908
9.080635457189915	27078.476168609617	26429.6863988553	38762.025540503804	37268.948760534244	44359.40681090563	42457.287186189424	49478.423316363915	47211.23997391345	58010.48805432264	55161.27837098592	0.24158117852075323	0.23417160803936737	443.10198914341163	9264.376957492903	424.9285836184863	8884.408325929195
9.135350853830497	27089.462168144608	26440.6194157397	38781.80958356346	37288.06201902277	44383.44603920423	42480.340885479935	49506.28812856624	47237.84300795303	58044.53411441128	55193.63944042487	0.2416323990599956	0.23422083678078867	435.64774742611917	9163.402516597882	417.7952110621263	8787.893736097962
9.190395938260405	27100.260017909903	26451.370314473817	38801.35392543522	37306.94548928347	44407.22126848375	42503.142246194104	49533.86622447512	47264.17257955106	58078.25410271131	55225.69036377701	0.2416839422163275	0.2342703754134601	428.2467543837265	9062.001701809466	410.7127892590361	8690.971685704775
9.245772697014415	27110.868921374815	26461.93832408935	38820.657555641184	37325.598202955836	44430.7313892867	42525.6902080952	49561.15640171737	47290.22754203804	58111.64665436082	55257.4298428878	0.2417358101079105	0.23432022596979118	420.89886722364463	8960.17679064162	403.68118156905985	8593.644356249832
9.301483128597186	27121.288085531316	26472.322677058677	38839.719468869946	37344.01919665312	44453.975298143865	42547.98371668163	49588.157464653756	47316.00675517152	58144.71041244937	55288.856587163646	0.24178800486787064	0.23437039049652353	413.6039425903582	8857.930095784366	396.7002508104197	8495.913962823339
9.357529243555355	27131.51672095147	26482.522609351294	38858.53866505652	37362.20751203985	44476.95189766529	42570.02172327495	49614.868224480226	47341.50908523368	58177.44402813616	55319.96931368533	0.2418405286444176	0.23442087105484596	406.3618365545408	8755.263964856043	389.7698592566885	8397.78275403753
9.413913064550128	27141.55404184508	26492.53736048962	38877.114149462424	37380.16219590847	44499.660096631604	42591.80318510679	49641.287499329475	47366.733405127656	58209.846160768415	55350.76674732004	0.2418933836009647	0.23447166972050662	399.1724046251038	8652.180780729279	382.88986864336766	8299.253012233414
9.47063662643026	27151.39926611803	26502.36617360603	38895.44493275693	37397.882300257836	44522.09881008664	42613.327065407924	49667.41411437393	47391.678594476376	58241.915478001654	55381.2476208363	0.2419465719162497	0.23452278858393036	392.03550174931297	8548.682961536571	376.06014016631525	8200.327053450048
9.527701976305488	27161.051615429933	26512.008295498512	38913.53003109723	37415.3668823696	44544.26695942878	42634.59233349503	49693.24690192737	47416.343539718684	58273.650655918245	55411.410675015766	0.24200009578445592	0.23457422975033385	384.95098230591975	8444.772960558534	369.2805344783119	8101.00722738076
9.585111173620431	27170.510315252122	26521.462976687584	38931.36846620916	37432.61500488656	44566.16347250303	42655.597964859524	49718.78470154729	47440.727134207904	58305.05037914691	55441.25465876793	0.24205395741533542	0.2346259953398429	377.91870011319406	8340.45326641947	362.550911700062	8001.295917635784
9.642866290228868	27179.77459492586	26530.72947147267	38948.959265468235	37449.62573589019	44587.78728369338	42676.34294125571	49744.026360137745	47464.82827830956	58336.113340982694	55470.77832924366	0.24210815903433439	0.23467808748761254	370.93850842805114	8235.726403065026	355.87113141000737	7901.195541515946
9.700969410468568	27188.843687720215	26539.80703798833	38966.30146198021	37466.398148978	44609.13733401473	42696.82625078846	49768.97073205154	47488.645879498625	58366.83824350635	55499.98045194848	0.24216270288271693	0.234730508343944	364.0102599468082	8130.594929810613	349.24105265404796	7800.708550265059
9.75942263123647	27197.716830890364	26548.6949382614	38983.39409466236	37482.93132334214	44630.212571205535	42717.046888002595	49793.616679193336	47512.17885245883	58397.22379770458	55528.85980085795	0.24221759121769226	0.2347832600744101	357.1338068046025	8025.061441330239	342.660533942224	7699.837428973988
9.818228062064373	27206.393265735438	26557.392438266837	39000.236208323964	37499.2243438463	44651.011949819636	42737.003853970156	49817.963071121914	47535.42611917918	58427.268723589536	55557.4151585301	0.24227282631254335	0.2348363448599719	350.3090005820268	7919.128567790613	336.1294332506368	7598.584696643986
9.877387825195074	27214.872237657182	26565.898807985064	39016.82685374813	37515.276301104626	44671.534431319655	42756.69615638007	49842.00878515394	47558.38660905372	58456.971750319964	55585.64531622143	0.24232841045675327	0.23488976489710559	343.53569230175344	7812.798974787816	329.64760802529054	7496.952906263061
9.936904055658934	27223.152996217537	26574.213321457974	39033.16508777202	37531.08629155892	44691.778984168464	42776.122809625806	49865.75270646594	47581.05925897858	58486.331616320225	55613.54907399992	0.24238434595613742	0.2349435223979239	336.8137324307463	7706.0753633808345	323.214915177261	7394.944644683972
9.996778901350961	27231.234795197426	26582.335256845872	39049.24997336878	37546.65341755699	44711.744583922766	42795.282834894446	49889.193728198334	47603.44301345098	58515.34706940189	55641.125240860194	0.24244063513297417	0.234997619590304	330.14297088066814	7598.960470108315	316.8312110900297	7292.562532799318
10.05701452310831	27239.11689265423	26590.263896483953	39065.08057972781	37561.97678743058	44731.430213324624	42814.17526025522	49912.33075155746	47625.53682466739	58544.01686688278	55668.37263483775	0.2424972803261379	0.2350520587180129	323.52325701358495	7491.457067064941	310.4963516223943	7189.809225563891
10.117613094788254	27246.79855098086	26597.998526939304	39080.65598233708	37577.055515573884	44750.834862395495	42832.79912074872	49935.16268592018	47647.33965262253	58572.33977570924	55695.29008312432	0.2425542838912316	0.23510684204083415	316.95443964225706	7383.567961929366	304.2101921029971	7086.687411879189
10.178576803346665	27254.279036963235	26605.538439066986	39095.97526306333	37591.88872252086	44769.957528527826	42851.153458474815	49957.68844893578	47668.85046520707	58600.3145725752	55721.876422181485	0.2426116482007219	0.23516197183469878	310.4363670257153	7275.295997804031	297.972587334516	6983.1998146455735
10.239907848916916	27261.557621838776	26612.882928067065	39111.03751023386	37606.475535023965	44788.79721657836	42869.23732268212	49979.906966630115	47690.06823830683	58627.940044043746	55748.13049785627	0.24266937564407728	0.23521745039181352	303.9688868772937	7166.644053377211	291.78339159779716	6879.349190819077
10.301608444889292	27268.63358135439	26620.031293540895	39125.8418187173	37620.81508613174	44807.35293896047	42887.049769856276	50001.81717350822	47710.99195590084	58655.214986667175	55774.05116549527	0.24272746862790337	0.23527328002079345	297.5518463648041	7057.615042913705	285.6424586510402	6775.138331401162
10.363680817990868	27275.50619582481	26626.982839548014	39140.38729000531	37634.9065152674	44825.62371573747	42904.58986380927	50023.41801265836	47731.62061016055	58682.13820710842	55799.63729006023	0.24278592957608336	0.23532946304679384	291.1850921123405	6948.211916223168	279.54964173352346	6670.570061439648
10.426127208365882	27282.17475019046	26633.736874662412	39154.67303229327	37648.74896830651	44843.608574714795	42921.85667576779	50044.708435854685	47751.95320154794	58708.7085222612	55824.88774624226	0.24284476092991752	0.2353860018116448	284.86847020313144	6838.437658717856	273.50479356583674	6565.647240019403
10.488949869656532	27288.63853407592	26640.292712029306	39168.69816056214	37662.34159765536	44861.30655153357	42938.84928446248	50065.687403661446	47771.988738914566	58734.924759371665	55849.80141857729	0.24290396514826418	0.23544289867398488	278.60182617849205	6728.295291297138	267.5077663503471	6460.372760220431
10.552151069084381	27294.89684184731	26646.649669421215	39182.46179665864	37675.683562328544	44878.71668976224	42955.56677621605	50086.353885535165	47791.726239599586	58760.78575615804	55874.3772015602	0.24296354470768391	0.2355001560093991	272.38500503846444	6617.787870340049	261.5584117755643	6354.749549158849
10.615733087532126	27300.948972670743	26652.807069294828	39195.963069377	37688.77402802748	44895.83804099005	42972.00824503279	50106.70685992877	47811.164729529075	58786.29036093218	55898.61399976056	0.24302350210258286	0.23555777621055582	266.2178512517712	6506.918487882242	255.65658101881854	6248.780568012036
10.679698219625935	27306.79423057013	26658.764238847027	39209.20111453996	37701.61216721797	44912.66966491962	42988.17279268679	50126.745314394764	47830.30324331409	58811.437432720384	55922.51072793695	0.24308383984535836	0.23561576168734544	260.1002087512752	6395.690271420404	249.80212474422297	6142.468811898492
10.744048773818252	27312.43192448496	26664.520510071376	39222.175075079555	37714.19715920822	44929.21062945941	43004.05952881078	50146.46824568834	47849.1408243494	58836.22584138385	55946.06631115195	0.2431445604665462	0.23567411486702147	254.03192093613325	6284.106383902952	243.99489310750505	6035.8173099132255
10.808787072471103	27317.861368328056	26670.07521981417	39234.88410111806	37726.52819022657	44945.46001081627	43019.667570984624	50165.874659870526	47867.67652491184	58860.654467739434	55969.27968488685	0.24320566651496914	0.2357328381943413	248.01283067523036	6172.170023763552	238.23473575676326	5928.829125111923
10.87391545193992	27323.081881043287	26675.42770983073	39247.32735004889	37738.60445349933	44961.41689358801	43034.99604482402	50184.963572411405	47885.90940625886	58884.72220368033	55992.149795156496	0.24326716055788591	0.23579193413170976	242.04278031369904	6059.884424960241	232.5215018396848	5821.50735456869
10.93943626265785	27328.09278666344	26680.57732684166	39259.50398661767	37750.42514932876	44977.08037085619	43050.04408406931	50203.734008293664	47903.838538727345	58908.42795229727	56014.67559862449	0.24332904518114373	0.23585140515932387	236.12161166558508	5947.25285673514	226.85503999580396	5713.855129138567
11.00535186922059	27332.893414367107	26685.52342258824	39271.41318300204	37761.98948516983	44992.44954427749	43064.810830672934	50222.185002114406	47921.463001830714	58931.7706279977	56036.85606271655	0.24339132298932972	0.23591125377531666	230.24916602420853	5834.278623774648	221.23519836651394	5605.875613599084
11.071664650471687	27337.483098536883	26690.265353889077	39283.05411889338	37773.29667570873	45007.523524177246	43079.295434888954	50240.31559818957	47938.78188435866	58954.74915662788	56058.69016573663	0.24345399660592618	0.23597148249590758	224.4252841633279	5720.96506613493	215.661824597104	5497.572006603703
11.138376999588447	27341.86117881606	26694.80248269526	39294.42598157629	37784.345942939486	45022.3014296405	43093.497055360356	50258.124850655506	47955.794284474054	58977.36247559189	56080.17689698013	0.24351706867346512	0.23603209385554733	218.6498063361505	5607.315559130162	210.1347658347804	5388.947540565394
11.205491324168262	27346.02700016629	26699.13417614654	39305.52796600966	37795.13651624179	45036.782388604894	43107.41485920785	50275.611823572595	47972.49930981186	58999.609533972936	56101.315256849244	0.24358054185368636	0.23609309040707077	212.92257228208473	5493.333513390273	204.65386873541865	5280.005481700413
11.273010046315514	27349.979912924402	26703.259806626596	39316.359274906485	37805.6676324579	45050.965537952085	43121.04802211748	50292.77559102739	47988.89607757658	59021.489292652914	56122.10425696664	0.24364441882769625	0.23615447472184667	207.24342122551752	5379.0223747082055	199.21897946292302	5170.749129902571
11.340935602728974	27353.719272859496	26707.178751818647	39326.91911881415	37815.93853596975	45064.85002359979	43134.395728428746	50309.615237235244	48004.98371464025	59043.00072443263	56142.542920289845	0.24370870229612704	0.23621624938993105	201.61219187977258	5264.38562403433	193.82994369219523	5061.181818721816
11.409270444789758	27357.244441229635	26710.890394760572	39337.206716194174	37825.94847877572	45078.43500059321	43147.45717122209	50326.129856642416	48020.7613576399	59064.14281415144	56162.63028122502	0.2437733949792985	0.23627841702022206	196.028722452058	5149.4267774783075	188.48660661443137	4951.306915379129
11.478017038649782	27360.554784838863	26714.394123900533	39347.221293502465	37835.69672056786	45091.71963319703	43160.2315524071	50342.318554028934	48036.228153075666	59084.9145588077	56182.36538574149	0.24383849961738327	0.2363409802406148	190.4928506432334	5034.1493861712515	183.18881293665618	4841.1278206268325
11.547177865320764	27363.649676093366	26717.689333151506	39356.96208526841	37845.182528807905	45104.7030949862	43172.71808280928	50358.180444609825	48051.383257407455	59105.31496767747	56201.74729148463	0.2439040189705694	0.23640394169816015	185.00441365124425	4918.557036224753	177.93640688515734	4730.647968705744
11.616755420763786	27366.528493058213	26720.77542194664	39366.428334174845	37854.405178804314	45117.38456893768	43184.915982258026	50373.714654137686	48066.22583715285	59125.34306243466	56220.77506789021	0.2439699558192279	0.23646730405922137	179.5632481763023	4802.653348725289	172.72923221014207	4619.870827352628
11.686752215979308	27369.190619513403	26723.651795293757	39375.61929113711	37863.363953788205	45129.763247521136	43196.82447967341	50388.92031900409	48080.755068983846	59144.99787726996	56239.447796297376	0.24403631296408176	0.23653107000963722	174.16919042001246	4686.441979561001	167.5671321855043	4508.799897634424
11.75717077709787	27371.635445010073	26726.317863830078	39384.53421538226	37872.058144989634	45141.838332789936	43208.442813153335	50403.79658634115	48094.97013982387	59164.27845900995	56257.764570062005	0.24410309322637333	0.23659524225488213	168.8220760888653	4569.926619376987	162.44994961167686	4397.438713886775
11.82801364547121	27373.862364926103	26728.77304387639	39393.17237452766	37880.48705171322	45153.60903647141	43219.77023005998	50418.34261412258	48108.87024694412	59183.183867235486	56275.72449466935	0.2441702994480393	0.2366598235202303	163.52174040290993	4453.110993625596	157.37752682319842	4285.790843771771
11.899283377763982	27375.870780522477	26731.016757491834	39401.53304466061	37888.64998141463	45165.07458005831	43230.805987107226	50432.55757126578	48122.45459806105	59201.713174401666	56293.326687847926	0.24423793449188033	0.2367248165509211	158.26801809249446	4335.998862341046	152.34970568970311	4173.859888141975
11.970982546046038	27377.660098998065	26733.048432527576	39409.61551041572	37896.54624977549	45176.234194897734	43241.54935044643	50446.44063773145	48135.72241143189	59219.86546595455	56310.57027968116	0.24430600124173793	0.23679022411232556	153.06074340065243	4218.594020025805	147.36632760957582	4061.6494807126
12.043113737885237	27379.22973354546	26734.867502680394	39417.41906505396	37904.17518077842	45187.087122282064	43251.99959575215	50459.991004625204	48148.67291595032	59237.639840450436	56327.45441271932	0.2443745026026711	0.236856048990115	147.8997500934056	4100.900295743719	142.4272335281712	3949.163288379088
12.115679556440844	27380.579103406002	26736.473407547255	39424.9430105405	37911.53610678323	45197.63261353838	43262.15600830952	50473.2078742977	48161.30535124385	59255.03540967347	56343.97824209343	0.24444344150113378	0.23692229399043155	142.78487145667896	3982.9215528853238	137.5322639347287	3836.405010986142
12.188682620557461	27381.707633924656	26737.865592678045	39432.18665762258	37918.628368600934	45207.86993011817	43272.0178830988	50486.09046044496	48173.618967768154	59272.05129875331	56360.14093562556	0.24451282088515525	0.23698896194005822	137.71594030212145	3864.6616891045123	132.6812588594621	3723.3783810464665
12.26212556485955	27382.614756604773	26739.04350962911	39439.14932590699	37925.45131556862	45217.7983436864	43281.58452488132	50498.637988208146	48185.61302690297	59288.68664628243	56375.94167394111	0.2445826437245225	0.23705605568659524	132.6927889683284	3746.1246361881495	127.87405788415344	3610.087163853459
12.336011039846525	27383.29990916246	26740.006616016246	39445.830343937334	37932.00430562383	45227.417136210555	43290.85524828458	50510.84969427319	48197.28680104703	59304.94060443311	56391.379650579904	0.2446529130109629	0.2371235780986324	127.71524932904867	3627.314360084012	123.11050014500506	3496.535157381557
12.41034171198835	27383.762535581132	26740.754375567765	39452.229049271504	37938.286705379	45236.7256000498	43299.82937788763	50522.724826970734	48208.639573713444	59320.812339074844	56406.45407210781	0.2447236317583305	0.23719153206592788	122.78315279085655	3508.234860610217	118.39042433188297	3382.726192058064
12.485120263821853	27384.002086165085	26741.286258176653	39458.3447885577	37944.29789019475	45245.72303804264	43308.5062483051	50534.26264637433	48219.67063962343	59336.30102988976	56421.16415822661	0.24479480300279413	0.23725992049958572	117.89633029937977	3388.890171445906	113.71366869373014	3268.6641307342798
12.560349394047481	27384.018017593662	26741.601739953352	39464.17691761163	37950.03724425407	45254.40876359587	43316.885204272316	50545.4624244	48230.37930480147	59351.40587048973	56435.50914188535	0.24486642980302334	0.23732874633223763	113.05461234529503	3269.284360071644	109.08007104502758	3154.3528686352074
12.63603181762671	27383.809792974575	26741.700303277692	39469.72480149234	37955.5041606354	45262.78210077205	43324.96560072911	50556.323444904505	48240.76488666887	59366.12606853182	56449.488269390065	0.2449385152403847	0.23739801251822298	108.25782896298915	3149.421527516097	104.48946876369882	3039.796333115548
12.712170265880024	27383.376881897148	26741.58143685073	39474.9878145781	37960.6980413856	45270.84238437704	43332.746802903675	50566.845003783295	48250.82671413753	59380.46084583366	56463.10080051359	0.24501106241912998	0.23746772203377617	103.50580973859178	3029.3058083467185	99.94169879943365	2924.998483660631
12.78876748658549	27382.718760485437	26741.244635746505	39479.96534064221	37965.618297592955	45278.58896004751	43340.22818639636	50577.026409068785	48260.56412770353	59394.409438488896	56476.34600860533	0.24508407446659383	0.2375378778772087	98.79838381125592	2908.941370483488	95.43659767450299	2809.9633116945624
12.865826244077915	27381.834911450744	26740.689401463133	39484.65677292792	37970.264349459256	45286.02118433746	43347.409137262526	50586.866981027364	48269.97647953989	59407.97109698159	56489.22318070002	0.24515755453338953	0.2376084830691009	94.13537987711607	2788.3324150778353	90.97400148789166	2694.6948404721916
12.943349319348618	27380.724824144167	26739.91524197408	39489.061514223584	37974.63562637222	45293.13842480506	43354.28905209579	50596.366052256875	48279.063133589516	59421.1450863008	56501.73161762681	0.24523150579360845	0.23767954065248756	89.51662619429408	2667.483176385984	86.55374591931468	2579.1971249468625
13.0213395101458	27379.387994608605	26738.921671778695	39493.17897693703	37978.73156697692	45299.94006009859	43360.86733811019	50605.52296778316	48287.823465657304	59433.9306860544	56513.870634117215	0.24530593144502155	0.23775105369305294	84.94195058575133	2546.397921634838	82.17566623433959	2463.474251708947
13.099799631075467	27377.8239256307	26737.708211953104	39497.00858316999	37982.55161924785	45306.42548004251	43367.14341322308	50614.33708515661	48296.256863502786	59446.3271905828	56525.639558913994	0.24538083470927985	0.23782302527932195	80.41118044388713	2425.0809508729726	77.83959728502668	2347.5303387204185
13.178732513703073	27376.032126792234	26736.274390199753	39500.549764791715	37986.095240559094	45312.59408572269	43373.11670613596	50622.807774548004	48304.36272693072	59458.33390907189	56537.037734877435	0.24545621883212254	0.23789545852285748	75.92414273676695	2303.536596896127	73.54537351732142	2231.3695353083313
13.258141006655675	27374.012114521647	26734.619740898084	39503.80196351297	37989.36189775625	45318.445289572046	43378.78665641728	50630.934418844714	48312.140467883706	59469.95016566644	56548.06451909425	0.24553208708358193	0.23796835655845494	71.480664006609	2181.769224945456	69.29282897309167	2114.9960219562054
13.338027975724735	27371.763412144264	26732.743805153277	39506.76463095821	37992.35106722561	45323.97851545416	43384.152714582226	50638.71641374474	48319.58951053169	59481.1752995811	56558.71928298254	0.24560844275819377	0.23804172254434514	67.08057037641993	2059.783232599497	65.08179729094263	1998.4140100684017
13.418396303969553	27369.28554993339	26730.64613084601	39509.437228739116	37995.06223496494	45329.19319874845	43389.21434217427	50646.15316785243	48326.70929136332	59492.00866521325	56569.001412399404	0.24568528917520652	0.23811555966239342	62.72368755983189	1937.5830498188734	60.91211171942996	1881.627742082812
13.49924889182131	27366.578065160455	26728.326272681392	39511.81922852676	37997.49489665316	45334.088786433946	43393.97101184557	50653.24410277289	48333.49925927605	59502.449632254386	56578.91030774674	0.24576262967879844	0.2381898711183035	58.40984085673699	1815.1731385011226	56.78360511059873	1764.6414910228923
13.580588657187745	27363.64050214455	26725.783792237075	39513.910112123056	37999.64855771888	45338.664737172156	43398.42220743614	50659.98865320507	48339.958875665	59512.49758580018	56588.445384075785	0.24584046763828923	0.23826466014182304	54.13885516114533	1692.5579924359918	52.69610993081005	1647.4595605200157
13.662418535558457	27360.472412302195	26723.018258012118	39515.70937153272	38001.522733410166	45342.92052139061	43402.5674240544	50666.38626703597	48346.08761451326	59522.151926461614	56597.60607119349	0.2459188064483604	0.23833992998695203	49.91055496793706	1569.7421371936798	48.64945826207986	1530.0862845769152
13.744741480110864	27357.073354196367	26720.029245474154	39517.2165090341	38003.116948861985	45346.855621365175	43406.40616815513	50672.436405433284	48351.88496247943	59531.41207047457	56606.391813765425	0.24599764952927408	0.23841568393215104	45.72476437286241	1446.730129847303	44.64348180685192	1412.5260274261236
13.827560461816718	27353.442893585227	26716.816337107597	39518.43103724972	38004.43073916516	45350.46953130207	43409.9379576192	50678.1385429379	48357.350418987204	59540.277449809066	56614.80207142135	0.24607700032709606	0.23849192528055493	41.5813070818549	1323.526558900252	40.678011894924566	1294.783183422871
13.910878469549415	27349.58060347072	26713.37912246034	39519.35247921685	38005.46364943331	45353.761757419925	43413.16232183107	50683.492167556404	48362.483496312336	59548.747512278744	56622.836318857684	0.24615686231392023	0.23856865736018537	37.48000640992541	1200.1360439807177	36.75287948071491	1176.862176680006
13.9946985101918	27345.486064146062	26709.717198190516	39519.98036845639	38006.215234870026	45356.73181803006	43416.07880175654	50688.496780851536	48367.283719670086	59556.82172164792	56630.4940459406	0.24623723898809385	0.23864588352416727	33.42068529134849	1076.5632357932627	32.86791515763616	1058.7674611825496
14.079023608744702	27341.1588632441	26705.830168113407	39520.31424904326	38006.68506083624	45359.37924361839	43418.686950020885	50693.15189803481	48371.75062730303	59564.49955774113	56637.7747578095	0.24631813387445026	0.23872360715094837	29.40316627995344	952.8128157984465	29.02294915370294	940.5035203332081
14.163856808436103	27336.59859578353	26701.717643246575	39520.353675673745	38006.87270291526	45361.703576924025	43420.986330984204	50697.45704805509	48375.88377056587	59571.78051654814	56644.67797497717	0.24639955052453663	0.23880183164451818	25.427271554654	828.8894960787147	25.21781133909826	822.0748668825254
14.24920117083096	27331.804864216607	26697.379241856328	39520.098213735095	38006.77774697981	45363.704373020424	43422.97652081922	50701.411773690364	48379.68271401301	59578.6641103326	56651.20323343301	0.2464814925168509	0.23888056043463293	21.492822928121313	704.7980192303658	21.452331233769655	703.4860428152606
14.335059775941703	27326.777278474838	26692.814589502264	39519.54743937234	38006.39978925633	45365.381199393465	43424.65710758603	50705.0156316359	48383.147035482645	59585.149867736676	56657.35008474251	0.24656396345707565	0.23895979697703962	17.599641845212318	580.5431579630822	17.72633800652693	584.7416190030053
14.421435722339384	27321.51545601524	26688.02331908245	39518.700939556016	38005.73843639041	45366.73363602054	43426.02769130805	50708.268192593794	48386.276326182386	59591.23733388712	56663.118096148304	0.2466469669783196	0.2390395447537029	13.747549393214285	456.12971509993076	14.039660484559136	465.84619515482336
14.50833212726552	27316.019021865744	26683.005070877603	39517.558312148816	38004.79330551085	45367.76127544854	43427.08788404661	50711.16904136113	48389.070190773324	59596.92607049999	56668.506850669546	0.2467305067413566	0.23911980727303714	9.936366305453703	331.5625232923776	10.392127156403149	346.80439957696944
14.595752126744532	27310.287608670384	26677.75949259519	39516.11916597193	38003.564024293715	45368.463722871544	43427.837309975504	50713.71777691793	48391.5282474541	59602.21565598509	56673.515947201384	0.24681458643487125	0.23920058807013722	6.165912961238064	206.846444664523	6.783566172380233	227.62088880408555
14.683698875697011	27304.320856733375	26672.286239412348	39514.38312087007	38002.05023102484	45368.84059620693	43428.2756054538	50715.91401251343	48393.650128043104	59607.10568554843	56678.145000612225	0.2468992097757037	0.23928189070701367	2.436009397060843	81.98637079820037	3.2138053566159215	108.30034766532481
14.772175548053516	27298.118414063927	26666.58497401988	39512.34980777752	38000.25157466396	45368.89152617293	43428.40241910061	50717.7573757539	48395.435478062864	59611.59577129664	56682.393641843635	0.24698438050910002	0.2393637187728303	-1.2535246884217486	-43.0127775054425	-0.3173277917667292	-11.152511080726981
14.861185336869132	27291.679936419452	26660.655366663825	39510.01886878206	37998.16771490551	45368.616156363576	43428.2174118661	50719.24750868775	48396.883956820246	59615.68554233824	56686.26151800539	0.24707010240896318	0.23944607588414266	-4.90286993412883	-168.1460505872965	-3.810006094892742	-130.73294696677476
14.95073145443871	27285.005087348953	26654.497095188482	39507.38995718924	37995.798322241615	45368.01414332435	43427.72025710505	50720.38406789126	48397.99523748969	59619.37464488559	56689.74829247413	0.24715637927810755	0.2395289656851423	-8.512207307474455	-293.40847002901137	-7.264402688277187	-250.43619194999337
15.040817132412794	27278.093538235633	26648.109845077324	39504.46273758573	37993.14307802219	45367.08515662654	43426.910640647184	50721.16672455313	48398.769007192655	59622.66274235574	56692.85364498761	0.24724321494851492	0.23961239184789934	-12.081718101078877	-418.79502898082137	-10.680691020126687	-370.2574507864192
15.131445621914246	27270.94496833907	26641.49330949461	39501.23688590207	37990.20167451616	45365.82887894129	43425.78826086877	50721.59516455853	48399.20496707877	59625.54951547043	56695.57727174101	0.24733061328159534	0.23969635807261144	-15.611583927471656	-544.300692351535	-14.059044841240393	-490.19190106075257
15.222620193655578	27263.55906483696	26634.64718932598	39497.71208947499	37986.9738149713	45364.245006112906	43424.35282876279	50721.66908857254	48399.30283240523	59628.03466235577	56697.918885481246	0.2474185781684475	0.23978086808785232	-19.101986711117206	-669.9203969892114	-17.399638203700306	-610.2346935681999
15.31434413805701	27255.935522866486	26627.57119321855	39493.88804710923	37983.459213673625	45362.333247231945	43422.60406800859	50721.388212123326	48399.06233261583	59630.11789864133	56699.8782156009	0.24750711353012714	0.23986592565082607	-22.553108685999177	-795.6490520015359	-20.702645452925935	-730.3809524178505
15.406620765365147	27248.074045564714	26620.265037620913	39489.764469138245	37979.6575960066	45360.09332470689	43420.54171504144	50720.7522656837	48398.483211419734	59631.798957557716	56701.45500823194	0.24759622331791203	0.2399515345476199	-25.965132391953375	-921.4815390799195	-23.968241225928068	-850.6257754163817
15.499453405772549	27239.97434410878	26612.728446821846	39485.341077484605	37975.56869850876	45357.52497433554	43418.16551912025	50719.76099475256	48397.5652268685	59633.0775900338	56702.64902633735	0.2476859115135732	0.24003769859346452	-29.338240663841134	-1047.4127125665545	-27.19660044508055	-970.9642342664301
15.592845409537835	27231.63613775578	26604.961152989315	39480.61760572017	37971.19226893184	45354.627945376335	43415.47524239604	50718.41415993623	48396.308151433695	59633.953564794036	56703.46004980366	0.24777618212964955	0.24012442163299258	-32.67261662994861	-1173.4373998250812	-30.387898309796583	-1091.391374683939
15.686800147106629	27223.059153881444	26596.962896208628	39475.593799124574	37966.52806629779	45351.40200061777	43412.47065997907	50716.71153702764	48394.71177208342	59634.42666845331	56703.88787553203	0.24786703920972364	0.24021170754050464	-35.96844370610779	-1299.550401493907	-33.54231029425864	-1211.9022167623043
15.781321009233178	27214.243128019058	26588.73342451994	39470.269414744325	37961.57586095511	45347.846916448456	43409.15156000543	50714.65291708651	48392.775890357814	59634.49670561289	56703.93231752853	0.24795848682870214	0.24029956022023197	-39.22590558908996	-1425.746491735801	-36.66001214290736	-1332.4917552657425
15.87641140710273	27205.187803897043	26580.272493955235	39464.64422144999	37956.33543463442	45343.96248292521	43405.51774370262	50712.23810651711	48390.50032244399	59634.16349895377	56703.593206993406	0.24805052909309647	0.24038798360660926	-42.44518625206547	-1552.020418504253	-39.74117986278725	-1453.1549597755075
15.972074772454643	27195.8929334767	26571.579868575132	39458.71799999387	37950.806580504046	45339.74850384173	43401.569025455334	50709.46692714689	48387.88489925088	59633.42688933098	56702.87039241069	0.24814317014131038	0.24047698166454332	-45.62646993715316	-1678.3669037818909	-42.78598971795873	-1573.8867749646306
16.06831455770623	27186.35827698881	26562.655320504593	39452.490543066044	37944.98910322414	45335.20479679541	43397.305232869665	50706.33921630309	48384.92946648249	59632.28673586565	56701.76373963572	0.24823641414392683	0.2405665583896902	-48.76994115335401	-1804.780643971637	-45.7946182275482	-1694.682120969519
16.165134236077357	27176.583602969866	26553.498629968355	39445.96165535018	37938.882819000544	45330.331193254024	43392.72620683695	50702.854826889146	48381.633884710835	59630.74291603686	56700.27313198247	0.24833026530400024	0.24065671780873107	-51.875784666335676	-1931.256310010329	-48.76724215570721	-1815.5358935035765
16.262537301715792	27166.568688297946	26544.109585326012	39439.131153578805	37932.487555638254	45325.12753862191	43387.831801597364	50699.013627460765	48377.998029448616	59628.795325773186	56698.39847031072	0.2484247278573529	0.24074746397965432	-54.94418549502734	-2057.7885477449745	-51.704038508352824	-1936.4429641980678
16.36052726982327	27156.313318227523	26534.48798310594	39431.99886658741	37925.80315259354	45319.59369230471	43382.62188480194	50694.81550230019	48374.02179122022	59626.44387954221	56696.13967311111	0.24851980607286886	0.24083880099203883	-57.97532890646835	-2184.3719782419503	-54.605184528423706	-2057.39818091318
16.459107676782416	27145.817286424077	26524.633628039213	39424.56463536818	37918.82946102595	45313.72952777395	43377.09633757465	50690.26035149068	48369.705075632766	59623.68851044029	56693.496676590505	0.2486155042527997	0.2409307329673409	-60.969400409812806	-2311.0011980663985	-57.47085768985562	-2178.396367991343
16.55828208028434	27135.080394997633	26514.54633309239	39416.828313122525	37911.56634384912	45307.53493263026	43371.255054573	50685.34809098922	48365.04780344565	59620.529170280424	56690.469434755556	0.2487118267330664	0.24102326405918315	-63.92658574852976	-2437.670779515058	-60.301235690450994	-2299.432326493785
16.658054059457015	27124.10245453638	26504.225919500295	39408.789765313806	37904.01367578155	45301.00980866684	43365.09794404891	50680.0786526997	48360.04991064038	59616.96582968064	56687.05791949681	0.24880877788356745	0.24111639845364946	-66.84707089542644	-2564.3752709385008	-63.09649644687306	-2420.5008344929665
16.758427214994473	27112.88328413893	26493.672216797662	39400.44886971821	37896.17134339596	45294.15407193091	43358.62492790782	50674.45198454399	48354.71134848851	59612.998478149944	56683.26212067043	0.24890636210849026	0.24121014036957855	-69.73104204828269	-2691.1091971099377	-65.8568180904258	-2541.596647432074
16.859405169286727	27101.422711446332	26482.885062850426	39391.80551647562	37888.03924516836	45286.9676527853	43351.83594176764	50668.468050532996	48349.03208361956	59608.62712417458	56679.08204618017	0.24900458384662505	0.24130449405886598	-72.57868562068325	-2817.8670594096184	-68.58237895878847	-2662.714498304762
16.960991566550526	27089.7205726735	26471.864303886436	39382.85960813953	37879.61729152636	45279.450495968944	43344.730935016945	50662.126830836794	48343.012098087966	59603.851795302915	56674.51772205821	0.24910344757168407	0.24139946380676536	-75.39018823904917	-2944.643336256966	-71.27335759229027	-2783.849098050967
17.063190072960847	27077.776712639537	26460.609794525175	39373.61105972579	37870.90540489634	45271.60256065614	43337.30987087187	50655.42832185332	48336.65138943876	59598.67253822901	56669.569192544564	0.24920295779262155	0.24149505393219442	-78.16573673591483	-3071.4324833787978	-73.92993272806052	-2904.9951358260587
17.166004376783235	27065.590984797967	26449.12139780733	39364.05979876122	37861.90351975039	45263.42382051574	43329.57272643285	50648.37253627705	48329.949970773116	59593.089418876094	56664.23652016643	0.2493031190539588	0.24159126878804366	-80.9055181411677	-3198.2289340421557	-76.5522832921124	-3026.1472792327404
17.26943818850684	27053.16325126598	26437.398985223408	39354.20576533108	37852.611582652324	45254.91426376915	43321.519492740386	50640.95950316646	48322.9078708129	59587.102522478686	56658.5197858164	0.24940393593611332	0.24168811276149121	-83.60971967794467	-3325.0270994640887	-79.14058839454083	-3147.3001746954396
17.37349524097843	27040.493382853045	26425.44243674176	39344.04891212569	37843.02955230274	45246.07389324741	43313.15017482978	50633.1892680105	48315.52513396407	59580.71195366373	56652.41908882946	0.24950541305573073	0.2417855902743164	-86.27852875969256	-3451.8213692251593	-81.69502732582623	-3268.4484478039667
17.478179289537028	27027.58125908848	26413.25164083577	39333.58920448586	37833.157399583266	45236.90272644695	43304.46479178507	50625.06189279367	48307.80182037921	59573.91783653008	56645.934547059056	0.24960755506602014	0.24188370578321988	-88.91213297660579	-3578.606111334637	-84.21577954708482	-3389.5867035184056
17.583494112149474	27014.426768249497	26400.826494510915	39322.82662044912	37822.99510760065	45227.40079558644	43295.46337679279	50616.577456062325	48299.73800602016	59566.72031472962	56639.06629695317	0.24971036665709326	0.24198246378014868	-91.51072009431664	-3705.375672765076	-86.70302468576119	-3510.7095265341923
17.689443509546752	27001.029807386793	26388.1669033304	39311.761150792474	37812.54267172913	45217.56814765971	43286.145977193926	50607.73605298674	48291.33378271835	59559.119551543256	56631.81449362811	0.2498138525563078	0.24208186879261923	-94.07447804810363	-3832.124379776418	-89.15694253062247	-3631.811481639743
17.79603130536116	26987.39028235114	26375.272781440694	39300.392799077024	37801.80009965274	45207.40484449088	43276.51265453585	50598.5377954257	48282.58925823545	59551.11572996027	56624.17931094247	0.24991801752861517	0.24218192538405028	-96.60359493395663	-3958.8465381804854	-91.57771302526817	-3752.8871140312403
17.90326134626431	26973.508107817812	26362.144051595897	39288.721581689395	37790.76741140613	45196.910962785936	43266.56348462261	50588.982811987145	48273.504556322194	59542.7090527529	56616.1609415691	0.2500228663769105	0.24228263815409648	-99.09825900327996	-4085.5364337023348	-93.96551625960274	-3873.9309495175257
18.011137502105942	26959.38320731167	26348.780645182163	39276.747527884545	37779.44463941576	45186.08659418601	43256.29855756579	50579.07124809081	48264.07981677781	59533.89974255338	56607.75959706795	0.25012840394238767	0.24238401173898477	-101.55865865506348	-4212.188332280144	-96.32053246535361	-3994.937494950369
18.119663666053608	26945.015513230173	26335.182502240357	39264.47067982561	37767.83182853858	45174.93184531728	43245.71797783258	50568.803266027135	48254.315195506504	59524.68804192686	56598.975507955445	0.25023463510489624	0.24248605081185637	-103.98498243410722	-4338.796480588615	-98.64294201295706	-4115.901238635182
18.228843754733095	26930.404966866594	26321.349571488827	39251.891092624224	37755.92903610125	45163.44683784163	43234.82186429448	50558.179045017234	48244.21086457468	59515.07421344533	56589.80892377489	0.2503415647833078	0.24258876008311214	-106.37741901885602	-4465.355106178671	-100.93292540023685	-4236.816650496796
18.338681708369887	26915.551518432087	26307.281810345106	39239.008834379536	37743.7363319379	45151.631708505774	43223.61035027453	50547.198781271	48233.76701226653	59505.05853975982	56580.26011316503	0.2504491979358788	0.24269214430075953	-108.73615721787792	-4591.858417931944	-103.1906632486789	-4357.678182499483
18.44918149093129	26900.455127077093	26292.97918494697	39225.82398621629	37731.25379842714	45139.486609189524	43212.08358359375	50535.86268804453	48222.983843139016	59494.64132367162	56570.32936392782	0.25055753956062354	0.24279620825076928	-111.06138596113306	-4718.300606338307	-105.41633629615535	-4478.480268930085
18.56034709026951	26885.115760912155	26278.441670172866	39212.33664232239	37718.481530528574	45127.011706953526	43200.241726616965	50524.170995696884	48211.86157807597	59483.822888202885	56560.016983095586	0.2506665946956881	0.2429009567574274	-113.35329429764533	-4844.675844024867	-107.61012539325748	-4599.217326886021
18.672182518265565	26869.533397027222	26263.66924966101	39198.54690998441	37705.41963581729	45114.207184084684	43188.08495629667	50512.123951744456	48200.40045434029	59472.60357666461	56549.32329699565	0.25077636841972983	0.2430063946837001	-115.61207138525788	-4970.978285981342	-109.7722114942735	-4719.883756481111
18.784691810974078	26853.708021511422	26248.661915828765	39184.45490962399	37692.06823451927	45101.07323814281	43175.61346421781	50499.72182091676	48188.60072562708	59460.98375272627	56538.248651316564	0.2508868658523017	0.2431125269315956	-117.83790648460854	-5097.202069941908	-111.90277565125143	-4840.473941217177
18.897879028768923	26837.639629470665	26233.41966989012	39170.06077483135	37678.42745954404	45087.610082004	43162.82745663963	50486.96488520852	48176.46266211372	59448.96380048126	56526.793411170416	0.25099809215423763	0.24321935844253406	-120.03098895325093	-5223.341316785663	-114.00199900960433	-4960.982248428278
19.01174825648978	26821.328225045767	26217.9425218733	39155.36465239974	37664.49745651787	45073.81794390521	43149.72715453823	50473.85344393341	48163.98655051074	59436.54412451427	56514.95796115649	0.2511100525280472	0.2433268941977213	-122.1915082373016	-5349.390130838379	-116.07006279716734	-5081.403029436246
19.126303603589555	26804.773821428687	26202.230490637263	39140.36670235737	37650.27838381558	45059.69706748603	43136.31279364756	50460.387813774534	48151.17269411101	59423.72514996517	56502.74270542294	0.2512227522183102	0.2434351392185249	-124.31965386788943	-5475.342600399628	-118.10714832282974	-5201.730620116927
19.241549204282624	26787.97644087857	26186.283603887125	39125.06709799931	37635.77041259089	45045.247711830576	43122.58462449899	50446.56832883525	48138.021412837465	59410.50732259312	56490.14806772675	0.2513361965120794	0.24354409856685602	-126.41561545123113	-5601.192797955126	-120.11343696826953	-5321.9593412056565
19.357489217694134	26770.93611473683	26170.101898189303	39109.46602591816	37620.97372680674	45030.47015150809	43108.54291246078	50432.395340688534	48124.53304329079	59396.89110883928	56477.174491493904	0.25145039073928394	0.24365377734555554	-128.47958266272326	-5726.934780621901	-122.08911017960054	-5442.083498546854
19.474127828010037	26753.652883441417	26153.685418985617	39093.563686033856	37605.888523264286	45015.364676612524	43094.18793777629	50417.869218425476	48110.70793879573	59382.8769958884	56463.82243987791	0.2515653402731423	0.24376418069878364	-130.51174524184898	-5852.562590600923	-124.03434946385096	-5562.097383629531
19.59146924462811	26736.126796539993	26137.03422060633	39077.36029162203	37590.515011630545	44999.93159280081	43079.519995600676	50402.9903487021	48096.54646944587	59368.465491728864	56450.09239581677	0.2516810505305739	0.24387531381241512	-132.51229298388353	-5978.07025549002	-125.94933638119255	-5681.995273864828
19.709517702309874	26718.357912702748	26120.148366282956	39060.85606934214	37574.85341446601	44984.17122133078	43064.53939603765	50387.75913578623	48082.049022148516	59353.65712521246	56435.98486208995	0.25179752697262225	0.24398718191443772	-134.48141573165776	-6103.451788624749	-127.83425253652968	-5801.771432898939
19.828277461333414	26700.346299734105	26103.027928159845	39044.05125926417	37558.903967250684	44968.08389909766	43049.246464174576	50372.176001602566	48067.21600066779	59338.45244611258	56421.500361373626	0.2519147751048763	0.2440997902753555	-136.41930337206577	-6228.701189607382	-129.68927957650158	-5921.420111136511
19.94775280764713	26682.092034583336	26085.672987304846	39026.94611489407	37542.66691840903	44951.66997866925	43033.64154011642	50356.2413857765	48052.047825666654	59322.852025180735	56406.63943629454	0.2520328004779017	0.24421314420859944	-138.3261458260822	-6353.812444580719	-131.5145991797035	-6040.935545974411
20.067948053024427	26663.595203354977	26068.083633719678	39009.54090319905	37526.142529334764	44934.929828320965	43017.724979019695	50339.9557456779	48036.54493474877	59306.8564542034	56391.40264948394	0.2521516086876734	0.24432724907093675	-140.20213304410572	-6478.779526712373	-133.31039305214654	-6160.311962282285
20.188867535219305	26644.855901317456	26050.259966348647	38991.83590463057	37509.3310744135	44917.86383206848	43001.497151123905	50323.31955646227	48020.70778249798	59290.46634605563	56375.79058362872	0.25227120537601677	0.24444211026289225	-142.04745499696583	-6603.596396518871	-135.07684291963233	-6279.543572735973
20.31051561812294	26625.874232911985	26032.20209308746	38973.83141314801	37492.23284104577	44900.47238970115	42984.9584417837	50306.333311112874	48004.53684051833	59273.68233475609	56359.80384152336	0.2523915962310501	0.24455773322916685	-143.8623016695201	-6728.257002282888	-136.81413052082644	-6398.62457817886
20.432896691921076	26606.650311759386	26013.91013079031	38955.52773623942	37474.84812966774	44882.75591681236	42968.10925149846	50288.99752047947	47988.03259747163	59256.50507551827	56343.44304611914	0.2525127869876349	0.24467412345906878	-145.64686305754003	-6852.7552806288	-138.52243760222336	-6517.549168104306
20.55601517325261	26587.184260666727	25995.384205276707	38936.925194942494	37457.17725377196	44864.71484483009	42950.949995941985	50271.31271331752	47971.19555911495	59238.93524480211	56326.70884057321	0.25263478342783063	0.2447912864869429	-147.40132915377035	-6977.0851566419005	-140.20194590906613	-6636.3115209154785
20.679875505368887	26567.476211633228	25976.624451337164	38918.0241238645	37439.22053992655	44846.34962104647	42933.48110599059	50253.27943632628	47954.026248336646	59220.97354036482	56309.60188829629	0.2527575913813534	0.24490922789260952	-149.12588994548423	-7101.240544453263	-141.85283717993298	-6754.905804391019
20.804482158294064	26547.52630585456	25957.631012738173	38898.8248712003	37420.97832779374	44827.66070864544	42915.70302775051	50234.898254184794	47936.525205191596	59202.620681308945	56292.12287299932	0.2528812167260432	0.2450279533018067	-150.8207354072074	-7225.215347670019	-143.47529314123676	-6873.326176125556
20.92983962898646	26527.334693726913	25938.404042225913	38879.32779875014	37402.45097014676	44808.64858673	42897.61622258362	50216.169749587694	47918.69298693464	59183.87740813069	56274.27249873836	0.2530056653883317	0.24514746838663642	-152.48605549137574	-7349.003459667787	-145.0694954979408	-6991.566783814691
21.055952441500814	26506.90153484987	25918.9437015298	38859.5332819362	37383.638832886834	44789.31375034832	42879.22116713337	50197.09452327981	47900.5301680544	59164.74448276664	56256.05148995978	0.253130943343722	0.24526777886601844	-154.1220401249011	-7472.598764188588	-146.63562592782546	-7109.621765694581
21.18282514715158	26486.226998027985	25899.25016136436	38839.44170981726	37364.542295057916	44769.656710517935	42860.518353348205	50177.67319408851	47882.037340304436	59145.22268863826	56237.460591542665	0.2532570566172669	0.24538889050614823	-155.72887919965433	-7595.995135646313	-148.173866076977	-7227.485251065344
21.31046232467717	26465.311261272305	25879.32360143057	38819.05348510376	37345.161748861065	44749.67799425019	42841.50828850477	50157.90639895677	47863.21511273415	59125.31283069716	56218.50056884102	0.25338401128405713	0.24551080912095918	-157.3067625639669	-7719.186439475045	-149.684397548961	-7345.151360471733
21.438868580405217	26444.15451180026	25859.16421041655	38798.36902417057	37325.497599668044	44729.37814457267	42822.19149523039	50137.79479297388	47844.064111719024	59105.01573546769	56199.17220772515	0.25351181346971624	0.24563354057259204	-158.8558800185274	-7842.166532700881	-151.1674019001366	-7462.6142062349245
21.568048548418737	26422.75694603479	25838.772185996808	38777.38875706916	37305.55026603312	44708.75772055063	42802.5685115235	50117.33904940519	47824.58498098874	59084.33225108878	56179.47631462088	0.25364046935089773	0.24575709077186889	-160.37642130753375	-7964.929264295846	-152.62306063217693	-7579.867892822251
21.69800689072348	26401.11876960269	25818.1477348312	38756.11312753871	37285.3201797048	44687.817297307636	42782.63989077423	50096.53985972106	47804.77838165551	59063.26324735471	56159.41371654901	0.2537699851557886	0.24588146567877295	-161.86857611348387	-8087.468475682661	-154.05155518834363	-7696.906517393887
21.828748297416116	26379.240197331488	25797.291072561802	38734.54259301546	37264.80778563473	44666.55746604425	42762.406201781894	50075.39793362384	47784.644992239046	59041.80961575384	56138.985261161026	0.2539003671646233	0.24600667130293424	-163.33253404768766	-8209.77800106816	-155.453066942835	-7813.724170041271
21.960277486853503	26357.121453246295	25776.20242381065	38712.677624642245	37244.01354198822	44644.97883405703	42741.868028774414	50053.91399907519	47764.18550869381	59019.972269507845	56118.19181677759	0.25403162171019733	0.2461327137041194	-164.76848464197246	-8331.851667808369	-156.8277771929861	-7930.314934148453
22.092599205822967	26334.76277056488	25754.882022174912	38690.51870727582	37222.93792015126	44623.082024755284	42721.02597142389	50032.088802321035	47743.40064443214	58997.752143608326	56097.034272422294	0.2541637551783922	0.2462595989927308	-166.1766173474607	-8453.683297146112	-158.17586715825018	-8046.6728870878
22.225718229713628	26312.164391691684	25733.330110221832	38668.06633949286	37201.5814047376	44600.8676776762	42699.88064486241	50009.9231079149	47722.29113034761	58975.15019485164	56075.51353785592	0.2542967740087019	0.24638733333030632	-167.5571215209784	-8575.266704317182	-159.4975179665198	-8162.792100303806
22.359639362688714	26289.32656821198	25711.54693948306	38645.32103359649	37179.94449359512	44578.33644850105	42678.43267969716	49987.4176987425	47700.857714837846	58952.16740187529	56053.63054361003	0.2544306846947715	0.24651592293003072	-168.9101864201075	-8696.595699122176	-160.79291065211874	-8278.666639971547
22.494367437858962	26266.24956088349	25689.532770446942	38622.28331561938	37158.02769780966	44555.4890090674	42656.6827220228	49964.57337604192	47679.101163824365	58928.8047651894	56031.38624101739	0.2545654937849361	0.24664537405724904	-170.23600119867478	-8817.664086477831	-162.06222614794387	-8394.290567370132
22.629907317457054	26242.933639628267	25667.287872551096	38598.953725327614	37135.831541709435	44532.32604738233	42634.63143343466	49941.39095942522	47657.0222607734	58905.06330720998	56008.7816022435	0.2547012078827696	0.24677569302998845	-171.53475489487755	-8938.465666631237	-163.30564527609386	-8509.657939171419
22.766263893012997	26219.37908352297	25644.812524173234	38575.33281622235	37113.356562867346	44508.848267633584	42612.27949103957	49917.871286897665	47634.621806714276	58880.944072289356	55985.817620315545	0.25483783364764134	0.24690688621948334	-172.80663642645231	-9058.994235731661	-164.5233487431833	-8624.762807975523
22.903442085530802	26195.586180788432	25622.107012621378	38551.42115554097	37090.60331210264	44485.05639019983	42589.62758746628	49894.015214876265	47611.90062025738	58856.44812674624	55962.495309150945	0.2549753777952745	0.24703896005071094	-174.05183458453394	-9179.24358632788	-165.71551713335793	-8739.599222742952
23.041446845665973	26171.55522877773	25599.17163412272	38527.219324256184	37067.572353480864	44460.951151659174	42566.67643087402	49869.82361820623	47588.85953761013	58831.576558893365	55938.81570358366	0.25511384709831536	0.24717192100292978	-175.27053802553564	-9299.207507759333	-166.8823309019499	-8854.161229225807
23.180283153904217	26147.28653396386	25576.0066938119	38502.72791707496	37044.26426431353	44436.53330479739	42543.4267449607	49845.29739017756	47565.499412592886	58806.330479065284	55914.779859390655	0.255253248386909	0.24730577561022635	-176.46293526201043	-9418.879786508158	-168.02397036590264	-8968.442870271392
23.31995602074116	26122.780411926182	25552.61250571831	38477.94754243591	37020.67963515629	44411.80361861459	42519.879268969846	49820.43744253981	47541.82111665329	58780.71101964444	55890.38885331657	0.2553935885492805	0.24744053046206843	-177.6292146583146	-9538.254206806421	-169.140615699318	-9082.438186378218
23.460470486863187	26098.037187335507	25528.989392751926	38452.878822505096	36996.81906980571	44386.76287833031	42496.03475769595	49795.24470551523	47517.82553887907	58754.719335085334	55865.64378309683	0.2555348745323236	0.24757619220386273	-178.76956442263327	-9657.324551044032	-170.23244692676235	-9196.141216127202
23.60183162332936	26073.05719393862	25505.137686688642	38427.52239317123	36972.68318529533	44361.411885388035	42471.893981489084	49769.720127811466	47493.51358601026	58728.356601938336	55840.545767480224	0.25567711334219684	0.247712767537523	-179.88417259798734	-9776.084600122645	-171.29964391424437	-9309.545996503904
23.744044531754422	26047.8407745416	25481.057728154494	38401.87890403961	36948.27261189066	44335.75145745843	42447.45772625865	49743.86467663294	47468.886182450384	58701.62401887219	55815.095946250294	0.2558203120449268	0.24785026322204243	-180.97322705676197	-9894.528134005144	-172.342386363307	-9422.646563387476
23.887114344492932	26022.388280992032	25456.74986660873	38375.94901842451	36923.58799308263	44309.78242844102	42422.7267934754	49717.679337690635	47443.94427027595	58674.52280669471	55789.29548024502	0.2559644777670187	0.24798868607407265	-182.03691549412906	-10012.648932207376	-173.36085380602162	-9535.436952083372
24.031046224824397	25996.700074160086	25432.21446032579	38349.73341334053	36898.62998557999	44283.50564846483	42397.702000172365	49691.16511521082	47418.68880924495	58647.05420837243	55763.14555137546	0.25610961769607454	0.24812804296851265	-183.07542541823932	-10130.440774118528	-174.35522559453966	-9647.911197564565
24.175845367139747	25970.776523919085	25407.45187637686	38323.2327794933	36873.39925930128	44256.92198388844	42372.38417894572	49664.32303194329	47393.12077680514	58619.2194890499	55736.64736264422	0.2562557390814181	0.24826834083910174	-184.08894414483802	-10247.89743953757	-175.32568089620327	-9760.0633350024
24.32151699712871	25944.6180091242	25382.46249060955	38296.44782126795	36847.896497364505	44230.032317297715	42346.774177952844	49637.15412916721	47367.24116809958	58591.01993606628	55709.80213816103	0.25640284923472856	0.24840958667902027	-185.0776587908913	-10365.012709196657	-176.27239868801553	-9871.887400307693
24.468066371968433	25918.224917590713	25357.24668762712	38269.37925671721	36822.12239607644	44202.83754750328	42320.87286091042	49609.659466696656	47341.05099597228	58562.45685897177	55682.61112315846	0.25655095553068125	0.2485517875414999	-186.04175626504002	-10481.780365094543	-177.1955577461631	-9983.377430337481
24.61549878051318	25891.59764607102	25331.804860766762	38242.02781754799	36796.077664920944	44175.338589536426	42294.68110709139	49581.8401228847	47314.55129097265	58533.53158954248	55655.075584006416	0.2567000654075962	0.24869495054043844	-186.9814232622739	-10598.19419103302	-178.09533664296032	-10094.527463559993
24.763819543485244	25864.736600230477	25306.137412076063	38214.39424910671	36769.76302654495	44147.53637464376	42268.199811319595	49553.69719462622	47287.74310135756	58504.24548179408	55627.196808224064	0.25685018636809526	0.2488390828510245	-187.8968462551711	-10714.24797301367	-178.97191373634269	-10205.331540289335
24.91303401366693	25837.642194622495	25280.24475228983	38186.47931036375	36743.17921674538	44119.43185028109	42241.429883965495	49525.231797359964	47260.62749309474	58474.59991199456	55598.97610449346	0.2570013259797672	0.2489841917103686	-188.78821148787392	-10829.935499770567	-179.82546716544311	-10315.783703261986
25.063147576093755	25810.314852662	25254.12730080409	38158.28377389602	36716.32698445232	44091.02598010532	42214.37225093783	49496.44506506845	47233.205549861756	58444.59627867486	55570.41480266811	0.25715349187583925	0.24913028441814145	-189.65570496884175	-10945.2505631987	-180.65617484375252	-10425.87799807731
25.214165648248784	25782.755006598443	25227.785485650784	38129.80842586911	36689.20709171336	44062.31974396601	42187.027853677	49467.33815027795	47205.47837304709	58414.236002639525	55541.51425378429	0.25730669175586085	0.249277368337223	-190.49951246322598	-11060.186958808452	-181.46421444989392	-10535.608473486267
25.366093680258146	25754.963097487187	25201.21974347013	38101.05406601743	36661.82031367532	44033.31413789495	42159.39764914524	49437.91222405601	47177.44708174776	58383.520526974964	55512.27583006836	0.25746093338639053	0.2494254508943545	-191.31981948643806	-11174.738486239687	-182.2497634247411	-10644.969182093628
25.518937155087716	25726.939575160137	25174.430519482386	38072.02150762368	36634.167438565055	44004.01017409509	42131.48260981637	49408.16847600874	47149.11281276664	58352.45131705733	55482.700924943965	0.2576162246016974	0.2495745395808043	-192.11681129640783	-11288.898949678987	-183.01299896094133	-10753.95418054983
25.672701588741027	25698.68489819506	25147.4182674589	38042.71157749673	36606.2492676698	43974.40888092786	42103.283723664885	49378.108114276234	47120.47672060918	58321.02986055856	55452.79095303869	0.2577725733044652	0.24972464195303778	-192.890672884183	-11402.66215818189	-183.7540979947953	-10862.55752994679
25.827392530458226	25670.19953388453	25120.18344969187	38013.12511594925	36578.066615316005	43944.51130290041	42074.801994153706	49347.73236552832	47091.53997747879	58289.25766745296	55422.547350189336	0.25792998746651125	0.24987576563339808	-193.6415889711934	-11516.021926421672	-184.47323720550048	-10970.773296593688
25.983015562916506	25641.483958202152	25092.726536962226	37983.2629767719	36549.62030884575	43914.31850064912	42046.03844021925	49317.04247495596	47062.30377326932	58257.1362700189	55391.97157344402	0.2580884751295078	0.2500279183107923	-194.36974400101462	-11628.972075058147	-185.17059300464462	-11078.595552244224
26.139576302431465	25612.538655769506	25065.048008507867	37953.12602720872	36520.9111885941	43883.831550924784	42016.99409625788	49286.03970626505	47032.769315559344	58224.667222843374	55361.06510106648	0.2582480444057194	0.2501811077413901	-195.07532212836668	-11741.506430992857	-185.84634152709623	-11186.018374413252
26.297080399159835	25583.364119820904	25037.14835198986	37922.715147929965	36491.94010786389	43853.05154657491	41987.67001210943	49254.72534166689	47002.93782960335	58191.85210282317	55329.829432537	0.2584087034787434	0.2503353417493287	-195.7585072166985	-11853.618828099221	-186.50065862835618	-11293.03584705107
26.455533537303385	25553.960852167253	25009.028063457732	37892.031233003734	36462.70793289953	43821.97959652502	41958.0672530401	49223.10068186783	46972.81055832215	58158.69250916496	55298.266088552664	0.2585704606042631	0.2504906282274263	-196.41948282852536	-11965.303107535467	-187.13371987521532	-11399.642060827464
26.614941435314055	25524.329363159053	24980.687647313993	37861.07518986695	36433.21554286009	43790.61682575934	41928.186899724504	49191.16704605845	46942.38876229284	58125.190063385155	55266.376611027124	0.2587333241108105	0.25064697513790657	-197.05843221955	-12076.553118282929	-187.74570054044307	-11505.831113670953
26.77530984610034	25494.47017164778	24952.127616277034	37829.84793929417	36403.463829790424	43758.96437529928	41898.03004822572	49158.92577190033	46911.67371973648	58091.34640930722	55234.16256308801	0.2588973024005364	0.25080439051312986	-197.67553833097918	-12187.362717577256	-188.3367755953368	-11611.597111161798
26.93664455723489	25464.383804946752	24923.348491343513	37798.35041536626	36373.453698592035	43727.02340218189	41867.59780997535	49126.378215513076	46880.66672650599	58057.16321305939	55201.62552907484	0.2590624039499924	0.250962882456335	-198.27098378242226	-12297.725771340542	-188.90711970241682	-11716.934166928753
27.098951391163432	25434.07079879036	24894.350801749217	37766.583565436726	36343.186066991875	43694.79507943609	41836.891311751424	49093.525751458954	46849.369096071845	58022.642163069904	55168.76711453436	0.2592286373109227	0.25112245914239145	-198.84495086508105	-12407.636154691689	-189.45690720935818	-11821.836403140798
27.26223620541477	25403.53169729254	24865.135084929225	37734.54835009776	36312.66186551079	43662.28059605844	41805.91169565596	49060.36977272731	46817.78215950756	57987.78497006206	55135.588946216	0.25939601111106364	0.25128312881855785	-199.39762153444462	-12517.08775237482	-189.9863121428789	-11926.29795097839
27.426504892812353	25372.76705290379	24835.7018864763	37702.24574314418	36281.8820374297	43629.48115698715	41774.66011909039	49026.91169071707	46785.907265472866	57952.593367047295	55102.09267206483	0.25956453405495683	0.25144489980525264	-199.92917740452685	-12626.074459285475	-190.49550820114382	-12030.312951005064
27.59176338168682	25341.777426367258	24806.051760099133	37669.67673153657	36250.84753875588	43596.39798307509	41743.13775473114	48993.152935218364	46753.745780197416	57917.069109317636	55068.279961215216	0.259734214924769	0.25160778049683497	-200.4397997396445	-12734.59018087387	-190.98466874699807	-12133.87555360701
27.758017636089992	25310.563386673657	24776.185267578574	37636.84231536315	36219.55933818686	43563.032311061725	41711.34579050282	48959.09495439328	46721.299087461804	57881.21397443701	55034.15250398169	0.2599050625811264	0.2517717793623927	-200.92966944737418	-12842.628833590075	-191.45396680253907	-12236.979919513687
27.925273656010095	25279.125511015034	24746.102978723313	37603.74350780028	36188.01841707384	43529.38539354376	41679.285429551055	48924.7392147551	46688.56858857855	57845.02976223132	54999.71201184984	0.26007708596395523	0.25193690494654464	-201.39896707177104	-12950.184345353395	-191.90357503975974	-12339.620220047422
28.09353747758831	25247.464384737406	24715.805471324507	37570.38133507181	36156.225769384095	43495.45849894466	41646.957890214384	48890.087201146715	46655.555702372025	57808.51829477761	54964.9602174664	0.2602502940933375	0.2521031658702475	-201.847872787519	-13057.250656068325	-192.33366577779816	-12441.79063780792
28.2628151733366	25215.580601292142	24685.293331108503	37536.75683640683	36124.18240166085	43461.25291148259	41614.36440599352	48855.140416717346	46622.261865155866	57771.681416391526	54929.89887462629	0.26042469607037416	0.2522705708316195	-202.27656639249471	-13163.821718070656	-192.7444109745411	-12543.485366992652
28.43311285235687	25183.4747621863	24654.56715168953	37502.87106399655	36091.88933298376	43426.76993113762	41581.50622552156	48819.900382898726	46588.68853071133	57734.520993614366	54894.529758261335	0.2606003010780616	0.2524391286067683	-202.68522729932738	-13269.891496461816	-193.13598221745633	-12644.698613664135
28.604436660561465	25151.14747693198	24623.62753452071	37468.725082949975	36059.347594927174	43392.01087361789	41548.38461253187	48784.36863938019	46554.83717026358	57697.03891519918	54858.8546644265	0.2607771183821782	0.252608848050635	-203.07403453052393	-13375.453969695605	-193.5085507210315	-12745.424596433528
28.77679278089485	25118.599362994104	24592.475088843785	37434.319971247765	36026.558231517076	43356.97707032378	41515.000845824725	48748.54674408197	46520.709272456515	57659.237092094845	54822.875410284854	0.2609551573321833	0.25277973809784626	-203.44316671256092	-13480.503130106255	-193.86228731971642	-12845.657546865754
28.950187433556945	25085.831045737203	24561.110431637928	37399.656819695025	35993.52229918705	43321.669868311335	41481.35621923308	48712.436273127605	46486.306343326905	57621.11745742951	54786.59383409175	0.2611344273621267	0.2529518077635759	-203.79280206622207	-13585.032984148711	-194.1973624592647	-12945.391709755175
29.124626876227456	25052.84315837143	24529.53418756767	37364.736731873505	35960.24086673354	43286.090630255116	41447.45204158776	48676.0388208162	46451.62990627821	57582.68196649397	54750.01179517909	0.26131493799157224	0.25312506614442226	-204.12311840047187	-13689.037552914582	-194.51394619043276	-13044.621343567967
29.30011740429177	25019.636341896967	24497.746988929463	37329.56082409166	35926.71501526928	43250.240734409	41413.28963668093	48639.35599959227	46416.68150205239	57543.93259672264	54713.131173937276	0.26149669882652854	0.25329952241929254	-204.43429310736246	-13792.510872681625	-194.81220816524	-13143.340721062385
29.476665351068124	24986.21124504734	24465.749475596756	37294.13022533381	35892.945838175365	43214.12157456615	41378.87034322805	48602.38944001527	46381.46268870057	57504.87134767421	54675.953871796206	0.26167971956039915	0.25347518585030027	-204.7265031557181	-13895.446995385922	-195.09231762835407	-13241.5441295458
29.654277088036206	24952.568524231472	24433.54229496477	37258.44607720761	35858.93444105299	43177.7345600173	41344.195514830004	48565.14079072717	46345.97504155378	57465.500241010435	54638.48181120653	0.26186400997493714	0.2536520657836752	-204.99992508209834	-13997.839988919906	-195.35444341109542	-13339.225871334784
29.832959025067048	24918.708843475124	24401.12610189326	37222.509533891316	35824.68194167297	43141.081115509245	41309.26651993266	48527.61171842059	46310.220153191345	57425.821320475756	54600.71693561838	0.2620495799412194	0.25383017165068433	-205.25473498398787	-14099.683937566355	-195.59875392497634	-13436.380264180712
30.0127176106544	24884.632874360588	24368.50155864897	37186.32176207874	35790.18946992508	43104.16268120084	41274.08474178676	48489.80390780435	46274.199633409575	57385.83665187421	54562.66120946078	0.26223643942062785	0.2540095129685641	-205.49110851720616	-14200.972942704335	-195.82541715622938	-13533.001641728915
30.193559332147448	24850.341295965063	24335.669334846025	37149.883940922846	35755.45816776494	43066.98071261774	41238.6515784051	48451.719061567994	46237.915109187896	57345.54832304535	54524.31661811819	0.2624245984658484	0.2541900993414674	-205.70922088481893	-14301.701122960076	-196.0346006583859	-13629.084353874438
30.37549071598484	24815.834794798924	24302.630107386292	37113.19726197951	35720.489189161366	43029.53668060771	41202.96844252057	48413.35890034687	46201.36822465597	57304.958443841184	54485.68516790864	0.26261406722187763	0.25437194046141987	-205.90924683278718	-14401.862614796497	-196.22647154629522	-13724.622767196968
30.55851832793038	24781.114064741265	24269.384560397477	37076.26292914788	35685.28370004064	42991.832071292236	41167.03676154105	48374.72516268372	46164.56064105755	57264.06914609914	54446.76888605813	0.2628048559270489	0.2545550461092897	-206.09136064378254	-14501.451572955586	-196.40119649148255	-13819.611265478656
30.742648773309874	24746.179806975775	24235.933385170847	37039.08215861154	35649.842878231095	42953.86838601951	41130.857977504726	48335.819604991695	46127.494036715245	57222.88258361723	54407.56982067649	0.26299697491406804	0.25473942615577294	-206.25573612911103	-14600.462170819752	-196.55894171303953	-13914.044249929488
30.92788869724955	24711.032729924216	24202.277280097635	37001.656178776735	35614.16791340581	42915.647141314206	41094.43354703386	48296.64400151425	46090.17010699344	57181.40093212557	54368.09004073122	0.2631904346110632	0.2549250905623878	-206.40254662426014	-14698.888600948267	-196.69987297385524	-14007.916139748879
31.114244784915854	24675.673549179653	24168.416950604045	36963.98623021057	35578.2600070241	42877.16986882762	41057.76494128716	48257.20014428555	46052.59056426017	57139.626389259065	54328.331636020484	0.2633852455426477	0.255112049382484	-206.53196498032776	-14796.72507539764	-196.82415557306376	-14101.22137245629
31.30172376175672	24640.10298743792	24134.353109085565	36926.07356557715	35542.12037227228	42838.43811528582	41020.853645911804	48217.48984308907	46014.75713784873	57097.56117452797	54288.29671714607	0.2635814183310026	0.2553003127622666	-206.64416355984577	-14893.96582626924	-196.93195434164954	-14193.95440439228
31.4903323937443	24604.321774428106	24100.08647483944	36887.91944957276	35505.750234002226	42799.45344243687	40983.701160993194	48177.51492541529	45976.67157401698	57055.20752928797	54247.98741548379	0.26377896369696585	0.25548989094183133	-206.73931422851456	-14990.605106039904	-197.0234336345893	-14286.109711027704
31.68007748761912	24568.330646842012	24065.617773996957	36849.52515885995	35469.150828670245	42760.217426997304	40946.3090010054	48137.27723641884	45938.335635907664	57012.56771670977	54207.40588315559	0.2639778924611408	0.2556807942562139	-206.81758835088112	-15086.63718808908	-197.09875732538057	-14377.68178737536
31.870965891135747	24532.130348261933	24030.947739453586	36810.891981999695	35432.3234042732	42720.73166059659	40908.678694758746	48096.77863887368	45899.75110350587	56969.64402174669	54166.554292998306	0.2641782155450185	0.2558730331364568	-206.87915678186982	-15182.056367002428	-197.1580888007593	-14468.665148466825
32.063004493309954	24495.721629088166	23996.077110798768	36772.021219383525	35395.269220284696	42680.997749721995	40870.81178534776	48056.02101312901	45860.91977359698	56926.4387511035	54125.43483853356	0.26437994397211534	0.2560666181106839	-206.92418986237317	-15276.85695909895	-197.20159095370036	-14559.054329651408
32.25620022466719	24459.105246464107	23961.006634244055	36732.914183162684	35357.989547589255	42641.017315660334	40832.70983009721	48015.00625706194	45821.84345972293	56882.954233201715	54084.04973393582	0.264583088869125	0.25626155980519605	-206.9528574130527	-15371.033302855678	-197.2294261782663	-14648.843887066469
32.45056005749291	24422.28196420133	23925.737062550335	36693.572197177724	35320.485668415764	42600.7919944406	40794.37440050759	47973.736286031424	45782.52399213796	56839.192818146716	54042.40121400017	0.2647876614670863	0.2564578689455775	-206.96532872629177	-15464.579759187065	-197.24175636410655	-14738.028398041613
32.64609100608406	24385.252552702823	23890.26915495366	36653.99659688575	35282.75887626927	42560.323436774226	40755.807082199055	47932.2130328299	45742.96321776295	56795.156877692454	54000.49153410874	0.26499367310256894	0.2566555563578175	-206.96177256254305	-15557.490712041967	-197.23874288934167	-14826.60246141348
32.84280012700226	24348.017788885085	23854.60367709044	36614.18872928675	35244.81047586242	42519.61330799466	40717.00947485528	47890.43844763428	45703.16300013995	56750.8488052059	53958.322970197776	0.2652011352188695	0.25685463296944916	-206.94235714295064	-15649.76056870725	-197.22054661535367	-14914.560697937384
33.040694519328454	24310.578456099363	23818.7414009208	36574.149952848755	35206.6417830447	42478.66328799601	40677.98319216519	47848.41449795645	45663.12521938457	56706.27101563098	53915.89781872231	0.26541005936723244	0.2570551098107009	-206.90725014345662	-15741.383760230616	-197.18732788210036	-15001.897750756703
33.239781324919136	24272.935344051333	23782.68310465128	36533.881637431616	35168.2541247313	42437.4750711704	40638.729861764456	47806.14316859233	45622.851772138434	56661.425945451396	53873.21839662134	0.26562045720807853	0.25725699801566626	-206.85661868873285	-15832.354741818272	-197.13924650038825	-15088.608285641298
33.44006772866406	24235.089248719978	23746.429572656325	36493.385164209736	35129.648838830515	42396.05036634456	40599.251125175906	47763.62646157062	45582.34457152058	56616.316052653354	53830.28704128227	0.2658323405122564	0.2574603088234864	-206.7906293470296	-15922.667993295006	-197.07646174826368	-15174.686991511844
33.64156095874556	24197.040972274794	23709.981595398225	36452.66192559307	35090.82727416963	42354.39089671481	40559.54863774832	47720.86639609987	45541.60554707752	56570.943816686646	53787.106110503635	0.2660457211623083	0.2576650535795526	-206.70944812371454	-16012.318019459024	-196.9991323636059	-15260.128580684774
33.84426828689945	24158.791322992376	23673.33996934669	36411.71332514756	35051.790790420644	42312.49839978171	40519.62406859555	47677.86500851566	45500.636644733735	56525.31173842618	53743.67798245924	0.26626061115375366	0.25787124373672055	-206.6132404556556	-16101.299350488931	-196.9074165403872	-15344.92778938543
34.04819702867729	24120.341115171264	23636.505496896003	36370.54077751359	35012.540758023104	42270.374627283	40479.479100532655	47634.62435222603	45459.439826739304	56479.42234013197	53700.0050556588	0.2664770225963917	0.25807889085654595	-206.50217120547313	-16189.60654235445	-196.8014719216153	-15429.079377995804
34.25335454371064	24081.691169046113	23599.47898628279	36329.14570832399	34973.07855810813	42228.02134512612	40439.11543001373	47591.14649765684	45418.017071619644	56433.278165409276	53656.089748911705	0.2666949677156183	0.2582880066105336	-206.3764046547294	-16277.234177100472	-196.68145559397817	-15512.578131440096
34.45974823597649	24042.84231070049	23562.26125150071	36287.529554120316	34933.40558241874	42185.440333319566	40398.534767065976	47547.433532196104	45376.37037412129	56386.88177916796	53611.93450128636	0.26691445885376514	0.2584986027814046	-206.23610450064007	-16364.176863446832	-196.54752408410423	-15595.418859668076
34.66738555406454	24003.795371978034	23524.853112215544	36245.6937622675	34893.523233231106	42142.63338590238	40357.73883522507	47503.48756013665	45334.50174515957	56340.23576758022	53567.54177207206	0.267135508471455	0.2587106912643818	-206.08143384868163	-16450.42923700437	-196.39983335038414	-15677.596397807822
34.87627399144595	23964.55119039345	23487.255393678304	36203.6397908685	34853.43292327351	42099.602310874325	40316.729371468435	47459.31070261972	45292.41321176408	56293.34273803995	53522.914040738746	0.2673581291489748	0.25892428406849094	-205.9125552065816	-16535.985960646532	-196.2385387801769	-15759.105606713332
35.086421086743854	23925.110609041283	23449.468926637317	36161.369108676416	34813.13607564434	42056.34893012348	40275.5081261477	47414.90509757624	45250.10681702373	56246.205319119494	53478.0538068966	0.2675823335876717	0.2591393933178831	-205.7296304809861	-16620.84172505047	-196.0637951836543	-15839.941373256966
35.29783442400536	23885.47447650405	23411.49454724926	36118.883195005976	34772.63412372904	42012.87507935356	40234.07686292048	47370.27289966787	45207.58462003118	56198.82616052686	53432.96359025518	0.267808134611363	0.25935603125317225	-205.5328209699801	-16704.991248909384	-195.87575678809662	-15920.098610646091
35.51052163297529	23845.64364675923	23373.33309698911	36076.18353964396	34731.92851111606	41969.182608010386	40192.437358681214	47325.41628022773	45164.8486958267	56151.20793306266	53387.645930582425	0.2680355451677704	0.2595742102327921	-205.32228735748504	-16788.429279278032	-195.67457723223197	-15999.572258708067
35.72449038937153	23805.618979085033	23334.985422558966	36033.271642758315	34691.0206915117	41925.273379207436	40150.59140349137	47280.3374272002	45121.901135341526	56103.35332857657	53342.10338766325	0.26826457832997197	0.25979394273437245	-205.09818971014465	-16871.150592142716	-195.4604095631803	-16078.357284433208
35.93974841516195	23765.401337964446	23296.45237579508	35990.149014805254	34649.912128652904	41881.149269649344	40108.54080050756	47235.038545078925	45078.744045339256	56055.26505992204	53296.33854125651	0.2684952472978739	0.26001524135613474	-204.8606874699908	-16953.149992610328	-195.23340622948308	-16156.44868214149
36.15630347884324	23724.991592989198	23257.734813574974	35946.81717643672	34608.60429622056	41836.812169556455	40066.28736591079	47189.52185484637	45035.3795483589	56006.94586091318	53250.353991053926	0.26872756539970477	0.2602381188183073	-204.60993944952497	-17034.42231527809	-194.99371907644672	-16233.84147384204
36.374163395721176	23684.39061876136	23218.833597722038	35903.27765840493	34567.09867774995	41792.26398258635	40023.83292883272	47143.78959391025	44991.80978265482	55958.39848627851	53204.152356636114	0.26896154609352885	0.26046258796455807	-204.34610382761457	-17114.962424703874	-194.74149934199522	-16310.530709654093
36.59333602819267	23643.599294794738	23179.749594910114	35859.53200146699	34525.39676654145	41747.506625756025	39981.17933128276	47097.8440160412	44948.03690213808	55909.625711616514	53157.736277430355	0.2691972029687818	0.2606886617634505	-204.0693381421297	-17194.765215559863	-194.47689765016548	-16386.511467995122
36.813829286029524	23602.61850541459	23140.483676566164	35815.58175628787	34483.50006556919	41702.54202936256	39938.328428073255	47051.68739130904	44904.063076315906	55860.6303333501	53111.108412666894	0.2694345497478278	0.2609163533099183	-203.7797992877313	-17273.825613220222	-194.20006400806597	-16461.778856044635
37.03565112666392	23561.44913965601	23101.036718772175	35771.428483341544	34441.41008738902	41657.37213690224	39895.282086744286	47005.322006017734	44859.890490231126	55811.41516867977	53064.271441335244	0.26967360028753784	0.26114567582676096	-203.47764350859507	-17352.13857391756	-193.91114779950294	-16536.32800995093
37.25880955547555	23520.09209116193	23061.40960216587	35727.073752812365	34399.128354045344	41611.99890499043	39852.042187487685	46958.75016264159	44815.52134440108	55761.98305553893	53017.228062140675	0.26991436858089113	0.26137664266616084	-203.16302639400237	-17429.699085129425	-193.61029778073134	-16610.154095180333
37.483312626080554	23478.548258078925	23021.60321184018	35682.51914449361	34356.65639697674	41566.42430327868	39808.610623070024	46911.97417975874	44770.957854755754	55712.33685254634	52969.9809934599	0.2701568687585997	0.2616092673112205	-202.83610287423653	-17506.502165987156	-193.29766207661305	-16683.252306907438
37.70916844062219	23436.818542952708	22981.61843724145	35637.76624768616	34313.99575692018	41520.65031437242	39764.989298754626	46864.99639198574	44726.20225257518	55662.47943896035	52922.53297329658	0.2704011150907543	0.2618435633775235	-202.49702721422364	-17582.54286745563	-192.97338817457785	-16755.617870193906
37.93638515006311	23394.90385262206	22941.456172067006	35592.81666109528	34271.147983815026	41474.67893374716	39721.1801322236	46817.81914991082	44681.25678442731	55612.413714632086	52874.88675923757	0.2706471219884952	0.2620795446147164	-202.14595301056397	-17657.816272855736	-192.63762292083993	-16827.24604037404
38.164970954479706	23352.80509811142	22901.117314160838	35547.67199272607	34228.11463670468	41428.512169663474	39677.185053497844	46770.44482002629	44636.123712103894	55562.142599958046	52827.045128407575	0.27089490400570626	0.26231722490811293	-201.78303318507096	-17732.31749799475	-192.29051251547935	-16898.132103314623
38.39493410335793	23310.523194523033	22860.602765408952	35502.333859778715	34184.89728363846	41382.1520430825	39633.00600485772	46722.875784661876	44590.805312557604	55511.66903583437	52779.010877425484	0.2711444758407339	0.26255661828032223	-201.40841998055112	-17806.04169155471	-191.93220250724698	-16968.271375642158
38.626282895891045	23268.05906092704	22819.91343163301	35456.80388854126	34141.49750157142	41335.60058757889	39588.644940761886	46675.114441915684	44545.30387783741	55460.99598360879	52730.78682235914	0.27139585233812863	0.262797738892898	-201.0222649575735	-17878.984035508707	-191.56283779171645	-17037.659205261618
38.859025681279114	23225.413620250998	22779.050222482678	35411.08371428205	34097.91687626298	41288.85984925415	39544.10382776523	46627.16320558599	44499.62171502348	55410.12642503401	52682.37579868019	0.2716490484904137	0.26304060104801563	-200.62471898755757	-17951.13974523265	-191.18256260405178	-17106.29097139556
39.09317085903034	23182.58779916823	22738.014051327766	35365.17498114098	34054.1570021757	41241.93188664902	39499.38464443755	46579.0245051025	44453.76114616314	55359.06336222099	52633.780661220415	0.2719040794398795	0.2632852191901665	-200.21593224999378	-18022.50406994857	-190.79152051544224	-17174.162084915675
39.328726879264174	23139.582527984672	22696.805835148134	35319.07934201902	34010.21948237144	41194.81877065446	39454.48938127972	46530.70078545636	44407.72450820462	55307.80981759143	52585.004284126175	0.27216096048040045	0.26353160790788405	-199.79605422794702	-18093.072293030098	-190.38985443020647	-17241.267988754436
39.56570224301631	23096.398740524855	22655.426494423118	35272.79845846705	33966.10592840735	41147.52258442249	39409.42004064022	46482.19450713063	44361.51415293155	55256.36883383107	52536.049560814055	0.2724197070592825	0.2637797819354899	-199.36523370220675	-18162.83973216079	-189.9777065795497	-17307.604157981463
39.80410550254544	23053.03737401686	22613.87695301978	35226.334000573675	33921.817960230816	41100.0454232763	39364.17863663093	46433.50814603025	44315.13244689707	55204.743473843155	52486.91940392659	0.27268033477913356	0.2640297561548661	-198.92361874818744	-18231.801739712246	-189.5552185185079	-17373.16610016115
40.04394526164196	23009.4993689758	22572.15813807981	35179.68764685135	33877.35720607278	41052.38939461913	39318.76719504176	46384.64419341125	44268.58177135709	55152.9368207015	52437.61674528762	0.2729428593997642	0.2642815455972556	-198.47135673213052	-18299.953703109175	-189.12253112230974	-17437.949355678633
40.28523017593832	22965.785669086184	22530.270979905275	35132.861084121476	33832.725302340325	41004.556617842514	39273.18775325478	46335.60515580961	44221.8645222034	55100.95197760361	52388.144535857784	0.2732072968401133	0.26453516544508343	-198.00859430588025	-18367.29104497377	-188.6797845820547	-17501.949497929774
40.52796895322162	22921.897221083585	22488.216411843503	35085.856007398856	33787.92389350814	40956.54922423438	39227.44236015785	46286.39355497056	44174.98310989674	55048.79206782502	52338.50574569071	0.27347366318020355	0.2647906310338099	-197.53547740254726	-18433.809223405086	-188.22711839919793	-17565.162133467384
40.77217035374772	22877.834974634672	22445.995370170873	35038.674119774405	33742.95463200934	40908.369356885785	39181.53307605795	46237.01192777677	44127.93995939995	54996.46023467283	52288.70336388957	0.27374197466312455	0.2650479578538083	-197.05215123380185	-18499.503732363693	-187.76467138373118	-17627.582902402617
41.017843190557436	22833.599882216273	22403.608793974956	34991.317132296834	33697.81917812425	40860.019170597094	39135.46197259276	46187.46282617651	44080.7375101096	54943.95964143975	52238.74039856272	0.27401224769704546	0.26530716155226897	-196.5587602845044	-18564.37010179367	-187.29258165005012	-17689.2074786406
41.26499632979458	22789.192898993577	22361.057625036123	34943.78676385367	33652.51919986905	40811.50083178402	39089.23113264273	46137.748817112064	44033.37821578877	54891.29347135918	52188.61987678086	0.2742844988572567	0.2655682579351336	-196.05544830925646	-18628.40389796067	-186.8109866114246	-17750.031569946557
41.51363869102594	22744.614982696716	22318.34280770794	34896.08474105034	33607.056372883235	40762.81651838208	39042.842650242346	46087.87248244699	43985.86454449928	54838.46492755944	52138.3448445345	0.27455874488824117	0.2658312629690559	-195.54235832935956	-18691.600723747164	-186.32002297874715	-17810.050918405876
41.763779247563185	22699.86709349661	22275.46528879585	34848.2127980887	33561.43238031511	40713.968419751065	38996.29863048977	46037.83641889392	43938.198978532644	54785.47723301919	52087.91836669011	0.27483500270577743	0.26609619278339197	-195.01963262779464	-18753.95621879399	-185.81982675529434	-17869.261300482787
42.0154270267867	22654.950193879577	22232.426017435802	34800.17267664427	33515.64891270788	40664.95873657875	38949.60118945782	45987.64323794202	43890.384014343	54732.33363052319	52037.343526949495	0.2751132893990729	0.2663630636722197	-194.4874127455405	-18815.466059768572	-185.31053323268134	-17927.65852722898
42.26859111047143	22609.86524852087	22189.22594497073	34751.96612574244	33469.707667883165	40615.789680783986	38902.752454102505	45937.295565784305	43842.42216247792	54679.03738261853	51986.62342780707	0.2753936222329277	0.266631892096388	-193.94583947892534	-18876.12596066855	-184.79227698939212	-17985.23844466172
42.523280635114425	22564.61322415695	22145.866024826584	34703.59490163315	33423.61035082422	40566.463475418845	38855.75456217205	45886.796043244554	43794.315947510135	54625.59177157093	51935.7611905088	0.2756760186499333	0.2669026946855973	-193.39505287545035	-18935.93167301733	-184.26519188559905	-18041.996933816932
42.77950479226489	22519.19508945684	22102.347212386943	34655.06076766497	33377.358673558105	40516.98235457065	38808.60966211515	45836.147325704565	43746.067907969	54572.000099322104	51884.75995501164	0.2759604962727013	0.26717548824050763	-192.83519222977338	-18994.87898604106	-183.7294110601797	-18097.92991100531
43.03727282885567	22473.611814892276	22058.67046486665	34606.36549415774	33330.954355036585	40467.34856326319	38761.31991298862	45785.35208303102	43697.68059627186	54518.265687447594	51833.62287994321	0.27624707290612355	0.2674502897348824	-192.26639608114783	-19052.96372695826	-183.1850669271371	-18153.033327959478
43.29659404753705	22427.864372606768	22014.836741184477	34557.510858274116	33284.399121016446	40417.564357357296	38713.887484364954	45734.41299950251	43649.15657865575	54464.391877114984	51782.353142562635	0.2765357665396736	0.26772711631776136	-191.68880220905703	-19110.181761139072	-182.63229117338778	-18207.303172147833
43.55747780701245	22381.95373628371	21970.84700183414	34508.49864389027	33237.69470393784	40367.63200345117	38666.31455623826	45683.332773736554	43600.49843510793	54410.38202904333	51730.9539387207	0.2768265953497324	0.2680059853156654	-191.1025476312061	-19166.52899239678	-182.07121475481836	-18260.735466881655
43.81993352237618	22335.88088101293	21926.702208755007	34459.33064146474	33190.84284280292	40317.55377877945	38618.60331893133	45632.11411861605	43551.708759298235	54356.23952346219	51679.42848282258	0.27711957770195733	0.2682869142348368	-190.5077685990691	-19222.001363114454	-181.50196789238544	-18313.326271421276
44.08397066545326	22289.646783156888	21882.403325201114	34410.00864790728	33143.8452830524	40267.33197111292	38570.75597300098	45580.759761216905	43502.790158510004	54301.96776007303	51627.78000778986	0.2774147321536805	0.2685699207635114	-189.9046005949058	-19276.59485444147	-180.9246800703986	-18365.071681285277
44.349598765141174	22243.25242021509	21837.95131560934	34360.53446644553	33096.70377644161	40216.968878656524	38522.7747291435	45529.27244273456	43453.74525357176	54247.570158009934	51576.01176502376	0.27771207745634874	0.26885502277422335	-189.2931783292879	-19330.30548655521	-180.33948003334808	-18415.967828395776
44.6168274077539	22196.698770687864	21793.34714546628	34310.90990649129	33049.42008091516	40166.46680994765	38474.66180809926	45477.65491841138	43404.57667878857	54193.05015580212	51524.127024369	0.2780116325579957	0.2691422383261485	-188.67363573737384	-19383.129318778403	-179.7464957820339	-18466.010881153867
44.88566623736761	22149.986813938915	21748.59178117453	34261.13678350533	33001.99596048132	40115.82808375363	38426.419440557765	45425.909957463744	43355.28708187447	54138.41121133687	51472.12907407929	0.27831341660575104	0.2694315856674798	-188.04610597652209	-19435.06244982872	-179.145854570932	-18515.197044630535
45.15612495616904	22103.11753005663	21703.686189917298	34211.21691886108	32954.43318508455	40065.05502896868	38378.04986706127	45374.040343009416	43305.87912388386	54083.65680182342	51420.02122078265	0.27861744894839546	0.2697230832378392	-187.4107214229589	-19486.101017943583	-178.53768290682638	-18563.52256083954
45.42821332480542	22056.091899714727	21658.631339522093	34161.152139707505	32906.73353047725	40014.149984510725	38329.55533790835	45322.04887199526	43256.35547914354	54028.79042375813	51367.806789447844	0.2789237491389442	0.2700167496707273	-186.7676136684022	-19536.241200991906	-177.92210654439987	-18610.98370873276
45.701941162736816	22008.910904031633	21613.42819832376	34110.944278830844	32858.89877809108	39963.11529921779	38280.93811305764	45269.938355125065	43206.71883518557	53973.815592890875	51315.48912335283	0.27923233693727173	0.270312603796009	-186.11691351911577	-19585.479216837324	-177.29925048386212	-18657.576804374345
45.97731834859046	21961.57552442832	21568.077735025803	34060.59517451437	32810.930714906484	39911.95333174291	38232.20046203039	45217.71161678684	43156.971892679394	53918.735844190895	51263.07158405283	0.2795432323127857	0.27061066464243644	-185.45875099145633	-19633.811323300004	-176.6692389693053	-18703.29820114188
46.25435482051728	21914.086742486244	21522.580918561132	34010.10667039881	32762.831133321717	39860.66645045073	38183.34466381327	45165.37149498238	43107.117365364924	53863.55473181675	51210.557551350495	0.27985645544713234	0.2709109514402123	-184.79325530964707	-19681.233818362467	-176.03219548493507	-18748.14428977575
46.533060576550575	21866.44553980291	21476.938717951496	33959.48061533969	32714.601831020715	39809.25703331135	38134.37300676057	45112.92084125436	43057.157979985685	53808.275829084196	51157.95042326674	0.2801720267369411	0.27121348362359105	-184.12055490462808	-19727.743040462025	-175.38824275399384	-18792.111498599872
46.813445674966815	21818.652897847256	21431.152102165754	33908.718863264854	32666.24461083972	39757.727467795376	38085.28778849589	45060.36252061593	43007.09647622192	53752.9027284374	51105.253616012415	0.280489966796622	0.2715182808335186	-183.44077740921057	-19773.33536837157	-174.73750273503538	-18835.196293521672
47.09552023464871	21770.709797813943	21385.222039977583	33857.823273030794	32617.76128063368	39706.08015076839	38036.09131581435	45007.69941148018	42956.93560662521	53697.43904142128	51052.470563962466	0.2808102964611986	0.2718253629203163	-182.75404965732014	-19818.00722152088	-174.0800966205279	-18877.39517824445
47.37929443545016	21722.61722047613	21339.14949982133	33806.7957082772	32569.153653140434	39654.31748838436	37986.78590458316	44954.93440558915	42906.67813655165	53641.88839865397	50999.60471962933	0.2811330367891842	0.27213474994640124	-182.0604976816976	-19861.75506012328	-173.41614483424928	-18918.704694320448
47.66477851856398	21674.376146037648	21292.93544964774	33755.638037280994	32520.42354584534	39602.441895979406	37937.37387964357	44902.070407944164	42856.32684409764	53586.254449801905	50946.659553640115	0.2814582090655071	0.2724464621890535	-181.36024671081395	-19904.57538521476	-172.7457670286385	-18959.121421209536
47.951982786891236	21625.98755398406	21246.580856777775	33704.35213280913	32471.572780843617	39550.45579796502	37887.857574711066	44849.11033673614	42805.884520034095	53530.54086355569	50893.63855471278	0.2817858348044738	0.27276052014322133	-180.6534211673279	-19946.46473883465	-172.06908208409004	-18998.641976525076
48.24091760541319	21577.452422932554	21200.08668775593	33652.939871970106	32422.60318470244	39498.36162772088	37838.239332276156	44796.05712327653	42755.35396774238	53474.75132760761	50840.54522963522	0.2821159357527863	0.27307694452437353	-179.9401446661941	-19987.41970417183	-171.3862081058469	-19037.263016002253
48.53159340156531	21528.7717304809	21153.453908202206	33601.40313606446	32373.516588321698	39446.16182748735	37788.52150350463	44742.91371192861	42704.73800315019	53418.8895486305	50787.38310324517	0.2824485338926027	0.27339575627139423	-179.22054001133074	-20027.436905520037	-170.69726242191246	-19074.98123356793
48.82402066561362	21479.946453055785	21106.6834826634	33549.743810434695	32324.314826794234	39393.85884825847	37738.70644813801	44689.68306004012	42654.03945466853	53362.95925225926	50734.15571841225	0.282783651444644	0.2737169765495222	-178.49472919559048	-20066.513008596376	-170.0023615818427	-19111.79336148966
49.11820995103327	21430.97756575911	21059.7763744628	33497.96378431263	32274.99973926425	39341.45514967282	37688.796534393055	44636.36813787442	42603.261163128365	53306.96418307149	50680.86663602048	0.2831213108713499	0.27404062675333823	-177.7628333978937	-20104.644720526412	-169.30162135463615	-19147.696170425043
49.41417187488941	21381.866042214657	21012.733545549458	33446.064950667605	32225.573168785657	39288.95319990662	37638.794138861944	44582.97192854492	42552.40598171888	53250.90810457322	50627.51943495373	0.28346153488008385	0.2743667285097957	-177.02497298065282	-20141.82878983952	-168.59515672670386	-19182.686469438486
49.71191711822035	21332.612854412688	20965.55595634597	33394.04920605197	32176.036962178732	39236.355475564545	37588.70164641167	44529.497427948285	42501.47677592567	53194.79479918364	50574.11771208186	0.2838043464263954	0.2746953036813028	-176.28126748956856	-20178.062006741762	-167.8830819007053	-19216.761106138118
50.01145642642306	21283.21897255409	20918.244565595465	33341.9184504463	32126.392969886103	39183.66446157144	37538.52145008352	44475.94764469887	42450.47642346982	53138.62806822302	50520.66508224903	0.2841497687173194	0.2750263743688485	-175.53183565125073	-20213.341203100048	-167.16551029383845	-19249.9169666972
50.3128006096408	21233.685364893292	20870.800330207436	33289.67458710305	32076.643045827568	39130.88265106327	37488.25595099239	44422.325600063705	42399.407814247636	53082.411731901935	50467.16517826355	0.2844978252147388	0.2753599629151807	-174.77679537165386	-20247.663252522238	-166.44255453591177	-19282.150975875556
50.61596054315354	21184.01299758048	20823.22420510274	33237.31952238952	32026.789047254162	39078.01254527833	37437.90755822612	44368.63432789869	42348.27385027138	53026.14962931293	50413.62165089007	0.28484853963879814	0.2756960919080347	-174.0162637343892	-20281.025070397183	-165.7143264683691	-19313.46009710245
50.9209471677702	21134.20283450256	20775.517143057314	33184.855165629306	31976.832834600813	39025.05665344801	37387.478688744355	44314.87687458501	42297.07744561019	52969.84561842378	50360.03816884288	0.28520193597136845	0.27603478418340976	-173.25035699991713	-20313.423614029773	-164.98093714300194	-19343.841332531534
51.22777149022361	21084.255837123364	20727.68009454506	33132.283428942756	31926.77627133832	38972.01749268733	37336.971767277646	44261.056298966534	42245.82152633236	52913.50357607281	50306.418418781795	0.28555803845956834	0.27637606282890126	-172.47919060412096	-20344.8558826996	-164.24249681961373	-19373.291722951457
51.53644458356769	21034.17296432269	20679.714007579918	33079.606227086166	31876.621223824477	38918.89758788539	37286.38922622673	44207.17567228785	42194.50903044844	52857.12739796631	50252.76610531027	0.2859168716193404	0.276719951187081	-171.7028791565026	-20375.318917632103	-163.49911496635468	-19401.808347995393
51.84697758757708	20983.95517223475	20631.619827556224	33026.825477290266	31826.369561153268	38865.69947159604	37235.7335055606	44153.23807813388	42143.14290785428	52800.72099867867	50199.08495097416	0.2862784602390871	0.2770664728589368	-170.92153643912025	-20404.80980207119	-162.75090025767713	-19429.388326058164
52.15938170914916	20933.603414085323	20583.398497089012	32973.943099097036	31776.023155004357	38812.42568392795	37185.00705271615	44099.2466123695	42091.72612027646	52744.28831165408	50145.37869626472	0.28664282938335905	0.2774156517073619	-170.13527540597715	-20433.325661372393	-161.99796057271305	-19456.028814246878
52.47366822270851	20883.11864002823	20535.050955852654	32920.96101419564	31725.583879490558	38759.078772434805	37134.212322496525	44045.20438308084	42040.26164121749	52687.83328921083	50091.651099622126	0.2870100043966135	0.2777675118607034	-169.34420818173385	-20460.86366302427	-161.24040299554326	-19481.727008539252
52.789848470613855	20832.50179698063	20486.57814041868	32867.88114625702	31675.053611004572	38705.66129200527	37083.35177696995	43991.114510516665	41988.752455902315	52631.359902547825	50037.90593744188	0.28738001090701343	0.27812207771636516	-168.5484460604639	-20487.421016615815	-160.4783338130219	-19506.480143642053
53.107933863567155	20781.753828457815	20437.980984092876	32814.705420767816	31624.43422806503	38652.175804753344	37032.427885368816	43936.98012703216	41937.20156122632	52574.872141754146	49984.147004083934	0.28775287483031053	0.2784793739444713	-167.74809950560302	-20512.994973996654	-159.7118585152275	-19530.285493151285
53.42793588102576	20730.875674406394	20389.260416750712	32761.43576486198	31573.727611160506	38598.62487990751	36981.44312398769	43882.804377031855	41885.611965702825	52518.37401581955	49930.378111882696	0.2881286223737752	0.27883942549158136	-166.9432781483847	-20537.58282917086	-158.94108179365867	-19553.140369418077
53.74986607161648	20679.868271037543	20340.41736467282	32708.07410715282	31522.935642593966	38545.01109370156	36930.39997608305	43828.590416915744	41833.98668941424	52461.869552649856	49876.60309116187	0.28850728004019355	0.27920225758448164	-166.13409078710538	-20561.18191833049	-158.16610754038265	-19575.04212351609
54.073736053552395	20628.732550658427	20291.452750378485	32654.62237756234	31472.060206324702	38491.3370292637	36879.3009317715	43774.34141502469	41782.3287639615	52405.36279908282	49822.825790249444	0.28888887463193064	0.2795678957340134	-165.32064538699342	-20583.78961993009	-157.38703884818096	-19595.988145333715
54.399557515052166	20577.469441503465	20242.367492458947	32601.082507150466	31421.103187810313	38437.60527650688	36828.148487929044	43720.06055158842	41730.641232416885	52348.85782090818	49769.05007549693	0.28927343325506005	0.27993636573898556	-164.50304907937243	-20605.40335465409	-156.60397800969804	-19615.975863504224
54.727342214761876	20526.079867564124	20193.162505409087	32547.456427942212	31370.06647384667	38383.81843201814	36776.945148089624	43665.75101867346	41678.927149276344	52292.35870288939	49715.27983129998	0.289660983323557	0.2803076936901369	-163.68140816169762	-20626.0205854699	-155.8170265167646	-19635.002745352685
55.057101982179326	20474.564748418285	20143.83869945884	32493.74607275422	31318.951952407744	38329.979098948614	36725.693422344695	43611.41602013323	41627.18958041457	52235.8695487889	49661.51896012296	0.2900515525635641	0.2806819059741721	-162.85582809593325	-20645.63881749753	-155.0262850600193	-19653.066296881065
55.38884871808102	20422.924999058694	20094.396980403	32439.953375020028	31267.76151248349	38276.08988690357	36674.39582724183	43557.05877155927	41575.4316030398	52179.39448139646	49607.77138252508	0.29044516901772244	0.28105902927785237	-162.02641350922931	-20664.255598108284	-154.23185352866858	-19670.164062734693
55.722594394951685	20371.161529720328	20044.838249430635	32386.080268613692	31216.497043917323	38222.15341183191	36623.05488568447	43502.68250023326	41523.656305651355	52122.93764255977	49554.041037190495	0.2908418610495754	0.2814390905921664	-161.19326819397975	-20681.868516953662	-153.4338310102612	-19686.293626165017
56.058351057416104	20319.27524570703	19995.16340295307	32332.128687672335	31165.16043724187	38168.17229591606	36571.67312683075	43448.2904450807	41471.86678799709	52066.503193218436	49500.33188096016	0.2912416573480458	0.2818221172165547	-160.35649510632356	-20698.475205787458	-152.63231579008425	-19701.452608927153
56.39613082267415	20267.267047217716	19945.373332431554	32278.10056641798	31113.75358351441	38114.149167462405	36520.25308599375	43393.88585662658	41420.06616103374	52010.095313441845	49446.64788886822	0.2916445869319841	0.2822081367632145	-159.51619636742544	-20714.07333861664	-151.82740535167977	-19715.638671319
56.7359458809379	20215.13782917079	19895.468924203113	32223.99783897675	31062.27837414994	38060.08666079033	36468.7973045401	43339.47199695083	41368.25754688697	51953.71820246841	49392.99305417926	0.29205067915479266	0.28259717716147464	-158.67247326309007	-20728.660631612875	-151.0191963767138	-19728.849512098357
57.07780849587155	20162.888481029007	19845.451059306462	32169.82243919843	31010.736700754496	38005.98741612319	36417.308329790736	43285.05213964732	41316.44407881448	51897.376078750334	49339.37138843104	0.292459963709126	0.282989266662235	-157.82542624302732	-20742.234843005426	-150.20778474413237	-19741.0828683218
57.42173100503407	20110.519886622486	19795.320613306325	32115.57630047341	30959.130454956347	37951.854079477904	36365.78871492029	43230.62956978274	41264.628901169395	51841.07318000011	49285.78692147884	0.2928724706316702	0.2833844338424832	-156.97515492174716	-20754.793773119338	-149.39326553101273	-19752.3365153661
57.7677258203244	20058.03292397174	19745.078456117248	32061.261355549243	30907.46152823662	37897.689302555686	36314.24101885772	43176.207583858195	41212.81516936624	51784.813763241575	49232.24370154403	0.2932882303079993	0.28378270760989116	-156.12175807912718	-20766.33526440058	-148.57573301308003	-19762.608266902156
58.115805428429454	20005.42846510903	19694.725451825976	32006.879536344673	30855.731811757858	37843.495742631516	36262.667806185884	43121.78948977066	41161.00604984688	51728.60210486287	49178.74579526464	0.29370727347750797	0.2841841172074795	-155.2653336601652	-20776.85720129311	-147.75528066428524	-19771.895974741317
58.465982391274686	19952.707375900027	19644.262458513767	31952.432773763834	30803.943196192722	37789.27606244555	36211.07164704296	43067.378606778606	41109.20472005018	51672.442500675315	49125.29728775148	0.29412963123844144	0.28458869221836447	-154.40597877501568	-20786.35751015041	-146.9320011570453	-19780.19752872549
58.818269346477535	19899.870515863862	19593.69032807698	31897.92299750771	30752.09757155017	37735.03293009301	36159.45511702256	43012.97826546681	41057.4143683813	51616.339265973875	49071.90228264566	0.2945553350529884	0.2849964625705812	-153.54378970058315	-20794.83415932767	-146.1059863634364	-19787.51085676346
59.172679007803275	19846.91873799286	19543.009906047373	31843.35213588498	30700.196827001237	37680.76901891513	36107.820797075	42958.59180771451	41005.638194184045	51560.296735602606	49018.56490218104	0.2949844167524782	0.28540745854199057	-152.6788618797873	-20802.28515898157	-145.27732735470636	-19793.8339246111
59.52922416562417	19793.85288857154	19492.222031411307	31788.722115621284	30648.24285070333	37626.48700739013	36056.171273408545	42904.222586664655	40953.87940771438	51504.319264023754	48965.28928725004	0.2954169085426498	0.2858217107652656	-151.81128992304002	-20808.708561114967	-144.44611440245353	-19799.16473586671
59.887917687380885	19740.673806994648	19441.327536427998	31734.03486166673	30596.237529623024	37572.18957902383	36004.50913739068	42849.87396669477	40902.141230115616	51448.411225390235	48912.07959747273	0.2958528430090192	0.2862392502329635	-150.94116760912584	-20814.10245953407	-143.61243697938335	-19803.501331877895
60.24877251804685	19687.382325584775	19390.327246447097	31679.292297002266	30544.18274935786	37517.87942224092	35952.83698544989	42795.54932339003	40850.426893395444	51392.5770136227	48858.94001127025	0.2962922531223326	0.2866601083026778	-150.06858788504906	-20818.464989679866	-142.77638375935203	-19806.841791576706
60.6118016805955	19633.979269409236	19339.2219797254	31624.49634244466	30492.08039395688	37463.55923027646	35901.15741897775	42741.252043518296	40798.73964040523	51336.821042490854	48805.87472594223	0.2967351722441135	0.28708431670228357	-149.19364286737982	-20821.794328619726	-141.9380426185453	-19809.18423140887
60.97701827647021	19580.4654560962	19288.01254724264	31569.648916449663	30439.93234573957	37409.23170106719	35849.4730442311	42686.98552500672	40747.082724820895	51281.147745698494	48752.88795774786	0.2971816341323018	0.28751190753527556	-148.3164238438476	-20824.088695077226	-141.09750063633692	-19810.526805256493
61.34443548605718	19526.841695650048	19236.699752516513	31514.751934913504	30387.740485113638	37354.89953714281	35797.786472234526	42632.753176919934	40695.45941112528	51225.561576972636	48699.98394199111	0.2976316729469866	0.2879429132861752	-147.43702127321012	-20825.346349201165	-140.25484409621276	-19810.867704296485
61.71406656916102	19473.108790266622	19185.284391416888	31459.807310973712	30335.506690391358	37300.56544551858	35746.10031868325	42578.55841944172	40643.87297459319	51170.06701015841	48647.16693311029	0.2980853232562417	0.2883773668260537	-146.55552478686877	-20825.56559256371	-139.41015848662937	-19810.205156897195
62.085924865483435	19419.26753414713	19133.767251979185	31404.816954807124	30283.232837604566	37246.23213758656	35694.41720384622	42524.404683857014	40592.32670127825	51114.66853931647	48594.44120477186	0.2985426200420606	0.28881530141813994	-145.67202319030912	-20824.744768131524	-138.5635285020253	-19808.537428482436
62.46002379510434	19365.318713312095	19082.149114217096	31349.782773427352	30230.92080031834	37191.90232900837	35642.73975246964	42470.29541253692	40540.823888001614	51059.370678826774	48541.81104996857	0.2990035987063765	0.2892567507235162	-144.78660446445429	-20822.882260205224	-137.71503804447275	-19805.862821479328
62.83637685896657	19311.263105414026	19030.430749934196	31294.706670479474	30178.572449442752	37137.5787396068	35591.07059368037	42416.23405892524	40489.36784234274	51004.17796349508	48489.280781121626	0.2994682950772121	0.2897017488069268	-143.8993557661306	-20819.97649420984	-136.86477022426698	-19802.179675125517
63.21499763936286	19257.10147955054	18978.61292253526	31239.590546034713	30126.18965304396	37083.264093259524	35539.41236089043	42362.22408752877	40437.961882632735	50949.09494866704	48436.854730188345	0.2999367454149154	0.29015033014266806	-143.01036343003943	-20816.02593671251	-136.01280736141052	-19797.486365357414
63.59589980042612	19202.834596075725	18926.696386836385	31184.436296381442	30073.77427615303	37028.96111779077	35487.767691700996	42308.268973907136	40386.60933794936	50894.12621034385	48384.53724877344	0.3004089864185033	0.2906025296205949	-142.11971297053242	-20811.029095370322	-135.15923098727944	-19791.78130473662
63.979097088622495	19148.4632064121	18874.681888874682	31129.245813816244	30021.328180573735	36974.672544865236	35436.139227807325	42254.37220466765	40335.31354811462	50839.27634530573	48332.33270824571	0.3008850552321221	0.2910583825522202	-141.2274890827175	-20804.98451879341	-134.30412184563465	-19785.06294225529
64.36460333324754	19093.988052861074	18822.570165717058	31074.02098643169	29968.853224688577	36920.40110988047	35384.52961490373	42200.53727746027	40284.07786369459	50784.5499712382	48280.24549985925	0.30136498945161666	0.29151792467692744	-140.33377564464172	-20797.89079653565	-133.44755989447003	-19777.3297632616
64.75243244692527	19039.409868413713	18770.361945268294	31018.763697903498	29916.35126326322	36866.14955186084	35332.94150258888	42146.76770097645	40232.905646001236	50729.951726865256	48228.280034879564	0.30184882713120936	0.2919811921682805	-139.43865571812785	-20789.746558888815	-132.58962430747488	-19768.580289308913
65.14259842611021	18984.729376560663	18718.057946078585	30963.475827275273	29863.82414724945	36811.92061335102	35281.37754427161	42093.06699494961	40181.800267097206	50675.48627208695	48176.440744714935	0.30233660679029695	0.2924482216404562	-138.54221155144478	-20780.550476923585	-131.73039347567828	-19758.813078016974
65.53511535159264	18929.947291101587	18665.658877150145	30908.15924874137	29811.273723586288	36757.717040309704	35229.84039707688	42039.43869015811	40130.7651098023	50621.15828812239	48124.73208105263	0.30282836742036556	0.292919050154773	-137.64452458098094	-20770.301262385212	-130.86994500929723	-19748.026722962968
65.92999738900669	18875.06431595432	18613.16543774331	30852.815831427968	29758.701834999552	36703.54158200364	35178.33272175221	41985.88632843114	40079.80356770286	50566.97247765832	48073.158516000505	0.3033241484920327	0.2933937152263429	-136.74567543273588	-20758.997667527758	-130.00835573919903	-19736.219853486866
66.32725878934137	18820.081144963788	18560.578317182095	30797.447439172465	29706.11031979988	36649.39699090225	35126.857182574655	41932.41346265675	40028.919045163944	50512.933565003834	48021.72454223419	0.3038239899621922	0.293872254830839	-135.84574392525246	-20746.638485189527	-129.14570171951345	-19723.391134683043
66.72691388945532	18764.998461709874	18507.898194658585	30742.055930299914	29653.5010116782	36595.28602257124	35075.41644725727	41879.02365679203	39978.1149573428	50459.04629624924	47970.43467314861	0.30432793228130683	0.29435470741137654	-134.94480907099933	-20733.222548578866	-128.2820582289205	-19709.539267136715
67.12897711259382	18709.816939316006	18455.12573903755	30686.643157398947	29600.87573950075	36541.2114355683	35024.01318685738	41825.7204858774	39927.39473020709	50405.31543943306	47919.29344301697	0.30483601640081237	0.29484111188552553	-134.04294907858275	-20718.748731215484	-127.41749977264408	-19694.662986814044
67.53346296890952	18654.5372402564	18402.261608659635	30631.210967094095	29548.236327100876	36487.17599133711	34972.65007568376	41772.50753605193	39876.76180055298	50351.74578471272	47868.30540715343	0.3053482837806641	0.29533150765241706	-133.1402413559481	-20703.215946983546	-126.5521000855515	-19678.761065052822
67.94038605598601	18599.16001616359	18349.306451144417	30575.76119981687	29495.584593069765	36433.18245410268	34921.329791204895	41719.38840457213	39826.21961602858	50298.34214454255	47817.47514208252	0.3058647763970011	0.2958259346000231	-132.23676251153665	-20686.623149886727	-125.68593213311397	-19661.832308261655
68.3497610593647	18543.685907635616	18296.26090319287	30520.295689574556	29442.922350545174	36379.233590766686	34870.05501395767	41666.366699833794	39775.771635158264	50245.109353857886	47766.80724571468	0.30638553674996033	0.29632443311251133	-131.33258835711604	-20668.969334017485	-124.81906811408408	-19643.87555783242
68.7616027530747	18488.115544042925	18243.125590389234	30464.816263716737	29390.251406998053	36325.33217080293	34818.828427456174	41613.44604139631	39725.421327370976	50192.052270265245	47716.306337527254	0.3069106078716181	0.2968270440777722	-130.42779391107615	-20650.253533624113	-123.95157946320978	-19624.889690090902
69.17592600016614	18432.449543334824	18189.90112700219	30409.32474269903	29337.573564017017	36271.480966152376	34767.65271810061	41560.63006000929	39675.1721730303	50139.17577423821	47665.97705875148	0.3074400333340778	0.29733380889505273	-129.52245340029185	-20630.474822928198	-123.08353685365728	-19604.873616146855
69.59274575324658	18376.688511846245	18136.58811578572	30353.822939845442	29284.890617090878	36217.682751119515	34716.53057508685	41507.92239764334	39625.02766346812	50086.48476932134	47615.82407256592	0.30797385725769877	0.2978447694827402	-128.6166402624076	-20609.632315989584	-122.21501019868447	-19583.826281649992
70.01207705502031	18320.833044104103	18083.18714777967	30298.312661107797	29232.204355389567	36163.94030226813	34665.46469031671	41455.32670752308	39574.991301021364	50033.98418233975	47565.85206429697	0.3085121243194714	0.29835996828627265	-127.71042714954092	-20587.725166811608	-121.34606865482783	-19561.74666676484
70.43393503883172	18264.883722633433	18029.69880210941	30242.795704822558	29179.516561541932	36110.25639831712	34614.45775830753	41402.84665416288	39525.066599071135	49981.678963615326	47516.06574162432	0.3090548797615412	0.2988794482862079	-126.80388593081443	-20564.752569225617	-120.47678062483465	-19538.633786087856
70.85833492921113	18208.84111776362	17976.12364578537	30187.273861465517	29126.829011412046	36056.63382003682	34563.51247610294	41350.4859134062	39475.257082084856	49929.57408719037	47466.46983479417	0.30960216939988555	0.29940325300640863	-125.89708769513527	-20540.71375682205	-119.60721375967842	-19514.48668842297
71.2852920424243	18152.70578743464	17922.462233502145	30131.748913403826	29074.143473873035	36003.07535014525	34512.6315431836	41298.24817246803	39425.56628566218	49877.67455105806	47417.06909683868	0.3101540396331492	0.2999314265224031	-124.99010275401088	-20515.608002880588	-118.73743496161478	-19489.304456702434
71.71482178702524	18096.478277003218	17868.715107437227	30076.222634645466	29021.461710578686	35949.583773204744	34461.81766137838	41246.13712998027	39375.99775658383	49825.98537740038	47367.868303802694	0.3107105374516289	0.30046401346988577	-124.08300064492505	-20489.4346203804	-117.86751038714283	-19463.086207897402
72.14693966441222	18040.159119049025	17814.88279704929	30020.696790585873	28968.785475732402	35896.1618755182	34411.07353477558	41194.15649604027	39326.55505286267	49774.511612832684	47318.87225497665	0.31127171044642765	0.3010010590533533	-123.17585013472126	-20462.192961992696	-116.997505450061	-19435.831092919223
72.58166126938723	17983.74883318093	17760.965818876208	29965.1731377519	28916.11651585395	35842.812445025695	34360.401869634596	41142.30999226271	39277.241743799204	49723.25832865637	47270.08577313723	0.31183760681876915	0.3015426090549225	-122.26871922231658	-20433.882419976406	-116.12748482405732	-19407.538296448067
73.01900229071879	17927.247925843556	17706.964676332944	29909.65342354317	28863.456569543818	35789.53827120131	34309.80537429804	41090.60135183527	39228.061410040165	49672.23062111895	47221.513704795274	0.31240827538948857	0.302088709843298	-121.36167514232511	-20404.50242621079	-115.25751244608546	-19378.207036893815
73.45897851170821	17870.65689012374	17652.879859508874	29854.139385970193	28810.807367244557	35736.34214494956	34259.286759103634	41039.03431957664	39179.01764363932	49621.4336116816	47173.16092045043	0.3129837656086789	0.30263940838288605	-120.4547843686596	-20374.052452200092	-114.38765151971165	-19347.836566310376
73.90160581075892	17813.976205557454	17598.711844965193	29798.632753389797	28758.17063099999	35683.226858502196	34208.84873629676	40987.61265199897	39130.114048123265	49570.872447294874	47125.032314853896	0.31356412756553126	0.30319475224310277	-119.54811261731084	-20342.532008982264	-113.51796451759583	-19316.42617020104
74.34690016194996	17757.206337936954	17544.461095532097	29743.13524423767	28705.54807421166	35630.19520531517	34158.494019943384	40936.34011737348	39081.35423855983	49520.55230068274	47077.13280727913	0.3141494119983394	0.30375478960782837	-118.64172485064046	-20309.940647223964	-112.6485131858135	-19283.975167599507
74.79487763561212	17700.347739118006	17490.12806010543	29687.64856675726	28652.94140139181	35577.24997996481	34108.22532584213	40885.22049579889	39032.74184162917	49470.478370633704	47029.467341798634	0.314739670304689	0.30431956928503967	-117.7356852807934	-20276.277957208455	-111.77935854648968	-19250.48291085381
75.24555439890803	17643.400846827866	17435.713173444008	29632.174418726205	28600.352307914934	35524.39397804496	34058.04537143842	40834.25757927479	38984.28049570085	49420.65588230175	46982.040887571544	0.31533495455184335	0.30488914071663165	-116.83005737324129	-20241.543568837456	-110.91056090131315	-19215.948785589077
75.6989467164156	17586.366084473295	17381.216855966	29576.71448717888	28547.782479764795	35471.62999606312	34007.95687573667	40783.45517177713	38935.97385091128	49371.09008751433	46934.85843913619	0.3159353174873004	0.30546355398839165	-115.924903851017	-20205.737151714973	-110.0421798358584	-19180.372210762464
76.15507095071504	17529.243860949322	17326.639513545822	29521.270448126026	28495.233593279587	35418.96083133715	33957.96255921417	40732.81708933866	38887.82556924724	49321.78626508999	46887.92501671304	0.31654081254956384	0.3060428598401797	-115.02028669789433	-20168.858415088616	-109.1742742219576	-19143.752638409846
76.61394356297929	17472.03457044853	17271.98153731109	29465.84396627099	28442.70731489381	35366.38928189167	33908.065143734595	40682.34716013251	38839.83932463259	49272.74972116467	46841.24566651548	0.31715149387909386	0.3066271096762924	-114.11626716315368	-20130.90710803494	-108.30690222248086	-19106.089553780854
77.07558111356816	17414.7385922706	17217.243303439118	29410.436694721837	28390.205300876405	35313.918146353855	33858.2673524612	40632.04922455925	38792.01880301766	49223.98578952607	46794.82546106834	0.31776741632947453	0.30721635557600774	-113.21290576529282	-20091.883019472472	-107.44012129464681	-19067.382475234568
77.54000026262605	17357.356290633015	17162.425172954165	29355.05027470079	28337.72919706653	35261.55022384976	33808.57190977085	40581.92713533838	38744.36770247378	49175.499831958514	46748.66949953641	0.3183886354787686	0.3078106503043294	-112.31026229564304	-20051.785978137515	-106.57398819334776	-19027.630954116583
78.00721777068286	17299.88801448222	17107.527491524557	29299.686335249477	28285.280638605644	35209.288313900186	33758.98154116787	40531.98475760382	38696.8897332914	49127.29723859638	46702.78290806118	0.31901520764110347	0.3084100473229374	-111.4083958233532	-20010.61585282907	-105.70855897592264	-18986.834574897774
78.47725049925933	17242.334097305422	17052.55058925984	29244.346492930195	28232.861249665864	35157.13521631582	33709.49897319738	40482.22596900263	38649.588618081216	49079.38342828678	46657.17084010621	0.3196471898784612	0.30901460080132764	-110.50736469971162	-19968.37255251687	-104.84388900610793	-18944.992955166847
78.95011541147531	17184.694856943403	16997.494780508405	29189.032351523576	28180.47264317512	35105.09373109245	33660.12693335907	40432.654659798	38602.46809188014	49031.763848962066	46611.83847681212	0.3202846400126825	0.30962436562817114	-109.60722656212602	-19925.05602638237	-103.98003295759554	-18902.105745551176
79.42582957266194	17126.97059540433	16942.360363655444	29133.745501722293	28128.116420538852	35053.16665830592	33610.868150021095	40383.274732976555	38555.53190226115	48984.44397802242	46566.791027361105	0.32092761663770153	0.3102393974228766	-108.70803833816899	-19880.666263896972	-103.11704481820198	-18858.172629727982
79.90441015097758	17069.161598678627	16887.147620921307	29078.487520820938	28075.79417135797	35001.35679800696	33561.72535233372	40334.09010436	38508.783809447305	48937.429322728836	46522.033729350915	0.3215761791320038	0.31085975254737236	-107.80985625107132	-19835.203295138665	-102.25497789432848	-18813.193324522115
80.38587441802741	17011.26813655444	16831.85681816014	29023.259972400756	28023.507473142752	34949.66695011447	33512.7012701427	40285.1047027201	38462.227586429675	48890.725420604664	46477.571849178166	0.3222303876713325	0.31148548811811355	-106.91273582403664	-19788.667190896347	-101.39388481537753	-18767.167579951696
80.87023974948666	16953.29046243493	16776.488204659163	28968.064406011294	27971.257891023153	34898.09991430981	33463.798633902705	40236.322469898274	38415.86701908929	48844.33783984958	46433.41068243195	0.3228903032415952	0.31211666201829624	-106.01673188449786	-19741.058062800206	-100.53381753794383	-18720.095179278404
81.35752362572781	16895.22881315623	16721.042012938393	28912.902356846702	27919.046977454884	34846.65848992939	33415.02017459041	40187.74736093003	38369.70590632382	48798.27217976253	46389.55555429713	0.3235559876520652	0.31275333291032603	-105.12189856970508	-19692.3760636542	-99.67482735045633	-18671.975939106196
81.8477436324513	16837.083408807066	16665.51845855106	28857.775345417947	27866.876271921534	34795.34547585724	33366.36862361746	40139.38334417253	38323.74806017821	48752.53407117625	46346.01181996825	0.3242275035487815	0.31339556024850324	-104.22828933062556	-19642.62138749007	-98.81696487712179	-18622.809709371068
82.34091746132043	16778.85445254985	16609.917739884982	28802.6848772206	27814.74730063281	34744.163670417314	33317.84671274355	40091.23440143809	38277.99730598027	48707.129176903065	46302.78486507417	0.3249049144282338	0.31404340429195365	-103.33595693785901	-19591.79426999297	-97.96028008334542	-18572.596373600885
82.83706291059936	16720.54213044279	16554.2400379641	28747.632442396975	27762.66157621748	34693.11587126386	33269.45717398808	40043.3045281303	38232.45748247953	48662.06319219028	46259.88010611213	0.3255882846512923	0.3146969261178063	-102.44495348635974	-19539.894988707267	-97.10482228016917	-18521.33584899828
83.33619788579601	16662.146611264212	16498.48551625152	28692.619515394486	27710.620597413024	34642.204875272604	33221.20273954279	39995.5977333864	38187.13244199186	48617.34184518908	46217.302990894124	0.326277679457404	0.31535618763461487	-101.55533040001319	-19486.923863218166	-96.25064012843359	-18469.028086467646
83.83834040030794	16603.668046338265	16442.654320453174	28637.647554618303	27658.62584875006	34591.43347843018	33173.08614168323	39948.11804022318	38142.02605054776	48572.97089743353	46175.0589990036	0.3269731649790583	0.31602125159603156	-100.66713843778416	-19432.881255653687	-95.39778164450763	-18415.673070958816
84.34350857607244	16545.10656936237	16386.746578322465	28582.71800207888	27606.67880023209	34540.80447572277	33125.11011267969	39900.86948568765	38097.14218804596	48528.956144331656	46133.153642263074	0.32767480825653045	0.31669218161476576	-99.78042769875174	-19377.767570965923	-94.54629420503989	-18361.270821610466
84.85172064422062	16486.462296236667	16330.762399466026	28527.83228303429	27554.780907010514	34490.32066102396	33077.277384707864	39853.85612101193	38052.484748410534	48485.303415668604	46091.592465213704	0.32838267725288783	0.3173690421767685	-98.89524762712972	-19321.583257219754	-93.6962245515424	-18305.821391876787
85.36299494573534	16427.735324895646	16274.701875150928	28472.991805627444	27502.93360905499	34439.98482698193	33029.59068975911	39807.08201177471	38008.05763975423	48442.018576122544	46050.38104560663	0.3290968408693259	0.31805189865572187	-98.01164701789821	-19264.328806024045	-92.84761879563303	-18249.32486979477
85.87734993211305	16368.925735141673	16218.56507811287	28418.197960517256	27451.13833081833	34389.799764905074	32982.05275954974	39760.55123806497	37963.86478454569	48399.10752579232	46009.52499490583	0.32981736896074126	0.3187408173277955	-97.12967402287177	-19206.004753037356	-92.00052242469974	-18191.781378325075
86.39480416602983	16310.033588480783	16162.352062365788	28363.452120504204	27399.39648089612	34339.76826464651	32934.66632542952	39714.26789465186	37919.91011978094	48356.57620073778	45969.02995880284	0.3305443323516411	0.31943586538667074	-96.2493761556907	-19146.61167828832	-91.15498030648814	-18133.19107549824
86.91537632201124	16251.058927961147	16106.062863013261	28308.7556401505	27347.70945168162	34289.893114488055	32887.43411829014	39668.23609116029	37876.19759716175	48314.43057353408	45928.90161774497	0.33127780285235764	0.32013711095888675	-95.37080029803838	-19086.150206745602	-90.31103669489312	-18073.55415481236
87.43908518710603	16192.001778013568	16049.69749606099	28254.109855393373	27296.078619014163	34240.17710102175	32840.35886847172	39622.45995224928	37832.73118327662	48272.6766538375	45889.145687474294	0.33201785327555056	0.32084462311945494	-94.4939927055093	-19024.62100884039	-89.4687352354158	-18012.870845568366
87.9659496615646	16132.862144295046	15993.255958231452	28199.516083152987	27244.50534182279	34190.62300903113	32793.443305669454	39576.943617797326	37789.5148597881	48231.32048896614	45849.76791958103	0.3327645574530508	0.3215584719077745	-93.61899901320066	-18962.024800930172	-88.62811897034044	-17951.141413162462
88.4959887595208	16073.640013534854	15936.738226780064	28144.975620933525	27192.990961763553	34141.23362137028	32746.69015883862	39531.691243091715	37746.5526236252	48190.36816449342	45810.774102068965	0.3335179902530182	0.32227872834388255	-92.74586424198424	-18898.362345928326	-87.78923034457694	-17888.366159516387
89.0292216096782	16014.335353383725	15880.144259313496	28090.489746418127	27141.536802851166	34092.01171884187	32700.10215609901	39486.70699902375	37703.84848718085	48149.825804856126	45772.170059934855	0.33427822759744025	0.3230054644449992	-91.87463280474549	-18833.63445393648	-86.95211121136526	-17824.545423502102
89.56566745600044	15954.948112265834	15823.473993609787	28036.059717056636	27090.144171084128	34042.960080072895	32653.682024637656	39441.99507228807	37661.40647851368	48109.6995739757	45733.96165576037	0.33504534647995887	0.32373875324238743	-91.00534851256089	-18767.84198289737	-86.11680283811802	-17759.67958141025
90.1053456584057	15895.478219234292	15766.72734744086	27981.686769647036	27038.814354063943	33994.081481389294	32607.432490610878	39397.55966558806	37619.23064155645	48069.995675894956	45696.15479031881	0.3358194249840478	0.32447866879856546	-90.13805458063507	-18700.985839190893	-85.28334591191015	-17693.769047345966
90.6482756934654	15835.925583829914	15709.904218397312	27927.37211990973	26987.548620607788	33945.37869668858	32561.356279044918	39353.404997847036	37577.32503632879	48030.72035542925	45658.75540319546	0.3366005423015631	0.3252252862248285	-89.27279363555863	-18633.06697854586	-84.45178054591088	-17626.81427385006
91.19447715510712	15776.290095943223	15653.004483715473	27873.11696205393	26936.3482203542	33896.85449730974	32515.456113734745	39309.535304422745	37535.69373915569	47991.879898831525	45621.76947342181	0.3373887787516237	0.32597868169913996	-88.40960772097242	-18564.086406633258	-83.62214628539004	-17558.815752448514
91.74396975532183	15716.571625680845	15596.028000107222	27818.92246833805	26885.214383362283	33848.511651902685	32469.734717141822	39265.954837329875	37494.34084289178	47953.480634475	45585.20302012477	0.33818421579988045	0.3267389324843667	-87.54853830451248	-18494.045179938897	-82.79448211342242	-17489.774014132097
92.29677332487483	15656.770023235002	15538.97460359267	27764.789788620925	26834.14831970404	33800.3529262937	32424.194810290435	39222.66786546589	37453.27045714993	47915.52893354865	45549.06210319109	0.33898693607816577	0.3275061169468334	-86.68962628493682	-18422.944406726398	-81.96882645730147	-17419.689630047418
92.85290781402206	15596.885118757595	15481.844109335423	27710.720049906275	26783.15121904906	33752.381083349814	32378.83911266181	39179.67867484362	37412.48670853746	47878.031210770474	45513.35282394604	0.3397970234045215	0.32828031457532314	-85.8329119982991	-18350.78524778597	-81.14521719542245	-17348.563212262467
93.41239329322968	15536.916722238357	15424.636311480937	27656.714355878838	26732.224250241845	33704.5988828403	32333.670342086465	39136.99156882892	37371.99374089529	47840.99392511619	45478.081325847554	0.34061456280362157	0.32906160600036816	-84.97843522523544	-18277.568917479366	-80.32369166303397	-17276.395414349623
93.97524995389855	15476.864623387486	15367.350982998478	27602.77378643227	26681.36856087211	33657.00908129568	32288.691214635302	39094.61086838431	37331.795715545515	47804.42358056437	45443.253795196986	0.3414396405276083	0.329850073013983	-84.12623519775661	-18203.296684694476	-79.50428665864092	-17203.186932106502
94.54149810909283	15416.728591522924	15309.98787552608	27548.89939718879	26630.58527683679	33609.61443186419	32243.90444450817	39052.540912317905	37291.896811542974	47768.32672685863	45408.87646186509	0.34227234407732104	0.3306457985897559	-83.27635060695684	-18127.96987400856	-78.68703845149503	-17128.93850454036
95.11115819427312	15356.508375462296	15252.546719218972	27495.092219009628	26579.875501893755	33562.41768416474	32199.31274391987	39010.786057537785	37252.301225932715	47732.70996028594	45374.9556000337	0.34311276222396325	0.3314488669033538	-82.42881960947489	-18051.589866646565	-77.87198278736105	-17053.650914511643
95.68425076803395	15296.203703420466	15195.027222602452	27441.35325749777	26529.240317208452	33515.42158413837	32154.918822985284	38969.35067931398	37213.01317401462	47697.57992447431	45341.49752895594	0.34396098503120115	0.3322593633534254	-81.58367983523203	-17974.158101725392	-77.05915489570543	-16977.324989712797
96.26079651284576	15235.814282911617	15137.429072427694	27387.683492490134	26478.68078089053	33468.6288738947	32110.72538960032	38928.23917154346	37174.036889612515	47662.94331120563	45308.508613730846	0.34481710387768166	0.3330773745829449	-80.74096839530102	-17895.67607756518	-76.24858949706686	-16899.961603707634
96.84081623580131	15175.339800657412	15079.751933532509	27334.083877541492	26428.19792752301	33422.042291556536	32066.735149321645	38887.45594702327	37135.37662534971	47628.80686124851	45275.995266097	0.3456812114800215	0.33390298850094197	-79.90072188870545	-17816.145352806896	-75.44032080926627	-16821.56167674344
97.42433086936633	15114.779922500853	15021.995448706146	27280.555339398514	26377.792767682116	33375.66457110058	32022.95080524331	38847.00543772892	37097.036652931216	47595.177365208816	45243.96394524319	0.3465534019162453	0.3347362943047077	-79.06297641043784	-17735.56754782982	-74.63438255479196	-16742.12617687974
98.01136147213543	15054.134293325924	14964.1592385587	27227.098777463958	26327.466287448075	33329.49844219453	31979.375057870697	38806.89209509868	37059.021263431634	47562.061664399145	45212.42115863704	0.3474337706496933	0.3355773825024242	-78.22776755923769	-17653.94434615411	-73.83080796824652	-16661.656121112406
98.60192922959182	14993.402536983727	14906.242901395188	27173.71506325088	26277.219447906224	33283.546630030476	31936.01060499116	38767.12039032417	37021.334767588814	47529.466651727314	45181.373462871365	0.3483224145534119	0.33642634493625306	-77.39513044591877	-17571.277496022172	-73.02962980368102	-16580.152576573193
99.1960554548718	14932.584256224825	14848.246013094782	27120.405039826004	26227.053184638797	33237.81185515385	31892.860141541827	38727.69481464635	36983.98149610432	47497.39927260358	45150.82746452965	0.3492194319350333	0.3372832748058918	-76.56509970090337	-17487.568811817095	-72.23088034178	-16497.616661668755
99.79376158953411	14871.67903263882	14790.168126995262	27067.169521243533	26176.968407206798	33192.29683328932	31849.92635947422	38688.619879658996	36946.96579995023	47465.86652586941	45120.789821070386	0.3501249225621543	0.3381482666926086	-75.73770948212768	-17402.82017563749	-71.43459139737752	-16414.049547377042
100.39506920433367	14810.686426600765	14732.008773782994	27014.009291967308	26126.96599862172	33147.004275161555	31807.211947615328	38649.90011761747	36910.29205068201	47434.87546474524	45091.26724173076	0.3510389876882306	0.3390214165837551	-74.91299348413668	-17317.0335391704	-70.6407943274462	-16329.4524586685
101.00000000000001	14749.605977224805	14673.767461388496	26960.925106281862	26077.046814806556	33101.93688631136	31764.71959152481	38611.54008175364	36873.964640757804	47404.433197798746	45062.26648844944	0.35196173007899295	0.3399028218977884	-74.50007368288878	-17273.880969230897	-70.24333427051353	-16286.896577250456
