# Supplementary material for: White matter micro- and macrostructure brain charts for the human lifespan
Source: Nature. 2026 May 13;655(8124):979–89. doi: 10.1038/s41586-026-10454-2 (PMC13391363; doi:10.1038/s41586-026-10454-2)
Supplement: Supplementary file 12 — Centiles trajectories of brain charts. SDT.T9.1–5 contain the brain charts for the global metrics; SDT.T9.6–509 contain the brain charts for the tract-specific metrics (unnormalized); and SDT.T9.510–1157 contain the brain charts for the tract-specific macrostructural metrics (normalized). Included in each table are the male and female centile trajectories for the 2.5th, 25th, 50th, 75th and 97.5th percentiles; the interquartile range normalized by the 50th centile; and the derivatives of the 50th centiles with respect to both age and log(age). Charts are sampled in logarithmically spaced intervals. Age is reported in years, while centile trajectory values are reported in metric-specific units: diffusivities in mm2 s−1, volume in mm3, surface area in mm2, average length in mm, and FA is dimensionless (unitless). [file 41586_2026_10454_MOESM12_ESM.zip › plotted_curves/SDT.T9.110-CG_right_volume_curve_metrics.csv]

ages	male_0.025th_percentile	female_0.025th_percentile	male_0.25th_percentile	female_0.25th_percentile	male_0.5th_percentile	female_0.5th_percentile	male_0.75th_percentile	female_0.75th_percentile	male_0.975th_percentile	female_0.975th_percentile	male_normalized_quantile_range	fwmale_normalized_quantile_range	male_median_centile_d_age	male_median_centile_d_log_age	female_median_centile_d_age	female_median_centile_d_log_age
0.25	7955.468210463805	7564.148089401736	10208.83420666921	9631.936168162038	11309.90967633028	10642.918185909237	12346.912384275425	11596.19188595994	14152.97863144016	13259.600847066822	0.18904467310475964	0.18455988136773344	8696.120685775995	5020.955865455005	8183.27499769301	4724.849629272543
0.25150637576242696	7964.682575555491	7572.909210777023	10220.6585184962	9643.092291838522	11323.009301758473	10655.245273023036	12361.213111417774	11609.623096202555	14169.371223131218	13274.958689979298	0.1890446731849936	0.1845598814457043	8681.433214771096	5027.5257228123955	8169.453706785571	4731.032035390614
0.2530218281966045	7973.92105438599	7581.693259765751	10232.513774241566	9654.277610802626	11336.14320857563	10667.604619812708	12375.551263208308	11623.089455589232	14185.806713837343	13290.356723994255	0.18904467326643903	0.18455988152485278	8651.995907863602	5040.668781691231	8141.7524379850365	4743.399994573789
0.25454641199404576	7983.183659229156	7590.500248038048	10244.39998965612	9665.492139915106	11349.311414231535	10679.996242698957	12389.926858696912	11636.590982011578	14202.28512539516	13305.79496956993	0.1890446733491158	0.1845598816051973	8622.611151445657	5053.818496091757	8114.100620560348	4755.774216776947
0.2560801821758082	7992.470402238406	7599.330187149547	10256.317180336157	9676.735893890916	11362.513936004787	10692.420157941398	12404.339916746585	11650.127693185686	14218.806479427081	13321.273446963862	0.18904467343304332	0.1845598816867579	8593.279192916583	5066.974800505675	8086.498487317935	4768.154640354915
0.25762319409447826	8001.781295447143	7608.183088541753	10268.265361723941	9688.008887299697	11375.750791003353	10704.87638163907	12418.790456034056	11663.699606652688	14235.370797342004	13336.792176233546	0.18904467351824222	0.18455988176955343	8564.000276973471	5080.137629666831	8058.946268525906	4780.5412038904615
0.2591755034361701	8011.116350769221	7617.058963542515	10280.244549108364	9699.311134566371	11389.02199616527	10717.364929731115	12433.278495050543	11677.306739779506	14251.978100336179	13352.351177237275	0.18904467360473223	0.1845598818536041	8534.774645565078	5093.306918523274	8031.444191861898	4792.933846168686
0.2607371662225343	8020.475579999249	7625.9578233663005	10292.254757625291	9710.642649971494	11402.327568259067	10729.88581799715	12447.804052102216	11690.949109759245	14268.628409393752	13367.950469634596	0.18904467369253444	0.18455988193892978	8505.60253787553	5106.482602225151	8003.9924824126065	4805.332506166073
0.2623082388127803	8029.8589948130475	7634.879679114639	10304.296002258157	9722.003447651816	11415.66752388439	10742.439062057905	12462.367145310887	11704.626733611898	14285.321745287543	13383.590072887115	0.18904467378167006	0.18455988202555143	8476.484190426301	5119.6646161810495	7976.591362732928	4817.737123091938
0.2638887779057103	8039.2666067681375	7643.8245417765365	10316.368297838611	9733.393541600806	11429.041879472741	10755.024677375786	12476.967792614794	11718.339628184951	14302.058128579945	13399.270006259194	0.18904467387215998	0.18455988211348942	8447.419836971443	5132.852895998862	7949.241052801721	4830.147636357462
0.26547884054176485	8048.698427303974	7652.792422228814	10328.471659046787	9744.812945669095	11442.450651287763	10767.642679255372	12491.606011768952	11732.087810153937	14318.837579623332	13414.99028881857	0.18904467396402713	0.18455988220276548	8418.40970852552	5146.047377492767	7921.941770022269	4842.563985569868
0.2670784841050822	8058.154467742482	7661.783331236493	10340.606100412018	9756.261673564955	11455.893855426042	10780.293082843946	12506.281820345977	11745.871296022991	14335.660118561007	13430.750939437014	0.18904467405729275	0.18455988229340028	8389.454033412505	5159.247996719088	7894.693729235325	4854.986110544996
0.26868776632556873	8067.63473928839	7670.797279453173	10352.771636313251	9767.739738854796	11469.37150781756	10792.97590313204	12520.99523573662	11759.690102125482	14352.525765327806	13446.551976791021	0.18904467415197954	0.18455988238541668	8360.553037207574	5172.454689929262	7867.497142720502	4867.413951297989
0.2703067452809827	8077.139253029632	7679.834277421412	10364.968280979569	9779.247154963623	11482.883624226264	10805.691154953942	12535.746275150388	11773.544244624525	14369.434539650814	13462.393419362432	0.18904467424811075	0.18455988247883648	8331.706942783669	5185.667393601034	7840.352220206987	4879.847448054468
0.2719354793990299	8086.668019937769	7688.894335573111	10377.19604849072	9790.783935175556	11496.43022025068	10818.438852988278	12550.534955616182	11787.433739513635	14386.386461050097	13478.275285439153	0.18904467434570943	0.1845598825736824	8302.915970271919	5198.886044408195	7813.259168841876	4892.286541219568
0.27357402745947257	8096.221050868275	7697.977464229803	10389.454952777507	9802.35009263418	11510.011311324319	10831.219011758378	12565.361293982769	11801.358602617136	14403.381548839237	13494.19759311563	0.18904467444479917	0.1845598826699775	8274.180337091442	5212.1105792378075	7786.218193222303	4904.731171404244
0.2752224485962505	8105.798356561054	7707.0836736031315	10401.745007622421	9813.945640343154	11523.626912716389	10844.031645632973	12580.225306919554	11815.318849590893	14420.41982212623	13510.160360293701	0.18904467454540438	0.18455988276774501	8245.500257982872	5225.340935206041	7759.229495427106	4917.1812794334255
0.27688080229961526	8115.399947640752	7716.21297379515	10414.066226660076	9825.570591166608	11537.27703953227	10856.876768826618	12595.127010917096	11829.314495922801	14437.501299814057	13526.163604683135	0.18904467464754948	0.1845598828670091	8216.875944931991	5238.577049606945	7732.293274937198	4929.636806298047
0.2785491484182772	8125.025834617091	7725.36537479865	10426.418623377609	9837.224957829541	11550.961706713972	10869.754395400138	12610.0664222876	11843.345556933253	14454.626000601273	13542.20734380218	0.18904467475125908	0.18455988296779377	8188.307607232593	5251.818859946914	7705.409728706814	4942.097693191376
0.28022754716156506	8134.676027885331	7734.540886497578	10438.802211115279	9848.908752918367	11564.680929040784	10882.664539261232	12625.043557165642	11857.412047775799	14471.793942982815	13558.291594978307	0.18904467485655896	0.18455988307012344	8159.7954514902085	5265.0663039465435	7678.579051154666	4954.563881505048
0.2819160591015993	8144.350537726576	7743.73951866735	10451.217003066882	9860.621988881312	11578.434721129743	10895.607214164913	12640.058431508663	11871.513983437637	14489.00514525059	13574.416375348786	0.18904467496347463	0.18455988317402358	8131.339681582525	5278.3193195038475	7651.801434142049	4967.03531280579
0.28361474517547763	8154.0493743081315	7752.961280975198	10463.663012280182	9872.364678028842	11592.223097436095	10908.582433713971	12655.111061097497	11885.651378740109	14506.25962549406	13590.58170186123	0.1890446750720324	0.1845598832795195	8102.940498711076	5291.577844731975	7625.077066988684	4979.511928844964
0.2853236666874746	8163.772547683936	7762.2061829805	10476.140251657474	9884.136832534112	11606.04607225395	10921.590211359482	12670.201461537052	11899.824248339253	14523.557401601032	13606.787591274257	0.1890446751822587	0.18455988338663692	8074.598101374228	5304.841817928944	7598.406136495061	4991.993671565084
0.2870428853112538	8173.520067794798	7771.474234135153	10488.648733955897	9895.938464433415	11619.903659716598	10934.630560401292	12685.329648256684	11914.03260672634	14540.898491258093	13623.03406015808	0.18904467529418076	0.18455988349540198	8046.312685378827	5318.11117758695	7571.788826932199	5004.4804830926005
0.28877246309209376	8183.291944468875	7780.765443783896	10501.188471788033	9907.769585626598	11633.79587379719	10947.703493988494	12700.49563651093	11928.276468228387	14558.282911951444	13639.321124895092	0.18904467540782618	0.18455988360584222	8018.084443875123	5331.385862403084	7545.225320044905	5016.972305731382
0.2905124624491269	8193.088187421954	7790.079821164634	10513.759477622292	9919.630207877492	11647.722728309154	10960.80902511988	12715.699441379964	11942.555847008649	14575.710680967411	13655.648801680456	0.18904467552322282	0.18455988371798426	7989.913567307405	5344.665811247658	7518.7157950499095	5029.46908195829
0.29226294617759224	8202.908806257794	7799.417375408759	10526.361763783318	9931.520342814292	11661.684236906658	10973.947166644382	12730.94107777009	11956.870757067103	14593.181815393038	13672.017106522626	0.18904467564039898	0.18455988383185584	7961.800243440084	5357.950963170733	7492.260428642388	5041.970754421316
0.294023977451102	8212.753810468459	7808.77811554146	10538.995342452445	9943.440001929986	11675.680413085101	10987.117931261537	12746.220560414311	11971.221212240946	14610.696332116708	13688.426055243945	0.18904467575938422	0.18455988394748485	7933.744657373987	5371.2412574118935	7465.859395007137	5054.477265943773
0.29579561982392083	8222.62320943466	7818.1620504820585	10551.660225668122	9955.389196582757	11689.711270181595	11000.321331521922	12761.537903872812	11985.607226205091	14628.254247828721	13704.875663481178	0.18904467588020762	0.18455988406490018	7905.746991591994	5384.53663342027	7439.512865849305	5066.988559534308
0.29757793723326015	8232.517012426199	7827.569189044379	10564.356425326489	9967.367937996456	11703.776821375597	11013.557379827702	12776.893122533673	12000.028812472738	14645.855579022109	13721.3659466862	0.1890446760028986	0.18455988418413097	7877.807425837964	5397.83703077212	7413.221010332927	5079.504578346387
0.29937099400158496	8242.43522860198	7836.999539936895	10577.083953181382	9979.376237260803	11717.877079688918	11026.826088432825	12792.286230612894	12014.4859843956	14663.500341992642	13737.896920126235	0.18904467612748846	0.18455988430520667	7849.926137251779	5411.142389248591	7386.983995145187	5092.025265708566
0.3011748548389356	8252.377867010751	7846.453111763235	10589.84282084531	9991.414105332025	11732.012057986803	11040.127469443747	12807.717242155542	12028.978755164691	14681.188552840165	13754.468598884767	0.18904467625400795	0.1845598844281576	7822.103300339077	5424.452648814768	7360.801984489895	5104.550565119367
0.30298958484526295	8262.344936591044	7855.929913022323	10602.63303978934	10003.481553033025	11746.1817689778	11053.461534819597	12823.186171035624	12043.50713781051	14698.920227468458	13771.080997861736	0.18904467638248765	0.18455988455301386	7794.339086909313	5437.767749569844	7334.675140065141	5117.080420225393
0.30481524951277783	8272.336446171725	7865.429952108763	10615.454621343832	10015.57859105389	11760.386225214586	11066.82829637277	12838.693030957007	12058.071145203674	14716.695381586262	13787.734131774281	0.1890446765129611	0.18455988467980697	7766.63366620196	5451.087631822098	7308.603621114045	5129.614774843678
0.3066519147283146	8282.352404472202	7874.9532373131	10628.307576698702	10027.705229952206	11774.625439094249	11080.227765769245	12854.237835453674	12072.67079005528	14734.514030707605	13804.428015157135	0.18904467664545935	0.18455988480856844	7738.987204772886	5464.412236007396	7282.5875843716785	5142.1535729239695
0.3084996467757088	8292.39282010269	7884.499776822054	10641.19191690375	10039.861480153366	11788.899422858654	11093.65995452894	12869.820597890186	12087.306084917283	14752.376190152305	13821.162662363076	0.18904467678001638	0.18455988493933034	7711.399866583291	5477.741502744611	7256.627184131183	5154.696758589242
0.31035851233818973	8302.457701564623	7894.069578718915	10654.107652869201	10052.047351951076	11803.208188595041	11107.124874026267	12885.441331462294	12101.977042183109	14770.281875046685	13837.938087563607	0.18904467691666577	0.18455988507212537	7683.87181297224	5491.075372803025	7230.722572219092	5167.244276102632
0.3122285785007863	8312.547057250786	7903.662650983673	10667.054795365873	10064.262855507512	11817.551748236214	11120.622535490316	12901.100049197157	12116.683674087837	14788.231100323826	13854.754304749185	0.18904467705544156	0.184559885206987	7656.403202665504	5504.413787106983	7204.873897998128	5179.796069870237
0.3141099127527488	8322.660895445752	7913.279001493429	10680.033355025733	10076.508000853843	11831.930113561153	11134.152950005413	12916.796763954013	12131.425992708835	14806.22388072433	13871.611327729937	0.18904467719637866	0.18455988534394918	7628.994191811886	5517.756686751265	7179.08130840864	5192.352084462997
0.31600258298998396	8332.799224326076	7922.918638022575	10693.04334234215	10088.782797890479	11846.343296195299	11147.71612851141	12932.531488424482	12146.204009966046	14824.260230796666	13888.509170135989	0.1890446773395121	0.1845598854830457	7601.6449339329265	5531.1040129545145	7153.344947919715	5204.912264564075
0.3179066575175057	8342.962051960545	7932.581568243044	10706.08476767021	10101.087256387364	11860.791307610909	11161.312081804004	12948.304235132964	12161.017737622362	14842.340164897636	13905.44784541789	0.1890446774848784	0.18455988562431197	7574.355579962023	5544.455707082991	7127.664958563168	5217.476554999594
0.3198222050518999	8353.14938631048	7942.267799724584	10719.157641227119	10113.421385984337	11875.274159127475	11174.94082053514	12964.115016437097	12175.867187284042	14860.463697192887	13922.427366847101	0.18904467763251412	0.18455988576778345	7547.126278288662	5557.811710671522	7102.041479975916	5230.044900751207
0.32174929472380437	8363.361235230048	7951.977339935059	10732.261973092584	10125.785196191522	11889.791861912185	11188.602355213432	12979.963844528242	12190.75237040119	14878.630841657465	13939.447747516526	0.18904467778245615	0.1845598859134963	7519.957174696494	5571.171965369955	7076.474649344571	5242.617246909998
0.32368799608040405	8373.597606466368	7961.7101962405595	10745.397773208964	10138.178696389456	11904.344426980062	11202.296696204314	12995.850731431656	12205.6732982679	14896.841612076047	13956.509000340702	0.18904467793474242	0.1845598860614874	7492.848412401974	5584.536412961781	7050.964601440821	5255.193538692314
0.3256383790879404	8383.8585076599	7971.466375905754	10758.565051381764	10150.601895829548	11918.93186519452	11216.023853730545	13011.775689007089	12220.629982022829	14915.096022043574	13973.61113805642	0.18904467808941133	0.18455988621179437	7465.8001321177	5597.9049954046495	7025.511468673125	5267.773721476551
0.32760051413423674	8394.14394634469	7981.245886094127	10771.763817279945	10163.054803634375	11933.554187267715	11229.783837872532	13027.738728949173	12235.622432649518	14933.39408496574	13990.754173223122	0.18904467824650245	0.1845598863644545	7438.8124719355255	5611.277654728852	7000.115381005686	5280.357740721665
0.3295744720312385	8404.453929948395	7991.048733868059	10784.994080435967	10175.53742879779	11948.211403760579	11243.576658568452	13043.739862787446	12250.650660976564	14951.735814058997	14007.938118223085	0.18904467840605518	0.18455988651950722	7411.885567433666	5624.654333113227	6974.776466010138	5292.945542010944
0.33156032401756863	8414.788465792803	8000.874926189188	10798.25585024645	10188.04978018537	11962.90352508356	11257.40232561476	13059.779101887187	12265.714677678132	14970.121222351507	14025.16298526201	0.18904467856811036	0.18455988667699155	7385.019551707897	5638.034972894937	6949.494848926086	5305.53707107529
0.33355814176109866	8425.147561093883	8010.724469918604	10811.54913597224	10200.59186653469	11977.630561496704	11271.260848666458	13075.85645744946	12280.814493274289	14988.550322683233	14042.428786369404	0.18904467873270883	0.1845598868369475	7358.214555255603	5651.419516472612	6924.270652558189	5318.132273712661
0.33556799736153503	8435.53122296198	8020.597371816906	10824.873946738653	10213.16369645536	11992.3925231099	11285.152237237176	13091.97194051144	12295.950118131059	15007.023127706254	14059.735533398629	0.1890446788998928	0.18455988699941592	7331.470706090797	5664.80790638458	6899.10399737535	5330.731095854193
0.3375899633530214	8445.939458402117	8030.493638544633	10838.23029153588	10225.76527842961	12007.189419883356	11299.076500699792	13108.12556194688	12311.121562461116	15025.539649885346	14077.083238027724	0.18904467906970443	0.18455988716443797	7304.78812974738	5678.200085301418	6873.995001510251	5343.3334835534915
0.3396241127067558	8456.372274314173	8040.413276662283	10851.618179219195	10238.396620812282	12022.021261627817	11313.033648286435	13124.317332466379	12326.328836323786	15044.09990149827	14094.47191175938	0.18904467924218707	0.1845598873320561	7278.166949213017	5691.595995962154	6848.943780700676	5355.939382927492
0.3416705188336247	8466.829677492971	8050.356292630537	10865.037618509077	10251.057731831146	12036.888058004704	11327.023689088828	13140.54726261753	12341.571949625411	15062.703894635943	14111.901565921373	0.18904467941738534	0.18455988750231272	7251.607285026461	5704.995581239462	6823.950448371936	5368.548740214668
0.343729255586852	8477.311674628676	8060.322692810477	10878.48861799173	10263.748619587159	12051.789818526677	11341.046632058575	13156.815362785528	12356.85091211968	15081.35164120314	14129.372211666929	0.18904467959534343	0.18455988767525164	7225.109255247749	5718.398784107063	6799.015115610324	5381.161501744296
0.34580039726466444	8487.818272306755	8070.31248346371	10891.971186119026	10276.469292054619	12066.726552557593	11355.10248600734	13173.121643193124	12372.165733407799	15100.043152918439	14146.883859974934	0.18904467977610703	0.18455988785091673	7198.672975442838	5731.805547615513	6774.137891181279	5393.777613935992
0.3478840186129729	8498.349477008309	8080.325670752575	10905.485331208916	10289.219757081448	12081.698269312948	11369.19125960715	13189.466113901117	12387.51642293885	15118.778441314784	14164.436521650336	0.18904467995972257	0.1845598880293537	7172.298558734823	5745.215814918745	6749.318881532643	5406.39702329319
0.34998019482807	8508.905295110124	8090.3622607402485	10919.031061445517	10302.00002238931	12096.704977859983	11383.312961390524	13205.848784808455	12402.902990009905	15137.557517739595	14182.030207324267	0.18904468014623735	0.1845598882106076	7145.986115799751	5758.629529264756	6724.55819081096	5419.019676409662
0.352089001559344	8519.485732884947	8100.422259390975	10932.608384879468	10314.810095573912	12111.746687118057	11397.467599750818	13222.269665652662	12418.325443766425	15156.380393355277	14199.664927454518	0.189044680335699	0.18455988839472573	7119.735754863825	5772.046633976512	6699.855920862872	5431.645519951824
0.3542105149120084	8530.090796501503	8110.505672570094	10946.217309427922	10327.649984105043	12126.823405858671	11411.655182942253	13238.728766009843	12433.78379320227	15175.247079139206	14217.340692325539	0.18904468052815626	0.18455988858175487	7093.547581724357	5785.467072457075	6675.212171245832	5444.27450066153
0.35634481144984936	8540.720492024771	8120.61250604431	10959.857842874935	10340.519695326899	12141.935142705872	11425.875719080292	13255.22609529514	12449.278047160118	15194.15758588426	14235.05751204892	0.18904468072365888	0.18455988877174315	7067.421699780505	5798.890788207296	6650.627039261628	5456.9065653709695
0.35849196819798806	8551.374825416044	8130.742765481736	10973.529992871536	10353.41923645817	12157.081906136338	11440.129216141719	13271.761662762825	12464.808214331564	15213.111924198929	14252.815396563501	0.1890446809222571	0.18455988896474002	7041.358209988568	5812.317724768538	6626.100619913079	5469.541660952847
0.36065206264566085	8562.053802533032	8140.8964564520165	10987.233766935842	10366.348614592174	12172.263704479523	11454.415681964785	13288.335477506442	12480.374303257271	15232.110104507467	14270.614355635553	0.1890446811240024	0.18455988916079535	7015.357210924383	5825.747825772036	6601.633005949669	5482.179734350182
0.3628251727490157	8572.757429130095	8151.073584426459	11000.96917245337	10379.30783669702	12187.480545917972	11468.735124249422	13304.947548459173	12495.976322327171	15251.152137050323	14288.454398859007	0.18904468132894697	0.18455988935995915	6989.418798781466	5839.181034912821	6577.224287914112	5494.820732598659
0.3650113769339257	8583.48571085824	8161.274154778243	11014.73621667704	10392.296909615898	12202.73243848734	11483.087550557515	13321.597884393848	12511.614279780826	15270.238031884148	14306.335535655851	0.1890446815371434	0.18455988956228359	6963.543067349121	5852.617295927834	6552.874554060865	5507.464602749795
0.36721075409881926	8594.238653265265	8171.498172782275	11028.534906727342	10405.31584006687	12218.019390076593	11497.472968312712	13338.286493923159	12527.288183707165	15289.367798882042	14324.25777527586	0.18904468174864608	0.1845598897678209	6937.730108076241	5866.056552633643	6528.583890425973	5520.111291915178
0.3694233836175272	8605.016261795907	8181.745643615544	11042.36524959255	10418.36463464335	12233.341408428218	11511.891384800927	13355.013385499897	12542.998042045057	15308.541447733814	14342.221126797218	0.18904468196350968	0.18455988997662418	6911.980010037776	5879.498748878948	6504.352380848955	5532.760747273918
0.37164934534214805	8615.818541791836	8192.016572357026	11056.227252128692	10431.443299813953	12248.698501138197	11526.34280717019	13371.778567416932	12558.743862583151	15327.758987945992	14360.225599126354	0.18904468218179013	0.18455989018874824	6886.292859967798	5892.943828570191	6480.18010694487	5545.412916032597
0.3738887196059291	8626.645498491836	8202.310963987882	11070.120921059799	10444.551841922765	12264.090675656302	11540.827242430938	13388.582047807513	12574.525652960176	15347.020428842121	14378.271200998288	0.18904468240354425	0.18455989040424778	6860.668742267881	5906.391735654324	6456.067148136906	5558.067745446693
0.3761415872261661	8637.4971370318	8212.628823391426	11084.046262977885	10457.690267189311	12279.51793928605	11555.344697455983	13405.423834645237	12590.343420664918	15366.325779562776	14396.357940976593	0.18904468262882965	0.18455989062317893	6835.107739011291	5919.842414114624	6432.0135816573165	5570.725182800088
0.3784080295071193	8648.373462444859	8222.970155353281	11098.003284343127	10470.858581708726	12294.98029918491	11569.895178980694	13422.303935744265	12606.197173036424	15385.675049065761	14414.485827453636	0.18904468285770462	0.1845598908455989	6809.609929939266	5933.295807952527	6408.019482547417	5583.385175399948
0.3806881282429484	8659.274479661311	8233.334964561289	11111.991991483766	10484.056791451674	12310.477762364198	11584.478693602925	13439.222358759227	12622.086917263903	15405.068246126037	14432.65486865046	0.18904468309022976	0.18455989107156565	6784.1753925322555	5946.75186123047	6384.084923716728	5596.047670607455
0.38298196572066395	8670.200193508925	8243.723255605813	11126.012390596501	10497.284902264704	12326.010335689512	11599.09524778338	13456.179111185664	12638.012660387152	15424.505379336217	14450.865072617285	0.18904468332646535	0.1845598913011381	6758.804201959632	5960.210518022999	6360.20997590106	5608.712615793571
0.3852896247230969	8681.150608712669	8254.135032979473	11140.064487746138	10510.542919869928	12341.578025880339	11613.744847845295	13473.174200359628	12653.97440929618	15443.986457106112	14469.116447233055	0.1890446835664734	0.1845598915343765	6733.496431089938	5973.671722401865	6336.394707672764	5621.379958328325
0.38761118853188686	8692.125729894986	8264.570301077398	11154.148288865943	10523.830849865351	12357.180839510445	11628.427499974758	13490.20763345809	12669.972170731586	15463.511487663181	14487.409000205891	0.18904468381031603	0.18455989177134166	6708.2521505435	5987.135418469552	6312.639185485896	5634.049645612016
0.3899467409304866	8703.125561575618	8275.029064197082	11168.263799757424	10537.148697724673	12372.818783007653	11643.143210220534	13507.279417498712	12686.005951284349	15483.080479052298	14505.742739072832	0.18904468405805805	0.18455989201209647	6683.07142868638	6000.601550346706	6288.943473676685	5646.72162506124
0.39229636620718694	8714.150108171847	8285.511326538588	11182.411026090636	10550.496468797552	12388.491862654144	11657.891984494328	13524.389559340167	12702.075757396107	15502.693439136088	14524.117671200185	0.1890446843097638	0.18455989225670308	6657.954331646673	6014.070062158629	6265.307634471916	5659.395844094455
0.3946601491581577	8725.199373998286	8296.017092204373	11196.589973403907	10563.874168309381	12404.200084586191	11672.67382857055	13541.538065681854	12718.181595358928	15522.35037559463	14542.53380378323	0.18904468456550022	0.18455989250522614	6632.900923292618	6027.540898011066	6241.731727974024	5672.072250116151
0.3970381750905084	8736.273363266986	8306.546365199376	11210.800647103997	10577.281801361418	12419.94345479432	11687.488748086449	13558.724943064057	12734.323471315443	15542.051295925627	14560.991143846388	0.1890446848253338	0.18455989275773124	6607.911265297327	6041.014002028853	6218.215812217444	5684.750790544786
0.39943052982536675	8747.372080087425	8317.099149430996	11225.043052466051	10590.719372930733	12435.721979123247	11702.33674854207	13575.950197867905	12750.50139125879	15561.796207444344	14579.489698243153	0.18904468508933323	0.1845598930142847	6582.985417101067	6054.489318303764	6194.759943145327	5697.431412775535
0.4018372997009759	8758.495528466396	8327.675448709035	11239.317194633486	10604.186887870144	12451.535663271774	11717.217835300171	13593.213836315239	12766.715361032533	15581.585117283492	14598.029473656014	0.1890446853575683	0.18455989327495415	6558.123435972258	6067.966790940147	6171.364174632356	5710.114064194728
0.40425857157581063	8769.643712308138	8338.275266745708	11253.623078618146	10617.68435090825	12467.38451279295	11732.13201358626	13610.515864468785	12782.965386330708	15601.41803239339	14616.610476596477	0.1890446856301095	0.18455989353980842	6533.325376981869	6081.446364009287	6148.028558508959	5722.798692180309
0.4066944328317112	8780.8166354141	8348.898607155605	11267.960709300009	10631.211766649347	12483.268533093744	11747.079288488514	13627.856288231817	12799.251472697722	15621.294959541607	14635.232713404988	0.1890446859070292	0.1845598938089176	6508.591293003876	6094.927981537767	6124.753144544549	5735.485244069248
0.4091449713770379	8792.014301483016	8359.545473455582	11282.330091427266	10644.769139573325	12499.187729435134	11762.05966495765	13645.235113348232	12815.573625528217	15641.215905313025	14653.896190250744	0.18904468618840006	0.1845598940823523	6483.921234795358	6108.411587563809	6101.5379804871045	5748.1736671878025
0.411610275649843	8803.23671411087	8370.215869064821	11296.731229616293	10658.356474035716	12515.142106932086	11777.073147806988	13662.652345402541	12831.931850067156	15661.18087610985	14672.600913131811	0.18904468647429695	0.18455989436018594	6459.315250940621	6121.897126067895	6078.3831120594405	5760.863908824045
0.41409043462106226	8814.483876790708	8380.909797304626	11311.164128351404	10671.973774267464	12531.131670553268	11792.119741712198	13680.107989819558	12848.326151409507	15681.189878151235	14691.346887874763	0.1890446867647958	0.18455989464249106	6434.773387877736	6135.38454098301	6055.288582962938	5773.555916217621
0.41658553779772634	8825.755792912656	8391.627261398455	11325.628791984876	10685.621044374935	12547.156425121086	11807.199451211301	13697.602051864425	12864.756534500295	15701.242917473342	14710.134120134722	0.1890446870599733	0.1845598949293435	6410.295689945575	6148.87377621932	6032.254434918985	5786.249636587221
0.41909567522619073	8837.05246576382	8402.368264471805	11340.125224736823	10699.298288339794	12563.216375311538	11822.312280704547	13715.134536642474	12881.223004134425	15721.339999929125	14728.962615395189	0.18904468735990837	0.18455989522081875	6385.882199341431	6162.364775612485	6009.280707637779	5798.945017078891
0.4216209374953856	8848.373898528103	8413.132809552048	11354.653430694958	10713.005510018795	12579.311525653959	11837.458234454174	13732.705449098927	12897.725564956445	15741.481131188057	14747.832378967745	0.18904468766468055	0.18455989551699464	6361.532956186682	6175.857482959982	5986.367438877001	5811.64200480748
0.42416141574008476	8859.720094286256	8423.920899568491	11369.213413814665	10726.742713143844	12595.441880531089	11852.637316584476	13750.314794018987	12914.264221460622	15761.666316736186	14766.743415992136	0.1890446879743708	0.1845598958179501	6337.247998510487	6189.351841997355	5963.514664419461	5824.340546824504
0.4267172016441951	8871.091056015595	8434.732537352076	11383.805177918623	10740.509901321626	12611.607444178671	11867.849531081405	13767.962576027387	12930.838977990485	15781.895561875646	14785.695731435791	0.18904468828906146	0.18455989612376514	6313.0273622623645	6202.8477963865735	5940.72241809126	5837.040590110701
0.42928838744406506	8882.486786590007	8445.567725635412	11398.428726696835	10754.307078033651	12627.808220685482	11883.094881792604	13785.648799588433	12947.449838738889	15802.16887172467	14804.689330093837	0.1890446886088369	0.18455989643452167	6288.871081329882	6216.345289719291	5917.990731795318	5849.74208159931
0.43187506593181346	8893.907288779688	8456.426467052566	11413.084063706277	10768.134246635984	12644.044213992922	11898.373372427117	13803.373469005564	12964.096807747677	15822.486251217131	14823.72421658877	0.1890446889337827	0.18455989675030218	6264.779187550303	6229.844265508931	5895.319635483436	5862.444968124386
0.4344773304586784	8905.352565251123	8467.308764138912	11427.77119237088	10781.991410359045	12660.315427895017	11913.685006555175	13821.13658842133	12980.779888907464	15842.84770510249	14842.800395370157	0.18904468926398516	0.18455989707119133	6240.751710756216	6243.3446672149	5872.709157213569	5875.149196467362
0.4370952749383861	8916.8226185669	8478.214619331073	11442.490115981278	10795.878572307562	12676.62186603815	11929.029787608131	13838.93816181711	12997.499085957557	15863.253237945479	14861.917870714584	0.1890446895995328	0.18455989739727516	6216.788678698242	6256.846438154578	5850.159323132131	5887.854713318404
0.4397289938505404	8928.317451185365	8489.14403496664	11457.2408376944	10809.795735460177	12692.963531920572	11944.407718878043	13856.7781930126	13014.254402485498	15883.702854125508	14881.076646725114	0.18904468994051588	0.18455989772864095	6192.890117155388	6270.3495215866715	5827.670157471206	5900.561465259176
0.4423785822440318	8939.837065460766	8500.097013284061	11472.023360533614	10823.742902669335	12709.340428892592	11959.818803517523	13874.656685665985	13031.045841926909	15904.19655783688	14900.276727331118	0.1890446902870254	0.18455989806537704	6169.056049921084	6283.853860686999	5805.241682620719	5913.26939881267
0.4450441357404687	8951.381463642796	8511.073556422527	11486.837687388164	10837.720076661128	12725.752560155952	11975.263044539595	13892.573643273276	13047.873407565337	15924.734353088017	14919.518116288089	0.18904469063915458	0.18455989840757456	6145.286498758476	6297.359398477245	5782.8739190855995	5925.978460389655
0.44772575053762753	8962.950647876476	8522.073666421657	11501.68382101303	10851.727260034892	12742.199928763654	11990.740444817236	13910.529069168126	13064.737102531742	15945.316243701247	14938.800817177067	0.18904469099699808	0.1845598987553251	6121.581483505666	6310.866077917162	5760.566885505337	5938.688596284017
0.4504235234129248	8974.544620202054	8533.097345221397	11516.561764028771	10865.764455263083	12758.682537619801	12006.251007083238	13928.522966521645	13081.63692980436	15965.942233312608	14958.124833404476	0.18904469136065186	0.18455989910872217	6097.941022013314	6324.373841821682	5738.320598691236	5951.399752695579
0.4531375517269096	8986.16338255457	8544.144594661753	11531.47151892099	10879.831664690948	12775.200389479003	12021.794733929848	13946.555338341761	13098.572892208304	15986.612325371092	14977.490168201673	0.1890446917302143	0.18455989946786117	6074.365130188875	6337.88263288606	5716.13507362362	5964.111875710543
0.4558679334267773	8997.806936763844	8555.215416482652	11546.41308804031	10893.92889053632	12791.753486946352	12037.371627808538	13964.62618747318	13115.544992415314	16007.326523138629	14996.896824624664	0.1890446921057847	0.18455989983283846	6050.853822031058	6351.392393703107	5694.010323452763	5976.824911283795
0.45861476704990445	9009.475284554115	8566.30981232358	11561.38647360192	10908.05613488919	12808.341832476908	12052.981691029545	13982.735516596842	13132.553232943264	16028.084829689438	15016.344805553525	0.18904469248746425	0.18455990020375299	6027.407109586988	6364.903066697996	5671.9463595259	5989.5388052486815
0.4613781517274047	9021.168427543786	8577.42778372349	11576.391677685235	10922.213399711574	12824.965428375333	12068.624925761704	14000.883328229513	13149.597616155968	16048.887247909575	15035.834113692199	0.18904469287535636	0.18455990058070465	6004.025003023446	6378.414594182745	5649.94319141889	6002.253503326327
0.4641581871877068	9032.886367245257	8588.569332120489	11591.4287022337	10936.400686837118	12841.624276795681	12084.301334032027	14019.069624723546	13166.67814426273	16069.733780496654	15055.364751567979	0.18904469326956563	0.18455990096379551	5980.707510587759	6391.926918300334	5628.000826880336	6014.968951059505
0.4669549737601532	9044.62910506447	8599.73445885148	11606.49754905419	10950.617997970638	12858.318379740711	12100.010917725189	14037.29440826616	13183.794819317784	16090.624429959016	15074.936721530858	0.18904469367019885	0.1845599013531291	5957.454638670199	6405.4399810615	5606.1192719270475	6027.685093885288
0.46976861237862133	9056.39664230089	8610.923165152128	11621.598219816991	10964.865334688086	12875.047739061894	12115.753678583495	14055.557680879414	13200.947643220248	16111.559198615714	15094.550025753484	0.18904469407736477	0.1845599017488108	5934.266391807701	6418.953724338207	5584.298530830536	6040.401877102442
0.4725992045851658	9068.188980146992	8622.135452156364	11636.730716055157	10979.142698435922	12891.812356458675	12131.529618206188	14073.859444419422	13218.136617713384	16132.538088595596	15114.204666230322	0.18904469449117345	0.184559902150948	5911.142772630788	6432.468089783564	5562.538606065791	6053.119245805312
0.4754468525336833	9080.00611968798	8633.371320896149	11651.895039164134	10993.450090530796	12908.61223347807	12147.338738049077	14092.199700575911	13235.361744384194	16153.561101836816	15133.900644777159	0.18904469491173698	0.18455990255964988	5888.083781981841	6445.983018931933	5540.839498424437	6065.837144976016
0.47831165899359906	9091.848061901632	8644.630772301278	11667.091190401563	11007.787512159322	12925.447371514458	12163.18103942433	14110.578450871992	13252.623024663171	16174.628240086555	15153.637963030877	0.18904469533917018	0.18455990297502753	5865.089418862481	6459.498453133274	5519.201206963509	6078.555519419722
0.4811937273535759	9103.714807657769	8655.913807198905	11682.319170886609	11022.15496437746	12942.317771808817	12179.056523499741	14128.995696663324	13269.920459823534	16195.739504900073	15173.41662244852	0.1890446957735892	0.18455990339719372	5842.159680437762	6473.0143335284665	5497.623729026178	6091.274313760456
0.4840931616252451	9115.606357718021	8667.22042631337	11697.57898159965	11036.552448110298	12959.223435448395	12194.965191298528	14147.45143913775	13287.254050980982	16216.894897640308	15193.236624307054	0.18904469621511186	0.18455990382626322	5819.2945621008985	6486.5306011019275	5476.1070602668915	6103.993472452741
0.4870100664469608	9127.522712735492	8678.55063026572	11712.870623381865	11050.979964151451	12976.164363366237	12210.907043698653	14165.945679314811	13304.62379909297	16238.094419477267	15213.097969702516	0.18904469666385892	0.18455990426235325	5796.4940574476495	6500.047196634579	5454.651194667909	6116.712939776946
0.4899445470875755	9139.46387325433	8689.904419573553	11728.194096934663	11065.437513162848	12993.140556340582	12226.882081432592	14184.478418045035	13322.029704958446	16259.33807138728	15233.000659549725	0.18904469711995214	0.18455990470558292	5773.758158308454	6513.56406071363	5433.256124527892	6129.432659810875
0.49289670945023945	9151.429839709446	8701.281794650418	11743.549402819344	11079.925095673987	13010.152014994463	12242.890305086505	14203.049656009553	13339.471769216952	16280.62585415251	15252.944694581252	0.18904469758351666	0.18455990515607254	5751.086854740977	6527.0811337088235	5411.921840499155	6142.1525764502585
0.4958666600762229	9163.420612426009	8712.68275580573	11758.936541456429	11094.442712081816	13027.198739794963	12258.93171510011	14221.659393719261	13356.949992348496	16301.95776836001	15272.93007534728	0.18904469805467888	0.18455990561394556	5728.480135062709	6540.598355783615	5390.64833159931	6154.872633400839
0.4988545061487607	9175.436191619188	8724.10730324416	11774.35551312535	11108.990362649962	13044.280731052897	12275.006311765834	14240.30763151447	13374.464374672614	16323.333814401327	15292.95680221451	0.18904469853356756	0.18455990607932732	5705.93798585888	6554.115666885395	5369.43558518379	6167.592774125747
0.5018603554969207	9187.47657739359	8735.55543706533	11789.80631796373	11123.568047508343	13061.397988921988	12291.114095228382	14258.99436956402	13392.014916347905	16344.753992471486	15313.024875365662	0.18904469902031382	0.18455990655234517	5683.460391992237	6567.633006729651	5348.2835870212875	6180.312941912562
0.5048843165994948	9199.541769743004	8747.02715726348	11805.288955967026	11138.175766652736	13078.550513398493	12307.25506548426	14277.719607864861	13409.60161737151	16366.218302568495	15333.134294798856	0.1890446995150511	0.18455990703312852	5661.04733663192	6581.150314819999	5327.192321270006	6193.033079829067
0.5079264985889148	9211.631768549856	8758.522463726971	11820.803426987877	11152.81351994417	13095.738304320465	12323.429222381095	14296.483346241257	13427.224477578386	16387.72674449245	15353.285060326789	0.1890447000179149	0.1845599075218092	5638.698801232502	6594.667530394625	5306.161770479288	6205.753130697645
0.5109870112551897	9223.746573584775	8770.04135623787	11836.349730735514	11167.481307108366	13112.961361367103	12339.636565617046	14315.285584344074	13444.88349664063	16409.27931784472	15373.477171575963	0.18904470052904332	0.1845599080185213	5616.41476558242	6608.18459246261	5285.191915628966	6218.47303712368
0.5140659650498691	9235.886184506202	8781.583834471572	11851.927866775264	11182.17912773528	13130.219684058215	12355.877094740259	14334.126321650192	13462.57867406694	16430.876022027252	15393.71062798607	0.18904470104857712	0.18455990852340187	5594.195207800716	6621.701439782046	5264.282736128429	6231.192741475999
0.5171634710900281	9248.050600859839	8793.149897996283	11867.537834527862	11196.906981278444	13147.513271753438	12372.150809148168	14353.00555746165	13480.310009201788	16452.516856241622	15413.985428809057	0.1890447015766587	0.18455990903658884	5572.040104364976	6635.218010861427	5243.434209843399	6243.912185892928
0.5202796411622786	9260.239822078285	8804.739546272682	11883.179633268965	11211.664867054515	13164.842123651719	12388.457708087	14371.923290905088	13498.077501224936	16474.201819488368	15434.301573108538	0.18904470211343372	0.18455990955822413	5549.949430103647	6648.734243936371	5222.646313085454	6256.631312249694
0.5234145877268029	9272.453847480403	8816.352778653292	11898.853262128354	11226.45278424251	13182.206238790413	12404.797790650902	14390.879520930755	13515.88114915046	16495.93091056588	15454.659059758724	0.18904470265904955	0.1845599100884513	5527.923158213031	6662.2500769672915	5201.919020631816	6269.350062166341
0.5265684239214125	9284.692676270934	8827.989594382148	11914.55872008943	11241.270731883353	13199.60561604474	12421.171055781464	14409.874246311932	13533.72095182623	16517.704128069705	15475.0578874438	0.18904470321365735	0.1845599106274163	5505.9612602989655	6675.765447660349	5181.252305764472	6282.068377023097
0.5297412635656308	9296.956307539946	8839.649992594243	11930.296005988519	11256.118708879198	13217.04025412701	12437.577502266968	14428.907465644057	13551.5969079331	16539.521470391595	15495.49805465701	0.1890447037774095	0.184559911175268	5484.063706343761	6689.280293407384	5160.646140238503	6294.786197911017
0.5329332211648017	9309.244740262231	8851.333972314991	11946.065118514094	11270.996713992721	13234.510151585759	12454.017128741605	14447.979177343816	13569.509015984055	16561.382935718408	15515.979559699668	0.18904470435046228	0.1845599117321579	5462.230464753462	6702.794551324565	5140.1004943121225	6307.50346563803
0.5361444119142209	9321.557973296896	8863.041532459745	11961.866056206249	11285.904745846521	13252.015306805164	12470.489933684807	14467.08937964848	13587.457274323471	16583.28852203139	15536.502400680347	0.18904470493297354	0.1845599122982398	5440.4615023760125	6716.308158245869	5119.6153367967345	6320.220120775048
0.5393749517032939	9333.896005386734	8874.77267183337	11977.69881745589	11300.842802922576	13269.555718004161	12486.995915420655	14486.238070614962	13605.44168112649	16605.23822710507	15557.066575514116	0.1890447055251051	0.1845599128736703	5418.75678448705	6729.821050684899	5099.190635022474	6332.93610358797
0.5426249571197181	9346.258835157663	8886.527389129544	11993.563400504037	11315.810883561358	13287.131383235663	12503.535072116894	14505.425248118936	13623.46223439793	16627.232048506274	15577.672081921342	0.1890447061270206	0.18455991345860862	5397.116274811793	6743.333164836746	5078.8263548419345	6345.651354019996
0.5458945454536906	9358.64646111812	8898.305682930259	12009.459803441025	11330.808985961188	13304.742300385667	12520.107401784233	14524.650909853892	13641.518931971537	16649.269983593025	15598.318917426792	0.18904470673888654	0.1845599140532174	5375.539935564157	6756.844436607789	5058.5224607030395	6358.365811764728
0.5491838347021408	9371.058881658619	8910.107551705385	12025.388024205939	11345.837108177699	13322.388467172652	12536.712902275734	14543.915053330467	13659.611771509308	16671.352029513786	15619.007079358897	0.1890447073608734	0.18455991465766117	5354.027727426495	6770.354801561683	5038.278915606439	6371.079416186083
0.5524929435729888	9383.496095050907	8921.932993811883	12041.348060585566	11360.895248122813	13340.069881146384	12553.351571285708	14563.217675875145	13677.740750500285	16693.478183205956	15639.736564848356	0.18904470799315343	0.18455991527210777	5332.579609570093	6783.864194922615	5018.095681131119	6383.792106326669
0.55582199148943	9395.958099447575	8933.782007493406	12057.33991021384	11375.983403564256	13357.78653968734	12570.023406349146	14582.558774629611	13695.90586625996	16715.648441395148	15660.507370827445	0.1890447086359024	0.18455991589672824	5311.195539689623	6797.3725515967235	4997.972717465833	6396.503820932005
0.5591710985942444	9408.444892881278	8945.654590879589	12073.363570570893	11391.101572124642	13375.538440005635	12586.728404840736	14601.938346549605	13714.107115929177	16737.862800593866	15681.31949402879	0.1890447092892992	0.1845599165316961	5289.875473994529	6810.879806135781	4977.909983403515	6409.214498415124
0.5625403857541326	9420.956473264192	8957.550741985515	12089.419038982342	11406.249751280799	13393.325579140233	12603.466563974103	14621.356388404043	13732.344496473319	16760.12125710051	15702.172930984414	0.18904470995352565	0.18455991717718812	5268.619367232546	6824.385892744642	4957.907436361071	6421.924076861236
0.565929974564078	9433.492838387308	8969.470458711035	12105.50631261837	11421.427938362905	13411.147953957934	12620.237880800869	14640.812896773921	13750.618004681273	16782.4238069981	15723.067678024569	0.18904471062876643	0.18455991783338394	5247.427172692493	6837.89074525889	4937.965032381937	6434.632494008169
0.569339987351735	9446.05398591976	8981.413738840156	12121.6253884929	11436.63613055371	13429.005561152455	12637.042352209774	14660.30786805132	13768.927637164497	16804.77044615315	15744.003731276653	0.18904471131521045	0.18455991850046713	5226.298842230812	6851.394297155552	4918.082726164255	6447.339687259868
0.5727705471818436	9458.639913408175	8993.380580040417	12137.776263462723	11451.874324887744	13446.898397243483	12653.879974925816	14679.841298438349	13787.27339035605	16827.161170214455	15764.98108666413	0.18904471201304904	0.18455991917862308	5205.23432628368	6864.896481545642	4898.260471057147	6460.045593658462
0.5762217778606706	9471.250618275986	9005.370979862162	12153.958934226648	11467.142518250383	13464.826458575708	12670.750745509225	14699.413183946102	13805.655260509498	16849.5959746119	15785.999739905243	0.18904471272247717	0.184559919868042	5184.233573866077	6878.397231147625	4878.498219091212	6472.750149901956
0.5796938039404782	9483.886097822677	9017.384935737986	12170.173397324521	11482.440707377165	13482.789741317742	12687.654660354687	14719.023520393495	13824.073243698063	16872.07485455512	15807.059686512079	0.18904471344369286	0.184559920568916	5163.296532601351	6891.8964783004485	4858.79592098319	6485.453292326536
0.5831867507240184	9496.546349223132	9029.422444981954	12186.419649136393	11497.768888852775	13500.78824146122	12704.591715690236	14738.672303406258	13842.527335813418	16894.597805032354	15828.16092178916	0.18904471417689825	0.1845599212814414	5142.4231487242505	6905.394154945854	4839.153526129667	6498.154956874903
0.5867007442690553	9509.231369526819	9041.483504788901	12202.697685881485	11513.127059110182	13518.82195481963	12721.56190757631	14758.359528415673	13861.017532564649	16917.16482080898	15849.303440832276	0.18904471492229855	0.18455992200581783	5121.61336709396	6918.8901926158	4819.570982645499	6510.855079124216
0.5902359113929144	9521.941155657123	9053.568112233783	12219.007503617308	11528.515214429777	13536.890877027348	12738.565231904782	14778.085190657512	13879.543829477208	16939.77589642633	15870.487238527288	0.1890447156801022	0.18455992274224786	5100.867131223436	6932.38452245621	4800.04823737382	6523.553594277706
0.5937923796770596	9534.675704410567	9065.67626427095	12235.349098238703	11543.933350938487	13554.99500353857	12755.601684397983	14797.849285170898	13898.106221891865	16962.431026200356	15891.712309548917	0.18904471645052226	0.1845599234909385	5080.18438326451	6945.877075170632	4780.585235879058	6536.250437128823
0.597370277471697	9547.435012455971	9077.807957733321	12251.722465476727	11559.381464608703	13573.134329626095	12772.671260607542	14817.651806796935	13916.704704963402	16985.130204220084	15912.978648359263	0.18904471723377494	0.18455992425209972	5059.56506405049	6959.367781060748	4761.181922483491	6548.945542087313
0.6009697339004076	9560.219076333811	9089.9631893318	12268.12760089786	11574.859551257548	13591.308850380427	12789.773955913539	14837.492750177762	13935.33927365974	17007.873424346497	15934.28624920681	0.18904471803008024	0.18455992502594537	5039.0091130891815	6972.856569989119	4741.838240261888	6561.638843153138
0.6045908788648067	9573.027892455259	9102.14195565434	12284.564499902757	11590.36760654568	13609.518560708395	12806.909765523218	14857.372109755031	13954.009922760493	17030.660680210844	15955.635106124771	0.1890447188396616	0.18455992581269257	5018.516468571499	6986.343371367082	4722.554131049197	6574.330273898784
0.6082338430492322	9585.86145710146	9114.344253165269	12301.033157725336	11605.905625976446	13627.763455332166	12824.078684470038	14877.289879768838	13972.716646855974	17053.491965213358	15977.02521292993	0.18904471966274725	0.18455992661256332	4998.087067408953	6999.828114175238	4703.329535487806	6587.019767508842
0.611898757925461	9598.719766422686	9126.57007820455	12317.533569431684	11621.473604894925	13646.043528788003	12841.280707612608	14897.246054256362	13991.459440346009	17076.367272521737	15998.456563221329	0.18904472049956889	0.18455992742578245	4977.720845227595	7013.3107269397005	4684.16439298843	6599.7072567064315
0.6155857557574533	9611.602816437504	9138.819426986782	12334.06572991899	11637.07153848668	13664.358775425111	12858.515829633332	14917.240627050609	14010.238297438465	17099.286595069694	16019.929150378552	0.1890447213503624	0.1845599282525795	4957.417736392934	7026.791137733962	4665.058641779004	6612.392673796974
0.6192949696061266	9624.510603031942	9151.092295600656	12350.629633914496	11652.699421777046	13682.709189404446	12875.784045037592	14937.273591779109	14029.053212148374	17122.24992555545	16041.442967560733	0.18904472221536703	0.1845599290931871	4937.177674006438	7040.269274148159	4646.012218927965	6625.075950670987
0.6230265333341571	9637.443121958542	9163.388680007953	12367.22527597426	11668.357249629875	13701.094764697384	12893.085348152394	14957.344941862477	14047.904178296443	17145.257256440105	16062.998007704864	0.18904472309482814	0.18455992994784312	4917.000589914387	7053.745063282084	4627.0250602934975	6637.7570187174715
0.6267805816108112	9650.400368835502	9175.708576042682	12383.852650482075	11684.045016746419	13719.515495084483	12910.419733125113	14977.454670513034	14066.79118950769	17168.308579946057	16084.59426352422	0.18904472398899305	0.18455993081678848	4896.886414763285	7067.218431786634	4608.0971006071195	6650.435808906332
0.6305572499168048	9663.382339145901	9188.051979410388	12400.511751648453	11699.76271766448	13737.971374154393	12927.78719392256	14997.602770733653	14085.714239210438	17191.403888055665	16106.231727507226	0.18904472489811522	0.18455993170026883	4876.83507797448	7080.689305817708	4589.228273454821	6663.112251752056
0.634356674549194	9676.389028236612	9200.41888568714	12417.202573509281	11715.510346757088	13756.462395302344	12945.18772432953	15017.789235316075	14104.673320634718	17214.543172509333	16127.910391915617	0.18904472582245135	0.18455993259853418	4856.846507752314	7094.157611006871	4570.418511276599	6675.78627727367
0.6381789926262927	9689.4204313175	9212.809290318717	12433.925109924725	11731.287898231498	13774.98855172894	12962.62131794768	15038.01405683963	14123.668426811073	17237.726424804037	16149.63024878307	0.18904472676226342	0.18455993351183936	4836.920631125802	7107.6232725046575	4551.667745404178	6688.457815035246
0.642024342092622	9702.476543460427	9225.223188619717	12450.67935457803	11747.09536612804	13793.549836438846	12980.087968194268	15058.277227669758	14142.699550569145	17260.953636191647	16171.391289913623	0.18904472771781755	0.18455993444044205	4817.057373926509	7121.086214917246	4532.9759060419165	6701.1267940890975
0.6458928617238878	9715.557359598244	9237.660575772543	12467.465300974165	11762.932744318841	13812.146242239261	12997.587668300746	15078.57873995639	14161.766684536187	17284.224797677045	16193.193506879914	0.18904472868938468	0.18455993538460666	4797.256660843501	7134.546362363733	4514.342922322219	6713.793143031187
0.6497846911319898	9728.662874524043	9250.121446826732	12484.282942438896	11778.800026506959	13830.777761738911	13015.120411311796	15098.918585632822	14180.869821135972	17307.539900016847	16215.036891022	0.18904472967724079	0.18455993634460027	4777.518415405182	7148.003638419788	4495.768722283188	6726.456789945718
0.6536999707700591	9741.793082889857	9262.605796697713	12501.13227211714	11794.697206224815	13849.444387346211	13032.686190083603	15119.296756413713	14200.008952586944	17330.89893371714	16236.921433445195	0.1890447306816658	0.18455993732069595	4757.842559988145	7161.457966110669	4477.2532328784	6739.117662395351
0.6576388419375281	9754.94797920595	9275.113620166112	12518.013282972004	11810.624276833316	13868.14611126823	13050.284997282877	15139.71324379396	14219.184070901141	17354.30188903214	16258.847125018861	0.18904473170294595	0.18455993831317075	4738.229015860474	7174.909267941024	4458.796380023006	6751.775687460322
0.661601446785229	9768.12755783962	9287.644911876661	12534.925967783307	11826.581231520444	13886.882925509015	13067.916825385311	15160.168039046865	14238.395167882514	17377.748755962133	16280.813956374488	0.18904473274137082	0.1845599393223072	4718.677703158231	7188.357465838082	4440.398088553455	6764.430791660212
0.6655879283205246	9781.33181301427	9300.199666337194	12551.870319146343	11842.568063300008	13905.654821868258	13085.581666674196	15180.66113322269	14257.642235125417	17401.239524251796	16302.821917903962	0.18904473379723674	0.18455994034839254	4699.188540920848	7201.802481177729	4422.058282289188	6777.082901014946
0.6695984304124688	9794.560738808294	9312.777877917795	12568.846329470502	11858.584765010548	13924.461791939742	13103.279513239197	15201.192517146941	14276.925264013284	17424.774183388243	16324.870999758052	0.18904473487084353	0.1845599413917188	4679.761447093217	7215.244234758429	4403.7768840226345	6789.731941008009
0.6736330977969988	9807.81432915408	9325.379540849655	12585.853990977943	11874.631329313877	13943.303827109892	13121.010356974773	15221.762181418824	14296.244245716893	17448.35272259926	16346.961191844435	0.18904473596249827	0.18455994245258342	4660.396338558989	7228.682646827307	4385.553815528518	6802.377836572938
0.6776920760821589	9821.092577836971	9338.004649224174	12602.89329570231	11890.707748693958	13962.180918556338	13138.774189578906	15242.370116409626	14315.599171192996	17471.97513085144	16369.092483826129	0.18904473707251118	0.18455994353128888	4641.093131119618	7242.117637025192	4367.388997577131	6815.020512094721
0.6817755117533548	9834.395478494069	9350.653196991812	12619.964235487165	11906.814015455424	13981.093057246193	13156.57100255149	15263.016312260886	14334.99003118256	17495.641396848085	16391.264865119465	0.18904473820120002	0.18455994462814312	4621.851739521138	7255.5491243917495	4349.282349942485	6827.65989138931
0.6858835521786408	9847.723024613224	9363.325177961133	12637.066801984713	11922.95012172237	14000.040233934636	13174.40078719298	15283.700758882811	14354.416816209296	17519.351509027423	16413.478324892436	0.18904473934888658	0.18455994574345944	4602.67207747139	7268.97702737106	4331.233791423729	6840.295897714794
0.6900163456140378	9861.075209531848	9376.02058579767	12654.200986654283	11939.116059436928	14019.022439163222	13192.263534602833	15304.423445952463	14373.879516577957	17543.105455560475	16435.732852062727	0.18904474051589926	0.18455994687755684	4583.554057661677	7282.401263815351	4313.243239854462	6852.928453756031
0.6941740412088835	9874.452026435929	9388.73941402294	12671.366780761055	11955.311820357983	14038.039663258494	13210.159235678078	15325.184362912214	14393.378122372786	17566.903224349346	16458.02843529596	0.18904474170257177	0.18455994803075937	4564.497591756284	7295.821750948671	4295.310612112982	6865.557481627446
0.6983567890112157	9887.853468358693	9401.481656013313	12688.564175374358	11971.537396059759	14057.09189633007	13228.08788111176	15345.983498967684	14412.912623455817	17590.74480302482	16480.365063003734	0.18904474290924328	0.18455994920339702	4545.502590405056	7309.238405347802	4277.4358241241425	6878.182902834844
0.702564739973187	9901.279528179579	9414.24730499886	12705.793161366339	11987.792777930357	14076.179128269203	13246.049461391334	15366.820843086158	14432.483009465142	17614.630178944553	16502.742723341657	0.18904474413626032	0.18455995039580658	4526.568963281345	7322.651142984163	4259.618790877052	6890.804638288915
0.7067980459565127	9914.730198623005	9427.036354062302	12723.05372941042	12004.077957170399	14095.301348747045	13264.043966797151	15387.696383994691	14452.089269813225	17638.55933919094	16525.161404207425	0.18904474538397406	0.18455995160832867	4507.696619062219	7336.0598791614175	4241.859426446259	6903.4226083052345
0.7110568597379514	9928.205472257168	9439.848796137858	12740.34586997972	12020.39292479159	14114.458547212911	13282.071387400885	15408.610110178222	14471.731393685235	17662.53227056889	16547.621093238904	0.18904474665274268	0.1845599528413119	4488.885465470143	7349.464528555516	4224.157643990358	6916.036732585169
0.7153413350148182	9941.70534149294	9452.684624010093	12757.669573345658	12036.737671615232	14133.650712892731	13300.131713063878	15429.562009877875	14491.409370037212	17686.54895960394	16570.121777812044	0.1890447479429298	0.18455995409510956	4470.135409264127	7362.865005174186	4206.513355762698	6928.646930197254
0.7196516264105322	9955.229798582477	9465.543830312736	12775.024829576192	12053.112188270732	14152.877834787107	13318.224933435513	15450.552071088845	14511.12318759431	17710.6093925398	16592.663445038852	0.18904474925490652	0.18455995537008252	4451.446356256958	7376.261222352274	4188.926473137923	6941.253119602799
0.7239878894801961	9968.778835618157	9478.426407527577	12792.411628534428	12069.516465194218	14172.13990166976	13336.351037951661	15471.58028155871	14530.872834849093	17734.713555336428	16615.24608176549	0.18904475058904993	0.18455995666659633	4432.818211320089	7389.653092738241	4171.396906598238	6953.855218601879
0.7283502807162107	9982.352444531125	9491.332347983138	12809.829959876764	12085.950492626804	14191.436902085494	13354.510015832793	15492.646628785189	14550.6583000595	17758.86143366747	16637.869674569887	0.18904475194574363	0.18455995798502503	4414.250878416002	7403.040528316982	4153.924565763678	6966.453144362196
0.7327389575539218	9995.950617090282	9504.261643853639	12827.279813051617	12102.414260613328	14210.768824348768	13372.701856082556	15513.751100014602	14570.479571247268	17783.053012918477	16660.534209759993	0.18904475332537807	0.18455995932574712	4395.744260604726	7416.423440392129	4136.5093594102655	6979.046813413966
0.7371540783773028	10009.573344900797	9517.21428715766	12844.761177297492	12118.907759000616	14230.135656541566	13390.92654748588	15534.893682239548	14590.336636195894	17807.288278184256	16683.23967337142	0.18904475472835053	0.18455996068914915	4377.298260011943	7429.801739506889	4119.151195446029	6991.636141594499
0.74159580252467	10023.220619402795	9530.190269756893	12862.274041641323	12135.430977435924	14249.537386511565	13409.184078607253	15556.074362196894	14610.229482448742	17831.567214266583	16705.986051165284	0.18904475615506566	0.1845599620756241	4358.912777907681	7443.1753355441615	4101.849980959669	7004.22104409663
0.746064290294433	10036.892431870236	9543.189583355002	12879.818394897018	12151.983905365461	14268.97400187052	13427.474437789082	15577.293126366018	14630.158097307263	17855.889805672155	16728.773328626186	0.1890447576059349	0.1845599634855718	4340.587714677677	7456.544137655757	4084.6056222072802	7016.801435423084
0.7505597029508803	10050.588773409352	9556.212219496205	12897.394225663476	12168.56653203261	14288.445489992066	13445.79761314973	15598.549960966411	14650.122467828862	17880.256036609884	16751.601490959747	0.1890447590813768	0.1845599649193989	4322.322969841771	7469.908054261934	4067.418024637969	7029.377229400445
0.7550822027299987	10064.309634957504	9569.258169564157	12915.001522323117	12185.1788464765	14307.951838010094	13464.153592581957	15619.844851955906	14670.12258082519	17904.665890988832	16774.470523090677	0.18904476058181718	0.1845599663775199	4304.118442077655	7483.266993063036	4050.2870929013006	7041.948339166585
0.7596319528453285	10078.05500728168	9582.32742478052	12932.640273039953	12201.820837530186	14327.493032816625	13482.542363750883	15641.17778502836	14690.158422859937	17929.119352415568	16797.380409660254	0.18904476210769014	0.184559967860356	4285.974029193167	7496.620860970113	4033.2127308400813	7054.514677136671
0.7642091174938536	10091.824880977092	9595.419976203695	12950.310465757795	12218.49249381905	14347.069061059807	13500.963914092245	15662.548745611464	14710.229980246924	17953.616404191685	16820.331135024146	0.18904476365943682	0.18455996936833594	4267.889628188917	7509.969564171508	4016.1948415243533	7067.076155025978
0.7688138618619275	10105.619246465916	9608.535814727487	12968.012088198662	12235.193803759093	14366.67990914216	13519.418230810497	15683.957718864835	14730.337239048044	17978.15702931157	16843.322683250022	0.1890447652375059	0.1845599709018962	4249.865135256667	7523.313008117955	3999.233327262802	7079.632683850359
0.7734463521312342	10119.438093995828	9621.674931079846	12985.745127860862	12251.924755555343	14386.325563218468	13537.905300877059	15705.404689677707	14750.480185071341	18002.741210459793	16866.355038115416	0.18904476684235486	0.18455997246148031	4231.90044575301	7536.651097434107	3982.32808959065	7092.184173874557
0.7781067554847866	10133.281413638451	9634.837315821327	13003.509572017052	12268.685337199893	14406.006009193597	13556.425111028155	15726.88964266656	14770.658803868679	18027.36893000838	16889.42818310502	0.18904476847444782	0.1845599740475407	4213.995454243617	7549.983735981397	3965.479029292008	7104.730534630362
0.7827952401129585	10147.149195288066	9648.022959343893	13021.305407712543	12285.475536470381	14425.72123272067	13574.977647763131	15748.412562173113	14790.87308073388	18052.04017001452	16912.542101408577	0.18904477013425836	0.18455997566053706	4196.15005452279	7563.310826850589	3948.686046419665	7117.271674914751
0.7875119752195561	10161.041428660075	9661.231851869392	13039.132621763381	12302.295340928076	14445.47121919889	13593.562897342323	15769.973432261984	14811.12300070043	18076.75491221786	16935.696775918248	0.18904477182226864	0.1845599773009367	4178.3641396067105	7576.632272330113	3931.949040295789	7129.807502774522
0.792257131027923	10174.958103289584	9674.463983448282	13056.991200754494	12319.144737916216	14465.255953771515	13612.180845785268	15791.572236718437	14831.408548539523	18101.513138037968	16958.892189226382	0.18904477353896793	0.18455997896921691	4160.637601737399	7589.9479738827795	3915.2679095289204	7142.337925503496
0.7970308787870847	10188.899208529787	9687.719343958113	13074.881131037637	12336.023714558116	14485.075421323589	13630.831478868558	15813.208959045927	14851.729708757715	18126.31482857149	16982.12832362284	0.18904477528485475	0.18455998066586166	4142.9703324020375	7603.257832148578	3898.6425520030316	7154.8628495987505
0.8018333907779276	10202.864733550541	9700.997923102064	13092.802398729571	12352.932257755303	14504.929606479911	13649.514782123839	15834.883582463897	14872.086465594739	18151.159964589628	17005.40516109251	0.18904477706043696	0.1845599823913638	4125.362222355092	7616.561746961903	3882.0728649096563	7167.382180791814
0.8066648403194178	10216.854667336824	9714.299710407566	13110.754989710093	12369.870354185756	14524.818493602857	13668.230740835807	15856.596089905383	14892.478803021366	18176.0485265354	17028.722683312808	0.18904477886623067	0.18455998414622563	4107.813161625061	7629.859617328737	3865.558744766051	7179.895824050065
0.8115254017748545	10230.868998687227	9727.624695224851	13128.738889620096	12386.837990302065	14544.742066790253	13686.979340040236	15878.34646401469	14912.906704737197	18200.980494521005	17052.080871651237	0.1890447807027616	0.18455998593095752	4090.323039507959	7643.15134139033	3849.1000873968005	7192.403683524579
0.8164152505581643	10244.907716212274	9740.972866725326	13146.754083859423	12403.835152329382	14564.700309872966	13705.760564521675	15900.134687144791	14933.3701541682	18225.955848324793	17075.479707162507	0.1890447825705645	0.18455998774607935	4072.8917445833795	7656.436816424131	3832.6967879524454	7204.90566254966
0.8213345631402307	10258.97080833294	9754.344213900198	13164.800557584964	12420.861826263656	14584.693206412827	13724.574398811506	15921.960741355024	14953.869134464585	18250.974567388672	17098.919170586145	0.18904478447018333	0.18455998959212008	4055.5191647487227	7669.715938874986	3816.348740941379	7217.401663678233
0.8262835170552626	10273.05826327903	9767.73872555892	13182.878295708602	12437.917997869668	14604.720739700344	13743.420827185795	15943.824608408633	14974.403628498445	18276.036630815266	17122.39924234378	0.18904478640217254	0.18455999146961768	4038.2051872049924	7682.988604302984	3800.055840218207	7229.891588631552
0.8312622909072027	10287.17006908757	9781.156390327667	13200.987282895134	12455.003652679086	14624.78289275239	13762.299833663115	15965.726269770215	14994.973618861412	18301.14201736501	17145.91990253648	0.18904478836709462	0.18455999337911974	4020.9496984670404	7696.254707370885	3783.8179789897986	7242.37533828523
0.8362710643761712	10301.3062136011	9794.597196647695	13219.12750356009	12472.118775988403	14644.879648309823	13781.211402002298	15987.665706603153	15015.579087862196	18326.290705453193	17169.481130941916	0.18904479036552424	0.18455999532118403	4003.7525843952317	7709.514141875785	3767.6350498471875	7254.852812700439
0.8413100182249524	10315.46668446619	9808.061132773952	13237.29894186784	12489.263352857146	14665.010988835356	13800.155515700437	16009.642899767266	15036.220017524412	18351.482673147268	17193.082907011918	0.1890447923980448	0.18455999729637784	3986.613730187295	7722.766800710466	3751.5069447602145	7267.323911087122
0.8463793343055166	10329.651469131595	9821.548186773316	13255.501581729231	12506.437368105659	14685.176896510955	13819.132157990447	16031.65782981598	15056.896389583915	18376.717898163635	17216.725209869393	0.18904479446524983	0.1845599993052776	3969.533020379953	7736.012575825676	3735.433555074502	7279.78853177093
0.8514791955655843	10343.860554846635	9835.058346523041	13273.73540679951	12523.64080631312	14705.37735323554	13838.141311838881	16053.710476993836	15077.608185486446	18401.996357864748	17240.408018305647	0.18904479656774428	0.1845600013484717	3952.510338882217	7749.25135827437	3719.414771544747	7292.246572229546
0.8566097860552276	10358.093928659497	9848.591599709172	13292.000400476152	12540.873651815527	14725.612340622596	13857.1829599437	16075.800821233848	15098.355386385174	18427.318029256137	17264.1313107776	0.18904479870614313	0.1845600034265577	3935.545568984933	7762.4830381996	3703.4504843461327	7304.697929083835
0.861771290933513	10372.351577415573	9862.147933824946	13310.296545896746	12558.135888703675	14745.8818399978	13876.257084732026	16097.928842154955	15119.137973138277	18452.68288898344	17287.895065404984	0.18904480088107262	0.18456000554014376	3918.6385933530983	7775.707504785154	3687.54058305989	7317.142498052679
0.8669638964751838	10386.633487755616	9875.727336169015	13328.623825936615	12575.427500820893	14766.185832396415	13895.363668357679	16120.094519059145	15139.955926306235	18478.09091332915	17311.69925996728	0.18904480309316954	0.18456000768984898	3901.7892940370366	7788.92464625556	3671.684956700541	7329.5801739655435
0.8721877900773816	10400.939646114024	9889.32979384392	13346.98222320663	12592.74847176111	14786.524298560866	13914.502692699009	16142.297830928836	15160.809226149495	18503.542078209586	17335.54387190104	0.18904480534308293	0.18456000987630383	3884.9975525026675	7802.134349899832	3655.883493721718	7342.010850755498
0.877443160266411	10415.270038717115	9902.955293754281	13365.371720051018	12610.098784866552	14806.897218938295	13933.674139356377	16164.538756424186	15181.697852625706	18529.03635917184	17359.42887829673	0.18904480763147202	0.1845600121001496	3868.2632496214937	7815.3365020267665	3640.136082011508	7354.4344214187
0.8827301967045416	10429.624651581249	9916.603822605122	13383.792298544924	12627.478423225619	14827.304573677886	13952.877989649787	16186.817273880197	15202.621785387151	18554.573731390436	17383.354255895792	0.18904480995900846	0.18456001436203828	3851.586265688995	7828.530987970065	3624.4426089299377	7366.850778060965
0.8880490901968541	10444.0034705111	9930.275366900229	13402.24394049224	12644.887369670807	14847.746342628456	13972.114224616615	16209.133361304068	15223.581003778281	18580.154169664318	17407.319981087825	0.18904481232637568	0.18456001666263447	3834.9664804299828	7841.717692070175	3608.802961301524	7379.259811859578
0.8934000326981257	10458.40648109772	9943.969912940325	13420.7266274231	12662.325606776376	14868.222505335681	13991.38282500903	16231.486996372178	15244.575486832891	18605.777648413372	17431.32602990737	0.1890448147342693	0.18456001900261412	3818.403773012804	7854.896497672424	3593.217025418766	7391.661413038615
0.8987832173197573	10472.83366871683	9957.687446821354	13439.240340591707	12679.793116856183	14888.73304103968	14010.68377129159	16253.878156427456	15265.60521327151	18631.44414167544	17455.372378030934	0.18904481718339702	0.1845600213826646	3801.8980220602825	7868.067287123762	3577.6846870582085	7404.055470869411
0.904198838336744	10487.285018526829	9971.427954432666	13457.785060973776	12697.289881961373	14909.277928672209	14030.017043638698	16276.306818476307	15286.670161498649	18657.153623102793	17479.459000773808	0.18904481967447923	0.18456002380348624	3785.449105652282	7881.229941741563	3562.205831491854	7416.441873678472
0.9096470911946843	10501.760515467002	9985.191421455285	13476.360769264254	12714.815883878184	14929.85714685411	14049.382621932195	16298.772959185848	15307.770309600148	18682.906065958938	17503.58587308709	0.18904482220824917	0.18456002626579177	3769.0569013408385	7894.384341822006	3546.7803434939124	7428.820508821867
0.915128172516836	10516.260144255533	9998.977833360048	13494.967445874778	12732.371104125568	14950.470673892522	14068.780485758709	16321.276554880833	15328.905635340308	18708.701443115147	17527.752969554367	0.18904482478545234	0.18456002877030553	3752.721286161337	7907.530366629362	3531.408107351046	7441.191262686625
0.9206422801112097	10530.783889387701	10012.787175405845	13513.605070931344	12749.95552395299	14971.118487778293	14088.210614407248	16343.817581540872	15350.076116159276	18734.53972704723	17551.96026438874	0.18904482740684864	0.18456003131776616	3736.442136632744	7920.667894368991	3516.0890068651643	7453.554020659532
0.9261896129777101	10545.331735133786	10026.619432637663	13532.273624271658	12767.569124337913	14991.800566183041	14107.672986866402	16366.396014797192	15371.281729169983	18760.42088983184	17576.207731429353	0.1890448300732105	0.18456003390892367	3720.2193287697155	7933.796802180354	3500.822925362503	7465.908667128999
0.931770371315315	10559.903665537211	10040.474589884814	13550.973085442756	12785.21188598357	15012.516886456528	14127.167581821908	16389.01182992979	15392.522451155504	18786.344903143225	17600.495344138326	0.18904483278532444	0.18456003654454298	3704.0527381026186	7946.91696615424	3485.6097457150463	7478.255085493904
0.9373847565293029	10574.499664412551	10054.352631759035	13569.703433698434	12802.883789316531	15033.267425623813	14146.694377653941	16411.665001864316	15413.79825856611	18812.31173824964	17624.823075597422	0.18904483554399037	0.18456003922540157	3687.9422396856826	7960.028261314612	3470.4493503447156	7490.593158150092
0.9430329712385201	10589.119715343602	10068.253542652641	13588.464647996794	12820.584814484386	15054.052160382542	14166.253352434576	16434.355505169136	15435.109127516494	18838.321366009986	17649.19089850489	0.18904483835002367	0.18456004195229103	3671.887708084658	7973.130561565049	3455.3416212147567	7502.922766438685
0.9487152192826929	10603.763801681154	10082.177306736448	13607.256706997403	12838.314941353074	15074.8710670998	14185.844483924831	16457.083314051866	15456.455033782562	18864.373756869867	17673.59878517176	0.18904484120425258	0.184560044726017	3655.8890173980035	7986.223739705514	3440.2864398497622	7515.243790663779
0.9544317057297852	10618.43190654117	10096.123907957992	13626.079589058954	12856.074149504666	15095.72412180951	14205.467749572212	16479.84840235657	15477.835952798758	18890.468880858345	17698.046707518813	0.18904484410752043	0.1845600475473991	3639.946041281568	7999.307667455636	3425.2836873568594	7527.556110112462
0.9601826368833979	10633.124012802611	10110.093330039514	13644.933272236494	12873.86241823476	15116.611300209397	14225.123126507859	16502.650743560433	15499.251859654953	18916.606707584142	17722.534637073033	0.189044847060687	0.18456005041727205	3624.0586529441644	8012.382215414662	3410.3332444212865	7539.859603012912
0.9659682202902156	10647.840103105476	10124.08555647603	13663.817734278895	12891.679726550077	15137.53257765816	14244.810591543868	16525.49031077066	15520.702729093537	18942.787206232126	17747.06254496427	0.1890448500646251	0.18456005333648476	3608.226725157816	8025.447253049817	3395.4349913187325	7552.154146532994
0.9717886647474951	10662.58015984862	10138.100570533321	13682.732952626087	12909.526053165879	15158.487929172417	14264.530121170457	16548.36707672118	15542.188535506324	18969.010345559465	17771.630401921706	0.18904485312022434	0.18456005630590136	3592.450130245881	8038.502648650203	3380.588807903463	7564.439616734628
0.9776441803106027	10677.344165187546	10152.13835524581	13701.678904406232	12927.401376503274	15179.477329423593	14284.281691553	16571.281013769218	15563.709252931332	18995.27609389177	17796.23817827019	0.18904485622838985	0.1845600593264019	3576.728740129387	8051.548269388266	3365.7945736518595	7576.715888627339
0.9835349783005937	10692.132101032525	10166.198893414776	13720.655566433308	12945.30567468698	15200.500752735226	14304.06527852953	16594.23209389238	15585.26485505006	19021.58441911972	17820.885843927113	0.1890448593900429	0.18456006239888115	3561.0624263198115	8064.583981280215	3351.05216764519	7588.982836114708
0.9894612713118381	10706.943949046206	10180.282167606016	13739.66291520406	12963.238925542322	15221.558173079606	14323.88085760744	16617.220288684963	15606.855315183902	19047.935288694858	17845.57336839833	0.18904486260612036	0.18456006552425003	3545.4510599190835	8077.609649157152	3336.3614685959183	7601.240332017653
0.9954232732196957	10721.779690641632	10194.38816014814	13758.700926895466	12981.2011065931	15242.649564074965	14343.728403961157	16640.245569354927	15628.480606291598	19074.328669626084	17870.30072077522	0.1890448658775771	0.184560068703436	3529.894511634484	8090.625136659481	3321.7223548335023	7613.488248016685
1.0014211991882311	10736.639306979834	10208.516853130039	13777.769577361654	12999.192195058336	15263.774898982078	14363.6078924285	16663.30790672014	15650.140700965296	19100.76452847543	17895.06786973022	0.1890448692053837	0.18456007193738252	3514.3926517844666	8103.630306234583	3307.13470432139	7625.726454662625
1.0074552656779823	10751.52277896783	10222.668228399216	13796.868842131356	13017.212167850208	15284.934150701423	14383.519297508434	16686.407271205328	15671.83557142809	19127.242831354473	17919.874783513995	0.18904487259052868	0.18456007522704998	3498.9453503240366	8116.625019151252	3292.598394691013	7637.954821426887
1.013525690453769	10766.430087256282	10236.842267559396	13815.998696404904	13035.261001570972	15306.127291769877	14403.462593357675	16709.54363283843	15693.565189530322	19153.763543920264	17944.721429951223	0.18904487603401743	0.1845600785734159	3483.5524768221658	8129.60913542565	3278.1133031982463	7650.173216566909
1.0196326925925556	10781.361212237229	10251.038951968425	13835.159115051316	13053.338672510328	15327.35429435749	14423.437753787768	16732.716961247115	15715.32952674641	19180.32663137124	17969.607776436955	0.18904487953687396	0.18456008197747517	3468.2139004925266	8142.582513856702	3263.6793067709077	7662.381507214624
1.0257764924913542	10796.316134041857	10265.258262736175	13854.350072605479	13071.445156642738	15348.615130264356	14443.444752262125	16755.927225655345	15737.128554171624	19206.932058443363	17994.53378993296	0.18904488310014006	0.1845600854402402	3452.9294902037363	8155.545012027025	3249.2962820120156	7674.579559355043
1.0319573118751795	10811.29483253823	10279.500180722353	13873.571543265223	13089.580429624662	15369.909770917388	14463.483561892997	16779.174394879865	15758.962242518779	19233.57978940608	18019.499436963928	0.18904488672487596	0.1845600889627412	3437.69911447959	8168.496486265212	3234.964105199091	7686.767237791326
1.0381753738050519	10826.297287328945	10293.764686534281	13892.823500888337	13107.744466791746	15391.238187367006	14483.554155438344	16802.458437326597	15780.83056211484	19260.26978805817	18044.50468361359	0.18904489041216083	0.1845600925460269	3422.522641496267	8181.436791613232	3220.682652282063	7698.944406114053
1.0444309026860459	10841.323477748729	10308.05176052462	13912.105918989484	13125.937243155908	15412.600350283737	14503.656505298639	16825.779320986923	15802.73348289744	19287.002017723524	18069.549495520776	0.189044894163093	0.18456009619116495	3407.399939103052	8194.365781848785	3206.4517989053857	7711.110926728696
1.05072412427539	10856.373382862168	10322.36138278921	13931.418770737317	13144.158733402626	15433.996229955013	14523.79058351387	16849.1370134342	15824.670974411609	19313.776441247137	18094.633837875623	0.1890448979787905	0.1845600998992415	3392.330874839565	8207.283309484832	3192.271420419682	7723.26666084677
1.057055265690613	10871.446981461326	10336.693533164784	13950.76202895141	13162.408911888031	15455.425796281783	14543.956361760322	16872.531481820053	15846.64300580628	19340.593020990866	18119.757675415633	0.18904490186039083	0.1845601036713619	3377.3153159362264	8220.189225753304	3178.1413918847684	7735.411468474194
1.0634245554177415	10886.544252063382	10351.048191226755	13970.135666099277	13180.687752636099	15476.889018775204	14564.15381134749	16895.96269287078	15868.649545830933	19367.451718829318	18144.920972421813	0.1890449058090516	0.18456010750865182	3362.3531293037813	8233.083380541764	3164.061588062672	7747.5452083586715
1.0698322233195456	10901.665172908048	10365.425336286748	13989.539654293021	13198.995229335502	15498.385866552946	14584.382903214611	16919.43061288333	15890.690562831793	19394.352496145242	18170.12369271436	0.1890449098259519	0.18456011141225603	3347.4441815635655	8245.965622441377	3150.0318834397476	7759.667738018557
1.0762785006438331	10916.809721955357	10379.824947390482	14008.973965286552	13217.331315336958	15519.916308336115	14604.643607927714	16942.93520772191	15912.766024748664	19421.295313825645	18195.36579964901	0.18904491391229064	0.18456011538334052	3332.5883390503004	8258.835798715241	3136.0521522331983	7771.7789137251675
1.0827636200317978	10931.977876882962	10394.247003315226	14028.43857047212	13235.695983649983	15541.480312445401	14624.93589567606	16966.476442813826	15934.875899111017	19448.280132257034	18220.647256112596	0.18904491806928878	0.1845601194230917	3317.785467816051	8271.693755289074	3122.1222683954984	7783.878590496257
1.089287815526412	10947.169615083922	10408.691482567685	14047.933440877468	13254.0892069402	15563.07784679795	14645.259736269163	16990.054283146055	15957.020153034757	19475.30691132149	18245.968024519356	0.18904492229818912	0.18456012353271659	3303.0354336404707	8284.539336736314	3108.24210562231	7795.966622073203
1.0958513225808764	10962.384913663916	10423.158363381346	14067.458547162314	13272.510957525998	15584.708878903448	14665.615099133107	17013.66869326097	15979.198753218221	19502.37561039177	18271.32806680635	0.18904492660025574	0.18456012771344432	3288.338102035923	8297.372386265546	3094.411537356442	7808.042860912159
1.1024543780671139	10977.623749438992	10437.647623714347	14087.013859615416	13290.961207375809	15606.373375860909	14686.001953307534	17037.319637252833	16001.411665938902	19529.486188327304	18296.727344429713	0.1890449309767758	0.18456013196652574	3273.6933382602874	8310.192745723762	3080.6304368039127	7820.107158188708
1.1090972202843215	10992.88609893278	10452.159241246822	14106.599348151074	13309.439928104763	15628.071304354762	14706.42026744196	17061.007078763552	16023.658857049417	19556.638603469342	18322.165818360107	0.18904493542905915	0.18456013629323315	3259.1010073095094	8323.000255539548	3066.898676922079	7832.159363746643
1.115780088967567	11008.171938374058	10466.693193378593	14126.214982305977	13327.947090971727	15649.802630651395	14726.870009792512	17084.730980978893	16045.940291973991	19583.832813636574	18347.6434490786	0.18904493995843916	0.18456014069486296	3244.5609739483334	8335.7947547785	3053.2161304510664	7844.199326144066
1.1225032252964444	11023.48124369415	10481.249457226688	14145.860731235887	13346.482666876196	15671.567320595484	14747.351148218486	17108.49130662447	16068.255935704676	19611.068776120603	18373.160196572466	0.1890449445662726	0.18456014517273334	3230.0731027040165	8348.5760810934	3039.5826699074823	7856.2268926100805
1.1292668719037753	11038.813990524295	10495.828009622854	14165.536563712303	13365.046626355126	15693.36533960629	14767.86365017886	17132.288017961724	16090.60575279758	19638.346447681302	18398.716020330798	0.18904494925394058	0.1845601497281866	3215.6372578679584	8361.344070700463	3025.998167587677	7868.24190902384
1.1360712728843656	11054.170154192994	10510.428827111009	14185.242448119034	13383.638939579692	15715.196652673863	14788.407482728719	17156.121076783787	16112.989707368968	19665.6657845421	18424.310879340082	0.18904495402284854	0.18456015436258882	3201.2533035159577	8374.098558392376	3012.462495582411	7880.244219920598
1.1429166738038161	11069.549709723402	10525.051885944806	14204.978352448894	13402.259576352204	15737.061224355426	14808.982612515845	17179.99044441152	16135.407763091545	19693.02674238541	18449.94473207997	0.18904495887442793	0.1845601590773302	3186.9211035058834	8386.839377516415	2998.9755257796496	7892.233668481
1.1498033217073829	11084.95263183058	10539.69716208497	14224.74424430019	13420.908506102756	15758.95901877143	14829.589005777025	17203.896081689218	16157.859883190447	19720.42927634778	18475.617536518672	0.18904496381013391	0.18456016387382565	3172.6405214839615	8399.566359945573	2985.5371298668906	7904.210096495692
1.1567314651288954	11100.378894918824	10554.364631196804	14244.540090873292	13439.585697886021	15780.88999960182	14850.22662833452	17227.837948980545	16180.346030439392	19747.873341015165	18501.32925010857	0.18904496883144908	0.18456016875351566	3158.4114209073596	8412.27933611907	2972.147179354215	7916.173344405368
1.1637013540997225	11115.828473079013	10569.054268647635	14264.365858967269	13458.291120378053	15802.854130082269	14870.895445592527	17251.816006164423	16202.866167156832	19775.358890418283	18527.079829781862	0.1890449739398817	0.18456017371786596	3144.2336650344077	8424.978134974837	2958.805545564508	7928.123251240235
1.1707132401577995	11131.30134008575	10583.766049504115	14284.221514976229	13477.024741872845	15824.851373000145	14891.595422533384	17275.830212630644	16225.420255201829	19802.885878027562	18552.86923194578	0.18904497913696697	0.18456017876836878	3130.1071169315837	8437.662583951373	2945.5120996395126	7940.059654615819
1.177767376356704	11146.79746939465	10598.499948529634	14304.107024885838	13495.78653027906	15846.881690690683	14912.326523713964	17299.880527275673	16248.008255970117	19830.454256748326	18578.697412478166	0.18904498442426781	0.18456018390654225	3116.031639493536	8450.332508997526	2932.2667125606677	7951.9823907502
1.1848640172747877	11162.316834139556	10613.255940181689	14324.022354269808	13514.576453116679	15868.945045033053	14933.08871326199	17323.966908498387	16270.6301303901	19858.063978915965	18604.564326722855	0.18904498980337422	0.1845601891339322	3102.007095431676	8462.987734515686	2919.0692551361863	7963.89129440533
1.1920034190243662	11177.859407129614	10628.03399860908	14343.967468286119	13533.39447751348	15891.04139744624	14953.881954872131	17348.089314195564	16293.28583891861	19885.71499629071	18630.46992948487	0.18904499527590563	0.18456019445211197	3088.033347301651	8475.628083414398	2905.9195980273653	7975.78619893454
1.1991858392609598	11193.42516084668	10642.834097649464	14363.942331673723	13552.240570201906	15913.170708885344	14974.706211802548	17372.24770175786	16315.975341537132	19913.407260053074	18656.41417502607	0.1890450008435093	0.18456019986268218	3074.110257498687	8488.25337704923	2892.817611745326	7987.666936233174
1.2064115371925936	11209.014067442178	10657.656210826359	14383.946908748547	13571.114697515282	15935.33293983719	14995.561446870748	17396.44202806501	16338.69859774731	19941.14072079837	18682.397017060048	0.18904500650786152	0.1845602053672731	3060.237688257126	8500.86343520321	2879.7631666483358	7999.533336714376
1.2136807735891502	11224.626098734412	10672.500311346592	14403.981163400034	13590.016825384588	15957.528050316501	15016.447622449981	17420.67224948168	16361.455566567009	19968.915328531897	18708.418408747646	0.18904501227067003	0.18456021096754252	3046.4155016674194	8513.458076097537	2866.7561329617165	8011.385229323525
1.2209938107917835	11240.261226205499	10687.36637209739	14424.04505908726	13608.946919334758	15979.755999861598	15037.364700465207	17444.938321852755	16384.246206525946	19996.731032663625	18734.47830269192	0.18904501813367228	0.18456021666518002	3032.643559684744	8526.037116388325	2853.79638078087	8023.222441532183
1.2283509127223842	11255.91942099864	10702.254365643767	14444.138558835419	13627.904944481386	16002.016747530504	15058.312642389412	17469.240200499094	16407.07047566166	20024.587782003284	18760.5766509336	0.18904502409863566	0.18456022246190293	3018.9217241292354	8538.60037113214	2840.8837800765177	8035.044799308293
1.2357523448931043	11271.600653914953	10717.164264225545	14464.2616252318	13646.890865526939	16024.310251896524	15079.291409239473	17493.57784021272	16429.928331515024	20052.485524754902	18786.71340494592	0.18904503016736043	0.18456022835946032	3005.249856688315	8551.14765376458	2828.0182006921386	8046.8521270914935
1.2431983744159416	11287.304895410625	10732.096039754606	14484.414220422144	13665.904646757283	16046.636471044183	15100.3009615723	17517.951195252394	16452.819731126056	20080.42420851169	18812.88851562985	0.18904503634167838	0.18456023435963284	2991.6278189329896	8563.678776119836	2815.1995123636443	8058.644247815944
1.2506892700123766	11303.03211559386	10747.049663812033	14504.596306106758	13684.946252038051	16068.995362564938	15121.341259480843	17542.360219338927	16475.744631029545	20108.403780250726	18839.101933309124	0.18904504262345376	0.1845602404642318	2978.0554723213427	8576.193548399955	2802.4275847193785	8070.420982883312
1.2582253020230734	11318.782284221885	10762.025107645233	14524.807843536677	13704.015644811021	16091.386883552957	15142.412262590087	17566.804865650585	16498.70298725074	20136.424186327673	18865.353607725276	0.18904504901458433	0.18456024667510226	2964.532678194577	8588.691779142246	2789.7022872788366	8082.182152122725
1.2658067424176331	11334.555370697788	10777.022342164948	14545.048793509646	13723.112788090302	16113.810990600643	15163.51393005286	17591.28508681822	16521.694755300727	20164.4853724712	18891.643488032412	0.189045055517002	0.18456025299412038	2951.0592978021596	8601.173275256064	2777.0234894744353	8093.9275738378055
1.2734338648044117	11350.351344067669	10792.041337942543	14565.319116366478	13742.237644458924	16136.267639794629	15184.646220546054	17615.800834920883	16544.719890172375	20192.587283777993	18917.971522792544	0.1890450621326723	0.1845602594231972	2937.6351922944887	8613.637841972988	2764.391060644528	8105.657064745668
1.2811069444403917	11366.17017301727	10807.0820652068	14585.618771986752	13761.390176064759	16158.756786711012	15205.809092266134	17640.352061480644	16567.77834633542	20220.729864706784	18944.337659970006	0.18904506886359657	0.1845602659642772	2924.260222720448	8626.085282809101	2751.804870033986	8117.37043995643
1.2888262582411194	11382.011825869013	10822.144493841102	14605.947719785034	13780.570344616972	16181.27838641118	15227.002502925236	17664.938717458037	16590.87007773222	20248.913059073187	18970.741846926572	0.18904507571181164	0.18456027261933958	2910.9342500597704	8638.515399627853	2739.264786821208	8129.0675130216405
1.296592084790695	11397.876270578847	10837.228593380436	14626.305918706854	13799.778111382207	16203.832393437358	15248.226409746945	17689.560753247206	16613.995037773173	20277.136810044107	18997.184030416287	0.18904508267939055	0.18456027939039957	2897.6571352075553	8650.927992561832	2726.7706801055465	8140.748095866293
1.3044047043518285	11413.763474732998	10852.334333008324	14646.693327224577	13819.01343718072	16226.418761808034	15269.480769462025	17714.21811867093	16637.153179332057	20305.401060132062	19023.66415658008	0.18904508976844342	0.18456028627950696	2884.4287389852107	8663.32286002161	2714.322418917087	8152.4119987925515
1.312264398875954	11429.67340554483	10867.461681553805	14667.109903333363	13838.276282382545	16249.037445013528	15290.765538304215	17738.91076297576	16660.34445474147	20333.705751189635	19050.182170940603	0.1890450969811178	0.18456029328874915	2871.248922147788	8675.69979867991	2701.9198722220026	8164.059030466713
1.320171452013404	11445.606029851591	10882.61060748836	14687.555604547042	13857.566606903594	16271.688396011385	15312.080672005912	17763.638634827043	16683.568815788127	20362.05082440373	19076.738018396856	0.1890451043196002	0.18456030042025118	2858.117545387242	8688.058603452984	2689.562908928725	8175.688997904304
1.3281261491236485	11461.561314111137	10897.7810789228	14708.030387893943	13876.884370201757	16294.371567221793	15333.42612579386	17788.401682303884	16706.826213708162	20390.43622028989	19103.331643218826	0.1890451117861152	0.18456030767617437	2845.0344693461666	8700.399067512713	2677.251397899119	8187.301706480328
1.3361287772855897	11477.539224398748	10912.973063604253	14728.534209912816	13896.22953127303	16317.086910523076	15354.801854384908	17813.19985289426	16730.11659918254	20418.861878686625	19129.962989042226	0.1890451193829279	0.18456031505872092	2831.999554612441	8712.720982237253	2664.9852079434786	8198.896959881764
1.3441796253079266	11493.539726403713	10928.186528912875	14749.067026648467	13915.602048647394	16339.834377246842	15376.207811981443	17838.033093489736	16753.439922332036	20447.327738749416	19156.631998862802	0.18904512711234348	0.18456032257012964	2819.0126617325004	8725.024137225933	2652.7642078314675	8210.474560115486
1.352278983739575	11509.562785426126	10943.421441858847	14769.628793647704	13935.001880385005	16362.61391817354	15397.643952267192	17862.90135038059	16776.79613271274	20475.833738945134	19183.338615031193	0.18904513497670858	0.1845603302126818	2806.0736512111034	8737.308320260607	2640.588266296545	8222.03430748824
1.3604271448801535	11525.60836637337	10958.677769079017	14790.219465954828	13954.428984071932	16385.42548352743	15419.110228402538	17887.804569250373	16800.185179310894	20504.379817045785	19210.082779247008	0.18904514297841118	0.18456033798869798	2793.182383521227	8749.573317311238	2628.4572520400397	8233.576000595
1.3686244027905345	11541.676433756933	10973.955476833875	14810.83899810759	13973.883316816342	16408.269022972156	15440.60659302029	17912.74269517104	16823.607010538333	20532.965910122988	19236.864432553677	0.189045151119882	0.18456034590054055	2780.338719107909	8761.818912513554	2616.371033737436	8245.099436305929
1.3768710533034536	11557.766951688787	10989.254531004115	14831.487344132558	13993.364835244141	16431.144485605604	15462.132998220899	17937.71567259739	16847.061574227257	20561.591954541567	19263.68351533244	0.18904515940359626	0.18456035395061385	2767.542518390226	8774.044888147619	2604.32948004012	8256.604409746826
1.3851673940341884	11573.879883878159	11004.574897087547	14852.164457541016	14012.87349549508	16454.051819955363	15483.689395568146	17962.723445362084	16870.548817625568	20590.25788595389	19290.539967297034	0.18904516783207184	0.18456036214136617	2754.793641784694	8786.251024679746	2592.3324595959857	8268.090714331716
1.3935137243912972	11590.015193628025	11019.916540195794	14872.870291324482	14032.409253218555	16476.99097397379	15505.27573608452	17987.765956670275	16894.068687391802	20618.963639293717	19317.433727487958	0.18904517640787225	0.18456037047528762	2742.0919496741844	8798.437100630254	2580.3798410252202	8279.558141658548
1.4019103455874267	11606.172843831415	11035.279425050787	14893.60479795001	14051.97206356919	16499.9618950328	15526.89197024636	18012.843149093947	16917.62112958989	20647.709148769707	19344.3647342664	0.189045185133607	0.1845603789549153	2729.4373024478555	8810.602892677765	2568.4714929457987	8291.006481563672
1.410357560650181	11622.352796968296	11050.663515981696	14914.367929356209	14071.561881202946	16522.964529919467	15548.538047979535	18037.954964567114	16941.206089684412	20676.494347859938	19371.332925308936	0.1890451940119325	0.184560387582829	2716.8295604962623	8822.748175604735	2556.6072839844273	8302.435522124637
1.4188556744330574	11638.555015101647	11066.068776921406	14935.159636948241	14091.17866027267	16545.99882483052	15570.213918654566	18063.101344379782	16964.823512535335	20705.319169305018	19398.338237601423	0.18904520304555142	0.18456039636165633	2704.2685841999482	8834.87272223318	2544.787082760129	8313.845049578696
1.4274049936264492	11654.779459874131	11081.495171403152	14955.979871593592	14110.822354423832	16569.06472536762	15591.919531081914	18088.282229172884	16988.473342392866	20734.183545102256	19425.380607433188	0.18904521223721607	0.18456040529407197	2691.7542339598294	8846.976303493138	2533.010757902055	8325.234848354012
1.4360058267687137	11671.026092504417	11096.94266255713	14976.828583617367	14130.492916790241	16592.162176532223	15613.65483350726	18113.49755893259	17012.155522892306	20763.0874064992	19452.459970391148	0.18904522158972717	0.18456041438279724	2679.2863701872993	8859.058688361663	2521.2781780557707	8336.604701062199
1.4446584842573071	11687.294873783616	11112.411213107078	14997.705722797758	14150.190299989717	16615.291122720508	15635.419773606725	18138.747272984856	17035.86999704888	20792.03068398735	19479.57626135389	0.18904523110593555	0.184560423630603	2666.86485331296	8871.119643853512	2509.589211883256	8347.954388465267
1.453363278359986	11703.58576407158	11127.900785366772	15018.611238361336	14169.914456119674	16638.451507718222	15657.214298482013	18164.031309989758	17059.616707252433	20821.013307295725	19506.729414485653	0.18904524078874335	0.18456043304030909	2654.4895437862724	8883.158934996929	2497.9437280648854	8359.283689453732
1.4621205232260774	11719.898723293227	11143.41134123651	15039.545078978355	14189.665336752669	16661.643274695467	15679.038354655504	18189.349607935834	17083.395595262096	20850.035205384367	19533.9193632302	0.18904525064110453	0.1845604426147861	2642.160302084754	8895.176324833184	2486.3415953064105	8370.59238104755
1.470930534897817	11736.233710934863	11158.942842199656	15060.507192758083	14209.442892932004	16684.866366201542	15700.891888065396	18214.702104134452	17107.20660220102	20879.09630643791	19561.14604030486	0.18904526066602534	0.18456045235695626	2629.876988730044	8907.1715744338	2474.782682355726	8381.880238416139
1.4797936313217521	11752.590686040543	11174.495249319145	15081.497527244155	14229.247075167355	16708.120724159824	15722.774844060903	18240.08873521425	17131.04966855111	20908.196537859214	19588.409377694476	0.1890452708665669	0.18456046226979309	2617.639464266598	8919.144442800898	2463.266857980867	8393.147034775
1.48871013236022	11768.96960720807	11190.068523233662	15102.516029409468	14249.077833429914	16731.406289862094	15744.687167396869	18265.509437114917	17154.924734147236	20937.33582626227	19615.70930664483	0.1890452812458432	0.18456047235632422	2605.44758928637	8931.094686924014	2451.793990999926	8404.39254146628
1.4976803598028874	11785.370432585494	11205.662624154456	15123.562645651768	14268.935117148361	16754.723003963703	15766.628802229376	18290.96414508198	17178.83173817239	20966.514097466206	19643.045757657106	0.18904529180702617	0.18456048261963104	2593.3012244347483	8943.022061767522	2440.3639502751175	8415.616527901031
1.5067046373783677	11801.793119867123	11221.277511861284	15144.637321788498	14288.818875203744	16778.070806477837	15788.59969211006	18316.452793660508	17202.77061915153	20995.731276488135	19670.41866048087	0.1890453025533428	0.18456049306284958	2581.200230401708	8954.926320202649	2428.976604708587	8426.818761520553
1.5157832907659001	11818.237626289758	11236.913145699096	15165.74000305208	14308.72905592529	16801.44963677034	15810.599779981512	18341.97531668949	17226.741314946612	21024.987287536682	19697.827944108412	0.1890453134880785	0.18456050368917334	2569.14446793776	8966.807213043794	2417.6318232668564	8437.999007850885
1.5249166476071065	11834.703908628797	11252.569484574173	15186.870634084898	14328.665607085517	16824.859433554146	15832.62900817189	18367.531647295782	17250.743762750666	21054.282054005074	19725.273536767963	0.1890453246145777	0.18456051450185187	2557.1337978445226	8978.66448897589	2406.3294749646448	8449.157030416653
1.5341050375178134	11851.19192319427	11268.246486950484	15208.029158934278	14348.62847589565	16848.300134883746	15854.687318389862	18393.12171788804	17274.777899082335	21083.61549846425	19752.75536591752	0.18904533593624395	0.18456052550419225	2545.16808099614	8990.49789460469	2395.069428877905	8460.292590761557
1.5433487920999491	11867.701625827056	11283.944110845905	15229.215521047672	14368.617609000821	16871.771678149868	15876.774651719325	18418.745460150956	17298.843659780156	21112.9875426562	19780.27335823825	0.18904534745654186	0.1845605366995629	2533.247178340098	9002.307174422778	2383.8515541527886	8471.405448443722
1.5526482449535108	11884.232971894846	11299.662313828574	15250.429663267509	14388.63295247547	16895.27400007377	15898.890948614327	18444.40280503906	17322.94097999697	21142.398107486908	19807.82743962818	0.1890453591789991	0.18456054809139	2521.370950891287	9014.092070761602	2372.675720005762	8482.49536101427
1.5620037316886017	11900.785916288163	11315.401053013	15271.671527826138	14408.674451818442	16918.80703670167	15921.03614889367	18470.093682770595	17347.069794194125	21171.84711301938	19835.41753519555	0.18904537110720493	0.18456055968316282	2509.539259741083	9025.8523237966	2361.54179572023	8493.562083976343
1.5714155899375468	11917.360413416309	11331.160285056272	15292.94105634067	14428.742051948188	16942.37072339906	15943.21019173562	18495.81802282135	17371.23003613568	21201.334478466546	19863.043569252204	0.18904538324481332	0.18456057147843227	2497.751966066542	9037.587671541143	2350.4496506573632	8504.605370786972
1.580884159367074	11933.956417203417	11346.939966154192	15314.238189807957	14448.835697197874	16965.96499484513	15965.413015672524	18521.57575391861	17395.421638882566	21230.860122184382	19890.70546530695	0.18904539559554417	0.18456058348081333	2486.0089311320335	9049.297849828377	2339.3991542665754	8515.624972875696
1.5904097816905756	11950.57388108431	11362.740052037536	15335.562868599309	14468.95533131068	16989.589785026947	15987.644558585618	18547.36680403479	17419.644534786945	21260.42396166459	19918.403146059114	0.1890454081631841	0.18456059569398528	2474.3100162871415	9060.982592269778	2328.3901760771405	8526.620639580768
1.5999928006804371	11967.212758000378	11378.560497967943	15356.915032455263	14489.10089743459	17013.245027233686	16009.904757699293	18573.191100381144	17443.89865548596	21290.025913527457	19946.13653339141	0.18904542095158666	0.1845606081216931	2462.6550829804037	9072.641630276572	2317.4225857054116	8537.592118145432
1.6096335621804478	11983.873000395522	11394.401258734168	15378.294620480436	14509.272338117673	17036.930654050928	16032.193549575906	18599.048569401566	17468.183931896117	21319.665893514742	19973.905548363553	0.1890454339646749	0.18456062076774987	2451.043992760242	9084.274693031795	2306.496252867393	8548.53915373981
1.6193324141182788	12000.55456021196	11410.262288648064	15399.701571138155	14529.469595303	17060.646597354735	16054.510870110153	18624.93913676615	17492.500294207148	21349.343816482295	20001.710111205233	0.18904544720644223	0.18456063363603536	2439.476607275079	9095.881507456768	2295.611047370825	8559.461489393841
1.6290897065180392	12017.257388886006	11426.143541540569	15421.13582224512	14549.692610323587	17084.392788305762	16076.85665452353	18650.862727364736	17516.847671875992	21379.05959639275	20029.55014130928	0.18904546068095313	0.18456064673049996	2427.9527882795082	9107.461798211094	2284.766839123913	8570.358866014518
1.6389057915129117	12033.98143734388	11442.044970757734	15442.59731096607	14569.941323897376	17108.169157343353	16099.230837358786	18676.819265300535	17541.225993620777	21408.81314630814	20057.425557224768	0.18904547439234537	0.18456066005516486	2416.4723976375535	9119.015287667047	2273.963498137775	8581.231022356078
1.6487810233578566	12050.726655997398	11457.966529156634	15464.085973808295	14590.21567612208	17131.975634179504	16121.633352474235	18702.808673883497	17565.63518741463	21438.604378382406	20085.336276650003	0.18904548834483056	0.18456067361412268	2405.0352973319823	9130.541695914231	2263.2008945358684	8592.077695023734
1.6587157584424002	12067.492994739825	11473.908169101402	15485.601746616361	14610.515606470155	17155.812147792996	16144.06413303825	18728.83087562397	17590.07518047968	21468.4332038541	20113.282216425647	0.18904550254269567	0.18456068741153978	2393.6413494605804	9142.040740720928	2252.4788985489868	8602.898618439212
1.6687103553034934	12084.280402941366	11489.86984245896	15507.144564566403	14630.84105378347	17179.67862642314	16166.523111523353	18754.885792225858	17614.54589928064	21498.29953303858	20141.263292527434	0.18904551699030497	0.18456070145165684	2382.290416243486	9153.51213752525	2241.7973805230577	8613.693524827715
1.6787651746384535	12101.088829445009	11505.851500595081	15528.714362160808	14651.191956268261	17203.574997563883	16189.01021970068	18780.973344580194	17639.04726951881	21528.203275320662	20169.279420059294	0.1890455316921002	0.18456071573879038	2370.9823600283125	9164.95559942536	2231.1562109247316	8624.46214421885
1.6888805793179813	12117.918222562019	11521.853094370066	15550.311073222509	14671.56825148975	17227.501187957492	16211.52538863405	18807.093452758305	17663.57921612561	21558.14433914683	20197.33051324601	0.18904554665260326	0.18456073027733513	2359.7170432871208	9176.37083714176	2220.555260337773	8635.204204403795
1.6990569343992543	12134.768530067564	11537.874574134654	15571.934630889431	14691.969876366926	17251.45712358845	16234.06854867422	18833.246036005123	17688.14166325632	21588.122632017552	20225.416485426085	0.1890455618764168	0.18456074507176334	2348.4943286306225	9187.757559035439	2209.9943994756322	8645.91943094926
1.7092946071391046	12151.639699196325	11553.915889725766	15593.584967608891	14712.396767167224	17275.44272967726	16256.639629453015	18859.43101273245	17712.73453428375	21618.138060479632	20253.537249044504	0.18904557736822594	0.1845607601266289	2337.314078802592	9199.115471056197	2199.47349917714	8656.607547155581
1.7195939670072704	12168.531676637924	11569.976990462244	15615.262015131819	14732.848859501128	17299.45793067406	16279.238559877387	18885.648300512017	17737.357751791733	21648.190530118234	20281.692715645335	0.1890455931328	0.18456077544656577	2326.176156688831	9210.444276754744	2188.9924304160522	8667.268274068832
1.7299553856997325	12185.444408532561	11586.057825140648	15636.965704507187	14753.326088316857	17323.50265025248	16301.86526812358	18911.897816068784	17762.0112375688	21678.279945549257	20309.882795864512	0.1890456091749936	0.18456079103629208	2315.0804253205424	9221.743677252904	2178.5510643007	8677.901330441702
1.7403792371521247	12202.377840466344	11602.158342030838	15658.6959660761	14773.828387894837	17347.576811303126	16324.519681631007	18938.17947527383	17786.694912601546	21708.406210411213	20338.10739942228	0.18904562549974843	0.18456080690061008	2304.026747869095	9233.013371205423	2168.1492720736424	8688.506432715338
1.7508658975532332	12219.331917466778	11618.278488871687	15680.452729466053	14794.35569184226	17371.68033592721	16347.201727096297	18964.493193137467	17811.40869706812	21738.56922735732	20366.366435115768	0.189045642112095	0.18456082304440796	2293.014987663715	9244.25305482978	2157.7869251231896	8699.083295024931
1.76141574535857	12236.306583998206	11634.418212866736	15702.235923585147	14814.90793308761	17395.813145430202	16369.91133046724	18990.838883802255	17836.15251033169	21768.768898047594	20394.65981081154	0.1890456590171531	0.18456083947266222	2282.045008183457	9255.462421847042	2147.463894984219	8709.631629181094
1.7720291613040315	12253.301783957062	11650.577460679766	15724.045476616078	14835.485043875116	17419.975160315164	16392.64841693669	19017.216460535827	17860.92627093377	21799.005123140574	20422.98743343801	0.1890456762201358	0.18456085619043747	2271.1166730675614	9266.6411634963	2137.1800533366622	8720.151144633535
1.7827065284196406	12270.317460667384	11666.756178430345	15745.881316010407	14856.086955759096	17444.166300276458	16415.41291093635	19043.62583572396	17885.72989658751	21829.277802285476	20451.34920897778	0.1890456937263485	0.18456087320289036	2260.229846112663	9277.788968488108	2126.9352720069	8730.641548445448
1.7934482320433673	12287.353556875893	11682.954311689353	15767.743368482334	14876.713599598335	17468.386484192833	16438.20473613054	19070.06692086311	17910.563304170904	21859.586834113605	20479.74504245989	0.18904571154119215	0.18456089051526922	2249.38439128187	9288.905523010995	2116.7294229860418	8741.10254534427
1.8042546598350382	12304.410014747504	11699.171805474623	15789.631560003018	14897.364905550612	17492.6356301212	16461.023815410237	19096.539626553593	17935.426409720298	21889.932116230615	20508.174837952436	0.18904572967016423	0.18456090813291687	2238.5801727049984	9299.99051070679	2106.562378417584	8751.533837638795
1.8151262017903238	12321.486775860332	11715.408604246206	15811.545815794196	14918.040803066708	17516.913655289554	16483.870070886413	19123.04386249191	17960.319128423183	21920.313545207715	20536.63849855436	0.18904574811886157	0.18456092606127164	2227.8170546797337	9311.043612639885	2096.4340105985757	8761.935125195887
1.8260632502548164	12338.583781201092	11731.664651901943	15833.486060322395	14938.741220884838	17541.220476090602	16506.74342388395	19149.5795374638	17985.241374611564	21950.73101657374	20565.135926387888	0.18904576689298075	0.18456094430586964	2217.094901678618	9322.064507297706	2086.344191998127	8772.306105486117
1.8370661999381863	12355.700971160077	11747.939891772858	15855.452217292523	14959.466087024859	17565.5560080747	16529.643794935233	19176.146559336525	18010.193061755013	21981.184424806357	20593.667022590613	0.18904578599832048	0.1845609628723465	2206.4135783533566	9333.052870578598	2076.2927952535683	8782.646473546978
1.848135447928429	12372.838285526546	11764.234266618601	15877.444209642046	14980.215328782517	17589.92016594339	16552.57110377385	19202.7448350519	18035.174102453795	22011.673663324076	20622.23168730767	0.18904580544078387	0.18456098176643826	2195.772949531325	9344.008375744335	2066.279693161254	8792.95592190558
1.8592713937061955	12389.9956634835	11780.54771862256	15899.461959534343	15000.988872723301	17614.31286354212	16575.525269327813	19229.37427061831	18060.184408431538	22042.19862447715	20650.82981968339	0.18904582522638044	0.18456100099398517	2185.17288022337	9354.930693427566	2056.304758694023	8803.234140630811
1.8704744391592067	12407.17304360309	11796.880189387497	15921.505388352896	15021.786644676955	17638.734013853802	16598.506209713483	19256.034771103692	18085.223890528614	22072.759199539585	20679.461317853747	0.1890458453612256	0.18456102056093027	2174.613235627068	9365.819491609	2046.3678650008515	8813.480817299802
1.8817449885967616	12424.370363841334	11813.231619930517	15943.57441669458	15042.608569731128	17663.18352899141	16621.513842228655	19282.726240627544	18110.292458694632	22103.355278699953	20708.1260789378	0.18904586585154695	0.18456104047332555	2164.0938811228843	9376.67443557363	2036.4688854027772	8823.695636952762
1.8930834487643238	12441.587561533344	11829.601950678552	15965.668964363635	15063.4545722257	17687.661320191317	16644.54808334624	19309.44858235363	18135.39002198157	22133.986751053122	20736.82399902991	0.18904588670368255	0.18456106073732964	2153.6146822950104	9387.495187972207	2026.6076934114099	8833.878282144666
1.9044902288582053	12458.824573388254	11845.991121463516	15987.7889503652	15084.324575746688	17712.167297806216	16667.60884870761	19336.201698482248	18160.516488536552	22164.65350459141	20765.55497319147	0.18904590792408407	0.184561081359213	2143.175504912506	9398.281408705283	2016.784162712167	8844.028432841413
1.9159657405403292	12476.081335484041	11862.39907151737	16009.934292898795	15105.218503120042	17736.70137129785	16690.696053115742	19362.985490242383	18185.6717655944	22195.355426195616	20794.318895442437	0.1890459295193193	0.18456110234535808	2132.7762149394257	9409.032754936721	2006.998167177895	8854.145766456146
1.9275103979530908	12493.357783262489	11878.82573946746	16032.104909351898	15126.13627640577	17761.263449230002	16713.80961052876	19389.79985788403	18210.855759470618	22226.09240162625	20823.115658753348	0.18904595149607434	0.18456112370226163	2122.4166785454145	9419.74888111325	1997.249580869102	8864.229957816191
1.9391246177343011	12510.65385152407	11895.27106333142	16054.300716293492	15147.077816891526	17785.853439261326	16736.949434052895	19416.64470067041	18236.068375553747	22256.864315514693	20851.945155036607	0.18904597386115438	0.18456114543653812	2112.096762102563	9430.429438918363	1987.5382780375658	8874.280679148622
1.9508088190322228	12527.969474422755	11911.734980512469	16076.521629467463	15168.043045086702	17810.471248138085	16760.115435935953	19443.519916870082	18261.309518298272	22287.67105135412	20880.80727513841	0.18904599662148786	0.1845611675549196	2101.816332184011	9441.07407723181	1977.8641331295948	8884.297600074671
1.9625634235206988	12545.304585460735	11928.217427794285	16098.767563785947	15189.03188071598	17835.116781686804	16783.307527560264	19470.42540374891	18286.579091216947	22318.512491490404	20909.701908830004	0.18904601978412622	0.18456119006425947	2091.575255572563	9451.682442145888	1968.2270207849797	8894.280387565028
1.9743888554143678	12562.659117483267	11944.718341336124	16121.03843332277	15210.044242713197	17859.78994480706	16806.52561943589	19497.36105756227	18311.876996873452	22349.38851711316	20938.628944799322	0.18904604335624922	0.18456121297153433	2081.3733992676716	9462.25417695893	1958.6268158463063	8904.22870596731
1.9862855414839768	12580.033002673392	11961.237656667807	16143.33415130679	15231.080049215052	17884.490641464112	16829.76962119373	19524.32677354697	18337.20313687487	22380.29900824658	20967.588270642438	0.18904606734516408	0.18456123628384524	2071.210630470654	9472.78892208403	1949.063393348828	8914.142216917593
1.9982539110717792	12597.426172546451	11977.775308684513	16165.65463011493	15252.13921755453	17909.218774681223	16853.039441578272	19551.322445912978	18362.557411863858	22411.24384373993	20996.57977285462	0.18904609175831072	0.18456126000842257	2061.0868166048313	9483.286315100268	1939.5366285351338	8924.02057938464
2.010294396107033	12614.838557944971	11994.33123164191	16187.99978126572	15273.221664254826	17933.97424653255	16876.334988440918	19578.34796783559	18387.939721511346	22442.222901258672	21025.603336822045	0.1890461166032609	0.18456128415262427	2051.001825317275	9493.745990743395	1930.046396859223	8933.863449661061
2.0224074311215867	12632.270089033127	12010.905359150904	16210.36951541229	15294.327305022724	17958.75695813541	16899.656168732705	19605.403231447104	18413.34996450868	22473.23605727492	21054.658846812832	0.18904614188772378	0.1845613087239426	2040.955524465884	9504.167580807116	1920.5925739725353	8943.67048127111
2.0345934532655616	12649.720695291291	12027.497624172454	16232.763742335466	15315.456054742079	17983.566809642667	16923.00288849712	19632.48812782848	18438.788038559793	22504.283187057954	21083.746185968168	0.18904616761954618	0.18456133373000252	2030.9477821358014	9514.550714192446	1911.175035740831	8953.441325014923
2.0468529023231294	12667.19030551066	12044.107959012472	16255.182370936978	15336.607827467433	18008.403700235252	16946.375052863095	19659.602547001243	18464.253840373614	22535.36416466495	21112.865236293615	0.18904619380671653	0.1845613591785675	2020.978466640343	9524.895016877446	1901.7936582458206	8963.17562895082
2.059186220728381	12684.67884778768	12060.736295316545	16277.625309232404	15357.782536417368	18033.267528114386	16969.772566037685	19686.746377918986	18489.74726565611	22566.478862931315	21142.0158786501	0.18904622045736655	0.1845613850775393	2011.047446517623	9535.200111876708	1892.4483177781804	8972.873038336635
2.0715938535812968	12702.186249518563	12077.382564064646	16300.092464344236	15378.98009396786	18058.158190493905	16993.19533129878	19713.91950845906	18515.268209102378	22597.6271534612	21171.19799274489	0.18904624757977348	0.18456141143496246	2001.1545905385865	9545.465619243681	1883.1388908472145	8982.533195640892
2.084076248663807	12719.712437393639	12094.046695565867	16322.583742494753	15400.200411645703	18083.075583592465	17016.643250987847	19741.121825414066	18540.816564388766	22628.808906617764	21200.411457122613	0.18904627518236422	0.1845614382590259	1991.299767705379	9555.691156037617	1873.8652541863266	8992.155740544666
2.0966338564559543	12737.25733739182	12110.728619453159	16345.099048999004	15421.443400121863	18108.019602625733	17040.116226502636	19768.353214483395	18566.392224164956	22660.023991513557	21229.65614915629	0.18904630327371671	0.18456146555806513	1981.482847252395	9565.87633629376	1864.6272847417276	9001.740309858695
2.109267130152151	12754.82087477482	12127.428264677743	16367.638288257509	15442.708969204488	18132.990141798407	17063.61415828951	19795.6135602645	18591.995080045635	22691.27227600058	21258.931945037806	0.18904633186256228	0.18456149334056657	1971.703698657453	9576.020771047566	1855.4248596880352	9011.286537565757
2.1219765256775314	12772.402974081653	12144.14555950397	16390.20136374932	15463.99702783247	18157.987094296543	17087.136945836337	19822.90274624461	18617.625022602773	22722.553626660767	21288.23871976918	0.18904636095779084	0.18456152161516762	1961.9621916330652	9586.124068263918	1846.2578564244322	9020.794054780155
2.1347625017044103	12790.003559122673	12160.880431503643	16412.788178024453	15485.307484068288	18183.010352279212	17110.684487664646	19850.220654791607	18643.28194135713	22753.867908795655	21317.576347152826	0.18904639056845043	0.18456155039066233	1952.2581961400574	9596.185832873452	1837.1261525787413	9030.262489733286
2.147625519668832	12807.622552974142	12177.632807550768	16435.3986326971	15506.640245091452	18208.059806871	17134.25668132242	19877.567167145924	18668.965724770416	22785.21498641709	21346.94469978273	0.18904642070375272	0.18456157967600242	1942.5915823752293	9606.205666678026	1828.0296260067262	9039.69146774197
2.160566043787228	12825.259877971928	12194.402613815779	16458.03262843757	15527.995217191257	18233.135348153184	17157.853423376102	19904.942163410902	18694.67626023662	22816.594722236263	21376.343649034498	0.18904645137307483	0.18456160948029976	1932.962220781017	9616.183168370742	1818.9681547940709	9049.080611195881
2.1735845410731627	12842.915455706156	12211.18977576022	16480.690064965624	15549.372305760118	18258.23686515635	17181.474609403307	19932.345522544772	18720.41343407411	22848.006977654546	21405.773065056408	0.189046482585962	0.1845616398128309	1923.3699820570182	9626.117933564354	1809.941617264063	9058.429539558012
2.1866814813541975	12860.58920701499	12227.994218130987	16503.37084104258	15570.771415286325	18283.36424585168	17205.120133984852	19959.777122351217	18746.177131516964	22879.451612752746	21435.232816759544	0.189046514352131	0.18456167068303922	1913.8147371436935	9636.009554674849	1800.9498919709586	9067.737869309727
2.199857337288837	12878.281051978867	12244.815864954782	16526.074854464045	15592.192449347149	18308.517377143	17228.789890697157	19987.236839470686	18771.967236706743	22910.928486281206	21464.72277180847	0.18904654668147397	0.18456170210053713	1904.2963572404115	9645.857620986644	1791.9928577108076	9077.00521397544
2.213112584383593	12895.990909914497	12261.65463953246	16548.80200205234	15613.635310601692	18333.696144858386	17252.483772104406	20014.724549371305	18797.783632683986	22942.4374556494	21494.242796611474	0.18904657958406113	0.18456173407511056	1894.8147137954365	9655.661718566902	1783.070393515285	9086.231184058823
2.2264477010101436	12913.718699368806	12278.510464433237	16571.552179648876	15635.099900783689	18358.900433741772	17276.201669750648	20042.24012633973	18823.62620137961	22973.97837691557	21523.792756310893	0.18904661307014262	0.18456176661672086	1885.3696785150096	9665.421430286951	1774.1823786575114	9095.41538705118
2.2398631684225956	12931.464338112972	12295.38326148905	16594.3252821066	15656.586120694403	18384.130127444656	17299.943474151958	20069.78344347214	18849.494823606463	23005.551104776412	21553.372514773408	0.18904664715015365	0.18456179973550904	1875.9611233657924	9675.13633579947	1765.3286926560104	9104.55742741609
2.2533594707748548	12949.227743136289	12312.272951788716	16617.1212032823	15678.093870195335	18409.385108517614	17323.70907478848	20097.354372665006	18875.389379050604	23037.155492556572	21582.981934580213	0.18904668183471704	0.18456183344179766	1866.5889205721905	9684.806011496577	1756.5092152720317	9113.656906547956
2.2669370951380965	12967.008830640061	12329.179455672134	16639.939836028858	15699.62304820096	18434.665258401765	17347.49836009638	20124.952784605834	18901.309746262697	23068.791392198094	21612.62087701715	0.18904671713464663	0.18456186774609673	1857.2529426220572	9694.43003050983	1747.7238265166525	9122.713422785979
2.2805965315183476	12984.807516031478	12346.102692724497	16662.781072187558	15721.17355267147	18459.970457420295	17371.311217459937	20152.578548763933	18927.2558026493	23100.458654249902	21642.289202064872	0.18904675306095048	0.18456190265910327	1847.9530622642487	9704.007962665986	1738.972406640998	9131.7265713308
2.294338272874165	13002.623713917274	12363.042581770158	16685.644802580107	15742.745280605117	18485.300584769688	17395.14753320309	20180.23153338091	18953.227424463774	23132.157127856943	21671.986768388495	0.1890467896248354	0.18456193819170721	1838.6891525123501	9713.539374474902	1730.254836150445	9140.695944290143
2.308162815134429	13020.457338097609	12379.999040867016	16708.5309170009	15764.33812803118	18510.655518511187	17419.00719258174	20207.911605461362	18979.22448679793	23163.886660749617	21701.713433328052	0.18904682683770885	0.18456197435499538	1829.4610866520088	9723.023829142563	1721.5709958081134	9149.621130666696
2.3220706572162446	13038.30830155976	12396.971987300347	16731.439304209074	15785.951990002235	18536.035135562088	17442.890079775247	20235.618630763438	19005.246863572782	23195.64709923301	21731.46905288803	0.18904686471118426	0.1845620111602531	1820.2687382351141	9732.46088650357	1712.9207666208968	9158.501716262195
2.336062301042938	13056.176516471742	12413.961337576808	16754.3698519205	15807.586760586688	18561.439311686867	17466.796077878236	20263.352473789193	19031.294427529672	23227.438288175887	21761.25348172729	0.1890469032570835	0.18456204861896924	1811.1119810871314	9741.85010303557	1704.304029858089	9167.33728373982
2.3501382515621807	13074.061894176046	12430.967007418505	16777.322446799863	15829.242332861326	18586.86792148852	17490.72506889241	20291.112997775177	19057.36705022139	23259.260071000004	21791.066573148928	0.18904694248744167	0.18456208674283867	1801.9906893027946	9751.191031804774	1695.7206670407904	9176.127412550151
2.3642990167642037	13091.964345183047	12447.988911756709	16800.29697445241	15850.91859890349	18612.32083839944	17514.67693371798	20318.900064682522	19083.464602002878	23291.112289668778	21820.90817908976	0.18904698241450985	0.18456212554376755	1792.904737247969	9760.48322243942	1687.1705599458655	9184.87167890789
2.378545107700138	13109.883779164657	12465.026964725846	16823.29331941591	15872.615449783536	18637.797934672584	17538.651552145337	20346.713535187362	19109.586952022226	23322.994784676408	21850.778150110058	0.1890470230507599	0.18456216503387582	1783.853999571409	9769.726221176796	1678.6535906164208	9193.569655838422
2.392877038500453	13127.8201049479	12482.081079657371	16846.311365152607	15894.332775557205	18663.29908137263	17562.648802846754	20374.553268671203	19135.733968211618	23354.90739503688	21880.67633538327	0.18904706440888824	0.18456220522550165	1774.8383511960274	9778.919570770115	1670.1696413526079	9202.22091308562
2.4072953263935135	13145.773230508183	12499.151169073408	16869.350994040753	15916.07046525766	18688.82414836662	17586.668563367555	20402.41912321079	19161.905517277835	23386.849958272443	21910.60258268523	0.18904710650181938	0.18456224613120537	1765.8576673240168	9788.062810497824	1661.7185947183752	9210.82501712814
2.4218004917242455	13163.743062962929	12516.23714468068	16892.41208736658	15937.828406887927	18714.3730043152	17610.7107101179	20430.31095556855	19188.101464693264	23418.82231040274	21940.556738383963	0.18904714934271075	0.18456228776377284	1756.9118234389462	9797.155476137996	1653.3003335421672	9219.381531149149
2.436393057972914	13181.729508564755	12533.338917364019	16915.49452531574	15959.606487412775	18739.945516663112	17634.775118363814	20458.228621182323	19214.32167468625	23450.824285933064	21970.538647428682	0.18904719294495653	0.18456233013622078	1748.0006953027332	9806.197099930141	1644.9147409148281	9227.890015001874
2.4510735517740176	13199.732472694926	12550.456397180202	16938.598186965086	15981.404592751016	18765.54155163023	17658.86166221878	20486.171974155583	19240.566010231923	23482.855717843282	22000.548153339416	0.18904723732219206	0.18456237326179972	1739.1241589646088	9815.187210578006	1636.5617001962382	9236.350025214255
2.46584250293529	13217.751859856553	12567.589493351425	16961.7229502741	16003.22260776739	18791.1609742021	17682.970214634803	20514.14086724716	19266.834333042556	23514.91643757611	22030.585098196017	0.1890472824882977	0.18456241715399893	1730.2820907597197	9824.125333234668	1628.2410950167105	9244.76111497311
2.4807004444568266	13235.787573667993	12584.738114259088	16984.86869207662	16025.06041626478	18816.80364812083	17707.100647393887	20542.13515186141	19293.126503558306	23547.006275025906	22060.64932262768	0.18904732845740477	0.18456246182655073	1721.474367310293	9833.010989460628	1619.952809277107	9253.122834088746
2.4956479125503126	13253.839516855887	12601.902167437158	17008.0352880721	16046.917900975955	18842.46943587549	17731.252831098962	20570.15467803773	19319.442380937377	23579.12505852676	22090.74066580175	0.18904737524389775	0.18456250729343382	1712.7008655208629	9841.84369717259	1611.6967271418544	9261.434728933498
2.510685446658382	13271.90759124834	12619.081559565688	17031.22261281703	16068.79494355548	18868.158198692683	17755.42663516502	20598.199294440332	19345.781823046433	23611.272614840847	22120.858965412845	0.18904742286242052	0.18456255356887943	1703.961462586536	9850.622970667202	1603.4727330508176	9269.696342482232
2.5258135894740787	13289.991697768057	12636.276196464318	17054.430539716337	16090.691424571616	18893.869796527095	17779.621927810233	20626.268848348023	19372.144686450967	23643.44876914679	22151.00405767191	0.18904747132788172	0.1845626006673754	1695.2560360018397	9859.348320626188	1595.280711725005	9277.907214307226
2.54103288696045	13308.091736425542	12653.485983085806	17077.658941014834	16112.607223498253	18919.604088052074	17803.838576047096	20654.363185643913	19398.530826405673	23675.653345027975	22181.175777295317	0.1890475206554563	0.1845626486036686	1686.5844635465182	9868.019254022278	1587.120548153296	9286.066880489234
2.556343888370238	13326.20760631187	12670.710823509158	17100.907687788174	16134.542218706367	18945.360930649695	17828.076445673054	20682.48215080471	19424.94009684436	23707.886164460306	22211.373957493357	0.18904757086059443	0.18456269739277367	1677.9466232901905	9876.635274106637	1578.9921275986126	9294.174873607233
2.571747146265715	13344.33920559182	12687.950620933125	17124.176649934216	16156.496287455888	18971.140180401275	17852.335401261607	20710.62558689036	19451.37235037024	23740.147047800492	22241.59842995929	0.18904762195902372	0.1845627470499745	1669.3423936044564	9885.19588044472	1570.8953356068814	9302.230722774751
2.5872432165386163	13362.486431496787	12705.20527766946	17147.465696164174	16178.469305887353	18996.94169207764	17876.615306153133	20738.793335533515	19477.82743824603	23772.43581377405	22271.84902485805	0.18904767396675462	0.18456279759083014	1660.7716531513724	9893.700568830594	1562.8300579981878	9310.233953557443
2.602832658430207	13380.649180317614	12722.474695136105	17170.77469399356	16200.461149013368	19022.765319129172	17900.916022445537	20766.98523692874	19504.305210383827	23804.752279462966	22302.125570814784	0.1890477269000871	0.18456284903118067	1652.23428089777	9902.148831331171	1554.7961808788823	9318.184088011272
2.6185160345514573	13398.82734739761	12739.758773850584	17194.103509733533	16222.471690710432	19048.610913676308	17925.237410985294	20795.20112982217	19530.805515335367	23837.09626029401	22332.427894903798	0.18904778077561343	0.18456290138715023	1643.7301561023341	9910.540156188887	1546.7935906304047	9326.080644596368
2.6342939109033563	13417.02082712503	12757.057413422846	17217.4520084814	16244.500803709998	19074.478326499084	17949.579331357636	20823.440851500218	19557.32820028145	23869.467570025852	22362.75582263655	0.18904783561022606	0.18456295467515457	1635.2591583239846	9918.874027831946	1538.8221739159198	9333.923138179816
2.6501668568973313	13435.229512926155	12774.370512548687	17240.82005411199	16266.54835959033	19100.3674070277	17973.941641877638	20851.704237779264	19583.873111022254	23901.86602073736	22393.109177950664	0.18904789142112002	0.18456300891190508	1626.8211674275808	9927.149926885031	1530.8818176866043	9341.711080050096
2.666135445375801	13453.453297257758	12791.697969002604	17264.207509268213	16288.614228767574	19126.2780033321	17998.32419958044	20879.991122994445	19610.44009196673	23934.291422814815	22423.487783197907	0.18904794822580245	0.18456306411441312	1618.4160635726294	9935.367330073379	1522.9724091747776	9349.44397785142
2.6822002526328483	13471.692071599868	12809.039679631001	17287.614235352004	16310.698280487351	19152.20996211205	18022.72686021201	20908.301339988808	19637.02898612266	23966.743584939617	22453.891459132883	0.18904800604209354	0.18456312029999764	1610.0437272260897	9943.525710258167	1515.0938358964631	9357.121335556265
2.6983618584350144	13489.945726448308	12826.395540344916	17311.04009251498	16332.800382815674	19178.163128686887	18047.149478219224	20936.63472010224	19663.63963508585	23999.222314075694	22484.320024900822	0.18904806488813616	0.18456317748628964	1601.7040391602786	9951.624536411371	1507.2459856549976	9364.742653480265
2.71462084604223	13508.214151307393	12843.765446113272	17334.484939649326	16354.920402630629	19204.137346985484	18071.591906740712	20964.991093160574	19690.271879030253	24031.72741545709	22514.773298026365	0.18904812478239935	0.1845632356912363	1593.3968804546166	9959.663273585029	1499.4287465485977	9372.307428284083
2.730977802228858	13526.497234682336	12861.149290955595	17357.948634378285	16377.05820561327	19230.13245953583	18096.053997596933	20993.370287464288	19716.925556697253	24064.258692575168	22545.25109440136	0.18904818574368537	0.1845632949331109	1585.1221324857324	9967.641382819973	1491.6420069513842	9379.81515283091
2.747433317304874	13544.794864071606	12878.546967934755	17381.4310330466	16399.213656238644	19256.14830745453	18120.535601280295	21021.77212977711	19743.6005053849	24096.815947165618	22575.753228272737	0.18904824779113508	0.1845633552305132	1576.8796769480687	9975.558321249671	1483.885655535385	9387.26531630801
2.763987985137163	13563.106925959672	12895.958369150096	17404.93199071149	16421.38661776724	19282.184730436893	18145.036566945833	21050.196445315287	19770.29656093788	24129.39897919629	22606.279512231096	0.18904831094423405	0.18456341660237993	1568.6693958428223	9983.413542000577	1476.1595812640153	9394.657404138707
2.780642403170963	13581.433305809032	12913.383385729854	17428.451361132644	16443.576952235606	19308.241566745946	18169.556742400906	21078.643057735673	19797.013557736354	24162.007586853644	22636.829757198033	0.1890483752228196	0.18456347906798903	1560.4911714728223	9991.206494127866	1468.4636733832303	9401.9908979116
2.797397172451417	13599.773888052701	12930.821907824016	17451.988996762855	16465.784520447487	19334.31865320219	18194.095974095497	21107.111789124596	19823.751328685423	24194.641566530114	22667.403772414276	0.18904844064708592	0.1845635426469643	1552.3448864617385	9998.936622703448	1460.797821440734	9409.265275469515
2.8142528976452668	13618.128556086529	12948.273824597063	17475.544748738455	16488.00918196481	19360.415825173044	18218.65410711235	21135.602459986472	19850.509705204524	24227.300712811164	22698.001365427568	0.189048507237592	0.1845636073592852	1544.2304237388307	10006.603368694894	1453.1619152724743	9416.48001079727
2.831210187062679	13636.497192261251	12965.739024220396	17499.118466869375	16510.25079509831	19386.53291656199	18243.23098515672	21164.11488923198	19877.28851721627	24259.98481846188	22728.622342080114	0.1890485750152666	0.1845636732252907	1536.1476665465161	10014.206168987788	1445.5558450088138	9423.634574034251
2.848269652679189	13654.879677874858	12983.217393865096	17522.70999962963	16532.50921689857	19412.669759798126	18267.826450546538	21192.64889416676	19904.087593135857	24292.693674414102	22759.2665064965	0.18904864400141594	0.1845637402656854	1528.0964984443272	10021.74445637269	1437.979501078371	9430.728431466501
2.865431910157798	13673.275893164622	13000.708819694359	17546.319194147385	16554.78430314662	19438.826185825234	18292.44034420215	21221.204290479607	19930.906759859947	24325.427069753045	22789.93366107116	0.1890487142177311	0.18456380850154866	1520.0768033015775	10029.217659469694	1430.4327742015012	9437.76104546152
2.882697578871184	13691.685717299159	13018.213186855972	17569.945896195073	16577.07590834466	19465.002024090976	18317.07250563614	21249.78089223071	19957.745842755667	24358.18479170392	22820.623606455887	0.18904878568629305	0.18456387795433893	1512.0884653015528	10036.625202731695	1422.9155553948367	9444.731874465942
2.900067281924058	13710.109028370449	13035.730379474711	17593.589950179412	16599.383885706633	19491.19710253594	18341.722772943038	21278.3785118398	19984.604665649462	24390.96662561853	22851.33614154721	0.18904885842958163	0.18456394864590192	1504.1313689505914	10043.966506468598	1415.4277359771077	9451.640373022296
2.9175416461756507	13728.54570338598	13053.260280644909	17617.25119913167	16621.708087149025	19517.411247582982	18366.39098278924	21306.996960074615	20011.48305081622	24423.772354962108	22882.071063474083	0.18904893247048216	0.18456402059847696	1496.2053990650456	10051.240986733232	1407.9692075605271	9458.485991671216
2.9351213022623317	13746.99561826034	13070.802772422468	17640.92948469717	16644.048363280977	19543.644284125647	18391.076970402202	21335.636046038366	20038.380818967566	24456.60176129915	22912.828167584623	0.1890490078322918	0.18456409383470468	1488.3104407801293	10058.448055352084	1400.5398620571941	9465.268176984973
2.952806884620376	13765.458647807478	13088.357735817513	17664.624647125667	16666.40456339524	19569.896035517722	18415.780569560546	21364.295577158373	20065.29778924117	24489.4546242805	22943.607247434007	0.1890490845387279	0.18456416837763373	1480.4463795560878	10065.587119936477	1393.1395916843321	9471.986371559091
2.970599031508854	13783.934665732284	13105.925050786398	17688.33652526087	16688.77653545826	19596.166323561683	18440.501612583208	21392.975359173633	20092.233779189024	24522.330721629223	22974.408094771217	0.18904916261393667	0.1845642442507288	1472.6131011622492	10072.65758374473	1385.7682889506104	9478.640013898257
2.9884983850326714	13802.423544622367	13123.504596223906	17712.064956530226	16711.164126100557	19622.454968497528	18465.239930318938	21421.675196122644	20119.188604766074	24555.229829126827	23005.230499526166	0.18904924208249863	0.18456432147787707	1464.8104916955344	10079.658845777158	1378.4258466725587	9485.228538502008
3.006505591165733	13820.925155939956	13141.096249955563	17735.809776934857	16733.567180607242	19648.761788991727	18489.995352135895	21450.39489033151	20146.162080318994	24588.151720599744	23036.07424979697	0.18904932296943822	0.18456440008339656	1457.0384375702124	10086.590300677344	1371.1121579657774	9491.751375767868
3.0246212997742656	13839.439370013306	13158.699888729472	17759.57082103886	16755.985542907918	19675.086602125535	18514.767705910657	21479.134242401225	20173.1540185743	24621.096167904947	23066.939131836527	0.1890494053002306	0.18456448009204482	1449.2968255216256	10093.45133873308	1363.8271162483725	9498.207952002063
3.0428461646402667	13857.966056028607	13176.315388208648	17783.347921959277	16778.419055567225	19701.429223383966	18539.556818017863	21507.8930511958	20200.164230627146	24654.06294091643	23097.824930039827	0.18904948910081074	0.18456456152902545	1441.5855426106136	10100.241345866583	1356.5706152439816	9504.597689399496
3.0611808434850984	13876.505082021305	13193.942622962782	17807.140911355327	16800.867559774706	19727.789466644026	18564.362513319113	21536.671113829478	20227.19252592935	24687.051807510754	23128.73142693043	0.1890495743975818	0.1845646444199959	1433.9044762164121	10106.959703566507	1349.342548976012	9510.920005981345
3.079625997993227	13895.056314867756	13211.5814664603	17830.949619418046	16823.330895334984	19754.167144163344	18589.18461515229	21565.468225654466	20254.238712277842	24720.062533553122	23159.65840314736	0.18904966121742253	0.18456472879107774	1426.2535140464315	10113.605788923334	1342.1428117775358	9517.174315636512
3.0981822938360946	13913.619620276695	13229.231791060296	17854.773874859682	16845.808900657845	19780.562066568604	18614.02294532069	21594.28418024838	20281.302595802914	24753.09488288317	23190.605637431858	0.18904974958769735	0.18456481466886263	1418.6325441283407	10120.178974542301	1334.971298282093	9523.360028031282
3.116850400696155	13932.194862780509	13246.893468004224	17878.613504902918	16868.30141274799	19806.974042843685	18638.87732408182	21623.118769401448	20308.383980956172	24786.148617300427	23221.572906613717	0.18904983953626323	0.1845649020804232	1411.0414548180997	10126.6786285704	1327.8279034328298	9529.47654863866
3.135630992291033	13950.781905726837	13264.566367407955	17902.468335270427	16890.808267195276	19833.402880318292	18663.747570136766	21651.97178310419	20335.482670498972	24819.2234965504	23252.559985598247	0.1890499310914814	0.18456499105331897	1403.480134794081	10133.104114627931	1320.7125224757474	9535.52327867318
3.1545247463978408	13969.380611269546	13282.250358253183	17926.3381901737	16913.329298164088	19859.84838465568	18688.63350061858	21680.84300953413	20362.598465489937	24852.31927830947	23283.56664735217	0.18905002428222317	0.18456508161560772	1395.9484730587574	10139.454791793134	1313.6250509622623	9541.499615075067
3.1735323448776414	13987.990840360277	13299.945308379423	17950.2228923026	16935.864338383562	19886.310359841238	18713.534931081595	21709.732235043473	20389.731165273417	24885.435718170986	23314.59266289051	0.18905011913788144	0.18456517379585374	1388.4463589488296	10145.73001463851	1306.5653847586946	9547.404950549826
3.192654473700048	14006.612452739499	13317.651084475536	17974.122262814282	16958.413219137117	19912.78860817039	18738.451675490007	21738.639244146005	20416.880567467128	24918.572569630385	23345.637801262706	0.18905021568837968	0.1845652676231358	1380.973682122887	10151.92913312139	1299.5334200334037	9553.238673455082
3.211891822967991	14025.2453069277	13335.367552071322	17998.036121322275	16980.975770252142	19939.282930236615	18763.383546206613	21767.563819504136	20444.04646795003	24951.729584070545	23376.70182953888	0.18905031396418068	0.18456536312705793	1373.530332565948	10158.051492580678	1292.5290532626677	9559.000167807564
3.2312450869426166	14043.889260216387	13353.09457552903	18021.96428588539	17003.551820089546	19965.79312491933	18788.330353981422	21796.505741915822	20471.22866085001	24984.906510746958	23407.78451279591	0.18905041399629754	0.18456546033775864	1366.116200594348	10164.096433747094	1285.552181234234	9564.688813288696
3.2507149640683446	14062.544168659257	13370.83201803497	18045.90657299678	17026.14119553348	19992.31898937196	18813.291907940424	21825.46479030163	20498.42693853177	25018.10309677311	23438.885614103787	0.18905051581630355	0.18456555928591964	1358.731176852656	10170.063292685896	1278.6027010449325	9570.30398519151
3.2703021569980693	14081.209887063033	13388.579741590804	18069.862797572645	17048.74372198064	20018.860319009527	18838.26801557391	21854.44074169135	20525.641091584243	25051.319087105312	23470.004894511352	0.18905061945634044	0.18456566000277688	1351.3751523123938	10175.951400771737	1271.6805100995116	9575.845054395031
3.2900073726185273	14099.88626897849	13406.337607005036	18093.832772941132	17071.359223329826	20045.41690749657	18863.25848272513	21883.43337121093	20552.8709088083	25084.55422452793	23501.14211303249	0.18905072494913117	0.18456576252013007	1344.0480182777974	10181.760084684007	1264.785506115004	9581.311387358699
3.3098313220758016	14118.573166691269	13424.105473884309	18117.816310831022	17093.98752197125	20071.988546734745	18888.26311357858	21912.442452069077	20580.116177204192	25117.80824963821	23532.297026631863	0.18905083232798847	0.184565866870353	1336.7496663823258	10187.48866636632	1257.9175871194457	9586.702346093487
3.329774720800988	14137.270431212746	13441.883200624732	18141.813221360433	17116.628438775948	20098.575026850507	18913.281710648494	21941.46775554396	20607.37668195906	25151.080900831228	23563.469390210885	0.1890509416268274	0.1845659730864032	1329.4799885884859	10193.13646299066	1251.0766514500137	9592.0172881186
3.349838288536016	14155.977912270653	13459.670644402995	18165.823313025317	17139.281793084854	20125.17613618253	18938.314074766913	21970.50905096959	20634.652206434115	25184.371914284522	23594.658956593237	0.1890510528801747	0.18456608120183374	1322.2388771908008	10198.702786951326	1244.2625977559364	9597.255566454958
3.370022749359618	14174.695458299957	13477.467661167688	18189.846392688163	17161.94740269821	20151.79166126935	18963.360005072143	21999.566105722508	20661.942532152185	25217.681023942998	23625.865476510793	0.18905116612317996	0.18456619125080306	1315.0262248200597	10204.186945866328	1237.4753250037902	9602.416529635433
3.390328831713469	14193.42291643345	13495.274105630418	18213.882265566455	17184.625083864652	20178.421386836806	18988.419298996887	22028.638685208185	20689.247438784892	25251.00796150358	23657.08869858919	0.18905128139162802	0.1845663032680862	1307.8419244304532	10209.588242455386	1230.7147324634716	9607.49952158099
3.4107572684284713	14212.160132492143	13513.089831256653	18237.93073522081	17207.31465127005	20205.06509578504	19013.491752256043	22057.72655284701	20716.566704139543	25284.35245639937	23688.328369332983	0.18905139872194937	0.1845664172890864	1300.6858693122049	10214.905974601861	1223.9807197222253	9612.503881668206
3.431308796751202	14230.906950976101	13530.91469025707	18261.991603543745	17230.0159180269	20231.722569176265	19038.577158835193	22086.829470061068	20743.90010414668	25317.71423578469	23719.5842331117	0.18905151815123228	0.1845665333498464	1293.5579530905234	10220.139435322024	1217.2731866819668	9617.428944690619
3.4519841583705158	14249.663215054665	13548.74853357825	18286.064670747637	17252.728695662972	20258.393586221588	19063.6753109782	22115.947196259945	20771.247412846726	25351.093024519043	23750.856032144697	0.18905163971723501	0.18456665148705842	1286.4580697219935	10225.28791270312	1210.5920335564879	9622.274040806573
3.47278409944432	14268.42876655707	13566.591210893785	18310.14973535318	17275.452794110464	20285.077924268477	19088.785999175423	22145.079488827145	20798.608402377293	25384.488545151784	23782.1435064869	0.18905176345839741	0.18456677173807795	1279.3861134948675	10230.350689882413	1203.937160871923	9627.038495518733
3.4937093706264992	14287.203445962565	13584.442570594916	18334.246594177275	17298.188021694525	20311.775358787465	19113.909012151216	22174.226103105786	20825.98284295972	25417.900517905953	23813.44639401359	0.18905188941385292	0.18456689414093586	1272.341979031975	10235.327045034617	1197.3084694695426	9631.721629661974
3.514760727094002	14305.987092390942	13602.302459781553	18358.355042321415	17320.934185122354	20338.48566335955	19139.044136852066	22203.38679238499	20853.37050288625	25451.328660662908	23844.764430406045	0.18905201762344218	0.18456701873434836	1265.3255612924695	10240.216251362115	1190.7058605061611	9636.322759388946
3.535938928574102	14324.7795435926	13620.170724252845	18382.474873159466	17343.691089471686	20365.208609662848	19164.191158434027	22232.561307885484	20880.771148506567	25484.772688946065	23876.097349136253	0.1890521481277258	0.18456714555773132	1258.336755568569	10245.017577042803	1184.1292354529141	9640.841196130496
3.557244739371806	14343.580635938912	13638.04720849803	18406.605878325885	17366.458538179624	20391.94396745972	19189.349860250637	22261.749398745702	20908.184544214713	25518.232315905214	23907.444881452266	0.18905228096799556	0.1845672746512127	1251.375457486196	10249.730285197496	1177.578496095317	9645.276246564463
3.578678928397448	14362.390204412093	13655.931755686866	18430.747847703296	17389.236333031004	20418.691504583265	19214.52002384021	22290.950812007242	20935.61045243545	25551.7072523001	23938.806756362806	0.18905241618629032	0.1845674060556454	1244.4415630034055	10254.35363385873	1171.0535445305868	9649.627212573308
3.600242269194432	14381.20808259544	13673.824207660338	18454.900569410547	17412.024274147087	20445.450986924272	19239.70142891353	22320.165292600774	20963.048633610986	25585.19720648453	23970.182700622332	0.18905255382540723	0.18456753981261895	1237.5349684212124	10258.886876025703	1164.554283178877	9653.89339130558
3.6219355399671502	14400.034102663396	13691.724404921244	18479.06382979054	17434.8221599741	20472.222178418	19264.893853341437	22349.392583331788	20990.498846187646	25618.701884390295	24001.572438716015	0.18905269392891721	0.18456767596447585	1230.655570369796	10263.329259521794	1158.0806147707626	9658.07407504972
3.643759523609069	14418.868095371234	13709.632186624438	18503.237413397634	17457.629787271377	20499.004841030404	19290.097073141893	22378.63242486576	21017.960846601905	25652.22098951044	24032.975692844047	0.18905283654117738	0.1845678145543223	1223.8032658147858	10267.68002702156	1151.6324423521291	9662.168551244773
3.6657150077309777	14437.709890045197	13727.547390567444	18527.421102985576	17480.44695109995	20525.79873474502	19315.310862467606	22407.884555714012	21045.43438926709	25685.754222883297	24064.392182906686	0.18905298170734697	0.1845679556260426	1216.9779520609882	10271.938416050281	1145.209669288015	9666.176102486439
3.6878027846894206	14456.55931457215	13745.46985318068	18551.614679494884	17503.273444810693	20552.603617549237	19340.534993593137	22437.1487122189	21072.919226559545	25719.30128307584	24095.821626488632	0.1890531294734005	0.18456809922431588	1210.1795267494745	10276.103658935986	1138.81219926005	9670.09600647958
3.710023651615288	14475.41619538953	13763.399409517891	18575.817922040555	17526.10906003271	20579.419245420886	19365.769236902277	22466.424628539386	21100.415108804988	25752.86186616738	24127.263738843783	0.18905327988614293	0.18456824539462588	1203.4078878547298	10280.174982752185	1132.4399362636032	9673.927535992581
3.732378410442586	14494.280357474772	13781.335893246163	18600.0306078992	17548.953586661217	20606.245372314246	19391.013360874902	22495.71203663597	21127.92178426442	25786.435665732573	24158.718232879302	0.18905343299322533	0.1845683941832798	1196.6629336870974	10284.151609313209	1126.0927846104023	9677.669958843384
3.7548678679373717	14513.151624335167	13799.27913663629	18624.252512496656	17571.806812845865	20633.081750146586	19416.26713207429	22525.010666256167	21155.438999120477	25820.02237282511	24190.184819140315	0.1890535888431595	0.18456854563742106	1189.944562896504	10288.0327551784	1119.770648931386	9681.32253790414
3.777492835726878	14532.029817997356	13817.2289705528	18648.483409395187	17594.66852497868	20659.928128784206	19441.530315133998	22554.320244919487	21182.96649746332	25853.6216759608	24221.66320579405	0.18905374748533313	0.1845686998050446	1183.2526744703064	10291.817631603684	1113.4734341751318	9684.88453106163
3.8002541303288	14550.914758996912	13835.185224444112	18672.723070280845	17617.538507682133	20686.784256028724	19466.802672744972	22583.640497902685	21210.504021276756	25887.233261100882	24253.153098614275	0.18905390897002688	0.1845688567350124	1176.58716772974	10295.505444487091	1107.2010456049466	9688.35519116465
3.823152573180761	14569.806266367652	13853.147726332363	18696.9712649504	17640.416543796848	20713.649877602835	19492.083965642152	22612.971148224417	21238.051310423885	25920.856811634858	24284.654200965102	0.18905407334842964	0.18456901647706997	1169.9479423339944	10299.09539436968	1100.9533888017759	9691.733766020741
3.8461889906699622	14588.704157631179	13871.116302803537	18721.227761298698	17663.30241436967	20740.5247371366	19517.373952591563	22642.31191663049	21265.6081026332	25954.492008363814	24316.166213785433	0.1890542406726557	0.18456917908186135	1163.334898281435	10302.586676426698	1094.7303696657182	9695.019498389214
3.8693642141629967	14607.60824878611	13889.09077899723	18745.492325305528	17686.195898641286	20767.40857615314	19542.672390376858	22671.662521578466	21293.17413348414	25988.13852948314	24347.68883557275	0.1890544109957606	0.18456934460094565	1156.7479359049466	10305.978480393533	1088.5318944118917	9698.211625912692
3.892679080035866	14626.518354297368	13907.070978596506	18769.764721022642	17709.09677403401	20794.30113405457	19567.979033786112	22701.022679222537	21320.74913639289	26021.79605056551	24379.22176236714	0.1890545843717595	0.1845695130868136	1150.186955875659	10309.269990570843	1082.3578695741016	9701.309381128754
3.9161344297041563	14645.434287085392	13925.056723817665	18794.04471056066	17732.004816139404	20821.202148107728	19593.293635598373	22730.392103398157	21348.332842597978	26055.464244543597	24410.764687735133	0.18905476085564243	0.18456968459290546	1143.6518592057982	10312.460385824554	1076.2082020063535	9704.311991452705
3.9397311096534064	14664.355858515348	13943.047835400022	18818.332054076025	17754.919798706014	20848.111353430057	19618.615946570382	22759.770505606884	21375.92498114597	26089.142781693015	24442.317302753694	0.18905494050339433	0.18456985917362637	1137.1425472401315	10315.54883948667	1070.0827988765086	9707.218679101206
3.963469971469652	14683.28287838597	13961.044132595349	18842.626509757436	17777.841493626594	20875.02848297485	19643.945715422724	22789.157595000506	21403.52527887663	26122.831329614517	24473.87929599355	0.1890551233720118	0.184570036884365	1130.6589216623106	10318.534519372042	1063.981567670824	9710.02866110066
3.987351871870168	14702.21515491884	13979.045433157682	18866.92783381293	17800.76967092588	20901.953267517227	19669.282688826603	22818.553078365963	21431.13346040871	26156.529553217017	24505.45035350326	0.18905530951952104	0.1845702177815109	1124.2008844946977	10321.416587764863	1057.9044161947095	9712.741149274632
4.01137767273438	14721.152494747123	13997.05155333266	18891.235780456194	17823.704098747756	20928.885435639302	19694.626611389915	22847.95666010942	21458.74924812504	26190.23711469973	24537.030158792513	0.18905549900499807	0.18457040192247381	1117.7683380997623	10324.194201392122	1051.8512525733095	9715.355350219179
4.035548241134971	14740.094702904678	14015.062307847236	18915.550101893496	17846.644543342885	20955.824713716007	19719.977225643896	22877.36804224101	21486.37236215818	26223.95367353501	24568.618392816024	0.18905569188858629	0.18457058936570103	1111.3611851739697	10326.866511345375	1045.8219852463808	9717.870465231128
4.059864449369175	14759.041582814545	14033.077509898703	18939.87054830969	17869.590769055547	20982.770825899875	19745.33427202883	22906.786924358534	21514.002520375074	26257.67888645007	24600.214733956396	0.18905588823151614	0.18457078017069517	1104.9793287533103	10329.43266310729	1039.816522973415	9720.28569033416
4.08432717499025	14777.992936278075	14051.096971144474	18964.196867855182	17892.54253831135	21009.723494106973	19770.697488880807	22936.213003632296	21541.639438362876	26291.412407409975	24631.8188580082	0.18905608809612495	0.18457097439803555	1098.622672211146	10331.891796502285	1033.8347748311353	9722.600216225721
4.108937300839158	14796.948563463206	14069.120501690906	18988.528806631737	17915.499611603856	21036.682438001462	19796.066612417202	22965.64597478858	21569.282829413394	26325.153887599066	24663.430438160543	0.1890562915458773	0.18457117210939672	1092.2911192591419	10334.2430456765	1027.8766502144863	9724.81322826352
4.133695715076422	14815.908262893487	14087.14791008294	19012.866108679318	17938.461747482168	21063.647374981396	19821.4413767233	22995.085530094362	21596.932404508723	26358.902975403853	24695.049144981065	0.18905649864538532	0.18457137336756788	1085.9845739468583	10336.485539069865	1021.9420588370995	9726.923906440381
4.15860331121418	14834.871831436241	14105.179003292864	19037.20851596177	17961.428702537458	21090.618020163158	19846.821513737712	23024.531359340654	21624.587872305634	26392.659316394303	24726.674646398395	0.18905670946042938	0.18457157823647402	1079.7029406601796	10338.618399374653	1016.0309107284993	9728.931425342336
4.183660988148428	14853.839064291384	14123.213586709742	19061.555768353453	17984.400231390355	21117.594086367026	19872.206753238723	23053.98314982694	21652.248939120946	26426.42255330645	24758.306607685838	0.1890569240579776	0.18457178678119449	1073.4461241273093	10340.640743564814	1010.1431162414956	9730.834954183083
4.208869650191461	14872.809754979628	14141.251464128256	19085.907603625015	18007.376086677585	21144.575284101757	19897.596822829903	23083.44058634476	21679.91530891614	26460.192326023924	24789.944691444114	0.1890571425062116	0.1845719990679877	1067.21402941033	10342.55168278981	1004.278586040542	9732.633656675927
4.2342302071045115	14891.78369533093	14159.292437737631	19110.263757429562	18030.35601903876	21171.56132154964	19922.991447925826	23112.903351161563	21707.586683281992	26493.96827155993	24821.588557584266	0.18905736487454436	0.18457221516430783	1061.006561909162	10344.350322385784	998.4372311108164	9734.32669109106
4.259743574130585	14910.76067547266	14177.336308110687	19134.62396328843	18053.339777103312	21198.55190455109	19948.390351737926	23142.371124004225	21735.262761423535	26527.75002403877	24853.237863310755	0.18905759123364343	0.18457243513883062	1054.8236273616203	10346.035761851352	992.618962756882	9735.91321022436
4.285410672027485	14929.740483817961	14195.382874192583	19158.98795257728	18076.327107477096	21225.546736589597	19973.79325526009	23171.84358204299	21762.94324014456	26561.537214677854	24884.89226310424	0.18905782165545637	0.18457265906147266	1048.6651318467339	10347.607094849925	986.8236925980309	9737.39236132009
4.311232427101037	14948.722907053823	14213.431933289517	19183.355454511802	18099.317754728905	21252.545518776322	19999.199877254072	23201.32039987484	21790.627813832034	26595.3294717691	24916.551408704123	0.1890580562132297	0.1845728870034151	1042.5309817763628	10349.063409107272	981.051332572999	9738.76328609651
4.337209771238533	14967.707730129088	14231.483281057628	19207.72619613336	18122.311461377267	21279.54794983453	20024.609934235275	23230.801249506916	21818.316174440897	26629.1264206604	24948.214949091584	0.18905829498153595	0.18457311903712634	1036.4210839029402	10350.403786458075	975.301794940664	9740.025120730512
4.363343641942354	14986.694736242649	14249.536711491506	19232.09990229492	18145.30796787681	21306.553726084418	20050.023140458037	23260.285800340233	21846.00801147834	26662.92768373738	24979.882530472034	0.1890585380362958	0.18457335523638643	1030.3353453148156	10351.627302774694	969.5749922721297	9741.176995750517
4.389634982363801	15005.683706831103	14267.592016912678	19256.476295646284	18168.30701260458	21333.562541427167	20075.439207900876	23289.773719152596	21873.703011987986	26696.732880404346	25011.55379625749	0.18905878545480354	0.1845735956763085	1024.2736734380014	10352.733027959708	963.8708374592243	9742.218036100734
4.416084741337141	15024.674421556934	14285.648987958375	19280.855096620002	18191.308331846678	21360.574087329744	20100.85784625211	23319.264670082342	21901.40086053457	26730.54162706608	25043.228387049476	0.18905903731575113	0.18457384043336508	1018.2359760375693	10353.72002593521	958.1892437126953	9743.147361098323
4.442693873413836	15043.666658296059	14303.707413569744	19305.236023416568	18214.311659784336	21387.58805280889	20126.278762894857	23348.758314611212	21929.10123918786	26764.35353710874	25074.9059406211	0.18905929369925364	0.18457408958541172	1012.2221612135181	10354.587354572024	952.530124557903	9743.964084363077
4.469463338897009	15062.660193125723	14321.767080980357	19329.61879198995	18237.31672848029	21414.60412441556	20151.701662892334	23378.2543115477	21956.80382750701	26798.1682208812	25106.586091899597	0.18905955468687624	0.1845743432117121	1006.2321374036837	10355.334065699484	946.8933938388363	9744.667313839309
4.49639410387609	15081.654800312032	14339.827775704473	19354.00311603282	18260.32326786486	21441.62198621897	20177.12624897292	23407.75231700997	21984.508302524555	26831.985285676106	25138.26847294855	0.18905982036165864	0.18457460139296436	1000.2658133828081	10355.95920506632	941.2789657160756	9745.256151749287
4.523487140261684	15100.650252297633	14357.889281525295	19378.38870696191	18283.33100572213	21468.641319790797	20202.552221515252	23437.25198440902	22012.214338730522	26865.804335710975	25169.95271295017	0.1890600908081436	0.18457486421132555	994.3230982621317	10356.461812312715	935.6867546670255	9745.729694569483
4.550743425820648	15119.646319689142	14375.951380483148	19402.775273903055	18306.339667675915	21495.661804189123	20227.979278533145	23466.752964431445	22039.92160805634	26899.624972109003	25201.638438187354	0.1890603661124029	0.1845751317504399	988.4039014899754	10356.840920954011	930.1166754863225	9746.087033018935
4.578163944211368	15138.64277124469	14394.013852863616	19427.162523676496	18329.34897717584	21522.683115942527	20253.40711566061	23496.254905022502	22067.629779858853	26933.44679288024	25233.325272025977	0.18906064636206543	0.1845754040954645	982.5081328506931	10357.09555833973	924.5686432853108	9746.327252019197
4.605749685019276	15157.639373861166	14412.076477185528	19451.550160781717	18352.358655483124	21549.704929033822	20278.83542613661	23525.757451368696	22095.33852090404	26967.269392902115	25265.0128348967	0.18906093164634555	0.1845756813330973	976.6357024668832	10357.22474565776	919.0425734933815	9746.44943069527
4.633501643792551	15176.635892561722	14430.139030189082	19475.937887382697	18375.368421656654	21576.72691488416	20304.263900790054	23555.26024588084	22123.04749535103	27001.092363900596	25296.700744277274	0.18906122205607215	0.18457596355160413	970.7865207958384	10357.227497871965	913.5383818547707	9746.452642318793
4.6614208220780515	15195.63209048275	14448.201286823556	19500.325403292507	18398.37799253846	21603.748742336455	20329.692228024247	23584.762928176322	22150.756364735527	27034.915294430462	25328.388614674062	0.18906151768371665	0.18457625084084933	964.9604986281483	10357.102823674679	908.0559844278032	9746.335954267532
4.689508227457455	15214.62772886113	14466.263020235227	19524.71240595827	18421.387082739588	21630.770077639234	20355.12009380169	23614.265135061916	22178.46478795359	27068.737769856147	25360.07605760407	0.18906181862342536	0.18457654329232215	959.1575470942189	10356.84972554585	902.5952975904802	9746.098428073805
4.717764873583629	15233.622567021426	14484.324001755243	19549.098590446054	18444.39540462585	21657.790584430375	20380.547181628783	23643.766500516384	22206.172421245392	27102.559372332387	25391.76268157686	0.1890621249710465	0.18457684099916816	953.377577659383	10356.467199666891	897.1562380362884	9745.739119349048
4.746191780217212	15252.616362362729	14502.384000887196	19573.483649425394	18467.40266830324	21684.809923720495	20405.973172540227	23673.266655672793	22233.878918178503	27136.379680784594	25423.44809207608	0.18906243682416343	0.18457714405621736	947.620502124133	10355.954235900193	891.7387227739091	9745.257077763788
4.774789973263409	15271.60887034573	14520.442785294865	19597.86727315408	18490.4085816036	21711.827753876598	20431.39774508363	23702.765228801094	22261.58392963161	27170.198270889432	25455.131891541332	0.189062754282126	0.18457745256001706	941.8862326234812	10355.309817761183	886.3426691268105	9744.651347014122
4.803560484809025	15290.599844479411	14538.500120789648	19622.2491494625	18513.412850069908	21738.843730605302	20456.820575303707	23732.261845290195	22289.287103777664	27204.014715054942	25486.81367934948	0.1890630774460816	0.18457776660886113	936.1746816259692	10354.532922386192	880.9679947326076	9743.920964803081
4.832504353159697	15309.589036307942	14556.555771318137	19646.628963738294	18536.41517694177	21765.85750693632	20482.241336726816	23761.756127630408	22316.988086067384	27237.828582401064	25518.493051796453	0.1890634064190078	0.18457808630282316	930.4857619386166	10353.622520555276	875.614617547777	9743.064962857869
4.861622622877388	15328.57619539742	14574.609498949607	19671.00639891081	18559.41526314082	21792.868733205833	20507.65970034526	23791.247695395716	22344.68651921261	27271.639438739927	25550.169602078717	0.1890637413057459	0.1845784117437867	924.8193867037189	10352.577576643787	870.2824558438733	9742.08236688003
4.890916344818065	15347.561069322493	14592.661063863334	19695.381135435415	18582.412807255958	21819.877057039677	20533.075334601508	23820.73616522591	22372.38204316953	27305.446846556046	25581.84292027474	0.18906408221303633	0.18457874303548044	919.1754693919793	10351.397048513405	864.9714282018831	9740.97219644906
4.9203865761696335	15366.543403652686	14610.71022433567	19719.752851277524	18605.40750552824	21846.882123336178	20558.487905372058	23850.22115080827	22400.074295121478	27339.250364985994	25613.512593325955	0.1890644292495497	0.18457908028350992	913.5539238113561	10350.07988759689	859.6814535203157	9739.733465097379
4.950034380490085	15385.522941939238	14628.756736727597	19744.121221897247	18628.3990518365	21873.883574249765	20583.897075952005	23879.70226286018	22427.762909462614	27373.049549799165	25645.1782050187	0.18906478252592496	0.1845794235953929	907.9546641063062	10348.625038858969	854.4124510140973	9738.365180275869
4.979860827745887	15404.499425701248	14646.800355471625	19768.485920233197	18651.38713768204	21900.881049173615	20609.30250703875	23909.179109110635	22455.447517780547	27406.843953377265	25676.83933596501	0.18906514215480288	0.18457977308059298	902.3776047534193	10347.031440733	849.1643402110785	9736.86634329427
5.009866994350591	15423.472594412216	14664.84083305905	19792.84661668684	18674.371452173924	21927.874184722918	20634.703856716238	23938.651294282467	22483.127748839648	27440.633124694657	25708.495563584194	0.18906550825086352	0.18458012885055483	896.8226605606615	10345.298025081865	843.9370409509866	9735.23594928626
5.040053963203681	15442.44218548598	14682.877920026676	19817.20297910611	18697.351682013556	21954.862614717335	20660.100780438497	23968.118420073733	22510.80322856358	27474.416609297747	25740.146462083503	0.1890658809308639	0.1845804910187417	891.2897466695285	10343.423717205413	838.7304733879864	9733.472987221554
5.070422823729659	15461.407934263227	14700.911364944059	19841.55467276977	18720.32751147994	21981.845970164297	20685.49293101394	23997.58008513993	22538.47358001863	27508.193949285323	25771.79160243976	0.1890662603136736	0.1845808597006703	885.7787785593537	10341.407435867935	833.5445579919033	9731.576439892873
5.100974671917351	15480.369573997437	14718.940914400113	19865.90136037108	18743.298622414193	22008.823879241583	20710.87995858882	24027.035885075526	22566.138423396165	27541.964683288148	25803.43055238	0.18906664652031538	0.18458123501394913	880.2896720350254	10339.24809313193	828.3792155421106	9729.545283833053
5.131710610359471	15499.326835840771	14736.966312990022	19890.242702001447	18766.26469420444	22035.7959672798	20736.26151063112	24056.485412395363	22593.797375995568	27575.7283464484	25835.062876362652	0.18906703967400257	0.18458161707831552	874.8223432363593	10336.94459444657	823.2343671331764	9727.3784893509
5.1626317482924104	15518.279448830237	14754.987303301881	19914.57835513443	18789.225403770433	22062.761856745376	20761.63723191419	24085.92825651659	22621.450052206874	27609.48447039976	25866.68813555841	0.18906743990017866	0.1845820060156747	869.3767086372827	10334.495838619769	818.1099341710797	9725.075020481832
5.193739201636265	15537.227139873416	14773.003625903359	19938.907974609225	18812.180425548187	22089.721167222924	20787.006764500362	24115.364003740015	22649.09606349347	27643.232583246794	25898.305887831153	0.18906784732656023	0.18458240195013992	863.9526850433904	10331.900717764162	813.0058383765281	9722.633834989741
5.225034093035115	15556.169633734358	14791.015019328328	19963.231212614442	18835.129431474637	22116.673515397935	20812.369747724624	24144.792237231715	22676.73501837477	27676.97220954471	25929.915687718916	0.18906826208317504	0.1845828050080711	858.5501895879279	10329.158117231913	807.9220017782645	9720.053884280846
5.256517551897525	15575.106653019002	14809.021220063078	19987.54771867123	18858.07209097178	22143.61851503881	20837.72581817776	24174.212537004023	22704.366522408367	27710.70287027836	25961.517086414213	0.18906868430240634	0.18458321531811686	853.1691397383693	10326.266915668733	802.858346719353	9717.334113452584
5.288190714437326	15594.037918161204	14827.021962533126	20011.857139617277	18881.008070931588	22170.555776979832	20863.074609690302	24203.624479897495	22731.99017817309	27744.424082842444	25993.109631745454	0.1890691141190344	0.18458363301125483	847.8094532930991	10323.225984958932	797.814795854094	9714.473461243324
5.320054723714605	15612.96314740787	14845.016979089156	20036.159119589665	18903.937035699888	22197.484909102917	20888.41575331539	24233.027639561562	22759.60558525087	27778.135361020144	26024.692868156966	0.18906955167028008	0.1845840582208353	842.4710483811796	10320.034190197475	792.7912721487228	9711.470860014204
5.352110729676963	15631.882056804827	14863.005999993666	20060.45330000874	18926.858647061155	22224.405516320447	20913.74887731264	24262.421586436416	22787.212340209688	27811.836214963274	26056.266336690318	0.18906999709584896	0.18458449108262304	837.1538434601389	10316.690389647149	787.7876988782082	9708.325235698372
5.384359889201005	15650.794360181684	14880.988753406667	20084.739319560675	18949.772564222123	22251.317200556754	20939.07360713072	24291.80588773341	22814.81003658518	27845.526151170627	26087.82957496411	0.18907045053797855	0.184584931734842	831.8577573168441	10313.193434722722	782.8039996277075	9705.035507797264
5.41680336613411	15669.699769137631	14898.96496537228	20109.016814181326	18972.67844379656	22278.21956073094	20964.389565391237	24321.180107416894	22842.39826486362	27879.20467246813	26119.38211715531	0.1890709121414803	0.18458538031821967	826.5827090726234	10309.542170044966	777.8400982975145	9701.60058942344
5.44944233133642	15688.597993026373	14916.934359804469	20133.28541703896	18995.57593978904	22305.11219273859	20989.696371871498	24350.54380618489	22869.976612463706	27912.871277987586	26150.923493979306	0.18907138205379023	0.18458583697603123	821.3286181736621	10305.735433297232	772.8959190929309	9698.019387160428
5.482277962723094	15707.488738941309	14934.89665847307	20157.544758517393	19018.46470357903	22331.994689433854	21014.993643487684	24379.896541450194	22897.544663718876	27946.525463145907	26182.453232670505	0.18907186042501442	0.18458630185414932	816.0954043958336	10301.772055259906	767.9713865304366	9694.290801112074
5.515311445306831	15726.371711700573	14952.851580989654	20181.794466198953	19041.344383904892	22358.866640611363	21040.28099427787	24409.237867321262	22925.101999859333	27980.16671962422	26213.970856962722	0.18907234740797746	0.18458677510108681	810.8829878440592	10297.650859797373	763.0664254358271	9690.413724876475
5.548543971240616	15745.24661383203	14970.79884479334	20206.034164847435	19064.21462684782	22385.72763298819	21065.558035385042	24438.56733458322	22952.648198994197	28013.79453534701	26245.475887069588	0.18907284315827252	0.18458725686804728	805.6912889528321	10293.370663833804	758.180960945203	9686.387045527343
5.581976739860765	15764.113145558162	14988.738165136547	20230.263476390952	19087.07507581571	22412.57725018572	21090.824375040054	24467.884490678713	22980.182836093565	28047.40839446119	26276.96783966498	0.18907334783431234	0.18458774730897465	800.5202284822008	10288.930277292617	753.3149185010698	9682.209643559996
5.615610957730194	15782.971004780766	15006.669255070514	20254.482019904586	19109.925371526806	22439.415072711225	21116.07961854434	24497.188879688507	23007.705482970243	28081.00777731485	26308.446227863078	0.18907386159737805	0.18458824658059964	795.3697275205632	10284.328503107652	748.4682238555397	9677.880392901134
5.649447838681973	15801.819887065767	15024.591825431004	20278.68941159326	19132.765151993626	22466.240677939826	21141.323368252924	24526.480042312487	23035.215708261967	28114.59216043653	26339.910561198947	0.1890743846116739	0.18458875484249457	790.2397074852488	10279.564137219451	743.640803069633	9673.398160898127
5.6834886038631165	15820.659485627835	15042.50558482372	20302.885264774333	19155.594052506534	22493.053640096026	21166.555223557072	24555.75751585023	23062.7130774131	28148.16101651395	26371.36034560857	0.1890749170443778	0.18458927225712113	785.1300901168725	10274.63596848119	738.8325825092616	9668.761808238924
5.717734481778674	15839.489491314787	15060.41023960962	20327.06918986003	19178.411705617233	22519.85353023521	21191.774780866912	24585.020834181523	23090.19715265637	28181.71381437277	26402.795083408953	0.1890754590656976	0.18458979898988492	780.0407974863192	10269.54277872853	734.0434888510499	9663.970189020503
5.75218670833605	15858.309592592295	15078.305493890502	20351.24079434028	19201.21774112262	22546.639916225526	21216.9816335944	24614.269527747354	23117.66749299502	28215.250018955878	26434.214273278703	0.1890760108489255	0.18459033520918924	774.9717519896803	10264.283342707902	729.2734490775038	9659.022150665522
5.786846526889619	15877.119475528007	15096.191049493926	20375.399682764833	19224.01178604791	22573.412362729	21242.17537213555	24643.50312353002	23145.123654184106	28248.76909130165	26465.61741023768	0.18907657257049268	0.1845908810864879	769.9228763455758	10258.85642801039	724.5223904752056	9653.916533881798
5.821715188285586	15895.918823775897	15114.066605958558	20399.545456725744	19246.793464630246	22600.17043118311	21267.355583853147	24672.721145033793	23172.5651887124	28282.270488522994	26497.003985627274	0.1890771444100278	0.1845914367963418	764.8940936024883	10253.260795167647	719.7902406411595	9648.652172739152
5.856793950907131	15914.7073185606	15131.931860519298	20423.67771483987	19269.56239830213	22626.91367978234	21292.521853059396	24701.923112265587	23199.99164578417	28315.753663786225	26528.373487090703	0.1890777265504145	0.18459200251647503	759.8853271311382	10247.495197521523	715.0769274752238	9643.22789454041
5.892084080719833	15933.484638661239	15149.78650809205	20447.796052730773	19292.31820567442	22653.641663459144	21317.67376099798	24731.108541714955	23227.40257130039	28349.21806628939	26559.72539855253	0.1890783191778506	0.18459257842783272	754.8965006265207	10241.558381242678	710.3823791842442	9637.642519877292
5.927586851317345	15952.2504603957	15167.63024125896	20471.900063011217	19315.06050252002	22680.35393386555	21342.810885826973	24760.276946334838	23254.79750784086	28382.66314124131	26591.059200199343	0.18907892248190886	0.18459316471463857	749.9275381107	10235.449085353874	705.7065242812387	9631.894862594549
5.963303543967366	15971.004457604458	15185.462750252967	20495.989335265178	19337.78890175664	22707.050039354246	21367.932802600724	24789.42783552173	23282.175994645222	28416.088329840113	26622.37436845915	0.18907953665559674	0.18459376156445528	744.9783639268135	10229.166041628458	701.0492915795767	9625.98372970149
5.999235447657878	15989.74630163436	15203.283722942631	20520.063456029828	19360.503013430043	22733.729524959694	21393.039083252304	24818.560715095915	23309.53756759461	28449.493069251752	26653.670375981514	0.18908016189542082	0.18459436916824482	740.0489027421572	10222.707974622957	696.4106102027581	9619.907921489794
6.035383859143656	16008.475661322456	15221.092844816985	20544.12200877763	19383.202444697334	22760.39193237932	21418.129296576004	24847.675087281794	23336.88175919338	28482.87679258874	26684.946691617824	0.18908079840144823	0.1845949877204308	735.139079547138	10216.073601644486	691.7904095761478	9613.666231411975
6.071750082993084	16027.192202979615	15238.88979896986	20568.16457389821	19405.88679980961	22787.036799954538	21443.20300820915	24876.770450688047	23364.208098550087	28516.23892888865	26716.202780400705	0.18908144637737329	0.18459561741896038	730.2488196548074	10209.261632735841	687.1886194272083	9607.257446060423
6.108335431635222	16045.89559037411	15256.67426608454	20592.19072868025	19428.555680095134	22813.663662651797	21468.259780614506	24905.846300287816	23391.516111359113	28549.578903092755	26747.43810352423	0.1890821060305822	0.18459625846536795	725.3780486999894	10202.270770642906	682.6051697882358	9600.680345206521
6.145141225407182	16064.585484715046	15274.445924418105	20616.200047293227	19451.208683942074	22840.272052043463	21493.299173062267	24934.902127398767	23418.80531988192	28582.8961360244	26778.652118323644	0.18908277757222058	0.18459691106484344	720.5266926404438	10195.099710823037	678.0399909951375	9593.93370176293
6.182168792601758	16083.261544635872	15292.204449785886	20640.19210076932	19473.845406781522	22866.861496288904	21518.320741612268	24963.937419663354	23446.075242928466	28616.190044367802	26809.844278255412	0.18908346121726155	0.18459757542629338	715.6946777533158	10187.747141380794	673.493013684405	9587.016281731892
6.2194194695153895	16101.923426177436	15309.949515545493	20664.166456984778	19496.46544106996	22893.431520115042	21543.324039095736	24992.951661028535	23473.325395838216	28649.46004064612	26841.01403287671	0.1890841571845759	0.18459825176241385	710.881930638745	10180.21174310334	668.9641687965486	9579.926844239235
6.256894600496366	16120.570782771516	15327.680792581266	20688.122680641965	19519.068376272346	22919.981644797623	21568.30861509765	25021.94433172626	23500.555290461776	28682.705533200533	26872.160827825744	0.18908486569700134	0.18459894028975551	706.0883782180026	10172.492189430632	664.4533875744673	9572.664141505025
6.294595537993358	16139.20326522366	15345.397949288134	20712.060333250556	19541.653798844476	22946.511388141596	21593.27401593834	25050.91490825306	23527.76443514178	28715.925926168176	26903.28410480118	0.18908558698141614	0.18459964122879619	701.3139477269724	10164.587146338075	659.9606015573372	9565.226918738801
6.332523642604218	16157.820521696138	15363.100651555527	20735.978973108984	19564.2212922155	22973.020264461804	21618.219784655317	25079.862863349954	23554.95233469394	28749.120619460624	26934.38330154182	0.18908632126881272	0.18460035480400985	696.5585667275009	10156.49527250044	655.4857425912633	9557.613914289977
6.370680283125076	16176.422197691274	15380.788562751673	20759.87815528636	19586.770436770952	22999.50778456418	21643.14546098564	25108.78766598291	23582.11849038881	28782.289008742944	26965.457851807074	0.18908706879437068	0.18460108124394167	691.8221631007618	10148.215219176374	651.0287428235752	9549.82385954773
6.40906683659976	16195.007936033862	15398.46134370707	20783.757431603346	19609.300809834782	23025.973455725856	21668.050581347237	25137.688781322195	23609.26239993235	28815.430485411507	26996.50718535615	0.18908782979753497	0.18460182078127985	687.1046650405042	10139.745630104095	646.5895346934558	9541.855478801765
6.447684688369473	16213.577376853973	15416.1186526981	20807.61635061355	19631.811985651664	23052.416781675824	21692.93467882053	25166.565670722277	23636.383557446887	28848.544436572487	27027.530727927653	0.1890886045220916	0.1846025736529326	682.4060010628309	10131.0851416355	642.1680509462603	9533.707489440218
6.486535232122802	16232.130157569727	15433.760145431152	20831.454457584976	19654.303535369956	23078.837262575726	21717.797283130807	25195.417791701955	23663.481453452867	28881.630245020628	27058.527901220175	0.18908939321624804	0.18460334010010399	677.7261000045692	10122.23238269519	637.7642246296746	9525.378601876553
6.525619869945995	16250.665912869816	15451.38547502582	20855.27129448118	19676.775027023592	23105.234395000298	21742.637920629448	25224.244597924073	23690.555574849404	28914.687289217567	27089.49812287148	0.18909019613271216	0.1846041203683722	673.064891015063	10113.185974658467	633.3779890827136	9516.867519392632
6.564940012373588	16269.184274695717	15468.994291998319	20879.06639994211	19699.226025514276	23131.60767191756	21767.456114275494	25253.045539175004	23717.60540489521	28947.71494326995	27120.440806438193	0.1890910135287757	0.1846049147077691	668.4223035620525	10103.944531424902	629.0092779467814	9508.172938280273
6.604497078439295	16287.684872224336	15486.586244245122	20902.839309265564	19721.656092594014	23157.956582669598	21792.2513836176	25281.820061344824	23744.63042318996	28980.71257690829	27151.355361376012	0.18909184566639606	0.1846057233728604	663.7982674321975	10094.506659419276	624.6580251611304	9499.293547779787
6.644292495727218	16306.167331850078	15504.160977025964	20926.589554388	19744.06478684694	23184.280612952785	21817.02324477529	25310.567606406832	23771.630105654924	29013.679555465224	27182.24119301906	0.18909269281228228	0.18460654662283044	659.1927127252566	10084.870957496576	620.3241649622796	9490.228030052036
6.684327700423376	16324.631277166982	15521.718132947273	20950.316663865462	19766.451663671713	23210.57924479806	21841.77121042076	25339.287612397195	23798.603924514213	29046.615239853825	27213.09770256004	0.18909355523797994	0.18460738472156282	654.6055698574637	10075.036016985774	616.0076318845968	9480.975060185418
6.724604137367524	16343.07632895086	15539.257351945087	20974.020162854584	19788.816275263318	23236.851956551367	21866.494789760167	25367.97951339482	23825.551348275465	29079.51898654627	27243.92428702971	0.18909443321996164	0.18460823793772857	650.0367695630412	10065.00042170193	611.708360759425	9471.533306178637
6.76512326010531	16361.502105141275	15556.778271268251	20997.699573093523	19811.15817059532	23263.098222854023	21891.19348851535	25396.642739501087	23852.47184171106	29112.39014755237	27274.720339277035	0.18909532703971368	0.184609106544872	645.4862428865163	10054.762747826986	607.4262867124053	9461.901428888086
6.805886530940724	16379.908220823125	15574.280525461008	21021.35441288236	19833.476895401407	23289.31751462253	21915.866808904844	25425.27671681906	23879.36486583854	29145.228070397556	27305.48524794845	0.1890962369838289	0.18460999082149965	640.9539211883675	10044.32156399265	603.1613451660378	9452.07808206696
6.846895420988873	16398.294288208763	15591.76374634622	21044.984197064314	19855.771992157763	23315.509299029334	21940.5142496258	25453.88086743375	23906.22987790208	29178.03209810202	27336.21839746835	0.1890971633441001	0.18461089105117018	636.4397361456067	10033.675431271084	598.9134718407295	9442.06191237364
6.888151410229076	16416.659916619396	15609.227563007857	21068.588437006143	19878.043000064605	23341.67303948265	21965.135305835043	25482.454609391356	23933.066331352995	29210.801569158833	27366.919168018496	0.18909810641761274	0.1846118075225866	631.9436197456671	10022.822903089225	594.6826027493807	9431.851559284143
6.92965598755826	16435.004712466718	15626.671601773698	21092.166640578846	19900.289455028087	23367.808195606744	21989.72946913052	25510.99735667902	23959.873675830753	29243.5358175126	27397.58693551805	0.18909906650684236	0.1846127405296898	627.4655042891391	10011.762525259517	590.4686741997721	9421.445655118674
6.971410650844719	16453.32827923428	15644.095486197813	21115.718312138146	19922.510889641944	23393.91422322189	22014.296227532544	25539.508519204348	23986.651357143695	29276.23417253788	27428.221071603315	0.18910004391975335	0.18461369037175335	623.0053223880823	10000.4928359529	586.2716227927303	9410.842825023457
7.01341690698215	16471.630217458856	15661.498837043067	21139.242952505057	19944.70683316925	23419.99057432456	22038.835065465108	25567.987502775017	24013.398817249978	29308.89595901783	27458.820943607723	0.18910103896989658	0.18461465735348123	618.5630069705076	9989.012365764007	582.0913854269311	9400.041687028483
7.055676271944047	16489.91012471187	15678.881272263594	21162.74005894658	19966.87681152426	23446.036697067713	22063.345463737423	25596.433709078723	24040.115494238664	29341.52049712317	27489.385914542036	0.18910205197651359	0.18461564178510656	614.1384912722278	9977.319637573324	577.9278992904583	9389.040851921774
7.098190270838397	16508.167595580126	15696.242406986728	21186.209125155583	19989.02034725354	23472.052035740224	22087.826899524593	25624.84653566208	24066.80082230995	29374.10710239004	27519.91534307367	0.1891030832646379	0.18461664398249056	609.7317088387208	9965.413166584447	573.7811018630746	9377.838923276402
7.1409604379627405	16526.40222164714	15713.581853495454	21209.649641231626	20011.136959517924	23498.03603074742	22112.278846349305	25653.225375910803	24093.454231756572	29406.655085699324	27550.408583507244	0.18910413316520208	0.1846176642672282	605.3425935312407	9953.291460415348	569.6509309223038	9366.434497547336
7.183988316859528	16544.613591474063	15730.899221210448	21233.0610936612	20033.22616407398	23523.988118590958	22136.700774063003	25681.5696190292	24120.075148944532	29439.163753255292	27580.86498576454	0.18910520201514444	0.18461870296674945	600.9710795166902	9940.95301893074	565.5373245330702	9354.826163906604
7.227275460371831	16562.801290580264	15748.194116671822	21256.442965297705	20055.287473255197	23549.90773184848	22161.092148826694	25709.87865001941	24146.662996293617	29471.632406563887	27611.283895364166	0.1891062901575176	0.18461976041442682	596.6171012734412	9928.396334342659	561.4402210534608	9343.012504336424
7.270823430699384	16580.964901424373	15765.466143521337	21279.794735342115	20077.320395953808	23575.794299154048	22185.452433092632	25738.15184966157	24173.217192258748	29504.0603424122	27641.664653402273	0.18910739794160117	0.18462083694968287	592.280593588308	9915.619891148992	557.3595591323101	9330.992093583569
7.31463379945495	16599.104003384447	15782.714902483765	21303.115879322584	20099.324437601674	23601.64724517743	22209.781085584877	25766.388594492717	24199.73715131025	29536.44685284652	27672.006596531985	0.18910852572301376	0.18462193291810183	587.9614915547427	9902.622166120447	553.2952777072787	9318.76349913422
7.358708147721062	16617.218172738845	15799.93999134889	21326.40586907502	20121.299100152013	23627.46599060451	22234.077561280854	25794.588256786952	24226.222283915144	29568.7912251518	27702.309056944126	0.18910967386382904	0.18462304867153911	583.6597305785399	9889.401628377847	549.2473160097434	9306.3252812922
7.403048066107065	16635.30698264646	15817.141004952982	21349.66417272299	20143.24388206056	23653.249952116967	22258.34131139232	25822.750204534874	24252.6719965179	29601.09274183043	27732.571362347284	0.18911084273269355	0.18462418456823834	579.3752463697456	9875.956739276648	545.2156135579571	9293.675993071869
7.447655154806527	16653.370003126933	15834.317535160171	21372.890254657646	20165.158278266685	23678.998542372054	22282.571783346353	25850.87380142306	24279.08569152114	29633.350680581032	27762.79283594797	0.18911203270494514	0.18462534097294556	575.1079749456258	9862.285952444188	541.2001101593196	9280.814180230722
7.49253102365499	16671.406801040874	15851.469170843915	21396.08357551778	20187.041780174703	23704.71116998252	22306.76842076651	25878.95840681383	24305.462767266657	29665.564314277664	27792.972796431015	0.1891132441627364	0.1846265182570285	570.8578526319761	9848.387713807635	537.2007459115994	9267.73838129919
7.537677292188054	16689.416940069954	15868.595497868278	21419.243592169816	20208.893875635084	23730.387239496482	22330.930663453935	25907.003375724937	24331.80261801636	29697.73291094893	27823.110557940086	0.18911447749515709	0.18462771679859696	566.6248160581163	9834.260461521335	533.2174611985392	9254.447127506137
7.583095589699846	16707.399980696686	15885.696099068953	21442.36975768745	20230.714048925318	23756.02615137702	22355.05794736818	25935.00805880897	24358.104633932897	29729.85573375685	27853.20543005776	0.18911573309836174	0.18462893698262542	562.4088021601201	9819.902626014315	529.2501966929703	9240.938942837529
7.628787555301809	16725.35548018443	15902.770554234516	21465.46152133178	20252.50178073132	23781.62730198226	22379.14970460856	25962.971802333355	24384.368201060952	29761.932040976477	27883.25671778647	0.1891170113756974	0.18463017920107808	558.2097481806995	9805.312630002387	525.2988933562301	9227.21234403085
7.674754837981857	16743.282992557048	15919.818440087303	21488.51832853097	20274.256548128276	23807.190083545036	22403.20536339501	25990.893948159926	24410.59270130798	29793.961085974996	27913.263721528823	0.18911831273783514	0.1846314438530362	554.0275916639948	9790.488888395019	521.3634924333892	9213.265840496868
7.720999096663877	16761.18206857836	15936.839330264149	21511.53962085984	20295.97782456155	23832.7138841525	22427.224348048967	26018.773833724445	24436.77751242506	29825.942117190854	27943.225737068067	0.1891196376029034	0.18463273134482797	549.862270459329	9775.4298083717	517.4439354572096	9199.097934396006
7.767522000267617	16779.052255731807	15953.832795297321	21534.52483601983	20317.665079827853	23858.19808772619	22451.20607897466	26046.61079201664	24462.92200798811	29857.874378113553	27973.14205554912	0.1891209863966233	0.18463404209015963	545.7137227205094	9760.133789374493	513.5401642470679	9184.707120625302
7.814325227768903	16796.89309819971	15970.798402595035	21557.473407818503	20339.317780056026	23883.642074001575	22475.14997263995	26074.404151559796	24489.025557378758	29889.75710726292	28003.011963459114	0.1891223595524477	0.1846353765102509	541.5818869041977	9744.59922308661	509.6521209074999	9170.091886794195
7.861410468260233	16814.70413684262	15987.735716422098	21580.384766149302	20360.935387688023	23909.045218508018	22499.055441557426	26102.15323639071	24515.0875257655	29921.589538168897	28032.834742608396	0.18912375751170116	0.18463673503397163	537.4667017689208	9728.824493424967	505.7797478273569	9155.25071323011
7.908779421011744	16832.484909178303	16004.64429788022	21603.25833697096	20382.51736145965	23934.406892548315	22522.92189426533	26129.857366039305	24541.10727408459	29953.370899350935	28062.609670111247	0.18912518072372395	0.18463811809797986	533.3681063738768	9712.807976526208	501.92298767875764	9140.182072957046
7.956433795532517	16850.234949360773	16021.523704888343	21626.0935422871	20404.06315638137	23959.72646317852	22546.748735308527	26157.51585550857	24567.084159021175	29985.10041429787	28092.33601836695	0.18912662964601834	0.1846395261468655	529.2860400818754	9696.548040804453	498.08178341944586	9124.884431751445
8.004375311632296	16867.953788159324	16038.373492162982	21648.88980012587	20425.57222371925	23985.00329318786	22570.535365219697	26185.128015254606	24593.01753299062	30016.777301447935	28122.013055041025	0.18912810474439676	0.18464095963329424	525.2204425566888	9680.043046926148	494.2560782909568	9109.35624812264
8.052605699483543	16885.640952937203	16055.193211198231	21671.646524519325	20447.044010975587	24010.236741078374	22594.28118050024	26212.69315116644	24618.9067441195	30048.400774168545	28151.640043046304	0.18912960649313296	0.18464241901815384	521.1712537605199	9663.291347757913	490.4458158161433	9093.595973265357
8.101126699683881	16903.29596763017	16071.982410245731	21694.363125482745	20468.477961869594	24035.42616104458	22617.98557360121	26240.210564545883	24644.751136226783	30079.97004073624	28181.216240524096	0.18913113537511647	0.18464390477070447	517.1384139570873	9646.291288449429	486.65093980016536	9077.602051106282
8.149940063318896	16920.918352725235	16088.740634294576	21717.03900899431	20489.87351631811	24060.570902953532	22641.647932904427	26267.679552087895	24670.55004880515	30111.484304317182	28210.74090082565	0.1891326918820108	0.18464541736873258	513.1218637082493	9629.04120637197	482.8713943308976	9061.372918311507
8.199047552025359	16938.507625238788	16105.46742505111	21739.673576974077	20511.2301104163	24085.6703123242	22665.267642703522	26295.099405860143	24696.302817002288	30142.94276294686	28240.213272493635	0.189134276514411	0.1846469572987045	509.12154387519695	9611.539431167766	479.10712377840537	9044.90700429678
8.248450938054788	16956.063298695193	16122.162320918625	21762.266227263746	20532.54717641831	24110.72373030773	22688.84408318502	26322.46941328369	24722.008771602264	30174.344609511103	28269.632599243756	0.1891358897820086	0.18464852505592458	505.13739561947295	9593.784284766763	475.35807279348955	9028.20273120515
8.298152004337403	16973.584883104726	16138.824856976817	21784.8163536057	20553.824142717793	24135.730493666953	22712.376630409333	26349.78885711282	24747.66723900689	30205.68903172617	28298.998119946365	0.18913753220375648	0.18465012114469823	501.1693603959866	9575.774081280455	471.6241863046307	9011.258513876237
8.348152544546481	16991.07188494156	16155.454564961161	21807.323345622164	20575.060433828334	24160.6899347561	22735.86465629165	26377.057015415136	24773.277541216903	30236.975212119192	28328.309068608003	0.18913920430803716	0.18465174607849388	497.2173799602606	9557.507127156481	467.9054095232859	8994.072759950534
8.398454363163072	17008.52380712194	16172.050973242465	21829.78658879483	20596.25547036438	24185.601381501052	22759.30752858347	26404.273161552323	24798.838995813996	30268.202328009455	28357.564674353867	0.1891409066328366	0.18465340038011177	493.28139636458945	9538.981721113436	464.2016879406292	8976.643869827501
8.449059275541144	17025.940148981696	16188.61360680585	21852.205464443698	20617.408669021414	24210.464157378807	22782.704610853318	26431.43656416002	24824.35091594189	30299.369551488737	28386.76416140931	0.18914263972591683	0.18465508458185234	489.36135195492534	9520.196154105477	460.5129673239426	8958.970236614347
8.49996910797308	17043.320406253955	16205.141987229868	21874.579349706386	20638.51944255654	24235.277581397462	22806.05526246794	26458.546487128395	24849.812610288096	30330.476049402463	28415.90674908216	0.18914440414499625	0.18465679922569106	485.45718937486527	9501.148709410802	456.8391937209817	8941.050246226601
8.551185697755594	17060.66407104674	16221.63563266557	21896.90761751734	20659.587199769026	24260.04096807621	22829.358838573604	26485.60218958269	24875.223383065673	30361.520983330905	28444.9916517451	0.1891462004579305	0.18465854486345457	481.5688515622751	9481.837662597187	453.18031345692	8922.882277348079
8.602710893256043	17077.97063182025	16238.094057815233	21919.189636586834	20680.61134548065	24284.753627425085	22852.614690077065	26512.602925863575	24900.58253399477	30392.50350957029	28474.01807881782	0.18914802924289667	0.1846603220569982	477.69628174992977	9462.261281534098	449.53627313446486	8904.464701445773
8.654546553979111	17095.2395733642	16254.516773911186	21941.424771380196	20701.59128051622	24309.41486492506	22875.822163626923	26539.54794550795	24925.889358284654	30423.422779114335	28502.98523474981	0.189149891088583	0.18466213137839327	473.8394234647276	9442.417826427147	445.9070196331886	8885.795882788487
8.706694550633951	17112.470376774887	16270.903288694333	21963.61238209682	20722.526401683877	24334.023981507944	22898.980601594736	26566.436493229518	24951.143146615363	30454.27793763575	28531.892319002847	0.18915178659437923	0.1846639734101087	469.9982205260312	9422.305549776182	442.2925001093827	8866.874178455211
8.759156765201672	17129.662519432153	16287.253106392762	21985.75182464914	20743.41610175563	24358.5802735363	22922.089342056366	26593.267808899458	24976.343185119873	30485.068125467806	28560.738526033958	0.18915371637057285	0.18466584874520445	466.17261704735574	9401.922696452588	438.6926619945734	8847.697938333265
8.811935091003267	17146.81547497637	16303.565727699954	22007.842450641896	20764.259769447526	24383.08303278371	22945.147718773114	26620.04112752755	25001.48875536586	30515.792477586558	28589.523045278194	0.1891556810385475	0.18466775798752186	462.36255743392394	9381.267503663898	435.10745299523114	8828.265505127609
8.865031432767935	17163.928713284935	16319.840649753081	22029.883607350785	20785.056789400085	24407.531546414513	22968.15506117311	26646.75567924269	25026.579134337924	30546.450123592367	28618.245061131835	0.1891576812309858	0.18466970175188294	458.5679863821133	9360.338200974278	431.536821093905	8808.57521441672
8.918447706701835	17181.001700449062	16336.077366111223	22051.874637701807	20805.806542158734	24431.925096964198	22991.11069433274	26673.41068927428	25051.613594419872	30577.040187692553	28646.90375293576	0.18915971759207476	0.1846716806642891	454.788848881115	9339.133010354824	427.98071454738965	8788.625394631177
8.972185840557227	17198.033898750095	16352.27536673324	22073.814880249996	20826.50840415398	24456.262962319375	23014.013938957905	26700.00537793308	25076.5914033768	30607.5617886835	28675.498294958732	0.18916179077771691	0.1846736953621253	451.02509020923753	9317.650146147236	424.43908188524074	8768.414367059246
9.02624777370205	17215.02476663584	16368.434137955677	22095.70366915846	20847.16174768177	24480.544415698005	23036.86411136551	26726.5389605925	25101.511824337533	30638.01403993327	28704.027856381068	0.1891639014557431	0.18467574649436894	447.27665593629354	9295.887815123424	420.9118719115213	8747.940445895307
9.080635457189915	17231.973758696775	16384.553162470558	22117.54033417736	20867.765940883844	24504.76872562968	23059.660523464972	26753.010647669937	25126.374115777126	30668.396049364415	28732.49160127844	0.1891660503061313	0.18467783472180005	443.5434919210966	9273.844216477126	417.3990337026189	8727.201938232407
9.135350853830497	17248.880325641963	16400.6319193029	22139.32420062271	20888.32034772789	24528.935155935775	23082.402482739617	26779.419644608013	25151.177531499263	30698.706919436718	28760.888688605704	0.18916823802122715	0.18467996071721818	439.8255443102389	9251.517541820183	413.9005166059651	8706.197144059464
9.190395938260405	17265.743914274935	16416.669883788214	22161.0545893553	20908.824327987837	24553.04296570975	23105.089292228247	26805.76515185613	25175.921320618894	30728.94574713034	28789.21827218103	0.18917046530597176	0.1846821251656604	436.122759541322	9228.905975283124	410.4162702430622	8684.924356359988
9.245772697014415	17282.56396746962	16432.66652755003	22182.730816759817	20929.277237224313	24577.09140929781	23127.720250507005	26832.046364852267	25200.604727545266	30759.11162392943	28817.479500670495	0.18917273287812889	0.18468432876462682	432.43508433763054	9206.007693435065	406.94624450447736	8663.381861021742
9.301483128597186	17299.339924145548	16448.621318476737	22204.35219472327	20949.678426764473	24601.079736278785	23150.294651670498	26858.262474004227	25225.226991964166	30789.20363580503	28845.671517571955	0.18917504146852207	0.18468657222430535	428.7624657101114	9182.820865356363	403.4903895528696	8641.567936952226
9.357529243555355	17316.07121924367	16464.5337206992	22225.918030614346	20970.02724368285	24625.007191445187	23172.811785314236	26884.41266467201	25249.78734882169	30819.22086319943	28873.793461200647	0.18917739182127188	0.18468885626780682	425.1048509584507	9159.343652693555	400.0486558211269	8619.480856055394
9.413913064550128	17332.757283701383	16480.403194567185	22247.42762726196	20990.323030780928	24648.873014783338	23195.27093651564	26910.49611714936	25274.285028306436	30849.1623810097	28901.844464673104	0.18917978469403815	0.18469118163139847	421.46218766644597	9135.574209604412	396.62099400995066	8597.118883220479
9.47063662643026	17349.39754442785	16496.229196626566	22268.88028293427	21010.56512656793	24672.676441454194	23217.671385816473	26936.51200664605	25298.719255833363	30879.027258572074	28929.823655893026	0.18918222085826827	0.18469354906474553	417.83442370349076	9111.51068281196	393.2073550908535	8574.480276417919
9.527701976305488	17365.991424278724	16512.01117959574	22290.27529131727	21030.752865240618	24696.4167017737	23240.012409204257	26962.45950326979	25323.089252026548	30908.814559645965	28957.730157536	0.18918470109944993	0.18469595933115512	414.22150722533115	9087.151211665943	389.8076903036563	8551.563286679797
9.585111173620431	17382.53834203134	16527.74859234245	22311.611941494062	21050.885576663954	24720.093021193992	23262.29327809469	26988.337772009017	25347.394232703155	30938.52334239916	28985.56308703562	0.1891872262173659	0.18469841320782748	410.62338667272707	9062.49392815493	386.42195115663344	8528.366158150136
9.642866290228868	17399.03771235909	16543.440879859932	22332.889517923304	21070.962586350946	24743.704620283756	23284.51325931325	27014.145972714916	25371.63340885646	30968.152659392206	29013.32155656872	0.18918979702635685	0.1847009114861076	407.0400107676978	9037.536956852302	383.05008942465065	8504.887128060684
9.700969410468568	17415.488945806024	16559.087483243384	22354.10730041815	21090.983215443157	24767.250714709186	23306.671615077565	27039.883260084112	25395.805986639887	30997.701557563545	29041.00467304167	0.18919241435558679	0.18470345497174517	403.47132851704373	9012.278415045701	379.69205714872805	8481.124426777475
9.75942263123647	17431.891448761253	16574.68783966582	22375.264564125133	21110.94678069059	24790.73051521501	23328.76760297919	27065.548783641472	25419.911167350383	31027.169078214996	29068.61153807617	0.1891950790493138	0.18470604448515832	399.9172892116185	8986.71641275473	376.34780663784477	8457.076277875341
9.818228062064373	17448.24462343321	16590.241382354463	22396.36057950307	21130.852594432414	24814.143227605557	23350.8004759664	27091.14168772308	25443.94814741293	31056.55425699745	29096.141247996347	0.1891977919671673	0.18470868086170034	396.37784242315684	8960.849052705802	373.0172904674255	8432.740898141637
9.877387825195074	17464.547867823512	16605.747540566215	22417.394612301683	21150.699964576794	24837.488052725606	23372.769482325984	27116.66111145897	25467.91611836413	31085.856123896403	29123.59289381485	0.18920055398442756	0.18471136495193383	392.8529380041291	8934.674430374056	369.70046147567336	8408.116497541778
9.936904055658934	17480.800575700967	16621.205739563517	22438.365923540547	21170.48819458129	24860.764186441706	23394.67386566584	27142.106188756494	25491.814266836605	31115.07370321828	29150.965561220008	0.1892033659923142	0.1847140976219087	389.34252609085524	8908.190634092316	366.39727276883787	8383.201279370114
9.996778901350961	17497.002136575407	16636.615400590003	22459.27376948813	21190.216583433255	24883.97081962361	23416.5128648976	27167.476048283832	25515.64177454357	31144.206013577063	29178.258330563265	0.1892062288982751	0.18471687975344608	385.8465570966364	8881.39574495703	363.10767771396786	8357.993440150283
10.05701452310831	17513.151935670816	16651.975940845536	22480.117401640087	21209.88442562966	24907.107138125048	23438.285714218648	27192.769813452865	25539.39781826278	31173.252067880258	29205.470276845954	0.1892091436262853	0.18471971224442638	382.36498171748826	8854.2878369838	359.8316299447033	8332.491169788875
10.117613094788254	17529.249353899373	16667.286773462023	22500.89606669891	21229.49101115807	24930.17232276603	23459.991643095567	27217.986602403787	25563.08156982206	31202.210873316923	29232.600469708013	0.1892121111171489	0.18472259600908245	378.8977509285032	8826.864977092482	356.56908335740445	8306.692651548423
10.178576803346665	17545.29376783402	16682.54730747796	22521.60900655203	21249.035625476212	24953.16554931352	23481.62987624607	27243.12552798803	25586.692196083302	31231.081431343926	29259.64797341504	0.18921513232880768	0.1847255319782997	375.4448159793101	8799.125225045718	353.3199921072519	8280.596062004566
10.239907848916916	17561.284549681783	16697.75694781361	22542.255458250987	21268.517549492593	24976.085988463394	23503.199633622124	27268.185697752597	25610.228858927818	31259.86273767387	29286.61184684693	0.18921820823665267	0.1847285210999212	372.0061284042022	8771.06663372647	350.0843106175307	8254.199571296573
10.301608444889292	17577.22106725691	16712.915095246066	22562.83465399068	21287.936059547123	24998.932805822602	23524.700130393278	27293.166213924735	25633.690715241908	31288.553782263523	29313.491143486914	0.18922133983384654	0.18473156433905774	368.581640011078	8742.68724895455	346.8619935696188	8227.501342968084
10.363680817990868	17593.10268395302	16728.021146383362	22583.345821087554	21307.29042739081	25021.70516189015	23546.130576928903	27318.066173395426	25657.07691690142	31317.153549300972	29340.2849114095	0.18922452813164747	0.1847346626784038	365.1713028838276	8713.985109570436	343.65299590461655	8200.49953403417
10.426127208365882	17608.92875871606	16743.074493639364	22603.788181959055	21326.579920166598	25044.4022120397	23567.490178781885	27342.884667704613	25680.386610757854	31345.66101719492	29366.992193270355	0.18922777415974068	0.18473781711855955	361.77506938538863	8684.958247588016	340.45727282681037	8173.192295132205
10.488949869656532	17624.698646016466	16758.074525207936	22624.160954102335	21345.80380038955	25067.023106501314	23588.77813667164	27367.62078302568	25703.618938623873	31374.075158563213	29393.612026295457	0.18923107896657632	0.18474102867835987	358.39289215306053	8655.604688115418	337.27477979892865	8145.57777044829
10.552151069084381	17640.411695821393	16773.02062503714	22644.46335007328	21364.961325927303	25089.56699034374	23609.993646467483	27392.27360015048	25726.773037259227	31402.394940222068	29420.14344227099	0.1892344436197124	0.18474429839520676	355.02472409952316	8625.922449459322	334.1054725431022	8117.654097809456
10.615733087532126	17656.06725356665	16787.91217280323	22664.6945774654	21384.05174998042	25112.03300345659	23631.135899172026	27416.842194474466	25749.848038356795	31430.619323175575	29446.58546753335	0.1892378692061669	0.18474762732541106	351.67051841161447	8595.909543140791	330.94930703999125	8089.419408713467
10.679698219625935	17671.66466012853	16802.74854388449	22684.853838888877	21403.074321062893	25134.420280532766	23652.204080904787	27441.325635982037	25772.843068528913	31458.747262605564	29472.93712295963	0.18924135683277188	0.1847510165445376	348.3302285509126	8565.563973980024	327.8062395291345	8060.871828395873
10.744048773818252	17687.20325179546	16817.529109334944	22704.940331949583	21422.028282982603	25156.72795105107	23673.19737288589	27465.722989232214	25795.75724929388	31486.777707861922	29499.197423958434	0.18924490762653895	0.18475446714775975	345.00380825117463	8534.883740085177	324.67622650650446	8032.0094758253545
10.808787072471103	17702.682360239305	16832.25323585775	22724.953249227983	21440.912874821686	25178.955139258578	23694.11495141967	27490.03331334419	25818.589697062467	31514.709602452902	29525.36538046074	0.18924852273502715	0.1847579802502176	341.6912115191226	8503.866832951084	321.55922472535167	8002.830463800579
10.87391545193992	17718.10131248676	16846.920285778702	22744.89177825837	21459.72733091727	25201.100964153746	23714.955987878864	27514.25566198367	25841.339523125065	31542.541884036433	29551.43999691167	0.18925220332672293	0.18476155698738445	338.39239263514173	8472.511237528175	318.4551911968447	7973.332899008878
10.93943626265785	17733.45943089034	16861.52961701933	22764.755101507926	21478.47088084192	25223.164539469155	23735.719648688537	27538.38908334895	25864.005833638683	31570.273484411347	29577.42027226217	0.18925595059141967	0.18476519851543982	335.107306148886	8440.8149321815	315.3640831858502	7943.514881994575
11.00535186922059	17748.756033099136	16876.08058306978	22784.542396355646	21497.142749384122	25245.144973654424	23756.405095310118	27562.432620157273	25886.58772961414	31597.903329508878	29603.30519996098	0.1892597657406121	0.18476890601164916	331.83590688180993	8408.775888840668	312.28585821343586	7913.374507294036
11.071664650471687	17763.99043202963	16890.57253296184	22804.252835071755	21515.742156529115	25267.041369859675	23777.011484225983	27586.385309631834	25909.08430690389	31625.430339385202	29629.093767947532	0.1892636500078932	0.18477268067475097	328.57814992626663	8376.392073011957	309.22047405611374	7882.909863466397
11.138376999588447	17779.16193583603	16905.00481124143	22823.88558479669	21534.268317439382	25288.852825918606	23797.5379669237	27610.246183488496	25931.49465618959	31652.85342821363	29654.784958644592	0.18926760464935966	0.1847765237253505	325.3339906425972	8343.661443814635	306.16788874278427	7852.1190331000835
11.205491324168262	17794.269847880547	16919.3767579411	22843.43980752037	21552.720442435366	25310.57843433205	23817.983689880642	27634.014267923052	25953.817862970143	31680.17150427767	29680.377748951592	0.1892716309440245	0.18478043640632086	322.10338466154644	8310.58195409365	303.12806055729743	7821.000092941336
11.273010046315514	17809.31346670352	16933.68770855239	22862.914660061517	21571.09773697631	25332.217282251684	23838.347794548867	27657.68858359884	25976.053007550126	31707.383469964505	29705.871110238528	0.18927573019423957	0.184784419983213	318.88628788272035	8277.151550454088	300.10094803682296	7789.551113920286
11.340935602728974	17824.29208599324	16947.93699399787	22882.309294046914	21589.399401640978	25353.768451463777	23858.629417339896	27681.26814563437	25998.199165028167	31734.488221758744	29731.264008339913	0.18927990372612213	0.18478847574467022	315.68265647097724	8243.368173255585	297.0865099687071	7757.770161149092
11.409270444789758	17839.204994555395	16962.123940602964	22901.622855890517	21607.62463210826	25375.231018372844	23878.82768960959	27704.751963591072	26020.255405285516	31761.48465023633	29756.555403549057	0.1892841528899921	0.1847926050028547	312.4924468603858	8209.229756784625	294.08470539402333	7725.6552940849215
11.478017038649782	17854.05147628286	16976.247870067928	22920.854486773256	21625.772619138483	25396.604053986288	23898.94173764374	27728.139041462113	26042.22079297552	31788.37164005991	29781.74425061357	0.1892884790608175	0.1847968090938769	309.31561575148953	8174.734229264781	291.0954936048074	7693.204566530883
11.547177865320764	17868.83081012456	16990.308099439106	22940.003322622015	21643.842548553846	25417.886623898146	23918.970682643	27751.428377660366	26064.094387512396	31815.148069973286	29806.82949873009	0.18929288363866578	0.18480108937823742	306.15212010996765	8139.8795129060745	288.11883414318436	7660.416026701219
11.616755420763786	17883.542270054768	17004.30394108057	22959.068494089457	21661.833601219794	25439.07778827395	23938.913640708786	27774.618965007732	26085.87524306123	31841.8128127976	29831.810091540625	0.1892973680491667	0.18480544724127454	303.00191716695554	8104.663523993455	285.1546868016303	7627.287717293017
11.686752215979308	17898.185125041586	17018.23470264498	22978.04912653317	21679.74495302564	25460.17660183494	23958.769722828565	27797.709790723795	26107.562408527345	31868.3647354269	29856.684967128273	0.1893019337439815	0.18480988409362098	299.8649644170946	8069.084172916599	282.20301162076066	7593.817675516009
11.75717077709787	17912.75863901572	17032.099687044734	22996.944339995465	21697.575774865858	25481.182113843115	23978.538034861962	27820.699836415504	26129.154927546653	31894.802698825013	29881.453058014195	0.18930658220128047	0.18481440137166838	296.74121962080244	8033.139364322647	279.2637688918039	7560.003933242522
11.82801364547121	17927.262070838762	17045.89819242272	23015.753249182944	21715.32523262119	25502.093368086207	23998.217677526794	27843.588078066918	26150.65183847606	31921.125558022675	29906.11329115481	0.1893113149262333	0.1848190005380418	293.6306408010132	7996.826997116208	276.33691915357485	7525.844517006539
11.899283377763982	17941.69467427128	17059.62951212281	23034.47496344612	21732.992487139738	25522.90940286273	24017.807746385173	27866.3734860291	26172.052174384007	31947.332162114864	29930.66458793923	0.18931613345150303	0.18482368308208208	290.5331862431485	7960.144964544103	273.4224231922417	7491.337448081002
11.970982546046038	17956.05569794071	17073.292934660294	23053.10858675913	21750.576694218224	25543.62925096742	24037.307331829965	27889.055025010523	26193.354963041493	31973.421354259066	29955.105864187477	0.18932103933775352	0.18482845052033703	287.4488144943316	7923.091154269874	270.52024204068584	7456.480742556043
12.043113737885237	17970.34438530896	17086.88774369192	23071.65321769945	21768.077004583232	25564.251939676666	24056.71551907127	27911.631654067616	26214.559226913247	31999.39197167368	29979.436030148907	0.18932603417416408	0.18483330439706155	284.3774843632418	7885.6634484604	267.6303369785019	7421.272411418147
12.115679556440844	17984.55997463988	17100.41321798596	23090.10794942785	21785.49256387262	25584.776490734388	24076.031388123312	27934.10232659591	26235.663983149447	32025.242845637356	30003.653990501472	0.1893311195789546	0.18483824628473	281.3191549194744	7847.8597238678485	264.752669531008	7385.710460618138
12.188682620557461	17998.701698966397	17113.868631391844	23108.471869668134	21802.822512616876	25605.201920337906	24095.254013791306	27956.465990321205	26256.66824357746	32050.972801488508	30027.758644351146	0.18933629719992043	0.18484327778455267	278.2737854922889	7809.67785188742	261.8872014685476	7349.79289115034
12.26212556485955	18012.76878605746	17127.253252809765	23126.744060687193	21820.065986220616	25625.52723912413	24114.38246565868	27978.721587291333	26277.571014694124	32076.580658625637	30051.748885232104	0.18934156871497712	0.1848484005270069	275.2413356709585	7771.115698669106	259.03389480666374	7313.51769913733
12.336011039846525	18026.76045838476	17140.566346159965	23144.92359927501	21837.222114944187	25645.751452155986	24133.41580807447	28000.86805386817	26298.37129765835	32102.065230508135	30075.623601107396	0.18934693583271583	0.1848536161723765	272.22176530206343	7732.171125140972	256.192711803189	7276.882875862531
12.41034171198835	18040.67593308901	17153.807170351658	23163.00955672455	21854.290023885027	25665.873558908745	24152.353100140645	28022.90432071972	26319.068088283635	32127.425324657364	30099.381674369768	0.18935240029296713	0.18485892641129897	269.2150344919937	7692.841987184249	253.3636149613012	7239.886407933198
12.485120263821853	18054.514421946467	17166.97497925227	23181.00099881234	21871.268832959828	25685.89255325736	24171.193395700408	28044.829312813417	26339.66037703191	32152.659742659205	30123.02198184401	0.18935796386737871	0.18486433296532734	266.221103602089	7653.126135596074	250.54656702428474	7202.526277253404
12.560349394047481	18068.275131334278	17180.06902165545	23198.896985777905	21888.157656885513	25705.80742346262	24189.935743325335	28066.641949408226	26360.147149006094	32177.767280165535	30146.543394788157	0.18936362836000065	0.1848698375874986	263.23993325186893	7613.021416299976	247.74153097928502	7164.800461217761
12.63603181762671	18081.957262196906	17193.08854125026	23216.696572305053	21904.955605162053	25725.617152159524	24208.579186304716	28088.34114404932	26380.527383945227	32202.746726898746	30169.944778897643	0.1893693956078841	0.18487544206291529	260.27148431906244	7572.5256704408675	244.94847005582415	7126.70693277847
12.712170265880024	18095.56001001102	17206.032776588723	23234.39880750154	21921.661782053543	25745.320716344013	24227.122762633036	28109.925804561066	26400.800056217668	32227.596866654476	30193.224994307555	0.18937526748168934	0.18488114820933552	257.31571793125477	7531.6367342583835	242.16734772032942	7088.243660388514
12.78876748658549	18109.082564750584	17218.900961053958	23252.002734879436	21938.275286570486	25764.917087360634	24245.56550499901	28131.39483304117	26420.96413481613	32252.316477305958	30216.38289559698	0.1893812458863061	0.18488695787777742	254.37259547458962	7490.352439465933	239.39812768308911	7049.408608320169
12.865826244077915	18122.52411085222	17231.692322828087	23269.507392336265	21954.795212452067	25784.405230891232	24263.906440774732	28152.747125856073	26441.018583352903	32276.904330809884	30239.41733179395	0.18938733276148637	0.18489287295313167	251.44207858882146	7448.670613200404	236.64077389219892	7010.199736586772
12.943349319348618	18135.883827179292	17244.406084859347	23286.911812134913	21971.22064814787	25803.7841069424	24282.1445920043	28173.981573635105	26460.962360054677	32301.359193211094	30262.327146379885	0.18939353008248686	0.1848988953547868	248.52412916527828	7406.589078089222	233.8952505340567	6970.6150010712445
13.0213395101458	18149.160886986574	17257.041464829603	23304.21502088475	21987.550676800467	25823.052669834506	24300.27897539366	28195.097061266493	26480.794417758796	32325.679824649545	30285.111177295985	0.18939983986072584	0.18490502703726838	245.61870934945182	7364.105652449653	231.16152203420643	6930.652353668585
13.099799631075467	18162.35445788413	17269.597675121106	23321.41603952216	22003.784376227497	25842.209868190148	24318.30860229992	28216.092467892904	26500.51370390903	32349.864979366983	30307.768256949257	0.1894062641444504	0.1849112699908846	242.72578153698123	7321.218150285073	228.43955305530108	6890.309742338024
13.178732513703073	18175.463701801084	17282.073922783424	23338.5138832914	22019.920818904284	25861.254644923218	24336.232478721526	28236.966666907745	26520.119160552455	32373.9134057146	30330.297212219855	0.18941280501941737	0.18491762624239128	239.84530837606872	7277.924381477758	225.7293084966659	6849.585111204535
13.258141006655675	18188.487774949244	17294.46940949968	23355.507561725688	22035.959071946094	25880.18593722832	24354.049605288074	28257.718525952077	26539.609724336042	32397.82384616168	30352.696864468428	0.18941946460958847	0.1849240978556624	236.9772527650639	7234.2221518512815	223.03075349362916	6808.476400664076
13.338027975724735	18201.425827786115	17306.783331552957	23372.396078628037	22051.89819709095	25899.002676570173	24371.758977251025	28278.346906911487	26558.984326504356	32421.595037304367	30374.966029544827	0.18942624507783362	0.1849306869323789	234.1215778508631	7190.1092632338405	220.34385341731831	6766.9815474879
13.418396303969553	18214.277004977786	17319.01487979208	23389.17843205236	22067.73725068211	25917.703788673367	24389.359584474096	28298.850665913713	26578.241892897026	32445.225709875453	30397.103517796753	0.18943314862665397	0.184937395612726	231.2782470297534	7145.583513632417	217.66857387305936	6725.098484910093
13.49924889182131	18227.040445361636	17331.16323959742	23405.85361428478	22083.475283650972	25936.288193512664	24406.850411424406	28319.228653326794	26597.3813439472	32468.71458875507	30419.108134079765	0.1894401774989135	0.18494422607610808	228.44722394712153	7100.64269734174	215.00488070119172	6682.825142772868
13.580588657187745	18239.715281908524	17343.22759084625	23422.42061182489	22099.11134149996	25954.754805303317	24424.23043716362	28339.47971375752	26616.4015946801	32492.06039298185	30440.97867776754	0.1894473339785868	0.1849511805418723	225.62847249599872	7055.284605038352	212.35273997596232	6640.159447614104
13.662418535558457	18252.300641684906	17355.207107878014	23438.878405367257	22114.644464285568	25973.10253249189	24441.498635339573	28359.60268605055	26635.301554712252	32515.261835765123	30462.713942763145	0.18945462039152067	0.18495826127004908	222.82195681423764	7009.507023829967	209.71211800235324	6597.099322708324
13.744741480110864	18264.795645814127	17367.100959458836	23455.225969782492	22130.073686601067	25991.33027774681	24458.65397417762	28379.59640328736	26654.080128250556	32538.317624497104	30484.31271751033	0.18946203910620932	0.18496547056210608	220.02764128605486	6963.307737440802	207.08298131782794	6553.642688247375
13.827560461816718	18277.199409438126	17378.90830874645	23471.462274099296	22145.398037560106	26009.43693795014	24475.695416473187	28399.4596927867	26672.73621409279	32561.226460767073	30505.77378500659	0.1894695925345852	0.1849728107617156	217.24549054310773	6916.684526382014	204.46529669308802	6509.787461495027
13.910878469549415	18289.511041678343	17390.6283132544	23487.586281486045	22160.616540779905	26027.421404189074	24492.621919583973	28419.191376104904	26691.268705627943	32583.987040375545	30527.095922816352	0.18947728313282408	0.18498028425553692	214.4754694599833	6869.635167967528	201.85903112828964	6465.531556819566
13.9946985101918	18301.729645596337	17402.260124816006	23503.59694923249	22175.72821436456	26045.282561747736	24509.432435422594	28438.790269036705	26709.67649083705	32606.59805334932	30548.277903084876	0.1894851134021655	0.18498789347401362	211.7175431541109	6822.157436438836	199.26415185257792	6420.872885797173
14.079023608744702	18313.85431815409	17413.802889547966	23519.493228731586	22190.732070888494	26063.019290099353	24526.12591044941	28458.255181616598	26727.958452294504	32629.05818395732	30569.31849255291	0.18949308588975014	0.18499564089218487	208.971676987916	6774.249103188515	196.68062632612418	6375.809357427061
14.163856808436103	18325.884150174294	17425.25574781408	23535.274065461894	22205.627117380405	26080.630462899222	24542.70128566623	28477.584918121214	26746.11346717041	32651.366110727933	30590.216452572797	0.189501203189469	0.18500352903051476	206.23783656483283	6725.907936789095	194.1084222366917	6330.338878170587
14.24920117083096	18337.818226299583	17436.61783418797	23550.93839896916	22220.412355306544	26098.11494797702	24559.157496609365	28496.778277071222	26764.14040723238	32673.52050646591	30610.970539124108	0.18950946794283455	0.18501156045573394	203.51598772910074	6677.131703128107	191.54750749919913	6284.459352070466
14.335059775941703	18349.655624952222	17447.88827741614	23566.485162848992	22235.08678055493	26115.471607330495	24575.493473343966	28515.834051234833	26782.038138848897	32695.520038271454	30631.579502831384	0.18951788283986343	0.1850197377816994	200.80609656785964	6627.918165636249	188.9978502575832	6238.168680964969
14.421435722339384	18361.395418292952	17459.06620038045	23581.91328472909	22249.649383419244	26132.69929711895	24591.70814045818	28534.751027631253	26799.805522992647	32717.363367559443	30652.04208898194	0.18952645061997858	0.1850280636702704	198.10812940620235	6578.26508529298	186.4594188806077	6191.464764504693
14.50833212726552	18373.036672179507	17470.15072006013	23597.22168625159	22264.099148582784	26149.796867656954	24607.80041705757	28553.52798753463	26817.441415244284	32739.049150079514	30672.357037544498	0.18953517407292703	0.18503654083219997	195.42205280874623	6528.170220814645	183.93218196296948	6144.345500335097
14.595752126744532	18384.578446124928	17481.14094749379	23612.409283055804	22278.435055102847	26166.763163408843	24623.769216760233	28572.163706478965	26834.944665797135	32760.57603593745	30692.5230831891	0.18954405603971672	0.18504517202804546	192.74783357864362	6477.631328809075	181.4161083237268	6096.808784201741
14.683698875697011	18396.01979325541	17492.035987740725	23627.47498476083	22292.656076394847	26183.59702298321	24639.613447691772	28590.656954263217	26852.31411946187	32781.94266961709	30712.53895530722	0.18955309941356985	0.18505396006909225	190.08543875667965	6426.6461638966575	178.9111670073471	6048.852510140277
14.772175548053516	18407.359760267835	17502.834939842473	23642.417694948497	22306.76118021719	26200.297279128037	24655.332012481416	28609.006494957313	26869.54861567265	32803.147690003534	30732.40337803377	0.18956230714089467	0.18506290781830134	187.4348356205155	6375.212478852831	176.41732728187344	6000.474570574239
14.861185336869132	18418.597387386824	17513.536896783287	23657.236311146247	22320.749328655467	26216.862758725954	24670.92380825747	28627.21108690846	26886.646988492692	32824.18973040696	30752.115070268737	0.1895716822222758	0.18507201819126845	184.79599168236018	6323.328024704941	173.93455863543204	5951.672856370918
14.95073145443871	18429.731708321335	17524.14094545072	23671.929724810052	22334.61947810722	26233.292282789844	24686.387726643738	28645.269482748037	26903.608066621022	32845.06741858731	30771.672745700438	0.18958122771348482	0.18508129415720653	182.16887469118228	6270.99055098556	171.46283078065608	5902.4452571403235
15.040817132412794	18440.76175022133	17534.646166596038	23686.496821308087	22348.37057926716	26249.584666459436	24701.72265375656	28663.180429399737	26920.430673400147	32865.77937678086	30791.075112830018	0.1895909467265072	0.185090738739943	179.5534526297124	6218.197805783711	169.0021136504074	5852.789661255665
15.131445621914246	18451.686533633227	17545.05163479362	23700.936479903492	22362.001577111656	26265.738718997185	24716.927470201314	28680.94266808716	26937.11362682331	32886.32422172624	30810.320874995738	0.1896008424305913	0.18510035501893998	176.9496937127551	6164.947535891086	166.55237739684526	5802.703956008889
15.222620193655578	18462.505072455755	17555.356418400683	23715.24757373823	22375.511410884206	26281.753243785624	24732.001051070263	28698.554934343167	26953.655739543305	32906.70056469284	30829.408730399387	0.1896109180533171	0.18511014613033028	174.3575663905067	6111.237487076782	164.11359239419107	5752.186027860269
15.31434413805701	18473.21637389502	17565.55957951639	23729.42896981673	22388.89901408076	26297.62703832468	24746.942265940383	28716.01595801948	26970.05581888159	32926.907011509866	30848.337372133217	0.18962117688168517	0.18512011526797598	171.77703934302554	6057.065404096618	161.68572923363536	5701.233762443066
15.406620765365147	18483.819438418952	17575.66017394027	23743.479528989305	22402.163314434765	26313.35889422905	24761.749978871205	28733.324463296405	26986.312666837508	32946.942162595675	30867.105488207286	0.18963162226322444	0.18513026568454663	169.20808147953358	6002.429030837491	159.2687587227265	5649.845044723712
15.499453405772549	18494.31325971159	17585.65725113064	23757.398105936078	22415.303233902854	26328.947597226328	24776.423048403507	28750.4791686938	27002.42508009864	32966.804612988926	30885.711761578394	0.18964225760712625	0.18514060069261543	166.65066194304381	5947.326110676862	156.8626518898236	5598.017759324983
15.592845409537835	18504.696824627266	17595.549854162895	23771.18354915151	22428.31768865096	26344.391927156186	24790.960327558816	28767.47878708313	27018.39185005229	32986.492952381326	30904.154870180573	0.1896530863853938	0.1851511236657816	164.10475010433584	5891.7543864659965	154.46737997821765	5545.749790511094
15.686800147106629	18514.969113143412	17605.337019686507	23784.834700927837	22441.205589039473	26359.69065796846	24805.36066383805	28784.322025698842	27034.211762796123	33006.00576514975	30922.433486954906	0.18966411213401987	0.1851618380398098	161.57031555983122	5835.71160064172	152.08291444425413	5493.039022311568
15.781321009233178	18525.129098313686	17615.017777882404	23798.350397339655	22453.965839609533	26374.842557722895	24819.62289922164	28801.007586151492	27049.883599150737	33025.34163039087	30940.546279881826	0.1896753384541814	0.1851727473137932	159.0473281375016	5779.1954956306145	149.70922696286289	5439.883338886313
15.87641140710273	18535.17574622073	17624.591152419973	23811.729468228714	22466.59733906946	26389.846388589365	24833.74587017008	28817.53416444182	27065.406134672827	33044.499121956986	30958.49191201439	0.18968676901346235	0.18518385505133908	156.53575789002934	5722.203813818283	147.34628942138806	5386.280624513514
15.972074772454643	18545.10801592763	17634.056160412947	23824.970737187887	22479.098980280483	26404.70090684742	24847.728407624014	28833.900450974223	27080.778139668044	33063.476808491716	30976.269041511492	0.1896984075470967	0.18519516488177767	154.0355750939052	5664.734297702089	144.9940739183221	5332.228763724677
16.06831455770623	18554.92485942966	17643.411812375492	23838.073021546163	22491.469650243416	26419.40486288733	24861.569337005472	28850.105130572054	27095.998379205404	33082.27325346786	30993.876321673175	0.18971025785923532	0.18520668050139247	151.54675025312463	5606.784690244123	142.6525527668855	5277.725641638972
16.165134236077357	18564.625221605453	17652.65711217787	23851.03513235374	22503.708230085438	26433.957001211464	24875.267478219677	28866.146882493642	27111.065613132414	33100.887015226624	31011.31240097703	0.18972232382424092	0.18521840567467637	149.06925409435644	5548.352734890766	140.32169849089405	5222.769144004211
16.262537301715792	18574.20804016722	17661.79105700117	23863.85587436663	22515.813595046457	26448.35606043544	24888.821645656542	28882.024380448176	27125.978596090124	33119.31664701692	31028.575923114855	0.18973460938800327	0.18523034423561022	146.60305756676826	5489.43617578689	138.0014838242205	5167.357157381251
16.36052726982327	18583.67224561107	17670.8126372922	23876.534046032182	22527.784614466327	26462.60077329061	24902.23064819339	28897.736292613346	27140.736077529793	33137.56069703704	31045.66552703144	0.18974711856928264	0.185242500088968	144.1481318420556	5430.0327579882	135.69188171072165	5111.487569341436
16.459107676782416	18593.0167611663	17679.72083671742	23889.068439474162	22539.62015177165	26476.689866626348	24915.493289197537	28913.28128165302	27155.33680172954	33155.617708476726	31062.579846963697	0.18975985546108004	0.18525487721164638	141.7044483127538	5370.140227614902	133.3928653030307	5055.1582686360925
16.55828208028434	18602.240502744604	17688.514632116858	23901.457840478437	22551.319064463245	26490.622061413305	24928.60836652984	28928.65800473617	27169.779507812316	33173.48621956102	31079.317512481543	0.1897728242320304	0.18526747965401885	139.2719785911322	5309.7563320295885	131.10440796146577	4998.367145352066
16.658054059457015	18611.342378888312	17697.192993457098	23913.70102847832	22562.880204103185	26504.396072746626	24941.57467254814	28943.865113556105	27184.062929763968	33191.16476359481	31095.877148529336	0.1897860291278281	0.1852803115413187	136.85069450907758	5248.878820054233	128.82648325353512	4941.112091123126
16.758427214994473	18620.321290718643	17705.754883784346	23925.796776540756	22574.302416302744	26518.010609850367	24954.39099411187	28958.90125435114	27198.18579645284	33208.65186900946	31112.257375469322	0.18979947447267373	0.1852933770750457	134.4405681160424	5187.5054421192035	126.559064952482	4883.39099926874
16.859405169286727	18629.176131882687	17714.199259176345	23937.74385135173	22585.584540709595	26531.46437608146	24967.056112586262	28973.76506792517	27212.146831649152	33225.94605940954	31128.45680912515	0.18981316467075576	0.18530668053440383	132.04157167872472	5125.633950486779	124.30212703667348	4825.201765010133
16.960991566550526	18637.905788500688	17722.525068694547	23949.54101320291	22596.72541099617	26544.756068935305	24979.56880384805	28988.45518967015	27225.94475404628	33243.04585362231	31144.474060827954	0.18982710420775573	0.1853202262777646	129.6536776804569	5063.2620994430035	122.05564368933847	4766.542285663076
17.063190072960847	18646.509139111935	17730.73125433507	23961.187015977433	22607.723854847274	26557.884380050746	24991.927838290692	29002.970249588292	27239.57827728165	33259.9497657471	31160.307737462364	0.1898412976523857	0.18533401874415656	127.27685881953221	5000.387645483948	119.81958929674875	4707.4104607999325
17.166004376783235	18654.98505462081	17738.8167509798	23972.68060713675	22618.57869394865	26570.84799521663	25004.13198083095	29017.30887231618	27253.046109959545	33276.65630520733	31175.95644151497	0.1898557496579553	0.18534806245479113	124.91108800828806	4937.008347517811	117.59393844744773	4647.8041924526915
17.26943818850684	18663.332398241557	17746.780486346324	23984.020527706743	22629.28874397493	26583.645594377802	25016.1799909151	29031.469677148576	27266.346955673587	33293.16397680267	31191.418771122848	0.18987046496396723	0.18536236201461043	122.55633837144705	4873.121967015788	115.37866593067884	4587.721385261975
17.37349524097843	18671.550025442986	17754.621380937868	23995.20551226473	22639.852814578422	26596.27585164254	25028.070622526375	29045.451278064076	27279.479513030932	33309.47128076351	31206.693320124403	0.18988544839774826	0.18537692211387002	120.21258324680093	4808.726268320344	113.173746737084	4527.159946755506
17.478179289537028	18679.63678389235	17762.33834799245	24006.23428892626	22650.269709377742	26608.73743529005	25039.802624192573	29059.252283751117	27292.442475676846	33325.57671280639	31221.778678110983	0.18990070487610772	0.1853917475297509	117.87979618285317	4743.819018773735	110.97915605649177	4466.117787487805
17.583494112149474	18687.59151339862	17769.93029343151	24017.105579332205	22660.53822594665	26621.029007778652	25051.374738994236	29072.871297635036	27305.234532320188	33341.47876419104	31236.673430479965	0.1899162394070319	0.18540684312800368	115.55795093874622	4678.397988970391	108.79486927781545	4404.592821275815
17.689443509546752	18695.41304585521	17777.396115808097	24027.81809863602	22670.657155803197	26633.149225754558	25062.785704573504	29086.306917906066	27317.854366759897	33357.17592177884	31251.376158489304	0.1899320570914096	0.1854222138646252	113.24702148120559	4612.460952890106	106.62086198627367	4342.582965330221
17.79603130536116	18703.100205181745	17784.73470625414	24038.370555490797	22680.62528439862	26645.09674006076	25074.034253142952	29099.557737547722	27330.300657911775	33372.66666809221	31265.88543931283	0.189948163124792	0.18543786478756744	110.9469819858059	4546.005688203499	104.45710996443813	4280.086140536703
17.90326134626431	18710.651807265796	17791.944948427757	24048.761652037287	22690.441391107142	26656.870195747393	25085.11911149595	29112.622344367162	27342.572079837082	33387.94948137664	31280.199846098112	0.18996456279918864	0.1854538010384799	108.65780683461344	4479.029976442456	102.30358919028367	4217.100271631964
18.011137502105942	18718.066659903143	17799.025718459194	24058.99008389105	22700.104249215077	26668.468232081523	25096.039001016394	29125.499321025174	27354.667301770904	33403.02283566279	31294.317948024258	0.1899812615048972	0.18547002785448793	106.37947061487648	4411.531603194773	100.16027583561663	4153.623287381604
18.119663666053608	18725.34356273814	17805.975884896907	24069.054540130735	22709.612625910864	26679.889482558538	25106.792637689992	29138.18724506827	27366.58498815239	33417.8852008314	31308.23831036246	0.1899982647323702	0.18548655057000546	104.11194811989844	4343.508358424529	98.0271462671808	4089.6531208930537
18.228843754733095	18732.481307202892	17812.794308652603	24078.953703285948	22718.965282274905	26691.132574913554	25117.37873211562	29150.68468896108	27378.323798655325	33432.535042679	31321.959494537245	0.19001557807411837	0.18550337461858088	101.85521434427937	4274.958036523312	95.90417704218999	4025.1877096667886
18.338681708369887	18739.478676455674	17819.479842945526	24088.686249325114	22728.160973269292	26702.196131133158	25127.79598951691	29162.99022011943	27389.882388219383	33446.97082298492	31335.48005818891	0.19003320722665143	0.1855205055347838	99.60924448647711	4205.8784367078915	93.79134491058358	3960.2249959642068
18.44918149093129	18746.334445319273	17826.03133324677	24098.25084764447	22737.19844772864	26713.07876746882	25138.043109755512	29175.10240094566	27401.25940708338	33461.190999581224	31348.79855523871	0.19005115799245786	0.18553794895612713	97.37401394598419	4136.2673631720245	91.68862681249448	3894.7629269678146
18.56034709026951	18753.04738021763	17832.44761722204	24107.646161055847	22746.076448349868	26723.779094449448	25148.118787343483	29187.019788863214	27412.453500817963	33475.19402642237	31361.913535953823	0.19006943628202483	0.18555571062502632	95.14949832086859	4066.1226252513006	89.59599987589172	3828.7994549330324
18.672182518265565	18759.616239112558	17838.727524674472	24116.8708457757	22754.793711683124	26734.295716895664	25158.021711457375	29198.740936353555	27423.46331036041	33488.97835365795	31374.823547015152	0.19008804811589605	0.1855737963907988	92.93567340928712	3995.4420377817005	87.51344141812297	3762.33253752999
18.784691810974078	18766.039771439293	17844.86987748644	24125.923551413824	22763.34896812241	26744.62723393424	25167.75056595243	29210.264390993514	27434.287472049895	33502.54242770654	31387.52713158613	0.1901069996267719	0.18559221221170435	90.73251520682243	3924.223421267234	85.44092894329515	3695.360138011165
18.897879028768923	18772.31671804139	17850.873489560774	24134.80292096235	22771.740941896565	26754.772239013226	25177.30402937747	29221.58869549385	27444.92461766382	33515.8846913312	31400.022829383186	0.1901262970616532	0.18561096415702305	88.53999990504235	3852.4646021025255	83.37844014102302	3627.880225419998
19.01174825648978	18778.445811104702	17856.737166761173	24143.50759078474	22779.968351060226	26764.72931991756	25186.68077499024	29232.712387738586	27455.37337445496	33529.00358371662	31412.309176747625	0.19014594678402386	0.18563005840917704	86.35810389049584	3780.1634128252044	81.32595288548328	3559.890774832107
19.126303603589555	18784.425774090705	17862.45970685202	24152.036190605122	22788.02990748513	26774.497058785524	25195.87947077357	29243.634000825678	27465.632365189835	33541.89754054814	31424.38470671929	0.19016595527608043	0.18564950126589463	84.18680374468386	3707.3176924120635	79.28344523528358	3491.389767639339
19.241549204282624	18790.255321669032	17868.039899437495	24160.387343497845	22795.924316851655	26784.07403212586	25204.898779452124	29254.352063108818	27475.70020818811	33554.56499409262	31436.247949112018	0.19018632914100644	0.18566929914241773	82.02607624026132	3633.925286401063	77.25089543008653	3422.375191672705
19.357489217694134	18795.933159648717	17873.47652589958	24168.559665876623	22803.650278640023	26793.45881083493	25213.73735850929	29264.865098239577	27485.57551736236	33567.00437328029	31447.897430589892	0.1902070751052893	0.18568945857375047	79.87589834180835	3559.984047235921	75.22828189124994	3352.8450415330008
19.474127828010037	18801.45798490938	17878.768359335943	24176.551767484765	22811.206486122508	26802.649960215567	25222.393860205586	29275.171625211835	27495.25690226001	33579.214103789614	31459.331674746507	0.19022820002108712	0.18570998621695947	77.73624720532098	3485.491834545508	73.21558322140481	3282.7973188459873
19.59146924462811	18806.8284853308	17883.91416449649	24184.36225138479	22818.591626355108	26811.646039995703	25230.866931596927	29285.27015840634	27504.74296810534	33591.19260813304	31470.54920218475	0.19024971086864184	0.18573088885351405	75.60710017336532	3410.4465152351186	71.2127781996096	3212.2300323573872
19.709517702309874	18812.043339721793	17888.912697719134	24191.98971394822	22825.804380169393	26820.44560434773	25239.155214553502	29295.15920763645	27514.032315842564	33602.938305744465	31481.54853059846	0.1902716147587414	0.18575217339167618	73.48843477666378	3334.84596386645	69.21984578401316	3141.141198334284
19.828277461333414	18817.101217748488	17893.76270686536	24199.432744846075	22832.843422165253	26829.04720190909	25247.25734578015	29304.837278195628	27523.123542180925	33614.4496130694	31492.328174856735	0.19029391893523018	0.18577384686893958	71.38022873288719	3258.6880629211664	67.23676510879886	3069.528840742074
19.94775280764713	18822.00077986131	17898.46293125405	24206.68992703898	22839.70742070269	26837.449375802993	25255.171956836144	29314.302870905474	27532.015239639495	33625.724943656285	31502.886647088544	0.19031663077757258	0.18579591645451768	69.28245994419558	3181.9707030057907	65.2635154829768	2997.3909914800897
20.067948053024427	18826.74067722122	17903.012101595363	24213.75983676771	22846.39503789491	26845.650663660123	25262.897674156815	29323.554482165277	27540.70599659437	33636.76270825005	31513.22245677052	0.19033975780346762	0.1858183894518799	67.19510649501171	3104.6917830705643	63.300076389321475	2924.7256906451657
20.188867535219305	18831.319551624652	17907.408939922927	24220.641043543357	22852.90492960044	26853.649597640444	25270.4331190747	29332.59060400207	27549.194397325708	33647.56131488694	31523.33411081522	0.19036330767151616	0.1858412733013428	65.11814665263228	3026.849210760556	61.34642748303304	2851.5309867803007
20.31051561812294	18835.736035428097	17911.65215952594	24227.3321101386	22859.23574541654	26861.44470445677	25277.776907842464	29341.40972412305	27557.479022067128	33658.1191689926	31533.22011366251	0.19038728818394257	0.18586457558271083	63.05155886539433	2948.440902657807	59.402548591126106	2777.8049371568486
20.432896691921076	18839.988751470944	17915.740464879662	24233.83159257797	22865.38612867173	26869.034505397834	25284.927651655515	29350.01032596785	27565.558447055126	33668.434673480624	31542.878967371646	0.19041170728937315	0.18588830401797315	60.99532175937202	2869.46478446573	57.46841970924288	2703.545607945882
20.55601517325261	18844.076312997782	17919.67255157543	24240.138040129066	22871.354716419126	26876.41751635281	25291.88395667585	29358.390888762937	27573.431244580297	33678.5062288541	31552.309171715857	0.1904365730856688	0.18591246647405432	58.94941413903143	2789.918791357428	55.54402100201696	2628.7510745478794
20.679875505368887	18847.997323579402	17923.447106249565	24246.249995293416	22877.140139429604	26883.592247836204	25298.644424056347	29366.54988757676	27581.095983039406	33688.332233308676	31561.509224278594	0.19046189382281914	0.18593707096562195	56.91381498500414	2709.8008682243526	53.62933280118159	2553.4194218302146
20.804482158294064	18851.750377032888	17927.062806511385	24252.16599379778	22882.741022185306	26890.557205013673	25305.207649965883	29374.4857933764	27588.551226988788	33697.91108283799	31570.47762055181	0.1904876779058925	0.18596212565795034	54.888503453097655	2629.1089699622244	51.72433560474019	2477.548744414933
20.92983962898646	18855.33405734055	17930.518320870247	24257.884564585394	22888.15598287316	26897.310887728403	25311.5722256151	29382.19707308533	27595.79553719886	33707.24117134101	31579.21285403612	0.19051393389804805	0.1859876388698451	52.87345887121046	2547.841061663814	49.829010073968675	2401.1371468557045
21.055952441500814	18858.74693856749	17933.812308661323	24263.40422980708	22893.383633378322	26903.851790527955	25317.736737282477	29389.68218964214	27602.82747070949	33716.32089073111	31587.713416342554	0.19054067052361132	0.1860136190766262	50.86866073949204	2465.99511898309	47.94333703343	2324.1827439786866
21.18282514715158	18861.987584778475	17936.943419970852	24268.723504813064	22898.422579278296	26910.17840269251	25323.699766341862	29396.93960206121	27609.64558088725	33725.148631048105	31595.977797297066	0.19056789667121052	0.18604007491317343	48.87408872813103	2383.5691283643246	46.067297469227924	2246.6836611293256
21.31046232467717	18865.05454995318	17939.91029555978	24273.840898144146	22903.271419836474	26916.289208262933	25329.459889289818	29403.96776549383	27616.248417483053	33733.72278057138	31604.00448504609	0.19059562139697944	0.18606701517703467	46.88972267524514	2300.5610873084515	44.200872526897	2168.6380344051868
21.438868580405217	18867.94637790056	17942.71156678679	24278.75491152359	22907.92874799641	26922.182686070406	25335.01567777439	29410.765131291333	27622.6345266917	33742.04172593612	31611.79196616497	0.1906238539278265	0.18609444883159684	44.915542586459196	2216.969004693441	42.344043510907795	2090.0440109763294
21.568048548418737	18870.66160217179	17945.345855529926	24283.464039848666	22912.393150375763	26927.85730976616	25340.36569862409	29417.330147068988	27628.80245121219	33750.10385225105	31619.338725767808	0.19065260366476977	0.18612238500932576	42.95152863250405	2132.7909010238945	40.496791882644175	2010.899749321863
21.69800689072348	18873.198745972102	17947.81177410732	24287.96677118257	22916.663207260674	26933.3115478524	25345.508513877972	29423.661256771684	27634.750730309617	33757.907543218935	31626.64324761989	0.1906818801863457	0.1861508330150704	40.997661147557665	2048.024808707647	38.65909925881715	1931.2034195093438
21.828748297416116	18875.55632207114	17950.107925196524	24292.261586746066	22920.737492599874	26938.54386371351	25350.442680815973	29429.756900740398	27640.47789987793	33765.45118125874	31633.704014251667	0.19071169325208367	0.18617980232943757	39.0539206268586	1962.6687723062932	36.830947409107466	1850.9532034164295
21.960277486853503	18877.732832712103	17952.232901752817	24296.346960909374	22924.614573999123	26943.552715648242	25355.166751990237	29435.61551578032	27645.982492504154	33772.73314763034	31640.519507075158	0.19074205280605655	0.18620930261223506	37.120287727128016	1876.7208489133045	35.01231825668947	1770.1472951117903
22.092599205822967	18879.726769519777	17954.185286926473	24300.22136118437	22928.29301271588	26948.336556902945	25359.679275257375	29441.23553523061	27651.26303753423	33779.751822562	31647.08820650281	0.19077296898050455	0.18623934370599082	35.19674326317909	1790.1791083710268	33.20319387501513	1688.7839010562748
22.225718229713628	18881.5366134067	17955.963653978408	24303.88324821624	22931.771363653606	26952.89383570484	25363.978793810882	29446.615389034832	27656.318061139424	33786.505585379215	31653.40859206778	0.19080445209953487	0.18626993563954028	33.283268205530476	1703.0416335109621	31.403556485747686	1606.8612403431907
22.359639362688714	18883.16083447828	17957.566566194822	24307.33107577553	22935.04817535641	26957.222995296517	25368.063846214634	29451.7535038132	27661.14608638451	33792.992814636535	31659.479142546945	0.19083651268290008	0.18630108863169384	31.379843680173508	1615.3065205179155	29.613388458426925	1524.3775450531393
22.494367437858962	18884.597891936413	17958.992576800585	24310.56329075027	22938.12199000379	26961.322473971144	25371.932966437147	29456.648302936243	27665.745633297265	33799.21188825168	31665.29833608605	0.1908691614498539	0.18633281309497923	29.486450966418488	1526.9718792075291	27.83267230843194	1441.3310605045408
22.629907317457054	18885.846233981603	17960.240228871193	24313.578333137928	22940.991343405356	26965.190705108358	25375.58468388642	29461.298206599746	27670.11521893917	33805.16118364206	31670.864650327076	0.1909024093230915	0.1863651196394628	27.6030714942317	1438.0358332656324	26.06139069458004	1357.7200455078855
22.766263893012997	18886.90429771349	17961.30805524335	24316.37463603734	22943.65476499543	26968.826117210756	25379.01752344545	29465.70163190098	27674.253357477308	33810.83907786348	31676.17656253768	0.1909362674327706	0.1863980190766523	25.729686843173113	1348.4965205825865	24.299526418195455	1273.5427726693451
22.903442085530802	18887.77050903004	17962.194578424376	24318.9506256409	22946.11077782805	26972.227133941517	25382.230005508758	29469.85699291676	27678.158560258013	33816.24394775171	31681.23254974337	0.19097074712061962	0.18643152242348118	23.866278740519192	1258.3520935308188	22.547062421333976	1188.797528686002
23.041446845665973	18888.443282524953	17962.898310499935	24321.304721226395	22948.357898571605	26975.39217416236	25385.220646019337	29473.762700782485	27681.82933588149	33821.374170066214	31686.031088861575	0.19100585994413197	0.18646564090638085	22.012829058003263	1167.6007192051038	20.80398178374162	1103.4826145526022
23.180283153904217	18888.921021383474	17963.4177530404	24323.43533514887	22950.39463750359	26978.3196519724	25387.987956506342	29477.41716377275	27685.264190277805	33826.22812163638	31690.570656838114	0.19104161768085012	0.18650038596543375	20.169319811058813	1076.2405797569081	19.070267722039716	1017.5963459005579
23.31995602074116	18889.202117276676	17963.75139700584	24325.340872832603	22952.21949850549	26981.007976747853	25390.53044412376	29480.818787383607	27688.461626784556	33830.804179510495	31694.849730786285	0.1910780323327423	0.18653576925862123	18.335733157000504	984.2698726989329	17.34590358841524	931.13705329597
23.460470486863187	18889.284950254012	17963.8977226494	24327.019732762936	22953.830979057577	26983.45555318249	25392.846611689674	29483.965974416195	27691.420146225777	33835.10072110732	31698.86678812829	0.19111511613067053	0.1865718026661586	16.512051392928697	891.6868111938238	15.630872868190636	844.1030825097114
23.60183162332936	18889.167888634165	17963.855199419235	24328.47030647811	22955.22757023374	26985.660781328857	25394.934957726335	29486.857125061968	27694.138246992305	33839.1161243702	31702.620306739038	0.19115288153895793	0.1866084982949234	14.698256952295196	798.4896242721006	13.925159177044407	756.4927947390825
23.744044531754422	18888.849288893798	17963.6222858585	24329.69097856056	22956.407756695884	26987.622056639826	25396.793976500583	29489.490636988852	27696.614425123174	33842.848767923344	31706.108765092093	0.19119134126005052	0.18664586848298095	12.894332403957378	704.6765571767464	12.228746260181651	668.3045669533312
23.887114344492932	18888.327495555048	17963.197429504253	24330.68012662884	22957.37001668899	26989.33777001165	25398.42215806573	29491.864905429866	27698.84717438921	33846.297031231705	31709.330642408884	0.19123050823928384	0.1866839258042051	11.100260450330097	610.2458716696128	10.541617989700171	579.5367921413854
24.031046224824397	18887.600841070678	17962.579066784067	24331.436121328756	22958.112822035248	26990.806307827126	25399.81798830325	29493.978323272393	27700.83498637709	33849.45929476262	31712.284418809348	0.19127039566974846	0.18672268307300038	9.316023924169713	515.1958462605253	8.863758363047964	490.18787961360067
24.175845367139747	18886.667645707505	17961.7656229116	24331.957326324737	22958.63463812903	26992.02605199979	25400.979948966284	29495.829281149472	27702.576350575935	33852.33394015079	31714.9685754664	0.1913110169972644	0.18676215334912552	7.541605787133449	419.52477655094117	7.195151501320652	400.25625530909747
24.32151699712871	18885.52621742799	17960.755511779804	24332.242098290953	22958.933923930985	26992.99538001893	25401.906517722884	29497.416167532563	27704.069754464435	33854.91935036578	31717.381594761824	0.19135238592546255	0.18680234994262238	5.77698912716005	323.2309754807502	5.535781645448878	309.7403619736433
24.468066371968433	18884.174851769498	17959.54713585261	24332.288786902107	22959.009131962302	26993.712664995026	25402.59616820046	29498.737368825616	27705.313683599812	33857.21390988213	31719.521960445287	0.19139451642097638	0.18684328641885195	4.022157156141475	226.31277362257242	3.885633155834512	218.63865954149514
24.61549878051318	18882.611831721875	17958.13888605479	24332.095734824292	22958.858708299013	26994.17627570633	25403.047370031036	29499.791269461082	27706.30662170845	33859.216004852686	31721.388157796075	0.19143742271874797	0.1868849766036411	2.2770932080893544	128.76851949561387	2.2446905098768184	126.94962539244443
24.763819543485244	18880.8354276027	17956.529141659877	24331.661277705458	22958.481092565948	26994.38457664593	25403.258588897017	29500.576251997278	27707.04705077774	33860.92402328449	31722.978673787304	0.19148111932745016	0.1869274345885391	0.5417807357589481	30.59657978452742	0.6129382987855934	34.67175457533449
24.91303401366693	18878.843896930284	17954.716270176006	24330.98374416551	22957.874717930375	26994.335928069464	25403.22828657762	29501.09069721717	27707.533451149407	33862.336355217376	31724.29199725264	0.19152562103502743	0.18697067473619575	-1.1837966910097748	-68.20466033183038	-1.009638773786719	-58.196439866907895
25.063147576093755	18876.635484294777	17952.69862723	24330.061455786494	22957.038011095865	26994.02868604392	25402.954920996348	29501.332984229233	27707.76430161462	33863.451392906	31725.32661905619	0.1915709429143609	0.1870147116858492	-2.8996553871402284	-167.63679686561227	-2.6230558933893917	-151.65642658714205
25.214165648248784	18874.208421226846	17950.47455644933	24328.89272710233	22955.969392295698	26993.461202496976	25402.436946269	29501.301490569673	27707.738079510575	33864.26753100447	31726.08103226495	0.19161710032905593	0.18705956035894405	-4.605811557252309	-267.70140687935054	-4.22732813944458	-245.7096557924524
25.366093680258146	18871.56092606361	17948.04238934163	24327.475865587752	22954.667275285643	26992.631825266533	25401.67281275193	29500.994592305662	27707.453260817932	33864.78316675346	31726.553732323362	0.1916641089393596	0.18710523596486672	-6.30228129545867	-368.40004805848	-5.8224704850435955	-340.3575588297099
25.518937155087716	18868.691203813192	17945.400445172865	24325.809171648096	22953.130067337574	26991.538898152303	25400.660967092208	29500.410664141753	27706.908320261275	33864.996700171774	31726.74321723228	0.19171198470821102	0.18715175400681314	-7.9890805893955985	-469.734258512035	-7.40849780064309	-435.6015479872003
25.672701588741027	18865.597446015578	17942.54703084222	24323.890938607197	22951.356169231367	26990.180760966352	25399.399852276885	29499.54807952591	27706.101731409246	33864.90653424894	31726.647987728695	0.1917607439074226	0.1871991302877831	-9.666225323002436	-571.7055565258488	-8.985424856567988	-531.4430162329227
25.827392530458226	18862.2778306021	17939.480440755804	24321.719452696376	22949.343975247884	26988.55574958602	25397.88790768454	29498.405210759138	27705.031966778046	33864.51107514289	31726.266547470306	0.19181040312400444	0.18724738091671203	-11.333731278486084	-674.3154402328655	-10.553266325005097	-627.8833369221538
25.983015562916506	18858.7305217514	17936.19895669706	24319.292993041705	22947.091873160447	26986.66219600613	25396.12356913611	29496.980429105137	27703.69749793499	33863.80873237896	31725.59740322136	0.19186097926662823	0.18729652231473795	-12.991614139798912	-777.5653874007985	-12.11203678289894	-724.9238635497168
26.139576302431465	18854.953669743576	17932.700847695625	24316.609831651997	22944.598244226978	26984.49842839307	25394.105268947646	29495.272104903008	27702.09679560495	33862.797919053606	31724.639065042804	0.19191248957223628	0.18734657122161041	-14.639889495199895	-881.4568551704288	-13.661750714643858	-822.5659295069054
26.297080399159835	18850.94541081075	17928.98436989292	24313.66823340512	22941.861463180714	26982.062771138335	25391.831435982476	29493.27860768025	27700.228329777045	33861.477052039685	31723.39004648395	0.1919649516128011	0.18739754470224243	-16.278572839903063	-985.9912797594443	-15.202422514354112	-920.8108477918431
26.455533537303385	18846.703866985834	17925.047766406118	24310.466456035116	22938.879898221694	26979.353544914142	25389.30049570545	29490.998306268993	27698.090569814467	33859.844552196686	31721.848864778836	0.19201838330223653	0.1874494601534132	-17.90767957929347	-1091.1700762473047	-16.73406648868695	-1019.6599107766524
26.614941435314055	18842.227145947352	17920.88926718853	24307.002750117375	22935.65191100651	26976.36906672813	25386.51087023633	29488.42956892224	27695.681984564264	33857.89884458237	31720.01404104375	0.19207280290346737	0.18750233531062013	-19.527225032274146	-1196.9946383479983	-18.256696860291413	-1119.1143899941817
26.77530984610034	18837.51334086233	17916.507088888273	24303.27535905447	22932.175856638747	26973.10764998015	25383.460978405135	29485.570763433392	27693.00104247018	33855.63835866928	31717.884100479467	0.19212822903566082	0.18755618825508794	-21.137224432794028	-1303.4663380729035	-19.770327768899733	-1219.1755357924849
26.93664455723489	18832.560530225495	17911.89943470357	24299.28251906059	22928.450083658212	26969.567604518717	25380.149235807326	29482.42025725637	27690.046211686273	33853.061528563594	31715.457572575546	0.19218468068161948	0.18761103742093885	-22.737692935188534	-1410.5865256236866	-21.274973276347737	-1319.8445772230625
27.098951391163432	18827.366777695548	17907.064494235423	24295.022459145483	22924.472934029698	26965.747236698346	25376.574054859757	29478.976417627826	27686.815960192227	33850.166793227414	31712.73299131797	0.19224217719534853	0.18766690160252397	-24.32864561594033	-1518.3565290812403	-22.770647368131904	-1421.1227217307314
27.26223620541477	18821.930131928413	17902.000443337532	24290.493401097883	22920.24274313146	26961.64484943765	25372.733844857466	29475.237611691224	27683.308755910686	33846.95259670483	31709.70889540019	0.19230073830979497	0.1877237999619265	-25.91009747670614	-1626.7776541719213	-24.257363956334302	-1523.0111549124122
27.426504892812353	18816.248626407083	17896.705443963132	24285.6935594681	22915.757839742848	26957.258742277903	25368.627012030887	29471.202206622496	27679.523066825957	33843.41738835113	31706.383828437167	0.19236038414476472	0.18778175203663677	-27.482063449002453	-1735.8511841138825	-25.735136883857194	-1625.51104036998
27.59176338168682	18810.320279267948	17891.177644008643	24280.621141549527	22911.01654603114	26952.587211441893	25364.25195960341	29466.868569757135	27675.45736110413	33839.559623065106	31702.756339182375	0.19242113521502474	0.18784077774740282	-29.044558395966305	-1845.578379323706	-27.203979925921885	-1728.6235193889588
27.758017636089992	18804.14309312417	17885.41517715466	24275.27434736007	22906.017177538273	26947.628549894078	25359.607087850254	29462.235068719925	27671.11010721563	33835.37776152591	31698.82498174891	0.1924830124385933	0.18790089740626564	-30.597597116342513	-1955.960477238521	-28.663906793939532	-1832.349710771814
27.925273656010095	18797.71505488489	17879.416162703146	24269.65136962179	22900.75804316607	26942.38104740032	25354.69079415692	29457.300071555266	27666.47977405848	33830.87027043205	31694.588315832763	0.19254603714522228	0.18796213172478074	-32.14119434932945	-2066.9986921902746	-30.114931139789405	-1936.690710702911
28.09353747758831	18791.03413557114	17873.178705411607	24263.75039374016	22895.237445161114	26936.842990588706	25349.501473078766	29452.061946859947	27661.56483108374	33826.03562274486	31690.04490694012	0.19261023108507921	0.18802450182243136	-33.67536477620888	-2178.6942151058465	-31.557066557506914	-2041.6475924346596
28.2628151733366	18784.098290128044	17866.700895323975	24257.569597782338	22889.453679098857	26931.012663010875	25344.037516401077	29446.519063917673	27656.363748422693	33820.87229793534	31685.193326617977	0.1926756164376335	0.18808802923523885	-35.20012302456598	-2291.0482133477926	-32.99032658687793	-2147.221406118013
28.43311285235687	18776.905457233064	17859.98080759782	24251.1071524543	22883.405033866722	26924.888345203643	25338.297313199542	29440.669792835182	27650.874997015573	33815.3787822347	31680.032152688098	0.19274221582075168	0.18815273592457696	-36.71548367293144	-2404.061830610968	-34.41472471796442	-2253.4131786916405
28.604436660561465	18769.4535591001	17853.016502327853	24244.361221076666	22877.08979164604	26918.468314750862	25332.279249900905	29434.512504679853	27645.097048741634	33809.553568888085	31674.559969483984	0.1928100523000067	0.18821864428619245	-38.22146125395375	-2517.736186694354	-35.830274393898435	-2360.223913643509
28.77679278089485	18761.740501279968	17845.8060243661	24237.329959559916	22870.50622789358	26911.750846346255	25325.98171034467	29428.045571619725	27639.028376551578	33803.395158412786	31668.77536809205	0.19287914939820944	0.18828577715943953	-39.71807025784801	-2632.0723773445934	-37.23698901408352	-2467.654590835795
28.950187433556945	18753.764172456224	17838.34740313786	24230.01151637785	22863.65261132146	26904.734211856103	25319.40307584468	29421.26736706465	27632.66745460105	33796.902058859516	31662.67694659568	0.19294953110516777	0.18835415783673612	-41.2053251373145	-2747.071474143304	-38.63488193863304	-2575.7061663838103
29.124626876227456	18745.522444237	17830.63865245408	24222.40403254018	22856.52720387642	26897.416680382627	25312.54172525145	29414.176265809634	27626.01275838622	33790.072786077886	31656.263310323175	0.19302122188767754	0.1884238100732423	-42.68324031123484	-2862.73452436924	-40.02396649183356	-2684.379572495818
29.30011740429177	18737.01317094216	17822.67777031936	24214.505641563457	22849.128260717553	26889.796518327425	25305.396035014575	29406.770644179574	27619.06276488068	33782.905863985325	31649.533072098962	0.19309424669975458	0.18849475809677366	-44.1518301681499	-2979.062550822273	-41.40425596549176	-2793.6757172951475
29.476665351068124	18728.234189386258	17814.462738736256	24206.314469441153	22841.454030193352	26881.871989455776	25297.964379246005	29399.04888017639	27611.815952674613	33775.399824840584	31642.484852499012	0.19316863099311127	0.18856702661795113	-45.61110907177499	-3096.056551790796	-42.77576362318359	-2903.595484720543
29.654277088036206	18719.183318656258	17805.991523504865	24197.82863461138	22833.502753816923	26873.641354960226	25290.245129782954	29391.009353626883	27604.270802114934	33767.5532095199	31635.11728010908	0.19324440072788904	0.18864064084059567	-47.061091364594176	-3213.7175009083003	-44.138502704925486	-3014.139734446071
29.832959025067048	18709.858359885093	17797.262074018254	24189.046247924132	22825.272666240195	26865.102873525648	25282.236656251607	29382.650446333653	27596.425795447605	33759.36456779866	31627.428991787252	0.19332158238365	0.18871562647237677	-48.50179137234227	-3332.04634708073	-45.49248643044848	-3125.3093017367646
30.0127176106544	18700.257096019493	17788.272323053236	24179.965412605852	22816.761995226578	26856.25480139323	25273.937326130796	29373.970542226387	27588.279416961337	33750.832458635356	31619.418632929857	0.19340020297063476	0.18879200973571594	-49.9332234087924	-3451.044014405459	-46.837728003098164	-3237.104997306131
30.193559332147448	18690.377291583576	17779.02018655685	24170.584224223378	22807.96896162256	26847.095392425905	25265.345504816396	29364.968027516356	27579.830153133575	33741.955450461355	31611.084857741767	0.19348029004129869	0.1888698173789606	-51.35540178035444	-3570.7114021368325	-48.17424061501515	-3349.5276073394343
30.37549071598484	18680.216692436217	17769.503563427315	24160.90077064495	22798.89177932685	26837.622898172573	25256.459555684964	29355.641290851137	27571.076492777003	33732.73212147285	31602.42632950926	0.19356187170212863	0.18894907668782843	-52.76834079065884	-3691.0493846228346	-49.50203745099134	-3462.577893346548
30.55851832793038	18669.773025523995	17759.720335290986	24150.913132000605	22789.528655259128	26827.835567933846	25247.27784015881	29345.988723472707	27562.01692718925	33723.16105992885	31593.44172087844	0.19364497662575325	0.18902981549713482	-54.172054745286005	-3812.0588112631813	-50.82113169251534	-3576.2565921153873
30.742648773309874	18659.043998627654	17749.66836627333	24140.619380639488	22779.87778932595	26817.731648826462	25237.79871776996	29336.008719375757	27552.649950302835	33713.24086445156	31584.12971413585	0.19372963406334998	0.18911206220280896	-55.56655795755796	-3933.7405065679923	-52.13153652337496	-3690.5644157296047
30.92788869724955	18648.02730010349	17739.345502765314	24130.017581085933	22769.937374385645	26807.309385848763	25228.020546225085	29325.699675468888	27542.97405883781	33702.97014433229	31574.489001494254	0.19381587385736257	0.1891958457742086	-56.95186475290393	-4056.095270113088	-53.4332651336299	-3805.502051495947
31.114244784915854	18636.720598618354	17728.749573183937	24119.105789992816	22759.70559621083	26796.56702194531	25217.941681469845	29315.05999173674	27532.98775245538	33692.3475198406	31564.51828538158	0.193903726454536	0.18928119576674093	-58.3279894744046	-4179.123876588419	-54.72633072454482	-3921.0701619600877
31.30172376175672	18625.12154287895	17717.878387727582	24107.882056093233	22749.180633449436	26785.502798072128	25207.560477753766	29304.088071404516	27522.68953391372	33681.371622538594	31554.21627873446	0.19399322291927548	0.18936814233479718	-59.6949464877689	-4302.8270758213475	-56.01074651324598	-4037.2693848926574
31.4903323937443	18613.22776135454	17706.72973812533	24096.344420149326	22738.36065758322	26774.114953261196	25196.87528769464	29292.78232110366	27512.077909225034	33670.041095598855	31543.581705295415	0.19408439494734395	0.1894567162450158	-61.05275018712564	-4427.205592865124	-57.286525737901684	-4154.1003333302215
31.68007748761912	18601.036861993485	17695.30139738065	24084.49091489914	22727.243832884626	26762.401724685227	25185.88446234317	29281.141151039723	27501.151387814658	33658.35459412731	31532.613299914472	0.19417727487990263	0.189546948889874	-62.40141500091704	-4552.2601281115785	-58.553681663339376	-4271.563595665619
31.870965891135747	18588.546431932682	17683.59111950858	24072.319565000285	22715.8283163707	26750.361347721566	25174.586351246937	29269.16297516126	27489.90848268112	33646.31078548977	31521.309808854352	0.19427189571791	0.18963887230162785	-63.7409553971811	-4677.99135737028	-59.81222758552758	-4389.659735659137
32.063004493309954	18575.754037200753	17671.59663926721	24059.82838697173	22704.1122577555	26737.992056016563	25162.97930251494	29256.8462113313	27478.34771055878	33633.90834964393	31509.669990100683	0.1943682911368859	0.18973251916660422	-65.07138588937232	-4804.3999319905415	-61.06217683716386	-4508.389292534441
32.25620022466719	18562.657222413553	17659.315671882177	24047.01538913206	22692.093799399336	26725.29208154883	25151.06166288112	29244.189281499657	27466.46759208123	33621.14597947493	31497.692613675677	0.19446649550205414	0.18982792283985747	-66.39272104280826	-4931.486479068175	-62.303542793830275	-4627.752781149931
32.45056005749291	18549.25351046284	17646.745912764705	24033.878571535337	22679.7710762557	26712.25965469256	25138.83177776794	29231.190611877453	27454.266651946647	33608.022381136245	31485.37646195638	0.19456654388387173	0.18992511736020184	-67.70497548063577	-5059.251601596363	-63.536338878504466	-4747.7506920378655
32.64609100608406	18535.540402197144	17633.885037222983	24020.415925903526	22667.142215815744	26698.89300427995	25126.28799134975	29217.84863311285	27441.743419084996	33594.53627439447	31472.720329997508	0.1946684720739603	0.19002413746563	-69.00816389036481	-5187.695878700353	-64.76057856818807	-4868.383491637185
32.84280012700226	18521.51537609504	17620.73070016594	24006.625435556	22654.20533804938	26685.19035766332	25113.428646615157	29204.161780468767	27428.896426826126	33580.686392979376	31459.723025858028	0.19477231660145017	0.19012501860912917	-70.30230102973292	-5316.819865836762	-65.9762753996838	-4989.651622451842
33.040694519328454	18507.175887930483	17607.280535800266	23992.505075335674	22640.958555344027	26671.14994077651	25100.252085429525	29190.12849400204	27415.724213070192	33566.47148493843	31446.383370932814	0.19487811474974756	0.19022779697491068	-71.5874017339811	-5446.6240951009095	-67.18344297522708	-5111.555503234267
33.239781324919136	18492.51937042974	17593.532157319503	23978.052811531496	22627.399972439853	26656.769978195385	25086.756648596423	29175.74721874409	27402.225320458998	33551.890312996	31432.70020028829	0.19498590457374199	0.19033250949505628	-72.86348092296976	-5577.109075549059	-68.38209496973286	-5234.095529293641
33.44006772866406	18477.543232919885	17579.483156585447	23963.26660179738	22613.527686361875	26642.048693197532	25072.940675918497	29161.016404883074	27388.398296549083	33536.94165491725	31418.672363002628	0.19509572491746205	0.19043919386660818	-74.13055360715953	-5708.275293451734	-69.5722451358888	-5357.27207267005
33.64156095874556	18462.24486096878	17565.131103801777	23948.144395067615	22599.339786349083	26626.984307821465	25058.802506258016	29145.934507948077	27374.24169398663	33521.62430387757	31404.29872251099	0.19520761543220097	0.19054788856910046	-75.38863489518553	-5840.123212696984	-70.75390731115476	-5481.085482453927
33.84426828689945	18446.621616015706	17550.473547179055	23932.684131467926	22584.834353779494	26611.57504292421	25044.340477596088	29130.49998899412	27359.75407068327	33505.93706883605	31389.578156954725	0.1953216165951158	0.19065863288255785	-76.63774000214471	-5972.653275246732	-71.92709542532975	-5605.53608517535
34.04819702867729	18430.67083499278	17535.508012591312	23916.883742222526	22570.009462091824	26595.81911823814	25029.552927091132	29114.71131478898	27344.93398999362	33489.87877491432	31374.509559535538	0.19543776972832666	0.19077146690597022	-77.87788425628241	-6105.865901518613	-73.091823506722	-5730.624185126275
34.25335454371064	18414.389829936834	17520.232003223868	23900.74114955695	22554.8631767033	26579.714752426546	25014.438191136494	29098.566958001426	27329.780020894268	33473.448263780454	31359.091838874247	0.19555611701852252	0.19088643157626026	-79.1090831062902	-6239.761490812525	-74.24810568853718	-5856.350064670667
34.45974823597649	18397.775887591553	17504.642999212236	23884.25426659661	22539.39355492375	26563.260163138268	24998.994605417214	29082.065397391212	27314.290738164433	33456.64439403822	31343.32391937486	0.1956767015370946	0.19100356868775736	-80.33135213016794	-6374.340421902947	-75.39595621726039	-5982.713984780014
34.66738555406454	18380.826268998906	17488.738457271145	23867.420997260026	22523.598645864866	26546.453567060144	24983.22050496489	29065.205117999605	27298.464722567187	33439.46604162057	31327.204741592388	0.19579956726081066	0.19112292091219452	-81.54470704327832	-6509.603053577244	-76.53538945982291	-6109.716185465455
34.87627399144595	18363.538209080616	17472.515810314446	23850.239236147914	22507.476490345896	26529.293179968878	24967.114224212186	29047.984611342243	27282.300561033047	33421.91210018947	31310.73326260666	0.1959247590930512	0.19124453181924816	-82.74916370648862	-6645.549725218676	-77.66641991098732	-6237.356886265799
35.086421086743854	18345.908916208195	17455.97246706451	23832.706868426518	22491.025120794067	26511.777216780414	24950.674097045157	29030.402375602396	27265.796846843874	33403.98148153986	31293.908456400102	0.19605232288562077	0.19136844589763088	-83.94473813501827	-6782.180757462978	-78.78906220147474	-6365.6362868100405
35.29783442400536	18327.935571762264	17439.105811651767	23814.821769706254	22474.24256114094	26493.90389159838	24933.8984568548	29012.456915826366	27248.952179818945	33385.67311600996	31276.729314241344	0.19618230546115784	0.1914947085767627	-85.1314465067262	-6919.496452851221	-79.90333110547363	-6494.554567364976
35.51052163297529	18309.615329679928	17421.913203203272	23796.581805914324	22457.126826713353	26475.671417760073	24916.785636586552	28994.146744119415	27231.765166501656	33366.98595289618	31259.194845073238	0.19631475463615725	0.19162336624903437	-86.3093051719843	-7057.497096612118	-81.0092415495892	-6624.111889501102
35.72449038937153	18290.945315990364	17404.391975420414	23777.984833161852	22439.67592411947	26457.0780078808	24899.333968788327	28975.470379843322	27214.23442034771	33347.918960873896	31241.30407590633	0.19644971924463045	0.1917544662926815	-87.47833066250314	-7196.182957432233	-82.10680862097797	-6754.308396755718
35.93974841516195	18271.92262833799	17386.53943614521	23759.028697604856	22421.887851129315	26438.121873895845	24881.541785656587	28956.426349814796	27196.358561914327	33328.471128423436	31223.056052217285	0.19658724916241815	0.19188805709529388	-88.63853970173659	-7335.554288356565	-83.19604757651541	-6885.1442153910175
36.15630347884324	18252.544335492777	17368.35286691478	23739.71123529883	22403.760596549677	26418.80122710016	24863.40741908043	28937.01318850494	27178.136219050502	33308.64146426158	31204.449838352495	0.19672739533218364	0.19202418807797522	-89.78994921297999	-7475.611327525228	-84.27697385089414	-7016.619455073029
36.374163395721176	18232.807476848007	17349.829522504126	23720.030272047556	22385.2921400936	26399.114278186393	24844.929200684066	28917.229438240618	27159.5660270889	33288.42899777968	31185.484517937526	0.1968702097891031	0.19216290972017933	-90.93257633174653	-7616.354299343191	-85.3496030667302	-7148.734209797345
36.59333602819267	18212.709061903224	17330.966630455634	23699.98362324354	22366.480452242926	26379.059237278565	24826.10546186613	28897.07364940485	27140.646629037656	33267.832779485245	31166.159194290747	0.19701574568727778	0.1923042735852402	-92.06643841514597	-7757.783415390179	-86.41395104361436	-7281.488558715209
36.813829286029524	18192.246069734698	17311.76139059659	23679.569093703292	22347.323494105603	26358.634313965296	24806.93453383782	28876.54438064063	27121.376675774554	33246.851881452036	31146.47299084388	0.19716405732689582	0.19244833234662345	-93.19155305145978	-7899.898875409737	-87.47003380785463	-7414.882567067631
37.03565112666392	18171.415448450207	17292.21097454248	23658.78447749374	22327.819217265278	26337.83771732836	24787.414747657345	28855.64019905363	27101.75482624078	33225.48539777393	31126.425051566534	0.19731520018215998	0.19259513981492105	-94.30793807409646	-8042.700868705288	-88.51786760322284	-7548.916287253611
37.25880955547555	18150.214114629183	17272.312525187026	23637.627557751286	22307.965563624748	26316.6676559686	24767.544434262487	28834.359680416284	27081.77974763637	33203.732445025125	31106.01454139724	0.19746923093001797	0.19274475096561078	-95.41561157037358	-8186.189575127326	-89.55746889997681	-7683.589759766124
37.483312626080554	18128.638952747915	17252.06315617793	23616.096106493507	22287.760465242038	26295.122338029312	24747.32192450017	28812.701409373305	27061.450115616393	33181.59216272728	31085.24064667992	0.19762620747971227	0.19289722196761586	-96.51459189359593	-8330.365166412666	-90.58885440626182	-7818.903014385141
37.70916844062219	18106.68681458812	17231.459951377667	23594.187884421626	22267.201844158808	26273.199971215232	24726.745549152776	28790.66397964684	27040.7646144875	33159.06371382142	31064.10257560574	0.19778618900318362	0.19305261021267922	-97.60489767674153	-8475.227807667106	-91.61204107956291	-7954.856071406975
37.93638515006311	18084.35451862931	17210.499964309176	23571.9006407146	22246.28761222102	26250.89876280815	24705.81363896132	28768.245994242603	27019.72193740528	33136.1462851465	31042.599558660775	0.19794923596635483	0.19321097434558915	-98.68654784306273	-8620.777658673003	-92.62704613686219	-8091.448942825198
38.164970954479706	18061.63884942433	17189.180217586025	23549.232112814392	22225.015670891724	26228.216919679042	24684.524524645625	28745.44606565679	26998.320786572553	33112.8390879244	31020.730849079882	0.19811541016132425	0.19337237429528148	-99.75956161932118	-8767.014875436202	-93.63388706654223	-8228.681633667089
38.39493410335793	18038.53655695702	17167.49770232605	23526.180026201426	22203.38391105506	26205.15264829567	24662.876536920445	28722.26281608302	26976.559873437764	33089.14135825078	30998.495723306016	0.19828477473950293	0.19353687130685	-100.82395854964125	-8913.939611871727	-94.63258164092986	-8366.55414348282
38.626282895891045	18015.04435598179	17145.449377548313	23502.742094160236	22181.390212811475	26181.70415472588	24640.868006507964	28698.694877619597	26954.43791889389	33065.05235759224	30975.893481455536	0.19845739424572464	0.19370452797449317	-101.87975850857765	-9061.552021451294	-95.62314792810503	-8505.066467775963
38.859025681279114	17991.158925344535	17123.032169552735	23478.91601753505	22159.032445263812	26157.869644636627	24618.497264146394	28674.740892477246	26931.953653477896	33040.57137329021	30952.923447789788	0.1986333346533646	0.1938754082754359	-102.92698171477969	-9209.852258973755	-96.60560430434998	-8644.218599569052
39.09317085903034	17966.87690728407	17100.242971281845	23454.699484474546	22136.30846629386	26133.647323288023	24595.76264059433	28650.39951318684	26909.105817570406	33015.697719071155	30929.584971192697	0.19881266340050208	0.19404957760485267	-103.96564874532487	-9358.84048244264	-97.57996946736966	-8784.010531073436
39.328726879264174	17942.194906713714	17077.07864166391	23430.090170165695	22113.21612232881	26109.03539552255	24572.662466630627	28625.669402807383	26885.893161595475	32990.43073556365	30905.87742565452	0.19899544942716194	0.19422710281183012	-104.99578055136226	-9508.516855134629	-98.54626244977408	-8924.442255449481
39.56570224301631	17917.109490481726	17053.536004936934	23405.08573655544	22089.753248097306	26084.032065748357	24549.195073049566	28600.549235133272	26862.314446220556	32964.76979082127	30881.80021076193	0.19918176321367642	0.19440805223641047	-106.01739847305726	-9658.881547668017	-99.50450263312086	-9065.51376867015
39.80410550254544	17891.617186610853	17029.611849952777	23379.68383206097	22065.917666374586	26058.635537917642	24525.35879065102	28575.0376949021	26838.368442556264	32938.714280853266	30857.352752194205	0.19937167682020135	0.19459249574774498	-107.03052425455826	-9809.934740121476	-100.45470976176148	-9207.225071420893
40.04394526164196	17865.714483515625	17005.302929460988	23353.882091267165	22041.70718771656	26032.8440154989	24501.15195022568	28549.13347800189	26814.0539323564	32912.26363016165	30832.534502226452	0.19956526392743273	0.1947805047834039	-108.03518006105878	-9961.67662444897	-101.39690395766229	-9349.576171168126
40.28523017593832	17839.397829196594	16980.60595937129	23327.67813461072	22017.119610181824	26006.65570144272	24476.572882534467	28522.83529167769	26789.369708217342	32885.417292284976	30807.344940238618	0.19976259987856754	0.19497215238988014	-109.0313884954885	-10114.10740689002	-102.33110573584418	-9492.567084329203
40.52796895322162	17812.663630411298	16955.51761799424	23301.069568051003	21992.15271904156	25980.068798141452	24451.619918282424	28496.141854737903	26764.314573777378	32858.17475034955	30781.78357323175	0.19996376172254565	0.19516751326433307	-110.01917261592462	-10267.227310570888	-103.25733601980755	-9636.197838529013
40.77217035374772	17785.508251820356	16930.034545259172	23274.053982726105	21966.804286476545	25953.081507381405	24426.291388086298	28469.05189775939	26738.887343915325	32830.535517627155	30755.849936350427	0.20016882825863114	0.19536666379761278	-110.99855595281406	-10421.036578124389	-104.17561615777959	-9780.468474983238
41.017843190557436	17757.928015109115	16904.15334190897	23246.6289545951	21941.07207126102	25925.692030288883	24400.58562243608	28441.564163292725	26713.08684494891	32802.49913810112	30729.543593412527	0.20037788008236782	0.19556968211861575	-111.96956252750533	-10575.535474533215	-105.08596793910692	-9925.379050990567
41.26499632979458	17729.91919808243	16877.870568670416	23218.79204406376	21914.95381843252	25897.89856726751	24374.50095164954	28413.677406065308	26686.911914832137	32774.06518703838	30702.864137445496	0.2005909996329737	0.19577664814001758	-112.93221687202458	-10730.724290191196	-105.98841361176892	-10070.92964259535
41.51363869102594	17701.478033732976	16851.182745399587	23190.540795594898	21888.447258947286	25869.699317928334	24348.035705819864	28385.39039318407	26660.36140335185	32745.23327156983	30675.811191229754	0.20080827124221784	0.19598764360543228	-113.88654404819681	-10886.60334396828	-106.88297589998547	-10217.120347342454
41.763779247563185	17672.60070928147	16824.086350201414	23161.87273730162	21861.550109320633	25841.09248101112	24321.18821475584	28356.70190433628	26633.43417232338	32716.00303127761	30648.384407849207	0.20102978118483159	0.19620275213805596	-114.8325696676111	-11043.172986451536	-107.76967802264699	-10363.951287191361
42.0154270267867	17643.283365188527	16796.57781852244	23132.785380523626	21834.260071251585	25812.076254297546	24293.95680791426	28327.61073198971	26606.129095784894	32686.374138790878	30620.583471248865	0.20125561773052555	0.1964220592908428	-115.77031991309923	-11200.433603463694	-108.64854371246474	-10511.422611605376
42.26859111047143	17613.52209413605	16768.653542215783	23103.276219384494	21806.574831231024	25782.64883451417	24266.339814324023	28298.115681589807	26578.445060190315	32656.346300387897	30592.40809679963	0.20148587119765582	0.19664565259827665	-116.69982156027254	-11358.385619633831	-109.51959723483742	-10659.534500675276
42.523280635114425	17583.312939978736	16740.30986857791	23073.34273033113	21778.4920601333	25752.808417226963	24238.335562502212	28268.215571756453	26550.38096460131	32625.919256607685	30563.858031871183	0.20172063400861126	0.19687362162979277	-117.62110199921153	-11517.029502140358	-110.38286340834748	-10808.287168523297
42.77950479226489	17552.6518966631	16711.543099355284	23042.982371652564	21750.00941278943	25722.553196724766	24209.94238036045	28237.909234477476	26521.935720876834	32595.092782868185	30534.93305641142	0.20196000074698564	0.1971060580449162	-118.5341892588549	-11676.36576480139	-111.23836762639985	-10957.680866908282
43.03727282885567	17521.534907113895	16682.349489720593	23012.192582978616	21721.12452754205	25691.88136589244	24181.158595102133	28207.19551530025	26493.10825386111	32563.86669009301	30505.63298353392	0.20220406821659703	0.19734305565017965	-119.43911203021707	-11836.394972166047	-112.08613587811124	-11107.715888854116
43.29659404753705	17489.95786208663	16652.725247217466	22980.97078475713	21691.835025781216	25660.79111607303	24151.9825331099	28176.073273520902	26463.897501569703	32532.240825346547	30475.957660113345	0.20245293550243432	0.19758471045788797	-120.3358996907773	-11997.117743869312	-112.92619477053086	-11258.39257254079
43.55747780701245	17457.916598984924	16622.66653067225	22949.314377708943	21662.138511459932	25629.280636918153	24122.41251982252	28144.54138237064	26434.302415373088	32500.21507247715	30445.906967388433	0.2027067040335943	0.1978311207468011	-121.22458233023644	-12158.53475920856	-113.75857155182166	-11409.711305377074
43.81993352237618	17425.40690064167	16592.169449072127	22917.220742259637	21632.032570588934	25597.348116226283	24092.44687960114	28112.59872919917	26404.32196017801	32467.78935276897	30415.480821573226	0.20296547764829426	0.19808238712481016	-122.10519077755453	-12320.646762014367	-114.58329413555475	-11561.67252832558
44.08397066545326	17392.42449406232	16561.23006040785	22884.687237946728	21601.5147707092	25564.991739767753	24062.083935583603	28080.244215654428	26373.955114605516	32434.96362560173	30384.6791744758	0.20322936266103794	0.19833861259367955	-122.9777566277553	-12483.454565622844	-115.40039112516388	-11714.276740359142
44.349598765141174	17358.965049129958	16529.844370480645	22851.711202802184	21570.582660342272	25532.20969109707	24031.322009527423	28047.476757859407	26343.20087116677	32401.737889120053	30353.502014125974	0.20349846793201595	0.19859990261594232	-123.84231227044802	-12646.959058160894	-116.20989183954953	-11867.524503155611
44.6168274077539	17325.024177269697	16498.008331671277	22818.289952708037	21539.233768416267	25499.00015135032	24000.159421639622	28014.295286584445	26312.05823643491	32368.112180910648	30321.949365410605	0.20377290493883343	0.19886636518402667	-124.6988909192587	-12811.161208084784	-117.01182633949793	-12021.41644602362
44.88566623736761	17290.59743007225	16465.71784167078	22784.420780725202	21507.46560366779	25465.36129902863	23968.59449039398	27980.69874741616	26280.526231214164	32334.086578689363	30290.02129071811	0.2040527878506546	0.1991381108917044	-125.54752664168336	-12976.062069916166	-117.80622545490041	-12175.953271050006
45.15612495616904	17255.680297874213	16432.968742170684	22750.100956393217	21475.275654017525	25431.29130976564	23936.625532334074	27946.68610092129	26248.603890704562	32299.66120099664	30257.717890590964	0.20433823360485756	0.19941525300795343	-126.388254391597	-13141.662790403701	-118.59312081401731	-12331.135758591816
45.42821332480542	17220.26820829419	16399.756817511883	22715.327725000247	21442.661385919007	25396.78835607873	23904.250861861765	27912.25632280583	26216.29026466264	32264.836207902117	30225.039304386908	0.204629361986304	0.19969790755332797	-127.22111004113685	-13307.964614805765	-119.37254487183964	-12486.964772840962
45.701941162736816	17184.356524723436	16366.077793291053	22680.098306822412	21409.62024367994	25361.850607103814	23871.4687910113	27877.408404069487	26183.58441755846	32229.611801719213	30191.985710949888	0.2049262957093248	0.1999861933789402	-128.04613041406992	-13474.968893513083	-120.1445309409246	-12643.441267810762
45.97731834859046	17147.94054476909	16331.927334922037	22644.409896330457	21376.149648753424	25326.47622831197	23838.277629206525	27842.141351154332	26150.485428726937	32193.988227728794	30158.55732928876	0.20522916050253504	0.20028023224815636	-128.8633533219181	-13642.677089110017	-120.90911322343163	-12800.566293597221
46.25435482051728	17111.015498648372	16297.301046151968	22608.259661362496	21342.24699899941	25290.663381207363	23804.675683002304	27806.45418608737	26116.99239251488	32157.965774912216	30124.754419266163	0.2055380851965898	0.20058014892111595	-129.67281759944308	-13811.090783612803	-121.66632684323122	-12958.341002843343
46.533060576550575	17073.57654753272	16262.194467529662	22571.64474226203	21307.909667914013	25254.410223006147	23770.66125580801	27770.34594661733	26083.10441842227	32121.54477669478	30090.577282296093	0.20585320181500066	0.20088607124219185	-130.4745631427504	-13980.211686152965	-122.41620788049477	-13116.76665764302
46.813445674966815	17035.618781839352	16226.603074825021	22534.562250978655	21273.135003825668	25217.71490629427	23736.232647592926	27733.81568634415	26048.820631237737	32084.725611698374	30056.02626205106	0.20617464566814406	0.20119813023050934	-131.26863094825967	-14150.041640979238	-123.1587934060808	-13275.844636607915
47.09552023464871	16997.13721946938	16190.522277398046	22497.009270131093	21237.920329057146	25180.575578664622	23701.38815457285	27696.862474841913	26014.140171168376	32047.508704504955	30021.10174517928	0.2065025554505843	0.20151646017365127	-132.05506315286038	-14320.582635812461	-123.89412151880242	-13435.576442450285
47.37929443545016	16958.12680399001	16153.947416514902	22458.982852029872	21202.26293905076	25142.99038233128	23666.126068875958	27659.485397773766	25979.06219396212	32009.894526429754	29985.804162030723	0.2068370733418583	0.20184119872468156	-132.8339030764182	-14491.836810679175	-124.62223138321133	-13595.9637098331
47.66477851856398	16918.58240275941	16116.873763610338	22420.48001765854	21166.16010145666	25104.957453720523	23630.44467818841	27621.68355699888	25943.585871023864	31971.88359630514	29950.13398739397	0.20717834511085884	0.2021724870026212	-133.60519526501594	-14663.806467066519	-125.34316326839325	-13757.008213532157
47.951982786891236	16878.498804992203	16079.296518493826	22381.49775561143	21129.6090551815	25066.474923037287	23594.34226537761	27583.45607067082	25907.710389523803	31933.476481275018	29914.09174124268	0.20752652022397222	0.20251046969652975	-134.36898553690116	-14836.494077642448	-126.05695858967374	-13918.711877173744
48.24091760541319	16837.870719763494	16041.21080749774	22342.033020985833	21092.607009396062	25027.54091380553	23557.8171080923	27544.802073326413	25871.43495249757	31894.67379759963	29877.67798949215	0.20788175195712746	0.20285529517333512	-135.12532102909609	-15009.90229628887	-126.76365995032393	-14081.076782178134
48.53159340156531	16796.69277394997	16002.611681566055	22302.082734227322	21055.151142500556	24988.153542382275	23520.867478339052	27505.720715965457	25834.758778938445	31855.476211471916	29840.893344766846	0.20824419751192388	0.20320711558957374	-135.8742502458408	-15184.03396864608	-127.46331118579837	-14244.105177254416
48.82402066561362	16754.959510105426	15963.494114280817	22261.643779925438	21017.2386010448	24948.310917442996	23483.4916420329	27466.211166119694	25797.681103880026	31815.88443984449	29803.738467177875	0.20861401813600947	0.20356608700721293	-136.61582311050734	-15358.892143296078	-128.15595740968274	-14407.799488339573
49.11820995103327	16712.665384268774	15923.852999825061	22220.713005557674	20978.86649860228	24908.011139437273	23445.687858521924	27426.27260791059	25760.201178469724	31775.89925126768	29766.21406511167	0.20899137924789443	0.20393236951372049	-137.3500910173534	-15534.480083262548	-128.84164506076922	-14572.162328932434
49.41417187488941	16669.804763702894	15883.683150879604	22179.287220180326	20940.0319145954	24867.252300014174	23407.454380083956	27385.904242096305	25722.31827003198	31735.521466739814	29728.32089602948	0.20937645056639456	0.20430612734657508	-138.077106887009	-15710.801278240979	-129.5204219533116	-14737.196511080489
49.71191711822035	16626.37192456105	15842.979296451453	22137.36319306232	20900.731893069737	24826.032481414124	23368.789451393888	27345.105286105125	25684.031662120313	31694.75196056789	29690.059767277435	0.2097694062448985	0.2046875290224015	-138.79692522341793	-15887.85945731122	-130.19233732770954	-14902.905056701042
50.01145642642306	16582.361049479907	15801.736079632283	22094.937652261357	20860.963441415934	24784.349755827923	23329.691308961235	27303.87497405701	25645.340654558684	31653.591661241262	29651.431536908916	0.21017042501067817	0.2050767474709367	-139.5096021728532	-16065.65860225074	-130.85744190393598	-15069.291209539399
50.3128006096408	16537.76622509564	15759.948055283787	22052.007283138177	20820.72352903569	24742.20218471915	23290.158180535087	27262.212556770322	25606.244563470067	31612.04155231633	29612.437114517383	0.21057969030945767	0.20547396017404077	-140.21519558596628	-16244.202961556613	-131.51578793775116	-15236.358447769657
50.61596054315354	16492.58143948172	15717.609687648142	22008.568726807494	20780.00908595028	24699.587818110056	23250.188284475928	27220.11730175472	25566.742721292478	31570.102673314166	29573.077462081448	0.2109973904554816	0.20587934930997018	-140.91376508175017	-16423.497065048665	-132.16742927763698	-15404.11049700994
50.9209471677702	16446.800579505107	15674.715347881105	21964.618578521677	20738.817001348747	24656.504693827676	23209.779829092626	27177.588493187657	25526.834476781474	31527.77612062964	29533.353594821703	0.21142371878731686	0.206293101903152	-141.60537211518385	-16603.545739334077	-132.81242142590054	-15572.551344196312
51.22777149022361	16400.417428098997	15631.259311504764	21920.153385985042	20697.14412207265	24612.950836709133	23168.931011941913	27134.625431874938	25486.51919499764	31485.063048453554	29493.26658206898	0.21185887382965637	0.20671540997970142	-142.29008004577918	-16784.35412375722	-133.4508216009417	-15741.685251958668
51.53644458356769	16353.425661449557	15587.235755778347	21875.16964759555	20654.987251035618	24568.924257764458	23127.640019090344	27091.227435194076	25445.796257279704	31441.96466970769	29452.81754814585	0.2123030594613888	0.2071464707289455	-142.96795421032584	-16965.927687305026	-134.08268880211108	-15911.516773685813
51.84697758757708	16305.818846093587	15542.63875698352	21829.66381061003	20612.343145573555	24524.422953293706	23085.905024335145	27047.393837018688	25404.6650612007	31398.482256992218	29412.007673259628	0.21275648509021908	0.20758648667121765	-143.6390619990343	-17148.272246359847	-134.70808387842408	-16082.050769478083
52.15938170914916	16257.590435924983	15497.462287622118	21783.63226923014	20569.2085157231	24479.44490395714	23043.724188382977	27003.12398762373	25363.125020507345	31354.617143546333	29370.83819440829	0.21321936583414322	0.20803566583221814	-144.30347293332306	-17331.39398312755	-135.3270695987303	-16253.292422676459
52.47366822270851	16208.733769107319	15451.700213523545	21737.071362605508	20525.58002242514	24433.988073796187	23001.095657984482	26958.417253570315	25321.17556504142	31310.370724222586	29329.310406299446	0.21369192271008555	0.2084942219242309	-144.96125874847348	-17515.299465146847	-135.93971072595014	-16425.247257357463
52.789848470613855	16159.242064889311	15405.346290858652	21689.977372749458	20481.45427564922	24388.0504092018	22958.017565021793	26913.2730175681	25278.81614064143	31265.744456473723	29287.42566228146	0.2141743828300376	0.20896237453452163	-145.6124934790423	-17699.995665665716	-136.54607409401797	-16597.9211565936
53.107933863567155	16109.1084203214	15358.394163058018	21642.346522364758	20436.82783243646	24341.629837829147	22914.488025547795	26867.69067831549	25236.046209024662	31220.739861354155	29245.185375288715	0.21466697960504114	0.20944034932124447	-146.25725354719907	-17885.489984919317	-137.14622868728475	-16771.32038155198
53.42793588102576	16058.325806869878	15310.837357631273	21594.174972574172	20391.69719485633	24294.724267454927	22870.505138773995	26821.669650315085	25192.865247647587	31175.35852453479	29202.591018799805	0.21516995295738486	0.20992837821721286	-146.89561785660044	-18071.79027264379	-137.74024572532653	-16945.451591713354
53.74986607161648	16006.887066925923	15262.66928288437	21545.458820551507	20346.058807873258	24247.33158477448	22826.0669860042	26775.209363663045	25149.27274954298	31129.60209733139	29159.644127808737	0.21568354954140326	0.21042669964189675	-147.52766788882582	-18258.904851533473	-138.32819874938286	-17120.321865890175
54.073736053552395	15954.784910207552	15213.883224532887	21496.19409704987	20299.909057120185	24199.44965413688	22781.17162951283	26728.309263812353	25105.268223134222	31083.472297748336	29116.34629981114	0.21620802297328515	0.2109355587220427	-148.1534878046441	-18446.842541921884	-138.9101637135609	-17295.938724370673
54.399557515052166	15902.011910050318	15164.47234220692	21446.37676382031	20253.244266572823	24151.076316213133	22735.817111362972	26680.968811305913	25060.85119202296	31036.970911535103	29072.699195802834	0.21674363407031716	0.21145520752132452	-148.77316454971879	-18635.612687670626	-139.48621908024506	-17472.310152189806
54.727342214761876	15848.560499585525	15114.429665846128	21396.002710918066	20206.06069612207	24102.209386596216	22690.001452163284	26633.187481480643	25016.021194750945	30990.099793258778	29028.70454129388	0.21729065110002296	0.21198590527945033	-149.38678796489694	-18825.22518332582	-140.05644591871533	-17649.444623433053
55.057101982179326	15794.422967801847	15063.748091980733	21345.067753889252	20158.354539038242	24052.846654327586	22643.722649759235	26584.964764138385	24970.77778453295	30942.860867389943	28984.364127336008	0.2178493500396707	0.21252791866119586	-149.99445090119843	-19015.690502628684	-140.6209280094772	-17827.351126917638
55.38884871808102	15739.59145548882	15012.420379896108	21293.56763083405	20110.121919322995	24002.985880348446	22596.978677856016	26536.3001631838	24925.12052895982	30895.256129404504	28939.679811564743	0.21842001484665466	0.21308152201583022	-150.59624933986197	-19207.019728396088	-141.17975195181498	-18006.03919296991
55.722594394951685	15684.057951058609	14960.43914767804	21241.49799933952	20061.358888943654	23952.62479587032	22549.767484570024	26487.193196225915	24879.049009670143	30847.28764689977	28894.653519256586	0.21900293774028498	0.21364699764745057	-151.19228251881577	-19399.224584043957	-141.73300727721653	-18185.51892167516
56.058351057416104	15627.814286243878	14907.796868135041	21188.854433276345	20012.061424943702	23901.761100661857	22502.08699090442	26437.64339414174	24832.56282198784	30798.957560725667	28849.287244400108	0.21959841949554312	0.21422463609676012	-151.78265306358662	-19592.317466533743	-142.28078656807338	-18365.801012566313
56.39613082267415	15570.852131669253	14854.485864595566	21135.63241945333	19962.22542642461	23850.392461247488	22453.935089145638	26387.650300600144	24785.661574524736	30750.268086131415	28803.583050782636	0.22020676974940265	0.21481473643485333	-152.36746712433523	-19786.31148098875	-142.82318558028055	-18546.896795618348
56.7359458809379	15513.162992294026	14800.498306576867	21081.82735412298	19911.846711392453	23798.516509013567	22405.309641177235	26337.213471543582	24738.344888745778	30701.221513927812	28757.543073092096	0.22082830732033876	0.21541760656960635	-152.94683452019672	-19981.220477180555	-143.36030337333432	-18728.81826405134
57.07780849587155	15454.738202723205	14745.826205322346	21027.43453933033	19860.921013462466	23746.13083821668	22356.208476705266	26286.33247462439	24690.612398494017	30651.820211664057	28711.169518033243	0.22146336054168725	0.21603356356530648	-153.52086888910708	-20177.059087747708	-143.8922424453449	-18911.578108659014
57.42173100503407	15395.56892238581	14690.461409205533	20972.44917909907	19809.44397841595	23693.233003890364	22306.62939139297	26235.006888594802	24642.463749474555	30602.066624821266	28664.464665460335	0.22211226760955907	0.21666293397618502	-154.08968784476747	-20373.842768348753	-144.41910887402628	-19095.189753850922
57.7677258203244	15335.646130577457	14634.395598997145	20916.866375445843	19757.411160601358	23639.820519643872	22256.570144898084	26183.236302646408	24593.898598693657	30551.96327802084	28617.430869524484	0.2227753769460472	0.21730605419456225	-154.6534131419903	-20571.587840024382	-144.94101246562786	-19279.667395723052
58.115805428429454	15274.960621365883	14577.620282993139	20860.681124215203	19704.818019172482	23585.890855347872	22206.028458808898	26131.020315696795	24544.916613851055	30501.512776248597	28570.07055983662	0.22345304757850995	0.21796327081435207	-155.21217084836098	-20770.31153354142	-145.45806690937752	-19465.026041883975
58.465982391274686	15213.502998358137	14520.126792001634	20803.888310726805	19651.659914156433	23531.441434701806	22155.002014473743	26078.358535620773	24495.517472683023	30450.717806094923	28522.386242646426	0.22414564953576152	0.21863494101070827	-155.76609152479796	-20970.032036113553	-145.97038994008471	-19651.28155344166
58.818269346477535	15151.263669327667	14461.906274186005	20746.482705225244	19597.932102342234	23476.4696326758	22103.488450717938	26025.250578422114	24445.700862252677	30399.581137010187	28474.380502036463	0.2248535642620473	0.21932143293666317	-156.31531041460403	-21170.76854053978	-146.4781035080705	-19838.45068912953
59.172679007803275	15088.23284070109	14402.949689762972	20688.45895812389	19543.629732982547	23420.972772821657	22051.485361443072	25971.696067343484	24395.466478185437	30348.105622576502	28426.056001132612	0.2255771850497349	0.22002312613763	-156.85996764121228	-21372.54129684996	-146.98133395737023	-20026.55115174409
59.52922416562417	15024.400511903374	14343.247805553177	20629.81159503173	19488.747843298144	23364.948124445236	21998.99029310164	25917.694631909682	24344.814023845178	30296.294201794368	28377.41548332953	0.22631691749170127	0.22074041198471642	-157.40020841626756	-21575.371666739695	-147.48021221291128	-20215.601637040265
59.887917687380885	14959.75646956197	14282.79118938364	20570.53501155358	19433.281353776627	23308.39289963342	21946.00074204111	25863.245906901513	24293.743209448843	30244.149900385368	28328.46177353224	0.22707317995446924	0.22147369412784246	-157.936183256581	-21779.282180701382	-147.9748739758179	-20405.621885089204
60.24877251804685	14894.290281570247	14221.570204340953	20510.623467852467	19377.22506325497	23251.304250128393	21892.514151710675	25808.349531255866	24242.253751115375	30191.675832110413	28279.197779413447	0.2278464040731885	0.2222233889697065	-158.46804821244223	-21984.296598277986	-148.46545992887695	-20596.6327344249
60.6118016805955	14827.991291010858	14159.57500287435	20450.07108296217	19320.573643774966	23193.679264040198	21838.52790972273	25753.005146887426	24190.34536984508	30138.875200103033	28229.6264926862	0.22863703526964768	0.22298992616173746	-158.995965107355	-22190.439971521497	-148.95211595255387	-20788.65617911471
60.97701827647021	14760.848609940995	14096.795520748905	20388.87182883808	19263.321635200748	23135.514962389898	21784.039344761855	25697.212397427673	24138.017790425314	30085.751298217714	28179.75099039185	0.22944553329455006	0.22377374912319584	-159.52010178851924	-22397.738711679354	-149.43499335014712	-20981.71542866202
61.34443548605718	14692.851113042076	14033.2214708496	20327.01952413376	19205.46343958702	23076.808295474155	21729.045723333704	25640.970926876835	24085.270740259035	30032.307512393727	28129.574436204206	0.2302723727953857	0.22457531558469873	-160.0406323906427	-22606.220659560524	-149.9142490856102	-21175.834971310105
61.71406656916102	14623.987431136486	13968.842336836504	20264.507827688947	19146.993315284493	23017.556139041237	21673.544246343678	25584.280378162643	24032.10394810997	29978.547322032766	28079.10008174755	0.23111804391129784	0.22539509815749645	-160.55773761265664	-22815.915159626864	-150.39004603281137	-21371.040640682913
62.085924865483435	14554.245944576174	13903.647366653962	20201.330231715754	19087.905370770804	22957.755290268957	21617.532045498065	25527.14039160161	23978.517142761317	29924.47430139166	28028.331267930553	0.2319830528964342	0.2262335849299227	-161.0716050082192	-23026.85313807428	-150.86255323667865	-21567.35968593601
62.46002379510434	14483.614776507686	13837.625565895813	20137.48005466714	19028.193558192426	22897.402463533283	21561.00617951672	25469.550603255968	23924.510051581703	29870.09212098815	27977.271426294334	0.23286792277336948	0.22709128009252422	-161.58242929095286	-23239.067185142078	-151.3319461884348	-21764.820845817216
62.83637685896657	14412.081786020335	13770.765691030227	20072.950433772607	18967.8516666033	22836.494285956833	21503.9636301477	25411.510643180965	23870.082398993218	29815.40454902061	27925.924080374774	0.23377319401828128	0.22796870459347254	-162.09041265453925	-23452.5916417744	-151.79840711392535	-21963.454426648095
63.21499763936286	14339.63456118524	13703.056242489172	20007.734317224615	18906.873314885237	22775.027292725135	21446.401297973036	25353.020133556038	23815.233904835983	29760.41545280088	27874.292847078923	0.23469942527967155	0.22886639682596305	-162.5957651104909	-23667.462691248395	-152.26212527761163	-22163.29238468036
63.59589980042612	14266.260411993595	13634.485457627688	19941.82445599718	18845.251944333602	22712.997922157192	21388.31599799369	25294.0786866916	23759.964282622423	29705.128800198192	27822.38143807434	0.2356471941325341	0.2297849133494119	-163.09870484193016	-23883.718455587514	-152.72329730138517	-22364.3684128765
63.979097088622495	14191.946363206163	13565.041303560669	19875.21339528014	18782.98081089206	22650.402510518546	21329.704454982468	25234.68590290645	23704.273237675487	29649.54866109622	27770.193661191683	0.23661709787000215	0.2307248296463784	-163.5994585762237	-24101.399097399786	-153.18212750055682	-22566.718032562174
64.36460333324754	14116.679147125045	13494.711469884935	19807.893465507674	18720.052977017644	22587.237286560485	21270.56329859074	25174.841368265217	23648.160465142624	29593.67920885926	27717.733421838722	0.2376097543346261	0.23168674091726982	-164.09826197681105	-24320.546927315183	-153.6388282365806	-22770.378690063953
64.75243244692527	14040.445196303883	13423.483361297878	19739.856772962863	18656.46130315901	22523.4983657725	21210.889058197095	25114.54465217035	23591.625647879955	29537.524721809845	27665.00472442695	0.23862580279158813	0.2326712629150129	-164.59536005546033	-24541.206517391838	-154.09362028871692	-22975.38985879859
65.14259842611021	13963.230636211738	13351.344090123306	19671.09518993477	18592.198438826083	22459.181744329737	21150.678157481383	25053.795304796895	23534.668454196144	29481.089584713543	27612.011673807287	0.23966590484629266	0.23367903282201943	-165.09100760623915	-24763.424820872955	-154.54673324523537	-23181.793147069868
65.53511535159264	13885.021277871514	13278.280468759911	19601.600344407536	18527.256813232463	22394.283292720567	21089.92690871087	24992.592854363473	23477.28853545017	29424.378290273053	27558.758476716837	0.24073074540895534	0.23471071017193393	-165.5854696621791	-24987.251298632473	-154.99840591475368	-23389.632411850616
65.92999738900669	13805.802610493798	13204.279002067835	19531.363609256045	18461.628625487116	22328.798749034253	21028.631506720547	24930.93680422694	23419.485523492	29367.395440627322	27505.24944323338	0.24182103370896452	0.23576697781880865	-166.07902197636577	-25212.73805276677	-155.44888676057963	-23598.953879163135
66.32725878934137	13725.559794132298	13129.325879712515	19460.376090924612	18395.305834313025	22262.723711891435	20966.78802257121	24868.826629791965	23361.25902793747	29310.145748856798	27451.488988237405	0.24293750436198774	0.2368485429565314	-166.5719515283563	-25439.93996772915	-155.89843435701914	-23809.80627110973
66.72691388945532	13644.27765238882	13053.406968487787	19388.628617561357	18328.28014726862	22196.05363299537	20904.392396866868	24806.261775222672	23302.608633267242	29252.6340404913	27397.481632880575	0.24408091849299623	0.23795613819152053	-167.06455705830012	-25668.914859549142	-156.34731787085548	-24022.240940229967
67.12897711259382	13561.940665200824	12976.507804642935	19316.111726581472	18260.543009446134	22128.783809283752	20841.44043271173	24743.241649945296	23243.533895738547	29194.865255020126	27343.232006058555	0.24525206491858648	0.2390905226719046	-167.55714962898128	-25899.72363348119	-156.79581756877815	-24236.312011576258
67.53346296890952	13478.532961747962	12898.61358624231	19242.815651630004	18192.0855916202	22060.909374657396	20777.92778828633	24679.76562492837	23184.034340098475	29136.844447401854	27288.744845887002	0.24645176139221592	0.2402524832766293	-168.0500532189617	-26132.43045078963	-157.24422535235135	-24452.076532948762
67.94038605598601	13394.038313518913	12819.709165589768	19168.730308913564	18122.898777818264	21992.425291261756	20713.849969020568	24615.833028726676	23124.109456086146	29078.576789571787	27234.025001178725	0.2476808559162144	0.24144283586815796	-168.54360534782973	-26367.102905157022	-157.6928453223336	-24669.59463385865
68.3497610593647	13308.440127585156	12739.779041754746	19093.845282869104	18052.973152283015	21923.326340295127	20649.202319340344	24551.443143274428	23063.758694710745	29020.067571944754	27179.077432920014	0.24894022812470046	0.24266242661270043	-169.03815773558745	-26603.812209276948	-158.14199437373827	-24888.929693689104
68.7616027530747	13221.721440133733	12658.807353241524	19018.149811135896	17982.298985795635	21853.60711231649	20583.980013963155	24486.595199411873	23002.981464291373	28961.322204910786	27123.907215744122	0.2502307907418182	0.24391213337216397	-169.53407699813397	-26842.633392327	-158.5920028237415	-25110.148519700393
69.17592600016614	13133.864910317616	12576.777870848484	18941.63276879545	17910.866221326687	21783.261997023343	20518.17804871591	24421.288372128725	22941.777126243618	28902.346220320887	27068.519539399345	0.25155349112001973	0.2451928671723258	-170.03174538166786	-27083.64550906513	-159.04321507492568	-25333.32153555844
69.59274575324658	13044.852814488768	12493.673990770041	18864.28265184188	17838.66445897987	21712.28517246846	20451.79123084676	24355.52177550614	22880.14499059654	28843.145272959275	27012.919710208647	0.25290931286344936	0.2465055737520325	-170.5315615370746	-27326.931861087214	-159.49599031480466	-25558.52298087487
70.01207705502031	12954.667040887518	12409.478728001022	18786.08755984444	17765.682940192764	21640.670593683222	20384.814168801775	24289.294457339092	22818.08431122381	28783.72514199997	26957.113152519087	0.2542992775418431	0.24785123519858057	-171.0339413380243	-27572.58023126237	-159.95070325479173	-25785.83112263726
70.43393503883172	12863.289084868838	12324.174710109222	18707.035177760197	17691.91053115522	21568.411980671106	20317.241261433486	24222.605393417456	22755.59428076945	28724.09173244229	26901.105410136093	0.25572444650074977	0.24923087167479743	-171.53931874486443	-27820.68313204311	-160.4077449109791	-26015.32847923506
70.85833492921113	12770.700044757139	12237.744171451584	18627.11275685521	17617.335705406327	21495.50280573527	20249.066686608567	24155.45348144546	22692.67402524987	28664.251076523076	26844.902147740875	0.2571859227742846	0.2506455432437312	-172.0481467169193	-28071.338068573736	-160.86752342891123	-26247.102057898883
71.2852920424243	12676.880618429586	12150.168947916352	18546.30709468805	17541.94652556647	21421.936280099235	20180.284389177505	24087.837534574875	22629.322598310187	28604.20933509929	26788.509152285307	0.2586848531070859	0.2520963517973032	-172.56089817663087	-28324.647817568853	-161.33046495535382	-26481.24360641511
71.71482178702524	12581.811100740739	12061.43047228512	18464.604514109757	17465.73062416132	21347.70533977925	20110.8880682688	24019.75627452835	22565.538975113504	28543.97279899804	26731.93233436176	0.26022243009262175	0.25358444309571415	-173.07806702788366	-28580.720722891856	-161.797014559339	-26717.8498799745
72.14693966441222	12485.47138191235	11971.50977031777	18381.99084123027	17388.675183490417	21272.80263066265	20040.87116386622	23951.20832428548	22501.322045838504	28483.54789032736	26675.17772954197	0.2617998944355236	0.255111008924912	-173.60016923304647	-28839.671009078622	-162.26763720686358	-26957.022924334276
72.58166126938723	12387.840947026301	11880.38745767622	18298.45138230026	17310.766914492047	21197.220492744254	19970.22684262547	23882.19220030342	22436.670608760123	28422.941163742642	26618.25149968047	0.26341853734617976	0.25667728937996265	-174.12774395126326	-29101.619113818742	-162.7428187910482	-27198.8703761464
73.01900229071879	12288.898876773294	11788.043737815164	18213.97089945484	17231.992034553426	21120.950943469852	19898.947982884347	23812.70630424182	22371.583362885944	28362.159307662314	26561.159934176954	0.265079703076437	0.25828457528273485	-174.6613547416964	-29366.69204061851	-163.2230672216756	-27443.50578161888
73.45897851170821	12188.623849626156	11694.458400982916	18128.53358526339	17152.336244213166	21043.985660132414	19827.02715881662	23742.748914159813	22306.058900119388	28301.209145426514	26503.909451192034	0.2667847916059213	0.2599342107429595	-175.20159083719773	-29635.023733180482	-163.70891357892106	-27691.048934925813
73.90160581075892	12086.994145623645	11599.610824489859	18042.123036026653	17071.784702699577	20966.315961262088	19754.456623676415	23672.318175149005	22240.09569691723	28240.097636389808	26446.506598808443	0.2685352614891833	0.26162759587237894	-175.74906849105173	-29906.7554726745	-164.20091333366508	-27941.62623739522
74.34690016194996	11983.987651971176	11503.479974420843	17954.722223761768	16990.32200224792	20887.932786949437	19681.22829207782	23601.412089366968	22173.69210540943	28178.8318769419	26388.958056132367	0.27033263287467074	0.2633661896624584	-176.30443240128443	-30182.03629937535	-164.6996476388922	-28195.371078911237
74.79487763561212	11879.581870685064	11406.044408985288	17866.313466812044	16907.932141135454	20808.826678035297	19607.333721249084	23530.02850543026	22106.846343944275	28117.419101446463	26331.27063432588	0.2721784907073369	0.26515151303691	-176.86835721930402	-30461.023460611235	-165.2057246975928	-28452.42424314795
75.24555439890803	11773.753928529706	11307.282283719878	17776.878399016372	16824.598495371774	20728.98775409672	19532.76409119782	23458.165107123998	22039.55648702069	28055.866683088196	26273.451277562534	0.2740744881276134	0.26698515209114554	-177.44154914562387	-30743.882886334322	-165.71978121083885	-28712.934338068124
75.6989467164156	11666.480589523359	11207.171358781205	17686.397937372367	16740.30378897916	20648.40569015525	19457.510183718787	23385.819401383374	21971.820454566387	27994.18213461931	26215.50706389673	0.27602235008044124	0.26886876153171624	-178.02474761947087	-31030.78969438281	-166.2424839118503	-28977.058253469877
76.15507095071504	11557.738270313639	11105.689008590005	17594.852248123138	16655.030062795457	20567.06969202644	19381.562360171658	23312.988705496497	21903.63600051739	27932.37310899231	26157.445206036773	0.2780238771491205	0.2708040683297859	-178.61872710721946	-31321.928727236576	-166.77453118996345	-29244.961647148244
76.61394356297929	11447.503058755528	11002.812234116269	17502.220711198683	16568.758641730576	20484.96847022734	19304.91053795202	23239.67013347781	21835.00070065252	27870.44739986938	26099.273052011915	0.2800809496298656	0.2727928756037954	-179.22429899658164	-31617.49512250675	-167.31665481219534	-29516.81946194358
77.07558111356816	11335.750736054077	10898.517678121836	17408.481882937765	16481.47010040335	20402.090212349212	19227.544165571173	23165.86058155346	21765.911939630052	27808.412941992283	26040.998085719373	0.2821955318642206	0.274837066747662	-179.84231360258127	-31917.69491929654	-167.8696217471479	-29792.81647549849
77.54000026262605	11222.456802871397	10792.781643711087	17313.613457018626	16393.14422708688	20318.422553801025	19149.452196258517	23091.55671270004	21696.36689717384	27746.277811401236	25982.627927340927	0.2843696768477983	0.2769386098221192	-180.47366229099134	-32222.745702579152	-168.43423609694946	-30073.147884786595
78.00721777068286	11107.596509832987	10685.580116573	17217.59222352335	16303.759985886214	20233.95254681987	19070.623059991336	23016.75494017112	21626.362533349493	27684.05022548615	25924.17033361416	0.28660553113530024	0.27909956222823573	-181.1192797288968	-32532.877288585063	-169.01134114609158	-30358.01992812939
78.47725049925933	10991.14489290895	10576.888791335343	17120.39402606052	16213.295477071511	20148.66662763807	18991.044633851445	22941.45140994087	21555.895572866964	27621.738542852647	25865.63319794262	0.2889053400633253	0.28132207568362483	-181.7801462674579	-32848.33245336637	-169.60182153202913	-30647.65054677287
78.95011541147531	10873.076814190434	10466.683102493236	17021.99371687299	16121.727895490423	20062.55058169192	18910.70421060289	22865.64198199212	21484.962488343794	27559.35126298706	25807.024550330614	0.2912714533142039	0.28360840152352984	-182.457290465587	-33169.36770756263	-170.20660554592178	-30942.27008880209
79.42582957266194	10753.367008626135	10354.938260416147	16922.365109855557	16029.033486980808	19975.589506746197	18829.588465375626	22789.322210366852	21413.55948245496	27496.897025699007	25748.35255712348	0.2937063308459505	0.2859608963507284	-183.15179176480888	-33496.25412067026	-170.82666757269544	-31242.122058465146
79.90441015097758	10631.990137334129	10241.629292984737	16821.480931410137	15935.187502705914	19887.767773801785	18747.683420333233	22712.487321892764	21341.682468891326	27434.384610320147	25689.62552053394	0.29621254921544626	0.28838202806015345	-183.8647833203977	-33829.27819739422	-171.4630306761719	-31547.463913392276
80.38587441802741	10508.920848158474	10126.73109346012	16719.31276907049	15840.164151336736	19799.06898564744	18664.97440719672	22635.13219349575	21269.327052044853	27371.82293463909	25630.851877936384	0.2987928083241541	0.29087438226621815	-184.59745500185454	-34168.7428100924	-172.1167693403695	-31858.56791329384
80.87023974948666	10384.133844193077	10010.218475239466	16615.831017827455	15743.936549004437	19709.475932901925	18581.446027483747	22557.251327994596	21196.488505327616	27309.22105354301	25572.0402009032	0.30144993861804603	0.29344066916311734	-185.35105656981614	-34514.968190520536	-172.7890123752477	-32175.72202337766
81.35752362572781	10257.60396105893	9892.066234211812	16511.004824097494	15646.476666953007	19618.97054739087	18497.082110318424	22478.838828275842	21123.161748030925	27246.58815734477	25513.199193962617	0.3041869087760067	0.2960837308508676	-186.1269010402466	-34868.29298472032	-173.48094599647084	-32499.230875987094
81.8477436324513	10129.30625377915	9772.249219486072	16404.80202727717	15547.755276822354	19527.533852684526	18411.86566765272	22399.888369729444	21049.341320617812	27183.933569761615	25454.3376930488	0.30700683392378847	0.29880654916253474	-186.92636824769943	-35229.07537535345	-174.19381709017398	-32829.41679442208
82.34091746132043	9999.216094165093	9650.742413329552	16297.189098840523	15447.741893501165	19435.14591161829	18325.778846733967	22320.393170824427	20975.02135833882	27121.26674551772	25395.464663618255	0.3099129844136259	0.30161225403103303	-187.7509086158425	-35597.69427516917	-174.92893667184035	-33166.62088267179
82.83706291059936	9867.30927969344	9527.521021221908	16188.131078944438	15346.404715494506	19341.78577060302	18238.802879640127	22240.345961690928	20900.195563050063	27058.59726753562	25336.5891984011	0.31290879521295617	0.30450413243707036	-188.60204714937208	-35974.550596577115	-175.6876835521216	-33511.20418561017
83.33619788579601	9733.562154924653	9402.560572999924	16077.591510521033	15243.7105627609	19247.4314005209	18150.91802969335	22159.738950564726	20824.857173103377	26995.934843679708	25277.72051475379	0.3159978759492599	0.30748563798327994	-189.48138765683325	-36360.06860157568	-176.47150821944888	-33863.54892381374
83.83834040030794	9597.951746586883	9275.83703614365	15965.532370854698	15139.624811987587	19152.05963399183	18062.103534551963	22078.563787942174	20748.9989311705	26933.28930301414	25218.867951579145	0.31918402166197446	0.31056040114333533	-190.39061721741746	-36754.697337158956	-177.28193695224036	-34224.059807866346
84.34350857607244	9460.455913521308	9147.326942328502	15851.91400065966	15034.111329285459	19055.64609877946	17972.337545766117	21996.811528278242	20672.613049849737	26870.67059153082	25160.04096577333	0.3224712243166696	0.3137322402389768	-191.3315109037685	-37158.91216121614	-178.12057617269238	-34593.16543703526
84.85172064422062	9321.053512760038	9017.007528447344	15736.695030700768	14927.132400306149	18958.165147095388	17881.597064571433	21914.472589050678	20595.69117489403	26808.088767303274	25101.249128159692	0.3258636851413027	0.3170051732022818	-192.30593677168872	-37573.21636397764	-178.9891170536357	-34971.31978723453
85.36299494573534	9179.724583080511	8884.856893384787	15619.832306029488	14818.648657805838	18859.58978054455	17789.857873680492	21831.536706998595	20518.224345887236	26745.553995016962	25042.502118864406	0.3293658278493983	0.3203834301854504	-193.31586113060257	-37998.14289075276	-179.8893403922084	-35359.003793891985
85.87734993211305	9036.450547450728	8750.85417190434	15501.28080794211	14708.619006707546	18759.8915704402	17697.09446481713	21747.99289132804	20440.202954179247	26683.076539821966	24983.809722084727	0.33298231282044394	0.3238714670855393	-194.36335410598986	-38434.25617139274	-180.8231217625107	-35756.727035092656
86.39480416602983	8891.214435847876	8614.979727087231	15380.993573810856	14597.000546748115	18659.0405732032	17603.279961725315	21663.829373663357	20361.616697879985	26620.66676045192	24925.181820198664	0.33671805231376506	0.3274739800574571	-195.4505955053428	-38882.154062158894	-181.79243695938203	-36165.02952065924
86.91537632201124	8744.001129993843	8477.215362835837	15258.92161498774	14483.74849283508	18557.00524054435	17508.38603836803	21579.03355450436	20282.45453369276	26558.335101546472	24866.628387159	0.34057822679858374	0.3311959210946311	-196.5798809988446	-39342.46990579134	-182.79936774601447	-36584.483593064826
87.43908518710603	8594.797631605346	8337.54455802489	15135.0138330413	14368.816093286752	18453.75232411434	17412.382832017276	21493.591945931803	20202.704625354567	26496.092085111693	24808.15948111161	0.3445683024899747	0.335042514763727	-197.75362862521433	-39815.87471561646	-183.84610791726118	-37015.6959461323
87.9659496615646	8443.593355798215	8195.952723945376	15009.216934654378	14252.154546183874	18349.246774289375	17315.238850919384	21407.49011028277	20122.35428842831	26433.948301045406	24749.785236171647	0.3486940501881274	0.33901927618704175	-198.9743856317873	-40303.07948938338	-184.93496968964064	-37459.309767450206
88.4959887595208	8290.380451315581	8052.427486740445	14881.47534559453	14133.71291412911	18243.451632747576	17216.92087620589	21320.712594497574	20041.389931176258	26371.91439665139	24691.51585328792	0.352961565526581	0.3431320303743551	-200.24483565559058	-40804.83765830612	-186.06839042773754	-37916.00701041659
89.0292216096782	8135.1541492593415	7906.958996570882	14751.731124262353	14013.438037787178	18136.32791847562	17117.393857703468	21233.24285981524	19959.79699122035	26310.001065058503	24633.361590118882	0.357377290744182	0.34738693301475265	-201.56780625196552	-41321.947676809505	-187.24893971652637	-38386.51080190716
89.56566745600044	7977.91314199315	7759.540265271004	14619.923875434111	13891.274448670249	18027.83450683184	17016.620803281556	21145.0632064703	19877.55986767236	26248.219032454625	24575.332749837697	0.3619480381053762	0.35179049284847974	-202.94627677215976	-41855.255757656414	-188.4793267852674	-38871.58799100062
90.1053456584057	7818.659993846614	7610.167534257252	14485.990664944751	13767.164281740757	17917.92800128104	16914.56266136313	21056.154693016375	19794.661848393334	26186.579044039972	24517.43966877905	0.366681015104084	0.35634959574927766	-204.3833865896704	-42405.65875682235	-189.76240828770096	-39372.051844091155
90.6482756934654	7657.401585177355	7458.840674425696	14349.865936205159	13641.047188527134	17806.562597404376	16811.178196209272	20966.497049873546	19711.085032013427	26125.091848594227	24459.69270283128	0.3715838515982236	0.36107153065898834	-205.8824436703144	-42974.107211626135	-191.1011964395475	-39888.764891141094
91.19447715510712	7494.149591235691	7305.563619716893	14211.48142962128	13512.86025159393	17693.689938781252	16706.42385557825	20876.068586664773	19626.81024431588	26063.768181546606	24402.102212471924	0.3766646290345558	0.3659640175285335	-207.44693347525572	-43561.608534463216	-192.4988675100085	-40422.641926989425
91.74396975532183	7328.920997116256	7150.344835928428	14070.766106180638	13382.537901374912	17579.258964334356	16600.25363034931	20784.846092872405	19541.81694855628	26002.61874642707	24344.67854633535	0.3819319119374494	0.37103523743280065	-209.080528180104	-44169.23036311939	-193.95877065926834	-40974.65317069646
92.29677332487483	7161.738649864987	6993.197826210682	13927.646076701445	13250.011836572896	17463.215746729762	16492.618905696407	20692.80473131112	19456.083149256832	25941.65419456955	24287.43202319408	0.38739478185033294	0.3762938650416771	-210.78709618458743	-44798.10406684782	-195.48443710705214	-41545.82758450974
92.85290781402206	6992.631848527209	6834.141674479426	13782.044538501123	13115.210949553482	17345.50332142722	16383.46830339363	20599.917923872934	19369.585288976858	25880.88510292663	24230.372912224793	0.3930628739351465	0.3817491036454021	-212.57071187843212	-45449.42840520153	-197.07958961079385	-42137.25635249121
93.41239329322968	6821.636972565077	6673.201627712168	13633.881721542326	12978.061258418702	17226.061505988535	16272.747514837509	20506.15722895898	19282.298137524103	25820.321949845114	24173.511411421	0.39894641645320655	0.38741072294996226	-214.43566561607622	-46124.47333366051	-198.74815222133293	-42750.09651653562
93.97524995389855	6648.798148625374	6510.409717750135	13483.074846456702	12838.48584774236	17104.826709270277	16160.399124379865	20411.492209967073	19194.194673028014	25759.97508863975	24116.857624003158	0.40505627337080163	0.39328909987732413	-216.38647383869102	-46824.58394653443	-200.49426027251684	-43385.5747646885
94.54149810909283	6474.167955092412	6345.805422794826	13329.53809723785	12696.404820288824	16981.7317301581	16046.362422582664	20315.890294156852	19105.24595425276	25699.854718791106	24060.421532666413	0.4114039903546374	0.39939526262628394	-218.4278892648872	-47551.184543391224	-202.32227054790383	-44044.99136349233
95.11115819427312	6297.808163198361	6179.436368251386	13173.182611836643	12551.735262423343	16856.70554554089	15930.573209031994	20219.316621160895	19015.42098347804	25639.97085457838	24004.21297149244	0.4180018444462992	0.4057409382727075	-220.56491105099667	-48305.78279999178	-204.23677155059158	-44729.72422179626
95.68425076803395	6119.790512672756	6011.35906591864	13013.916494393367	12404.391226363263	16729.67308728127	15812.96358438802	20121.73388035586	18924.686559224887	25580.33329094436	23948.241595339176	0.4248628977314691	0.4123386042132574	-222.80279479530145	-49089.974017844535	-206.24259378076567	-45441.233068004716
96.26079651284576	5940.197518976976	5841.639689740247	12851.644853405676	12254.283732919566	16600.555008015624	15693.461731402176	20023.102136248745	18833.007118048674	25520.951566374697	23892.51684650856	0.43200105534907174	0.4192015437846493	-225.14706223234498	-49905.44541894458	-208.34481990247878	-46181.06371668959
96.84081623580131	5759.123308071571	5670.354885396697	12686.269870763343	12101.320798942092	16469.267435714723	15571.99168470399	19923.378640969047	18740.3445645611	25461.83492255484	23837.04791847497	0.439431128218341	0.4263439064214482	-227.6035104271632	-50753.98044251511	-210.54879465100203	-46950.85239252215
97.42433086936633	5576.674473389146	5497.59260991794	12517.690907289247	11945.407494318766	16335.721717063534	15448.473089256157	19822.517632892173	18646.658088781376	25402.992260551982	23781.843716442592	0.447168900898492	0.43378077274983784	-230.17822023700137	-51637.46298900386	-212.86013429711056	-47752.33007004112
98.01136147213543	5392.970948214142	5323.452996210933	12345.804651210781	11786.446034090051	16199.824149876633	15322.820947496453	19720.470120346334	18551.903969847823	25344.432093246807	23726.91281447896	0.45523120503698267	0.44152822505330896	-232.877563758233	-52557.88154268451	-215.28473544322696	-48587.32677636901
98.60192922959182	5208.146884990048	5148.049235910626	12170.505316856266	11624.335912035709	16061.475704966355	15194.945355341311	19617.183649282302	18456.03536505165	25286.162493721185	23672.26340895512	0.46363599890908247	0.44960342358944194	-235.70821041635827	-53517.33308751276	-217.82878287597487	-49457.77579009347
99.1960554548718	5022.3515311655265	4971.50847225589	11991.684901823603	11458.97408297015	15920.571738125467	15064.751227418144	19512.602053704224	18359.002083077743	25228.191039281977	23617.90326799907	0.4724024536047319	0.4580246892859011	-238.67713128745527	-54518.02671093261	-220.49875614129633	-50365.717652978376
99.79376158953411	4835.750089045103	4793.972692750268	11809.233511909331	11290.255201953609	15777.00169319063	14932.13801213582	19406.665187578867	18260.750340258917	25170.52475077799	23563.83967664769	0.4815510464798007	0.4668115933994293	-241.79160115657214	-55562.2867665668	-223.30143443820998	-51313.30389125645
100.39506920433367	4648.52454471574	4615.599609175476	11623.03976420884	11118.071929686195	15630.648797522246	14796.999397499374	19299.308636852842	18161.222498565985	25113.170026837408	23510.079377355567	0.49110366255947335	0.4759850547855027	-245.05919772159723	-56652.55543832993	-226.24389934466853	-52302.80031932751
101.00000000000001	4460.874448475755	4436.563510073744	11432.991280000475	10942.315314502419	15481.389751688417	14659.223008941839	19190.46341012083	18060.356783970645	25056.132572625265	23456.628505493834	0.5010837046638087	0.4855674455001032	-246.73739029836634	-57209.50463504803	-227.75562022060797	-52808.31654623926
