# Supplementary material for: White matter micro- and macrostructure brain charts for the human lifespan
Source: Nature. 2026 May 13;655(8124):979–89. doi: 10.1038/s41586-026-10454-2 (PMC13391363; doi:10.1038/s41586-026-10454-2)
Supplement: Supplementary file 12 — Centiles trajectories of brain charts. SDT.T9.1–5 contain the brain charts for the global metrics; SDT.T9.6–509 contain the brain charts for the tract-specific metrics (unnormalized); and SDT.T9.510–1157 contain the brain charts for the tract-specific macrostructural metrics (normalized). Included in each table are the male and female centile trajectories for the 2.5th, 25th, 50th, 75th and 97.5th percentiles; the interquartile range normalized by the 50th centile; and the derivatives of the 50th centiles with respect to both age and log(age). Charts are sampled in logarithmically spaced intervals. Age is reported in years, while centile trajectory values are reported in metric-specific units: diffusivities in mm2 s−1, volume in mm3, surface area in mm2, average length in mm, and FA is dimensionless (unitless). [file 41586_2026_10454_MOESM12_ESM.zip › plotted_curves/SDT.T9.111-CST_left_ad-mean_curve_metrics.csv]

ages	male_0.025th_percentile	female_0.025th_percentile	male_0.25th_percentile	female_0.25th_percentile	male_0.5th_percentile	female_0.5th_percentile	male_0.75th_percentile	female_0.75th_percentile	male_0.975th_percentile	female_0.975th_percentile	male_normalized_quantile_range	fwmale_normalized_quantile_range	male_median_centile_d_age	male_median_centile_d_log_age	female_median_centile_d_age	female_median_centile_d_log_age
0.25	0.0014076158779899013	0.001402733579265523	0.0014627487539157164	0.0014577078270927477	0.0014957978717357774	0.001490664586380489	0.0015322463469621408	0.0015270135665738096	0.0016131175472053963	0.0016076726705566739	0.04646188790586855	0.04649318170853206	-0.0001688546586329342	-9.749310287967552e-05	-0.00016827518251158824	-9.715852564282527e-05
0.25150637576242696	0.0014073765146469842	0.001402495046151472	0.001462500015305382	0.0014574599456857625	0.0014955435131706399	0.0014904111007241355	0.0015319857903871082	0.001526753899826547	0.0016128432386037423	0.001607399287849445	0.04646188791552598	0.04649318171819657	-0.00016846319659119535	-9.75587565374414e-05	-0.00016788506389064928	-9.722395398992223e-05
0.2530218281966045	0.0014071368289204531	0.001402256191771991	0.0014622509416846042	0.0014572117304228471	0.0014952888120259827	0.001490157273663929	0.0015317248828849543	0.0015264938833506158	0.0016125685605535007	0.0016071255369406563	0.04646188792532936	0.04649318172800712	-0.00016767914580795296	-9.768980735030963e-05	-0.00016710370381606277	-9.735455506204582e-05
0.25454641199404576	0.0014068968220698243	0.0014020170173822271	0.0014620015343622332	0.0014569631826083413	0.001495033769640231	0.0014899031065337004	0.0015314636258267184	0.0015262335185123727	0.0016122935144980781	0.0016068514192688426	0.046461887935281075	0.046493181737965926	-0.0001668975680653717	-9.782034492183955e-05	-0.00016632480829520402	-9.748464465419993e-05
0.2560801821758082	0.0014066564953557762	0.0014017775242384863	0.0014617517946483277	0.0014567143035477898	0.0014947783873530437	0.0014896486006685113	0.0015312020205847056	0.0015259728066794368	0.0016120181018822143	0.0016065769362738674	0.04646188794538331	0.046493181748075214	-0.0001661184663273585	-9.795036879023389e-05	-0.0001655483802818769	-9.76142223061971e-05
0.25762319409447826	0.0014064158500400922	0.0014015377135981756	0.0014615017238540948	0.0014564650945478798	0.0014945226665052547	0.001489393757404594	0.0015309400685324236	0.0015257117492206253	0.0016117423241519154	0.0016063020893968554	0.04646188795563825	0.04649318175833783	-0.00016534184344507707	-9.807987851395694e-05	-0.0001647744226174197	-9.774328757794493e-05
0.2591755034361701	0.0014061748873856188	0.001401297586719761	0.0014612513232918458	0.0014562155569164007	0.0014942666084388273	0.0014891385780793065	0.0015306777710445386	0.0015254503475059086	0.001611466182754405	0.0016060268800801457	0.04646188796604901	0.04649318176875595	-0.00016456770216133343	-9.820887367295583e-05	-0.00016400293803486843	-9.787184005077831e-05
0.2607371662225343	0.001405933608656202	0.001401057144862705	0.001461000594274931	0.0014559656919621768	0.001494010214496787	0.0014888830640310657	0.001530415129496803	0.001525188602906342	0.0016111896791380536	0.0016057513097672191	0.046461887976617565	0.04649318177933206	-0.0001637960451137399	-9.833735387126952e-05	-0.00016323392916284263	-9.799987933001297e-05
0.2623082388127803	0.0014056920151166326	0.0014008163892874118	0.0014607495381176823	0.001455715500995011	0.001493753486023163	0.0014886272165992888	0.0015301521452659992	0.0015249265167940058	0.0016109128147523135	0.0016054753799026374	0.046461887987346774	0.046493181790068706	-0.0001630268748271102	-9.846531873136666e-05	-0.00016246739851805136	-9.812740503983841e-05
0.2638887779057103	0.0014054501080326097	0.0014005753212551896	0.0014604981561353763	0.001455464985325646	0.0014934964243629508	0.001488371037124354	0.0015298888197298975	0.0015246640905419648	0.0016106355910476791	0.0016051990919319972	0.0464618879982386	0.0464931818009686	-0.00016226019371851086	-9.859276789681015e-05	-0.000161703348509179	-9.825441682476121e-05
0.26547884054176485	0.0014052078886706745	0.0014003339420281874	0.0014602464496441638	0.0014552141462656975	0.00149323903086204	0.0014881145269475332	0.0015296251542671862	0.0015244013255241986	0.0016103580094756096	0.001604922447301859	0.046461888009296404	0.04649318181203433	-0.00016149600410042542	-9.871970103403349e-05	-0.00016094178144004934	-9.83809143523251e-05
0.2670784841050822	0.0014049653582981637	0.001400092252869346	0.0014599944199610228	0.0014549629851276053	0.0014929813068671662	0.0014878576874109398	0.0015293611502574188	0.0015241382231155503	0.0016100800714884756	0.0016046454474596917	0.046461888020522764	0.04649318182326875	-0.00016073430817697965	-9.884611782939867e-05	-0.0001601826995076827	-9.850689730989126e-05
0.26868776632556873	0.001404722518183159	0.0013998502550423488	0.0014597420684037054	0.0014547115032245797	0.0014927232537258557	0.0014876005198574762	0.0015290968090809593	0.001523874784691669	0.0016098017785395025	0.0016043680938538146	0.04646188803191992	0.04649318183467409	-0.00015997510804532933	-9.89720179897513e-05	-0.0001594261048021295	-9.863236540547105e-05
0.2703067452809827	0.0014044793695944361	0.0013996079498115705	0.001459489396290685	0.0014544597018705506	0.0014924648727863738	0.0014873430256307804	0.0015288321321189284	0.001523611011628959	0.0016095231320827105	0.0016040903879333411	0.04646188804349091	0.04649318184625335	-0.00015921840569793622	-9.909740124325328e-05	-0.00015867199930902354	-9.875731836817003e-05
0.2719354793990299	0.0014042359138014115	0.0013993653384420247	0.0014592364049411002	0.0014542075823801108	0.001492206165397665	0.0014870852060751675	0.0015285671207531436	0.0015233469053045196	0.0016092441335728547	0.001603812331148115	0.04646188805523873	0.046493181858009804	-0.00015846420302323416	-9.922226733943829e-05	-0.00015792038491002636	-9.888175594829907e-05
0.27357402745947257	0.0014039921520740905	0.0013991224221993122	0.0014589830956747033	0.001453955146068464	0.0014919471329093018	0.001486827062535579	0.0015283017763660645	0.0015230824670960878	0.0016089647844653653	0.0016035339249486549	0.04646188806716599	0.046493181869945666	-0.00015771250180290908	-9.934661604693584e-05	-0.0001571712633811062	-9.900567791537584e-05
0.2752224485962505	0.001403748085683025	0.0013988792023495772	0.0014587294698118125	0.0014537023942513788	0.0014916877766714357	0.0014865685963575323	0.0015280361003407442	0.0015228176983819938	0.0016086850862162992	0.0016032551707861017	0.046461888079275586	0.04649318188206379	-0.00015696330371417488	-9.947044715458153e-05	-0.00015642463639364834	-9.912908405906862e-05
0.27688080229961526	0.0014035037158992576	0.0013986356801594544	0.0014584755286732578	0.001453449328245133	0.0014914280980347413	0.0014863098088870664	0.001527770094060772	0.0015225526005411022	0.0016084050402822752	0.0016029760701121584	0.046461888091570695	0.04649318189436768	-0.00015621661033288214	-9.95937604729713e-05	-0.00015568050551800772	-9.925197419036191e-05
0.2785491484182772	0.0014032590439942703	0.0013983918568960154	0.0014582212735803246	0.0014531959493664585	0.0014911680983503586	0.0014860507014706852	0.001527503758910214	0.0015222871749527517	0.0016081246481204165	0.00160269662437903	0.04646188810405395	0.046493181906859825	-0.0001554724231307425	-9.971655583196348e-05	-0.00015493887222045588	-9.937434813961366e-05
0.28022754716156506	0.0014030140712399414	0.0013981477338267268	0.0014579667058547108	0.0014529422589324987	0.0014909077789698496	0.0014857912754553124	0.0015272370962735682	0.0015220214229967133	0.0016078439111883007	0.0016024168350393733	0.046461888116728516	0.04649318191954361	-0.00015473074347721605	-9.983883308134489e-05	-0.00015419973786601204	-9.949620575733231e-05
0.2819160591015993	0.0014027687989084893	0.0013979033122193947	0.0014577118268184674	0.0014526882582607487	0.001490647141245138	0.0014855315321882325	0.001526970107535704	0.001521755346053126	0.0016075628309438945	0.001602136703546235	0.04646188812959792	0.046493181932422085	-0.00015399157264089913	-9.996059209199659e-05	-0.0001534631037191092	-9.961754691478752e-05
0.28361474517547763	0.001402523228272427	0.001397658593342118	0.001457456637793952	0.0014524339486690083	0.0014903861865284602	0.0014852714730170405	0.0015267027940818099	0.001521488945502448	0.001607281408845504	0.0016018562313529982	0.04646188814266468	0.046493181945498355	-0.00015325491178769246	-0.00010008183275311833	-0.0001527289709418178	-9.973837150190068e-05
0.2853236666874746	0.0014022773606045156	0.0013974135784632438	0.0014572011401037801	0.0014521793314753355	0.0014901249161723175	0.0014850110992895961	0.0015264351572973466	0.0015212222227254082	0.001606999646351719	0.0016015754199133294	0.046461888155932496	0.0464931819587757	-0.0001525207619826885	-0.00010020255497372732	-0.000151997340595178	-9.985867942735593e-05
0.2870428853112538	0.0014020311971777158	0.001397168268851317	0.0014569453350707737	0.0014519244079979937	0.001489863331529421	0.001484750412353969	0.0015261671985679897	0.0015209551791029506	0.0016067175449213573	0.0016012942706811225	0.04646188816940421	0.046493181972257124	-0.00015178912419261392	-0.00010032275868349094	-0.00015126821364269682	-9.997847062148679e-05
0.28877246309209376	0.0014017847392651345	0.0013969226657750287	0.0014566892240179081	0.0014516691795553984	0.0014896014339526396	0.0014844894135583847	0.0015258989192795764	0.0015206878160161788	0.0016064351060134055	0.0016010127851104402	0.04646188818308346	0.04649318198594616	-0.00015105999928349823	-0.00010044244383039524	-0.00015054159094746167	-0.00010009774503244584
0.2905124624491269	0.0014015379881399856	0.0013966767705031774	0.0014564328082682695	0.0014514136474660766	0.0014893392247949551	0.001484228104251182	0.0015256303208180597	0.0015204201348463133	0.0016061523310869745	0.001600730964655467	0.04646188819697335	0.046493181999846124	-0.00015033338802361573	-0.0001005616103829099	-0.0001498174732749713	-0.00010021650262853621
0.29226294617759224	0.001401290945075532	0.001396430584304609	0.0014561760891449941	0.0014511578130486048	0.0014890767054094014	0.0014839664857807518	0.0015253614045694457	0.0015201521369746268	0.0016058692216012293	0.0016004488107704432	0.04646188821107775	0.046493182013960646	-0.00014960929108265297	-0.00010068025832804528	-0.00014909586129302488	-0.00010033474339726789
0.294023977451102	0.0014010436113450512	0.0013961841084481849	0.0014559190679712345	0.0014509016776215755	0.0014888138771490275	0.0014837045594954987	0.0015250921719197567	0.0015198838237824078	0.0016055857790153523	0.0016001663249096266	0.046461888225399754	0.04649318202829289	-0.00014888770903104254	-0.00010079838767118598	-0.00014837675556972352	-0.0001004524673436924
0.29579561982392083	0.0014007959882217792	0.0013959373442027248	0.0014556617460700998	0.001450645242503538	0.0014885507413668398	0.0014834423267437867	0.00152482262425497	0.0015196151966509004	0.00160530200478848	0.0015998835085272271	0.04646188823994291	0.0464931820428463	-0.00014816864234434846	-0.00010091599843786714	-0.00014766015657879938	-0.0001005696744930118
0.29757793723326015	0.0014005480769788685	0.0013956902928369654	0.0014554041247646123	0.0014503885090129556	0.0014882872994157546	0.0014831797888738897	0.0015245527629609728	0.001519346256961259	0.0016050179003796515	0.0015996003630773612	0.046461888254711106	0.046493182057624934	-0.0001474520914017119	-0.00010103309067199806	-0.00014694606469878302	-0.000100686364889635
0.29937099400158496	0.0014002998788893379	0.00139544295561951	0.0014551462053776555	0.0014501314784681526	0.0014880235526485471	0.0014829169472339388	0.0015242825894235055	0.0015190770060944925	0.0016047334672477547	0.0015993168900139904	0.04646188826970753	0.046493182072632526	-0.00014673805648501848	-0.0001011496644360288	-0.00014623448021006125	-0.00010080253859529043
0.3011748548389356	0.0014000513952260347	0.0013951953338187909	0.0014548879892319348	0.001449874152187276	0.0014877595024178102	0.0014826538031718866	0.0015240121050281237	0.001518807445431423	0.0016044487068514806	0.0015990330907908832	0.04646188828493641	0.046493182087872245	-0.00014602653778200692	-0.00010126571981078358	-0.00014552540329987318	-0.00010091819569063576
0.30298958484526295	0.001399802627261579	0.0013949474287030146	0.0014546294776499197	0.0014496165314882381	0.0014874951500758959	0.001482390358035443	0.0015237413111601344	0.0015185375763526274	0.00160416362064926	0.0015987489668615477	0.046461888300401204	0.046493182103348164	-0.0001453175353872127	-0.00010138125689679311	-0.00014481883406247675	-0.00010103333627609068
0.30481524951277783	0.0013995535762683254	0.001394699241540122	0.0014543706719538033	0.0014493586176886754	0.0014872304969748727	0.001482126613172037	0.0015234702092045567	0.0015182674002383945	0.00160387821009922	0.001598464519679188	0.04646188831610604	0.04649318211906408	-0.00014461104929935908	-0.00010149627581151899	-0.00014411477249642868	-0.00010114796046839514
0.3066519147283146	0.0013993042435183171	0.0013944507735977447	0.0014541115734654562	0.0014491004121059026	0.00148696554446648	0.0014818625699287691	0.0015231988005460703	0.001517996918468676	0.0016035924766591304	0.0015981797506966554	0.04646188833205442	0.04649318213502432	-0.00014390707942296688	-0.00010161077668996432	-0.0001434132185068604	-0.00010126206840216367
0.3084996467757088	0.0013990546302832451	0.0013942020261431623	0.0014538521835063816	0.0014488419160568694	0.0014867002939020816	0.0014815982296523655	0.001522927086568972	0.0015177261324230398	0.0016033064217863583	0.0015978946613663966	0.046461888348250914	0.04649318215123206	-0.00014320562557407213	-0.00010172475968756034	-0.0001427141719100855	-0.00010137566023243894
0.31035851233818973	0.0013988047378343895	0.0013939530004432458	0.0014535925033976572	0.0014485831308581002	0.001486434746632606	0.0014813335936891185	0.001522655068657111	0.0015174550434806104	0.0016030200469378006	0.001597609253140391	0.04646188836469899	0.04649318216769211	-0.00014250668747417539	-0.00010183822497639161	-0.0001420176324288258	-0.00010148873613047282
0.3122285785007863	0.0013985545674425957	0.0013937036977644326	0.0014533325344599079	0.0014483240578256696	0.0014861689040085195	0.0014810686633848597	0.001522382748193864	0.00151718365302004	0.0016027333535698558	0.0015973235274701215	0.04646188838140314	0.04649318218440836	-0.00014181026475240666	-0.00010195117274514054	-0.00014132359969354358	-0.00010160129628467018
0.3141099127527488	0.0013983041203782171	0.0013934541193726703	0.0014530722780132484	0.001448064698275142	0.001485902767379765	0.0014808034400848997	0.0015221101265620724	0.0015169119624194466	0.0016024463431383584	0.0015970374858065085	0.04646188839836743	0.04649318220138481	-0.00014111635695052138	-0.00010206360320230701	-0.00014063207324715998	-0.00010171334090236517
0.31600258298998396	0.0013980533979110756	0.0013932042665333755	0.0014528117353772405	0.001447805053521532	0.0014856363380957218	0.0014805379251339866	0.0015218372051439989	0.0015166399730563729	0.0016021590170985354	0.001596751129599867	0.0464618884155962	0.04649318221862599	-0.00014042496351823752	-0.00010217551657276669	-0.00013994305254172446	-0.00010182487020804487
0.3179066575175057	0.001397802401310419	0.001392954140511395	0.0014525509078708498	0.0014475451248792603	0.0014853696175051588	0.0014802721198762608	0.0015215639853212812	0.0015163676863077383	0.0016018713769049553	0.001596464460299856	0.04646188843309347	0.046493182236135765	-0.00013973608381628866	-0.00010228691309882576	-0.00013925653694008	-0.00010193588444312729
0.3198222050518999	0.0013975511318448804	0.0013927037425709604	0.001452289796812403	0.0014472849136621096	0.0014851026069561913	0.0014800060256552107	0.001521290468474889	0.0015160951035497958	0.0016015834240114828	0.0015961774793554321	0.046461888450864144	0.0464931822539191	-0.0001390497171174232	-0.0001023977930402209	-0.00013857252571719547	-0.00010204638386623888
0.32174929472380437	0.0013972995907824317	0.001392453073975646	0.00145202840351954	0.0014470244211831791	0.0014848353077962328	0.0014797396438136264	0.0015210166559850716	0.0015158222261580812	0.0016012951598712245	0.0015958901882147988	0.0464618884689123	0.046493182271980245	-0.00013836586260518313	-0.00010250815667317559	-0.00013789101805972148	-0.00010215636875271494
0.32368799608040405	0.001397047779390349	0.001392202135988333	0.0014517667293091772	0.0014467636487548476	0.0014845677213719576	0.0014794729756935601	0.001520742549231321	0.0015155490555073762	0.001601006585936492	0.0015956025883253641	0.04646188848724266	0.046493182290323884	-0.00013768451937745674	-0.00010261800429195445	-0.00013721201306837738	-0.00010226583939598743
0.3256383790879404	0.001396795698935159	0.0013919509298711543	0.0014515047754974533	0.0014465025976887172	0.001484299849029243	0.001479206022636271	0.0015204681495923143	0.0015152755929716487	0.0016007177036587354	0.0015953146811336799	0.04646188850585965	0.04649318230895443	-0.00013700568644542388	-0.00010272733620747543	-0.0001365355097581733	-0.00010237479610575306
0.32760051413423674	0.0013965433506826115	0.0013916994568854697	0.0014512425433996984	0.0014462412692955854	0.0014840316921131416	0.0014789387859821946	0.0015201934584458828	0.0015150018399240242	0.0016004285144885176	0.0015950264680854118	0.0464618885247685	0.046493182327876685	-0.0001363293627325013	-0.0001028361527460886	-0.00013586150705574562	-0.00010248323920736269
0.3295744720312385	0.0013962907358976296	0.0013914477182918152	0.0014509800343303848	0.001445979664885395	0.0014837632519678274	0.0014786712670708932	0.0015199184771689577	0.0015147277977367326	0.001600139019875453	0.0015947379506252822	0.04646188854397348	0.046493182347095346	-0.00013565554707972716	-0.00010294445425279575	-0.00013519000380618484	-0.00010259116904431931
0.33156032401756863	0.0013960378558442697	0.0013911957153498633	0.0014507172496030839	0.0014457177857671903	0.001483494529936553	0.0014784034672410094	0.0015196432071375278	0.0015144534677810633	0.001599849221268164	0.0015944491301970233	0.046461888563479777	0.04649318236661556	-0.00013498423824148675	-0.00010305224108719813	-0.00013452099876831713	-0.00010269858597533599
0.33355814176109866	0.001395784711785688	0.0013909434493183878	0.0014504541905304312	0.001445455633249083	0.001483225527361616	0.0014781353878302336	0.0015193676497266013	0.0015141788514273285	0.0015995591201142403	0.001594160008243339	0.04646188858329212	0.046493182386442226	-0.00013431543488856557	-0.00010315951362582787	-0.00013385449061770194	-0.00010280549037572362
0.33556799736153503	0.0013955313049840922	0.001390690921455219	0.0014501908584240773	0.001445193208638203	0.0014829562455843045	0.001477867030175251	0.0015190918063101547	0.001513903950044812	0.0015992687178601863	0.001593870586205851	0.046461888603415574	0.04649318240658018	-0.00013364913561053626	-0.00010326627226242557	-0.00013319047794818628	-0.00010291188263755746
0.3375899633530214	0.0013952776367007049	0.0013904381330172046	0.0014499272545946485	0.0014449305132406608	0.0014826866859448608	0.0014775983956117052	0.0015188156782610918	0.0015136287650017297	0.0015989780159513774	0.0015935808655250564	0.04646188862385535	0.04649318242703475	-0.00013298533891187292	-0.00010337251740510922	-0.00013252895926973984	-0.00010301776316762323
0.3396241127067558	0.0013950237081957288	0.001390185085260177	0.0014496633803517125	0.001444667548361511	0.0014824168497824441	0.001477329485474159	0.0015185392669512078	0.0015133532976651918	0.0015986870158320214	0.0015932908476402878	0.046461888644616665	0.04649318244781092	-0.00013232404321578128	-0.0001034782494779285	-0.00013186993301106398	-0.00010312313238869386
0.3416705188336247	0.0013947695207283046	0.001389931779438909	0.001449399237003732	0.0014444043153047069	0.001482146738435084	0.0014770603010960499	0.0015182625737511408	0.001513077549401155	0.0015983957189451082	0.0015930005339896646	0.046461888665705074	0.04649318246891432	-0.00013166524686614167	-0.00010358346892225256	-0.00013121339752136807	-0.00010322799074047317
0.343729255586852	0.0013945150755564676	0.001389678216807073	0.001449134825858023	0.0014441408153730588	0.0014818763532396366	0.0014767908438096471	0.0015179856000303263	0.001512801521574379	0.001598104126732362	0.001592709926010045	0.04646188868712545	0.04649318249035021	-0.00013100894812589914	-0.00010368817619438309	-0.0001305593510696479	-0.00010333233867765301
0.34580039726466444	0.0013942603739371172	0.0013894243986172085	0.0014488701482207186	0.0014438770498681993	0.0014816056955317498	0.0014765211149460145	0.0015177083471569627	0.001512525215548389	0.0015978122406342054	0.0015924190251369898	0.04646188870888351	0.04649318251212393	-0.00013035514517656388	-0.00010379237176527667	-0.00012990779184407497	-0.00010343617666969118
0.3478840186129729	0.0013940054171259766	0.0013891703261206829	0.0014486052053967321	0.0014436130200905443	0.0014813347666458236	0.0014762511158349723	0.00151743081649797	0.0015122486326854367	0.0015975200620897143	0.0015921278328047165	0.046461888730985064	0.046493182534241055	-0.00012970383612231906	-0.00010389605612193265	-0.00012925871795499422	-0.00010353950520197719
0.34998019482807	0.001393750206377552	0.0013889160005676516	0.001448339998689711	0.0014433487273392488	0.0014810635679149634	0.001475980847805051	0.0015171530094189422	0.001511971774346453	0.0015972275925365692	0.0015918363504460538	0.04646188875343538	0.046493182556707535	-0.0001290550189884665	-0.00010399922976639386	-0.0001286121274344243	-0.000103642324774611
0.352089001559344	0.0013934947429451027	0.0013886614232070267	0.0014480745294020076	0.0014430841729121764	0.0014807921006709508	0.0014757103121834621	0.0015168749272841168	0.001511694641891016	0.001596934833411023	0.0015915445794924062	0.04646188877624043	0.04649318257952916	-0.0001284086917225924	-0.00010410189321558017	-0.00012796801823716786	-0.00010374463590295813
0.3542105149120084	0.0013932390280805953	0.0013884065952864328	0.0014478087988346311	0.0014428193581058537	0.001480520366244193	0.0014754395102960468	0.0015165965714563246	0.0015114172366773025	0.0015966417861478473	0.0015912525213737025	0.046461888799405944	0.04649318260271111	-0.00012776485219656575	-0.00010420404700223207	-0.00012732638824219933	-0.00010384643911764968
0.35634481144984936	0.0013929830630346736	0.0013881515180521756	0.0014475428082872154	0.001442554284215435	0.0014802483659636923	0.0014751684434672469	0.0015163179432969563	0.0015111395600620541	0.0015963484521802982	0.0015909601775183611	0.04646188882293812	0.046493182626260475	-0.0001271234982038738	-0.00010430569167213521	-0.00012668723525061099	-0.00010394773496291698
0.35849196819798806	0.001392726849056623	0.0013878961927492072	0.0014472765590579837	0.0014422889525346702	0.0014799761011570073	0.0014748971130200653	0.0015160390441659247	0.0015108616134005388	0.0015960548329400752	0.0015906675493532498	0.04646188884684304	0.046493182650182374	-0.00012648462746378542	-0.00010440682778700694	-0.00012605055698994283	-0.00010404852399842346
0.36065206264566085	0.0013924703873943295	0.0013876406206210857	0.0014470100524437046	0.0014420233643558586	0.0014797035731502102	0.001474625520276022	0.0015157598754216189	0.0015105833980465068	0.0015957609298572753	0.001590374638303637	0.04646188887112674	0.046493182674483394	-0.0001258482376218506	-0.00010450745592333055	-0.0001254163511132389	-0.00010414880679865401
0.3628251727490157	0.0013922136792942474	0.0013873848029099414	0.0014467432897396592	0.0014417575209698175	0.0014794307832678509	0.0014743536665551232	0.0015154804384208695	0.001510304915352156	0.0015954667443603546	0.0015900814457931586	0.046461888895795285	0.04649318269916992	-0.00012521432624723605	-0.00010460757667068998	-0.00012478461519832562	-0.00010424858395119418
0.3650113769339257	0.0013919567260013666	0.001387128740856447	0.0014464762722396075	0.0014414914236658485	0.0014791577328329252	0.0014740815531758226	0.0015152007345189153	0.0015100261666680952	0.0015951722778760925	0.001589787973243777	0.046461888920855454	0.04649318272424787	-0.000124582890837166	-0.0001047071906337127	-0.00012415534675097595	-0.00010434785605861752
0.36721075409881926	0.0013916995287591729	0.0013868724356997744	0.0014462090012357456	0.0014412250737316943	0.0014788844231668284	0.0014738091814549823	0.0015149207650693559	0.0015097471533433026	0.0015948775318295437	0.0015894942220757377	0.04646188894631361	0.0464931827497244	-0.00012395392881608958	-0.00010480629843107048	-0.0001235285432041322	-0.00010444662373726432
0.3694233836175272	0.0013914420888096175	0.0013866158886775674	0.0014459414780186757	0.0014409584724535095	0.0014786108555893277	0.0014735365527078395	0.0015146405314241218	0.001509467876725091	0.0015945825076440062	0.001589200193707534	0.046461888972176374	0.04649318277560569	-0.00012332743753606934	-0.00010490490069509084	-0.0001229042019194604	-0.00010454488761757474
0.37164934534214805	0.0013911844073930812	0.0013863591010259046	0.0014456737038773676	0.0014406916211158222	0.0014783370314185192	0.0014732636682479672	0.0015143600349334333	0.0015091883381590705	0.0015942872067409774	0.0015889058895558656	0.04646188899845024	0.046493182801898486	-0.00012270341427789155	-0.00010500299807203461	-0.0001222823201869616	-0.00010464264834358916
0.3738887196059291	0.001390926485748341	0.0013861020739792665	0.0014454056800991255	0.0014404245210014998	0.0014780629519707976	0.0014729905293872417	0.001514079276945767	0.0015089085389891116	0.001593991630540119	0.0015886113110356022	0.04646188902514238	0.046493182828609814	-0.00012208185625145473	-0.00010510059122126325	-0.00012166289522608231	-0.00010473990657222654
0.3761415872261661	0.00139066832511254	0.0013858448087705041	0.0014451374079695548	0.0014401571733917175	0.0014777886185608192	0.0014727171374358085	0.0015137982588078192	0.0015086284805573113	0.001593695780459219	0.0015883164595597462	0.04646188905225931	0.04649318285574597	-0.0001214627605984897	-0.00010519768081712622	-0.00012104592418787918	-0.00010483666297544936
0.3784080295071193	0.0013904099267211438	0.0013855873066307995	0.0014448688887725189	0.001439889579565914	0.001477514032501459	0.0014724434937020373	0.0015135169818644623	0.0015083481642039502	0.0015933996579141452	0.0015880213365393862	0.046461889079808506	0.046493182883315144	-0.00012084612438956199	-0.00010529426754574134	-0.0001204314041535759	-0.00010493291823721052
0.3806881282429484	0.0013901512918079255	0.0013853295687896452	0.0014446001237901213	0.0014396217408017748	0.0014772391951037938	0.0014721695994925046	0.0015132354474587252	0.0015080675912674702	0.0015931032643188247	0.0015877259433836773	0.0464618891077971	0.04649318291132382	-0.00012023194462701392	-0.00010539035210688219	-0.00011981933213589535	-0.00010502867305500763
0.38298196572066395	0.0013898924216049142	0.0013850715964747974	0.0014443311143026542	0.0014393536583751797	0.001476964107677047	0.0014718954561119412	0.001512953656931739	0.0015077867630844224	0.0015928066010851886	0.0015874302814997841	0.046461889136232046	0.04649318293977952	-0.000119620218246963	-0.00010548593521408911	-0.00011920970508078055	-0.00010512392813966098
0.3852896247230969	0.001389633317342379	0.0013848133909122584	0.0014440618615885813	0.0014390853335601865	0.001476688771528572	0.0014716210648632146	0.0015126716116227212	0.0015075056809894496	0.0015925096696231499	0.001587134352292861	0.04646188916512148	0.046493182968689505	-0.00011901094211674845	-0.00010558101759294836	-0.00011860251986689496	-0.00010521868421431435
0.38761118853188686	0.001389373980248786	0.0013845549533262327	0.0014437923669244912	0.0014388167676289848	0.0014764131879638064	0.0014713464270472811	0.0015123893128689233	0.0015072243463152375	0.001592212471340556	0.0015868381571660032	0.04646188919447241	0.046493182998061176	-0.00011840411303848386	-0.00010567559998264642	-0.00011799777330723238	-0.00010531294201582275
0.3899467409304866	0.001389114411550774	0.001384296284939105	0.0014435226315850755	0.0014385479618518732	0.0014761373582862466	0.0014710715439631647	0.0015121067620056108	0.0015069427603924923	0.0015919150076431617	0.0015865416975202214	0.046461889224292445	0.04649318302790288	-0.0001177997277474474	-0.00010576968313380508	-0.00011739546214811769	-0.0001054067022919769
0.39229636620718694	0.0013888546124731223	0.0013840373869714064	0.001443252656843093	0.0014382789174972237	0.0014758612837974126	0.0014707964169079187	0.001511823960366025	0.0015066609245499003	0.0015916172799345916	0.0015862449747544012	0.046461889254589696	0.04649318305822186	-0.00011719778291569005	-0.00010586326781147903	-0.00011679558307309268	-0.00010549996580527798
0.3946601491581577	0.0013885945842387144	0.0013837782606417786	0.001442982443969332	0.001438009635831446	0.0014755849657968102	0.0014705210471765888	0.0015115409092813427	0.0015063788401140938	0.0015913192896162963	0.0015859479902652642	0.04646188928537194	0.04649318308902632	-0.00011659827514959309	-0.00010595635479127008	-0.00011619813270008494	-0.00010559273332877428
0.3970381750905084	0.0013883343280685185	0.0013835189071669549	0.0014427119942325914	0.001437740118118966	0.001475308405581911	0.0014702454360621946	0.0015112576100806579	0.001506096508409627	0.001591021038087535	0.0015856507454473454	0.04646188931664753	0.04649318312032453	-0.00011600120099175548	-0.00010604894486138106	-0.00011560310758373937	-0.00010568500564772654
0.39943052982536675	0.001388073845181548	0.001383259327761721	0.0014424413088996388	0.001437470365622186	0.0014750316044481089	0.0014699695848556843	0.0015109740640909361	0.0015058139307589332	0.0015907225267453259	0.0015853532416929474	0.04646188934842468	0.046493183152124196	-0.00011540655692371393	-0.00010614103882339299	-0.00011501050421774961	-0.0001057767835613288
0.4018372997009759	0.0013878131367948351	0.001382999523638887	0.001442170389235182	0.0014372003796014553	0.001474754563688692	0.001469693494845907	0.0015106902726369853	0.0015055311084822974	0.0015904237569844162	0.0015850554803921108	0.04646188938071137	0.046493183184434225	-0.0001148143393630563	-0.00010623263748926748	-0.00011442031903169392	-0.00010586806787837855
0.40425857157581063	0.0013875522041234063	0.001382739496009266	0.0014418992365018465	0.0014369301613150482	0.0014744772845948187	0.0014694171673195913	0.001510406237041433	0.0015052480428978294	0.001590124730197257	0.0015847574629325866	0.04646188941351652	0.04649318321726289	-0.00011422454466708531	-0.00010632374168373371	-0.00011383254839564261	-0.00010595885942105143
0.4066944328317112	0.0013872910483802418	0.0013824792460816306	0.00144162785196013	0.0014366597120191186	0.0014741997684554723	0.0014691406035612956	0.0015101219586246782	0.0015049647353214191	0.001589825447773955	0.001584459190699788	0.04646188944684875	0.0464931832506191	-0.00011363716913187494	-0.00010641435224301166	-0.00011324718861815963	-0.00010604915902256984
0.4091449713770379	0.0013870296707762626	0.0013822187750627017	0.0014413562368683918	0.0014363890329676886	0.0014739220165574482	0.0014688638048534009	0.0015098374387048793	0.0015046811870667225	0.001589525911102257	0.001584160665076779	0.04646188948071681	0.046493183284511325	-0.00011305220899304746	-0.000106504470014257	-0.00011266423594791242	-0.00010613896752725838
0.411610275649843	0.0013867680725202886	0.0013819580841571062	0.0014410843924828065	0.0014361181254126047	0.0014736440301853096	0.0014685867724760604	0.0015095526785979068	0.0015043973994451176	0.0015892261215675026	0.0015838618874442225	0.046461889515129674	0.046493183318948854	-0.00011246966042721684	-0.00010659409585650481	-0.00011208368657478207	-0.00010622828579115451
0.41409043462106226	0.001386506254819022	0.0013816971745673613	0.0014408123200573494	0.0014358469906035197	0.0014733658106213699	0.0014683095077071872	0.0015092676796173276	0.0015041133737656843	0.0015889260805526054	0.0015835628591803644	0.046461889550096294	0.04649318335394061	-0.00011188951955282134	-0.00010668323064039198	-0.00011150553663014096	-0.0001063171146817865
0.41658553779772634	0.0013862442188770072	0.001381436047493833	0.0014405400208437526	0.001435575629787853	0.0014730873591456482	0.0014680320118224087	0.0015089824430743594	0.001503829111335163	0.0015886257894380067	0.0015832635816609873	0.04646188958562617	0.04649318338949596	-0.00011131178243040107	-0.00010677187524782417	-0.00011092978218818494	-0.00010640545507822896
0.41909567522619073	0.0013859819658966158	0.001381174704134723	0.001440267496091492	0.0014353040442107736	0.0014728086770358566	0.0014677542860950512	0.001508696970277856	0.0015035446134579373	0.00158832524960166	0.0015829640562593917	0.04646188962172858	0.04649318342562449	-0.00011073644506220948	-0.00010686003057069904	-0.00011035641926521178	-0.00010649330786915989
0.4216209374953856	0.0013857194970780114	0.001380913145686032	0.0014399947470477472	0.001435032235115164	0.0014725297655673608	0.0014674763317961042	0.0015084112625342672	0.0015032598814359954	0.0015880244624189863	0.0015826642843463586	0.04646188965841333	0.04649318346233551	-0.00011016350339410064	-0.00010694769751190547	-0.0001097854438207313	-0.00010658067395452608
0.42416141574008476	0.0013854568136191315	0.001380651373341542	0.0014397217749573864	0.0014347602037416017	0.001472250626013161	0.0014671981501941983	0.0015081253211476203	0.0015029749165689115	0.001587723429262859	0.001582364267290126	0.04646188969568995	0.046493183499639025	-0.0001095929533169171	-0.00010703487698571212	-0.00010921685175963036	-0.0001066675542455986
0.4267172016441951	0.0013851939167156498	0.0013803893882927798	0.0014394485810629242	0.0014344879513283194	0.001471971259643852	0.0014669197425555682	0.001507839147419479	0.0015026897201538035	0.0015874221515035565	0.0015820640064563465	0.04646188973356861	0.046493183537544884	-0.00010902479066599025	-0.00010712156991732336	-0.00010865063893156224	-0.00010675394966380702
0.42928838744406506	0.0013849308075609616	0.0013801271917290017	0.0014391751666045088	0.0014342154791111919	0.0014716916677276076	0.0014666411101440366	0.0015075527426489273	0.0015024042934853195	0.0015871206305087477	0.0015817635032080737	0.04646188977205944	0.04649318357606309	-0.0001084590112210293	-0.00010720777724054775	-0.00010808680113078006	-0.00010683986114029542
0.43187506593181346	0.0013846674873461532	0.0013798647848371625	0.0014389015328198885	0.0014339427883237014	0.001471411851530149	0.0014663622542209795	0.0015072661081325352	0.001502118637855602	0.0015868188676434554	0.001581462758905723	0.04646188981117224	0.0464931836152042	-0.000107895610709563	-0.00010729349990146186	-0.00010752533409963405	-0.00010692528961786518
0.4344773304586784	0.0013844039572599737	0.0013796021688018882	0.001438627680944383	0.001433669880196911	0.0014711318123147132	0.0014660831760452996	0.0015069792451643305	0.0015018327545542592	0.001586516864270025	0.001581161774907041	0.04646188985091801	0.04649318365497838	-0.00010733458480538527	-0.00010737873885574567	-0.00010696623352624002	-0.00010701023604853255
0.4370952749383861	0.0013841402184888176	0.0013793393448054579	0.0014383536122108654	0.0014333967559594448	0.0014708515513420356	0.0014658038768734058	0.0015066921550357772	0.0015015466448683444	0.0015862146217481051	0.0015808605525670868	0.046461889891307034	0.04649318369539649	-0.00010677592912888834	-0.00010746349506818298	-0.00010640949504658881	-0.00010709470139419475
0.4397289938505404	0.0013838762722166947	0.0013790763140277755	0.0014380793278497316	0.0014331234168374586	0.001470571069870318	0.0014655243579591818	0.0015064048390357454	0.0015012603100823263	0.0015859121414346113	0.0015805590932381967	0.04646188993235063	0.04649318373646949	-0.00010621963924978273	-0.0001075477695144933	-0.00010585511424532346	-0.00010717868662701857
0.4423785822440318	0.0013836121196252086	0.001378813077646345	0.0014378048290888759	0.0014328498640546147	0.0014702903691552053	0.0014652446205539631	0.001506117298450484	0.0015009737514780606	0.001585609424683703	0.0015802573982699583	0.04646188997405919	0.04649318377820792	-0.00010566571068676422	-0.00010763156318016609	-0.00010530308665673838	-0.00010726219272927384
0.4450441357404687	0.001383347761893528	0.0013785496368362462	0.0014375301171536637	0.0014325760988320561	0.0014700094504497565	0.0014649646659065081	0.0015058295345635939	0.0015006869703347654	0.0015853064728467501	0.0015799554690091812	0.04646189001644419	0.04649318382062333	-0.00010511413890684773	-0.00010771487705935057	-0.00010475340776305853	-0.00010734522069144603
0.44772575053762753	0.0013830832001983755	0.0013782859927701202	0.0014372551932669184	0.001432302122388392	0.0014697283150044292	0.0014646844952629844	0.001505541548656013	0.0015003999679290042	0.0015850032872723203	0.0015796533067998805	0.04646189005951672	0.04649318386372704	-0.00010456491932825385	-0.0001077977121564655	-0.0001042060729984362	-0.00010742777151456773
0.4504235234129248	0.0013828184357139873	0.0013780221466181295	0.0014369800586488792	0.001432027935939656	0.0014694469640670416	0.0014644041098669269	0.0015052533420059737	0.001500112745534643	0.001584699869306132	0.0015793509129832328	0.04646189010328897	0.04649318390753076	-0.00010401804732029785	-0.00010788006948536655	-0.00010366107774800737	-0.00010750984620927495
0.4531375517269096	0.0013825534696121056	0.0013777580995479532	0.0014367047145171943	0.0014317535406993013	0.0014691653988827603	0.0014641235109592293	0.0015049649158889932	0.0014998253044228441	0.001584396220291048	0.0015790482888975678	0.046461890147772314	0.04649318395204594	-0.00010347351820289008	-0.00010796195006862463	-0.00010311841734789162	-0.00010759144579425284
0.4558679334267773	0.0013822883030619466	0.0013774938527247513	0.0014364291620868872	0.0014314789378781629	0.0014688836206940689	0.001463842699778111	0.0015046762715778404	0.001499537645862029	0.0015840923415670356	0.0015787454358783303	0.04646189019297898	0.04649318399728501	-0.00010293132724897847	-0.00010804335493819206	-0.0001025780870870241	-0.00010767257129817853
0.45861476704990445	0.0013820229372301831	0.0013772294073111505	0.001436153402570339	0.0014312041286844441	0.0014686016307407484	0.0014635616775590988	0.0015043874103425159	0.0014992497711178614	0.0015837882344711493	0.0015784423552580612	0.046461890238920917	0.046493184043259854	-0.00010239146968471502	-0.00010812428513556904	-0.00010204008220821015	-0.00010775322375894403
0.4613781517274047	0.0013817573732809176	0.001376964764467215	0.0014358774371772585	0.001430929114323685	0.0014683194302598482	0.0014632804455349962	0.0015040983334502218	0.001498961681453216	0.0015834839003374978	0.0015781390483663666	0.04646189028561059	0.04649318408998308	-0.00010185394068873421	-0.00010820474171002736	-0.00010150439790646004	-0.00010783340422210186
0.4641581871877068	0.0013814916123756694	0.001376699925350436	0.0014356012671146723	0.001430653895998752	0.0014680370204856739	0.0014629990049358737	0.0015038090421653507	0.0014986733781281673	0.0015831793404972323	0.0015778355165299047	0.04646189033306059	0.04649318413746748	-0.00010131873539420688	-0.00010828472571949854	-0.00010097102933154245	-0.0001079131137418643
0.4669549737601532	0.0013812256556733455	0.001376434891115701	0.0014353248935868913	0.0014303784749098065	0.0014677544026497553	0.0014627173569890344	0.0015035195377494511	0.001498384862399955	0.0015828745562785098	0.0015775317610723497	0.04646189038128394	0.0464931841857253	-0.00010078584889039455	-0.00010836423823212815	-0.00010043997158981632	-0.00010799235338310176
0.46976861237862133	0.0013809595043302195	0.0013761696629152722	0.0014350483177954902	0.001430102852254282	0.0014674715779808237	0.0014624355029189925	0.0015032298214612053	0.0014980961355229635	0.0015825695490064714	0.001577227783314369	0.04646189043029361	0.046493184234770134	-0.00010025527622009589	-0.00010844328032239003	-9.991121974101125e-05	-0.0001080711242164023
0.4725992045851658	0.0013806931594999214	0.0013759042418987786	0.0014347715409392973	0.0014298270292268755	0.0014671885477048026	0.0014621534439474644	0.001502939894556419	0.0014978071987487099	0.0015822643200032285	0.0015769235845736122	0.046461890480102824	0.046493184284615255	-9.972701238303294e-05	-0.00010852185307363982	-9.938476880194669e-05	-0.00010814942732123578
0.4754468525336833	0.0013804266223334054	0.0013756386292131826	0.00143449456421436	0.0014295510070195122	0.001466905313044771	0.001461871181293332	0.0015026497582879854	0.0014975180533258075	0.0015819588705878278	0.0015766191661646736	0.046461890530725185	0.04649318433527379	-9.920105233740539e-05	-0.00010859995757933616	-9.88606137480863e-05	-0.00010822726378739711
0.47831165899359906	0.0013801598939789308	0.0013753728260027607	0.0014342173888139262	0.0014292747868213283	0.0014666218752209456	0.0014615887161726249	0.0015023594139058653	0.00149722870049995	0.0015816532020762298	0.0015763145293990713	0.046461890582174495	0.04649318438675997	-9.867739099661543e-05	-0.00010867759493837781	-9.83387495103738e-05	-0.0001083046347101213
0.4811937273535759	0.0013798929755820546	0.0013751068334090966	0.0014339400159284349	0.00142899836981866	0.001466338235450672	0.00146130604979851	0.0015020688626570773	0.0014969391415138966	0.0015813473157812973	0.0015760096755852375	0.0464618906344643	0.046493184439087586	-9.815602323276496e-05	-0.00010875476625837877	-9.781917097867465e-05	-0.00010838154119330312
0.4840931616252451	0.0013796258682855973	0.0013748406525710465	0.0014336624467454824	0.0014287217571950109	0.0014660543949483874	0.0014610231833812573	0.0015017781057856635	0.0014966493776074402	0.0015810412130127587	0.00157570460602848	0.04646189068760921	0.04649318449227059	-9.763694387793231e-05	-0.00010883147265594584	-9.730187300241444e-05	-0.00010845798434933052
0.4870100664469608	0.0013793585732296322	0.0013745742846247295	0.00143338468244981	0.0014284449501310395	0.001465770354925611	0.0014607401181282284	0.0015014871445326752	0.0014963594100173944	0.0015807348950771967	0.0015753993220309701	0.04646189074162405	0.046493184546324104	-9.712014772245148e-05	-0.00010890771525423615	-9.67868503899405e-05	-0.00010853396529786341
0.4899445470875755	0.0013790910915514637	0.0013743077307035057	0.001433106724223282	0.0014281679498045375	0.001465486116590919	0.0014604568552438523	0.00150119598013615	0.0014960692399775693	0.0015804283632780201	0.0015750938248917186	0.046461890796523145	0.04649318460126259	-9.660562951691043e-05	-0.00010898349518417838	-9.627409791007624e-05	-0.00010860948516577817
0.49289670945023945	0.0013788234243856108	0.0013740409919379588	0.0014328285732448692	0.001427890757390412	0.00146520168114993	0.0014601733959296091	0.001500904613831095	0.0014957788687187533	0.001580121618915448	0.0015747881159065547	0.046461890852321365	0.04649318465710089	-9.609338397187361e-05	-0.00010905881358325153	-9.576361029153824e-05	-0.0001086845450870011
0.4958666600762229	0.0013785555728637916	0.001373774069455881	0.0014325502306906308	0.0014276133740606693	0.0014649170498052843	0.001459889741384012	0.0015006130468494677	0.001495488297468697	0.00157981466328649	0.0015744821963681109	0.04646189090903393	0.04649318471385417	-9.558340576057422e-05	-0.0001091336715978164	-9.525538222551755e-05	-0.00010875914620328553
0.4988545061487607	0.001378287538114897	0.0013735069643822484	0.0014322716977336887	0.0014273358009843893	0.0014646322237566196	0.001459605892802583	0.00150032128042015	0.0014951975274520863	0.0015795074976849175	0.0015741760675657916	0.0464618909666767	0.04649318477153855	-9.507568951769296e-05	-0.00010920807038067304	-9.474940836518009e-05	-0.00010883328966387884
0.5018603554969207	0.0013780193212649808	0.001373239677839209	0.0014319929755442179	0.001427058039327714	0.0014643472042005596	0.0014593218513778384	0.0015000293157689363	0.0014949065598905285	0.0015792001234012525	0.0015738697307857623	0.0464618910252654	0.046493184830169204	-9.457022983982988e-05	-0.00010928201109144942	-9.424568332597194e-05	-0.00010890697662457871
0.5048843165994948	0.0013777509234372408	0.0013729722109460643	0.001431714065289424	0.001426780090253826	0.0014640619923306927	0.0014590376182992701	0.0014997371541185106	0.0014946153960025326	0.0015788925417227432	0.0015735631873109266	0.04646189108481549	0.0464931848897624	-9.4067021287364e-05	-0.00010935549489682339	-9.374420168659081e-05	-0.00010898020824778865
0.5079264985889148	0.0013774823457520006	0.0013727045648192528	0.0014314349681335276	0.0014265019549229347	0.0014637765893375536	0.0014587531947533282	0.0014994447966884322	0.0014943240370034923	0.001578584753933347	0.0015732564384209088	0.04646189114534415	0.04649318495033433	-9.356605838428678e-05	-0.00010942852297046723	-9.324495798992971e-05	-0.0001090529857031286
0.5109870112551897	0.001377213589326694	0.0013724367405723314	0.0014311556852377456	0.0014262236344922549	0.001463490996408607	0.0014584685819234015	0.0014991522446951128	0.0014940324841056657	0.0015782767613137106	0.001572949485392032	0.046461891206867785	0.04649318501190183	-9.306733561931235e-05	-0.00010950109649304762	-9.274794674385411e-05	-0.00010912531016754601
0.5140659650498691	0.001376944655275846	0.0013721687393159604	0.0014308762177602738	0.0014259451301159903	0.001463205214728227	0.0014581837809897994	0.0014988594993517999	0.0014937407385181567	0.0015779685651411486	0.0015726423294972994	0.04646189126940284	0.046493185074481795	-9.25708474455722e-05	-0.00010957321665078235	-9.225316242023052e-05	-0.00010919718282292878
0.5171634710900281	0.0013766755447110646	0.0013719005621578918	0.0014305965668562752	0.0014256664429453236	0.0014629192454776883	0.001457898793129743	0.001498566561868565	0.001493448801446905	0.001577660166689633	0.001572334972006384	0.04646189133296654	0.04649318513809161	-9.20765882818364e-05	-0.00010964488463682809	-9.176059945711912e-05	-0.00010926860485849232
0.5202796411622786	0.0013764062587410155	0.0013716322102029458	0.0014303167336778568	0.0014253875741283915	0.0014626330898351396	0.0014576136195173376	0.0014982734334522798	0.0014931566740946595	0.0015773515672297665	0.0015720274141855987	0.04646189139757715	0.04649318520274837	-9.158455251342956e-05	-0.00010971610165078083	-9.127025225899588e-05	-0.00010933957746939171
0.5234145877268029	0.0013761367984714157	0.0013713636845530044	0.0014300367193740616	0.0014251085248102769	0.001462346748975596	0.0014573282613235664	0.0014979801153066046	0.001492864357660971	0.0015770427680287737	0.0015717196572978913	0.04646189146325165	0.04649318526847017	-9.10947344928692e-05	-0.00010978686889884237	-9.078211519791823e-05	-0.00010941010185799849
0.5265684239214125	0.0013758671650050062	0.0013710949863069834	0.0014297565250908396	0.0014248292961329808	0.0014620602240709118	0.0014570427197162614	0.0014976866086319621	0.0014925718533421615	0.0015767337703504693	0.0015714117026028108	0.0464618915300084	0.046493185335274585	-9.060712853950492e-05	-0.0001098571875925991	-9.029618261258143e-05	-0.00010948017923168019
0.5297412635656308	0.001375597359441554	0.0013708261165608355	0.0014294761519710515	0.001424549889235425	0.0014617735162897804	0.0014567569958601062	0.0014973929146255389	0.0014922791623313302	0.0015764245754552623	0.0015711035513565116	0.04646189159786616	0.04649318540318117	-9.012172894010129e-05	-0.00010992705894913302	-8.981244880948425e-05	-0.00010954981080318893
0.5329332211648017	0.001375327382877823	0.0013705570764075208	0.001429195601154437	0.0014242703052534222	0.0014614866267977057	0.0014564710909166039	0.001497099034481252	0.0014919862858183168	0.0015761151846001213	0.0015707952048117197	0.04646189166684312	0.04649318547220785	-8.963852995194643e-05	-0.00010999648419335317	-8.933090806562127e-05	-0.000109618997793548
0.5361444119142209	0.001375057236407564	0.0013702878669369961	0.0014289148737776057	0.0014239905453196644	0.001461199556756989	0.0014561850060440678	0.0014968049693897412	0.0014916932249896936	0.0015758055990385635	0.001570486664217721	0.04646189173695888	0.04649318554237358	-8.915752579935488e-05	-0.00011006546455333277	-8.885155462498573e-05	-0.00010968774142627868
0.5393749517032939	0.0013747869211215103	0.0013700184892362112	0.0014286339709740307	0.0014237106105637184	0.0014609123073267265	0.0014558987423976158	0.00149651072053836	0.0014913999810287606	0.0015754958200206485	0.0015701779308203564	0.046461891808232285	0.046493185613698265	-8.867871067796962e-05	-0.00011013400126486106	-8.837438270323239e-05	-0.0001097560429330624
0.5426249571197181	0.001374516438107343	0.0013697489443890752	0.001428352893874015	0.001423430502111992	0.0014606248796627714	0.0014556123011291349	0.001496216289111143	0.001491106555115508	0.0015751858487929415	0.0015698690058619823	0.046461891880683476	0.046493185686201616	-8.820207875315234e-05	-0.00011020209556822369	-8.789938648579021e-05	-0.00010982390355002147
0.5458945454536906	0.0013742457884497034	0.001369479233476467	0.001428071643604702	0.0014231502210877447	0.001460337274917747	0.0014553256833872922	0.0014959216762888145	0.0014908129484266287	0.0015748756865985236	0.0015695598905814856	0.04646189195433237	0.04649318575990359	-8.772762416123236e-05	-0.00011026974870920192	-8.742656012897254e-05	-0.00010989132451849626
0.5491838347021408	0.0013739749732301564	0.0013692093575762001	0.001427790221290039	0.0014228697686110505	0.0014600494942410074	0.0014550388903174986	0.001495626883248752	0.0014905191621354783	0.0015745653346769532	0.0015692505862142402	0.046461892029199515	0.046493185834824174	-8.72553410099508e-05	-0.00011033696193862852	-8.695589776092083e-05	-0.00010995830708504517
0.5524929435729888	0.0013737039935271982	0.0013689393177630299	0.001427508628050785	0.001422589145798805	0.0014597615387786482	0.0014547519230619155	0.0014953319111649934	0.0014902251974120858	0.001574254794264274	0.001568941093992117	0.04646189210530555	0.04649318591098511	-8.678522337884909e-05	-0.00011040373651227675	-8.648739348141032e-05	-0.00011002485250138916
0.55582199148943	0.0013734328504162268	0.0013686691151086241	0.0014272268650044788	0.0014223083537646967	0.0014594734096734713	0.0014544647827594232	0.0014950367612082043	0.0014899310554231185	0.0015739440665929786	0.001568631415143449	0.04646189218267195	0.04649318598840692	-8.631726532193351e-05	-0.00011047007369319184	-8.602104136484767e-05	-0.00011009096202596602
0.5591710985942444	0.001373161544969536	0.001368398750681558	0.0014269449332654353	0.0014220273936192004	0.0014591851080649819	0.0014541774705456162	0.0014947414345456726	0.0014896367373318788	0.0015736331528920068	0.0015683215508930284	0.0464618922613197	0.046493186067111225	-8.58514608636507e-05	-0.00011053597474580679	-8.55568354561631e-05	-0.0001101566369189344
0.5625403857541326	0.0013728900782563123	0.0013681282255473093	0.0014266628339447396	0.0014217462664695719	0.0014588966350893835	0.0014538899875527992	0.0014944459323413056	0.001489342244298298	0.0015733220543867373	0.0015680115024620973	0.04646189234127132	0.046493186147119905	-8.538780400421664e-05	-0.00011060144094193758	-8.509476977625052e-05	-0.00011022187844772491
0.565929974564078	0.0013726184513426047	0.001367857540768229	0.001426380568150217	0.0014214649734198182	0.0014586079918795455	0.001453602334909953	0.0014941502557555939	0.0014890475774789046	0.001573010772298955	0.0015677012710683166	0.0464618924225484	0.04649318622845568	-8.492628871784036e-05	-0.00011066647355756354	-8.463483831980256e-05	-0.00011028668788398699
0.569339987351735	0.0013723466652913324	0.0013675866974035501	0.0014260981369864413	0.001421183515570707	0.0014583191795650128	0.0014533145137427476	0.0014938544059456245	0.0014887527380268333	0.0015726993078468603	0.0015673908579257754	0.04646189250517405	0.04649318631114069	-8.446690895272391e-05	-0.00011073107387249426	-8.417703505600449e-05	-0.00011035106650314486
0.5727705471818436	0.0013720747211622595	0.0013673156965093604	0.001425815541554707	0.0014209018940197376	0.001458030199271978	0.001453026525173509	0.0014935583840650498	0.001488457727091797	0.0015723876622450398	0.00156708026424496	0.046461892589171334	0.04649318639519843	-8.40096586335326e-05	-0.0001107952431718684	-8.37213539303383e-05	-0.0001104150155860073
0.5762217778606706	0.0013718026200119924	0.0013670445391386018	0.001425532782953029	0.0014206201098611408	0.0014577410521232788	0.0014527383703212225	0.0014932621912640864	0.0014881625458200837	0.0015720758367044625	0.0015667694912327526	0.046461892674563715	0.046493186480651844	-8.355453166042359e-05	-0.00011085898274493244	-8.326778886358355e-05	-0.00011047853641688032
0.5796938039404782	0.001371530362893964	0.0013667732263410546	0.0014252498622761235	0.0014203381641858617	0.0014574517392383812	0.0014524500503015137	0.001492965828689496	0.0014878671953545413	0.0015717638324324631	0.001566458540092414	0.04646189276137462	0.04649318656752517	-8.310152190990627e-05	-0.00011092229388492969	-8.281633375387121e-05	-0.00011054163028534347
0.5831867507240184	0.001371257950858429	0.0013665017591633273	0.0014249667806154052	0.0014200560580815494	0.0014571622617333751	0.0014521615662266387	0.0014926692974845843	0.0014875716768345659	0.001571451650632736	0.0015661474120235712	0.04646189284962904	0.046493186655843025	-8.265062323586925e-05	-0.00011098517788937778	-8.236698247587881e-05	-0.00011060429848436248
0.5867007442690553	0.0013709853849524468	0.0013662301386488506	0.0014246835390589684	0.001419773792632553	0.001456872620720955	0.0014518729192054762	0.0014923725987891774	0.0014872759913960954	0.001571139292505315	0.0015658361082222126	0.04646189293935116	0.04649318674562946	-8.22018294699689e-05	-0.00011104763606062384	-8.191972888210719e-05	-0.00011066654231106643
0.5902359113929144	0.0013707126662198777	0.001365958365837863	0.0014244001386915838	0.0014194913689199024	0.0014565828173104163	0.001451584110343514	0.0014920757337396212	0.0014869801401715932	0.0015708267592465697	0.0015655246298806672	0.04646189303056628	0.04649318683691006	-8.175513442174043e-05	-0.00011110966970429015	-8.147456680368537e-05	-0.00011072836306713629
0.5937923796770596	0.0013704397957013676	0.0013656864417674014	0.0014241165805946815	0.001419208788021302	0.0014562928526076402	0.0014512951407428386	0.0014917787034687633	0.0014866841242900395	0.0015705140520491892	0.0015652129781875987	0.046461893123299965	0.04649318692971061	-8.131053187909743e-05	-0.00011117128012949617	-8.103149004978771e-05	-0.00011078976205730617
0.597370277471697	0.0013701667744343464	0.001365414367471297	0.0014238328658463507	0.0014189260510111255	0.001456002727715091	0.0014510060115021303	0.001491481509105952	0.0014863879448769244	0.001570201172102178	0.0015649011543279983	0.04646189321757838	0.04649318702405653	-8.086801560916457e-05	-0.00011123246864941372	-8.059049240893845e-05	-0.00011085074059002942
0.6009697339004076	0.0013698936034530118	0.0013651421439801604	0.0014235489955213222	0.0014186431589603991	0.001455712443731798	0.0014507167237166473	0.0014911841517770183	0.001486091603054234	0.0015698881205908383	0.001564589159483168	0.04646189331342777	0.04649318711997486	-8.042757935936007e-05	-0.00011129323658148893	-8.015156765003861e-05	-0.00011091129997831128
0.6045908788648067	0.0013696202837883231	0.0013648697723213751	0.001423264970690962	0.0014183601129367975	0.0014554220017533516	0.0014504272784782192	0.0014908866326042687	0.0014857950999404431	0.0015695748986967642	0.0015642769948307131	0.046461893410875206	0.04649318721749224	-7.998921685678506e-05	-0.0001113535852458325	-7.97147095216999e-05	-0.00011097144153771055
0.6082338430492322	0.0013693468164679928	0.0013645972535190893	0.001422980792423262	0.0014180769140046325	0.0014551314028718918	0.001450137676875239	0.0014905889527064772	0.0014854984366505048	0.0015692615075978305	0.0015639646615445326	0.04646189350994818	0.046493187316636334	-7.955292180955587e-05	-0.00011141351596677396	-7.927991175346594e-05	-0.0001110311665878938
0.611898757925461	0.0013690732025164775	0.0013643245885942058	0.001422696461782832	0.001417793563224844	0.0014548406481760996	0.001449847919992651	0.0014902911131988747	0.0014852016142958408	0.001568947948468183	0.00156365216079481	0.046461893610674494	0.04649318741743508	-7.911868790652643e-05	-0.00011147303007136289	-7.884716805608982e-05	-0.00011109047645146974
0.6155857557574533	0.0013687994429549717	0.0013640517785643773	0.0014224119798308921	0.0014175100616549952	0.0014545497387511905	0.001449558008911947	0.0014899931151931421	0.0014849046339843353	0.001568634222478231	0.0015633394937480034	0.04646189371308268	0.0464931875199166	-7.868650881870387e-05	-0.00011153212888970199	-7.841647212208924e-05	-0.00011114937245404466
0.6192949696061266	0.0013685255388013978	0.0013637788244439957	0.0014221273476252626	0.001417226410349261	0.0014542586756789038	0.0014492679447111537	0.0014896949597973993	0.0014846074968203249	0.0015683203307946373	0.0015630266615668377	0.04646189381720108	0.046493187624109936	-7.825637819935949e-05	-0.0001115908137561683	-7.798781762674567e-05	-0.00011120785592538818
0.6230265333341571	0.0013682514910703981	0.0013635057272441836	0.001421842566220355	0.0014169426103584194	0.0014539674600374936	0.0014489777284648242	0.001489396648116198	0.0014843102039045885	0.0015680062745803067	0.0015627136654102927	0.04646189392305986	0.04649318773004488	-7.782828968436184e-05	-0.00011164908600719281	-7.75611982275215e-05	-0.0001112659281971018
0.6267805816108112	0.0013679773007733305	0.0013632324879727918	0.0014215576366671694	0.0014166586627298494	0.0014536760929017248	0.001448687361244037	0.0014890981812505147	0.0014840127563343437	0.0015676920549943824	0.0015624005064336004	0.046461894030688525	0.04649318783775063	-7.740223689226e-05	-0.00011170694698192651	-7.713660756522578e-05	-0.00011132359060439523
0.6305572499168048	0.0013677029689182596	0.0013629591076343862	0.0014212725600132837	0.0014163745685075156	0.0014533845753428648	0.001448396844116379	0.0014887995602977434	0.0014837151552032338	0.0015673776731922372	0.0015620871857882305	0.04646189414011742	0.04649318794725803	-7.697821342661504e-05	-0.00011176439802373928	-7.671403926515219e-05	-0.0001113808444854758
0.634356674549194	0.0013674284965099457	0.0013626855872302442	0.0014209873373028422	0.0014160903287319666	0.001453092908428668	0.0014481061781459444	0.0014885007863516817	0.0014834174016013241	0.0015670631303254584	0.0015617737046218858	0.04646189425137762	0.04649318805859835	-7.655621287405712e-05	-0.00011182144047761078	-7.629348693552473e-05	-0.00011143769118027169
0.6381789926262927	0.001367153884549848	0.001362411927758351	0.0014207019695765596	0.0014158059444403306	0.001452801093223384	0.0014478153643933294	0.0014882018605025357	0.0014831194966150967	0.0015667484275418526	0.001561460064078499	0.046461894364500815	0.04649318817180261	-7.613622880611737e-05	-0.00011187807569129626	-7.587494417063412e-05	-0.00011149413203276337
0.642024342092622	0.0013668791340361059	0.0013621381302133843	0.001420416457871702	0.0014155214166662983	0.0014525091307877349	0.0014475244039156153	0.0014879027838368992	0.0014828214413274345	0.0015664335659854255	0.0015611462652982142	0.046461894479518706	0.04649318828690329	-7.571825478000505e-05	-0.00011193430501560409	-7.545840454939445e-05	-0.00011155016838892973
0.6458928617238878	0.001366604245963544	0.0013618641955867174	0.00142013080322209	0.001415236746440128	0.0014522170221789208	0.0014472332977663747	0.001487603557437758	0.0014825232368176249	0.0015661185467963858	0.0015608323094173909	0.046461894596464	0.04649318840393264	-7.53022843374418e-05	-0.0001119901298028414	-7.504386163581511e-05	-0.00011160580159608191
0.6497846911319898	0.0013663292213236611	0.0013615901248664104	0.00141984500665809	0.001414951934788635	0.0014519247684506092	0.0014469420469956588	0.0014873041823844802	0.0014822248841613495	0.0015658033711111327	0.0015605181975685927	0.04646189471537003	0.04649318852292385	-7.488831100754823e-05	-0.00011204555140914563	-7.463130898127668e-05	-0.0001116610330061385
0.6536999707700591	0.001366054061104619	0.0013613159190371978	0.0014195590692066002	0.0014146669827351786	0.0014516323706529222	0.001446650652649986	0.0014870046597528022	0.0014819263844306715	0.0015654880400622455	0.0015602039308805764	0.0464618948362704	0.0464931886439111	-7.447632830526185e-05	-0.00011210057119176442	-7.422074012278235e-05	-0.00011171586397135114
0.6576388419375281	0.0013657787662912516	0.0013610415790804972	0.001419272991891062	0.001414381891299673	0.001451339829832446	0.001446359115772351	0.0014867049906148397	0.0014816277386940446	0.0015651725547784906	0.0015598895104782986	0.046461894959199564	0.04649318876692838	-7.406632973241956e-05	-0.00011215519051044343	-7.381214858467877e-05	-0.00011177029584708009
0.661601446785229	0.0013655033378650416	0.0013607671059743872	0.0014189867757314345	0.0014140966614985626	0.0014510471470322076	0.0014460674374022007	0.0014864051760390617	0.0014813289480162895	0.0015648569163847978	0.0015595749374828916	0.046461895084192434	0.04649318889201101	-7.365830877895108e-05	-0.00011220941072764834	-7.340552787910015e-05	-0.00011182432999085057
0.6655879283205246	0.0013652277768041305	0.001360492500693617	0.0014187004217442055	0.0014138112943448324	0.0014507543232916843	0.001445775618575446	0.0014861052170903016	0.0014810300134586033	0.001564541126002271	0.0015592602130116756	0.04646189521128446	0.04649318901919438	-7.325225892193532e-05	-0.00011226323320645548	-7.300087150560741e-05	-0.00011187796776124248
0.6695984304124688	0.0013649520840833056	0.0013602177642095918	0.0014184139309423773	0.0014135257908479927	0.0014504613596467892	0.0014454836603244442	0.0014858051148297434	0.001480730936078545	0.001564225184748171	0.0015589453381781406	0.04646189534051212	0.04649318914851506	-7.284817362770979e-05	-0.00011231665931377144	-7.259817295288129e-05	-0.00011193121052038846
0.6736330977969988	0.0013646762606739958	0.0013599428974903724	0.0014181273043354639	0.0014132401520140796	0.0014501682571298688	0.0014451915636779992	0.0014855048703149166	0.0014804317169300333	0.0015639090937359151	0.0015586303140919452	0.04646189547191198	0.04649318928000923	-7.244604635067708e-05	-0.00011236969041683587	-7.21974256977509e-05	-0.0001119840596307542
0.6776920760821589	0.001364400307544272	0.0013596679015006712	0.001417840542929489	0.0014129543788456496	0.0014498750167697009	0.0014448993296613591	0.001485204484599697	0.001480132357063345	0.0015635928540750734	0.0015583151418589152	0.04646189560552174	0.04649318941371493	-7.204587053510902e-05	-0.00011242232788538642	-7.179862320702557e-05	-0.00011203651645746993
0.6817755117533548	0.0013641242256588356	0.0013593927772018435	0.0014175536477269767	0.0014126684723417718	0.001449581639591485	0.0014446069592962043	0.0014849039587342943	0.0014798328575251027	0.001563276466871359	0.0015579998225810304	0.046461895741379586	0.046493189549670084	-7.164763961439724e-05	-0.00011247457309015996	-7.140175893680101e-05	-0.00011208858236683161
0.6858835521786408	0.001363848015979023	0.0013591175255518912	0.0014172666197269546	0.0014123824334980304	0.001449288126616846	0.0014443144536006535	0.0014846032937652568	0.0014795332193582812	0.0015629599332266308	0.0015576843573564313	0.04646189587952397	0.046493189687913807	-7.125134701210789e-05	-0.00011252642740366969	-7.100682633306987e-05	-0.00011214025872624545
0.6900163456140378	0.0013635716794627955	0.0013588421475054535	0.0014169794599249433	0.0014120962633065162	0.0014489944788638226	0.001444021813589252	0.0014843024907354606	0.0014792334436021948	0.0015626432542388826	0.0015573687472794058	0.046461896019994696	0.04649318982848527	-7.085698614331393e-05	-0.00011257789220114889	-7.061381883344264e-05	-0.00011219154690639277
0.6941740412088835	0.0013632952170647347	0.0013585666440138005	0.0014166921693129525	0.0014118099627558193	0.001448700697346863	0.0014437290402729663	0.0014840015506841044	0.0014789335312924935	0.0015623264310022386	0.0015570529934403855	0.04646189616283174	0.04649318997142507	-7.04645504131518e-05	-0.0001126289688578308	-7.022272986570433e-05	-0.00011224244827762186
0.6983567890112157	0.0013630186297360466	0.0013582910160248388	0.0014164047488794843	0.0014115235328310356	0.0014484067830768303	0.0014434361346591913	0.001483700474646714	0.0014786334834611663	0.0015620094646069584	0.001556737096925949	0.04646189630807607	0.046493190116773664	-7.007403321809824e-05	-0.00011267965875022545	-6.983355284906345e-05	-0.00011229296421189083
0.702564739973187	0.0013627419184245508	0.0013580152644831012	0.0014161171996095229	0.0014112369745137552	0.00144811273706099	0.0014431430977517351	0.0014833992636551312	0.0014783333011365318	0.001561692356139423	0.001556421058818811	0.04646189645576926	0.04649319026457291	-6.96854279474135e-05	-0.00011272996325734086	-6.944628119548435e-05	-0.00011234309608371129
0.7067980459565127	0.0013624650840746801	0.001357739390329744	0.001415829522484533	0.00141095028878206	0.0014478185603030093	0.0014428499305508204	0.0014830979187375123	0.0014780329853432343	0.0015613751066821356	0.001556104880197821	0.04646189660595381	0.04649319041486526	-6.929872798147607e-05	-0.0001127798837580185	-6.906090830799405e-05	-0.00011239284526659565
0.7110568597379514	0.0013621881276274818	0.0013574633945025506	0.001415541718482463	0.0014106634766105283	0.0014475242538029595	0.001442556634053087	0.0014827964409183303	0.0014777325371022492	0.0015610577173137234	0.0015557885621379653	0.04646189675867233	0.04649319056769367	-6.891392669386431e-05	-0.00011282942163254317	-6.867742758284723e-05	-0.00011244221313649883
0.7153413350148182	0.001361911050020608	0.0013571872779359212	0.001415253788577733	0.0014103765389702223	0.0014472298185573052	0.0014422632092515797	0.0014824948312183652	0.0014774319574308694	0.0015607401891089255	0.0015554721057103563	0.04646189691396938	0.046493190723102165	-6.853101745135648e-05	-0.00011287857826253189	-6.829583240980375e-05	-0.00011249120107037491
0.7196516264105322	0.0013616338521883192	0.0013569110415608753	0.0014149657337412397	0.0014100894768286926	0.0014469352555589081	0.0014419696571357523	0.0014821930906547052	0.00147713124734271	0.0015604225231385979	0.0015551555119822345	0.04646189707188913	0.046493190881134974	-6.814999361440255e-05	-0.00011292735503115603	-6.791611617193438e-05	-0.00011253981044628825
0.7239878894801961	0.0013613565350614738	0.0013566346863050432	0.0014146775549403457	0.0014098022911499682	0.0014466405657970161	0.0014416759786914587	0.0014818912202407388	0.0014768304078476993	0.0015601047204697018	0.001554838782016961	0.04646189723247684	0.04649319104183826	-6.777084853665238e-05	-0.0001129757533209208	-6.753827224567632e-05	-0.00011258804264224764
0.7283502807162107	0.0013610790995675413	0.0013563582130926768	0.0014143892531388912	0.0014095149828945678	0.0014463457502572766	0.0014413821749009632	0.0014815892209861655	0.0014765294399520885	0.0015597867821653172	0.0015545219168740265	0.04646189739577882	0.046493191205257745	-6.739357556601044e-05	-0.00011302377451527512	-6.71622940019434e-05	-0.0001126358990371501
0.7327389575539218	0.0013608015466305844	0.0013560816228446338	0.0014141008292971786	0.0014092275530194838	0.0014460508099217188	0.0014410882467429246	0.0014812870938969807	0.0014762283446584357	0.0015594687092846248	0.0015542049176090363	0.04646189756184233	0.0464931913714401	-6.701816804616234e-05	-0.00011307142000027692	-6.678817480704202e-05	-0.00011268338101177999
0.7371540783773028	0.0013605238771712633	0.0013558049164783819	0.0014138122843719752	0.0014089400024781867	0.0014457557457687577	0.001440794195192401	0.0014809848399754766	0.0014759271229656129	0.0015591505028829087	0.0015538877852737149	0.04646189773071489	0.04649319154043427	-6.664461931479848e-05	-0.00011311869116065187	-6.641590802156094e-05	-0.0001127304899464221
0.74159580252467	0.0013602460921068394	0.0013555280949079998	0.0014135236193165157	0.0014086523322206265	0.0014454605587731965	0.0014405000212208503	0.0014806824602202474	0.0014756257758688025	0.0015588321640115624	0.0015535705209159046	0.04646189790244526	0.04649319171228808	-6.627292270500185e-05	-0.0001131655893819028	-6.604548700167578e-05	-0.00011277722722180528
0.746064290294433	0.0013599681923511676	0.0013552511590441733	0.0014132348350804967	0.0014083645431932268	0.0014451652499062218	0.0014402057257961252	0.001480379955626182	0.001475324304359496	0.0015585136937180783	0.0015532531255795638	0.0464618980770831	0.0464931918870513	-6.590307154613617e-05	-0.00011321211605030967	-6.567690509942659e-05	-0.00011282359421949106
0.7505597029508803	0.0013596901788146976	0.0013549741097941942	0.0014129459326100782	0.0014080766363388866	0.0014448698201354022	0.0014399113098824748	0.0014800773271844653	0.0014750227094254933	0.0015581950930460527	0.0015529356003047658	0.04646189825467876	0.046493192064774314	-6.553505916356839e-05	-0.00011325827255259657	-6.531015566318965e-05	-0.00011286959232148508
0.7550822027299987	0.0013594120524044737	0.0013546969480619604	0.00141265691284788	0.0014077886125969774	0.0014445742704246888	0.001439616774440541	0.0014797745758825755	0.0014747209920509003	0.0015578763630351802	0.001552617946127696	0.0464618984352834	0.04649319224550852	-6.516887887947354e-05	-0.0001133040602762092	-6.49452320379551e-05	-0.00011291522291029255
0.7596319528453285	0.0013591338140241304	0.0013544196747479723	0.0014123677767329808	0.0014075004729033416	0.0014442786017344106	0.0014393221204273587	0.0014794717027042826	0.0014744191532161282	0.0015575575047212537	0.0015523001640806516	0.046461898618949136	0.046493192429306454	-6.480452401294579e-05	-0.0001133494806086488	-6.458212756579873e-05	-0.0001129604873684742
0.7642091174938536	0.0013588554645738954	0.0013541422907493352	0.00141207852520092	0.0014072122181902947	0.0014439828150212787	0.0014390273487963547	0.0014791687086296507	0.0014741171938978928	0.001557238519136166	0.0015519822551920421	0.046461898805729214	0.046493192616220515	-6.444198787958211e-05	-0.00011339453493636187	-6.422083558532687e-05	-0.00011300538707820218
0.7688138618619275	0.0013585770049505922	0.0013538647969597618	0.0014117891591836995	0.0014069238493866266	0.0014436869112383875	0.001438732460497353	0.0014788655946350398	0.0014738151150692207	0.001556919407307912	0.001551664220486393	0.04646189899567796	0.046493192806305754	-6.408126379353618e-05	-0.00011343922464734923	-6.386134943359156e-05	-0.00011304992342253684
0.7734463521312342	0.00135829843604763	0.0013535871942695627	0.0014114996796097754	0.0014066353674175936	0.0014433908913352056	0.0014384374564765635	0.001478562361693096	0.0014735129176994357	0.0015566001702605786	0.0015513460609843342	0.046461899188849874	0.04649319299961637	-6.372234506651919e-05	-0.00011348355112894559	-6.350366244525785e-05	-0.0001130940977840944
0.7781067554847866	0.0013580197587550172	0.0013533094835656591	0.0014112100874040694	0.0014063467732049301	0.0014430947562575885	0.0014381423376765953	0.001478259010772765	0.001473210602754175	0.00155628080901436	0.0015510277777026165	0.046461899385301056	0.04649319319620856	-6.336522500863251e-05	-0.0001135275157683191	-6.31477679533532e-05	-0.00011313791154499153
0.7827952401129585	0.0013577409739593494	0.0013530316657315714	0.0014109203834879584	0.0014060580676668378	0.0014427985069477664	0.0014378471050364465	0.0014779555428392815	0.0014729081711953769	0.0015559613245855427	0.0015507093716540972	0.0464618995850888	0.04649319339613968	-6.300989692933912e-05	-0.00011357111995380365	-6.27936592902667e-05	-0.0001131813660890657
0.7875119752195561	0.0013574620825438138	0.0013527537416474238	0.0014106305687792782	0.0014057692517179894	0.0014425021443443505	0.0014375517594915055	0.001477651958854171	0.0014726056239812832	0.0015556417179865129	0.0015503908438477445	0.04646189978827066	0.046493193599467554	-6.265635413627013e-05	-0.00011361436507195677	-6.244132978672212e-05	-0.0001132244627981005
0.792257131027923	0.0013571830853881944	0.001352475712189948	0.001410340644192329	0.001405480326269534	0.001442205669382336	0.0014372563019735601	0.0014773482597752572	0.0014723029620664465	0.00155532199022576	0.001550072195288644	0.04646189999490573	0.04649319380625113	-6.230458993697341e-05	-0.00011365725251000214	-6.209077277297137e-05	-0.00011326720305415705
0.7970308787870847	0.0013569039833688644	0.0013521975782324791	0.0014100506106378677	0.0014051912922290913	0.0014419090829930958	0.0014369607334107878	0.0014770444465566541	0.0014720001864017235	0.0015550021423078701	0.0015497534269779925	0.04646190020505421	0.04649319401655034	-6.19545976382474e-05	-0.00011369978365388667	-6.174198157929411e-05	-0.00011330958823940751
0.8018333907779276	0.0013566247773587978	0.00135191934064496	0.00140976046902312	0.001404902150500757	0.001441612386104393	0.0014366650547277635	0.0014767405201487776	0.0014716972979342813	0.0015546821752335386	0.0015494345399131042	0.046461900418776896	0.04649319423042655	-6.160637054755669e-05	-0.00011374195989027891	-6.139494953580349e-05	-0.00011335161973502483
0.8066648403194178	0.0013563454682275558	0.0013516410002939385	0.0014094702202517662	0.0014046129019851	0.0014413155796403647	0.0014363692668454572	0.001476436481498332	0.0014713942976075942	0.0015543620899995541	0.001549115535087407	0.04646190063613624	0.046493194447942254	-6.125990197264342e-05	-0.0001137837826052368	-6.104966997283467e-05	-0.00011339329892195993
0.8115254017748545	0.0013560660568413046	0.0013513625580425762	0.0014091798652239593	0.001404323547579171	0.0014410186645215422	0.0014360733706812402	0.001476132331548327	0.0014710911863614507	0.0015540418875988195	0.0015487964134904518	0.046461900857195176	0.046493194669159944	-6.0915185221610546e-05	-0.00011382525318343051	-6.070613622202736e-05	-0.00011343462718077513
0.8164152505581643	0.0013557865440628006	0.0013510840147506363	0.0014088894048363096	0.0014040340881764904	0.0014407216416648363	0.001435777367148876	0.0014758280712380647	0.0014707879651319447	0.001553721569020335	0.0015484771761078997	0.0464619010820186	0.04649319489414449	-6.0572213604115355e-05	-0.00011386637301008529	-6.03643416157984e-05	-0.00011347560589181072
0.8213345631402307	0.001355506930751406	0.0013508053712745004	0.001408598839981903	0.0014037445246670654	0.0014404245119835517	0.0014354812571585355	0.0014755237015031547	0.0014704846348514908	0.0015534011352492168	0.0015481578239215424	0.04646190131067125	0.046493195122961184	-6.023098043050901e-05	-0.00011390714346853903	-6.0024279487452814e-05	-0.0001135162364335196
0.8262835170552626	0.0013552272177630809	0.00135052662846716	0.0014083081715502899	0.0014034548579373812	0.0014401272763873802	0.0014351850416167884	0.0014752192232755062	0.0014701811964488165	0.0015530805872666863	0.0015478383579092905	0.04646190154322022	0.04649319535567735	-5.989147901394598e-05	-0.0001139475659430178	-5.9685943173154454e-05	-0.00011355652018568696
0.8312622909072027	0.0013549474059503855	0.0013502477871782177	0.0014080174004274888	0.001403165088870403	0.001439829935782403	0.0014348887214266058	0.0014749146374833306	0.0014698776508489623	0.0015527599260500746	0.0015475187790451746	0.04646190177973333	0.04649319559236045	-5.9553702668635466e-05	-0.0001139876418158603	-5.934932601003862e-05	-0.00011359645852565547
0.8362710643761712	0.0013546674961624904	0.0013499688482538992	0.001407726527495997	0.001402875218345587	0.0014395324910711001	0.0014345922974873713	0.0014746099450511515	0.001469573998973295	0.0015524391525728338	0.0015471990882993626	0.04646190202027963	0.046493195833079565	-5.9217644710923834e-05	-0.00011402737246785088	-5.901442133718349e-05	-0.00011363605282921352
0.8413100182249524	0.0013543874892451718	0.0013496898125370468	0.001407435553634786	0.0014025852472388757	0.0014392349431523472	0.0014342957706948763	0.0014743051468998018	0.0014692702417395025	0.0015521182678045302	0.0015468792866381476	0.04646190226492947	0.04649319607790505	-5.88832984611265e-05	-0.0001140667592815503	-5.868122249808039e-05	-0.00011367530447453644
0.8463793343055166	0.0013541073860408065	0.0013494106808671158	0.0014071444797192966	0.001402295176422692	0.0014389372929214104	0.0014339991419413138	0.0014740002439464165	0.0014689663800615878	0.0015517972727108421	0.0015465593750239486	0.046461902513754205	0.04649319632690849	-5.855065724105768e-05	-0.0001141058036356335	-5.834972283735862e-05	-0.00011371421483558075
0.8514791955655843	0.0013538271873883977	0.001349131454080199	0.0014068533066214624	0.001402005006765966	0.001438639541269971	0.0014337024121153054	0.00147369523710446	0.0014686624148498965	0.0015514761682535844	0.001546239354415335	0.04646190276682681	0.046493196580162814	-5.821971437605655e-05	-0.0001141445069086644	-5.8019915703338976e-05	-0.00011375278528619193
0.8566097860552276	0.0013535468941235495	0.001348852133009002	0.0014065620352096892	0.0014017147391341097	0.001438341689086102	0.0014334055821018758	0.0014733901272837016	0.0014683583470110897	0.001551154955390685	0.0015459192257670001	0.04646190302422077	0.046493196837741536	-5.789046319579216e-05	-0.00011418287047959552	-5.7691794448505584e-05	-0.00011379101720032647
0.861771290933513	0.0013532665070784893	0.0013485727184828658	0.0014062706663488735	0.001401424374389039	0.0014380437372542895	0.0014331086527824767	0.0014730849153902377	0.0014680541774481702	0.001550833635076206	0.0015455989900297871	0.046461903286012136	0.046493197099720954	-5.7562897033014426e-05	-0.00011422089572465932	-5.73653524284512e-05	-0.00011382891194966493
0.8669638964751838	0.0013529860270820602	0.0013482932113277584	0.0014059792009003958	0.0014011339133891668	0.0014377456866554255	0.0014328116250349762	0.0014727796023264828	0.0014677499070604708	0.0015505122082603378	0.001545278648150679	0.04646190355227719	0.04649319736617704	-5.723700922471986e-05	-0.00011425858401947764	-5.704058300318171e-05	-0.00011386647090522173
0.8721877900773816	0.0013527054549597294	0.001348013612366284	0.001405687639722131	0.0014008433569894106	0.0014374475381668172	0.0014325144997336713	0.0014724741889911809	0.0014674455367436666	0.001550190675889408	0.0015449582010728091	0.04646190382309395	0.04649319763718864	-5.6912793112318116e-05	-0.00011429593673834004	-5.6717479536727566e-05	-0.00011390369543623491
0.877443160266411	0.0013524247915335892	0.001347733922417684	0.0014053959836684473	0.0014005527060411951	0.0014371492926621868	0.0014322172777492862	0.0014721686762794054	0.0014671410673897736	0.0015498690389058824	0.0015446376497354629	0.04646190409854204	0.04649319791283439	-5.659024204149321e-05	-0.0001143329552534822	-5.639603539783766e-05	-0.00011394058691061026
0.8827301967045416	0.001352144037622363	0.001347454142297841	0.0014051042335902141	0.0014002619613924568	0.0014368509510116804	0.0014319199599489795	0.001471863065082566	0.001466836499887158	0.0015495472982483727	0.001544316995074084	0.04646190437870208	0.046493198193195945	-5.626934936356354e-05	-0.00011436964093747282	-5.607624396061772e-05	-0.00011397714669592052
0.8880490901968541	0.0013518631940413997	0.0013471742728192767	0.0014048123903347954	0.0013999711238876398	0.001436552514081859	0.0014316225471963395	0.001471557356288403	0.0014665318351205273	0.00154922545485163	0.001543996238020268	0.046461904663656614	0.046493198478354945	-5.595010843503778e-05	-0.00011440599516082672	-5.575809860425274e-05	-0.00011401337615823959
0.8934000326981257	0.001351582261602689	0.0013468943147911638	0.0014045204547460646	0.0013996801943677091	0.0014362539827357163	0.0014313250403513978	0.0014712515507810018	0.0014662270739709488	0.001548903509646561	0.0015436753795017798	0.04646190495348919	0.04649319876839578	-5.563251261717084e-05	-0.00011444201929156073	-5.544159271289595e-05	-0.0001140492766606438
0.8987832173197573	0.0013513012411148573	0.0013466142690193243	0.0014042284276644028	0.00139938917367015	0.0014359553578326754	0.0014310274402706286	0.0014709456494407921	0.001465922217315845	0.0015485814635602252	0.0015433544204425502	0.04646190524828528	0.04649319906340331	-5.5316555277490354e-05	-0.00011447771469708101	-5.51267196766958e-05	-0.0001140848495659319
0.904198838336744	0.001351020133383175	0.0013463341363062352	0.0014039363099267051	0.0013990980626289735	0.0014356566402285954	0.0014307297478069532	0.0014706396531445533	0.0014656172660290014	0.0015482593175158432	0.001543033361762684	0.0464619055481311	0.046493199363464424	-5.500222978918612e-05	-0.00011451308274273986	-5.481347289176819e-05	-0.00011412009623484876
0.9096470911946843	0.0013507389392095604	0.0013460539174510332	0.0014036441023663837	0.0013988068620747194	0.0014353578307757745	0.0014304319638097458	0.0014703335627654192	0.0014653122209805699	0.0015479370724328003	0.001542712204378463	0.04646190585311507	0.046493199668667363	-5.4689529532636616e-05	-0.00011454812479377852	-5.450184576102912e-05	-0.00011415501802775063
0.915128172516836	0.001350457659392575	0.0013457736132495104	0.0014033518058133654	0.001398515572834454	0.001435058930322948	0.0014301340891248284	0.0014700273791728746	0.0014650070830370659	0.0015476147292266427	0.0015423909492023437	0.04646190616332695	0.046493199979102215	-5.437844789371593e-05	-0.00011458284221194104	-5.419183169316777e-05	-0.00011418961630194069
0.9206422801112097	0.0013501762947274454	0.0013454932244941346	0.0014030594210941113	0.0013982241957317912	0.001434759939715309	0.0014298361245944934	0.0014697211032327765	0.0014647018530613897	0.0015472922888091004	0.0015420695971429784	0.046461906478858395	0.04649320029486017	-5.406897826537582e-05	-0.00011461723635775023	-5.388342410383995e-05	-0.00011422389241322328
0.9261896129777101	0.0013498948460060477	0.0013452127519740357	0.0014027669490316037	0.0013979327315868763	0.0014344608597944928	0.0014295380710574886	0.0014694147358073396	0.001464396531912811	0.0015469697520880718	0.0015417481491052016	0.04646190679980223	0.04649320061603447	-5.376111404784001e-05	-0.00011465130859045214	-5.357661641586242e-05	-0.00011425784771612602
0.931770371315315	0.0013496133140169292	0.0013449321964750251	0.0014024743904453667	0.0013976411812164095	0.0014341616913986007	0.0014292399293490382	0.0014691082777551585	0.001464091120446993	0.0015466471199676473	0.0015414266059900527	0.04646190712625307	0.046493200942719734	-5.345484864854866e-05	-0.00011468506026734993	-5.327140205926839e-05	-0.0001142914835632336
0.9373847565293029	0.0013493316995452963	0.001344651558779587	0.0014021817461514546	0.0013973495454336331	0.0014338624353621857	0.0014289417003008318	0.0014688017299311956	0.0014637856195159782	0.0015463243933480973	0.0015411049686947632	0.046461907458307306	0.04649320127501245	-5.3150175482380435e-05	-0.00011471849274380386	-5.296777447152956e-05	-0.00011432480130529887
0.9430329712385201	0.0013490500033730363	0.0013443708396668954	0.0014018890169624734	0.0013970578250483523	0.0014335630925162764	0.0014286433847410462	0.0014684950931868035	0.0014634800299682118	0.0015460015731258944	0.0015407832381127797	0.046461907796062955	0.04649320161301073	-5.284708797151372e-05	-0.00011475160737189904	-5.26657270974451e-05	-0.00011435780228979953
0.9487152192826929	0.00134876822627871	0.0013440900399128112	0.001401596203687575	0.0013967660208669306	0.0014332636636883707	0.0014283449834943387	0.0014681883683697193	0.0014631743526485356	0.0015456786601937072	0.0015404614151337584	0.04646190813962001	0.046493201956814396	-5.2545579547286225e-05	-0.00011478440550477531	-5.236525339084863e-05	-0.00011439048786521244
0.9544317057297852	0.0013484863690375554	0.0013438091602898836	0.0014013033071324603	0.0013964741336922918	0.0014329641497024368	0.001428046497381851	0.0014678815563240665	0.0014628685883981906	0.0015453556554404053	0.0015401395006435688	0.046461908489079495	0.04649320230652498	-5.2245643648266005e-05	-0.00011481688849102056	-5.206634681292899e-05	-0.00011442285937557362
0.9601826368833979	0.0013482044324215066	0.0013435282015673686	0.0014010103280993962	0.0013961821643239387	0.0014326645513789353	0.0014277479272212271	0.0014675746578903758	0.001462562738054837	0.0015450325597510773	0.0015398174955243127	0.04646190884454535	0.04649320266224609	-5.194727372165309e-05	-0.0001148490576776684	-5.176900083324332e-05	-0.00011445491816314268
0.9659682202902156	0.0013479224171991813	0.0013432471645112183	0.0014007172673872082	0.001395890113557944	0.0014323648695348061	0.0014274492738266043	0.0014672676739055735	0.0014622568024525435	0.0015447093740070226	0.001539495400654314	0.046461909206122226	0.04649320302408258	-5.1650463223903986e-05	-0.00011488091441097525	-5.147320893081342e-05	-0.0001144866655697907
0.9717886647474951	0.001347640324135897	0.0013429660498840957	0.0014004241257912918	0.0013955979821869613	0.0014320651049834847	0.0014271505380086254	0.0014669606052029975	0.0014619507824218017	0.001544386099085764	0.001539173216908135	0.04646190957391776	0.04649320339214236	-5.135520561982965e-05	-0.00011491246003342281	-5.117896459282123e-05	-0.00011451810293311437
0.9776441803106027	0.001347358153993674	0.0013426848584453775	0.0014001309041036195	0.001395305771000234	0.0014317652585349061	0.0014268517205744467	0.001466653452612401	0.0014616446787895307	0.0015440627358610556	0.0015388509451565798	0.04646190994804029	0.04649320376653347	-5.106149438327545e-05	-0.00011494369588560538	-5.0886261315497006e-05	-0.00011454923158926711
0.9835349783005937	0.0013470759075312408	0.001342403590951161	0.0013998376031127435	0.0013950134807835975	0.0014314653309955103	0.0014265528223277404	0.0014663462169599581	0.0014613384923790845	0.0015437392852028875	0.0015385285862667027	0.04646191032860107	0.046493204147367594	-5.076932299784287e-05	-0.0001149746233063409	-5.059509260481321e-05	-0.00011458005287240391
0.9894612713118381	0.0013467935855040383	0.0013421222481542667	0.001399544223603803	0.0013947211123194843	0.0014311653231682468	0.0014262538440687007	0.0014660388990682704	0.0014610322240102543	0.0015434157479774899	0.0015382061411018109	0.046461910715712845	0.04649320453475735	-5.047868495676455e-05	-0.00011500524363267095	-5.0305451976415116e-05	-0.00011461056811512549
0.9954232732196957	0.001346511188664223	0.0013418408308042422	0.001399250766358525	0.001394428666386928	0.001430865235852579	0.0014259547865940467	0.0014657314997563676	0.0014607258744992735	0.001543092125047339	0.001537883610521469	0.04646191110949053	0.046493204928817755	-5.0189573762793316e-05	-0.000115035558198473	-5.0017332955204497e-05	-0.0001146407786464243
1.0014211991882311	0.0013462287177606813	0.001341559339647376	0.00139895723215524	0.0013941361437615767	0.001430565069844496	0.0014256556506970373	0.0014654240198397246	0.0014604194446588325	0.001542768417271172	0.001537560995381516	0.04646191151005074	0.04649320532966588	-4.990198292852133e-05	-0.00011506556833490444	-4.973072907613063e-05	-0.0001146706857931834
1.0074552656779823	0.0013459461735390258	0.0013412777754266947	0.00139866362176888	0.0013938435452156915	0.001430264825936515	0.0014253564371674687	0.0014651164601302592	0.001460112935298075	0.0015424446255039833	0.0015372382965340606	0.0464619119175129	0.04649320573742036	-4.961590597729604e-05	-0.00011509527537206798	-4.944563388477319e-05	-0.00011470029088089806
1.013525690453769	0.0013456635567416044	0.0013409961388819716	0.001398369935970985	0.0013935508715181538	0.001429964504917685	0.0014250571467916825	0.0014648088214363388	0.0014598063472226093	0.0015421207505970352	0.0015369155148274923	0.04646191233199762	0.046493206152202725	-4.933133644231813e-05	-0.0001151246806365136	-4.916204093649568e-05	-0.0001147295952313443
1.0196326925925556	0.001345380868107512	0.0013407144307497373	0.001398076175529717	0.0013932581234344782	0.0014296641075736017	0.0014247577803525784	0.001464501104562795	0.0014594996812345182	0.0015417967933978717	0.0015365926511064951	0.04646191275362803	0.04649320657413604	-4.9048267867529693e-05	-0.00011515378545240429	-4.887994379737526e-05	-0.00011475860016441075
1.0257764924913542	0.0013450981083725862	0.0013404326517632776	0.001397782341209855	0.0013929653017268086	0.0014293636346864036	0.0014244583386296109	0.0014641933103109205	0.0014591929381323576	0.0015414727547503131	0.001536269706212041	0.0464619131825302	0.04649320700334612	-4.876669380794729e-05	-0.00011518259114218221	-4.8599336044577446e-05	-0.00011478730699782114
1.0319573118751795	0.001344815278269422	0.0013401508026526462	0.0013974884337728114	0.0013926724071539325	0.001429063087034787	0.001424158822398804	0.001463885439478482	0.00145888611871117	0.0015411486354944747	0.0015359466809814096	0.046461913618831306	0.04649320743996051	-4.848660782917624e-05	-0.00011521109902462578	-4.8320211265787116e-05	-0.00011481571704596849
1.0381753738050519	0.0013445323785273734	0.0013398688841446673	0.0013971944539766322	0.001392379440471284	0.001428762465394008	0.0014238592324327531	0.0014635774928597244	0.0014585792237624877	0.001540824436466766	0.0015356235762481877	0.046461914062661105	0.046493207884108864	-4.820800350831267e-05	-0.00011523931041701463	-4.804256306022159e-05	-0.00011484383162158052
1.0444309026860459	0.001344249409872561	0.0013395868969629436	0.0013969004025760053	0.0013920864024309504	0.00142846177053589	0.0014235595695006329	0.0014632694712453777	0.001458272254074342	0.0015405001584999026	0.001535300392842281	0.046461914514151784	0.04649320833592422	-4.793087443373534e-05	-0.00011526722663307565	-4.7766385038103265e-05	-0.00011487165203388772
1.05072412427539	0.0013439663730278814	0.0013393048418278628	0.0013966062803222705	0.0013917932937816818	0.0014281610032288335	0.0014232598343682072	0.0014629613754226691	0.0014579652104312693	0.001540175802422914	0.0015349771315899205	0.046461914973438455	0.04649320879554052	-4.765521420514729e-05	-0.00011529484898437081	-4.749167082118699e-05	-0.00011489917958973361
1.057055265690613	0.0013436832687130085	0.0013390227194566037	0.0013963120879634217	0.0013915001152688946	0.0014278601642378197	0.0014229600277978318	0.0014626532061753229	0.0014576580936143191	0.0015398513690611485	0.0015346537933136693	0.046461915440657656	0.04649320926309529	-4.738101643451953e-05	-0.0001153221787800196	-4.7218414043356804e-05	-0.00011492641559396333
1.0634245554177415	0.0013434000976444015	0.00133874053056314	0.001396017826244114	0.0013912068676346777	0.0014275592543244167	0.0014226601505484611	0.0014623449642835694	0.001457350904401057	0.0015395268592362803	0.0015343303788324285	0.04646191591594868	0.04649320973872746	-4.7108274745050194e-05	-0.00011534921732536674	-4.694660834972386e-05	-0.00011495336134742518
1.0698322233195456	0.0013431168605353182	0.0013384582758582556	0.0013957234959056785	0.001390913551617807	0.001427258274246795	0.0014223602033756643	0.0014620366505241611	0.0014570436435655826	0.001539202273766326	0.001534006888961454	0.04646191639945335	0.04649321022257954	-4.683698277242743e-05	-0.0001153759659235365	-4.6676247397778314e-05	-0.00011498001814874703
1.0762785006438331	0.0013428335580958112	0.0013381759560495397	0.0013954290976861165	0.0013906201679537407	0.0014269572247597225	0.0014220601870316184	0.0014617282656703664	0.0014567363118785238	0.0015388776134656393	0.001533683324512351	0.046461916891316526	0.04649321071479588	-4.656713416466285e-05	-0.00011540242587554372	-4.640732485736154e-05	-0.00011500638729433632
1.0827636200317978	0.0013425501910327429	0.0013378935718414036	0.0013951346323201187	0.0013903267173746379	0.001426656106614582	0.0014217601022651284	0.0014614198104919878	0.0014564289101070547	0.0015385528791449304	0.0015333596862930935	0.04646191739168461	0.04649321121552342	-4.629872258207768e-05	-0.0001154285984785175	-4.61398344105135e-05	-0.00011503247007715878
1.089287815526412	0.0013422667600497876	0.0013376111239350803	0.0013948401005390635	0.0013900332006093563	0.001426354920559372	0.0014214599498216251	0.0014611112857553631	0.0014561214390148953	0.0015382280716112664	0.001533035975108025	0.04646191790070747	0.046493211724911554	-4.6031741697649675e-05	-0.00011545448502731093	-4.587376975193069e-05	-0.0001150582677875156
1.0958513225808764	0.0013419832658474419	0.001337328613028637	0.0013945455030710313	0.0013897396183834667	0.0014260536673387186	0.0014211597304431799	0.001460802692223378	0.0014558138993623268	0.0015379031916680848	0.0015327121917578718	0.046461918418536745	0.046493212243113084	-4.576618519702702e-05	-0.0001154800868136685	-4.5609124588966155e-05	-0.00011508378171248834
1.1024543780671139	0.0013416997091230298	0.0013370460398169789	0.0013942508406408066	0.0013894459714192565	0.0014257523476938815	0.0014208594448685081	0.0014604940306554711	0.001455506291906194	0.0015375782401151994	0.0015323883370397479	0.04646191894532819	0.04649321277028283	-4.550204677858383e-05	-0.00011550540512572649	-4.534589264146294e-05	-0.00011510901313571686
1.1090972202843215	0.0013414160905707143	0.0013367634049918622	0.0013939561139698926	0.0013891522604357433	0.0014254509623627643	0.001420559093832983	0.001460185301807646	0.00145519861739992	0.0015372532177488133	0.0015320644117471705	0.04646191948123907	0.04649321330657846	-4.5239320154183416e-05	-0.00011553044124951173	-4.508406764321127e-05	-0.0001151339633396753
1.115780088967567	0.0013411324108814954	0.0013364807092418865	0.001393661323776508	0.0013888584861486675	0.001425149512079916	0.0014202586780686284	0.0014598765064324708	0.0014548908765934995	0.001536928125361516	0.001531740416670051	0.04646192002642996	0.04649321385216085	-4.497799904897015e-05	-0.00011555519646838652	-4.4823643340713426e-05	-0.00011515863360278544
1.1225032252964444	0.0013408486707432265	0.0013361979532525228	0.0013933664707756047	0.00138856464927052	0.0014248479975765443	0.0014199581983041466	0.0014595676452790938	0.0014545830702335264	0.0015366029637423051	0.0015314163525947282	0.04646192058106369	0.04649321440719314	-4.471807720107801e-05	-0.00011557967206154984	-4.45646134933364e-05	-0.00011518302519913926
1.1292668719037753	0.0013405648708406178	0.0013359151377061052	0.0013930715556788708	0.0013882707505105355	0.001424546419580523	0.0014196576552649124	0.0014592587190932508	0.001454275199063188	0.001536277733676589	0.0015310922203039578	0.04646192114530723	0.04649321497184178	-4.445954836239385e-05	-0.00011560386930531408	-4.4306971874699674e-05	-0.00011520713940166294
1.1360712728843656	0.0013402810118552458	0.0013356322632818464	0.0013927765791947409	0.001387976790574707	0.0014242447788163997	0.001419357049672987	0.0014589497286172724	0.0014539672638222798	0.0015359524359461962	0.0015307680205769306	0.04646192171932964	0.04649321554627616	-4.4202406298585184e-05	-0.00011562778947377117	-4.405071227184254e-05	-0.00011523097747967448
1.1429166738038161	0.0013399970944655566	0.0013353493306558386	0.0013924815420283986	0.001387682770165788	0.001423943076005401	0.0014190563822471217	0.0014586406745900871	0.001453659265247208	0.0015356270713293818	0.0015304437541892742	0.0464619223033025	0.046493216130668535	-4.394664478914179e-05	-0.0001156514338372383	-4.379582848551555e-05	-0.00011525454069910568
1.1498033217073829	0.0013397131193468791	0.0013350663405010692	0.001392186444881793	0.0013873886899833084	0.0014236413118654454	0.0014187556537027717	0.0014583315577472412	0.0014533512040710063	0.001535301640600842	0.0015301194219130721	0.046461922897401746	0.04649321672519446	-4.369225762729245e-05	-0.00011567480366242444	-4.35423143303193e-05	-0.00011527783032250216
1.1567314651288954	0.0013394290871714303	0.0013347832934874223	0.0013918912884536402	0.0013870945507235767	0.0014233394871111498	0.0014184548647521009	0.0014580223788208978	0.0014530430810233376	0.0015349761445317208	0.0015297950245168638	0.046461923501805696	0.046493217330032185	-4.3439238620684995e-05	-0.00011569790021359605	-4.3290163635134604e-05	-0.0001153008476096895
1.1637013540997225	0.0013391449986083221	0.0013345001902816892	0.001391596073439434	0.001386800353079689	0.0014230376024538356	0.00141815401610399	0.001457713138539848	0.0014527348968305046	0.0015346505838896162	0.001529470562765658	0.046461924116695266	0.04649321794536365	-4.318758159099767e-05	-0.0001157207247510228	-4.303937024283111e-05	-0.00011532359381671853
1.1707132401577995	0.0013388608543235731	0.001334217031547579	0.0013913008005314563	0.001386506097741542	0.001422735658601544	0.00141785310846405	0.0014574038376295255	0.0014524266522154632	0.0015343249594385975	0.0015291460374209454	0.046461924742256216	0.04649321857137399	-4.2937280374660824e-05	-0.00011574327853292043	-4.278992801091952e-05	-0.00011534607019708654
1.177767376356704	0.0013385766549801066	0.001333933817945715	0.0013910054704187756	0.0013862117853958304	0.0014224336562590307	0.0014175521425346194	0.001457094476812	0.0014521183478978178	0.001533999271939199	0.0015288214492406942	0.046461925378676	0.04649321920825062	-4.2688328822579336e-05	-0.0001157655628138965	-4.2541830811496095e-05	-0.00011536827800157079
1.1848640172747877	0.0013382924012377716	0.0013336505501336574	0.001390710083787269	0.0013859174167260662	0.0014221315961277909	0.0014172511190147844	0.0014567850568060038	0.001451809984593846	0.0015336735221484481	0.001528496798979376	0.04646192602614628	0.04649321985618588	-4.244072079952199e-05	-0.00011578757884317392	-4.229507253042386e-05	-0.00011539021847500885
1.1920034190243662	0.0013380080937533468	0.0013333672287659066	0.001390414641319626	0.0013856229924125868	0.0014218294789060614	0.0014169500386003865	0.0014564755783269346	0.0014515015630165028	0.0015333477108198674	0.0015281720873879705	0.04646192668486167	0.046493220515374384	-4.219445018611989e-05	-0.00011580932786925402	-4.204964706920611e-05	-0.00011541189286135012
1.1991858392609598	0.00133772373318054	0.001333083854493904	0.0013901191436953492	0.0013853285131325526	0.001421527305288823	0.0014166489019840217	0.001456166042086857	0.0014511930838754209	0.0015330218387034768	0.0015278473152139673	0.046461927355020846	0.04649322118601487	-4.1949510877506424e-05	-0.00011583081113653027	-4.180554834404271e-05	-0.00011543330240099126
1.2064115371925936	0.0013374393201700094	0.0013328004279660492	0.0013898235915907734	0.0013850339795599684	0.0014212250759678194	0.001416347709855059	0.001455856448794522	0.001450884547876931	0.0015326959065458147	0.0015275224832013855	0.04646192803682535	0.04649322186830901	-4.170589678370584e-05	-0.0001158520298852328	-4.156277028581623e-05	-0.00011545444832983254
1.2136807735891502	0.0013371548553693623	0.0013325169498277039	0.0013895279856790685	0.0013847393923656836	0.0014209227916315594	0.0014160464628996453	0.00145554679915537	0.001450575955724065	0.001532369915089941	0.001527197592090776	0.046461928730480884	0.04649322256246272	-4.1463601830160624e-05	-0.00011587298535309376	-4.132130684073032e-05	-0.00011547533188122072
1.2209938107917835	0.0013368703394231677	0.0013322334207212017	0.0013892323266302496	0.0013844447522174048	0.001420620452965329	0.0014157451618007143	0.0014552370938715423	0.0014502673081165658	0.0015320438650754478	0.0015268726426192376	0.04646192943619661	0.04649322326868488	-4.122261995724574e-05	-0.0001158936787734044	-4.108115197014317e-05	-0.00011549595428450576
1.2283509127223842	0.0013365857729729657	0.0013319498412858572	0.0013889366151111882	0.0013841500597797046	0.0014203180606512007	0.001415443807237998	0.0014549273336418914	0.0014499586057509003	0.0015317177572384743	0.0015265476355204228	0.04646193015418472	0.046493223987188886	-4.0982945121212366e-05	-0.00011591411137723551	-4.084229965091446e-05	-0.00011551631676626206
1.2357523448931043	0.0013363011566572703	0.0013316662121579692	0.0013886408517856138	0.0013838553157140257	0.0014200156153680377	0.00141514239988803	0.0014546175191619852	0.00144964984932026	0.001531391592311706	0.0015262225715245458	0.04646193088466254	0.04649322471819107	-4.074457129353559e-05	-0.00011593428439149456	-4.060474387519719e-05	-0.00011553642054923374
1.2431983744159416	0.0013360164911115854	0.0013313825339708373	0.0013883450373141327	0.001383560520678697	0.0014197131177915105	0.001414840940424162	0.0014543076511241242	0.0014493410395145824	0.001531065371024398	0.0015258974513584003	0.046461931627850395	0.04649322546191285	-4.050749246119201e-05	-0.00011595419903881465	-4.03684786506181e-05	-0.00011555626685194609
1.2506892700123766	0.001335731776968408	0.0013310988073547653	0.00138804917235423	0.001383265675328939	0.0014194105685941016	0.0014145394295165693	0.001453997730217345	0.0014490321770205513	0.0015307390941023747	0.0015255722757453625	0.04646193238397242	0.04649322621857803	-4.0271702627242556e-05	-0.00011597385653994152	-4.013349800090216e-05	-0.00011557585689092598
1.2582253020230734	0.0013354470148572372	0.0013308150329370682	0.0013877532575602787	0.0013829707803168685	0.001419107968445113	0.0014142378678322558	0.0014536877571274306	0.0014487232625216063	0.0015304127622680435	0.0015252470454054003	0.046461933153257494	0.046493226988415494	-4.0037195810221915e-05	-0.00011599325811045835	-3.989979596501214e-05	-0.00011559519187764877
1.2658067424176331	0.0013351622054045894	0.0013305312113420886	0.0013874572935835563	0.0013826758362915192	0.0014188053180106829	0.0014139362560350753	0.001453377732536926	0.001448414296697963	0.001530086376240411	0.0015249217610550949	0.04646193393593786	0.04649322777165774	-3.9803966044762995e-05	-0.00011601240496311727	-3.966736659799519e-05	-0.00011561427302014815
1.2734338648044117	0.0013348773492339963	0.0013302473431911974	0.001387161281072243	0.001382380843898838	0.0014185026179537868	0.001413634594785728	0.0014530676571251377	0.0014481052802266092	0.0015297599367350807	0.0015245964234076362	0.046461934732250056	0.04649322856854198	-3.957200738161082e-05	-0.00011603129830695114	-3.9436203971315864e-05	-0.00011563310152451489
1.2811069444403917	0.001334592446966023	0.001329963429102803	0.00138686522067144	0.0013820858037817	0.0014181998689342527	0.0014133328847417749	0.001452757531568153	0.0014477962137813194	0.0015294334444642763	0.0015242710331728408	0.046461935542434996	0.0464932293793087	-3.934131388770579e-05	-0.0001160499393478287	-3.920630217199572e-05	-0.00011565167859162173
1.2888262582411194	0.0013343074992182697	0.0013296794696923675	0.0013865691130231714	0.0013817907165799201	0.0014178970716087651	0.00141303112655765	0.0014524473565388422	0.0014474870980326704	0.0015291069001368413	0.001523945591057164	0.04646193636673818	0.046493230204203845	-3.911187964615592e-05	-0.00011606832928751087	-3.8977655303473746e-05	-0.00011567000541895522
1.296592084790695	0.001334022506605386	0.0013293954655724067	0.0013862729587663994	0.0013814955829302572	0.0014175942266308804	0.0014127293208846653	0.0014521371327068733	0.0014471779336480417	0.0015287803044582568	0.0015236200977637045	0.04646193720540872	0.04649323104347659	-3.888369875625075e-05	-0.00011608646932365074	-3.875025748532879e-05	-0.00011568808320044921
1.3044047043518285	0.0013337374697390788	0.001329111417352506	0.0013859767585370324	0.001381200403466428	0.001417291334651034	0.0014124274683710255	0.001451826860738722	0.0014468687212916337	0.0015284536581306513	0.001523294553992222	0.04646193805870079	0.046493231897381575	-3.865676533375273e-05	-0.0001161043606504597	-3.852410285350161e-05	-0.0001157059131259297
1.312264398875954	0.00133345238922812	0.0013288273256393257	0.0013856805129679327	0.0013809051788191147	0.0014169883963165513	0.0014121255696618333	0.00145151654129768	0.0014465594616244726	0.001528126961852809	0.0015229689604391433	0.04646193892687298	0.04649323276617704	-3.843107351123032e-05	-0.00011612200445898502	-3.8299185560752846e-05	-0.00011572349638272472
1.320171452013404	0.001333167265678354	0.0013285431910366081	0.001385384222688926	0.001380609909615971	0.0014166854122716524	0.0014118236253990986	0.001451206175043863	0.0014462501553044202	0.0015278002163201807	0.0015226433177975708	0.04646193981018799	0.0464932336501267	-3.8206617437572254e-05	-0.00011613940193594408	-3.8075499776038524e-05	-0.0001157408341533328
1.3281261491236485	0.0013328820996927123	0.001328259014145194	0.0013850878883268135	0.0013803145964816394	0.0014163823831574703	0.0014115216362217539	0.0014508957626342268	0.0014459408029861892	0.0015274734222248969	0.0015223176267573013	0.046461940708914455	0.046493234549498455	-3.798339127839001e-05	-0.00011615655426427951	-3.785303968494025e-05	-0.00011575792761647774
1.3361287772855897	0.001332596891871216	0.0013279747955630226	0.0013847915105053782	0.0013800192400377524	0.001416079309612053	0.0014112196027656584	0.0014505853047225706	0.0014456314053213459	0.001527146580255776	0.0015219918880048275	0.046461941623324184	0.0464932354645649	-3.776138921628147e-05	-0.00011617346262360329	-3.7631799490067674e-05	-0.0001157747779478302
1.3441796253079266	0.00133231164281099	0.0013276905358851477	0.001384495089845398	0.0013797238409029486	0.0014157761922703783	0.00141091752566361	0.0014502748019595533	0.0014453219629583273	0.0015268196910983372	0.0015216661022233564	0.046461942553695006	0.046493236395603835	-3.754060545071991e-05	-0.0001161901281896971	-3.7411773410780946e-05	-0.00011579138631911956
1.352278983739575	0.0013320263531062674	0.001327406235703741	0.001384198626964649	0.001379428399692875	0.0014154730317643587	0.001410615405545353	0.001449964254992696	0.0014450124765424436	0.0015264927554348071	0.001521340270092812	0.046461943500309244	0.046493237342898154	-3.7321034197734804e-05	-0.00011620655213345765	-3.719295568298253e-05	-0.00011580775389752329
1.3604271448801535	0.0013317410233484072	0.0013271218956081108	0.0013839021224779267	0.0013791329170202086	0.0014151698287228618	0.0014103132430375962	0.001449653664466405	0.0014447029467158999	0.0015261657739441415	0.0015210143922898595	0.046461944463454745	0.04649323830673502	-3.7102669690924905e-05	-0.00011622273562383878	-3.6975340559908254e-05	-0.00011582388184711023
1.3686244027905345	0.0013314556541258902	0.0013268375161846965	0.0013836055769970393	0.0013788373934946507	0.0014148665837717016	0.0014100110387640092	0.0014493430310219633	0.0014443933741177918	0.0015258387473020185	0.0015206884694878979	0.046461945443423615	0.04649323928740757	-3.6885506180417416e-05	-0.0001162386798237991	-3.675892231172484e-05	-0.00011583977132806345
1.3768710533034536	0.0013311702460243474	0.0013265530980170956	0.0013833089911308406	0.001378541829722952	0.001414563297533677	0.0014097087933452475	0.0014490323552975668	0.001444083759384132	0.0015255116761808748	0.0015203625023570914	0.04646194644051377	0.04649324028521421	-3.666953793386718e-05	-0.00011625438589357717	-3.6543695225599304e-05	-0.00011585542349606959
1.3851673940341884	0.0013308847996265467	0.0013262686416860574	0.0013830123654852112	0.0013782462263089107	0.0014142599706285478	0.0014094065073989499	0.0014487216379283053	0.0014437741031478452	0.0015251845612498877	0.0015200364915643632	0.04646194745502874	0.046493241300457545	-3.645475923653996e-05	-0.00011626985499046949	-3.6329653606184675e-05	-0.00011587083950387322
1.3935137243912972	0.0013305993155124211	0.0013259841477695018	0.001382715700663094	0.0013779505838533886	0.0014139566036730736	0.0014091041815397572	0.0014484108795461972	0.0014434644060387898	0.00152485740317501	0.0015197104377734176	0.046461948487276764	0.04649324233344688	-3.6241164390091174e-05	-0.00011628508826544426	-3.611679177502325e-05	-0.0001158860204991119
1.4019103455874267	0.0013303137942590703	0.0013256996168425268	0.0013824189972644902	0.00137765490295432	0.0014136531972810096	0.0014088018163793186	0.0014481000807801876	0.0014431546686837638	0.0015245302026189705	0.0015193843416447476	0.04646194953757182	0.04649324338449617	-3.602874771450881e-05	-0.00011630008686791538	-3.5905104071448646e-05	-0.00011590096762731372
1.410357560650181	0.001330028236440767	0.0013254150494774134	0.00138212225588647	0.0013773591842067175	0.0014133497520631172	0.0014084994125262997	0.0014477892422561595	0.0014428448917065133	0.0015242029602412835	0.0015190582038356424	0.046461950606233926	0.046493244453925595	-3.581750354665625e-05	-0.00011631485194174562	-3.569458485180865e-05	-0.00011591568202817815
1.4188556744330574	0.0013297426426289762	0.001325130446243644	0.001381825477123191	0.001377063428202691	0.001413046268627183	0.001408196970586401	0.0014474783645969523	0.0014425350757277509	0.0015238756766982704	0.0015187320250002084	0.04646195169358831	0.04649324554206096	-3.560742624106328e-05	-0.00011632938462718956	-3.548522849000646e-05	-0.00011593016483840701
1.4274049936264492	0.001329457013392355	0.0013248458077079028	0.0013815286615658977	0.001376767635531447	0.001412742747578018	0.0014078944911623578	0.0014471674484223622	0.0014422252213651553	0.0015235483526430593	0.0015184058057893697	0.04646195279996629	0.04649324664923326	-3.539851016994e-05	-0.00011634368606100454	-3.52770293774729e-05	-0.00011594441719026127
1.4360058267687137	0.0013291713492967693	0.0013245611344340933	0.0013812318098029412	0.0013764718067793098	0.001412439189517478	0.0014075919748539618	0.0014468564943491621	0.0014419153292333949	0.0015232209887256056	0.0015180795468508897	0.04646195392570483	0.04649324777578025	-3.5190749723246206e-05	-0.00011635775737600662	-3.506998192354116e-05	-0.00011595844021317081
1.4446584842573071	0.0013288856509052953	0.0013242764269833383	0.0013809349224197776	0.0013761759425297171	0.0014121355950444626	0.0014072894222580557	0.0014465455029911008	0.001441605399944122	0.001522893585592694	0.00151775324882937	0.04646195507114699	0.046493248922045115	-3.498413930841382e-05	-0.00011637159970029343	-3.4864080554752874e-05	-0.00011597223503123644
1.453363278359986	0.0013285999187782423	0.0013239916859140034	0.0013806379999989943	0.0013758800433632489	0.0014118319647549412	0.0014069868339685653	0.0014462344749589314	0.0014412954341060042	0.001522566143887964	0.0015174269123662792	0.04646195623664249	0.04649325008837773	-3.477867335054119e-05	-0.00011638521415802128	-3.465931971535774e-05	-0.00011598580276434012
1.4621205232260774	0.0013283141534731484	0.0013237069117816925	0.001380341043120305	0.0013755841098576206	0.0014115282992419487	0.0014066842105764895	0.001445923410860404	0.001440985432324716	0.0015222386642519076	0.0015171005380999474	0.046461957422546586	0.04649325127513343	-3.457434629305922e-05	-0.0001163986018699048	-3.44556938678825e-05	-0.00011599914453003235
1.470930534897817	0.0013280283555447989	0.001323422105139267	0.0013800440523605685	0.0013752881425877037	0.0014112245990956047	0.001406381552669923	0.0014456123113002878	0.0014406753952029626	0.0015219111473218892	0.0015167741266655895	0.046461958629221214	0.04649325248267475	-3.437115259685708e-05	-0.00011641176395227326	-3.425319749222888e-05	-0.00011601226144042354
1.4797936313217521	0.0013277425255452328	0.0013231372665368504	0.0013797470282937952	0.0013749921421255303	0.0014109208649031202	0.0014060788608340616	0.001445301176880377	0.0014403653233404825	0.0015215835937321532	0.0015164476786953091	0.046461959857034975	0.04649325371137004	-3.416908674076791e-05	-0.00011642470151707052	-3.405182508613158e-05	-0.00011602515460368279
1.48871013236022	0.001327456664023756	0.0013228523965218432	0.0013794499714911627	0.0013746961090403092	0.0014106170972488126	0.001405776135651218	0.0014449900081995072	0.0014400552173340665	0.0015212560041138411	0.0015161211948181196	0.04646196110636263	0.04649325496159461	-3.3968143221888014e-05	-0.00011643741567279875	-3.385157116557458e-05	-0.00011603782512442651
1.4976803598028874	0.0013271707715269445	0.0013225674956389257	0.0013791528825210179	0.0013744000438984283	0.0014103132967141086	0.001405473377700824	0.001444678805853557	0.0014397450777775599	0.001520928379094995	0.0015157946756599434	0.0464619623775853	0.04649325623373083	-3.376831655517443e-05	-0.00011644990752346374	-3.365243026437481e-05	-0.00011605027410316326
1.5067046373783677	0.0013268848485986624	0.0013222825644300749	0.0013788557619488946	0.0013741039472634732	0.001410009463877565	0.0014051705875594497	0.0014443675704354708	0.0014394349052618803	0.0015206007193005779	0.0015154681218436349	0.046461963671092586	0.046493257528166916	-3.3569601273500393e-05	-0.00011646217816868587	-3.3454396934182173e-05	-0.00011606250263540563
1.5157832907659001	0.0013265988957800667	0.0013219976034345709	0.0013785586103375212	0.0013738078196962327	0.0014097055993148712	0.0014048677658008097	0.00144405630253526	0.001439124700375026	0.0015202730253524811	0.0015151415339889876	0.04646196498727912	0.046493258845298535	-3.3371991928113354e-05	-0.00011647422870425528	-3.325746574489585e-05	-0.00011607451181344652
1.5249166476071065	0.001326312913609619	0.0013217126131890072	0.001378261428246832	0.0013735116617547114	0.0014094017035988654	0.0014045649129957765	0.0014437450027400213	0.0014388144637020885	0.0015199452978695376	0.001514814912712747	0.04646196632654753	0.046493260185528726	-3.317548308842677e-05	-0.00011648606022218733	-3.306163128456718e-05	-0.00011608630272519349
1.5341050375178134	0.0013260269026230931	0.0013214275942272995	0.0013779642162339745	0.0013732154739941362	0.0014090977772995392	0.001404262029712386	0.0014434336716339412	0.0014385041958252598	0.0015196175374675317	0.0015144882586286192	0.04646196768930787	0.04649326154926783	-3.298006934200626e-05	-0.00011649767380983445	-3.286688815941352e-05	-0.00011609787645489034
1.5433487920999491	0.0013257408633535902	0.0013211425470806984	0.0013776669748533248	0.001372919256966973	0.0014087938209840568	0.0014039591165158547	0.0014431223097983135	0.0014381938973238482	0.0015192897447592149	0.0015141615723472885	0.04646196907597698	0.04649326293693251	-3.278574529455569e-05	-0.00011650907055033022	-3.267323099356845e-05	-0.00011610923408128526
1.5526482449535108	0.0013254547963315439	0.0013208574722777993	0.0013773697046564962	0.0013726230112229344	0.001408489835216759	0.0014036561739685888	0.0014428109178115471	0.0014378835687742892	0.0015189619203543154	0.0015138348544764275	0.046461970486979	0.04649326434894821	-3.259250557023641e-05	-0.00011652025152275591	-3.248065442958137e-05	-0.00011612037668001784
1.5620037316886017	0.001325168702084733	0.001320572370344549	0.0013770724061923482	0.001372326737308988	0.001408185820559178	0.0014033532026301923	0.001442499496249179	0.001437573210750153	0.001518634064859552	0.0015135081056207068	0.04646197192274685	0.046493265785747064	-3.2400344811459036e-05	-0.00011653121780202946	-3.228915312838976e-05	-0.00011613130532234228
1.5714155899375468	0.0013248825811382912	0.0013202872418042598	0.0013767750800069997	0.001372030435769371	0.0014078817775700465	0.0014030502030574815	0.0014421880456838834	0.0014372628238221595	0.0015183061788786444	0.0015131813263818102	0.04646197338371983	0.04649326724776924	-3.2209257679022274e-05	-0.00011654197045879444	-3.209872176905548e-05	-0.00011614202107523841
1.580884159367074	0.001324596434014717	0.0013200020871776171	0.0013764777266438387	0.0013717341071455985	0.0014075777068053102	0.001402747175804493	0.001441876566685486	0.0014369524085581882	0.0015179782630123265	0.0015128545173584448	0.0464619748703458	0.04649326873546274	-3.201923885227942e-05	-0.00011655251055986415	-3.190935504923664e-05	-0.00011615252500207784
1.5904097816905756	0.0013243102612338809	0.0013197169069826887	0.0013761803466435297	0.001371437751976471	0.001407273608818134	0.0014024441214224945	0.0014415650598209701	0.0014366419655232863	0.0015176503178583563	0.0015125276791463516	0.04646197638308037	0.04649327024928374	-3.1830283028694284e-05	-0.00011656283916711141	-3.1721047684507564e-05	-0.00011616281816057006
1.5999928006804371	0.0013240240633130445	0.0013194317017349417	0.0013758829405440336	0.0013711413707980969	0.0014069694841589246	0.0014021410404600036	0.0014412535256544986	0.0014363314952796913	0.001517322344011536	0.0015122008123383275	0.04646197792238758	0.04649327178969625	-3.164238492441018e-05	-0.00011657295733835671	-3.153379440920534e-05	-0.00011617290160526039
1.6096335621804478	0.0013237378407668589	0.0013191464719472415	0.0013755855088806062	0.001370844964143886	0.0014066653333753261	0.0014018379334627853	0.0014409419647474116	0.001436020998386826	0.0015169943420637122	0.0015118739175242217	0.04646197948873955	0.046493273357173154	-3.14555392742083e-05	-0.00011658286612781232	-3.134758997615228e-05	-0.00011618277638669738
1.6193324141182788	0.0013234515941073846	0.0013188612181298724	0.0013752880521858196	0.0013705485325445754	0.0014063611570122444	0.0014015348009738752	0.0014406303776582498	0.001435710475401324	0.0015166663126038001	0.0015115469952909628	0.04646198108261694	0.04649327495219524	-3.126974083111911e-05	-0.00011659256658475003	-3.116242915641998e-05	-0.00011619244355054459
1.6290897065180392	0.0013231653238440953	0.0013185759407905407	0.001374990570989565	0.0013702520765282306	0.001406056955611849	0.0014012316435335825	0.0014403187649427573	0.0014353999268770323	0.0015163382562177856	0.0015112200462225607	0.046461982704508915	0.046493276575252006	-3.108498436688034e-05	-0.00011660205975422278	-3.0978306739620765e-05	-0.00011620190413813569
1.6389057915129117	0.0013228790304838942	0.0013182906404343915	0.001374693065819072	0.0013699555966202634	0.001405752729713592	0.0014009284616795087	0.001440007127153902	0.0014350893533650304	0.0015160101734887483	0.001510893070900128	0.0464619843549137	0.046493278226841954	-3.090126467157617e-05	-0.00011661134667645401	-3.079521753378278e-05	-0.00011621115918630798
1.6487810233578566	0.0013225927145311203	0.0013180053175640136	0.0013743955371989121	0.0013696590933434383	0.0014054484798542155	0.0014006252559465532	0.0014396954648418802	0.0014347787554136364	0.001515682064996867	0.0015105660699018858	0.04646198603433797	0.0464932799074723	-3.071857655438659e-05	-0.00011662042838894715	-3.0613156365891236e-05	-0.00011622020972901215
1.6587157584424002	0.001322306376487556	0.0013177199726794487	0.0013740979856510102	0.0013693625672178806	0.0014051442065677578	0.0014003220268669222	0.0014393837785541277	0.0014344681335684167	0.0015153539313194297	0.001510239043803175	0.04646198774329811	0.04649328161765989	-3.0536914842727025e-05	-0.0001166293059236545	-3.0432118081111237e-05	-0.00011622905679459228
1.6687103553034934	0.001322020016852446	0.001317434606278209	0.0013738004116946618	0.0013690660187610957	0.0014048399103855763	0.001400018774970149	0.0014390720688353385	0.0014341574883722044	0.0015150257730308565	0.001509911993176478	0.046461989482319076	0.04649328335792963	-3.0356274382734028e-05	-0.00011663798030836503	-3.025209754317637e-05	-0.00011623770140689604
1.6787651746384535	0.0013217336361224985	0.0013171492188552823	0.0013735028158465355	0.0013687694484879748	0.0014045355918363466	0.0013997155007830979	0.001438760336227468	0.0014338468203651086	0.0015146975907027003	0.0015095849185914226	0.046461991251935626	0.046493285128817306	-3.0176650039404063e-05	-0.00011664645256720396	-3.007308963479116e-05	-0.00011624614458699556
1.6888805793179813	0.001321447234791901	0.001316863810903139	0.0013732051986206895	0.0013684728569108013	0.0014042312514460822	0.0013994122048299738	0.001438448581269751	0.0014335361300845183	0.001514369384903667	0.0015092578206147933	0.04646199305269246	0.046493286930866795	-2.9998036695885744e-05	-0.00011665472371774621	-2.98950892567984e-05	-0.00011625438734952365
1.6990569343992543	0.0013211608133523356	0.0013165783829117554	0.0013729075605285878	0.0013681762445392769	0.0014039268897381482	0.001399108887632347	0.0014381368044987161	0.0014332254180651322	0.0015140411561996336	0.0015089306998105592	0.04646199488514286	0.04649328876463311	-2.982042925467332e-05	-0.00011666279477590136	-2.9718091328928553e-05	-0.00011626243070578246
1.7092946071391046	0.0013208743722929737	0.0013162929353686072	0.0013726099020790945	0.0013678796118805126	0.001403622507233258	0.0013988055497091449	0.001437825006448184	0.001432914684838949	0.0015137129051536423	0.001508603556739864	0.046461996749851124	0.046493290630680695	-2.964382263682952e-05	-0.00011667066675258297	-2.954209078978587e-05	-0.00011627027566368797
1.7195939670072704	0.0013205879121005034	0.0013160074687586937	0.0013723122237785021	0.0013675829594390562	0.0014033181044495015	0.001398502191576679	0.0014375131876492942	0.001432603930935294	0.0015133846323259325	0.001508276391961057	0.04646199864739101	0.046493292529583306	-2.9468211781860654e-05	-0.00011667834065315352	-2.936708259630716e-05	-0.00011627792322532748
1.7299553856997325	0.0013203014332591292	0.001315721983564539	0.0013720145261305325	0.001367286287716893	0.0014030136819023465	0.0013981988137486481	0.001437201348630509	0.0014322931568808255	0.0015130563382739425	0.0015079492060296965	0.04646200057834758	0.046493294461926696	-2.9293591648299477e-05	-0.00011668581747942275	-2.9193061724233638e-05	-0.00011628537438895803
1.7403792371521247	0.0013200149362505886	0.0013154364802662097	0.0013717168096363532	0.0013669895972134635	0.0014027092401046547	0.0013978954167361542	0.0014368894899176269	0.0014319823631995467	0.001512728023552327	0.0015076219994985675	0.046462002543314805	0.046493296428305166	-2.911995721330274e-05	-0.00011669309822837093	-2.9020023167999898e-05	-0.00011629263014806268
1.7508658975532332	0.0013197284215541592	0.0013151509593413212	0.001371419074794586	0.0013666928884256717	0.0014024047795666917	0.0013975920010477118	0.0014365776120337966	0.0014316715504128202	0.00151239968871297	0.0015072947729176912	0.04646200454289882	0.04649329842932482	-2.8947303472887098e-05	-0.00011670018389325909	-2.8847961940789424e-05	-0.00011629969149246078
1.76141574535857	0.001319441889646671	0.0013148654212650481	0.0013711213221013186	0.0013663961618478944	0.0014021003007961372	0.0013972885671892589	0.0014362657154995257	0.0014313607190393767	0.0015120713343049937	0.0015069675268343393	0.04646200657771555	0.04649330046560308	-2.8775625441887498e-05	-0.00011670707546262982	-2.8676873074534592e-05	-0.00011630655940741974
1.7720291613040315	0.0013191553410025144	0.0013145798665101362	0.0013708235520501146	0.001366099417971995	0.0014017958042980986	0.001396985115664169	0.001435953800832693	0.0014310498695953267	0.001511742960874775	0.0015066402617930459	0.04646200864839234	0.046493302537767005	-2.8604918153735115e-05	-0.00011671377391980764	-2.850675161972238e-05	-0.0001163132348727669
1.7827065284196406	0.0013188687760936572	0.0013142942955469154	0.00137052576513203	0.0013658026572873376	0.0014014912905751236	0.001396681646973267	0.0014356418685485667	0.0014307390025941797	0.0015114145689659624	0.0015063129783356246	0.04646201075556828	0.04649330464645612	-2.8435176660832062e-05	-0.00011672028024439784	-2.833759264572744e-05	-0.0001163197188648879
1.7934482320433673	0.001318582195389647	0.0013140087088433041	0.001370227961835617	0.0013655058802807896	0.0014011867601272086	0.0013963781616148309	0.0014353299191598064	0.001430428118546845	0.001511086159119478	0.0015059856770011757	0.046462012899892866	0.046493306792320874	-2.8266396034482e-05	-0.00011672659541228647	-2.816939124081208e-05	-0.0001163260123563381
1.8042546598350382	0.001318295599357625	0.0013137231068648233	0.0013699301426469376	0.0013652090874367387	0.0014008822134518096	0.001396074660084612	0.001435017953176481	0.0014301172179616494	0.0015107577318735387	0.0015056583583260997	0.046462015082028435	0.046493308976023454	-2.809857136461258e-05	-0.0001167327203935864	-2.800214251165445e-05	-0.00011633211631351115
1.8151262017903238	0.0013180089884623411	0.00131343749007461	0.00136963230804958	0.0013649122792371057	0.0014005776510438604	0.001395771142875845	0.0014347059711060821	0.0014298063013443525	0.0015104292877636705	0.001505331022844116	0.046462017302648186	0.046493311198237894	-2.793169775985871e-05	-0.00011673865615369206	-2.7835841583764842e-05	-0.00011633803169908141
1.8260632502548164	0.00131772236316616	0.0013131518589334246	0.001369334458524665	0.001364615456161354	0.0014002730733957795	0.0013954676104792584	0.0014343939734535345	0.0014294953691981554	0.0015101008273227178	0.0015050036710862738	0.04646201956243782	0.04649331345965037	-2.7765770348006646e-05	-0.00011674440365505578	-2.7670483601624496e-05	-0.000116343759471782
1.8370661999381863	0.0013174357239290702	0.0013128662138996606	0.0013690365945508553	0.0013643186186864966	0.001399968480997479	0.0013951640633830837	0.001434081960721205	0.0014291844220237098	0.0015097723510808553	0.0015046763035809596	0.04646202186209572	0.04649331576095967	-2.7600784275605417e-05	-0.00011674996385507841	-2.7506063728421903e-05	-0.0001163493005859606
1.848135447928429	0.0013171490712086979	0.001312580555429356	0.0013687387166043717	0.0013640217672871123	0.0013996638743363815	0.0013948605020730703	0.0014337699334089182	0.0014288734603191333	0.0015094438595656039	0.001504348920853915	0.04646202420233179	0.04649331810287628	-2.743673470767538e-05	-0.00011675533770566515	-2.7342577145809954e-05	-0.00011635465599002526
1.8592713937061955	0.0013168624054603212	0.0013122948839762092	0.001368440825159005	0.0013637249024353597	0.0013993592538974326	0.0013945569270325006	0.0014334578920139718	0.0014285624845800271	0.001509115353301848	0.0015040215234282553	0.04646202658386984	0.04649332048612481	-2.727361682849233e-05	-0.00011676052615539056	-2.7180019054537374e-05	-0.0001163598266294974
1.8704744391592067	0.0013165757271368693	0.0013120091999915785	0.001368142920686119	0.0013634280246009778	0.0013990546201631043	0.0013942533387421904	0.0014331458370311382	0.0014282514952994735	0.0015087868328118367	0.0015036941118244682	0.04646202900744576	0.04649332291144121	-2.711142584081727e-05	-0.00011676553014738911	-2.701838467385892e-05	-0.0001163648134441253
1.8817449885967616	0.0013162890366889516	0.001311723503924509	0.001367845003654677	0.0013631311342513141	0.0013987499736134216	0.001393949737680518	0.001432833768952694	0.001427940492968069	0.001508458298615216	0.0015033666865604475	0.0464620314738095	0.04649332537957602	-2.6950156966305816e-05	-0.0001167703506206319	-2.685766924182681e-05	-0.00011636961736960494
1.8930834487643238	0.0013160023345648478	0.0013114377962217259	0.0013675470745312358	0.0013628342318513168	0.0013984453147259572	0.0013936461243234174	0.0014325216882684116	0.0014276294780739144	0.0015081297512290204	0.0015030392481514847	0.046462033983723165	0.046493327891292416	-2.678980544579962e-05	-0.00011677498851059287	-2.6697868015616855e-05	-0.00011637423933846813
1.9044902288582053	0.001315715621210532	0.0013111520773276557	0.0013672491337799683	0.0013625373178635595	0.0013981406439758542	0.0013933424991444008	0.001432209595465587	0.0014273184511026408	0.001507801191167701	0.0015027117971102967	0.04646203653796407	0.046493330447367365	-2.6630366538465955e-05	-0.00011677944474652868	-2.653897627064722e-05	-0.00011637868027652987
1.9159657405403292	0.001315428897069681	0.0013108663476844357	0.0013669511818626724	0.0013622403927482487	0.0013978359618358363	0.0013930388626145704	0.0014318974910290459	0.0014270074125374206	0.0015074726189431354	0.001502384333947035	0.0464620391373225	0.046493333048592635	-2.647183552232507e-05	-0.00011678372025353267	-2.6380989301168223e-05	-0.00011638294110588587
1.9275103979530908	0.0013151421625836857	0.0013105806077319255	0.001366653219238785	0.0013619434569632374	0.0013975312687762203	0.001392735215202629	0.00143158537544116	0.0014266963628589778	0.0015071440350646426	0.001502056859169302	0.046462041782603054	0.04649333569577289	-2.631420769443754e-05	-0.00011678781595270138	-2.622390242037337e-05	-0.00011638702274435753
1.9391246177343011	0.0013148554181916568	0.0013102948579077128	0.0013663552463653863	0.0013616465109640308	0.001397226565264923	0.0013924315573748875	0.0014312732491818525	0.0014263853025455976	0.001506815440038991	0.0015017293732821567	0.046462044474624875	0.04649333838972809	-2.615747837061283e-05	-0.00011679173276085697	-2.6067710960149537e-05	-0.00011639092610560287
1.9508088190322228	0.0013145686643304415	0.001310009098647128	0.0013660572636972177	0.001361349555203803	0.001396921851767478	0.0013921278895952822	0.001430961112728617	0.001426074232073143	0.0015064868343704163	0.0015014018767881357	0.04646204721422221	0.0464933411312927	-2.600164288518031e-05	-0.0001167954715887154	-2.591241027082719e-05	-0.00011639465209739575
1.9625634235206988	0.001314281901434634	0.0013097233303832581	0.0013657592716866936	0.0013610525901334091	0.001396617128747049	0.0013918242123253878	0.0014306489665565287	0.0014257631519150687	0.001506158218560638	0.001501074370187267	0.04646205000224348	0.04649334392131639	-2.584669659148192e-05	-0.00011679903334371744	-2.5757995721666094e-05	-0.00011639820162362424
1.9743888554143678	0.0013139951299365813	0.0013094375535469501	0.0013654612707839073	0.001360755616201392	0.0013963123966644348	0.0013915205260244226	0.0014303368111382535	0.0014254520625424263	0.0015058295931088647	0.0015007468539770764	0.04646205283955322	0.046493346760663516	-2.5692634861573804e-05	-0.0001168024189283634	-2.5604462700640207e-05	-0.00011640157558417963
1.9862855414839768	0.001313708350266401	0.0013091517685668288	0.0013651632614366499	0.001360458633853998	0.0013960076559780905	0.0013912168311492675	0.0014300246469440656	0.0014251409644238848	0.0015055009585118165	0.00150041932865261	0.04646205572703085	0.04649334965021479	-2.5539453086087516e-05	-0.000116805629239769	-2.54518066142434e-05	-0.00011640477487301348
1.9982539110717792	0.0013134215628519885	0.0013088659758693053	0.0013648652440904178	0.0013601616435351893	0.0013957029071441334	0.001390913128154475	0.0014297124744418574	0.0014248298580257395	0.001505172315263735	0.0015000917947064426	0.046462058665571605	0.0464933525908659	-2.53871466748129e-05	-0.00011680866517249644	-2.53000228879266e-05	-0.00011640780038135734
2.010294396107033	0.0013131347681190225	0.0013085801758785812	0.0013645672191884188	0.001359864645686646	0.0013953981506163505	0.0013906094174922757	0.0014294002940971454	0.0014245187438119186	0.0015048436638563894	0.0014997642526286866	0.04646206165608697	0.04649335558352906	-2.5235711055685006e-05	-0.00011681152761383595	-2.5149106965376145e-05	-0.00011641065299350384
2.0224074311215867	0.0013128479664909938	0.001308294369016677	0.0013642691871716024	0.001359567640747797	0.00139509338684623	0.0013903056996126077	0.0014290881063731035	0.0014242076222440133	0.0015045150047791119	0.0014994367029070243	0.04646206469950498	0.0464933586291328	-2.5085141675651457e-05	-0.00011681421744746956	-2.499905430914523e-05	-0.00011641333359041495
2.0345934532655616	0.0013125611583891925	0.0013080085557034223	0.0013639711484786463	0.0013592706291558094	0.0013947886162829469	0.0013900019749631058	0.001428775911730548	0.0014238964937812685	0.0015041863385187844	0.0014991091460266972	0.046462067796770284	0.04649336172862234	-2.4935434000568357e-05	-0.00011681673555380412	-2.484986040066084e-05	-0.00011641584304916686
2.0468529023231294	0.0013122743442327376	0.0013077227363564813	0.0013636731035459883	0.001358973611345616	0.001394483839373396	0.0013896982439891303	0.0014284637106279714	0.0014235853588806108	0.0015038576655598726	0.001498781582470538	0.046462070948844	0.0464933648829596	-2.4786583514367633e-05	-0.0001168190828058635	-2.4701520739356386e-05	-0.00011641818223989686
2.059186220728381	0.0013119875244385817	0.0013074369113913597	0.0013633750528078306	0.0013586765877499228	0.0013941790565621971	0.0013893945071337761	0.001428151503521549	0.0014232742179966591	0.0015035289863844334	0.0014984540127189788	0.046462074156705425	0.046493368093124765	-2.4638585720333783e-05	-0.00011682126007478422	-2.455403084389296e-05	-0.00011642035203068835
2.0715938535812968	0.0013117006994215151	0.0013071510812214086	0.001363076996696145	0.001358379558799213	0.0013938742682916988	0.0013890907648378742	0.0014278392908651423	0.001422963071581725	0.001503200301472121	0.0014981264372500574	0.04646207742135052	0.04649337136011409	-2.4491436139979783e-05	-0.00011682326822581857	-2.4407386251215635e-05	-0.00011642235328385153
2.084076248663807	0.0013114138695941905	0.0013068652462578491	0.0013627789356406984	0.0013580825249217717	0.0013935694750020068	0.0013887870175400198	0.001427527073110327	0.0014226519200858446	0.0015028716113002166	0.0014977988565394464	0.04646208074379315	0.04649337468494318	-2.434513031329688e-05	-0.00011682510811816815	-2.426158251662286e-05	-0.00011642418685564593
2.0966338564559543	0.0013111270353671253	0.0013065794069097734	0.0013624808700690551	0.0013577854865436903	0.0013932646771309856	0.0013884832656765754	0.0014272148507063988	0.0014223407639567778	0.001502542916343631	0.0014974712710604566	0.04646208412506664	0.04649337806864473	-2.4199663799233384e-05	-0.00011682678060809248	-2.411661521424524e-05	-0.00011642585359944446
2.109267130152151	0.0013108401971487127	0.0013062935635841585	0.0013621828004065908	0.001357488444088878	0.0013929598751142732	0.001388179509681684	0.0014269026241003832	0.0014220296036400258	0.0015022142170749216	0.001497143681284053	0.046462087566221555	0.046493381512270886	-2.4055032175125668e-05	-0.00011682828654685506	-2.3972479936677782e-05	-0.00011642735436351304
2.1219765256775314	0.001310553355345237	0.0013060077166858778	0.001361884727076505	0.0013571913979790757	0.0013926550693852929	0.0013878757499872817	0.0014265903937370529	0.0014217184395788425	0.0015018855139643074	0.0014968160876788702	0.04646209106832785	0.04649338501689227	-2.391123103692716e-05	-0.00011682962678033482	-2.3829172294917433e-05	-0.00011642868999095501
2.1347625017044103	0.0013102665103608812	0.0013057218666177126	0.0013615866504998332	0.001356894348633868	0.0013923502603752677	0.001387571987023112	0.0014262781600589394	0.0014214072722142498	0.0015015568074796838	0.0014964884907112265	0.04646209463247454	0.04649338858359871	-2.3768255999132015e-05	-0.00011683080215052488	-2.3686687918536564e-05	-0.00011642986132065491
2.147625519668832	0.001309979662597738	0.0013054360137803598	0.0013612885710954556	0.001356597296470692	0.0013920454485132285	0.0013872682212167343	0.001425965923506344	0.0014210961019850456	0.0015012280980866329	0.001496160890845136	0.04646209825977086	0.046493392213499664	-2.3626102694733475e-05	-0.00011683181349414484	-2.354502245550949e-05	-0.00011643086918655676
2.160566043787228	0.0013096928124558239	0.001305150158572448	0.0013609904892801148	0.0013563002419048527	0.0013917406342260318	0.0013869644529935395	0.001425653684517354	0.0014207849293278224	0.001500899386248442	0.0014958332885423248	0.04646210195134491	0.04649339590772491	-2.348476677501571e-05	-0.00011683266164230766	-2.3404171572080634e-05	-0.00011643171441705347
2.1735845410731627	0.0013094059603330917	0.0013048643013905492	0.0013606924054684261	0.0013560031853495375	0.0013914358179383719	0.0013866606827767653	0.0014253414435278576	0.0014204737546769804	0.001500570672426121	0.0014955056842622493	0.04646210570834594	0.04649339966742378	-2.334424391010892e-05	-0.00011683334742318419	-2.3264130953173923e-05	-0.00011643239783720727
2.1866814813541975	0.0013091191066254317	0.0013045784426291794	0.0013603943200728816	0.0013557061272158157	0.0013911310000727839	0.0013863569109874973	0.001425029200971545	0.0014201625784647303	0.0015002419570784033	0.001495178078462098	0.04646210953194315	0.046493403493767335	-2.320452978841342e-05	-0.00011683387165939418	-2.3124896302011144e-05	-0.00011643292026691787
2.199857337288837	0.0013088322517266961	0.0013042925826808245	0.001360096233503874	0.001355409067912667	0.0013908261810496698	0.0013860531380446952	0.0014247169572799377	0.0014198514011211207	0.0014999132406617768	0.001494850471596821	0.04646211342332783	0.04649340738794654	-2.3065620116509422e-05	-0.00011683423516734015	-2.298646333993848e-05	-0.00011643328251992324
2.213112584383593	0.0013085453960287035	0.0013040067219359428	0.0013597981461697037	0.0013551120078469834	0.001390521361287304	0.0013857493643651977	0.0014244047128823929	0.001419540223074043	0.0014995845236304896	0.0014945228641191366	0.046462117383711615	0.04649341135117436	-2.2927510619712155e-05	-0.00011683443876081556	-2.284882780690528e-05	-0.00011643348540707477
2.2264477010101436	0.001308258539921248	0.001303720860782976	0.0013595000584765869	0.0013548149474235812	0.0013902165412018434	0.0013854455903637344	0.0014240924682061141	0.001419229044749243	0.0014992558064365635	0.001494195256479543	0.04646212141432805	0.04649341538468548	-2.2790197041475113e-05	-0.00011683448324728563	-2.2711985461006112e-05	-0.00011643352973328414
2.2398631684225956	0.0013079716837921171	0.0013034349996083657	0.0013592019708286744	0.0013545178870452191	0.001389911721207348	0.0013851418164529436	0.0014237802236761728	0.0014189178665703424	0.0014989270895298143	0.0014938676491263413	0.04646212551643384	0.04649341948973719	-2.265367514370925e-05	-0.00011683436943016323	-2.2575932078647276e-05	-0.00011643341629885562
2.2533594707748548	0.0013076848280270958	0.0013031491387965586	0.0013589038836280586	0.001354220827112603	0.001389606901715783	0.0013848380430433792	0.0014234679797155126	0.0014186066889588407	0.0014985983733578595	0.001493540042505642	0.04646212969130699	0.046493423667608544	-2.2517940706567874e-05	-0.00011683409810764323	-2.2440663454477427e-05	-0.00011643314589943055
2.2669370951380965	0.001307397973009985	0.0013028632787300228	0.0013586057972747897	0.0013539237680244042	0.0013893020831370429	0.0013845342705435272	0.0014231557367449705	0.0014182955123341386	0.0014982696583661402	0.0014932124370613854	0.04646213394024941	0.04649342791960215	-2.2382989528405006e-05	-0.00011683367007297996	-2.2306175401339e-05	-0.00011643271932565424
2.2805965315183476	0.0013071111191226069	0.001302577419789256	0.0013583077121668843	0.0013536267101772674	0.0013889972658789548	0.0013842304993598167	0.0014228434951832842	0.0014179843371135454	0.0014979409449979305	0.0014928848332353526	0.04646213826458597	0.04649343224704433	-2.2248817425941925e-05	-0.00011683308611465382	-2.217246375022658e-05	-0.00011643213736306501
2.294338272874165	0.0013068242667448207	0.0013022915623527986	0.0013580096287003406	0.0013533296539658263	0.0013886924503472976	0.001383926729896634	0.0014225312554471097	0.0014176731637122952	0.0014976122336943557	0.0014925572314671836	0.04646214266566581	0.04649343665128482	-2.211542023412838e-05	-0.00011683234701675982	-2.2039524350384032e-05	-0.00011643140079309333
2.308162815134429	0.00130653741625453	0.0013020057067972427	0.0013577115472691473	0.0013530325997827117	0.0013883876369458086	0.0013836229625563317	0.00142221901795103	0.001417361992543556	0.0014972835248944028	0.0014922296321943872	0.04646214714486148	0.046493441133697085	-2.1982793805976064e-05	-0.00011683145355773084	-2.1907353069117175e-05	-0.00011643051039178509
2.3220706572162446	0.001306250568027698	0.0013017198534972466	0.0013574134682652994	0.001352735548018567	0.0013880828260762032	0.0013833191977392458	0.0014219067831075737	0.0014170508240184494	0.0014969548190349408	0.0014919020358523613	0.046462151703571146	0.0464934456956808	-2.185093401274596e-05	-0.00011683040651166987	-2.177594579179376e-05	-0.00011642946693013467
2.336062301042938	0.0013059637224383553	0.0013014340028255436	0.0013571153920788068	0.001352438499062059	0.0013877780181381807	0.0013830154358437064	0.001421594551327224	0.0014167396585460573	0.0014966261165507307	0.0014915744428744035	0.04646215634321793	0.04649345033865914	-2.1719836743615273e-05	-0.00011682920664651819	-2.1645298421725523e-05	-0.0001164282711738629
2.3501382515621807	0.0013056768798586187	0.0013011481551529578	0.0013568173190977144	0.0013521414532998938	0.001387473213529448	0.0013827116772660536	0.0014212823230184395	0.001416428496533445	0.0014962974178744492	0.0014912468536917329	0.04646216106524997	0.04649345506408234	-2.1589497906114585e-05	-0.00011682785472699742	-2.151540688050818e-05	-0.0001164269238848048
2.3642990167642037	0.0013053900406586906	0.0013008623108484068	0.0013565192497081015	0.0013518444111168205	0.0013871684126457158	0.0013824079224006422	0.0014209700985876555	0.001416117338385661	0.0014959687234366895	0.0014909192687334932	0.046462165871142054	0.046493459873426006	-2.145991342577397e-05	-0.00011682635151244458	-2.1386267107549595e-05	-0.00011642542581952187
2.378545107700138	0.0013051032052068807	0.001300576470278924	0.001356221184294105	0.0013515473728956538	0.0013868636158807272	0.0013821041716398652	0.0014206578784393088	0.001415806184505763	0.0014956400336659887	0.001490591688426781	0.04646217076239558	0.04649346476819194	-2.133107924590788e-05	-0.00011682469775597948	-2.125787506028487e-05	-0.0001164237777292465
2.392877038500453	0.001304816373869616	0.00130029063380966	0.0013559231232379307	0.0013512503390172776	0.0013865588236262648	0.0013818004253741572	0.0014203456629758484	0.0014154950352948238	0.001495311348988841	0.0014902641131966498	0.04646217574053842	0.04649346974991006	-2.1202991328038434e-05	-0.00011682289420683611	-2.113022671398207e-05	-0.00011642198036032614
2.4072953263935135	0.0013045295470114464	0.0013000048018039034	0.0013556250669198593	0.0013509533098606658	0.0013862540362721608	0.0013814966839920165	0.0014200334525977449	0.0014151838911519504	0.0014949826698297068	0.0014899365434661359	0.04646218080712621	0.0464934748201363	-2.1075645651638664e-05	-0.00011682094160953005	-2.1003318061811604e-05	-0.00011642003445400118
2.4218004917242455	0.0013042427249950626	0.001299718974623085	0.001355327015718264	0.001350656285802887	0.0013859492542063134	0.0013811929478800102	0.0014197212477035084	0.0014148727524742936	0.0014946539966110342	0.0014896089796562638	0.04646218596374277	0.04649347998045622	-2.0949038213959048e-05	-0.0001168188407028592	-2.087714511490868e-05	-0.00011641794074740419
2.436393057972914	0.001303955908181305	0.001299433152626792	0.0013550289700096226	0.0013503592672191203	0.0013856444778146998	0.0013808892174227902	0.0014194090486897015	0.0014145616196570615	0.0014943253297532713	0.0014892814221860668	0.046462191212000306	0.046493485232482784	-2.0823165030194046e-05	-0.00011681659222051444	-2.0751703902081864e-05	-0.00011641569997133949
2.4510735517740176	0.0013036690969291768	0.0012991473361727817	0.0013547309301685305	0.0013500622544826704	0.0013853397074813896	0.0013805854930031096	0.0014190968559509541	0.0014142504930935384	0.0014939966696748848	0.001488953871472603	0.04646219655353978	0.04649349057785835	-2.069802213327393e-05	-0.0001168141968914127	-2.06269904698686e-05	-0.00011641331285228151
2.46584250293529	0.0013033822915958543	0.001298861525616991	0.0013544328965677112	0.0013497652479649766	0.0013850349435885576	0.0013802817750018315	0.001418784669879976	0.0014139393731750942	0.0014936680167923738	0.0014886263279309702	0.04646220199003243	0.04649349601825502	-2.0573605574093767e-05	-0.00011681165543947492	-2.050300088275725e-05	-0.00011641078011170869
2.4807004444568266	0.0013030954925366978	0.0012985757213135464	0.0013541348695780297	0.0013494682480356247	0.0013847301865164946	0.0013799780637979422	0.0014184724908675686	0.0014136282602911976	0.001493339371520282	0.0014882987919743167	0.04646220752317843	0.04649350155537486	-2.044991142122199e-05	-0.00011680896858351497	-2.0379731222777697e-05	-0.00011640810246599242
2.4956479125503126	0.0013028087001052669	0.0012982899236147793	0.0013538368495685067	0.0013491712550623637	0.0013844254366436246	0.0013796743597685676	0.0014181603193026448	0.0014133171548294334	0.0014930107342712201	0.001487971264013866	0.046462213154709685	0.04649350719095034	-2.0326935760914266e-05	-0.00011680613703723974	-2.0257177589612374e-05	-0.00011640528062623057
2.510685446658382	0.0013025219146533273	0.0012980041328712357	0.0013535388369063284	0.001348874269411115	0.0013841206943465156	0.0013793706632889838	0.0014178481555722363	0.0014130060571755146	0.0014926821054558762	0.001487643744458923	0.04646221888638856	0.04649351292674525	-2.0204674697085756e-05	-0.00011680316150863845	-2.013533610058238e-05	-0.00011640231529813638
2.5258135894740787	0.0013022351365308692	0.0012977183494316898	0.0013532408319568646	0.0013485772914459885	0.0013838159599998967	0.0013790669747326342	0.0014175360000615155	0.001412694967713299	0.0014923534854830369	0.0014873162337168994	0.0464622247200095	0.04649351876455543	-2.0083124351463755e-05	-0.00011680004270192557	-2.0014202890689115e-05	-0.00011639920718337082
2.54103288696045	0.0013019483660861079	0.001297432573643148	0.0013529428350836715	0.0013482803215292866	0.001383511233976661	0.001378763294471133	0.0014172238531537974	0.0014123838868247943	0.0014920248747595922	0.0014869887321933173	0.0464622306573987	0.046493524706208975	-1.996228086320606e-05	-0.00011679678131493176	-1.9893774112329787e-05	-0.00011639595697748861
2.556343888370238	0.001301661603665512	0.0012971468058508764	0.0013526448466485185	0.0013479833600215328	0.0013832065166478967	0.0013784596228742954	0.0014169117152305717	0.0014120728148901884	0.0014916962736905696	0.0014866612402918411	0.04646223670041651	0.04649353075356639	-1.9842140389011997e-05	-0.00011679337804026968	-1.9774045935415374e-05	-0.00011639256537054887
2.571747146265715	0.0013013748496137987	0.001296861046398396	0.0013523468670113877	0.0013476864072814682	0.0013829018083828823	0.0013781559603101338	0.0014165995866714989	0.0014117617522878476	0.0014913676826791321	0.0014863337584142783	0.046462242850955585	0.04649353690852244	-1.9722699103282004e-05	-0.00011678983356666617	-1.9655014547474703e-05	-0.00011638903304911352
2.5872432165386163	0.0013010881042739562	0.0012965752956275033	0.0013520488965304948	0.001347389463666073	0.0013825971095491128	0.001377852307144881	0.0014162874678544351	0.0014114506993943383	0.0014910391021266047	0.0014860062869606029	0.04646224911094276	0.04649354317300514	-1.9603953197729063e-05	-0.00011678614857635328	-1.9536676153342203e-05	-0.00011638536069324967
2.602832658430207	0.001300801367987252	0.00129628955387828	0.0013517509355622996	0.0013470925295305778	0.001382292420512307	0.0013775486637430015	0.001415975359155445	0.0014111396565844418	0.001490710532432488	0.001485678826328972	0.046462255482340356	0.04649354954897822	-1.948589888157992e-05	-0.0001167823237467891	-1.9419026975150966e-05	-0.00011638154897769537
2.6185160345514573	0.0013005146410932453	0.001296003821489109	0.001351452984461519	0.0013467956052284793	0.001381987741636424	0.0013772450304672071	0.0014156632609488135	0.0014108286242311694	0.0014903819739944739	0.0014853513769157425	0.04646226196714492	0.04649355603843997	-1.9368532381297543e-05	-0.00011677835974976958	-1.9302063252291113e-05	-0.00011637759857135999
2.6342939109033563	0.0013002279239298024	0.001295718098796683	0.0013511550435811434	0.0013464986911115508	0.0013816830732836787	0.0013769414076784713	0.0014153511736070667	0.001410517602705776	0.0014900534272084668	0.0014850239391154877	0.04646226856739014	0.04649356264342523	-1.925184994090723e-05	-0.00011677425725231672	-1.9185781241826128e-05	-0.00011637351014037733
2.6501668568973313	0.0012999412168330992	0.0012954323861360088	0.0013508571132724416	0.001346201787529848	0.0013813784158145479	0.001376637795736031	0.0014150390975009753	0.0014102065923777653	0.0014897248924685901	0.0014846965133210024	0.046462275285145495	0.04649356936600498	-1.9135847821739882e-05	-0.00011677001691667854	-1.9070177217854478e-05	-0.00011636928434399785
2.666135445375801	0.0012996545201376449	0.001295146683840435	0.0013505591938849826	0.0013459048948317365	0.0013810737695877922	0.0013763341949974191	0.0014147270329995805	0.0014098955936149217	0.0014893963701672125	0.0014843690999233388	0.046462282122518316	0.046493576208288034	-1.9020522302203025e-05	-0.00011676563939844176	-1.8955247471509618e-05	-0.00011636492183542124
2.6822002526328483	0.0012993678341762858	0.0012948609922416527	0.0013502612857666442	0.0013456080133638945	0.0013807691349604673	0.0013760306058184647	0.001414414980470202	0.0014095846067833117	0.0014890678606949597	0.0014840416993118092	0.04646228908165335	0.04649358317242069	-1.890586967800284e-05	-0.00011676112534853011	-1.8840988311265294e-05	-0.00011636042326373941
2.6983618584350144	0.0012990811592802226	0.0012945753116697114	0.0013499633892636285	0.0013453111434713308	0.0013804645122879368	0.0013757270285533133	0.001414102940278456	0.0014092736322473052	0.0014887393644407337	0.0014837143118740074	0.04646229616473419	0.04649359026058831	-1.8791886262137236e-05	-0.0001167564754129824	-1.8727396062720447e-05	-0.00011635578927227108
2.71462084604223	0.0012987944957790177	0.0012942896424530301	0.0013496655047204715	0.0013450142854973942	0.001380159901923886	0.0013754234635544368	0.0014137909127882673	0.001408962670369586	0.0014884108817917263	0.0014833869379958257	0.046462303373984194	0.04649359747501555	-1.867856838461135e-05	-0.0001167516902319532	-1.861446706850206e-05	-0.00011635102049917245
2.730977802228858	0.0012985078440006118	0.0012940039849184105	0.0013493676324800605	0.0013447174397837897	0.0013798553042203379	0.0013751199111726512	0.0014134788983618863	0.0014086517215111689	0.001488082413133439	0.0014830595780614684	0.04646231071166606	0.04649360481796701	-1.8565912392437545e-05	-0.00011674677043960191	-1.85021976881819e-05	-0.00011634611757666002
2.747433317304874	0.0012982212042713362	0.0012937183393910503	0.001349069772883648	0.0013444206066705938	0.0013795507195276686	0.00137481637175713	0.001413166897359906	0.0014083407860314174	0.0014877539588497022	0.0014827322324534775	0.04646231818008375	0.04649361229174793	-1.845391464985746e-05	-0.00011674171666564703	-1.8390584298429158e-05	-0.00011634108113206532
2.763987985137163	0.0012979345769159197	0.0012934327061945514	0.0013487719262708596	0.0013441237864962611	0.0013792461481946154	0.0013745128456554153	0.0014128549101412708	0.0014080298642880525	0.0014874255193226855	0.0014824049015527373	0.046462325781582596	0.04649361989870577	-1.8342571538050578e-05	-0.00011673652953442248	-1.8279623292878633e-05	-0.00011633591178744629
2.780642403170963	0.0012976479622575066	0.0012931470856509346	0.0013484740929797128	0.0013438269795976435	0.0013789415905682968	0.0013742093332134342	0.0014125429370632969	0.0014077189566371715	0.0014870970949329195	0.0014820775857385012	0.046462333518550045	0.04649362764122973	-1.8231879455064826e-05	-0.0001167312096638784	-1.8169311081915607e-05	-0.00011633061015892121
2.797397172451417	0.0012973613606176678	0.0012928614780806553	0.0013481762733466292	0.0013435301863100038	0.0013786370469942258	0.0013739058347755153	0.0014122309784816874	0.0014074080634332653	0.0014867686860593158	0.0014817502853884071	0.046462341393417164	0.04649363552175223	-1.812183481585128e-05	-0.00011672575766680238	-1.8059644092835447e-05	-0.00011632517685700172
2.8142528976452668	0.0012970747723164116	0.0012925758838026095	0.0013478784677064468	0.0013432334069670257	0.0013783325178163225	0.0013736023506843986	0.0014119190347505442	0.0014070971850292286	0.0014864402930791776	0.0014814230008784917	0.046462349408658114	0.046493643542749284	-1.801243405231273e-05	-0.0001167201741509305	-1.7950618769732585e-05	-0.0001163196124874255
2.831210187062679	0.0012967881976721969	0.00129229030313415	0.001347580676392435	0.001342936641900829	0.0013780280033769295	0.0013732988812812528	0.0014116071062223862	0.0014067863217763778	0.001486111916368223	0.0014810957325832102	0.04646235756679186	0.04649365170674186	-1.7903673613046955e-05	-0.00011671445971783712	-1.7842231573431122e-05	-0.00011631391764954646
2.848269652679189	0.0012965016370019473	0.0012920047363911003	0.0013472828997363093	0.0013426398914419863	0.001377723504016828	0.0013729954269056906	0.0014112951932481654	0.0014064754740244691	0.0014857835563006018	0.001480768480875457	0.04646236587038312	0.046493660016296345	-1.7795549963450785e-05	-0.00011670861496348994	-1.7734478981422386e-05	-0.0001163080929373339
2.865431910157798	0.0012962150906210622	0.0012917191838877642	0.0013469851380682428	0.0013423431559195327	0.0013774190200752504	0.0013726919878957805	0.00141098329617728	0.0014061646421217094	0.001485455213248911	0.001480441246126578	0.04646237432204242	0.046493668474025	-1.7688059585727056e-05	-0.00011670264047913825	-1.7627357488003703e-05	-0.00011630213894014974
2.882697578871184	0.0012959285588434273	0.0012914336459369364	0.0013466873917168793	0.0013420464356609786	0.001377114551889893	0.001372388564588061	0.001410671415357589	0.0014058538264147726	0.0014851268875842123	0.0014801140287063884	0.04646238292442768	0.046493677082588204	-1.7581198978572354e-05	-0.00011669653684942549	-1.7520863603903702e-05	-0.00011629605624036143
2.900067281924058	0.001295642041981433	0.0012911481228499232	0.0013463896610093524	0.0013417497309923306	0.0013768100997969377	0.0013720851573175608	0.001410359551135434	0.0014055430272488193	0.001484798579676056	0.0014797868289831986	0.04646239168024437	0.04649368584469287	-1.7474964657357428e-05	-0.00011669030465327745	-1.7414993856441907e-05	-0.00011628984541528498
2.9175416461756507	0.0012953555403459817	0.0012908626149365462	0.0013460919462712948	0.0013414530422380978	0.0013765056641310595	0.001371781766417807	0.0014100477038556489	0.0014052322449675074	0.0014844702898924927	0.001479459647323823	0.046462400592246836	0.04649369476309556	-1.7369353154078615e-05	-0.00011668394446467945	-1.730974478949404e-05	-0.00011628350703662971
2.9351213022623317	0.0012950690542465027	0.0012905771225051603	0.0013457942478268528	0.00134115636972131	0.0013762012452254453	0.0013714783922208439	0.0014097358738615778	0.0014049214799130116	0.0014841420186000938	0.001479132484093604	0.046462409663239536	0.04649370384060251	-1.726436101719131e-05	-0.00011667745685151054	-1.720511296336713e-05	-0.00011627704167038733
2.952806884620376	0.0012947825839909656	0.0012902916458626646	0.0013454965659987022	0.00134085971376353	0.0013758968434118076	0.0013711750350572465	0.0014094240614950916	0.0014046107324260375	0.0014838137661639709	0.0014788053396564268	0.04646241889607698	0.04649371308007065	-1.715998481157527e-05	-0.00011667084237537706	-1.710109495475093e-05	-0.00011627044987633228
2.970599031508854	0.0012944961298858935	0.001290006185314518	0.0013451989011080633	0.0013405630746848717	0.0013755924590204021	0.0013708716952561379	0.0014091122670966058	0.00140430000284584	0.0014834855329477954	0.0014784782143747437	0.04646242829366555	0.04649372248440757	-1.7056221118603998e-05	-0.00011666410159294482	-1.6997687356724855e-05	-0.00011626373220885444
2.9884983850326714	0.0012942096922363725	0.0012897207411647462	0.0013449012534747107	0.0013402664528040062	0.0013752880923800375	0.0013705683731451996	0.0014088004910050903	0.0014039892915102348	0.0014831573193138127	0.0014781511086095838	0.046462437858963215	0.046493732056574845	-1.6953066536019856e-05	-0.00011665723505449588	-1.689488677870249e-05	-0.00011625688921673705
3.006505591165733	0.0012939232713460695	0.0012894353137159614	0.0013446036234169934	0.0013399698484381857	0.001374983743818097	0.0013702650690506917	0.0014084887335580943	0.0014036785987556202	0.0014828291256228662	0.001477824022720581	0.04646244759498234	0.04649374179958581	-1.685051767780915e-05	-0.00011665024330481666	-1.6792689846348297e-05	-0.00011624992144293467
3.0246212997742656	0.0012936368675172405	0.001289149903269369	0.0013443060112518432	0.001339673261903249	0.0013746794136605476	0.001369961783297463	0.0014081769950917548	0.0014033679249169876	0.0014825009522344112	0.0014774969570659844	0.04646245750478911	0.04649375171650927	-1.674857117433398e-05	-0.00011664312688280942	-1.669109320147355e-05	-0.00011624282942390707
3.0428461646402667	0.0012933504810507474	0.0012888645101247873	0.0013440084172947938	0.0013393766935136438	0.0013743751022319596	0.0013696585162089735	0.0014078652759408174	0.0014030572703279444	0.0014821727995065377	0.001477169912002685	0.046462467591504845	0.04649376181046908	-1.6647223671902023e-05	-0.00011663588631993793	-1.6590093502043268e-05	-0.00011623561369022983
3.0611808434850984	0.0012930641122460747	0.0012885791345806558	0.0013437108418599998	0.0013390801435824375	0.0013740708098555275	0.0013693552681073042	0.0014075535764386594	0.0014027466353207264	0.0014818446677959949	0.0014768428878862312	0.04646247785830783	0.04649377208464501	-1.654647183327307e-05	-0.00011662852214378017	-1.6489687422224786e-05	-0.00011622827476709396
3.079625997993227	0.0012927777614013293	0.0012882937769340501	0.001343413285260236	0.0013387836124213305	0.001373766536853069	0.0013690520393131735	0.0014072418969172879	0.001402436020226215	0.0014815165574581946	0.0014765158850708485	0.04646248830843283	0.04649378254227474	-1.6446312337388413e-05	-0.00011662103487597442	-1.6389871652221222e-05	-0.00011622081317408384
3.0981822938360946	0.001292491428813267	0.0012880084374806927	0.001343115747806926	0.0013384871003406717	0.0013734622835450557	0.001368748830145953	0.0014069302377073736	0.0014021254253739526	0.0014811884688472447	0.0014761889039094553	0.04646249894517341	0.04649379318665424	-1.634674187887819e-05	-0.00011661342502999883	-1.6290642898153518e-05	-0.00011621322942334533
3.116850400696155	0.0012922051147773034	0.0012877231165149732	0.0013428182298101557	0.001338190607649478	0.0013731580502506266	0.0013684456409236874	0.0014066185991382645	0.0014018148510921652	0.0014808604023159682	0.0014758619447536923	0.046462509771882474	0.046493804021138514	-1.624775716857485e-05	-0.00011660569311439106	-1.6191997882095133e-05	-0.00011620552402147322
3.135630992291033	0.0012919188195875235	0.001287437814329954	0.0013425207315786835	0.0013378941346554429	0.0013728538372875998	0.0013681424719631052	0.0014063069815379995	0.0014015042977077738	0.0014805323582159173	0.0014755350079539342	0.04646252079197369	0.04649381504914374	-1.6149354933360505e-05	-0.00011659783963224868	-1.6093933342169187e-05	-0.00011619769746995523
3.1545247463978408	0.0012916325435366964	0.0012871525312173867	0.001342223253419956	0.001337597681664953	0.001372549644972489	0.0013678393235796345	0.0014059953852333246	0.0014011937655464119	0.0014802043368973945	0.001475208093859309	0.04646253200892179	0.0464938262741474	-1.6051531915937944e-05	-0.00011658986507989688	-1.599644603224315e-05	-0.00011618975026334022
3.1735323448776414	0.0012913462869162896	0.0012868672674677267	0.0013419257956401253	0.0013373012489831058	0.0013722454736205226	0.0013675361960874231	0.0014056838105497137	0.0014008832549324448	0.001479876338709475	0.001474881202817724	0.04646254342626452	0.046493837699689254	-1.5954284874837577e-05	-0.0001165817699473326	-1.589953272194966e-05	-0.00011618168288968223
3.192654473700048	0.0012910600500164835	0.001286582023370146	0.0013416283585440626	0.0013370048369137218	0.0013719413235456573	0.0013672330897993524	0.0014053722578113847	0.0014005727661889876	0.001479548364000026	0.001474554335175882	0.04646255504760347	0.04649384932937412	-1.5857610584375792e-05	-0.00011657355471811348	-1.580319019676979e-05	-0.00011617349583165071
3.211891822967991	0.0012907738331261864	0.0012862967992125448	0.0013413309424353784	0.001336708445759361	0.0013716371950605985	0.001366930005027052	0.0014050607273413205	0.0014002622996379189	0.0014792204131157324	0.0014742274912793014	0.04646256687660511	0.04649386116687079	-1.57615058346966e-05	-0.00011656521987030155	-1.5707415257804058e-05	-0.00011616518956503175
3.2312450869426166	0.0012904876365330401	0.00128601159528157	0.001341033547616426	0.0013364120758213387	0.0013713330884768087	0.0013666269420809203	0.0014047492194612763	0.001399951855599902	0.001478892486402103	0.00147390067147234	0.04646257891700224	0.046493873215914604	-1.5665967431577332e-05	-0.0001165567658747424	-1.5612204721716927e-05	-0.00011615676455883905
3.2507149640683446	0.0012902014605234483	0.001285726411862627	0.0013407361743883342	0.0013361157273997432	0.0013710290041045355	0.0013663239012701397	0.0014044377344918126	0.0013996414343944053	0.0014785645842035114	0.0014735738760982165	0.04646259117259445	0.046493885480308396	-1.5570992196442535e-05	-0.00011654819319650844	-1.5517555420924145e-05	-0.00011614822127697932
3.2703021569980693	0.0012899153053825742	0.001285441249239889	0.0013404388230510052	0.0013358194007934438	0.0013707249422528155	0.001366020882902688	0.0014041262727522985	0.0013993310363397096	0.0014782367068631981	0.0014732471054990232	0.04646260364725082	0.04649389796392318	-1.5476576966336197e-05	-0.0001165395022941218	-1.5423464203322135e-05	-0.00011613956017630933
3.2900073726185273	0.0012896291713943692	0.0012851561076963188	0.0013401414939031447	0.0013355230963001156	0.0013704209032295034	0.0013657178872853637	0.0014038148345609418	0.0013990206617529397	0.0014779088547233075	0.0014729203600157585	0.046462616344909745	0.04649391067070096	-1.5382718593796862e-05	-0.00011653069361949875	-1.5329927932239418e-05	-0.00011613078170724656
3.3098313220758016	0.001289343058841574	0.0012848709875136752	0.0013398441872422666	0.0013352268142162468	0.0013701168873412775	0.0013654149147237942	0.0014035034202347955	0.0013987103109500691	0.001477581028124895	0.0014725936399883372	0.046462629269580155	0.0464939236046533	-1.5289413946836805e-05	-0.00011652176761794975	-1.5236943486422738e-05	-0.0001161218863133251
3.329774720800988	0.0012890569680057463	0.0012845858889725364	0.0013395469033647192	0.0013349305548371647	0.001369812894893669	0.0013651119655224636	0.00140319203008979	0.001398399984245953	0.0014772532274079629	0.0014722669457556247	0.04646264242534464	0.04649393676986553	-1.5196659908914278e-05	-0.00011651272472840146	-1.514450776005788e-05	-0.00011611287443225038
3.349838288536016	0.0012887708991672618	0.0012843008123523032	0.001339249642565692	0.00133463431845704	0.0013695089261910665	0.0013648090399847159	0.0014028806644407381	0.0013980896819543315	0.0014769254529114705	0.0014719402776554452	0.04646265581635834	0.046493950170495756	-1.5104453378947391e-05	-0.00011650356538356332	-1.505261766265864e-05	-0.00011610374649495547
3.370022749359618	0.0012884848526053387	0.001284015757931223	0.0013389524051392384	0.0013343381053689124	0.0013692049815367427	0.001364506138412786	0.001402569323601363	0.0013977794043878611	0.0014765977049733619	0.0014716136360246148	0.046462669446851845	0.04649396381077816	-1.5012791270946346e-05	-0.00011649429000820666	-1.4961270118851733e-05	-0.00011609450292482393
3.390328831713469	0.0012881988285980488	0.0012837307259864004	0.0013386551913782902	0.0013340419158647035	0.00136890106123287	0.0013642032611078088	0.0014022580078843147	0.0013974691518581267	0.0014762699839305905	0.0014712870211989585	0.04646268332113212	0.046493977695022316	-1.4921670514450591e-05	-0.00011648489902199577	-1.4870462068772294e-05	-0.00011608514414068738
3.4107572684284713	0.0012879128274223266	0.0012834457167938058	0.001338358001574668	0.0013337457502352276	0.001368597165580531	0.0013639004083698342	0.0014019467176011827	0.001397158924675657	0.00147594229011913	0.001470960433513327	0.046462697443583986	0.046493991827616106	-1.4831088054084729e-05	-0.00011647539283715647	-1.4780190467376941e-05	-0.00011607567055205159
3.431308796751202	0.0012876268493539945	0.0012831607306283055	0.0013380608360191097	0.0013334496087702224	0.0013682932948797476	0.0013635975804978597	0.001401635453062527	0.001396848723149958	0.0014756146238740135	0.0014706338733016361	0.046462711818670815	0.04649400621302659	-1.4741040849551579e-05	-0.000116465771858143	-1.4690452284901734e-05	-0.00011606608256276019
3.4519841583705158	0.0012873408946677697	0.0012828757677636581	0.0013377636950012769	0.0013331534917583481	0.0013679894494294912	0.0013632947777898281	0.0014013242145778878	0.0013965385475895133	0.0014752869855293438	0.00147030734089687	0.04646272645093743	0.04649402085580126	-1.4651525875757077e-05	-0.00011645603648380298	-1.4601244506688704e-05	-0.0001160563805707171
3.47278409944432	0.0012870549636372834	0.0012825908284725437	0.001337466578809778	0.0013328573994872185	0.0013676856295277034	0.0013629920005426611	0.001401013002455811	0.00139622839830182	0.001474959375418323	0.0014699808366311186	0.04646274134501011	0.046494035760570075	-1.4562540122699252e-05	-0.00011644618710587862	-1.4512564132970751e-05	-0.00011604656496566612
3.4937093706264992	0.0012867690565350903	0.0012823059130265691	0.0013371694877321778	0.001332561332243407	0.0013673818354713113	0.0013626892490522676	0.0014007018170038605	0.0013959182755933954	0.00147463179387327	0.0014696543608355903	0.04646275650559907	0.04649405093204662	-1.4474080595253125e-05	-0.00011643622410872911	-1.4424408178941028e-05	-0.00011603663613068971
3.514760727094002	0.0012864831736326908	0.0012820210216962905	0.0013368724220550238	0.001332265290312473	0.0013670780675562504	0.0013623865236135698	0.0014003906585286468	0.0013956081797698076	0.0014743042412256513	0.0014693279138406447	0.046462771937499106	0.04649406637502911	-1.4386144313233151e-05	-0.00011642614786927519	-1.4336773674628045e-05	-0.00011602659444154284
3.535938928574102	0.0012861973152005425	0.0012817361547512243	0.0013365753820638582	0.0013319692739789742	0.0013667743260774813	0.0013620838245205164	0.001400079527335843	0.001395298111135689	0.0014739767178061	0.0014690014959758124	0.04646278764559176	0.046494082094402714	-1.429872831149731e-05	-0.00011641595875860888	-1.4249657665069138e-05	-0.00011601644026804081
3.557244739371806	0.0012859114815080713	0.0012814513124598588	0.0013362783680432309	0.001331673283526479	0.0013664706113290033	0.0013617811520660998	0.0013997684237301996	0.001394988069994754	0.0014736492239444373	0.0014686751075698124	0.04646280363484694	0.04649409809514067	-1.4211829639544649e-05	-0.00011640565713955109	-1.4163057209901075e-05	-0.00011600617397178326
3.578678928397448	0.0012856256728236983	0.001281166495089681	0.0013359813802767294	0.0013313773192375972	0.0013661669236038837	0.0013614785065423826	0.0013994573480155786	0.0013946780566498303	0.0014733217599697075	0.0014683487489505916	0.04646281991032446	0.04649411438230633	-1.4125445361778954e-05	-0.00011639524336837237	-1.4076969383568227e-05	-0.00011599579590765297
3.600242269194432	0.0012853398894148392	0.001280881702907177	0.0013356844190469787	0.0013310813813939796	0.0013658632631942628	0.0013611758882405044	0.001399146300494954	0.0013943680714028624	0.0014729943262101848	0.0014680224204453294	0.04646283647717471	0.04649413096105383	-1.4039572557147939e-05	-0.00011638471779285009	-1.3991391275100518e-05	-0.0001159853064224281
3.6219355399671502	0.0012850541315479413	0.0012805969361778654	0.0013353874846356835	0.0013307854702763583	0.0013655596303913933	0.0013608732974507189	0.00139883528147046	0.0013940581145549563	0.001472666922993424	0.0014676961223804867	0.04646285334064188	0.046494147836631555	-1.3954208319420791e-05	-0.00011637408075448885	-1.3906319988182814e-05	-0.00011597470585622549
3.643759523609069	0.0012847683994884746	0.0012803121951662935	0.0013350905773236174	0.0013304895861645397	0.0013652560254856336	0.0013605707344623906	0.0013985242912433803	0.0013937481864063723	0.0014723395506462539	0.0014673698550818045	0.04646287050606416	0.04649416501438152	-1.3869349757007765e-05	-0.00011636333258779885	-1.3821752641175744e-05	-0.00011596399454255613
3.6657150077309777	0.001284482693500968	0.0012800274801360691	0.0013347936973906642	0.0013301937293374421	0.0013649524487664901	0.001360268199564033	0.0013982133301141963	0.0013934382872565687	0.0014720122094948299	0.00146704361887435	0.0464628879788776	0.04649418249974267	-1.3784993992665279e-05	-0.00011635247361829748	-1.3737686366716712e-05	-0.00011595317280577166
3.6878027846894206	0.0012841970138490145	0.001279742791349868	0.001334496845115824	0.0013298979000731033	0.0013646489005226241	0.0013599656930433188	0.0013979023983825914	0.001393128417404211	0.0014716848998646442	0.0014667174140825302	0.04646290576461441	0.046494200298252394	-1.3701138163856735e-05	-0.00011634150416528488	-1.3654118312066837e-05	-0.00011594224096400652
3.710023651615288	0.00128391136079529	0.0012794581290694507	0.0013342000207772345	0.0013296020986487017	0.0013643453810418748	0.0013596632151871007	0.0013975914963474795	0.0013928185771471967	0.0014713576220805554	0.0014663912410301215	0.04646292386890804	0.04649421841554778	-1.3617779422391701e-05	-0.00011633042453984554	-1.357104563881606e-05	-0.00011593119932729046
3.732378410442586	0.0012836257346015702	0.0012791734935556824	0.0013339032246521907	0.001329306325340576	0.0013640418906112806	0.001359360766281434	0.001397280624307027	0.0013925087667826781	0.0014710303764668168	0.0014660651000402971	0.046462942297493766	0.04649423685736789	-1.353491493434264e-05	-0.00011631923504451525	-1.3488465522789456e-05	-0.00011592004819716006
3.7548678679373717	0.0012833401355287506	0.0012788888850685503	0.0013336064570171658	0.0013290105804242463	0.0013637384295171022	0.0013590583466115977	0.0013969697825586757	0.0013921989866070871	0.0014707031633471046	0.0014657389914356552	0.04646296105620982	0.046494255629555656	-1.3452541880412672e-05	-0.00011630793597622313	-1.3406375154324801e-05	-0.00011590878786937875
3.777492835726878	0.001283054563836848	0.0012786043038671658	0.0013333097181478172	0.0013287148641744192	0.0013634349980448282	0.0013587559564621039	0.0013966589713991528	0.001391889236916142	0.0014703759830445294	0.0014654129155382309	0.046462980151	0.04649427473805866	-1.3370657455324952e-05	-0.00011629652762229492	-1.3324771737793784e-05	-0.00011589741863043956
3.8002541303288	0.0012827690197850423	0.001278319750209806	0.0013330130083190278	0.0013284191768650293	0.0013631315964792207	0.0013584535961167375	0.0013963481911245174	0.0013915795180048955	0.0014700488358816894	0.0014650868726695488	0.0464629995879162	0.04649429418893345	-1.3289258867982268e-05	-0.00011628501026150762	-1.324365249169221e-05	-0.00011588594075812031
3.823152573180761	0.0012824835036316705	0.0012780352243539086	0.0013327163278049055	0.001328123518769239	0.0013628282251043132	0.0013581512658585597	0.00139603744203016	0.0013912698301677348	0.0014697217221806755	0.0014647608631506272	0.04646301937311861	0.04649431398834476	-1.3208343341706424e-05	-0.00011627338416697608	-1.316301464884817e-05	-0.00011587435452459216
3.8461889906699622	0.0012821980156342537	0.0012777507265560972	0.0013324196768788104	0.0013278278901594656	0.0013625248842034424	0.0013578489659699365	0.0013957267244108363	0.0013909601736984136	0.0014693946422631066	0.0014644348873020156	0.04646303951287936	0.046494334142568976	-1.3127908113707426e-05	-0.00011626164960193419	-1.308285545593979e-05	-0.00011586266019192326
3.8693642141629967	0.001281912556049515	0.0012774662570722017	0.0013321230558133756	0.0013275322913074027	0.0013622215740592691	0.0013575466967325608	0.0013954160385606907	0.001390650548890078	0.0014690675964501602	0.0014641089454438237	0.046463060013584315	0.04649435465799648	-1.3047950435305516e-05	-0.00011624980682178876	-1.3003172173755434e-05	-0.00011585085801507633
3.892679080035866	0.0012816271251333928	0.0012771818161572684	0.0013318264648805233	0.001327236722484034	0.0013619182949537966	0.0013572444584274688	0.0013951053847732747	0.0013903409560352814	0.0014687405850625959	0.0014637830378957442	0.04646308088173386	0.04649437554113224	-1.2968467571827097e-05	-0.00011623785607395298	-1.2923962076992479e-05	-0.00011583894824029883
3.9161344297041563	0.0012813417231410623	0.0012768974040655834	0.00133152990435149	0.00132694118395966	0.001361615047168395	0.001356942251335068	0.0013947947633415766	0.0013900313954260178	0.001468413608420789	0.0014634571649770876	0.04646310212394584	0.04649439679859957	-1.2889456802483296e-05	-0.00011622579759718032	-1.2845222454180988e-05	-0.00011582693110556708
3.9397311096534064	0.0012810563503269487	0.001276613021050686	0.0013312333744968405	0.001326645676003913	0.001361311830983822	0.0013566400757351537	0.0013944841745580404	0.0013897218673537377	0.0014680866668447536	0.0014631313270068048	0.04646312374695848	0.04649441843714084	-1.2810915420456703e-05	-0.00011621363162217513	-1.2766950607819016e-05	-0.00011581480684075274
3.963469971469652	0.0012807710069447486	0.0012763286673653882	0.0013309368755864911	0.0013263501988857783	0.0013610086466802433	0.0013563379319069325	0.0013941736187145918	0.001389412372109375	0.0014677597606541754	0.0014628055243035194	0.046463145757631295	0.04649444046362027	-1.273284073267586e-05	-0.00011620135837092649	-1.2689143854056895e-05	-0.00011580257566717878
3.987351871870168	0.0012804856932474458	0.0012760443432617927	0.0013306404078897325	0.0013260547528736164	0.0013607054945372584	0.0013560358201290463	0.0013938630961026635	0.001389102909983374	0.0014674328901684423	0.001462479757185558	0.04646316816294731	0.04649446288502731	-1.2655230059888112e-05	-0.00011618897805676376	-1.2611799522839473e-05	-0.00011579023779734188
4.01137767273438	0.0012802004094873297	0.0012757600489913098	0.0013303439716752451	0.0013257593382351828	0.0013604023748339201	0.0013557337406795917	0.0013935526070132187	0.0013887934812657086	0.0014671060557066697	0.001462154025970978	0.04646319097001736	0.04649448570847586	-1.2578080736475733e-05	-0.00011617649088419002	-1.2534914957725712e-05	-0.00011577779343519001
4.035548241134971	0.0012799151559160153	0.0012754757848046773	0.0013300475672111268	0.0013254639552376496	0.0013600992878487607	0.0013554316938361472	0.0013932421517367766	0.0013884840862459133	0.0014667792575877377	0.0014618283309776007	0.04646321418607851	0.04649450894120966	-1.2501390110497557e-05	-0.00011616389704893759	-1.2458487515836641e-05	-0.00011576524277551181
4.059864449369175	0.001279629932784461	0.0012751915509519787	0.0013297511947649098	0.0013251686041476256	0.0013597962338598123	0.0013551296798757927	0.0013929317305634392	0.0013881747252131047	0.001466452496130317	0.0014615026725230385	0.0464632378185002	0.04649453259060343	-1.2425155543699384e-05	-0.00011615119673824559	-1.2382514567976788e-05	-0.00011575258600499128
4.08432717499025	0.0012793447403429828	0.0012749073476826579	0.0013294548546035803	0.0013248732852311775	0.0013594932131446287	0.0013548276990751325	0.0013926213437829122	0.0013878653984560054	0.001466125771652898	0.0014611770509247272	0.04646326187478512	0.046494556664164195	-1.2349374411309288e-05	-0.00011613839013036031	-1.2306993498384378e-05	-0.00011573982330120858
4.108937300839158	0.00127905957884128	0.001274623175245543	0.0013291585469936053	0.0013245779987538517	0.0013591902259803136	0.0013545257517103204	0.0013923109916845358	0.0013875561062629735	0.001465799084473828	0.0014608514664999574	0.04646328636257069	0.04649458116953568	-1.2274044102030673e-05	-0.00011612547739398016	-1.2231921704741744e-05	-0.00011572695483241802
4.133695715076422	0.0012787744485284478	0.0012743390338888615	0.00132886227220095	0.0013242827449806965	0.001358887272643539	0.001354223838057082	0.001392000674557307	0.001387246848922026	0.0014654724349113376	0.001460525919565905	0.046463311289632825	0.046494606114499286	-1.2199162017941662e-05	-0.00011611245868836662	-1.215729659802614e-05	-0.00011571398075727046
4.15860331121418	0.001278489349653005	0.0012740549238602654	0.001328566030491106	0.0013239875241762879	0.0013585843534105787	0.0013539219583907438	0.0013916903926899124	0.00138693762672087	0.0014651458232835808	0.0014602004104396704	0.0464633366638881	0.04649463150697693	-1.2124725574592238e-05	-0.00011609933416428797	-1.2083115602679745e-05	-0.0001157009012260346
4.183660988148428	0.0012782042824629014	0.001273770845406839	0.001328269822129104	0.0013236923366047413	0.001358281468557318	0.0013536201129862471	0.0013913801463707452	0.0013866284399469202	0.0014648192499086556	0.0014598749394382972	0.04646336249339624	0.046494657355034746	-1.2050732200830777e-05	-0.00011608610396279806	-1.2009376156325163e-05	-0.00011568771637909814
4.208869650191461	0.0012779192472055492	0.0012734867987751323	0.001327973647379547	0.0013233971825297476	0.0013579786183592934	0.0013533183021181858	0.001391069935887942	0.001386319288887336	0.0014644927151046497	0.0014595495068788207	0.046463388786362345	0.04649468366688304	-1.1977179338689553e-05	-0.00011607276821512524	-1.1936075709803595e-05	-0.00011567442634718983
4.2342302071045115	0.0012776342441278344	0.0012732027842111697	0.0013276775065066253	0.0013231020622145855	0.001357675803091707	0.0013530165260608195	0.0013907597615294032	0.0013860101738290417	0.0014641662191896645	0.001459224113078289	0.04646341555114018	0.046494710450882076	-1.1904064443502699e-05	-0.00011605932704333854	-1.1863211727202588e-05	-0.00011566103125232319
4.259743574130585	0.0012773492734761407	0.001272918801960476	0.0013273813997741436	0.0013228069759221495	0.0013573730230294575	0.0013527147850881046	0.0013904496235828245	0.0013857010950587573	0.0014638397624818543	0.0014588987583538035	0.04646344279623436	0.046494737715542515	-1.1831384983729265e-05	-0.00011604578055979253	-1.1790781685630525e-05	-0.00011564753120607563
4.285410672027485	0.0012770643354963675	0.001272634852268092	0.001327085327445542	0.0013225119239149707	0.001357070278447161	0.0013524130794737193	0.0013901395223357223	0.0013853920528630248	0.001463513345299457	0.0014585734430225495	0.04646347053030338	0.04649476546952897	-1.1759138440921996e-05	-0.00011603212886707182	-1.1718783075275602e-05	-0.00011563392631069869
4.311232427101037	0.0012767794304339513	0.0012723509353785984	0.0013267892897839207	0.0013222169064552418	0.0013567675696191804	0.001352111409491086	0.0013898294580754638	0.0013850830475282362	0.0014631869679608308	0.0014582481674018327	0.04646349876216258	0.046494793721662514	-1.1687322309539977e-05	-0.00011601837205660326	-1.1647213399256645e-05	-0.00011562021665756372
4.337209771238533	0.0012764945585338916	0.0012720670515361386	0.0013264932870520696	0.0013219219238048453	0.001356464896819656	0.0013518097754134063	0.0013895194310893	0.00138477407934067	0.0014628606307844948	0.0014579229318091194	0.04646352750078559	0.046494822480924416	-1.1615934097167213e-05	-0.00011600451021082092	-1.1576070173661274e-05	-0.0001156064023286607
4.363343641942354	0.0012762097200407596	0.0012717832009844312	0.0013261973195124795	0.001321626976225367	0.0013561622603225191	0.0013515081775136747	0.0013892094416643839	0.0013844651485865056	0.001462534334089152	0.00145759773656206	0.046463556755309623	0.04649485175645765	-1.1544971324307929e-05	-0.00011599054340233339	-1.1505350927500796e-05	-0.00011559248339609862
4.389634982363801	0.001275924915198731	0.0012714993839667997	0.00132590138742738	0.0013213320639781315	0.001355859660401532	0.0013512066160647166	0.001388899490087812	0.0013841562555518669	0.0014622080781937392	0.0014572725819785369	0.046463586535036586	0.046494881557571026	-1.1474431524289425e-05	-0.00011597647169264702	-1.1435053202574902e-05	-0.00011557845992143934
4.416084741337141	0.0012756401442516	0.0012712156007261865	0.0013256054910587547	0.0013210371873242184	0.001355557097330305	0.0013509050913392056	0.0013885895766466442	0.0013838474005228411	0.001461881863417452	0.0014569474683766926	0.046463616849436444	0.04649491189374119	-1.1404312243279424e-05	-0.00011596229513338718	-1.136517455349595e-05	-0.00011556433195603066
4.442693873413836	0.0012753554074428036	0.0012709318515051788	0.001325309630668371	0.0013207423465244916	0.0013552545713823305	0.0013506036036096982	0.0013882797016279403	0.0013835385837855157	0.0014615556900797898	0.0014566223960749715	0.046463647708150604	0.04649494277461679	-1.1334611040095255e-05	-0.0001159480137644664	-1.1295712547425285e-05	-0.0001155500995396741
4.469463338897009	0.0012750707050154463	0.0012706481365460324	0.0013250138065178077	0.0013204475418396276	0.0013549520828310111	0.0013503021531486613	0.0013879698653187916	0.0013832298056260094	0.0014612295585005933	0.0014562973653921597	0.04646367912099498	0.046494974210020225	-1.1265325486391198e-05	-0.00011593362761652681	-1.122666476436468e-05	-0.00011553576270273425
4.49639410387609	0.0012747860372123133	0.0012703644560906845	0.0013247180188684722	0.0013201527735301314	0.001354649631949679	0.0013500007402284925	0.0013876600680063438	0.0013829210663304956	0.0014609034690000748	0.0014559723766474136	0.046463711097962844	0.04649500620995247	-1.1196453166419096e-05	-0.00011591913670866427	-1.1158028796851016e-05	-0.00011552132146436245
4.523487140261684	0.0012745014042759041	0.0012700808103807877	0.0013244222679816365	0.0013198580418563738	0.0013543472190116375	0.0013496993651215588	0.0013873503099778378	0.0013826123661852424	0.0014605774218988683	0.0014556474301603089	0.04646374364922779	0.04649503878459387	-1.1127991676917331e-05	-0.00011590454104837278	-1.108980224987996e-05	-0.00011550677583210822
4.550743425820648	0.0012742168064484472	0.0012697971996577238	0.0013241265541184576	0.0013195633470786095	0.0013540448442901792	0.0013493980281002187	0.001387040591520637	0.001382303705476641	0.0014602514175180604	0.0014553225262508753	0.046463776785147945	0.04649507194431129	-1.1059938627360627e-05	-0.00011588984063382046	-1.1021982741107189e-05	-0.00011549212580386214
4.578163944211368	0.0012739322439719212	0.0012695136241626269	0.0013238308775400014	0.001319268689457005	0.001353742508058617	0.0013490967294368498	0.001386730912922256	0.0013819950844912322	0.0014599254561792289	0.0014549976652396318	0.046463810516269265	0.04649510569965653	-1.0992291639515955e-05	-0.0001158750354504634	-1.0954567900487572e-05	-0.00011547737136519132
4.605749685019276	0.0012736477170880878	0.0012692300841364128	0.0013235352385072793	0.0013189740692516698	0.0013534402105903204	0.001348795469403886	0.0013864212744704029	0.0013816865035157502	0.001459599538204493	0.0014546728474476352	0.04646384485332754	0.04649514006137398	-1.0925048347581318e-05	-0.00011586012547182278	-1.0887555370316798e-05	-0.00011546251248978345
4.633501643792551	0.0012733632260385063	0.0012689465798197976	0.001323239637281268	0.0013186794867226805	0.001353137952158739	0.0013484942482738425	0.001386111676453004	0.0013813779628371475	0.0014592736639165453	0.001454348073196518	0.04646387980725293	0.04649517504040154	-1.0858206398230846e-05	-0.00011584511066164982	-1.0820942805352812e-05	-0.00011544754914144528
4.6614208220780515	0.0012730787710645583	0.0012686631114533187	0.001322944074122937	0.0013183849421301054	0.0013528357330374321	0.0013481930663193416	0.0013858021191582388	0.0013810694627426285	0.0014589478336386938	0.001454023342808523	0.04646391538917363	0.04649521064787557	-1.0791763450371944e-05	-0.0001158299909710947	-1.0754727872559072e-05	-0.00011543248127166006
4.689508227457455	0.0012727943524074746	0.0012683796792773636	0.0013226485492932795	0.001318090435734037	0.0013525335535001042	0.001347891923813152	0.0013854926028745768	0.0013807610035196862	0.0014586220476949083	0.001453698656606555	0.04646395161041924	0.046495246895133624	-1.0725717175155691e-05	-0.00011581476633915067	-1.06889082510421e-05	-0.0001154173088192545
4.717764873583629	0.0012725099703083575	0.001268096283532192	0.0013223530630533406	0.00131779596779462	0.001352231413820633	0.001347590821028215	0.0013851831278908094	0.0013804525854561364	0.0014582963064098597	0.0014533740149142182	0.0464639884825238	0.04649528379371812	-1.066006525590052e-05	-0.00011579943669276505	-1.062348163208271e-05	-0.00011540203171162
4.746191780217212	0.0012722256250082083	0.001267812924457962	0.001322057615664247	0.0013175015385720782	0.0013519293142731045	0.0013472897582376784	0.0013848736944960891	0.0013801442088401522	0.001457970610108967	0.0014530494180558613	0.046464026017230514	0.046495321355380696	-1.059480538815119e-05	-0.00011578400194756089	-1.055844571913947e-05	-0.00011538664986454616
4.774789973263409	0.001271941316747944	0.0012675296022947485	0.0013217622073872291	0.0013172071483267423	0.0013516272551318362	0.0013469887357149227	0.0013845643029799558	0.0013798358739602957	0.0014576449591184335	0.0014527248663566172	0.04646406422649494	0.04649535959208506	-1.052993527947757e-05	-0.00011576846200628266	-1.0493798227633605e-05	-0.00011537116318099949
4.803560484809025	0.0012716570457684331	0.001267246317282577	0.0013214668384836613	0.001316912797319083	0.0013513252366714216	0.0013466877537336018	0.0013842549536323835	0.0013795275811055601	0.0014573193537653001	0.0014524003601424525	0.04646410312248856	0.046495398516012136	-1.0465452649502383e-05	-0.0001157528167591293	-1.0429536885042667e-05	-0.00011535557155201159
4.832504353159697	0.00127137281231051	0.0012669630696614399	0.00132117150921508	0.001316618485809735	0.001351023259166751	0.0013463868125676655	0.0013839456467438062	0.001379219330565398	0.0014569937943774826	0.0014520758997402063	0.04646414271760391	0.04649543813956286	-1.040135522977284e-05	-0.00011573706608358769	-1.0365659430671553e-05	-0.00011533987485506936
4.861622622877388	0.0012710886166150137	0.001266679859671333	0.0013208762198432275	0.0013163242140595366	0.0013507213228930576	0.0013460859124914068	0.001383636382605167	0.0013789111226297692	0.0014566682812838273	0.0014517514854776473	0.04646418302445691	0.04649547847536229	-1.0337640763753708e-05	-0.0001157212098440441	-1.0302163615735771e-05	-0.00011532407295494762
4.890916344818065	0.0012708044589228005	0.0012663966875522703	0.001320580970630071	0.0013160299823295498	0.0013504194281259393	0.0013457850537794804	0.001383327161507944	0.001378602957589166	0.001456342814814146	0.0014514271176835054	0.04646422405589186	0.04649551953626422	-1.027430700688281e-05	-0.00011570524789294989	-1.023904720336491e-05	-0.00011530816570476388
4.9203865761696335	0.0012705203394747782	0.001266113553544316	0.0013202857618378368	0.0013157357908810967	0.0013501175751413983	0.0013454842367069462	0.0013830179837441925	0.001378294835734658	0.0014560173952992707	0.0014511027966875281	0.04646426582498621	0.046495561335355214	-1.0211351726296947e-05	-0.00011568918006898965	-1.0176307968377124e-05	-0.0001152921529435913
4.950034380490085	0.0012702362585119299	0.00126583045788761	0.0013199905937290436	0.0013154416399757897	0.0013498157642158756	0.0013451834615492988	0.0013827088496065842	0.0013779867573579284	0.001455692023071098	0.001450778522820525	0.04646430834505354	0.04649560388595854	-1.0148772700866587e-05	-0.00011567300619669263	-1.0113943697272199e-05	-0.0001152760344967918
4.979860827745887	0.001269952216275345	0.0012655474008223973	0.0013196954665665372	0.0013151475298755664	0.0013495139956262885	0.0013448827285825091	0.0013823997593884483	0.0013776787227513148	0.0014553666984626413	0.0014504542964144187	0.046464351629647946	0.046495647201637805	-1.0086567721220158e-05	-0.00011565672608793154	-1.0051952188231544e-05	-0.00011525981017651565
5.009866994350591	0.00126966821300624	0.00126526438258905	0.0013194003806135134	0.001314853460842715	0.0013492122696500592	0.0013445820380830519	0.0013820907133838037	0.0013773707322078446	0.0014550414218080748	0.0014501301178022898	0.04646439569256961	0.0464956912962034	-1.0024734589622608e-05	-0.00011564033954075681	-9.990331251069628e-06	-0.00011524347978164595
5.040053963203681	0.001269384248945993	0.001264981403428101	0.0013191053361335623	0.0013145594331399142	0.0013489105865651591	0.0013442813903279478	0.0013817817118874094	0.0013770627860212807	0.0014547161934427893	0.0014498059873184318	0.04646444054786838	0.046495736183715455	-9.96327111988174e-06	-0.00011562384633884148	-9.929078707105604e-06	-0.0001152270430966329
5.070422823729659	0.0012691003243361662	0.0012646984635802658	0.0013188103333906917	0.0013142654470302613	0.0013486089466501394	0.0013439807855947959	0.001381472755194794	0.0013767548844861545	0.0014543910137034366	0.0014494819052983954	0.04646448620984744	0.046495781878486915	-9.902175137393304e-06	-0.00011560724625259144	-9.868192389201474e-06	-0.00011521049989265952
5.100974671917351	0.001268816439418537	0.0012644155632864748	0.0013185153726493653	0.0013139715027773065	0.0013483073501841692	0.0013436802241618112	0.0013811638436023047	0.0013764470278978126	0.0014540658829279845	0.0014491578720790435	0.04646453269307037	0.04649582839509183	-9.84144447895019e-06	-0.00011559053903675842	-9.807670141560865e-06	-0.00011519384992508819
5.131710610359471	0.0012685325944351298	0.001264132702787905	0.0013182204541745406	0.001313677600645092	0.0013480057974470793	0.0013433797063078685	0.0013808549774071493	0.0013761392165524604	0.0014537408014557729	0.0014488338879986072	0.04646458001236278	0.04649587574836706	-9.781076992822213e-06	-0.00011557372443260494	-9.747509819836575e-06	-0.00011517709293629164
5.1626317482924104	0.0012682487896282372	0.0012638498823259996	0.001317925578231693	0.0013133837408981772	0.0013477042887193892	0.0013430792323125284	0.0013805461569074311	0.0013758314507471955	0.001453415769627556	0.0014485099533967283	0.0464646281828199	0.046495923953417964	-9.721070538669385e-06	-0.00011555680216668307	-9.687709291036906e-06	-0.00011516022865348807
5.193739201636265	0.0012679650252404586	0.001263567102142508	0.0013176307450868624	0.001313089923801683	0.0013474028242823565	0.001342778802456088	0.001380237382402202	0.0013755237307800606	0.001453090787785568	0.0014481860686145235	0.04646467721980965	0.04649597302562368	-9.661422987375379e-06	-0.0001155397719497242	-9.628266433352184e-06	-0.00011514325678857462
5.225034093035115	0.0012676813015147247	0.0012632843624795081	0.0013173359550066814	0.001312796149621321	0.00134710140441801	0.0013424784170196118	0.001379928654191498	0.0013752160569500804	0.0014527658562735696	0.0014478622339946321	0.04646472713897777	0.04649602298064173	-9.602132221165488e-06	-0.00011552263347835989	-9.569179136276196e-06	-0.00011512617703896
5.256517551897525	0.0012673976186943286	0.001263001663579441	0.0013170412082584128	0.0013125024186234316	0.0013468000294091906	0.0013421780762849754	0.0013796199725763874	0.0013749084295573077	0.0014524409754369065	0.0014475384498812726	0.04646477795625412	0.04649607383441259	-9.543196133377646e-06	-0.00011550538643245734	-9.510445300377202e-06	-0.00011510898908589917
5.288190714437326	0.0012671139770229608	0.0012627190056851425	0.0013167465051099913	0.001312208731075024	0.0013464986995395968	0.0013418777805349067	0.0013793113378590184	0.0013746008489028726	0.0014521161456225683	0.0014472147166203048	0.04646482968785607	0.046496125603166044	-9.484612628566508e-06	-0.00011548803047728429	-9.452062837426306e-06	-0.00011509169259599217
5.320054723714605	0.0012668303767447338	0.0012624363890398668	0.0013164518458300522	0.0013119150872438038	0.0013461974150938165	0.0013415775300530208	0.0013790027503426578	0.0013742933152890173	0.0014517913671792393	0.0014468910345592746	0.04646488235029515	0.04649617830342476	-9.426379622409775e-06	-0.00011547056526300947	-9.394029670161536e-06	-0.00011507428721940771
5.352110729676963	0.0012665468181042173	0.0012621538138873304	0.0013161572306879738	0.0013116214873982236	0.001345896176357374	0.0013412773251238717	0.001378694210331741	0.0013739858290191568	0.0014514666404573608	0.0014465674040474855	0.04646493596038106	0.046496231952011614	-9.368495041576358e-06	-0.00011545299042253765	-9.336343732443964e-06	-0.0001150567725912155
5.384359889201005	0.0012662633013464694	0.0012618712804717274	0.0013158626599539137	0.0013113279318075035	0.001345594983616772	0.0013409771660329777	0.0013783857181319191	0.0013736783903979068	0.0014511419658091867	0.001446243825436042	0.0464649905352294	0.0464962865660533	-9.310956823656985e-06	-0.00011543530557217574	-9.279002968976685e-06	-0.0001150391483294988
5.41680336613411	0.0012659798267170758	0.0012615887890377825	0.0013155681338988545	0.001311034420741692	0.0013452938371595379	0.0013406770530668866	0.0013780772740501113	0.001373370999731154	0.0014508173435888536	0.001445920299077928	0.04646504609226412	0.04649634216298633	-9.253762917205838e-06	-0.00011541751031185488	-9.222005335270123e-06	-0.0001150214140344108
5.44944233133642	0.001265696394462172	0.001261306339830768	0.0013152736527946333	0.0013107409544716871	0.0013449927372742609	0.0013403769865132018	0.0013777688783945439	0.001373063657326088	0.0014504927741524278	0.0014455968253280528	0.04646510264922495	0.04649639876056392	-9.196911281785652e-06	-0.00011539960422629614	-9.16534879792652e-06	-0.00011500356929267097
5.482277962723094	0.001265413004828481	0.0012610239330965397	0.0013149792169139844	0.001310447533269281	0.0013446916842506358	0.0013400769666606289	0.001377460531474804	0.0013727563634912518	0.001450168257857971	0.0014452734045433144	0.04646516022417351	0.04649645637686006	-9.140399887617306e-06	-0.00011538158688151334	-9.109031334112588e-06	-0.0001149856136715699
5.515311445306831	0.0012651296580633532	0.0012607415690815802	0.001314684826530586	0.001310154157407206	0.0013443906783795166	0.0013397769937990292	0.001377152233601893	0.001372449118536601	0.0014498437950656124	0.0014449500370826705	0.046465218835497424	0.04649651503027641	-9.084226715722066e-06	-0.00011536345782620083	-9.053050931812773e-06	-0.00011496754672141174
5.548543971240616	0.0012648463544147914	0.0012604592480330212	0.0013143904819190922	0.0013098608271591681	0.0013440897199529522	0.0013394770682194532	0.0013768439850882716	0.001372141922773543	0.0014495193861375987	0.0014446267233071918	0.046465278501918346	0.04649657473954684	-9.028389757911176e-06	-0.00011534521659273267	-8.997405589711294e-06	-0.00011494936797618038
5.581976739860765	0.0012645630941314923	0.001260176970198686	0.0013140961833551811	0.0013095675427998927	0.0013437888092642377	0.0013391771902141957	0.0013765357862479137	0.0013718347765149968	0.001449195031438367	0.0014443034635801331	0.046465339242496	0.04649663552374627	-8.972887016539532e-06	-0.00011532686269394299	-8.942093317004796e-06	-0.00011493107695015325
5.615610957730194	0.001264279877462883	0.0012598947358271246	0.0013138019311155972	0.0013092743046051684	0.001343487946607963	0.0013388773600768406	0.0013762276373963627	0.0013715276800754421	0.0014488707313346125	0.0014439802582669984	0.04646540107663627	0.04649669740229301	-8.917716504675682e-06	-0.00011530839562623463	-8.887112133582759e-06	-0.00011491267314150955
5.649447838681973	0.0012639967046591477	0.0012596125451676432	0.0013135077254781864	0.0013089811128518818	0.0013431871322800517	0.0013385775781023016	0.0013759195388507732	0.0013712206337709682	0.0014485464861953444	0.0014436571077356007	0.046465464024095536	0.04649676039495843	-8.862876245917944e-06	-0.00011528981486702561	-8.832460069843617e-06	-0.00011489415602961017
5.6834886038631165	0.0012637135759712755	0.0012593303984703478	0.0013132135667219508	0.0013086879678180698	0.00134288636657782	0.0013382778445868793	0.0013756114909299782	0.0013709136379193344	0.0014482222963919649	0.0014433340123561377	0.0464655281049884	0.046496824521871524	-8.808364274311142e-06	-0.00011527111987469363	-8.778135166566392e-06	-0.00011487552507449816
5.717734481778674	0.0012634304916510903	0.0012590482959861772	0.0013129194551270839	0.0013083948697829588	0.001342585649800018	0.0013379781598283048	0.001375303493954534	0.0013706066928400194	0.001447898162298332	0.0014430109725012566	0.046465593339793554	0.04649688980352557	-8.754178634419463e-06	-0.00011525231008951975	-8.72413547502171e-06	-0.00011485677971817543
5.75218670833605	0.001263147451951291	0.0012587662379669419	0.00131262539097502	0.0013081018190270104	0.0013422849822468824	0.00133767852412579	0.0013749955482467806	0.0013702997988542793	0.0014475740842908313	0.0014426879885461228	0.04646565974936098	0.0464969562607855	-8.700317381125228e-06	-0.00011523338493157897	-8.670459056777519e-06	-0.00011483791938299293
5.786846526889619	0.0012628644571254896	0.0012584842246653627	0.00131233137454848	0.0013078088158319688	0.0013419843642201894	0.0013373789377800808	0.001374687654130898	0.0013699929562852044	0.0014472500627484477	0.0014423650608684955	0.04646572735491773	0.04649702391489381	-8.64677857965318e-06	-0.0001152143438014619	-8.617103983702551e-06	-0.00011481894347148414
5.821715188285586	0.0012625815074282511	0.0012582022563351082	0.0013120374061315165	0.001307515860480905	0.0013416837960233035	0.001337079401093506	0.0013743798119329625	0.0013696861654577753	0.0014469260980528376	0.0014420421898487948	0.04646579617807592	0.04649709278747796	-8.593560305615588e-06	-0.00011519518608110735	-8.564068337976738e-06	-0.00011479985136736426
5.856793950907131	0.0012622986031151293	0.0012579203332308336	0.0013117434860095594	0.0013072229532582625	0.001341383277961226	0.001336779914370028	0.0013740720219810034	0.0013693794266989182	0.0014466021905883992	0.0014417193758701763	0.04646586624083867	0.046497162900556874	-8.540660644776321e-06	-0.00011517591113158199	-8.511350211955898e-06	-0.00011478064243408692
5.892084080719833	0.001262015744442709	0.0012576384556082208	0.0013114496144694659	0.0013069300944499073	0.0013410828103406548	0.0013364804779152967	0.0013737642846050652	0.0013690727403375684	0.0014462783407423506	0.001441396619318606	0.04646593756560824	0.04649723427654855	-8.488077693092483e-06	-0.00011515651829341333	-8.458947708143982e-06	-0.00011476131601451112
5.927586851317345	0.0012617329316686454	0.0012573566237240182	0.0013111557917995665	0.0013066372843431734	0.0013407823934700326	0.001336181092036703	0.0013734566001372625	0.0013687661067047266	0.0014459545489048018	0.0014410739205829336	0.04646601017519138	0.046497306938277395	-8.435809556662371e-06	-0.00011513700688675632	-8.406858939116746e-06	-0.00011474187143079018
5.963303543967366	0.001261450165051707	0.0012570748378360839	0.001310862018289717	0.0013063445232269154	0.0013404820276596053	0.0013358817570434344	0.0013731489689118484	0.001368459526133522	0.001445630815468837	0.001440751280054973	0.046466084092809716	0.04649738090898038	-8.383854351604048e-06	-0.00011511737620956142	-8.355082027473176e-06	-0.00011472230798359462
5.999235447657878	0.001261167444851819	0.0012567930982034267	0.0013105682942313496	0.001306051811391558	0.0013401817132214782	0.0013355824732465308	0.0013728413912652726	0.001368152998959275	0.0014453071408305914	0.0014404286981295805	0.04646615934210394	0.04649745621231576	-8.332210204138601e-06	-0.00011509762554001712	-8.30361510585284e-06	-0.0001147026249533889
6.035383859143656	0.0012608847713300962	0.001256511405086243	0.001310274619917515	0.0013057591491291388	0.0013398814504696635	0.0013352832409589343	0.001372533867536241	0.001367846525519553	0.0014449835253893227	0.001440106175204725	0.046466235947144746	0.04649753287237107	-8.280875250451375e-06	-0.00011507775413377441	-8.252456316828333e-06	-0.00011468282159815546
6.071750082993084	0.0012606021447488995	0.0012562297587459695	0.0013099809956429462	0.001305466536733373	0.0013395812397201507	0.0013349840604955563	0.001372226398065786	0.0013675401061542455	0.0014446599695475048	0.0014397837116815833	0.04646631393243717	0.0464976109136692	-8.229847636563592e-06	-0.00011505776122405775	-8.201603812804659e-06	-0.00011466289715394984
6.108335431635222	0.0012603195653718682	0.0012559481594453163	0.0013096874217041008	0.0013051739744996925	0.0013392810812909535	0.0013346849321733256	0.0013719189831973265	0.001367233741205618	0.0014443364737108993	0.0014394613079646075	0.04646639332293092	0.046497690361178234	-8.179125518474606e-06	-0.0001150376460226088	-8.151055756088627e-06	-0.0001146428508350672
6.145141225407182	0.0012600370334639693	0.001255666607448317	0.0013093938983992177	0.0013048814627253063	0.0013389809755021736	0.0013343858563112526	0.0013716116232767351	0.0013669274310183826	0.0014440130382886436	0.0014391389644616167	0.046466474144028214	0.04649777124031788	-8.12870706190516e-06	-0.00011501740771735491	-8.100810318711904e-06	-0.00011462268183221047
6.182168792601758	0.0012597545492915442	0.0012553851030203745	0.0013091004260283741	0.0013045890017092535	0.0013386809226760628	0.0013340868332304895	0.0013713043186524086	0.0013666211759397675	0.0014436896636933364	0.0014388166815838804	0.04646655642159073	0.046497853576969304	-8.078590442377187e-06	-0.00011499704547351941	-8.050865682437958e-06	-0.000114602389313323
6.2194194695153895	0.00125947211312235	0.0012551036464283015	0.0013088070048935352	0.0013042965917524564	0.0013383809231370788	0.0013337878632543889	0.001370997069675331	0.0013663149763195788	0.0014433663503411213	0.0014384944597462027	0.04646664018194928	0.046497937397480864	-8.02877384511666e-06	-0.00011497655843267784	-8.001220038723889e-06	-0.00011458197242303347
6.256894600496366	0.0012591897252256098	0.001254822237940373	0.001308513635298614	0.0013040042331577768	0.0013380809772119517	0.0013334889467085658	0.0013706898766991471	0.0013660088325102764	0.0014430430986517777	0.0014381722993670114	0.04646672545191148	0.046498022728680824	-7.979255465025842e-06	-0.00011495594571309109	-7.951871588685738e-06	-0.00011456143028243382
6.294595537993358	0.0012589073858720547	0.001254540877826364	0.0013082203175495217	0.001303711926230069	0.001337781085229741	0.0013331900839209584	0.0013703827400802268	0.0013657027448670343	0.001442719909048803	0.001437850200868441	0.04646681225877079	0.04649810959788134	-7.930033506620832e-06	-0.00011493520640842858	-7.902818542977058e-06	-0.00011454076198835761
6.332523642604218	0.0012586250953339768	0.001254259566357607	0.0013079270519542334	0.0013034196712762424	0.0013374812475219057	0.0013328912752218953	0.0013700756601777435	0.0013653967137478224	0.0014423967819595113	0.001437528164676432	0.04646690063031499	0.046498198032890785	-7.881106183896258e-06	-0.00011491433958682462	-7.854059121733398e-06	-0.00011451996661204777
6.370680283125076	0.001258342853885277	0.0012539783038070368	0.0013076338388228416	0.0013031274686053187	0.0013371814644223673	0.00133259252094416	0.001369768637353745	0.0013650907395134752	0.001442073717815122	0.001437206191220818	0.0464669905948362	0.04649828806202117	-7.832471720408546e-06	-0.00011489334429226616	-7.805591554607e-06	-0.00011449904320082194
6.40906683659976	0.0012580606618015117	0.001253697090449237	0.0013073406784676158	0.001302835318528487	0.001336881736267574	0.0013322938214230533	0.0013694616719732242	0.0013647848225277616	0.0014417507170508528	0.001436884280935417	0.04646708218113846	0.04649837971409706	-7.784128349234282e-06	-0.0001148722195440377	-7.757414080725167e-06	-0.00011447799077707321
6.447684688369473	0.0012577785193599407	0.0012534159265604895	0.0013070475712030594	0.0013025432213591636	0.0013365820633965645	0.001331995176996459	0.001369154764404192	0.0013644789631574604	0.00144142778010601	0.0014365624342581255	0.04646717541854774	0.04649847301846606	-7.73607431268225e-06	-0.00011485096433333508	-7.709524948433522e-06	-0.00011445680833538363
6.486535232122802	0.0012574964268395922	0.001253134812418837	0.001306754517345985	0.0013022511774130657	0.001336282446151051	0.0013316965880049245	0.0013688479150177693	0.0013641731617724487	0.0014411049074241023	0.0014362406516310283	0.04646727033692193	0.04649856800500717	-7.688307862536298e-06	-0.00011482957762659618	-7.661922415521522e-06	-0.00011443549484602134
6.525619869945995	0.00125721438452129	0.0012528537483041124	0.0013064615172155528	0.0013019591870082501	0.0013359828848754644	0.0013313980547917065	0.0013685411241882385	0.0013638674187457552	0.0014407820994529125	0.0014359189335004707	0.0464673669666603	0.046498664704141005	-7.640827259871447e-06	-0.00011480805836372454	-7.614604749021231e-06	-0.00011441404925216503
6.564940012373588	0.0012569323926877336	0.0012525727344980162	0.0013061685711333597	0.0013016672504652018	0.0013356833799170497	0.0013310995777028672	0.001368234392293149	0.0013635617344536664	0.0014404593566446256	0.0014355972803171877	0.04646746533871207	0.04649876314684017	-7.593630774960225e-06	-0.0001147864054567016	-7.567570225144871e-06	-0.0001143924704695154
6.604497078439295	0.0012566504516235248	0.0012522917712841455	0.0013058756794234797	0.0013013753681068736	0.001335383931625914	0.0013308011570873205	0.0013679277197133737	0.001363256109275778	0.0014401366794559028	0.001435275692536376	0.04646756548458817	0.04649886336463728	-7.546716687342053e-06	-0.00011476461779080793	-7.52081712933339e-06	-0.00011437075738723879
6.644292495727218	0.0012563685616152447	0.0012520108589480694	0.0013055828424125484	0.0013010835402587724	0.0013350845403551199	0.0013305027932969259	0.0013676211068332095	0.0013629505435951025	0.00143981406834801	0.0014349541706178235	0.046467667436370354	0.046498965389637735	-7.500083285597731e-06	-0.00011474269422173666	-7.474343756041363e-06	-0.0001143489088648586
6.684327700423376	0.0012560867229514938	0.001251729997777368	0.0013052900604298165	0.0013007917672490101	0.0013347852064607446	0.0013302044866865476	0.0013673145540404482	0.0013626450377981322	0.0014394915237869045	0.001434632715025994	0.04646777122672269	0.046499069254528354	-7.453728867498621e-06	-0.00011472063357842455	-7.4281484088861705e-06	-0.00011432692373519737
6.724604137367524	0.0012558049359229543	0.0012514491880616962	0.0013049973338072243	0.0013005000494083784	0.0013344859303019616	0.0013299062376141352	0.001367008061726465	0.0013623395922749333	0.0014391690462433509	0.001434311326230145	0.04646787688889994	0.04649917499258863	-7.407651739808896e-06	-0.00011469843465955476	-7.38222940042596e-06	-0.0001143048008010461
6.76512326010531	0.0012555232008224474	0.0012511684300928402	0.0013047046628794677	0.001300208387070417	0.001334186712241117	0.0013296080464408008	0.0013667016302863048	0.0013620342074192287	0.0014388466361930285	0.001433990004704433	0.04646798445676084	0.046499282637700666	-7.361850218282062e-06	-0.00011467609623472264	-7.3365850522151554e-06	-0.00011428253883616346
6.805886530940724	0.0012552415179449866	0.0012508877241647713	0.001304412047984067	0.0012999167805714778	0.001333887552643804	0.0013293099135308916	0.0013663952601187658	0.001361728883628483	0.0014385242941166384	0.001433668750928021	0.046468093964777024	0.0464993922243617	-7.316322627674843e-06	-0.00011465361704399157	-7.291213694735066e-06	-0.00011426013658494272
6.846895420988873	0.00125495988758784	0.0012506070705737057	0.0013041194894614376	0.0012996252302507993	0.0013335884518789426	0.001329011839252072	0.0013660889516264897	0.0013614236213039914	0.0014382020205000179	0.0014333475653851922	0.04646820544804588	0.04649950378769412	-7.271067301570233e-06	-0.00011463099579672731	-7.246113667296744e-06	-0.00011423759276096845
6.888151410229076	0.0012546783100505885	0.001250326469618165	0.0013038269876549636	0.0012993337364505782	0.0013332894103188614	0.0013287138239754016	0.0013657827052160523	0.0013611184208509692	0.001437879815834255	0.0014330264485654639	0.04646831894230057	0.046499617363456314	-7.226082582422605e-06	-0.00011460823117126484	-7.2012833180513935e-06	-0.00011421490604707207
6.92965598755826	0.0012543967856351876	0.0012500459215990364	0.0013035345429110701	0.0012990422995160411	0.001332990428339377	0.0013284158680754174	0.0013654765212980534	0.0013608132826786444	0.0014375576806158036	0.0014327054009637037	0.04646843448392182	0.046499732988055785	-7.181366821484847e-06	-0.00011458532181451986	-7.156721003889754e-06	-0.00011419207509488771
6.971410650844719	0.0012541153146460268	0.0012497654268196325	0.0013032421555792958	0.0012987509197955177	0.0013326915063198773	0.0013281179719302153	0.0013651704002872094	0.0013605082072003466	0.0014372356153466014	0.0014323844230802456	0.04646855210995046	0.04649985069855964	-7.136918378725099e-06	-0.00011456226634137812	-7.112425090417818e-06	-0.00011416909852374202
7.01341690698215	0.0012538338973899945	0.0012494849855857562	0.0013029498260123716	0.0012984595976405192	0.001332392644643407	0.001327820135921536	0.0013648643426024509	0.001360203194833606	0.0014369136205341915	0.001432063515421012	0.04646867185809904	0.046499970532707297	-7.092735622805935e-06	-0.00011453906333397379	-7.0683939518978445e-06	-0.00011414597492087619
7.055676271944047	0.0012535525341765416	0.0012492045982057621	0.0013026575545662961	0.0012981683334058122	0.0013320938436967523	0.0013275223604348476	0.001364558348667015	0.0013598982460002451	0.0014365916966918434	0.001431742678497633	0.04646879376676293	0.04650009252892167	-7.04881693112773e-06	-0.00011451571134302174	-7.0246259713021425e-06	-0.00011412270284183457
7.098190270838397	0.0012532712253177372	0.0012489242649906152	0.0013023653416004062	0.0012978771274494906	0.0013317951038705202	0.001327224645859428	0.0013642524189085381	0.0013595933611264723	0.0014362698443386697	0.0014314219128275644	0.04646891787503428	0.04650021672632376	-7.005160689551107e-06	-0.00011449220888348766	-6.981119540007755e-06	-0.00011409928080630127
7.1409604379627405	0.001252989971128354	0.0012486439862539741	0.0013020731874774736	0.0012975859801330723	0.0013314964255592462	0.001326926992588469	0.0013639465537591726	0.0013592885406429965	0.0014359480639997717	0.0014311012189342338	0.0464690442227146	0.04650034316474295	-6.961765292518365e-06	-0.00011446855443680848	-6.937873057973401e-06	-0.00011407570730098682
7.183988316859528	0.0012527087719259125	0.001248363762312234	0.0013017810925637662	0.001297294891821557	0.0013311978091614606	0.0013266294010191454	0.0013636407536556658	0.001358983784985105	0.0014356263562063441	0.0014307805973471407	0.04646917285032629	0.04650047188473075	-6.918629143034399e-06	-0.00011444474645089242	-6.894884933701315e-06	-0.0001140519807792395
7.227275460371831	0.0012524276280307645	0.0012480835934846122	0.0013014890572291438	0.0012970038628835252	0.0013308992550797982	0.0013263318715527194	0.001363335019039478	0.0013586790945927846	0.0014353047214958243	0.001430460048602009	0.04646930379912636	0.04650060292757423	-6.875750652453327e-06	-0.00011442078333645522	-6.852153583990911e-06	-0.00011402809965732619
7.270823430699384	0.0012521465397661556	0.0012478034800932098	0.0013011970818471341	0.0012967128936912124	0.0013306007637210813	0.0013260344045946293	0.0013630293503568809	0.0013583744699108163	0.001434983160412014	0.0014301395732409085	0.04646943711112127	0.04650073633530944	-6.833128240612066e-06	-0.00011439666347018429	-6.8096774340793e-06	-0.00011400406231676374
7.31463379945495	0.0012518655074582948	0.001247523422463079	0.001300905166795019	0.0012964219846205954	0.0013303023354964158	0.0013257370005545824	0.0013627237480590617	0.0013580699113888818	0.0014346616735052187	0.00142981917181239	0.046469572829077585	0.04650087215073416	-6.790760335622162e-06	-0.00011437238519068638	-6.767454917481694e-06	-0.00011397986710226515
7.358708147721062	0.0012515845314364307	0.0012472434209223023	0.0013006133124539247	0.0012961311360514816	0.0013300039708212929	0.0013254396598466548	0.0013624182126022392	0.0013577654194816768	0.0014343402613323868	0.001429498844871629	0.046469710996538835	0.04650101041742322	-6.748645373920101e-06	-0.00011434794680037497	-6.725484476020893e-06	-0.00011395551232212808
7.403048066107065	0.0012513036120329166	0.0012469634758020542	0.0013003215192089012	0.0012958403483675886	0.001329705670115677	0.0013251423828893813	0.0013621127444477623	0.0013574609946490094	0.0014340189244572423	0.001429178592980555	0.046469851657837596	0.046501151179740595	-6.706781800229142e-06	-0.00011432334656402698	-6.683764559731881e-06	-0.00011393099624668057
7.447655154806527	0.00125102274958329	0.0012466835874366837	0.0013000297874490184	0.001295549621956641	0.0013294074338041128	0.0013248451701058626	0.0013618073440622293	0.0013571566373559224	0.0014336976634504348	0.0014288584167080022	0.04646999485811041	0.04650129448285545	-6.665168067415336e-06	-0.00011429858270728399	-6.642293626785492e-06	-0.00011390631710744836
7.49253102365499	0.0012507419444263452	0.0012464037561637827	0.0012997381175674544	0.0012952589572104553	0.0013291092623158236	0.0013245480219238612	0.0013615020119176003	0.0013568523480728002	0.0014333764788896804	0.0014285383166298474	0.04647014064331266	0.046501440372756386	-6.623802636523957e-06	-0.00011427365341759588	-6.601070143521376e-06	-0.00011388147309837615
7.537677292188054	0.0012504611969042078	0.001246123982324264	0.0012994465099615846	0.0012949683545250322	0.001328811156084812	0.0013242509387759026	0.0013611967484913083	0.0013565481272754833	0.0014330553713599063	0.001428218293329158	0.04647028906023307	0.04650158889626579	-6.582683976715312e-06	-0.00011424855684233348	-6.56009258434391e-06	-0.000113856462372941
7.583095589699846	0.0012501805073624151	0.0012458442662624393	0.0012991549650330798	0.001294677814300653	0.0013285131155499684	0.0013239539210993842	0.0013608915542663827	0.0013562439754453894	0.0014327343414534054	0.001427898347396344	0.04647044015650961	0.04650174010105506	-6.541810565158929e-06	-0.0001142232910883445	-6.519359431658017e-06	-0.00011383128304448542
7.628787555301809	0.0012498998761499935	0.0012455646083260963	0.0012988634831879987	0.0012943873369419714	0.001328215141155174	0.001323656969336676	0.0013605864297315637	0.0013559398930696298	0.0014324133897699858	0.001427578479429307	0.0464705939806434	0.04650189403566104	-6.501180887097738e-06	-0.00011419785422206452	-6.478869175889981e-06	-0.00011380593318588428
7.674754837981857	0.0012496193036195347	0.0012452850088665768	0.0012985720648368833	0.0012940969228581085	0.0013279172333494078	0.0013233600839352305	0.0013602813753814246	0.001355635880641128	0.0014320925169171226	0.0014272586900335924	0.04647075058201619	0.046502050749500576	-6.460793435632967e-06	-0.00011417224426685246	-6.438620315313975e-06	-0.00011378041082721335
7.720999096663877	0.0012493387901272883	0.0012450054682388645	0.0012982807103948657	0.0012938065724627595	0.0013276193925868655	0.0013230632653476978	0.0013599763917165025	0.0013553319386587516	0.001431771723510127	0.0014269389798225558	0.046470910010905135	0.04650221029288681	-6.420646711866387e-06	-0.00011414645920504451	-6.398611356176961e-06	-0.00011375471395758119
7.767522000267617	0.001249058336033227	0.0012447259868016555	0.001297989420281753	0.001293516286174279	0.0013273216193270545	0.0013227665140320222	0.0013596714792434078	0.0013550280676274235	0.0014314510101722864	0.0014266193494175067	0.04647107231849901	0.046502372717045874	-6.380739224778886e-06	-0.00011412049697623328	-6.35884081257726e-06	-0.00011372884052368581
7.814325227768903	0.001248777941701144	0.0012444465649174513	0.0012976981949221408	0.001293226064415793	0.0013270239140349216	0.0013224698304515686	0.0013593666384749668	0.0013547242680582593	0.001431130377535045	0.001426299799447884	0.04647123755691647	0.046502538074133	-6.341069491062196e-06	-0.00011409435547427016	-6.319307206299751e-06	-0.00011370278842659509
7.861410468260233	0.001248497607498735	0.0012441672029526417	0.0012974070347455148	0.0012929359076153007	0.0013267262771809636	0.001322173215075233	0.0013590618699303454	0.0013544205404686955	0.0014308098262381622	0.001425980330551417	0.04647140577922006	0.04650270641724977	-6.301636035219507e-06	-0.00011406803254898623	-6.280009066897407e-06	-0.00011367655552319
7.908779421011744	0.001248217333797686	0.0012438879012775929	0.0012971159401863551	0.001292645816205779	0.001326428709241347	0.0013218766683775632	0.0013587571741351847	0.0013541168853826212	0.0014304893569298844	0.001425660943374296	0.0464715770394365	0.04650287780046091	-6.26243738948741e-06	-0.00011404152600547057	-6.240944931644454e-06	-0.00011365013962610915
7.956433795532517	0.001247937120973755	0.0012436086602667289	0.0012968249116842394	0.001292355790625284	0.0013261312106980217	0.0013215801908388694	0.0013584525516217283	0.0013538133033305067	0.00143016897026711	0.0014253416385713359	0.04647175139257196	0.0465030522788123	-6.223472093787319e-06	-0.00011401483360273801	-6.202113345475657e-06	-0.00011362353850180584
8.004375311632296	0.0012476569694068714	0.0012433294802986282	0.0012965339496839577	0.0012920658313170658	0.0013258337820388477	0.0013212837829453528	0.0013581480029289659	0.001353509794849546	0.001429848666915571	0.0014250224168061566	0.046471928894630386	0.04650322990834848	-6.184738695633532e-06	-0.00011398795305189724	-6.16351286089091e-06	-0.00011359674986949342
8.052605699483543	0.0012473768794812193	0.001243050361756111	0.0012962430546356184	0.0012917759387296754	0.0013255364237577181	0.0013209874451892258	0.0013578435286027693	0.0013532063604837924	0.0014295284475500055	0.001424703278751359	0.04647210960263302	0.046503410746131166	-6.146235750107212e-06	-0.00011396088201698351	-6.125142037925746e-06	-0.00011356977140075664
8.101126699683881	0.0012470968515853355	0.0012427713050263333	0.0012959522269947643	0.0012914861133170785	0.0013252391363546825	0.001320691178068839	0.0013575391291960335	0.0013529030007842998	0.0014292083128543424	0.0014243842250887036	0.04647229357463397	0.04650359485025658	-6.107961819806079e-06	-0.00011393361811234959	-6.086999444102764e-06	-0.0001135426007181084
8.149940063318896	0.0012468168861122044	0.0012424923105008828	0.0012956614672224873	0.0012911963555387715	0.0013249419203360813	0.0013203949820888095	0.0013572348052688264	0.0013525997163092711	0.0014288882635218843	0.0014240652565092975	0.04647248086974298	0.04650378227987667	-6.069915474887777e-06	-0.0001139061589048862	-6.049083654494081e-06	-0.00011351523539698816
8.199047552025359	0.0012465369834593438	0.001242213378575864	0.0012953707757855358	0.0012909066658598866	0.0013246447762146603	0.0013200988577601407	0.0013569305573885198	0.0013522965076241881	0.0014285683002554857	0.0014237463737137683	0.04647267154814054	0.0465039730952149	-6.0320952928513e-06	-0.00011387850190952564	-6.011393251474997e-06	-0.0001134876729602663
8.248450938054788	0.001246257144028922	0.0012419345096520158	0.001295080153156452	0.0012906170447513302	0.0013243477045097275	0.0013198028056003743	0.0013566263861299617	0.0013519933753019856	0.001428248423767763	0.0014234275774124765	0.04647286567109956	0.04650416735758903	-5.994499858592503e-06	-0.00011385064459012995	-5.973926824798595e-06	-0.00011345991088079765
8.298152004337403	0.0012459773682278348	0.0012416557041347866	0.001294789599813669	0.0012903274926898795	0.0013240507057472619	0.0013195068261337005	0.0013563222920756034	0.0013516903199231756	0.0014279286347812638	0.0014231088683256815	0.04647306330100617	0.04650436512942938	-5.957127764409306e-06	-0.00011382258435971293	-5.936682971590529e-06	-0.00011343194658020028
8.348152544546481	0.0012456976564678248	0.0012413769624344555	0.0012944991162416545	0.0012900380101583252	0.0013237537804600703	0.0013192109198911155	0.0013560182758156738	0.001351387342076022	0.001427608934028684	0.001422790247183761	0.04647326450137751	0.04650456647429839	-5.9199776098421e-06	-0.00011379431857738709	-5.899660296184231e-06	-0.00011340377742630192
8.398454363163072	0.0012454180091655692	0.0012410982849662183	0.0012942087029310168	0.0012897485976455776	0.0013234569291879113	0.001318915087410543	0.0013557143379483174	0.0013510844423566797	0.0014272893222530515	0.0014224717147273925	0.046473469336883635	0.04650477145691328	-5.883048001685889e-06	-0.00011376584454880767	-5.8628574101712155e-06	-0.00011337540073436125
8.449059275541144	0.0012451384267427998	0.0012408196721503048	0.0012939183603786503	0.0012894592556468097	0.0013231601524776517	0.0013186193292369895	0.001355410479079774	0.0013507816213693693	0.001426969800207947	0.001422153271707772	0.04647367787336855	0.046504980143164884	-5.846337553874065e-06	-0.00011373715952367469	-5.826272932236282e-06	-0.0001133468137630711
8.49996910797308	0.0012448589096263967	0.0012405411244120785	0.0012936280890878502	0.0012891699846635757	0.0013228634508834008	0.0013183236459226816	0.0013551066998245252	0.00135047887972653	0.0014266503686576986	0.0014218349188868113	0.04647389017787129	0.04650519260014088	-5.809844887632795e-06	-0.00011370826069856399	-5.789905488327515e-06	-0.00011331801371861072
8.551185697755594	0.001244579458248497	0.0012402626421821376	0.0012933378895684444	0.0012888807852039373	0.001322566824966653	0.0013180280380272046	0.001354803000805461	0.0013501762180489771	0.001426331028377591	0.0014215166570373432	0.046474106318647804	0.04650540889614569	-5.7735686311705114e-06	-0.00011367914521104305	-5.753753711368326e-06	-0.00011328899774820655
8.602710893256043	0.0012443000730466172	0.0012399842258964417	0.00129304776233694	0.0012885916577826141	0.0013222702752964544	0.0013177325061176704	0.001354499382654061	0.0013498736369660902	0.0014260117801540974	0.001421198486943355	0.046474326365192935	0.04650562910072416	-5.737507419750765e-06	-0.00011364981014128084	-5.717816241293874e-06	-0.00011325976294190854
8.654546553979111	0.0012440207544637486	0.001239705875996406	0.001292757707916642	0.0012883026029210998	0.0013219738024495347	0.0013174370507688488	0.0013541958460105464	0.0013495711371159622	0.0014256926247850764	0.0014208804094001843	0.0464745503882629	0.0465058532846836	-5.701659895752942e-06	-0.00011362025251232533	-5.682091725149954e-06	-0.0001132303063329787
8.706694550633951	0.0012437415029484806	0.0012394275929290231	0.001292467726837803	0.0012880136211478098	0.001321677407010474	0.001317141672563332	0.001353892391524068	0.0013492687191455827	0.0014253735630800075	0.0014205624252147532	0.04647477845989846	0.04650608152011653	-5.6660247084016485e-06	-0.00011359046928555161	-5.646578816792883e-06	-0.00011320062489289517
8.759156765201672	0.0012434623189551178	0.0012391493771469798	0.001292177819637761	0.0012877247129982224	0.001321381089571857	0.001316846372091692	0.0013535890198528781	0.0013489663837110161	0.001425054595860217	0.001420244535205793	0.04647501065344832	0.04650631388042393	-5.630600513912426e-06	-0.00011356045736282683	-5.611276177038688e-06	-0.00011317071553418323
8.811935091003267	0.0012431832029437889	0.0012388712291087668	0.0012918879868610781	0.0012874358790150142	0.0013210848507344299	0.0013165511499526323	0.0013532857316645081	0.001348664131477574	0.0014247357239591009	0.0014199267402040675	0.0464752470435924	0.04650655044034	-5.595385975375525e-06	-0.00011353021358462279	-5.576182473572902e-06	-0.00011314057510780628
8.865031432767935	0.0012429041553805743	0.0012385931492788049	0.00129159822905969	0.00128714711974821	0.0013207886911072643	0.0013162560067531556	0.0013529825276359542	0.0013483619631200008	0.0014244169482223628	0.0014196090410526112	0.04647548770636701	0.04650679127595482	-5.560379762650086e-06	-0.00011349973472712938	-5.541296380823929e-06	-0.00011311020040116748
8.918447706701835	0.001242625176737626	0.0012383151381275645	0.0012913085467930556	0.001286858435755331	0.0013204926113079278	0.0013159609431087293	0.0013526794084538656	0.0013480598793226635	0.0014240982695082572	0.0014192914386069683	0.04647573271918812	0.046507036464740886	-5.525580552412715e-06	-0.00011346901750342031	-5.5066165799960015e-06	-0.00011307958813833174
8.972185840557227	0.0012423462674932887	0.0012380371961316866	0.0012910189406283017	0.001286569827601541	0.0013201966119626431	0.0013156659596434495	0.0013523763748147298	0.001347757880779734	0.0014237796886878225	0.0014189739337354293	0.04647598216087853	0.046507286085577054	-5.490987028108907e-06	-0.00011343805856206535	-5.472141759048366e-06	-0.00011304873497924861
9.02624777370205	0.0012420674281322275	0.0012377593237741097	0.0012907294111403791	0.0012862812958597993	0.0013199006937064653	0.0013153710569902123	0.0013520734274250655	0.0013474559681953828	0.0014234612066451342	0.0014186565273192786	0.04647623611169094	0.04650754021877392	-5.456597879791719e-06	-0.00011340685448418819	-5.437870612539156e-06	-0.00011301763751664362
9.080635457189915	0.0012417886591455595	0.001237481521544201	0.001290439958912222	0.001285992841111022	0.001319604857183457	0.0013150762357908925	0.0013517705670016255	0.0013471541422839794	0.0014231428242775564	0.0014183392202530504	0.046476494653336295	0.046507798946100395	-5.422411804211977e-06	-0.00011337540178441019	-5.4038018416791705e-06	-0.00011298629227679546
9.135350853830497	0.0012415099610309766	0.0012372037899378797	0.001290150584534899	0.0012857044639442313	0.00131930910304686	0.0013147814966965122	0.001351467794271587	0.0013468524037702854	0.0014228245424959926	0.001418022013444774	0.04647675786900861	0.04650806235081109	-5.388427504710719e-06	-0.00011334369690890744	-5.369934154264219e-06	-0.00011295469571809269
9.190395938260405	0.0012412313342928854	0.0012369261294577546	0.001289861288607781	0.0012854161649567212	0.0013190134319592808	0.0013144868403674264	0.0013511651099727608	0.0013465507533896599	0.0014225063622251494	0.0014177049078162411	0.046477025843412643	0.046508330517672045	-5.354643691196648e-06	-0.00011331173623413404	-5.336266264624814e-06	-0.00011292284422925736
9.245772697014415	0.0012409527794425344	0.001236648540613252	0.0012895720717386967	0.001285127944754217	0.0013187178445928681	0.0013141922674735004	0.0013508625148537933	0.0013462491918882604	0.0014221882844037963	0.0014173879043032605	0.046477298662792384	0.046508603532987886	-5.321059080024698e-06	-0.0001132795160649347	-5.302796893525558e-06	-0.0001128907341277352
9.301483128597186	0.0012406742969981626	0.0012363710239207636	0.0012892829345441134	0.0012848398039510503	0.0013184223416295104	0.001313897778694305	0.0013505600096743852	0.0013459477200232642	0.0014218703099850452	0.0014170710038559399	0.046477576414956756	0.04650888148463139	-5.287672394048079e-06	-0.00011324703263421165	-5.269524768187692e-06	-0.0001128583616589185
9.357529243555355	0.0012403958874851275	0.001236093579903775	0.0012889938776492926	0.0012845517431703177	0.0013181269237610128	0.0013136033747192968	0.001350257595205496	0.0013456463385630695	0.0014215524399366127	0.001416754207438946	0.04647785918931057	0.04650916446207145	-5.2544823625558235e-06	-0.0001132142821023141	-5.2364486222665485e-06	-0.00011282572299636806
9.413913064550128	0.001240117551436052	0.0012358162090930094	0.001288704901688469	0.0012842637630440575	0.0013178315916892985	0.001313309056248013	0.0013499552722295654	0.0013453450482875165	0.001421234675241105	0.0014164375160317878	0.04647814707688175	0.04650945255640121	-5.221487721147888e-06	-0.00011318126055342992	-5.203567195704098e-06	-0.00011279281423764997
9.47063662643026	0.0012398392893909738	0.001235538912026579	0.0012884160073050308	0.001283975864213429	0.0013175363461266061	0.001313014823990273	0.0013496530415407397	0.0013450438499881137	0.0014209170168963047	0.0014161209306291045	0.04647844017035143	0.04650974586036897	-5.188687211802809e-06	-0.00011314796399697347	-5.170879234786194e-06	-0.00011275963140555678
9.527701976305488	0.0012395611018974802	0.0012352616892501189	0.0012881271951516856	0.0012836880473288807	0.001317241187795681	0.0013127206786663669	0.001349350903945086	0.001344742744468251	0.001420599465915447	0.0014158044522409403	0.04647873856408503	0.04651004446840718	-5.156079582782289e-06	-0.00011311438836514309	-5.13838349206798e-06	-0.0001127261704460536
9.585111173620431	0.0012392829895108682	0.0012349845413169459	0.0012878384658906543	0.001283400313050339	0.0013169461174299879	0.0013124266210072684	0.0013490488602608314	0.001344441732543438	0.001420282023327528	0.0014154880818930493	0.04647904235416157	0.04651034847666429	-5.123663588523647e-06	-0.00011308052950997904	-5.106078726257665e-06	-0.00011269242722516948
9.642866290228868	0.001239004952794295	0.0012347074687882084	0.0012875498201938534	0.0012831126620473938	0.0013166511357739158	0.0013121326517548377	0.0013487469113185949	0.0013441408150415353	0.001419964690177597	0.0014151718206271908	0.046479351638405234	0.046510657983034616	-5.091437989658901e-06	-0.00011304638320386307	-5.0739637022494816e-06	-0.0001126583975298856
9.700969410468568	0.0012387269923189311	0.0012344304722330395	0.0012872612587430821	0.001282825094999483	0.0013163562435829894	0.0013118387716620327	0.0013484450579616235	0.0013438399928029897	0.001419647467527064	0.0014148556695014315	0.04647966651641752	0.04651097308719118	-5.059401553013029e-06	-0.00011301194513863022	-5.0420371910803174e-06	-0.00011262407706635891
9.75942263123647	0.0012384491086641152	0.001234153552228711	0.0012869727822302115	0.001282537612596081	0.0013160614416240775	0.001311544981493119	0.0013481433010460312	0.0013435392666810726	0.0014193303564540012	0.0014145396295904516	0.04647998708960925	0.04651129389061805	-5.0275530515137695e-06	-0.0001129772109231264	-5.010297969896757e-06	-0.0001125894614584233
9.818228062064373	0.0012381713024175174	0.0012338767093607967	0.001286684391357382	0.0012822502155368962	0.0013157667306756178	0.0013112512820238884	0.0013478416414410479	0.0013432386375421272	0.001419013358053467	0.0014142237019858616	0.04648031346123406	0.04651162049664246	-4.995891264071919e-06	-0.00011294217608043278	-4.978744821807629e-06	-0.00011255454624453654
9.877387825195074	0.0012378935741753049	0.0012335999442233373	0.0012863960868372047	0.0012819629045320725	0.001315472111527839	0.001310957674041887	0.0013475400800292724	0.0013429381062658237	0.0014186964734378264	0.0014139078877965262	0.04648064573642139	0.04651195301046996	-4.964414975640319e-06	-0.00011290683604858742	-4.947376535915232e-06	-0.00011251932687794675
9.936904055658934	0.001237615924542303	0.0012333232574189988	0.0012861078693929588	0.0012816756803023838	0.0013151775849829838	0.0013106641583466323	0.0013472386177069225	0.0013426376737454033	0.0014183797037370723	0.001413592188148883	0.04648098402221068	0.04651229153921581	-4.933122977167012e-06	-0.00011287118617892	-4.916191907324008e-06	-0.00011248379872574876
9.996778901350961	0.0012373383541321645	0.0012330466495592447	0.0012858197397587969	0.0012813885435794393	0.0013148831518555377	0.0013103707357498436	0.001346937255384094	0.0013423373408879417	0.0014180630500991599	0.0014132766041872742	0.04648132842758631	0.0465126361919439	-4.9020140654703476e-06	-0.00011283522173233251	-4.8851897369757424e-06	-0.00011244795706510935
10.05701452310831	0.0012370608635675474	0.0012327701212645104	0.0012855316986799615	0.0012811014951058998	0.0013145888129724708	0.0013100774070756828	0.0013466359939850322	0.0013420371086146157	0.0014177465136903497	0.0014129611370742932	0.046481679063512873	0.04651298707969828	-4.871087043261529e-06	-0.00011279893788040951	-4.854368831684261e-06	-0.00011241179708365578
10.117613094788254	0.0012367834534802796	0.001232493673164369	0.0012852437469129847	0.0012808145356356785	0.001314294569173464	0.0013097841731609797	0.0013463348344483887	0.0013417369778609622	0.0014174300956955428	0.001412645787991114	0.04648203604297248	0.04651334431554164	-4.840340719116862e-06	-0.0001127623297028646	-4.823728004123284e-06	-0.0001123753138781991
10.178576803346665	0.0012365061245115444	0.0012322173058977146	0.0012849558852259164	0.0012805276659341638	0.0013140004213111614	0.0013094910348554816	0.0013460337777275028	0.0013414369495771562	0.0014171137973186373	0.0014123305581378485	0.046482399480999005	0.04651370801459093	-4.809773907323359e-06	-0.00011272539218420974	-4.793266072640814e-06	-0.00011233850244996013
10.239907848916916	0.0012362288773120603	0.0012319410201129433	0.0012846681143985409	0.001280240886778439	0.0013137063702514144	0.0013091979930221008	0.0013457328247906796	0.0013411370247282891	0.0014167976197828865	0.001412015448733903	0.04648276949471771	0.0465140782940553	-4.7793854279411935e-06	-0.00011268812021458796	-4.762981861333726e-06	-0.00011230135770634586
10.301608444889292	0.001235951712542264	0.001231664816468134	0.0012843804352225994	0.0012799541989575035	0.0013134124168735306	0.0013089050485371584	0.00134543197662147	0.001340837204294649	0.0014164815643312567	0.0014117004610183378	0.046483146203382675	0.04651445527327501	-4.74917410677074e-06	-0.00011265050858760839	-4.732874200042564e-06	-0.00011226387445889552
10.363680817990868	0.0012356746308724944	0.001231388695631231	0.0012840928485020168	0.001279667603272497	0.0013131185620705275	0.00130861220229064	0.0013451312342189557	0.0013405374892720018	0.0014161656322267968	0.0014113855962502296	0.04648352972841496	0.04651483907375767	-4.719138775196446e-06	-0.00011261255199718212	-4.702941924157253e-06	-0.00011222604741928377
10.426127208365882	0.00123539763298319	0.0012311126582802438	0.0012838053550531402	0.0012793811005369386	0.0013128248067494006	0.0013083194551864604	0.0013448305985980518	0.0013402378806718952	0.0014158498247530198	0.0014110708557090585	0.046483920193443176	0.0465152298192213	-4.6892782702354086e-06	-0.00011257424503668956	-4.673183874677814e-06	-0.00011218787119937623
10.488949869656532	0.0012351207195650774	0.001230836705103433	0.0012835179557049688	0.0012790946915769562	0.0013125311518313782	0.001308026808142721	0.001344530070789796	0.0013399383795219464	0.001415534143214279	0.0014107562406950778	0.04648431772434259	0.04651562763563128	-4.659591434476654e-06	-0.00011253558219809223	-4.6435988981657905e-06	-0.00011214934030956414
10.552151069084381	0.0012348438913193718	0.0012305608367995085	0.0012832306512993972	0.0012788083772315281	0.0013122375982521975	0.0013077342620919812	0.0013442296518416572	0.0013396389868661493	0.0014152185889361622	0.0014104417525297105	0.04648472244927755	0.046516032651244106	-4.630077116013487e-06	-0.00011249655786849111	-4.614185846662719e-06	-0.00011211044915626633
10.615733087532126	0.0012345671489579746	0.0012302850540778297	0.0012829434426914587	0.0012785221583527257	0.0013119441469623741	0.0013074418179815296	0.0013439293428178414	0.0013393397037651795	0.0014149031632658836	0.0014101273925559378	0.04648513449874151	0.04651644499664687	-4.600734168410531e-06	-0.0001124571663291829	-4.584943577669309e-06	-0.0001120711920400419
10.679698219625935	0.0012342904932036822	0.0012300093576586109	0.0012826563307495773	0.0012782360358059644	0.0013116507989274857	0.001307149476773665	0.0013436291447996098	0.0013390405312967116	0.001414587867572693	0.0014098131621387078	0.04648555400560039	0.046516864804801196	-4.571561450665562e-06	-0.00011241740175377268	-4.55587095409514e-06	-0.0001120315631543134
10.744048773818252	0.0012340139247903892	0.0012297337482731258	0.0012823693163558161	0.0012779500104702522	0.00131135755512845	0.001306857239445975	0.0013433290588855955	0.0013387414705557344	0.0014142727032482802	0.0014094990626653393	0.0464859811051367	0.046517292211086476	-4.542557827155735e-06	-0.00011237725820611999	-4.526966844210084e-06	-0.00011199155658292437
10.808787072471103	0.0012337374444633046	0.00122945822666392	0.0012820824004061407	0.0012776640832384502	0.001311064416561819	0.0013065651069916282	0.001343029086192131	0.0013384425226548777	0.0014139576717071985	0.0014091850955459417	0.04648641593509119	0.04651772735334267	-4.513722167632378e-06	-0.0001123367296387845	-4.498230121637373e-06	-0.00011195116629902913
10.87391545193992	0.0012334610529791598	0.0012291827935850222	0.0012817955838106735	0.0012773782550175288	0.0013107713842400654	0.0013062730804196602	0.0013427292278535758	0.0013381436887247389	0.0014136427743872816	0.0014088712622138348	0.046486858635710386	0.0465181703719166	-4.485053347096091e-06	-0.00011229580989013943	-4.469659665239101e-06	-0.0001119103861618731
10.93943626265785	0.0012331847511064388	0.0012289074498021708	0.0012815088674939725	0.0012770925267288423	0.0013104784591918936	0.0013059811607552827	0.0013424294850226625	0.001337844969914228	0.0014133280127500909	0.0014085575641259896	0.0464873093497902	0.04651862140970786	-4.456550245805421e-06	-0.00011225449268276178	-4.441254359114494e-06	-0.00011186920991529403
11.00535186922059	0.0012329085396255907	0.0012286321960930258	0.0012812222523952918	0.0012768068993083913	0.0013101856424625315	0.001305689349040175	0.0013421298588708309	0.0013375463673908992	0.0014130133882813412	0.0014082440027634558	0.046487768222724137	0.046519080612213014	-4.428211749264721e-06	-0.0001122127716222665	-4.413013092591234e-06	-0.00011182763118672279
11.071664650471687	0.001232632419329262	0.0012283570332474014	0.0012809357394688644	0.001276521373707103	0.0013098929351140483	0.001305397646332801	0.001341830350588582	0.001337247882341306	0.0014126989024913577	0.0014079305796318182	0.046488235402548976	0.04651954812757586	-4.400036748087102e-06	-0.00011217064019364287	-4.384934760083212e-06	-0.00011178564348302
11.138376999588447	0.0012323563910225281	0.0012280819620674958	0.0012806493296841832	0.001276235950891112	0.0013096003382256681	0.0013051060537087214	0.0013415309613858356	0.0013369495159713564	0.0014123845569155337	0.0014076172962616497	0.04648871103999469	0.04652002410663448	-4.372024138060357e-06	-0.00011212809176081029	-4.3570182611651215e-06	-0.00011174324019080917
11.205491324168262	0.0012320804555231218	0.0012278069833681197	0.0012803630240262826	0.0012759506318420397	0.0013093078528940867	0.0013048145722609084	0.0013412316924922838	0.0013366512695066656	0.0014120703531147864	0.0014073041542089677	0.04648919528853163	0.04652050870297015	-4.344172820027262e-06	-0.00011208511956317668	-4.329262500444089e-06	-0.00011170041457236879
11.273010046315514	0.001231804613661682	0.0012275320979769427	0.0012800768234960374	0.0012756654175572933	0.001309015480233805	0.0013045232031000799	0.0013409325451577715	0.0013363531441929334	0.001411756292676041	0.0014069911550557178	0.04648968830442296	0.046521002072957625	-4.316481699833535e-06	-0.00011204171671358454	-4.301666387523245e-06	-0.00011165715976360624
11.340935602728974	0.0012315288662819888	0.0012272573067347299	0.0012797907291104541	0.0012753803090503565	0.0013087232213774558	0.0013042319473550244	0.0013406335206526618	0.0013360551412963122	0.0014114423772127046	0.0014066783004102444	0.04649019024677306	0.04652150437581591	-4.288949688346921e-06	-0.00011199787619659007	-4.274228837008662e-06	-0.00011161346877333611
11.409270444789758	0.0012312532142412164	0.0012269826104955907	0.0012795047419029747	0.0012750953073510905	0.0013084310774761458	0.0013039408061729402	0.0013403346202682227	0.0013357572621037878	0.0014111286083651612	0.0014063655919077825	0.046490701277581835	0.04652201577366065	-4.26157570137739e-06	-0.00011195359086640932	-4.246948768422618e-06	-0.00011156933447983852
11.478017038649782	0.0012309776584101804	0.0012267080101272276	0.001279218862923782	0.0012748104135060397	0.001308139049699795	0.001303649780719777	0.0013400358453170115	0.001335459507923567	0.0014108149878012646	0.001406053031210954	0.04649122156179526	0.046522536431557106	-4.234358659606016e-06	-0.0001119088534431989	-4.219825106142883e-06	-0.00011152474962772274
11.547177865320764	0.001230702199673601	0.001226433506511199	0.001278933093240119	0.0012745256285787497	0.0013078471392374968	0.0013033588721805913	0.0013397371971332775	0.0013351618800854761	0.001410501517216856	0.0014057406200102798	0.04649175126736029	0.0465230665175729	-4.207297488590181e-06	-0.00011186365651194574	-4.192856779413126e-06	-0.00011147970682731656
11.616755420763786	0.001230426838930356	0.001226159100543168	0.0012786474339365965	0.0012742409536500737	0.0013075553472978614	0.0013030680817598917	0.0013394386770733554	0.0013348643799413538	0.001410188198336269	0.0014054283600246846	0.04649229056528087	0.0465236062028345	-4.180391118715002e-06	-0.00011181799252046876	-4.166042722290875e-06	-0.00011143419855211278
11.686752215979308	0.0012301515770937518	0.0012258847931331765	0.001278361886115526	0.0012739563898185042	0.0013072636751093895	0.0013027774106820081	0.0013391402865160812	0.001334567008865465	0.0014098750329128652	0.00140511625300203	0.04649283962967102	0.04652415566158073	-4.153638485094452e-06	-0.00011177185377519994	-4.13938187353996e-06	-0.00011138821713446712
11.75717077709787	0.0012298764150917925	0.00122561058520591	0.0012780764508972455	0.0012736719382004974	0.0013069721239208373	0.001302486860191459	0.0013388420268632072	0.0013342697682549162	0.0014095620227295665	0.0014048043007196457	0.04649339863781384	0.046524715071222446	-4.12703852761126e-06	-0.00011172523244051824	-4.112873176668683e-06	-0.00011134175476529284
11.82801364547121	0.0012296013538674526	0.0012253364777009713	0.001277791129420454	0.0012733875999308075	0.0013066806950015907	0.0013021964315533215	0.0013385438995398243	0.0013339726595300754	0.0014092491695993975	0.0014044925049848706	0.046493967770218185	0.04652528461239847	-4.1005901907816e-06	-0.00011167812053447523	-4.086515579820524e-06	-0.00011129480348995302
11.899283377763982	0.0012293263943789618	0.0012250624715731634	0.0012775059228425582	0.0012731033761628305	0.0013063893896420554	0.0013019061260536213	0.0013382459059948003	0.0013336756841350072	0.0014089364753660473	0.0014041808676356123	0.04649454721067857	0.04652586446903462	-4.07429242377591e-06	-0.00011163050992762935	-4.060308035770677e-06	-0.00011124735520645634
11.970982546046038	0.001229051537600084	0.0012247885677927682	0.0012772208323400128	0.0012728192680689452	0.0013060982091540369	0.001301615944999712	0.0013379480477012109	0.0013333788435379063	0.0014086239419044274	0.001403869390540903	0.046495137146333916	0.046526454828405214	-4.048144180378993e-06	-0.00011158239234038136	-4.034249501886147e-06	-0.00011119940166320896
12.043113737885237	0.001228776784520412	0.0012245147673458393	0.0012769358591086801	0.001272535276840871	0.0013058071548711437	0.0013013258897206755	0.001337650326156794	0.0013330821392315468	0.0014083115711212518	0.0014035580756014791	0.04649573776772966	0.04652705588119209	-4.0221444188720534e-06	-0.000111533759338589	-4.008338940018202e-06	-0.00011115093445476787
12.115679556440844	0.001228502136145662	0.0012242410712344958	0.0012766510043641895	0.0012722514036900248	0.0013055162281491904	0.001301035961567725	0.0013373527428844052	0.0013327855727337376	0.001407999364955622	0.001403246924750362	0.0464963492688801	0.04652766782154902	-3.9962921021003545e-06	-0.00011148460233345592	-3.982575316566553e-06	-0.00011110194502125803
12.188682620557461	0.001228227593497968	0.0012239674804772162	0.0012763662693422966	0.0012719676498478812	0.0013052254303666016	0.0013007461619146076	0.0013370552994324727	0.0013324891455877754	0.0014076873253796166	0.0014029359399534485	0.04649697184733077	0.04652829084716331	-3.970586197330969e-06	-0.00011143491257642468	-3.956957602337108e-06	-0.00011105242464382048
12.26212556485955	0.001227953157616198	0.001223693996109153	0.0012760816552992696	0.0012716840165663554	0.0013049347629248422	0.0013004564921580313	0.001336757997375484	0.0013321928593629303	0.0014073754543989095	0.0014026251232101261	0.04649760570422399	0.046528925159321534	-3.9450256762354335e-06	-0.00011138468115701183	-3.931484772538504e-06	-0.00011100236444253064
12.336011039846525	0.0012276788295562551	0.0012234206191824315	0.0012757971635122556	0.001271400505118169	0.0013046442272488313	0.0013001669537180786	0.001336460838314451	0.0013318967156549103	0.0014070637540533769	0.0014023144765538758	0.046498251044363316	0.046529570962975636	-3.9196095149140325e-06	-0.0001113338990016699	-3.906155806778638e-06	-0.0001109517553744277
12.41034171198835	0.0012274046103913968	0.0012231473507664707	0.0012755127952796723	0.0012711171167972416	0.0013043538247873784	0.0012998775480386434	0.0013361638238774082	0.001331600716086354	0.0014067522264177281	0.0014020040020529055	0.04649890807628253	0.046530228466808043	-3.894336693729267e-06	-0.00011128255686768118	-3.880969688899866e-06	-0.00011090058822785243
12.485120263821853	0.0012271305012125642	0.001222874191948309	0.0012752285519216072	0.0012708338529190861	0.0013040635570136325	0.0012995882765878747	0.0013358669557199119	0.0013313048623073331	0.001406440873602155	0.001401693701810793	0.046499577012311825	0.04653089788330213	-3.869206197361363e-06	-0.00011123064534257487	-3.855925407076147e-06	-0.00011084885362258601
12.560349394047481	0.001226856503128697	0.0012226011438329183	0.0012749444347802045	0.001270550714821197	0.0013037734254255163	0.0012992991408586117	0.001335570235525537	0.0013310091559958438	0.001406129697752967	0.001401383577967123	0.04650025806864851	0.04653157942880972	-3.8442170147024585e-06	-0.0001111781548397972	-3.831021953672534e-06	-0.00011079654200471523
12.63603181762671	0.001226582617267084	0.001222328207543554	0.0012746604452200908	0.001270267703863471	0.0013034834315462016	0.001299010142368856	0.0013352736650064083	0.0013307135988583378	0.0014058187010532748	0.0014010736326981626	0.04650095146542654	0.04653227332362355	-3.819368138896495e-06	-0.00011112507559751794	-3.8062583252538446e-06	-0.0001107436436448006
12.712170265880024	0.001226308844773678	0.0012220553842220724	0.0012743765846287638	0.0012699848214286014	0.0013031935769245476	0.001298721282662215	0.0013349772459037013	0.0013304181926302259	0.001405507885723637	0.0014007638682175182	0.046501657426789245	0.046532979792048755	-3.7946585672195277e-06	-0.0001110713976739397	-3.781633522549968e-06	-0.00011069014863510085
12.78876748658549	0.0012260351868134697	0.0012217826750292923	0.0012740928544170422	0.0012697020689225154	0.0013029038631356027	0.001298432563308388	0.0013346809799882047	0.001330122939076426	0.0014051972540227795	0.001400454286776834	0.046502376180963596	0.046533699062475016	-3.770087300961761e-06	-0.00011101711094108069	-3.757146550301474e-06	-0.00011063604688274498
12.865826244077915	0.0012257616445708237	0.0012215100811453418	0.0012738092560194818	0.001269419447774799	0.0013026142917810736	0.001298143985903647	0.0013343848690608492	0.0013298278399919042	0.001404886808248278	0.001400144890666489	0.04650310796033259	0.04653443136745307	-3.7456533455940827e-06	-0.00011096220508868826	-3.7327964173584915e-06	-0.00011058132811159194
12.943349319348618	0.001225488219249835	0.001221237603770007	0.0012735257908948066	0.001269136959439122	0.0013023248644898073	0.0012978555520713124	0.001334088914953257	0.0013295328972022147	0.0014045765507372655	0.0013998356822162955	0.04650385300151381	0.04653517694376986	-3.721355710599797e-06	-0.00011090666961624529	-3.708582136593974e-06	-0.00011052598185670726
13.0213395101458	0.0012252149120746986	0.0012209652441231035	0.0012732424605263655	0.0012688546053936933	0.0013020355829183024	0.001297567263462262	0.0013337931195283143	0.0013292381125640737	0.0014042664838671683	0.0013995266637962319	0.04650461154543437	0.04653593603252656	-3.697193409351457e-06	-0.0001108504938280297	-3.684502724777064e-06	-0.00011046999745892294
13.099799631075467	0.0012249417242900823	0.0012206930034448441	0.001272959266422581	0.0012685723871417086	0.0013017464487512153	0.0012972791217554349	0.001333497484680744	0.0013289434879659272	0.001403956610056442	0.0013992178378171782	0.04650538383741183	0.046536708879216696	-3.6731654592218888e-06	-0.00011079366683372505	-3.6605572026459504e-06	-0.00011041336406486524
13.178732513703073	0.0012246686571614975	0.001220420882996212	0.0012726762101174071	0.001268290306211807	0.0013014574637018705	0.0012969911286583424	0.0013332020123376853	0.0013286490253285308	0.0014036469317653176	0.0013989092067316611	0.04650617012723436	0.046537495733807506	-3.6492708814454128e-06	-0.00011073617754267517	-3.6367445947881744e-06	-0.00011035607062137576
13.258141006655675	0.0012243957119756899	0.0012201488840593478	0.0012723932931708044	0.001268008364158543	0.0013011686295127953	0.0012967032859075983	0.0013329067044592928	0.0013283547266055467	0.0014033374514965736	0.0013986007730346194	0.04650697066924124	0.04653829685082159	-3.625508701097027e-06	-0.00011067801466033145	-3.613063929621546e-06	-0.00011029810587226407
13.338027975724735	0.001224122890041026	0.0012198770079379353	0.001272110517169212	0.0012677265625628598	0.0013008799479562487	0.0012964155952694485	0.0013326115630393376	0.0013280605937841423	0.0014030281717963091	0.0013982925392641793	0.046507785722407276	0.046539112489419415	-3.6018779470646523e-06	-0.00011061916668550498	-3.5895142393559815e-06	-0.00011023945835528237
13.418396303969553	0.0012238501926878928	0.0012196052559576005	0.0012718278837260382	0.0012674449030325736	0.001300591420834771	0.0012961280585403168	0.0013323165901058267	0.0013277666288856065	0.0014027190952547403	0.0013979845080024447	0.04650861555042738	0.046539942913485365	-3.578377651958925e-06	-0.0001105596219053151	-3.566094559917174e-06	-0.00011018011639729597
13.49924889182131	0.001223577621269105	0.0012193336294663163	0.001271545394482154	0.0012671633872028706	0.0013003030499817388	0.0012958406775473593	0.0013320217877216289	0.0013274728339659778	0.0014024102245070074	0.001397676681876305	0.04650946042180261	0.04654078839171414	-3.555006852130546e-06	-0.00011049936839319097	-3.542803930970881e-06	-0.00011012006811225716
13.580588657187745	0.0012233051771603106	0.0012190621298348067	0.0012712630511063933	0.0012668820167368012	0.001300014837261925	0.0012955534541490205	0.0013317271579851102	0.001327179211116671	0.001402101562233992	0.0013973690635582473	0.04651032060992907	0.046541649197698126	-3.5317645875818093e-06	-0.00011043839400376454	-3.5196413958014927e-06	-0.00011005930139587616
13.662418535558457	0.0012230328617604184	0.0012187907584569736	0.0012709808552960706	0.0012666007933257993	0.0012997267845720809	0.0012952663902356168	0.0013314327030307888	0.0013268857624651356	0.00140179311116316	0.0013970616557671977	0.04651119639318749	0.046542525610017677	-3.5086499019145595e-06	-0.00011037668636837417	-3.4966060012842776e-06	-0.00010999780392145775
13.744741480110864	0.001222760676492022	0.0012185195167503183	0.0012706988087775027	0.0012663197186901988	0.0012994388938415184	0.0012949794877299135	0.001331138425029995	0.0013265924901755101	0.001401484874069412	0.0013967544612693693	0.0465120880550338	0.04654341791233224	-3.4856618423301927e-06	-0.00011031423289292741	-3.4736967978845137e-06	-0.0001099355631375698
13.827560461816718	0.0012224886228018312	0.0012182484061563728	0.001270416913306535	0.001266038794579762	0.001299151167032704	0.0012946927485877194	0.0013308443261915402	0.0013262993964492924	0.0014011768537759458	0.0013964474828791216	0.04651299588409188	0.04654432639347376	-3.4627994595481243e-06	-0.00011025102075265525	-3.4509128395820293e-06	-0.00010987256626293629
13.910878469549415	0.001222216702161121	0.0012179774281411441	0.001270135170669088	0.0012657580227742199	0.0012988636061418703	0.0012944061747984929	0.0013305504087624096	0.0013260064835260252	0.0014008690531551455	0.001396140723459846	0.04651392017425013	0.046545251347541325	-3.440061807756349e-06	-0.00011018703688736586	-3.4282531838078847e-06	-0.00010980880028188533
13.9946985101918	0.001221944916066177	0.0012177065841955624	0.0012698535826817054	0.0012654774050838216	0.001298576213199631	0.001294119768385958	0.001330256675028455	0.001325713753683992	0.001400561475129478	0.0013958341859248618	0.046514861224755615	0.04654619307399802	-3.4174479446105743e-06	-0.00011012226799905767	-3.4057168914322297e-06	-0.00010974425194107407
14.079023608744702	0.0012216732660387548	0.0012174358758359355	0.0012695721511921134	0.0012651969433498905	0.0012982889902716072	0.0012938335314087287	0.0013299631273151068	0.0013254212092409217	0.0014002541226724064	0.0013955278732383236	0.04651581934031451	0.046547151877768145	-3.394956931161361e-06	-0.00011005670054689554	-3.3833030267382824e-06	-0.00010967890774599143
14.163856808436103	0.0012214017536265433	0.0012171653046044117	0.001269290878079788	0.0012649166394453901	0.0012980019394590685	0.0012935474659609434	0.0013296697679880932	0.0013251288525547085	0.0013999469988093187	0.001395221788416151	0.04651679483119068	0.046548128069338605	-3.372587831802082e-06	-0.00010999032074199278	-3.3610106573199808e-06	-0.00010961275395440784
14.24920117083096	0.001221130380403646	0.0012168948720694588	0.0012690097652565421	0.0012646364952755083	0.0012977150628995862	0.0012932615741729225	0.0013293765994541816	0.0013248366860241514	0.0013996401066184846	0.0013949159345269782	0.04651778801330785	0.04654912196486066	-3.350339714181319e-06	-0.00010992311454227632	-3.338838854011726e-06	-0.00010954577657160125
14.335059775941703	0.0012208591479710659	0.0012166245798263479	0.0012687288146671191	0.001264356512778249	0.0012974283627677013	0.0012929758582118287	0.0013290836241619337	0.0013245447120897032	0.0013993334492320218	0.0013946103146931209	0.046518799208354326	0.046550133886253495	-3.3282116492549044e-06	-0.0001098550676507104	-3.3167866909629765e-06	-0.00010947796134933019
14.421435722339384	0.0012205880579571854	0.0012163544294976317	0.0012684480282897806	0.0012640766939250193	0.0012971418412755867	0.0012926903202823295	0.001328790844602452	0.0013242529332342184	0.0013990270298368673	0.0013943049320915423	0.046519828743887694	0.04655116416130997	-3.306202711203521e-06	-0.00010978616550963438	-3.2948532455263566e-06	-0.00010940929377917241
14.50833212726552	0.0012203171120182782	0.0012160844227336535	0.001268167408136931	0.0012637970407212494	0.0012968555006737448	0.0012924049626272921	0.0013284982633101703	0.001323961351983739	0.0013987208516757894	0.001393999789954862	0.046520876953443174	0.04655221312380556	-3.2843119773641807e-06	-0.00010971639329515614	-3.273037598192606e-06	-0.00010933975908755666
14.595752126744532	0.0012200463118390101	0.001215814561213048	0.0012678869562557317	0.001263517555207007	0.0012965693432516992	0.0012921197875284725	0.001328205882863634	0.0013236699709082732	0.0013984149180483972	0.0013936948915723652	0.04652194417664309	0.046553281113606376	-3.262538528160837e-06	-0.0001096457359119063	-3.2513388325402723e-06	-0.00010926934223018381
14.683698875697011	0.0012197756591329726	0.00121554484664327	0.00126760667472875	0.0012632382394576428	0.0012962833713387205	0.0012918347973072388	0.0013279137058863212	0.0013233787926226128	0.0013981092323121969	0.0013933902402910503	0.04652303075930834	0.046554368476781835	-3.2408814471243316e-06	-0.00010957417799001279	-3.2297560352383126e-06	-0.00010919802788939004
14.772175548053516	0.0012195051556431898	0.0012152752807611034	0.0012673265656745847	0.0012629590955844136	0.001295997587304531	0.001291549994325274	0.0013276217350474408	0.0013230878197871294	0.0013978037978836222	0.001393085839516662	0.04652413705357317	0.04655547556571978	-3.2193398208403556e-06	-0.00010950170388032698	-3.2082882960018586e-06	-0.00010912580046903986
14.861185336869132	0.001219234803142672	0.0012150058653332093	0.0012670466312485389	0.001262680125735154	0.0012957119935600588	0.0012912653809853264	0.0013273299730627824	0.0013227970551086205	0.0013974986182391299	0.0013927816927147797	0.0465252634179999	0.0465566027392394	-3.1979127388124043e-06	-0.0001094282976458194	-3.186934707454306e-06	-0.0001090526440861439
14.95073145443871	0.0012189646034349597	0.0012147366021566703	0.0012667668736432859	0.001262401332094939	0.0012954265925581852	0.0012909809597319562	0.0013270384226955628	0.0013225065013411556	0.0013971936969162909	0.0013924778034119063	0.046526410217698065	0.04655775036271343	-3.176599293538973e-06	-0.00010935394306088586	-3.1656943652053765e-06	-0.00010897854257030382
15.040817132412794	0.0012186945583546728	0.0012144674930595369	0.0012664872950895441	0.0012621227168867564	0.0012951413867945028	0.001290696733052289	0.0013267470867572837	0.0013222161612869282	0.001396889037514897	0.0013921741751965714	0.04652757782444405	0.046558918808185516	-3.1553985803929943e-06	-0.00010927862360390894	-3.1445663677201474e-06	-0.00010890347945574641
15.131445621914246	0.001218424669768087	0.0012141985399014012	0.0012662078978567784	0.001261844282372207	0.0012948563788081028	0.0012904127034768027	0.00132645596810862	0.0013219260377971425	0.0013965846436981078	0.0013918708117204742	0.04652876661680357	0.04656010845449305	-3.134309697585408e-06	-0.00010920232245162365	-3.123549816301703e-06	-0.00010882743797616112
15.222620193655578	0.001218154939573704	0.0012139297445739666	0.0012659286842539009	0.001261566030852201	0.0012945715711823612	0.0012901288735801093	0.0013261650696603116	0.001321636133772902	0.001396280519193599	0.0013915677166996291	0.046529976980257265	0.046561319687394014	-3.113331746152151e-06	-0.00010912502247556466	-3.1026438150642474e-06	-0.00010875040106123057
15.31434413805701	0.0012178853697028384	0.0012136611090016317	0.0012656496566299878	0.0012612879646676756	0.0012942869665457453	0.001289845245981759	0.0013258743943740726	0.0013213464521661176	0.0013959766677947383	0.0013912648939155387	0.046531209307326515	0.04656255289969208	-3.09246382984487e-06	-0.00010904670623332335	-3.0818474708298876e-06	-0.0001086723513278598
15.406620765365147	0.0012176159621202247	0.0012133926351420945	0.0012653708173750217	0.00126101008620033	0.0012940025675726447	0.0012895618233470687	0.0013255839452635334	0.0013210569959804417	0.0013956730933617964	0.0013909623472163973	0.04653246399770489	0.0465638084913676	-3.0717050551500036e-06	-0.00010896735596652163	-3.0611598931485837e-06	-0.00010859327107776151
15.499453405772549	0.0012173467188246099	0.0012131243249869435	0.0012650921689206192	0.001260732397873354	0.0012937183769841907	0.0012892786083879382	0.0013252937253951656	0.0013207677682721957	0.0013953697998231472	0.0013906600805182916	0.04653374145838694	0.04656508686970891	-3.0510545312150555e-06	-0.00010888695359329015	-3.0405801942131466e-06	-0.00010851314229037845
15.592845409537835	0.0012170776418493868	0.0012128561805622902	0.001264813713740803	0.001260454902152198	0.0012934343975491227	0.001288995603863715	0.0013250037378892633	0.0013204787721513447	0.001395066791176529	0.0013903580978064563	0.04653504210380668	0.04656638844944657	-3.0305113697757374e-06	-0.0001088054807018013	-3.0201074888028603e-06	-0.00010843194661627753
15.686800147106629	0.001216808733263216	0.0012125882039293852	0.0012645354543527664	0.001260177601545331	0.0012931506320846451	0.0012887128125820457	0.0013247139859209121	0.0013201900107824643	0.001394764071490298	0.0013900564031365222	0.04653636635597042	0.046567713652891585	-3.010074685157703e-06	-0.000108722918545745	-2.9997408942765424e-06	-0.00010834966537270896
15.781321009233178	0.0012165399951706716	0.0012123203971852665	0.0012642573933176614	0.0012599004986050305	0.001292867083457315	0.0012884302373997643	0.0013244244727209926	0.0013199014873857397	0.0013944616449047221	0.0013897550006358097	0.04653771464459879	0.046569062910072415	-2.989743594201087e-06	-0.00010863924803797276	-2.979479530497084e-06	-0.00010826627953725021
15.87641140710273	0.0012162714297128884	0.0012120527624633992	0.001263979533241393	0.0012596235959281706	0.0012925837545839328	0.001288147881223776	0.0013241352015771887	0.0013196132052379734	0.0013941595156332874	0.0013894538945046263	0.04653908740726751	0.04657043665888035	-2.9695172162102004e-06	-0.00010855444974358641	-2.959322519793285e-06	-0.00010818176974111693
15.972074772454643	0.0012160030390682354	0.0012117853019343505	0.0012637018767754418	0.0012593468961570435	0.001292300648432467	0.0012878657470119805	0.0013238461758350336	0.0013193251676736238	0.001393857687964041	0.0013891530890176107	0.0465404850895537	0.046571835345211914	-2.949394672917098e-06	-0.00010846850387441487	-2.939268986893069e-06	-0.00010809611626294569
16.06831455770623	0.001215734825452982	0.0012115180178064516	0.0012634244266176832	0.001259070401980175	0.0012920177680229724	0.0012875838377741891	0.0013235573988989492	0.0013190373780858449	0.0013935561662609423	0.001388852588525074	0.04654190814518025	0.04657325942311698	-2.9293750884304068e-06	-0.00010838139028238047	-2.919318058910471e-06	-0.00010800929902307632
16.165134236077357	0.0012154667911219964	0.0012112509123264942	0.0012631471855132385	0.001258794116133173	0.0012917351164285495	0.001287302156573077	0.0013232688742333297	0.0013187498399275638	0.001393254954965256	0.0013885523974543935	0.04654335703616888	0.046574709354949485	-2.9094575891754765e-06	-0.00010829308845253238	-2.8994688652615036e-06	-0.00010792129757616897
16.262537301715792	0.0012151989383694386	0.0012109839877804212	0.0012628701562553278	0.0012585180413995788	0.0012914526967762999	0.001287020706525138	0.0013229806053636252	0.0013184625567125624	0.0013929540585969561	0.0013882525203114098	0.04654483223299154	0.04657618561151936	-2.889641303872696e-06	-0.00010820357749760645	-2.879720537644209e-06	-0.00010783209110559744
16.36052726982327	0.0012149312695294793	0.0012107172464940422	0.0012625933416861475	0.0012582421806117388	0.0012911705122483131	0.0012867394908016683	0.0013226925958774575	0.0013181755320165877	0.001392653481756166	0.0013879529616818629	0.04654633421472683	0.046577688672249436	-2.869925363481983e-06	-0.00010811283615089207	-2.8600722100030965e-06	-0.00010774165841709316
16.459107676782416	0.0012146637869770184	0.001210450690833751	0.0012623167446977534	0.0012579665366516865	0.0012908885660826604	0.0012864585126297538	0.0013224048494257434	0.0013178887694784735	0.0013923532291246123	0.0013876537262328403	0.04654786346921777	0.046579219025334184	-2.8503089011368624e-06	-0.00010802084275862711	-2.8405230184363334e-06	-0.00010764997793011322
16.55828208028434	0.0012143964931284345	0.0012101843232072698	0.0012620403682329765	0.0012576911124520544	0.00129060686157442	0.0012861777752932967	0.0013221173697238586	0.0013176022728012978	0.0013920533054671243	0.0013873548187142747	0.046549420493235016	0.04658077716790075	-2.830791052085488e-06	-0.00010792757527289254	-2.821072101142838e-06	-0.00010755702767123454
16.658054059457015	0.001214129390442331	0.001209918146064395	0.0012617642152863379	0.001257415910996987	0.0012903254020767087	0.0012858972821340401	0.0013218301605528006	0.0013173160457535468	0.0013917537156331442	0.0013870562439604467	0.046551005792639495	0.04658236360617476	-2.8113709536845694e-06	-0.0001078330112457282	-2.80171859844483e-06	-0.0001074627852690746
16.758427214994473	0.0012138624814203019	0.0012096521618977603	0.0012614882889049896	0.0012571409353230754	0.001290044191001738	0.0012856170365526196	0.0013215432257603886	0.001317030092170302	0.0013914544645582715	0.0013867580068915248	0.04655261988255257	0.04658397885564689	-2.792047745351668e-06	-0.00010773712782247147	-2.782461652704564e-06	-0.00010736722794635334
16.859405169286727	0.001213595768607708	0.0012093863732436075	0.0012612125921896628	0.0012568661885203058	0.0012897632318218798	0.0012853370420096298	0.0013212565692624677	0.0013167444159544513	0.0013911555572658277	0.0013864601125151274	0.046554263287524975	0.04658562344124591	-2.7728205684507054e-06	-0.00010763990173123794	-2.7633004082176435e-06	-0.00010727033250981788
16.960991566550526	0.0012133292545944833	0.0012091207826825932	0.0012609371282956577	0.0012565916737330438	0.0012894825280707779	0.001285057302026728	0.0013209701950441665	0.0013164590210779342	0.0013908569988684751	0.0013861625659279337	0.04655593654171143	0.046587297897510566	-2.7536885662720126e-06	-0.000107541309277287	-2.744234011211287e-06	-0.00010717207534535755
17.063190072960847	0.0012130629420159281	0.0012088553928405773	0.0012606619004338153	0.0012563173941610032	0.0012892020833444426	0.0012847778201877272	0.0013206841071611386	0.0013161739115829826	0.0013905587945698286	0.0013858653723172925	0.04655764018904927	0.04658900276876934	-2.734650884064424e-06	-0.00010744132633797032	-2.7252616098634094e-06	-0.00010707243241198094
17.166004376783235	0.0012127968335535354	0.0012085902063894466	0.0012603869118715323	0.0012560433530602573	0.0012889219013023894	0.0012844986001397298	0.0013203983097408508	0.0013158890915834043	0.0013902609496661202	0.0013855685369628806	0.04655937478343723	0.046590738609319476	-2.715706668853131e-06	-0.000107339928349659	-2.7063823541135373e-06	-0.00010697137922943689
17.26943818850684	0.0012125309319358365	0.001208325226047957	0.0012601121659337943	0.001255769553744269	0.0012886419856688012	0.001284219645594286	0.001320112806983899	0.0013156045652658935	0.0013899634695479003	0.0013852720652383983	0.04656114088892153	0.04659250598361244	-2.696855069484784e-06	-0.0001072370903045794	-2.6875953957209223e-06	-0.00010686889087457851
17.37349524097843	0.0012122652399392335	0.001208060454582565	0.0012598376660042027	0.0012554959995849148	0.0012883623402336836	0.0012839409603285475	0.0013198276031653172	0.0013153203368913386	0.001389666359701736	0.0013849759626132655	0.04656293907988139	0.04659430546644095	-2.6780952365303493e-06	-0.00010713278673976645	-2.668899888164794e-06	-0.00010676494197076059
17.478179289537028	0.0012119997603888912	0.0012077958948083132	0.0012595634155260613	0.0012552226940135643	0.0012880829688540847	0.0012836625481864787	0.0013195427026359583	0.0013150364107961934	0.0013893696257119932	0.0013846802346543922	0.046564769941222245	0.0465961376431307	-2.659426322245209e-06	-0.00010702699172951413	-2.6502949866070644e-06	-0.00010665950668051205
17.583494112149474	0.0012117344961595962	0.001207531549589689	0.0012592894180034366	0.001254949640522141	0.00128780387545529	0.0012833844130800511	0.0013192581098238475	0.0013147527913938307	0.001389073273262594	0.0013843848870279364	0.04656663406856857	0.04659800310973503	-2.6408474805570195e-06	-0.00010691967887904719	-2.631779847861969e-06	-0.00010655255869818081
17.689443509546752	0.0012114694501766702	0.0012072674218415345	0.0012590156770022737	0.0012546768426642328	0.0012875250640320749	0.0012831065589904913	0.0013189738292356025	0.0013144694831759558	0.001388777308138852	0.0013840899255011315	0.04656853206846392	0.04659990247323341	-2.6223578669243297e-06	-0.00010681082131189235	-2.6133536302859126e-06	-0.00010644407123860944
17.79603130536116	0.001211204625416882	0.0012070035145299526	0.0012587421961515173	0.0012544043040562075	0.0012872465386499657	0.001282828989969535	0.0013186898654578593	0.0013141864907140277	0.0013884817362293197	0.0013837953559441274	0.04657046455857144	0.04660183635173382	-2.6039566383842874e-06	-0.00010670039166535417	-2.5950154937965514e-06	-0.00010633401703186163
17.90326134626431	0.0012109400249093701	0.00120673983067323	0.001258468979144245	0.0012541320283783448	0.001286968303446516	0.001282551710140703	0.001318406223158721	0.001313903818660703	0.0013881865635276677	0.0013835011843318634	0.04657243216788108	0.046603805374678293	-2.58564295346677e-06	-0.00010658836208024547	-2.5767645997981994e-06	-0.00010622236831298038
18.011137502105942	0.0012106756517365996	0.001206476373342787	0.001258196029738838	0.001253860019376001	0.001286690362632621	0.0012822747237006083	0.0013181229070892463	0.0013136214717513197	0.0013878917961346094	0.0013832074167459895	0.046574435536919305	0.04660581018305403	-2.567415972096372e-06	-0.00010647470419025695	-2.558600111098562e-06	-0.000106109096812107
18.119663666053608	0.0012104115090353226	0.0012062131456641373	0.0012579233517601637	0.001253588280860788	0.0012864127204938493	0.0012819980349202831	0.0013178399220849576	0.0013133394548053992	0.0013875974402598583	0.001382914059376814	0.04657647531796177	0.04660785142960596	-2.549274855593274e-06	-0.00010635938911413012	-2.540521191887052e-06	-0.00010599417374598796
18.228843754733095	0.0012101475999975616	0.001205950150817866	0.0012576509491007803	0.0012533168167117733	0.001286135381391797	0.0012817216481465304	0.001317557273067376	0.0013130577727281788	0.001387303502224116	0.0013826211185252878	0.04657855217525221	0.04660992977905588	-2.531218766619464e-06	-0.00010624238744755266	-2.5225270076792775e-06	-0.0001058775698094816
18.338681708369887	0.0012098839278716037	0.0012056873920406241	0.0012573788257221588	0.0012530456308767024	0.0012858583497654646	0.001281445567803297	0.001317274965045582	0.0013127764305121677	0.0013870099884610966	0.0013823286006050253	0.04658066678522412	0.04661204590832376	-2.5132468690894014e-06	-0.00010612366925108474	-2.504616725255461e-06	-0.00010575925516495555
18.44918149093129	0.0012096204959630276	0.0012054248726261442	0.0012571069856559427	0.0012527747273732444	0.0012855816301326714	0.001281169798393077	0.0013169930031178187	0.0013124954332387377	0.001386716905519604	0.0013820365121443659	0.04658281983672698	0.04661420050675464	-2.4953583281596067e-06	-0.00010600320404255403	-2.486789512638754e-06	-0.00010563919943387678
18.56034709026951	0.001209357307635727	0.0012051625959262672	0.0012568354330052074	0.0012525041102902559	0.0012853052270914735	0.0012808943444983327	0.0013167113924730993	0.0013122147860797344	0.0013864242600656188	0.0013817448597884634	0.04658501203125551	0.046616394276347964	-2.477552310168815e-06	-0.00010588096078706366	-2.4690445390067664e-06	-0.0001055173716861535
18.672182518265565	0.0012090943663129721	0.0012049005653519973	0.0012565641719457605	0.0012522337837890729	0.0012850291453216295	0.0012806192107829505	0.0013164301383928683	0.0013119344942991284	0.001386132058884451	0.0013814536503014296	0.04658724408318687	0.046618627931995046	-2.459827982535627e-06	-0.00010575690788466874	-2.451380974627382e-06	-0.00010539374042908833
18.784691810974078	0.0012088316754784829	0.0012046387843745723	0.0012562932067274627	0.0012519637521048285	0.0012847533895860835	0.0012803444019937207	0.0013161492462526827	0.001311654563254692	0.0013858403088829224	0.0013811628905685087	0.046589516720017474	0.04662090220171573	-2.442184513742028e-06	-0.00010563101316196644	-2.4337979908301346e-06	-0.00010526827359833013
18.897879028768923	0.001208569238677521	0.0012043772565265498	0.0012560225416755675	0.001251694019547787	0.0012844779647324743	0.0012800699229618413	0.0013158687215239237	0.0013113749983997046	0.0013855490170915875	0.0013808725875982912	0.04659183068260784	0.04662321782690357	-2.4246210733273182e-06	-0.00010550324386360277	-2.4162947599975365e-06	-0.00010514093854971374
19.01174825648978	0.00120830705951799	0.0012041159854029057	0.001255752181192077	0.0012514245905046945	0.0012842028756946625	0.001279795778604439	0.0013155885697755296	0.0013110958052846794	0.0013852581906669845	0.0013805827485249588	0.04659418672543111	0.0466255755625743	-2.4071368317475986e-06	-0.0001053735666378397	-2.398870455414155e-06	-0.00010501170204443855
19.126303603589555	0.0012080451416715868	0.0012038549746621803	0.0012554821297571506	0.0012511554694401845	0.0012839281274943158	0.0012795219739261514	0.0013153087966757905	0.0013108169895591547	0.0013849678368939623	0.0013802933806106048	0.04659658561682595	0.0466279761776202	-2.3897309603471487e-06	-0.00010524194752711824	-2.381524251263145e-06	-0.00010488053023999244
19.241549204282624	0.0012077834888749373	0.0012035942280276088	0.0012552123919305058	0.0012508866608981727	0.001283653725242485	0.0012792485140206943	0.0013150294079941395	0.0013105385569734758	0.0013846779631880083	0.0013800044912475522	0.04659902813925471	0.04663042045506581	-2.3724026313488855e-06	-0.00010510835195887136	-2.3642553226010943e-06	-0.00010474738868118671
19.357489217694134	0.0012075221049307758	0.0012033337492883005	0.0012549429723528675	0.0012506181695033014	0.0012833796741412366	0.0012789754040724924	0.0013147504096030012	0.001310260513380641	0.0013843885770976508	0.0013797160879607526	0.04660151508956489	0.046632909192332844	-2.355151017740739e-06	-0.00010497274473184048	-2.3470628452383277e-06	-0.00010461224228594523
19.474127828010037	0.0012072609937091375	0.001203073542300421	0.001254673875747431	0.0012503499999623974	0.0012831059794853007	0.001278702649358319	0.001314471807479665	0.0013099828647381655	0.0013840996863068898	0.0013794281784102046	0.046604047279259875	0.04663544320150836	-2.3379752932557035e-06	-0.00010483509000622226	-2.3299459957311017e-06	-0.0001044750553358953
19.59146924462811	0.001207000159148572	0.0012028136109884073	0.0012544051069213588	0.0012500821570659638	0.0012828326466637553	0.0012784302552489761	0.001314193607708193	0.0013097056171099842	0.0013838112986376788	0.0013791407703934314	0.046606625534768915	0.04663802330961627	-2.3208746322911714e-06	-0.00010469535129095653	-2.312903951307878e-06	-0.00010433579146393313
19.709517702309874	0.001206739605257383	0.0012025539593461978	0.001254136670767301	0.0012498146456896946	0.0012825596811617402	0.0012781582272110002	0.001313915816481365	0.0013094287766683911	0.001383523422052451	0.0013788538718479983	0.04660925069772681	0.046640650358897535	-2.3038482098794444e-06	-0.00010455349143312365	-2.2959358898181487e-06	-0.00010419441364306614
19.828277461333414	0.0012064793361148815	0.0012022945914384865	0.0012538685722649407	0.001249547470796016	0.0012822870885621966	0.0012778865708083997	0.0013136384401026553	0.001309152349696009	0.0013832360646566914	0.0013785674908540764	0.04661192362525722	0.04664332520709289	-2.2868952016096705e-06	-0.00010440947260495492	-2.279040989665651e-06	-0.0001040508841734511
19.94775280764713	0.0012062193558726737	0.0012020355114020014	0.0012536008164825757	0.0012492806374356613	0.001282014874547649	0.0012776152917044277	0.0013133614849882523	0.0013088763425878004	0.0013829492347015608	0.001378281635637059	0.0466146451902618	0.0466460487277311	-2.2700147835758022e-06	-0.00010426325629153688	-2.2622184297649978e-06	-0.00010390516467095878
20.067948053024427	0.0012059596687559611	0.0012017767234468021	0.0012533334085787187	0.001249014150749266	0.0012817430449020084	0.0012773443956633805	0.0013130849576691063	0.0013086007618531136	0.0013826629405865633	0.001377996314570219	0.04661741628171321	0.0466488218104262	-2.2532061323210853e-06	-0.00010411480327868206	-2.245467389473156e-06	-0.00010375721605435095
20.188867535219305	0.001205700279064871	0.0012015182318576058	0.001253066353803736	0.0012487480159690011	0.0012814716055124184	0.0012770738885524362	0.0013128088647930253	0.001308325614117766	0.0013823771908622678	0.0013777115361774256	0.046620237804957235	0.04665164536117485	-2.2364684247938235e-06	-0.0001039640736408276	-2.2287870485504166e-06	-0.00010360699853331767
20.31051561812294	0.0012054411911758013	0.0012012600409951263	0.0012527996575015029	0.0012484822384202226	0.0012812005623711207	0.0012768037763435161	0.0013125332131267943	0.0013080509061261596	0.0013820919942330724	0.0013774273091358966	0.04662311068201717	0.04665452030266433	-2.219800838254571e-06	-0.00010381102672643583	-2.2121765870710547e-06	-0.00010345447159404442
20.432896691921076	0.001205182409542808	0.0012010021552974575	0.0012525333251111096	0.001248216823523171	0.0012809299215773777	0.0012765340651151986	0.0013122580095583556	0.0013077766447434534	0.0013818073595600366	0.0013771436422790237	0.04662603585190603	0.04665744757458352	-2.2032025502310287e-06	-0.00010365562114497684	-2.195635185373891e-06	-0.00010329959398658328
20.55601517325261	0.0012049239386989978	0.0012007445792814595	0.0012522673621685782	0.0012479517767946832	0.0012806596893394065	0.001276264761054647	0.0013119832610990075	0.001307502836957755	0.0013815232958637493	0.00137686054459923	0.04662901427094357	0.04666042813394097	-2.1866727385006987e-06	-0.00010349781475632591	-2.179162024044945e-06	-0.00010314232371330667
20.679875505368887	0.00120466578325795	0.0012004873175441779	0.001252001774308614	0.001247687103849937	0.0012803898719763555	0.0012759958704595818	0.0013117089748856496	0.0013072294898823578	0.001381239812327251	0.0013765780252508858	0.046632046913081364	0.04666346295538956	-2.1702105809850644e-06	-0.00010333756465397137	-2.162756283814217e-06	-0.00010298261801316988
20.804482158294064	0.0012044079479151745	0.0012002303747642945	0.0012517365672664012	0.0012474228104042417	0.0012801204759203275	0.001275727399740293	0.0013114351581830787	0.0013069566107580303	0.0013809569182990256	0.001376296093553288	0.04663513477023163	0.046666553031555286	-2.153815255666325e-06	-0.0001031748271504429	-2.1464171454767603e-06	-0.0001028204333470839
20.92983962898646	0.0012041504374495913	0.0011999737557036008	0.0012514717468794239	0.0012471589022748503	0.0012798515077184307	0.0012754593554216871	0.001311161818386321	0.0013066842069553387	0.0013806746232960393	0.0013760147589936917	0.046638278852603535	0.04666969937337474	-2.1374859405882615e-06	-0.00010300955776595955	-2.130143789883139e-06	-0.00010265572538586953
21.055952441500814	0.0012038932567250249	0.0011997174652084903	0.0012512073190893102	0.0012468953853828008	0.001279582974034863	0.001275191744145363	0.0013108889630229989	0.0013064122859770095	0.0013803929370068268	0.001375734031230386	0.046641480189046854	0.04667290301043872	-2.1212218137686353e-06	-0.00010284171121252572	-2.1139353978578967e-06	-0.0001024884489949085
21.18282514715158	0.0012036364106917433	0.0011994615082114891	0.0012509432899437277	0.0012466322657548022	0.0012793148816530446	0.0012749245726717384	0.0013106165997557558	0.0013061408554603435	0.001380111869294653	0.0013754539200958467	0.046644739827400666	0.046676164991341286	-2.1050220531358688e-06	-0.00010267124137938732	-2.097791150140575e-06	-0.00010231855821990488
21.31046232467717	0.0012033799043880077	0.0011992058897328	0.0012506796655982952	0.0012463695495251402	0.0012790472374777778	0.001274657847882201	0.0013103447363847105	0.001305869923179661	0.0013798314302007166	0.0013751744355999277	0.04664805883484968	0.046679486384035206	-2.0888858364683308e-06	-0.00010249810131737758	-2.0817102273128565e-06	-0.00010214600627062032
21.438868580405217	0.0012031237429416684	0.0011989506148818955	0.0012504164523185494	0.0012461072429376385	0.0012787800485374633	0.0012743915767813197	0.001310073380849977	0.0013055994970488168	0.0013795516299474316	0.0013748955879331359	0.04665143829828821	0.046682868276197706	-2.0728123413102026e-06	-0.00010232224322345718	-2.0656918097326435e-06	-0.00010197074550608032
21.568048548418737	0.001202867931571772	0.0011986956888591156	0.0012501536564819267	0.0012458453523476328	0.0012785133219863384	0.001274125766499071	0.0013098025412342056	0.001305329585123731	0.0013792724789417536	0.0013746173874699444	0.0466548793246882	0.0466863117755978	-2.0568007449610695e-06	-0.0001021436184270863	-2.04973507751411e-06	-0.00010179272742089074
21.69800689072348	0.001202612475590206	0.0011984411169573095	0.0012498912845797941	0.0012455838842239933	0.001278247065106766	0.0012738604242931242	0.001309532225765192	0.0013050601956049884	0.0013789939877785773	0.0013743398447721795	0.04665838304147911	0.04668981801047712	-2.0408502243675006e-06	-0.00010196217737204472	-2.0338392104071387e-06	-0.00010161190262672481
21.828748297416116	0.001202357380403374	0.0011981869045635026	0.001249629343219514	0.0012453228451511844	0.0012779812853115666	0.0012735955575511636	0.0013092624428185234	0.001304791336840478	0.0013787161672441984	0.001374062970592474	0.04666195059693006	0.04669338812993204	-2.0249599560536596e-06	-0.0001017778696004723	-2.0180033877539513e-06	-0.00010142822083664127
21.960277486853503	0.0012021026515139002	0.0011979330571605961	0.001249367839126548	0.001245062241831361	0.0012777159901463909	0.0012733311737932545	0.0013089932009202802	0.001304523017328085	0.0013784390283198404	0.0013737867758777803	0.04666558316054331	0.04669702330430687	-2.009129116103958e-06	-0.00010159064373843618	-2.0022267884474768e-06	-0.00010124163085070692
22.092599205822967	0.001201848294522355	0.0011976795803290859	0.001249106779146588	0.0012448020810864903	0.0012774511872921282	0.0012730672806742413	0.0013087245087497746	0.00130425524571842	0.0013781625821852354	0.0013735112717729427	0.04666928192345336	0.04670072472559515	-1.9933568800607065e-06	-0.00010140044747694588	-1.9865085908506858e-06	-0.00010105208053751147
22.225718229713628	0.0012015943151290293	0.0011974264797488313	0.0012488461702477467	0.0012445423698605373	0.0012771868845673764	0.0012728038859862103	0.0013084563751423613	0.00130398803081762	0.0013778868402222974	0.001373236469624357	0.04667304809883517	0.04670449360784456	-1.9776424228633988e-06	-0.0001012072275556608	-1.9708479727185285e-06	-0.00010085951681701455
22.359639362688714	0.0012013407191357223	0.0011971737612008354	0.001248586019522765	0.0012442831152216624	0.0012769230899309359	0.0012725409976609761	0.0013081888090922759	0.0013037213815901797	0.001377611814018835	0.001372962380983675	0.04667688292231802	0.04670833118757603	-1.9619849187940686e-06	-0.00010101092974579284	-1.955244111151097e-06	-0.0001006638856441977
22.494367437858962	0.0012010875124475763	0.001196921430569074	0.001248326334191278	0.0012440243243644817	0.0012766598114843696	0.0012722786237726314	0.001307921819755547	0.0013034553071618509	0.0013773375153723617	0.0013726890176115984	0.04668078765241097	0.04671223872420422	-1.9463835413818797e-06	-0.0001008114988306219	-1.9396961824999503e-06	-0.00010046513198944118
22.629907317457054	0.0012008347010749375	0.001196669493842349	0.0012480671216021147	0.0012437660046123564	0.0012763970574745976	0.001272016772540134	0.0013076554164529498	0.001303189816822589	0.0013770639562939607	0.0013724163914817348	0.046684763570932174	0.04671621750047137	-1.9308374633805747e-06	-0.00010060887859020262	-1.9242033623429605e-06	-0.0001002631998233694
22.766263893012997	0.0012005822911352446	0.0011964179571161708	0.0012478083892356329	0.001243508163419721	0.0012761348362965372	0.0012717554523299366	0.0013073896086730151	0.0013029249200295493	0.0013767911490122238	0.0013721445147845243	0.04668881198345197	0.046720268822888066	-1.9153458566704626e-06	-0.00010040301178079747	-1.9087648253889034e-06	-0.00010005803209633957
22.903442085530802	0.001200330288854966	0.0011961668265946888	0.0012475501447061124	0.0012432508083744674	0.001275873156495806	0.0012714946716586815	0.0013071244060751015	0.0013026606264101522	0.001376519105977276	0.00137187339993125	0.04669293421973876	0.04672439402218174	-1.8999078921846935e-06	-0.00010019384011650256	-1.8933797453993956e-06	-9.984957071984546e-05
23.041446845665973	0.001200078700571556	0.0011959161085926399	0.0012472923957641744	0.001242993947200358	0.001275612026771455	0.0012712344391959257	0.0013068598184925125	0.0013023969457651894	0.0013762478398648616	0.0013716030595581138	0.046697131634217945	0.04672859445375365	-1.884522739862421e-06	-9.998130425062368e-05	-1.8780472951472615e-06	-9.963775654822649e-05
23.180283153904217	0.0011998275327354607	0.0011956658095373467	0.0012470351502992618	0.0012427375877594937	0.0012753514559787724	0.0012709747637669323	0.0013065958559356893	0.0013021338880720027	0.0013759773635805236	0.0013713335065303992	0.04670140560643925	0.04673287149814795	-1.8691895685646678e-06	-9.976534375569224e-05	-1.8627666463263276e-06	-9.942252935871143e-05
23.31995602074116	0.0011995767919121432	0.0011954159359707386	0.0012467784163421468	0.001242481738054817	0.0012750914531321183	0.0012707156543554999	0.0013063325285954394	0.0013018714634877076	0.0013757076902638423	0.0013710647539467021	0.04670575754155101	0.04673722656152587	-1.8539075460040702e-06	-9.954589710375883e-05	-1.847536969495911e-06	-9.920382783212833e-05
23.460470486863187	0.0011993264847841652	0.0011951664945514203	0.0012465222020675028	0.0012422264062326718	0.0012748320274078326	0.0012704571201068537	0.0013060698468462507	0.0013016096823524903	0.0013754388332927782	0.0013707968151432546	0.046710188870786734	0.04674166107615185	-1.838675838679825e-06	-9.932290164624269e-05	-1.832357433997553e-06	-9.898158953206004e-05
23.60183162332936	0.0011990766181532854	0.0011949174920567688	0.0012462665157965064	0.0012419716005853973	0.0012745731881471745	0.0012701991703305841	0.0013058078212496423	0.0013013485551929534	0.0013751708062880738	0.0013705297036983174	0.04671470105195767	0.04674617650088885	-1.8234936118030967e-06	-9.909629359330929e-05	-1.81722720788563e-06	-9.875575088458266e-05
23.744044531754422	0.0011988271989426128	0.0011946689353850746	0.0012460113659994998	0.0012417173295539822	0.0012743149448593378	0.0012699418145036443	0.0013055464625576	0.0013010880927255357	0.0013749036231177597	0.0013702634334366696	0.04671929556995959	0.0467507743217027	-1.8083600292137514e-06	-9.886600799210998e-05	-1.802145457863169e-06	-9.852624715731007e-05
23.887114344492932	0.001198578234198788	0.0011944208315577166	0.0012457567612986936	0.0012414636017307572	0.0012740573072245048	0.0012696850622733967	0.0013052857817160593	0.0013008283058599862	0.00137463729790173	0.0013699980184341714	0.04672397393728535	0.046755456052176673	-1.7932742533361204e-06	-9.86319787069645e-05	-1.7871113492020502e-06	-9.829301243838295e-05
24.031046224824397	0.0011983297310942066	0.0011941731877213784	0.0012455027104709222	0.0012412104258621402	0.0012738002850969637	0.0012694289234607213	0.0013050257898684604	0.0013005692057029069	0.0013743718450164163	0.0013697334730224222	0.04672873769454931	0.046760223234037036	-1.778235445071448e-06	-9.83941383962128e-05	-1.7721240456684134e-06	-9.805597961434764e-05
24.175845367139747	0.001198081696929285	0.0011939260111503039	0.001245249222450449	0.001240957810851434	0.0012735438885082846	0.0012691734080631776	0.001304766498359372	0.0013003108035613618	0.001374107279099544	0.0013694698117935036	0.04673358841102534	0.04676507743768719	-1.7632427637337064e-06	-9.815241848962208e-05	-1.7571827094471984e-06	-9.781508034725772e-05
24.32151699712871	0.0011978341391347654	0.0011936793092485961	0.0012449963063318264	0.0012407057657616728	0.0012732881276705534	0.001268918526258231	0.0013045079187381766	0.0013000531109465562	0.0013738436150549872	0.0013692070496048175	0.046738527685187076	0.04677002026275562	-1.7482953669888807e-06	-9.790674916748676e-05	-1.74228650107449e-06	-9.757024505399614e-05
24.468066371968433	0.0011975870652740559	0.0011934330895525484	0.0012447439713727962	0.0012404542998185172	0.0012730330129796586	0.0012686642884065249	0.001304250062762825	0.0012997961395775726	0.0013735808680577014	0.0013689452015840072	0.04674355714526909	0.04677505333864976	-1.7333924107673648e-06	-9.765705933620361e-05	-1.7274345793629256e-06	-9.732140288187807e-05
24.61549878051318	0.001197340483045626	0.00119318735973303	0.0012444922269972598	0.0012402034224132101	0.0012727785550186508	0.0012684107050552325	0.0013039929424036683	0.001299539901385194	0.0013733190535587714	0.0013686842831339848	0.046748678449831806	0.04678017832512707	-1.7185330491780934e-06	-9.740327660448522e-05	-1.7126261012984784e-06	-9.70684816847811e-05
24.763819543485244	0.0011970944002854338	0.0011929421275979062	0.0012442410827982909	0.0012399531431055812	0.0012725247645611548	0.0012681577869414543	0.0013037365698473544	0.0012992844085157858	0.001373058187290539	0.0013684243099380466	0.046753893288341036	0.04678539691287144	-1.7037164344374175e-06	-9.714532726021186e-05	-1.6978602219988245e-06	-9.681140800044119e-05
24.91303401366693	0.0011968488249694015	0.0011926974010945037	0.0012439905485412074	0.0012397034716271063	0.0012722716525748498	0.001267905544995688	0.0013034809575007999	0.001299029673335254	0.0013727982852718378	0.0013681652979650905	0.04675920338175778	0.04679071082408549	-1.6889417168153287e-06	-9.688313624661715e-05	-1.6831360946205354e-06	-9.655010702608324e-05
25.063147576093755	0.0011966037652159302	0.0011924531883121168	0.0012437406341666935	0.0012394544178840215	0.0012720192302250054	0.0012676539903453538	0.0013032261179952297	0.0012987757084330748	0.0013725393638133205	0.0013679072634749264	0.046764610483140207	0.046796121813092006	-1.6742080445140278e-06	-9.66166271356983e-05	-1.6684528702749432e-06	-9.628450259266397e-05
25.214165648248784	0.0011963592292884716	0.0011922094974845705	0.0012434913497939937	0.0012392059919605037	0.0012717675088781005	0.0012674031343183978	0.0013029720641903105	0.0012985225266264112	0.001372281439522903	0.0013676502230237052	0.04677011637825864	0.046801631666949894	-1.659514563608945e-06	-9.634572210356906e-05	-1.6538096979535483e-06	-9.601451714039144e-05
25.366093680258146	0.0011961152255981298	0.0011919663369928126	0.0012432427057241452	0.0012389582041218924	0.0012715165001054882	0.0012671529884469457	0.0013027188091783374	0.0012982701409642863	0.001372024529311294	0.0013673941934694291	0.04677572288622122	0.04680724220607966	-1.6448604179741463e-06	-9.607034190534103e-05	-1.6392057244421498e-06	-9.574007169238508e-05
25.518937155087716	0.0011958717627063267	0.0011917237153675684	0.0012429947124432898	0.0012387110648179901	0.0012712662156871457	0.0012669035644710437	0.0013024663662885218	0.0012980185647318582	0.0013717686503976524	0.0013671391919775934	0.04678143186011309	0.04681295528490371	-1.6302447491713112e-06	-9.579040584686838e-05	-1.624640094226304e-06	-9.546108582764168e-05
25.672701588741027	0.0011956288493275035	0.0011914816412920341	0.0012427473806260324	0.0012384645846864105	0.001271016667615487	0.0012666548743424525	0.0013022147490913448	0.0012977678114547597	0.0013715138203153373	0.001366885236026918	0.046787245187647465	0.04681877279249788	-1.6156666964124364e-06	-9.550583176079486e-05	-1.6101119494574961e-06	-9.517747765755424e-05
25.827392530458226	0.0011953864943318683	0.0011912401236046145	0.001242500721138859	0.0012382187745559829	0.0012707678680992363	0.0012664069302285113	0.0013019639714029925	0.001297517894903516	0.0013712600569177702	0.0013666323434151915	0.04679316479183269	0.04682469665325762	-1.6011253964384048e-06	-9.52165359767998e-05	-1.5956204298169657e-06	-9.488916379510326e-05
25.983015562916506	0.0011951447067482118	0.0011909991713017257	0.0012422547450436378	0.0012379736454502404	0.0012705198295673984	0.001266159744516093	0.0013017140472898912	0.0012972688290980674	0.0013710073783844282	0.0013663805322652446	0.04679919263164811	0.04683072882757673	-1.5866199834391886e-06	-9.492243329378702e-05	-1.5811646724437148e-06	-9.459605932776727e-05
26.139576302431465	0.0011949034957667475	0.00119075879354063	0.0012420094636011565	0.0012377292085909487	0.0012702725646732745	0.0012659133298156089	0.0013014649910733037	0.001297020628312351	0.0013707558032269274	0.0013661298210310183	0.04680533070273761	0.04683687131253972	-1.572149588983593e-06	-9.462343695315623e-05	-1.5667438118642518e-06	-9.429807779062771e-05
26.297080399159835	0.001194662870742027	0.0011905189996423368	0.0012417648882747487	0.001237485475401716	0.0012700260862985747	0.0012656676989651037	0.0013012168173340349	0.0012967733070789883	0.0013705053502952472	0.0013658802285037657	0.04681158103811533	0.046843126142628165	-1.557713341922111e-06	-9.431945860846613e-05	-1.5523569798989167e-06	-9.399513113653168e-05
26.455533537303385	0.0011944228411958876	0.0011902797990945406	0.001241521030733968	0.0012372424575116568	0.00126978040755759	0.001265422865034417	0.0013009695409172063	0.001296526880194047	0.0013702560387840578	0.0013656317738183618	0.04681794570888589	0.046849495390442406	-1.5433103683123311e-06	-9.401040829684626e-05	-1.538003305582951e-06	-9.368712970736492e-05
26.614941435314055	0.0011941834168204667	0.0011900412015546254	0.0012412779028583428	0.0012370001667591324	0.0012695355418014549	0.001265178841329428	0.001300723176937136	0.001296281362721903	0.0013700078882391824	0.0013653844764597437	0.04682442682497978	0.046855981167436285	-1.5289397912853636e-06	-9.369619440643961e-05	-1.5236819150329234e-06	-9.337398220163329e-05
26.77530984610034	0.0011939446074812712	0.0011898032168527223	0.0012410355167412012	0.0012367586151955628	0.0012692915026224895	0.0012649356413963859	0.0013004777407823115	0.0012960367700001949	0.0013697609185641896	0.0013651383562694854	0.046831026535903285	0.046862585624667684	-1.5146007310232884e-06	-9.337672364961858e-05	-1.5093919314285165e-06	-9.305559564748433e-05
26.93664455723489	0.0011937064232202818	0.0011895658549948033	0.0012407938846935435	0.0012365178150892863	0.001269048303858601	0.0012646932790262952	0.0013002332481204305	0.0012957931176448545	0.0013695151500270858	0.0013648934334524678	0.04683774703150291	0.04686931095356579	-1.5002923046182094e-06	-9.305190102879002e-05	-1.4951324748659414e-06	-9.27318753689843e-05
27.098951391163432	0.0011934688742591473	0.0011893291261658627	0.001240553019248025	0.0012362777789295283	0.0012688059595978057	0.001264451768259422	0.0012999897149035828	0.001295550421555265	0.0013692706032671855	0.0013646497285837297	0.04684459054274814	0.04687615938671056	-1.4860136259829161e-06	-9.272162980450416e-05	-1.480902662278575e-06	-9.240272495442126e-05
27.26223620541477	0.0011932319710024003	0.0011890930407331235	0.0012403129331629717	0.001236038519430403	0.0012685644841827948	0.0012642111233898453	0.0012997471573734825	0.00129530869791948	0.001369027299302069	0.0013644072626154001	0.04685155934252573	0.04688313319863094	-1.471763805795806e-06	-9.238581146570057e-05	-1.466701607369305e-06	-9.206804622613474e-05
27.426504892812353	0.001192995724040757	0.0011888576092493226	0.001240073639426498	0.0012358000495350163	0.001268323892215614	0.0012639713589701208	0.0012995055920668336	0.0012950679632195699	0.0013687852595347055	0.0013641660568838054	0.04685865574645513	0.04689023470661935	-1.4575419513638416e-06	-9.204434569320963e-05	-1.4525284204864979e-06	-9.172773920479438e-05
27.59176338168682	0.0011927601441544624	0.0011886228424560468	0.0012398351512606864	0.0012355623824196324	0.0012680841985624172	0.0012637324898160172	0.0012992650358207803	0.0012948282342370547	0.0013685445057607076	0.0013639261331166957	0.046865882113717325	0.0468974662715609	-1.4433471665592328e-06	-9.169713032886051e-05	-1.4383822085537422e-06	-9.138170207814711e-05
27.758017636089992	0.0011925252423166984	0.001188388751287127	0.0012395974821258467	0.0012353255314979162	0.00126784541835831	0.001263494531011345	0.0012990255057784652	0.0012945895280584436	0.0013683050601757227	0.0013636875134406172	0.04687324084790231	0.04690483029878288	-1.4291785516810929e-06	-9.13440613377614e-05	-1.4242620749323719e-06	-9.102983116357488e-05
27.925273656010095	0.001192291029697066	0.0011881553468721068	0.001239360645724866	0.0012350895104252706	0.0012676075670122987	0.0012632574979128863	0.0012987870193947029	0.0012943518620808904	0.0013680669453829894	0.0013634502203884436	0.046880734397872416	0.04691232923891698	-1.4150352033981926e-06	-9.098503277615855e-05	-1.4101671193642203e-06	-9.067202087600923e-05
28.09353747758831	0.0011920575176651016	0.0011879226405397494	0.0012391246560076125	0.0012348543331032228	0.0012673706602123005	0.0012630214061553925	0.0012985495944417378	0.0012941152540179325	0.0013678301844010105	0.0013632142769070268	0.04688836525864571	0.04691996558878489	-1.4009162146535505e-06	-9.061993675579805e-05	-1.3960964378770778e-06	-9.030816369229311e-05
28.2628151733366	0.0011918247177938861	0.0011876906438216307	0.001238889527175446	0.0012346200136839213	0.001267134713930281	0.0012627862716567003	0.001298313249015138	0.0012938797219053644	0.0013675948006714085	0.001362979706365028	0.046896135972296936	0.04692774189229818	-1.3868206745139451e-06	-9.024866340409665e-05	-1.3820491226407099e-06	-8.993815011207329e-05
28.43311285235687	0.0011915926418637035	0.0011874593684557864	0.0012386552736858012	0.001234386566574702	0.0012668997444274706	0.0012625521106229309	0.0012980780015397857	0.001293645284107211	0.0013673608180669223	0.0013627465325608888	0.046904049128874394	0.04693566074137835	-1.3727476681148383e-06	-8.987110083027994e-05	-1.3680242619035395e-06	-8.956186862332793e-05
28.604436660561465	0.001191361301865765	0.001187228826390422	0.0012384219102568534	0.0012341540064427369	0.0012666657682596785	0.0012623189395537886	0.0012978438707759873	0.0012934119593218131	0.0013671282608995602	0.0013625147797309593	0.0469121073673413	0.046943724776896	-1.3586962765424135e-06	-8.948713508605266e-05	-1.3540209398738186e-06	-8.917920566337001e-05
28.77679278089485	0.001191130710006009	0.0011869990297876996	0.0012381894518722764	0.0012339223482197782	0.0012664328022827147	0.001262086775247963	0.0012976108758257002	0.0012931797665880393	0.0013668971539289232	0.0013622844725577983	0.04692031337653143	0.04695193668962957	-1.344665576728625e-06	-8.909665012757362e-05	-1.3400382366272542e-06	-8.8790045581294e-05
28.950187433556945	0.0011909008787089569	0.001186769991027579	0.0012379579137860807	0.0012336916071069772	0.0012662008636579042	0.0012618556348086226	0.0012973790361388736	0.0012929487252916017	0.0013666675223706836	0.001362055636178622	0.04692866989612714	0.046960299221243014	-1.3306546413397423e-06	-8.86995277746272e-05	-1.3260752279847104e-06	-8.83942705972307e-05
29.124626876227456	0.0011906718206216537	0.001186541722711745	0.0012377273115275539	0.0012334617985798088	0.0012659699698577178	0.0012616255356490298	0.0012971483715199259	0.0012927188551715126	0.0013664393919052464	0.0013618282961939425	0.046937179717659754	0.04696881516528568	-1.3166625386926492e-06	-8.829564767315334e-05	-1.3121309854259057e-06	-8.799176076385029e-05
29.30011740429177	0.001190443548617657	0.0011863142376675822	0.0012374976609062706	0.0012332329383930643	0.0012657401386714864	0.0012613964954982359	0.001296918902134318	0.00129249017632664	0.0013662127886865602	0.0013616024786763494	0.046945845685525574	0.046977487368212334	-1.3026883326000202e-06	-8.788488725045007e-05	-1.2982045759532372e-06	-8.758239392381295e-05
29.476665351068124	0.0011902160758011325	0.0011860875489522545	0.001237268978017231	0.0012330050425859705	0.0012655113882112626	0.001261168532406918	0.001296690648515296	0.0012922627092224225	0.0013659877393511423	0.001361378210179508	0.04695467069802878	0.046986318730423624	-1.2887310822996302e-06	-8.74671216760936e-05	-1.2842950619994069e-06	-8.716604566919028e-05
29.654277088036206	0.0011899894155109798	0.0011858616698568172	0.0012370412792460476	0.0012327781274873613	0.0012652837369177398	0.0012609416647532859	0.0012964636315707118	0.0012920364746976728	0.001365764271027237	0.0013611555177472892	0.046963657708442845	0.04699531220733028	-1.2747898423606796e-06	-8.70422238206936e-05	-1.2704015013458893e-06	-8.674258930060907e-05
29.832959025067048	0.0011897635813250677	0.0011856366139104367	0.0012368145812742693	0.0012325522097209802	0.0012650572035663296	0.0012607159112491312	0.0012962378725900185	0.0012918114939715452	0.0013655424113441935	0.0013609344289231197	0.04697280972609668	0.04700447081043838	-1.260863662492541e-06	-8.661006420729311e-05	-1.2565229469394847e-06	-8.6311895779706e-05
30.0127176106544	0.0011895385870645326	0.0011854123948846743	0.0012365889010847856	0.0012323273062108684	0.0012648318072733336	0.0012604912909459833	0.001296013393251381	0.0012915877886506275	0.0013653221884420243	0.0013607149717595102	0.04698212981748145	0.047013797608458585	-1.2469515874953194e-06	-8.617051097103978e-05	-1.2426584468207616e-06	-8.587383368760526e-05
30.193559332147448	0.0011893144467981524	0.0011851890267978418	0.0012363642559673335	0.0012321034341868501	0.0012646075675022317	0.0012602678232413755	0.0012957902156289249	0.001291365380736163	0.0013651036309811472	0.0013604971748277662	0.04699162110738083	0.04702329572843702	-1.2330526571462282e-06	-8.572342981449932e-05	-1.2288070440295146e-06	-8.542826918131463e-05
30.37549071598484	0.0011890911748467944	0.0011849665239194373	0.001236140663524099	0.0012318806111901188	0.0012643845040700866	0.0012600455278852266	0.0012955683622001225	0.0012911442926314145	0.0013648867681523226	0.0013602810672279004	0.047001286780029426	0.04703296835691307	-1.2191659060473668e-06	-8.526868395922205e-05	-1.214967776451241e-06	-8.49750659454862e-05
30.55851832793038	0.0011888687857879619	0.001184744900774671	0.001235918141675443	0.001231658855078937	0.0012641626371540859	0.0012598244249863617	0.0012953478558533364	0.0012909245471491803	0.0013646716296868105	0.0013600666785987508	0.04701113008029019	0.047042818741099494	-1.205290363511663e-06	-8.480613409886373e-05	-1.2011396766970113e-06	-8.451408514506542e-05
30.742648773309874	0.0011886472944604013	0.0011845241721490595	0.0012356967086657122	0.0012314381840344334	0.00126394198729819	0.0012596045350191376	0.001295128719895492	0.0012907061675194447	0.001364458245866712	0.0013598540391282963	0.04702115431486062	0.0470528501900883	-1.1914250534622584e-06	-8.433563835294478e-05	-1.187321772003723e-06	-8.404518537957761e-05
30.92788869724955	0.0011884267159688049	0.0011843043530931096	0.0012354763830691715	0.0012312186165665108	0.001263722575419916	0.0012593858788302044	0.0012949109780599096	0.0012904891773971824	0.0013642466475355317	0.0013596431795641856	0.047031362853503504	0.047063066076082835	-1.1775689942963331e-06	-8.385705221672368e-05	-1.1735130841009599e-06	-8.356822263314023e-05
31.114244784915854	0.0011882070656885938	0.0011840854589270852	0.0012352571837960403	0.0012310001715198627	0.0012635044228172475	0.001259168477645391	0.0012946946545142827	0.0012902736008703123	0.0013640368661089514	0.0013594341312244773	0.04704175913030378	0.047073469835656315	-1.1637211987441595e-06	-8.337022851076514e-05	-1.1597126290769852e-06	-8.30830502245028e-05
31.30172376175672	0.0011879883592707896	0.0011838675052458598	0.0012350391300986472	0.001230782868080107	0.001263287551175681	0.0012589523530767276	0.001294479773868821	0.0012900594624678107	0.001363828933585828	0.0013592269260086038	0.04705234664495455	0.04708406497103623	-1.1498806737702226e-06	-8.28750173311188e-05	-1.145919417265117e-06	-8.258951875678155e-05
31.4903323937443	0.00118777061264697	0.0011836505079238558	0.0012348222415776925	0.001230566725780026	0.0012630719825753956	0.001258737527129593	0.0012942663611845377	0.0012898467871679756	0.001363622882559408	0.0013590215964085527	0.0470631289640666	0.04709485505141896	-1.1360464204478865e-06	-8.237126599852651e-05	-1.1321324531292365e-06	-8.208747606711086e-05
31.68007748761912	0.0011875538420343095	0.0011834344831200667	0.0012346065381886263	0.0012303517645059225	0.0012628577394985655	0.0012585240222100003	0.0012940544419817045	0.001289635600406852	0.0013634187462287703	0.0013588181755202749	0.04707410972251137	0.04710584371431029	-1.12221743379156e-06	-8.185881900227288e-05	-1.1183507350963871e-06	-8.157676717085449e-05
31.870965891135747	0.0011873380639407303	0.0011832194472831887	0.0012343920402481626	0.0012301380045041132	0.001262644844836822	0.0012583118611320353	0.0012938440422484855	0.001289425928086836	0.0013632165584105238	0.0013586166970553446	0.047085292624788826	0.0471170346668946	-1.108392702634832e-06	-8.133751794717203e-05	-1.104573255435344e-06	-8.105723420895328e-05
32.063004493309954	0.0011871232951701205	0.0011830054171568215	0.0012341787684408939	0.0012299254663875174	0.001262433321898842	0.0012581010671254165	0.001293635188449718	0.00128921779658543	0.0013630163535507177	0.001358417195352836	0.04709668144642685	0.04712843168743773	-1.0945712095333272e-06	-8.080720150094312e-05	-1.0907990001538317e-06	-8.052871639460668e-05
32.25620022466719	0.0011869095528276614	0.0011827924097847743	0.0012339667438260378	0.0012297141711423822	0.0012622231944180856	0.0012578916638432119	0.0012934279075358767	0.0012890112327641752	0.0013628181667370129	0.0013582197053914552	0.047108280035411544	0.047140038626715945	-1.080751930586897e-06	-8.026770533517413e-05	-1.0770269488211484e-06	-7.999104995504158e-05
32.45056005749291	0.0011866968543252495	0.001182580442516471	0.001233755987844317	0.0012295041401351385	0.0012620144865606924	0.0012576836753697038	0.001293222226952218	0.001288806263977767	0.0013626220337111048	0.0013580242628019278	0.047120092313648075	0.04715185940947847	-1.0669338353147192e-06	-7.971886206878387e-05	-1.0632560744575775e-06	-7.944406807555704e-05
32.64609100608406	0.0011864852173870083	0.0011823695330124401	0.0012335465223249531	0.0012292953951193704	0.0012618072229335132	0.0012574771262283957	0.00129301817464809	0.0012886029180833353	0.001362427990881394	0.0013578309038796278	0.04713212227845246	0.04716389803594156	-1.0531158865069792e-06	-7.916050120937435e-05	-1.0494853433704564e-06	-7.888760084015511e-05
32.84280012700226	0.0011862746600549133	0.0011821596992499198	0.001233338369492811	0.001229087958242934	0.0012616014285923142	0.0012572720413901882	0.0012928157790864472	0.001288401223449925	0.001362236075335934	0.0013576396655974891	0.04714437400407881	0.047176158583314434	-1.0392970400947658e-06	-7.859244909386165e-05	-1.0357137150327454e-06	-7.832147517319865e-05
33.040694519328454	0.0011860652006944969	0.0011819509595285432	0.0012331315519756522	0.0012288818520551877	0.0012613971290501166	0.0012570684462816903	0.0012926150692535241	0.0012882012089681426	0.0013620463248556268	0.001357450585619159	0.04715685164327705	0.04718864520736072	-1.0254762450043545e-06	-7.801452882785775e-05	-1.0219401419360105e-06	-7.774551477848779e-05
33.239781324919136	0.0011858568580006795	0.0011817433324761472	0.0012329260928115506	0.001228677099514379	0.001261194350285718	0.0012568663667937125	0.0012924160746687304	0.0012880029040600142	0.0013618587779277182	0.001357263702312452	0.04716955942888786	0.047201362143993376	-1.0116524429867706e-06	-7.742656022180494e-05	-1.0081635694173842e-06	-7.715954007556092e-05
33.44006772866406	0.00118564965100369	0.001181536837054672	0.0012327220154564284	0.0012284737239951586	0.0012609931187523653	0.0012566658292899116	0.00129221882539472	0.0012878063386890263	0.001361673473759555	0.0013570790547630686	0.04718250167547157	0.04721431371090437	-9.978245684889864e-07	-7.682835972894209e-05	-9.943829355372677e-07	-7.656336813841036e-05
33.64156095874556	0.0011854435990750973	0.001181331492566172	0.0012325193437917434	0.0012282717492962372	0.0012607934613865998	0.0012564668606156024	0.0012920233520476684	0.0012876115433703662	0.0013614904522926412	0.001356896682788605	0.047195682780971464	0.04722750430923074	-9.839915484886885e-07	-7.621974037960721e-05	-9.805971709132312e-07	-7.595681262959064e-05
33.84426828689945	0.0011852387219339535	0.001181127318658936	0.0012323181021323198	0.0012280711996481915	0.0012605954056172722	0.0012562694881067466	0.0012918296858077574	0.0012874185491813734	0.001361309754216988	0.0013567166269528616	0.04720910722841854	0.04724093842525853	-9.701523023581023e-07	-7.560051171684457e-05	-9.668051985760318e-07	-7.533968373577005e-05
34.04819702867729	0.001185035039653036	0.0011809243353337055	0.0012321183152343154	0.0012278720997214029	0.0012603989793747246	0.0012560737395991013	0.0012916378584298524	0.0012872273877721824	0.0013611314209857524	0.0013565389285804363	0.04722277958767013	0.047254620632164325	-9.563057416814118e-07	-7.497047972668258e-05	-9.530059338022125e-07	-7.471178809909107e-05
34.25335454371064	0.001184832572665222	0.0011807225629500288	0.0012319200083033624	0.0012276744746341699	0.001260204211100169	0.0012558796434375664	0.0012914479022544186	0.0012870380913766039	0.0013609554948302116	0.0013563636297716552	0.04723670451718917	0.047268555591796386	-9.424507700903952e-07	-7.432944676880049e-05	-9.391982839358597e-07	-7.407292874728189e-05
34.45974823597649	0.0011846313417699615	0.001180522022232709	0.0012317232070028405	0.0012274783499609543	0.0012600111297552308	0.0012556872284856958	0.0012912598502186335	0.001286850692823199	0.0013607820187750306	0.0013561907734177911	0.04725088676586411	0.04728274805649267	-9.285862831516674e-07	-7.367721151083084e-05	-9.253811482858205e-07	-7.34229050284585e-05
34.66738555406454	0.0011844313681398612	0.0011803227342783644	0.0012315279374623047	0.0012272837517407769	0.0012598197648316701	0.0012554965241353873	0.0012910737358677181	0.0012866652255465753	0.0013606110366538497	0.0013560204032166067	0.04726533117486818	0.04729720287094561	-9.14711168144202e-07	-7.301356885155985e-05	-9.115534178988881e-07	-7.276151253449159e-05
34.87627399144595	0.0011842326733274156	0.0011801247205621352	0.0012313342262860985	0.001227090706485804	0.001259630146361327	0.0012553075603167925	0.001290889593366525	0.0012864817235989376	0.0013604425931252361	0.001355852563688257	0.04728004267956192	0.04731192497410399	-9.008243038914968e-07	-7.233830984784695e-05	-8.977139753971707e-07	-7.208854302856449e-05
35.086421086743854	0.0011840352792718285	0.0011799280029444808	0.001231142100562102	0.0012268992411900625	0.0012594423049262227	0.001255120367508385	0.0012907074575113264	0.0012863002216618347	0.0013602767336889404	0.0013556873001914949	0.04729502631143849	0.04732691940111897	-8.869245606336375e-07	-7.16512216434595e-05	-8.838616948462531e-07	-7.140378437392458e-05
35.29783442400536	0.0011838392083059711	0.0011797326036781133	0.0012309515878706565	0.0012267093833383358	0.0012592562716688767	0.0012549349767472418	0.0012905273637418553	0.0012861207550581633	0.0013601135047025153	0.0013555246589402425	0.047310287200113536	0.047342191285336746	-8.730107998325756e-07	-7.095208739119063e-05	-8.699954415622088e-07	-7.070702045591792e-05
35.51052163297529	0.0011836444831634608	0.0011795385454150494	0.0012307627162936549	0.001226521160915221	0.0012590720783028152	0.0012547514196395186	0.0012903493481535788	0.0012859433597644026	0.0013599529533982865	0.0013553646870205092	0.04732583057535879	0.04735774586033402	-8.590818739761044e-07	-7.024068617292323e-05	-8.56114071913841e-07	-6.999803110269154e-05
35.72449038937153	0.00118345112698588	0.0011793458512138037	0.0012305755144238176	0.0012263346024143744	0.0012588897571233037	0.0012545697283711447	0.0012901734475102406	0.0012857680724231134	0.001359795127900701	0.0013552074324076882	0.047341661769185084	0.04737358846200099	-8.451366263948455e-07	-6.951679292044322e-05	-8.422164331505118e-07	-6.927659200689495e-05
35.93974841516195	0.0011832591633301065	0.001179154544546694	0.001230390011374127	0.0012261497368479116	0.0012587093410182703	0.0012543899357187074	0.0012899996992566329	0.0012855949303556694	0.0013596400772440322	0.0013550529439842075	0.04735778621797061	0.04738972453067268	-8.31173891118267e-07	-6.878017833730765e-05	-8.283013632460166e-07	-6.854247464654906e-05
36.15630347884324	0.0011830686161757849	0.001178964649307283	0.001230206236787447	0.0012259665937559953	0.0012585308634794452	0.0012542120750605595	0.0012898281415316352	0.001285423971575254	0.0013594878513904728	0.001354901271557569	0.04737420946463893	0.04740615961330766	-8.171924926552408e-07	-6.803060881260814e-05	-8.14367690683479e-07	-6.779544619983646e-05
36.374163395721176	0.0011828795099329355	0.0011787761898179626	0.0012300242208463327	0.0012257852032166096	0.001258354358613733	0.0012540361803881476	0.0012896588131815268	0.0012852552348001287	0.0013593385012486288	0.001354752465878785	0.04739093716088897	0.04742289936572003	-8.031912458045243e-07	-6.726784633734328e-05	-8.00414234273638e-07	-6.703526946186256e-05
36.59333602819267	0.0011826918694496913	0.0011785891908376608	0.0012298439942830149	0.001225605595855511	0.001258179861154791	0.0012538622863175553	0.0012894917537735547	0.0012850887594671576	0.0013591920786924004	0.0013546065786612066	0.04740797506947338	0.047439949554860215	-7.891689554691446e-07	-6.649164841782129e-05	-7.864398029596917e-07	-6.626170275803034e-05
36.813829286029524	0.0011825057200201842	0.0011784036775697008	0.001229665588389587	0.0012254278028563804	0.0012580074064748507	0.0012536904281012827	0.0012893270036097924	0.0012849245857456202	0.0013590486365802896	0.0013544636625997684	0.04742532906653286	0.047457316061149016	-7.751244164460637e-07	-6.570176798620375e-05	-7.724431956134675e-07	-6.547449985486176e-05
37.03565112666392	0.0011823210873925676	0.0011782196756697939	0.00122948903502838	0.00122525185597116	0.0012578370305967649	0.0012535206416402548	0.0012891646037412755	0.001284762754551302	0.0013589082287751239	0.0013543237713906549	0.047443005143983696	0.04747500488086966	-7.610564132488028e-07	-6.489795331296455e-05	-7.584232008576129e-07	-6.467340987287296e-05
37.25880955547555	0.0011821379977771768	0.0011780372112541707	0.0012293143666425273	0.0012250777875305841	0.0012576687702062848	0.0012533529634960558	0.0012890045959824176	0.0012846033075608627	0.0013587709101642012	0.0013541869597513858	0.04746100941196126	0.04749302212861115	-7.469637198884334e-07	-6.407994791238214e-05	-7.443785968457191e-07	-6.385817719253839e-05
37.483312626080554	0.0011819564778548515	0.0011778563109078742	0.0012291416162667516	0.0012249056304549277	0.0012575026626646005	0.0012531874309034288	0.001288847022925742	0.0012844462872265206	0.0013586367366799018	0.0013540532834413652	0.047479348101320755	0.04751137403977134	-7.328450996372214e-07	-6.324749044725464e-05	-7.303081510307355e-07	-6.302854135897817e-05
37.70916844062219	0.0011817765547853995	0.0011776770016931907	0.0012289708175383432	0.0012247354182649468	0.0012573387460211162	0.0012530240817830065	0.0012886919279569019	0.0012842917367910252	0.0013585057653207394	0.0013539227992828689	0.04749802756619706	0.04753006697311996	-7.186993048690325e-07	-6.24003146358354e-05	-7.162106200023395e-07	-6.218423698969855e-05
37.93638515006311	0.0011815982562162048	0.0011774993111582305	0.0012288020047083472	0.0012245671850930262	0.0012571770590264744	0.0012528629547542923	0.0012885393552700098	0.0012841397003029325	0.0013583780541728749	0.0013537955651824942	0.047517054286626656	0.04754910741341979	-7.045250767982562e-07	-6.153814915133005e-05	-7.020847492262942e-07	-6.132499367375588e-05
38.164970954479706	0.001181421610291011	0.0011773232673456754	0.001228635212652981	0.0012244009656945589	0.001257017641145858	0.0012527040891489188	0.0012883893498832953	0.0012839902226322176	0.001358253662432126	0.0013536716401531047	0.047536434871227676	0.04756850197411217	-6.903211452885527e-07	-6.066071752247604e-05	-6.879292728531952e-07	-6.04505358729468e-05
38.39493410335793	0.0011812466456588356	0.0011771488988016638	0.0012284704768852465	0.0012242367954595171	0.0012568605325725308	0.001252547525024142	0.001288241957655066	0.0012838433494861796	0.0013581326504264423	0.0013535510843362354	0.047556176059948156	0.04758825740006439	-6.760862286047872e-07	-5.9767738029986583e-05	-6.737429134777775e-07	-5.956058281905707e-05
38.626282895891045	0.001181073391483075	0.001176976234584862	0.0012283078335667958	0.0012240747104242773	0.0012567057742416815	0.001252393303176637	0.001288097225300031	0.001283699127425714	0.0013580150796389133	0.0013534339590250356	0.04757628472687906	0.04760838057038646	-6.618190331888173e-07	-5.885892360191214e-05	-6.595243819103661e-07	-5.865484840911206e-05
38.859025681279114	0.0011809018774507454	0.0011768053042756706	0.0012281473195199948	0.0012239147472836414	0.0012565534078445098	0.0012522414651565405	0.0012879552004059283	0.0012835576038818857	0.001357901012731262	0.0013533203266876885	0.04759676788313187	0.04762887850131082	-6.475182534474225e-07	-5.793398170816921e-05	-6.452723769578665e-07	-5.773304109979449e-05
39.09317085903034	0.0011807321337819073	0.0011766361379856182	0.0012279889722402418	0.001223756943403116	0.0012564034758426209	0.001252092053281795	0.0012878159314505253	0.001283418827172877	0.001357790513567889	0.0013532102509913886	0.04761763267978854	0.047649758349144	-6.331825714699785e-07	-5.699261424746416e-05	-6.309855851661592e-07	-5.679486379642218e-05
39.328726879264174	0.0011805641912392584	0.001176468766366912	0.0012278328299085174	0.00122360133683141	0.001256256021482701	0.0012519451106527708	0.0012876794678189699	0.0012832828465212723	0.0013576836472404582	0.001353103796826843	0.04763888641092301	0.04767102741328981	-6.188106568372036e-07	-5.603451744007337e-05	-6.166626806002225e-07	-5.5840013743896355e-05
39.56570224301631	0.0011803980811378807	0.001176303220622161	0.001227678931404161	0.0012234479663131809	0.0012561110888114721	0.0012518006811671812	0.001287545859821483	0.0012831497120717108	0.0013575804800930152	0.001353001030333332	0.04766053651669284	0.04769269313934539	-6.04401166332761e-07	-5.505938170985436e-05	-6.023023245670112e-07	-5.486818240982294e-05
39.80410550254544	0.0011802338353551964	0.0011761395325142873	0.00122752731631793	0.0012232968713020364	0.0012559687226909831	0.0012516588095353124	0.0012874151587114642	0.0012830194749089182	0.001357481079747722	0.0013529020189243532	0.047682590586508575	0.04771476312227154	-5.899527436925914e-07	-5.406689156720046e-05	-5.879031653825695e-07	-5.3879055369493445e-05
40.04394526164196	0.0011800714863410707	0.0011759777343765937	0.0012273780249652745	0.001223148091973769	0.0012558289688141746	0.00125151954129554	0.0012872874167039405	0.001282892187076101	0.001357385515131138	0.001352806831313828	0.047705056362281416	0.04773724510964212	-5.754640193780976e-07	-5.305672549318907e-05	-5.734638381261342e-07	-5.287231218850663e-05
40.28523017593832	0.001179911067128109	0.001175817859123027	0.0012272310983998881	0.001223001669239859	0.0012556918737207743	0.0012513829228301702	0.0012871626869944187	0.0012827679015937413	0.0013572938565011186	0.001352715537542922	0.04772794174174727	0.047760147004973365	-5.609336102799407e-07	-5.2028555813682376e-05	-5.589829643487011e-07	-5.184762629764639e-05
40.52796895322162	0.0011797526113421493	0.001175659940258628	0.0012270865784275284	0.001222857644761246	0.0012555574848135212	0.0012512490013816113	0.0012870410237781496	0.0012826466724787915	0.0013572061754743448	0.0013526282090074936	0.04775125478187553	0.047783476871132186	-5.463601194578317e-07	-5.098204857592603e-05	-5.444591518145511e-07	-5.0804664870202076e-05
40.77217035374772	0.0011795961532129217	0.0011755040118901561	0.0012269445076200835	0.00122271606096235	0.0012554258503747013	0.0012511178250688522	0.0012869224822697762	0.001282528554764265	0.0013571225450544648	0.0013525449184861467	0.04777500370236228	0.04780724293383265	-5.317421358833584e-07	-4.991686342209478e-05	-5.298909942527512e-07	-4.9743088696152515e-05
41.017843190557436	0.0011794417275849158	0.0011753501087369157	0.0012268049293299348	0.0012225769610453804	0.0012552970195830345	0.0012509894429042925	0.0012868071187234174	0.001282413604519254	0.001357043039660903	0.0013524657401689615	0.04779919688920576	0.047831453585217315	-5.170782341338068e-07	-4.883265345623222e-05	-5.152770710396999e-07	-4.8662552049050234e-05
41.26499632979458	0.0011792893699284412	0.0011751982661417763	0.0012266678877045907	0.0012224403890049211	0.001255171042530903	0.0012508639048109155	0.0012866949904531807	0.0012823018788693727	0.0013569677351583413	0.0013523907496868818	0.04782384289837706	0.04785611738752698	-5.023669741159066e-07	-4.772906511232855e-05	-5.00615946929378e-07	-4.756270255462658e-05
41.51363869102594	0.0011791391163508808	0.0011750485200823868	0.0012265334277016034	0.0012223063896427977	0.0012550479702419274	0.0012507412616398028	0.001286586155854106	0.001282193436017637	0.0013568967088868772	0.0013523200241417883	0.04784895045958014	0.04788124307686428	-4.876069007839386e-07	-4.660573801823498e-05	-4.859061717766601e-07	-4.6443181055427774e-05
41.763779247563185	0.0011789910036081495	0.0011749009071825903	0.0012264015951037816	0.0012221750085832333	0.0012549278546889052	0.001250621565188014	0.0012864806744235602	0.0012820883352657876	0.0013568300396928962	0.0013522536421372775	0.04787452848010304	0.04790683956704928	-4.727965438309535e-07	-4.546230485499847e-05	-4.7114628022246197e-07	-4.53036214706215e-05
42.0154270267867	0.0011788450691163602	0.0011747554647240496	0.001226272436534699	0.0012220462922883076	0.0012548107488121196	0.0012505048682168337	0.0012863786067830968	0.0012819866370360822	0.0013567678079606695	0.0013521916838101671	0.04790058604877101	0.04793291595357565	-4.579344173890991e-07	-4.429839121522505e-05	-4.563347913971033e-07	-4.4143650654332456e-05
42.26859111047143	0.0011787013509636961	0.0011746122306580758	0.0012261459994745085	0.0012219202880737127	0.0012546967065380189	0.0012503912244703895	0.0012862800147007845	0.001281888402893548	0.0013567100956446976	0.001352134230862743	0.04792713243999731	0.04795948151766277	-4.4301901971086424e-07	-4.3113615455836474e-05	-4.4147020860415415e-07	-4.296288824925942e-05
42.523280635114425	0.0011785598879225018	0.001174471243617676	0.0012260223322760676	0.0012217970441248268	0.0012545857827982925	0.001250280688694663	0.0012861849611140227	0.001281793695568727	0.001356656986302825	0.001352081366595777	0.04795417711793713	0.04798654573041421	-4.280488328576963e-07	-4.1907588549161545e-05	-4.2655101901165407e-07	-4.176094653862705e-05
42.77950479226489	0.001178420719461584	0.0011743325429298091	0.001225901484181377	0.0012216766095130916	0.0012544780335493277	0.0012501733166568807	0.0012860935101528456	0.0012817025789809027	0.001356608565130135	0.0013520331759423211	0.04798172974074782	0.04801411825708141	-4.130223223764752e-07	-4.067991393086334e-05	-4.1157569332381586e-07	-4.0537430293779986e-05
43.03727282885567	0.00117828388575874	0.0011741961686278684	0.0012257835053383485	0.0012215590342127263	0.0012543735157920788	0.0012500691651653193	0.001286005727163742	0.0012816151182618452	0.0013565649189936652	0.0013519897455023223	0.048009800164958025	0.04804220896143507	-3.979379369634106e-07	-3.943018734253734e-05	-3.9654268544969326e-07	-3.929193661780794e-05
43.29659404753705	0.0011781494277135066	0.0011740621614643853	0.0012256684468178992	0.0012214443691177601	0.0012542722875923458	0.0012499682920895138	0.0012859216787339894	0.0012815313797800655	0.0013565261364679498	0.0013519511635780588	0.048038398449949046	0.04807082791025099	-3.827941081288068e-07	-3.815799667283848e-05	-3.8145043217141517e-07	-3.80240547871169e-05
43.55747780701245	0.001178017386960138	0.0011739305629239597	0.0012255563606313846	0.0012213326660594063	0.0012541744081014721	0.0012498707563808886	0.001285841432716524	0.001281451431165607	0.0013564923078714197	0.0013519175202104338	0.04806753486255316	0.0480999853779121	-3.6758924984925043e-07	-3.6862921792835124e-05	-3.6629735279116934e-07	-3.673336608750466e-05
43.81993352237618	0.0011778878058808203	0.0011738014152364265	0.0012254472997483797	0.0012212239778237814	0.0012540799375774822	0.0012497766180938215	0.0012857650582553599	0.0012813753413353803	0.0013564635253036882	0.0013518889072161513	0.048097219881769675	0.04812969185112671	-3.523217582115587e-07	-3.5544534389198024e-05	-3.5108184878295673e-07	-3.5419443647544124e-05
44.08397066545326	0.001177760727619118	0.0011736747613902533	0.0012253413181148075	0.0012211183581699713	0.0012539889374066503	0.0012496859384071438	0.001285692625811561	0.0012813031805190556	0.0013564398826837382	0.0013518654182257926	0.048127464203603566	0.04815995803377297	-3.369900110519568e-07	-3.420239779247658e-05	-3.358023034278658e-07	-3.408185226760896e-05
44.349598765141174	0.0011776361960936677	0.0011735506451461834	0.0012252384706714335	0.0012210158618484613	0.0012539014701255335	0.0012495987796460964	0.0012856242071898004	0.0012812350202855325	0.0013564214757890495	0.0013518471487228257	0.04815827874603375	0.048190794851869265	-3.2159236758831644e-07	-3.2836066801877895e-05	-3.204570814510817e-07	-3.27201482454853e-05
44.6168274077539	0.0011775142560121086	0.001173429111051118	0.0012251388133727207	0.0012209165446199271	0.0012538175994434553	0.00124951520530474	0.0012855598755654961	0.0012811709335699916	0.0013564084022956743	0.001351834196083569	0.04818967465410847	0.04822221345867434	-3.061271680341801e-07	-3.144508750527186e-05	-3.0504452863287443e-07	-3.133387919618258e-05
44.88566623736761	0.001177394952885275	0.0011733102044522556	0.0012250424032060703	0.0012208204632744085	0.0012537373902654773	0.001249435280068852	0.0012854997055125631	0.001281110994701557	0.0013564007618193166	0.001351826659618146	0.04822166330517678	0.04825422523992291	-2.905927332101828e-07	-3.0028997095171706e-05	-2.8956297142695986e-07	-2.9922583869468333e-05
45.15612495616904	0.0011772783330416317	0.0011731939715114755	0.0012249492982114374	0.0012207276756508569	0.001253660908715844	0.001249359069839288	0.0012854437730317773	0.0012810552794315685	0.0013563986559574153	0.0013518246406124465	0.048254256314257934	0.04828684181919926	-2.7498736416501496e-07	-2.8587323682077725e-05	-2.740107165801614e-07	-2.848579196335077e-05
45.42821332480542	0.001177164443641972	0.0011730804592199812	0.00122485955750134	0.001220638240657075	0.001253588222161927	0.0012492866417558514	0.0012853921555797763	0.001281003864962489	0.0013564021883322754	0.0013518282423711332	0.04828746553955514	0.04832007506345467	-2.5930934175345116e-07	-2.711958610010501e-05	-2.583860507048008e-07	-2.7023023930206058e-05
45.701941162736816	0.001177053332694383	0.0011729697154132137	0.0012247732412812764	0.0012205522182900661	0.0012535193992386853	0.001249218064221669	0.00128534493209872	0.0012809568299774734	0.001356411464635284	0.0013518375702617296	0.048321303088114366	0.048353937088672104	-2.4355692621914893e-07	-2.5625293709946595e-05	-2.426872398771096e-07	-2.5533790780879473e-05
45.97731834859046	0.0011769450490694722	0.0011728617887860203	0.0012246904108705412	0.001220469669656775	0.0012534545098736366	0.0012491534069280798	0.0012853021830466127	0.0012809142546705882	0.00135642659267223	0.001351852731759804	0.04835578132163877	0.04838844026568253	-2.2772835677658046e-07	-2.410394619692391e-05	-2.2691252921048718e-07	-2.401759388287461e-05
46.25435482051728	0.0011768396425158752	0.0011727567289081075	0.0012246111287234733	0.0012203906569952648	0.0012533936253123724	0.0012490927408800652	0.0012852639904283212	0.0012808762207777357	0.00135644768240977	0.0013518738364953053	0.048390912862455254	0.04842359722613948	-2.1182185118472432e-07	-2.255503336515141e-05	-2.1106014242702406e-07	-2.2473924755267438e-05
46.533060576550575	0.0011767371636760254	0.0011726545862397531	0.0012245354584511123	0.0012203152436962973	0.0012533368181446027	0.001249036138422208	0.001285230437827283	0.0012808428116082575	0.0013564748460230612	0.0013519009963000538	0.048426710599646684	0.04845942086865403	-1.9583560527869012e-07	-2.0978034923346822e-05	-1.9512828140517274e-07	-2.090226485568225e-05
46.813445674966815	0.0011766376641022317	0.0011725554121478246	0.0012244634648433197	0.0012202434943253794	0.0012532841623307891	0.0012489836732652334	0.0012852016104379646	0.0012808141120772907	0.0013565081979446303	0.0013519343252564712	0.04846318769534871	0.048495924365096595	-1.7976779253213448e-07	-1.937242026903152e-05	-1.7911512572785226e-07	-1.930208536482514e-05
47.09552023464871	0.0011765411962730116	0.0011724592589220542	0.0012243952138913153	0.0012201754746452198	0.0012532357332293148	0.0012489354205130936	0.0012851775950990325	0.001280790208738831	0.0013565478549144605	0.0013519739397475205	0.048500357591220504	0.04853312116707302	-1.636165635828142e-07	-1.7737648265681027e-05	-1.6301883221797597e-07	-1.7672846964161826e-05
47.37929443545016	0.0011764478136097505	0.0011723661797916362	0.0012243307728107033	0.0012201112516386772	0.0012531916076242815	0.001248891456690667	0.0012851584803273185	0.0012807711898195934	0.0013565939360313999	0.0013520199585079673	0.04853823401509081	0.04857102501257708	-1.4738004575336888e-07	-1.6073167015018264e-05	-1.4683753446357098e-07	-1.6013999609792995e-05
47.66477851856398	0.0011763575704936224	0.0011722762289420867	0.0012242702100649305	0.0012200508935321362	0.001253151863753867	0.0012488518597720249	0.0012851443563525369	0.001280757145253614	0.001356646562805862	0.0013520725026769265	0.04857683098779063	0.04860964993282682	-1.310563425777414e-07	-1.4378413624283048e-05	-1.3056934233335662e-07	-1.4324982299168676e-05
47.951982786891236	0.0011762705222828462	0.0011721894615324376	0.0012242135953892544	0.001219994469819395	0.0012531165813393361	0.0012488167092093456	0.0012851353151528354	0.001280748166717692	0.0013567058592139274	0.00135213169585181	0.04861616283017149	0.0486490102592889	-1.146435332603779e-07	-1.2652813963620613e-05	-1.1421234145112327e-07	-1.2605222830419649e-05
48.24091760541319	0.001176186725330231	0.001172105933712717	0.0012241609998151816	0.001219942051286017	0.0012530858416146657	0.0012487860859624388	0.0012851314504911606	0.0012807443476676357	0.001356771951752838	0.0013521976641436596	0.048656244170323895	0.048689120630903235	-9.813967220091355e-08	-1.0895782424191758e-05	-9.776459271391286e-08	-1.0854137560883936e-05
48.53159340156531	0.0011761062370010374	0.0011720257026417457	0.0012241124956954065	0.0012198937100341843	0.0012530597273568162	0.001248760072528919	0.0012851328579524667	0.0012807457833753557	0.0013568449694979481	0.0013522705362339345	0.04869708995099188	0.04872999600150344	-8.154278845033669e-08	-9.106721665846917e-06	-8.122413175338725e-08	-9.071131155391488e-06
48.82402066561362	0.0011760291156911584	0.0011719488265052533	0.0012240681567292637	0.0012198495195080638	0.0012530383229166736	0.0012487387529750435	0.0012851396349818076	0.001280752570966834	0.0013569250441611796	0.0013523504434327994	0.04873871543720146	0.04877165164745016	-6.485088516194892e-08	-7.285022357056414e-06	-6.45889683859209e-08	-7.255596327332414e-06
49.11820995103327	0.0011759554208456335	0.0011718753645343222	0.0012240280579887098	0.0012198095545196974	0.0012530217142506783	0.0012487222129672368	0.001285151880923329	0.0012807648094609937	0.001357012310151034	0.0013524375197389634	0.048781136224101296	0.0488141031754799	-4.806193904579453e-08	-5.43006291306436e-06	-4.7857086071367155e-08	-5.406913577588046e-06
49.41417187488941	0.0011758852129774733	0.0011718053770241451	0.00122399227594482	0.001219773891275407	0.001253009988953134	0.0012487105398042901	0.0012851696970601646	0.0012807825998094654	0.0013571069046341812	0.0013525319019010921	0.04882436824502663	0.04885736653077367	-3.117389980747745e-08	-3.5412092246334126e-06	-3.10264413531762e-08	-3.5244509239140687e-06
49.71191711822035	0.0011758185536868387	0.0011717389253531347	0.0012239608884948494	0.001219742607402766	0.001253003236289251	0.0012487038224502992	0.0012851931866552997	0.0012808060449373264	0.0013572089675987188	0.0013526337294808887	0.048868427779794756	0.048901458005259676	-1.4184689546212215e-08	-1.6178143781298004e-06	-1.4094963253410281e-08	-1.6075636222467882e-06
50.01145642642306	0.0011757555056805503	0.0011716760720023613	0.0012239339749898453	0.001219715781978112	0.0012530015472289153	0.0012487021515683178	0.0012852224549933981	0.0012808352497847909	0.0013573186419191235	0.0013527431449178561	0.04891333146323385	0.04894639424615022	2.907797830211528e-09	3.407816276945752e-07	2.9394472997150423e-09	3.444061154045386e-07
50.3128006096408	0.0011756961327919475	0.0011716168805753389	0.0012239116162628284	0.001219693495554634	0.0012530050144812107	0.001248705619554766	0.0012852576094236326	0.0012808703213499047	0.0013574360734229596	0.0013528602935958171	0.048959096293963104	0.04899219226472588	2.010569722429162e-08	2.33525217471775e-06	2.007891810110185e-08	2.332129413917805e-06
50.61596054315354	0.001175640500001104	0.0011715614158181679	0.0012238938946575652	0.0012196758301910439	0.0012530137325297182	0.001248714320574615	0.001285298759403549	0.0012809113687322733	0.0013575614109594075	0.0013529853239112486	0.04900573964342196	0.049038869445375555	3.741117297981905e-08	4.366284326207115e-06	3.732560629066822e-08	4.3562910339023375e-06
50.9209471677702	0.0011755886734553967	0.0011715097436400283	0.001223880894057932	0.0012196628694808409	0.0012530277976686034	0.001248728350597352	0.0012853460165439844	0.001280958503177836	0.001357694806469662	0.0013531183873434778	0.04905327926516484	0.04908644355489584	5.482641952329198e-08	6.434579133351992e-06	5.468169899172648e-08	6.417589677398805e-06
51.22777149022361	0.0011755407204904434	0.0011714619311340418	0.0012238726999178945	0.0012196546985821864	0.001253047308039519	0.0012487478074337624	0.001285399494655079	0.0012810118381247325	0.0013578364150592687	0.0013532596385268149	0.04910173330442536	0.049134932752064646	7.235366204175891e-08	8.54085195303722e-06	7.214941399012742e-08	8.516738305042182e-06
51.53644458356769	0.001175496709651417	0.0011714180465985057	0.0012238693992921183	0.0012196514042484095	0.0012530723636693492	0.0012487727907735478	0.0012854593097934139	0.0012810714892502915	0.0013579863950724668	0.0013534092353246832	0.04915112030796287	0.0491843555974947	8.999515714504941e-08	1.068583276983559e-05	8.973100039779205e-08	1.0654464456832935e-05
51.84697758757708	0.0011754567107147217	0.0011713781595584928	0.0012238710808672045	0.0012196530748591363	0.0012531030665087922	0.0012488034022237833	0.001285525580310286	0.001281137574519155	0.0013581449081685832	0.001353567338905801	0.049201459234198504	0.04923473106377784	1.0775319357917909e-07	1.287026652993517e-05	1.0742873935484093e-07	1.2831510584815353e-05
52.15938170914916	0.0011754207947100737	0.001171342340787851	0.0012238778349936042	0.001219659800452092	0.001253139520471847	0.0012488397453482715	0.0012855984269011952	0.001281210214232608	0.001358312119400589	0.0013537341138225101	0.049252769463651765	0.04928607854593149	1.256300929462599e-07	1.5094913483254535e-05	1.2524494475210646e-07	1.5048634394110305e-05
52.47366822270851	0.001175389033942956	0.001171310662331573	0.0012238897537181813	0.0012196716727555543	0.001253181831476181	0.0012488819257077777	0.0012856779726565298	0.001281289531079104	0.0013584881972958395	0.0013539097280912936	0.0493050708096887	0.04933841787215322	1.4362821043265028e-07	1.7360549532496883e-05	1.431819639588494e-07	1.7306609191108935e-05
52.789848470613855	0.0011753615020174799	0.0011712831975285777	0.00122390693081748	0.001219688785221505	0.0012532301074844388	0.0012489300509012024	0.001285764343113528	0.0012813756501860653	0.0013586733139391179	0.0013540943532755832	0.04935838352959142	0.04939176931490143	1.6174993558220815e-07	1.966796659541581e-05	1.6124217859080775e-07	1.960622424421188e-05
53.107933863567155	0.001175338273859649	0.0011712600210348875	0.0012239294618316898	0.0012197112330594778	0.001253284458546499	0.0012489842306076982	0.0012858576663095284	0.0012814686991729622	0.0013588676450580373	0.0013542881645709215	0.04941272833595984	0.049446153602304505	1.7999769306433974e-07	2.2017972972632194e-05	1.794280052786791e-07	2.1948285150868996e-05
53.42793588102576	0.0011753194257410299	0.0011712412088472127	0.0012239574440993265	0.001219739113271122	0.0012533449968427039	0.0012490445766297578	0.0012859580728365532	0.0012815688082057292	0.0013590713701108822	0.0013544913408925561	0.049468126408460794	0.04950159192992104	1.9837394347977863e-07	2.4411393728468456e-05	1.9774189646782833e-07	2.433361421674829e-05
53.74986607161648	0.001175305035302845	0.0011712268383269546	0.0012239909767926588	0.0012197725246855039	0.0012534118367281012	0.0012491112029373085	0.0012860656958972704	0.0012816761100525483	0.0013592846723769864	0.001354704064965566	0.049524599405931194	0.04955810597285252	2.1688118419086778e-07	2.68490710814695e-05	2.1618634124640108e-07	2.6763050845257652e-05
54.073736053552395	0.0011752951815804898	0.0011712169882246353	0.0012240301609538864	0.0012198115679951647	0.0012534850947777134	0.001249184225712834	0.0012861806713623722	0.0012817907401410484	0.0013595077390497294	0.0013549265234175968	0.04958216947885391	0.049615717898227475	2.3552195014793845e-07	2.9331864802861762e-05	2.3476386617452168e-07	2.9237451934865932e-05
54.399557515052166	0.001175289945028469	0.001171211738704741	0.0012240750995320836	0.001219856345792933	0.0012535648898328582	0.0012492637633975414	0.0012863031378294006	0.001281912836616948	0.0013597407613322283	0.0013551589068742861	0.04964085928221402	0.049674450378072374	2.5429881478876426e-07	3.186065263188764e-05	2.5347703617377253e-07	3.17576922926055e-05
54.727342214761876	0.0011752894075458006	0.0011712111713710332	0.0012241258974209591	0.0012199069626095578	0.0012536513430485843	0.0012493499367386405	0.0012864332366831048	0.001282042540404222	0.0013599839345358688	0.001355401410057518	0.04970069198875416	0.04973432660257356	2.732143909247881e-07	3.443633069796781e-05	2.7232845541515574e-07	3.4324665055374126e-05
55.057101982179326	0.0011752936525018323	0.0011712153692922701	0.0012241826614973982	0.0012199635249521175	0.0012537445779421954	0.0012494428688377096	0.0012865711121573175	0.0012821799952667855	0.001360237458181705	0.0013556542318865447	0.049761691302640916	0.04979537029375715	2.9227133165206885e-07	3.705981395418778e-05	2.913207682265703e-07	3.693928212203379e-05
55.38884871808102	0.0011753027647625337	0.0011712244170284042	0.0012242455006608599	0.0012200261413432808	0.001253844720442948	0.001249542685200229	0.0012867169113984526	0.0012823253478717932	0.0013605015361048986	0.0013559175755821313	0.04982388147355547	0.049857605719591316	3.114723313047286e-07	3.973203662530067e-05	3.1045666004170594e-07	3.9602474599415016e-05
55.722594394951685	0.0011753168307172348	0.0011712384006572181	0.0012243145258736053	0.0012200949223613968	0.0012539518989429124	0.0012496495137862746	0.0012868707845306309	0.0012824787478545614	0.0013607763765622531	0.0013561916487737943	0.049887287311228434	0.049921057708532786	3.308201264424441e-07	4.245395266902485e-05	3.297388583847153e-07	4.23151932626431e-05
56.058351057416104	0.0011753359383058495	0.0011712574078014545	0.001224389850201824	0.0012201699806814836	0.0012540662443490777	0.0012497634850624527	0.0012870328847225327	0.0012826403478852135	0.0013610621923430106	0.0013564766636102934	0.04995193420043246	0.04998575166453047	3.503174968485633e-07	4.522653624786099e-05	3.491701338698486e-07	4.507840902556737e-05
56.39613082267415	0.0011753601770465533	0.0011712815276563857	0.00122447158885763	0.0012202514311170734	0.001254187890136676	0.0012498847320550495	0.0012872033682559732	0.001282810303737041	0.001361359200882968	0.0013567728368734284	0.050017848116446925	0.05005171358250689	3.6996726655402594e-07	4.8050782214370535e-05	3.6875330121800137e-07	4.789311342420777e-05
56.7359458809379	0.001175389638063962	0.0011713108510178942	0.00122455985924199	0.0012203393906630013	0.0012543169724038175	0.0012500133904044869	0.0012873823945963128	0.0012829887743566952	0.0013616676243820912	0.0013570803900953344	0.050085055641021524	0.05011897006432983	3.8977230492568543e-07	5.092770661416224e-05	3.8849122033918215e-07	5.076031911796508e-05
57.07780849587155	0.0011754244141177939	0.0011713454703110257	0.0012246547809885895	0.0012204339785391156	0.0012544536299274407	0.0012501495984210877	0.00128757012646472	0.0012831759219362258	0.001361987689925723	0.0013573995496793518	0.05015358397884316	0.05018754833529684	4.097355277424882e-07	5.38583471977605e-05	4.083867974095587e-07	5.36810604000737e-05
57.42173100503407	0.0011754645996320267	0.00117138547961904	0.0012247564760086537	0.0012205353162349454	0.0012545980042206182	0.0012502934971421967	0.0012877667299123633	0.0012833719119870423	0.0013623196296095254	0.0013577305470246295	0.05022346097453964	0.05025747626115217	4.298598983273807e-07	5.68437639509034e-05	4.2844298600358197e-07	5.66563937266229e-05
57.7677258203244	0.001175510290724567	0.0011714309747129718	0.0012248650685367636	0.001220643527555363	0.0012547502395912733	0.0012504452303907043	0.0012879723743965945	0.0012835769134158623	0.0013626636806683065	0.001358073618654596	0.05029471513022999	0.05032878236565029	4.5014842873581165e-07	5.988503964207692e-05	4.4866278826926134e-07	5.9687398261704105e-05
58.115805428429454	0.0011755615852374387	0.001171482053081708	0.0012249806851776914	0.0012207587386672551	0.001254910483202344	0.001250604944835012	0.001288187232859196	0.0012837910986027152	0.0013630200856088782	0.0013584290063494563	0.05036737562364686	0.05040149584869564	4.706041809342601e-07	6.298328038106815e-05	4.6904925610972807e-07	6.277517643429875e-05
58.465982391274686	0.0011756185827674793	0.0011715388139625698	0.001225103454954256	0.0012208810781472162	0.001255078885133413	0.0012507727900504639	0.00128841148180673	0.0012840146434810451	0.0013633890923470755	0.0013587969572828361	0.05044147232685255	0.050475646605073456	4.912302680344909e-07	6.613961619642006e-05	4.896054924157563e-07	6.592085451448404e-05
58.818269346477535	0.0011756813846975796	0.0011716013583724387	0.0012252335093562603	0.0012210106770303172	0.0012552555984438854	0.001250948918582317	0.0012886453013930966	0.0012842477276200112	0.001363770954349129	0.0013591777241627702	0.050517035825569365	0.050551265243795586	5.120298555807198e-07	6.935520163126041e-05	5.103346523397008e-07	6.912558320648632e-05
59.172679007803275	0.001175750094228454	0.0011716697891394074	0.001225370982390508	0.0012211476688599524	0.0012554407792377278	0.0012511334860102672	0.0012888888755043441	0.0012844905343090403	0.001364165930777534	0.0013595715653771756	0.05059409743915004	0.05062838310808996	5.330061628612808e-07	7.263121635553427e-05	5.312399446156212e-07	7.239053825988662e-05
59.52922416562417	0.0011758248164109645	0.001171744210934989	0.0012255160106319537	0.001221292189738814	0.00125563458672984	0.001251326651014611	0.001289142391845835	0.0012847432506447219	0.001364574286641612	0.0013599787451440057	0.05067268924121388	0.05070703229605153	5.541624642792752e-07	7.596886579872009e-05	5.52324632914318e-07	7.57169210996167e-05
59.887917687380885	0.001175905658179	0.0011718247303068687	0.001225668733275999	0.0012214443783810074	0.0012558371833140969	0.0012515285754440561	0.0012894060420318232	0.0012850060676201085	0.0013649962929529337	0.00136039953366625	0.050752844080969445	0.05078724568198428	5.755020907266886e-07	7.936938179697872e-05	5.735920372202698e-07	7.91059594713317e-05
60.24877251804685	0.0011759927283829074	0.0011719114557122183	0.0012258292921919576	0.0012216043761653374	0.0012560487346330953	0.0012517394243852522	0.0012896800216775255	0.0012852791802165108	0.0013654322268857877	0.0013608342072919744	0.05083459560525682	0.05086905693846389	5.970284310402585e-07	8.283402326386691e-05	5.950455352853306e-07	8.255890811065258e-05
60.6118016805955	0.0011760861378235091	0.0011720044975515815	0.0012259978319777447	0.0012217723271898066	0.0012562694096496965	0.0012519593662340932	0.001289964530493794	0.0012855627874978721	0.001365882371942921	0.001361283048679613	0.05091797828133549	0.05095250055914186	6.187449334985398e-07	8.636407688228376e-05	6.166885641101846e-07	8.607704943139338e-05
60.97701827647021	0.0011761859992866902	0.0011721039682033385	0.0012261745000158029	0.0012219483783273521	0.0012564993807203846	0.001252188572768839	0.001290259772384457	0.0012858570927078154	0.0013663470181267412	0.0013617463469687114	0.05100302742044511	0.05103761188232885	6.406551073571357e-07	8.99608578150135e-05	6.385246214873821e-07	8.966169423546555e-05
61.34443548605718	0.001176292427578584	0.0011722099820587581	0.0012263594465303064	0.001222132679282854	0.0012567388236705143	0.0012524272192251233	0.0012905659555464317	0.0012861623033694493	0.0013668264621162101	0.0013622243979563458	0.051089779202173065	0.05112442711538193	6.627625244377041e-07	9.362571043927681e-05	6.605572675823235e-07	9.331418244457046e-05
61.71406656916102	0.0011764055395613471	0.0011723226555576433	0.0012265528246456728	0.0012223253826514487	0.001256987917871504	0.0012526754843728914	0.001290883292572704	0.001286478631388034	0.0013673210074496536	0.0013627175042794457	0.05117827069966104	0.05121298335993334	6.850708207683555e-07	9.736000910276488e-05	6.827901265610802e-07	9.703588385351347e-05
62.085924865483435	0.001176525454189542	0.0011724421072245757	0.00122675479044642	0.0012225266439781783	0.0012572468463200287	0.0012529335505953392	0.0012912120005582684	0.0012868062931565964	0.001367830964713733	0.0013632259756032605	0.0512685399056798	0.05130331863798775	7.075836982804295e-07	0.0001011651589048479	7.052268882923752e-07	0.00010082819890921968
62.46002379510434	0.001176652292547138	0.0011725684577057831	0.0012269655030384052	0.001222736621819024	0.0012575157957192878	0.0012532016039699177	0.0012915523012091469	0.0012871455096646184	0.0013683566517388318	0.0013637501288162278	0.0513606257596141	0.05139547191893029	7.303049265544939e-07	0.0001050425965011259	7.278713100836078e-07	0.00010469255951306433
62.83637685896657	0.001176786177885126	0.0011727018298066125	0.0012271851246114774	0.001222955477803344	0.0012577949565623977	0.0012534798343514565	0.0012919044209545806	0.0012874965066098885	0.001368898393801119	0.0013642902882314988	0.05145456817539131	0.051489483147479406	7.532383446409371e-07	0.00010899379093565198	7.507272184975426e-07	0.00010863042985023719
63.21499763936286	0.0011769272356597796	0.0011728423485296497	0.0012274138205035994	0.0012231833766977748	0.0012580845232180015	0.0012537684354574966	0.0012922685910625284	0.0012878595145136467	0.0013694565238315814	0.0013648467857954195	0.05155040807038918	0.05158539327261951	7.763878629360715e-07	0.00011302024449941217	7.737985112203898e-07	0.00011264330724544691
63.59589980042612	0.0011770755935715436	0.0011729901411134645	0.0012276517592664554	0.0012234204864716189	0.0012583846940181405	0.0012540676049558788	0.0012926450477585706	0.001288234768839131	0.0013700313826322998	0.001365419961303236	0.05164818739537069	0.05168324427756218	7.997574650974847e-07	0.00011712349361314711	7.970891589745548e-07	0.00011673272304327242
63.979097088622495	0.0011772313816045732	0.0011731453370720033	0.001227899112732597	0.0012236669783637598	0.0012586956713484718	0.001254377544554671	0.0012930340323483488	0.0012886225101136455	0.0013706233191002816	0.0013660101626223372	0.05174794916548101	0.05178307921076997	8.233512100621742e-07	0.00012130510974392439	8.2060320753005e-07	0.00012090024352187645
64.36460333324754	0.0011773947320669383	0.0011733080682346424	0.001228156056084181	0.001223923026951165	0.0012590176617409217	0.0012546984600945229	0.0012934357913436862	0.0012890229840542995	0.0013712326904591868	0.0013666177459233729	0.051849737492354935	0.051884942218092915	8.471732341175896e-07	0.00012556670034974404	8.443447797683822e-07	0.00012514747083439137
64.75243244692527	0.0011775657796314863	0.0011734784687869007	0.0012284227679233205	0.0012241888102190028	0.0012593508759688322	0.0012550305616435067	0.0012938505765925008	0.001289436441697531	0.0013718598624992667	0.0013672430759195638	0.05195359761738044	0.0519888785760596	8.71227753035126e-07	0.00012990990985350948	8.683180778112747e-07	0.00012947604398028112
65.14259842611021	0.001177744661377379	0.0011736566753118227	0.0012286994303441125	0.0012244645096324185	0.0012596955291446963	0.0012553740635945399	0.001294278645412668	0.0012898631395325635	0.001372505209825876	0.0013678865261145669	0.052059575946167114	0.052094934726377634	8.955190642970755e-07	0.00013433642065274753	8.925273852413308e-07	0.0001338876398118971
65.53511535159264	0.0011779315168323214	0.0011738428268320475	0.0012289862290063877	0.001224750310210038	0.0012600518408205739	0.0012557291847654774	0.0012947202607299841	0.001290303339638956	0.0013731691161169503	0.0013685484790592795	0.052167720084269675	0.05220315831168724	9.200515493944846e-07	0.00013884795416155282	9.169770693920852e-07	0.00013838397407292535
65.92999738900669	0.001178126488015473	0.001174037064852564	0.0012292833532112199	0.0012250464005992194	0.0012604200350912638	0.0012560961485019546	0.0012951756912203676	0.001290757309828379	0.001373851974389816	0.0013692293266179584	0.05227807887421958	0.05231359821262698	9.448296761983051e-07	0.00014344627188672687	9.416715837119987e-07	0.00014296680247144478
66.32725878934137	0.0011783297194810625	0.001174239533404161	0.0012295909959782574	0.0012253529731531226	0.001260800340700334	0.001256475182783077	0.0012956452114564795	0.0012912253237907935	0.0013745541872777621	0.0013699294702440756	0.052390702433924755	0.052426304586266785	9.698580014235684e-07	0.0001481331765415539	9.666154702229948e-07	0.00014763792179034452
66.72691388945532	0.001178541358362708	0.0011744503790875828	0.0012299093541249197	0.0012256702240096373	0.0012611929911491068	0.0012568665203300587	0.0012961291020589145	0.0012917076612451934	0.0013752761673168064	0.0013706493212663436	0.052505642196489115	0.052541328905963955	9.951411731902709e-07	0.00015291051319946125	9.918133620737558e-07	0.00015239917103748724
67.12897711259382	0.0011787615544184642	0.0011746697511184083	0.0012302386283475305	0.0012259983531722409	0.0012615982248087075	0.0012572703987179126	0.001296627649852168	0.0012922046080951028	0.0013760183372431242	0.001371389301185378	0.05262295095152333	0.052658724002708615	1.0206839336677435e-06	0.0001577801704852333	1.017269986177587e-06	0.00015725243263320365
67.53346296890952	0.0011789904600765816	0.0011748978013726415	0.0012305790233044192	0.0012263375645928183	0.0012620162850352661	0.001257687060490286	0.001297141148025525	0.0012927164565889905	0.0013767811303016	0.0013721498419814596	0.052742682887999055	0.05277854410801971	1.0464911218044555e-06	0.00016274408180669275	1.0429901659311618e-06	0.00016219963363817147
67.94038605598601	0.001179228230482002	0.00117513468443303	0.0012309307477010615	0.0012266880662565153	0.0012624474202883932	0.001258116753277557	0.0012976698962990942	0.0012932435054858076	0.0013775649905660263	0.0013729313864339113	0.052864893638728164	0.052900844898461745	1.0725676761890075e-06	0.00016780422663345562	1.0689788240687923e-06	0.000167242747028451
68.3497610593647	0.0011794750235436025	0.0011753805576361367	0.001231294014377331	0.0012270500702686953	0.0012628918842530524	0.0012585597299183237	0.0012982142010951915	0.0012937860602258641	0.0013783703732714967	0.0013737343884526443	0.05298964032652794	0.053025683541852844	1.098918637994174e-06	0.00017296263181848515	1.0952409856017017e-06	0.00017238379301295903
68.7616027530747	0.0011797309999821782	0.0011756355811201407	0.001231669040396899	0.001227423792944036	0.001263349935964934	0.001259016248584376	0.001298774375715263	0.0012943444331072263	0.0013791977451595265	0.001374559313422401	0.05311698161215297	0.053153118745238696	1.1255491540332688e-06	0.00017822137296558127	1.121781780860729e-06	0.00017762484039687831
69.17592600016614	0.0011799963233791867	0.0011758999178733995	0.0012320560471388686	0.001227809454897856	0.0012638218399394626	0.001259486572909297	0.0012993507405225945	0.00129491894346789	0.0013800475848365283	0.001375406638560322	0.05324697774406983	0.053283210804714834	1.1524644799490013e-06	0.0001835825758494669	1.148606448678896e-06	0.00018296800799749713
69.59274575324658	0.0011802711602262581	0.0011761737337837763	0.001232455260391706	0.0012282072811397263	0.0012643078663045798	0.0012599709721208246	0.0012999436231310342	0.0012955099178739427	0.0013809203831462564	0.0013762768532874499	0.05337969061015862	0.05341602165717384	1.179669983503379e-06	0.00018904841788422444	1.175720339671553e-06	0.00018841546610806614
70.01207705502031	0.0011805556799754687	0.0011764571976887234	0.0012328669104495246	0.0012286175011694343	0.0012648082909374146	0.0012604697211770902	0.0013005533585999632	0.0012961176903139651	0.00138181664355688	0.0013771704596148254	0.05351518379142872	0.053551614934070575	1.207171148002702e-06	0.00019462112964549472	1.2031289196509642e-06	0.00019396943801566757
70.43393503883172	0.0011808500550903993	0.001176750481426149	0.001233291232210816	0.001229040349075378	0.0012653233956050097	0.0012609831009069007	0.0013011802896357918	0.0012967426023999303	0.001382736882563395	0.0013780879725448904	0.053653522617840246	0.05369005601729377	1.2349735758611195e-06	0.00020030299645157346	1.2308377731818417e-06	0.00019963220157742656
70.85833492921113	0.0011811544610979764	0.0011770537598860687	0.00123372846527969	0.0012294760636354693	0.0012658534681092408	0.0012615113981542022	0.0013018247668002375	0.0012973850035748774	0.0013836816301061137	0.0013790299204889307	0.053794774226325386	0.05383141209724311	1.2630829923042635e-06	0.00020609636000107345	1.2588526072734862e-06	0.000205406090853677
71.2852920424243	0.0011814690766411107	0.0011773672110630402	0.001234178854069709	0.0012299248884206167	0.0012663988024360887	0.001262054905926883	0.00130248714872568	0.0012980452513276341	0.0013846514300060121	0.0013799968457013367	0.0539390076211148	0.053975752233210675	1.2915052492025545e-06	0.00021200362007109397	1.2871792552026848e-06	0.00021129349780033002
71.71482178702524	0.0011817940835321214	0.001177691016109392	0.0012346426479103861	0.0012303870719008664	0.0012669596989094195	0.0012626139235500696	0.0013031678023378754	0.0012987237114148807	0.0013856468404177533	0.0013809893047315	0.05408629373647382	0.054123147416173974	1.3202463290714738e-06	0.0002180272362803104	1.3158236805009722e-06	0.00021729687402732845
72.14693966441222	0.0011821296668069743	0.0011780253593892578	0.0012351201011564445	0.001230862867554298	0.0012675364643494572	0.0012631887568241035	0.001303867103086362	0.001299420758090889	0.0013866684343012744	0.0013820078688942339	0.05423670550196026	0.05427367063411691	1.3493123492320808e-06	0.00022416972992062023	1.3447919811086437e-06	0.00022341873262499146
72.58166126938723	0.0011824760147803282	0.0011783704285334142	0.0012356114732999261	0.001231352533978754	0.0012681294122361202	0.0012637797181873677	0.0013045854351828804	0.001300136774345247	0.0013877167999128608	0.0013830531247596338	0.05439031791032354	0.05442739693999026	1.3787095661378472e-06	0.00023043368585748403	1.3740903936842411e-06	0.00022966165005819383
73.01900229071879	0.0011828333191013965	0.0011787264144949338	0.00123611702908523	0.0012318563350064951	0.0012687388628774105	0.001264387126884148	0.001305323191848153	0.0013008721521489256	0.001388792541316674	0.0013841256746633496	0.05454720808817053	0.054584403522446034	1.4084443798784325e-06	0.00023682175450420728	1.4037252980992222e-06	0.00023602826813523548
73.45897851170821	0.001183201774810628	0.0011790935116056545	0.0012366370386271888	0.001232374539821883	0.0012693651435830525	0.0012650113091377323	0.001306080775567393	0.0013016272927090513	0.001389896278917789	0.0013852261372383134	0.05470745536952785	0.05474476977946779	1.4385233388627874e-06	0.00024333665387316072	1.4337032221067511e-06	0.00024252129605301098
73.90160581075892	0.0011835815803972125	0.0011794719176334656	0.0012371717775322701	0.001232907423082174	0.0012700085888435835	0.001265652598328943	0.001306858598354919	0.0013024026067327541	0.0013910286500178177	0.0013863551479690065	0.054871141372439605	0.0549085773950415	1.468953144704568e-06	0.00024998117170807466	1.4640308462158386e-06	0.00024914351252322553
74.34690016194996	0.0011839729378574182	0.0011798618338404296	0.001237721527023019	0.00123345526504155	0.0012706695405151215	0.0012663113351803323	0.0013076570820282957	0.0013031985147005244	0.0013921903093943038	0.0013875133597694483	0.055038350078750804	0.055075910419014336	1.499740657319188e-06	0.0002567581677027919	1.4947150087725632e-06	0.0002558977679840979
74.79487763561212	0.0011843760527537647	0.0011802634650417306	0.0012382865740658449	0.0012340183516784788	0.001271348348010031	0.0012669878679462546	0.0013084766584924158	0.001304015447149479	0.0013933819299051134	0.001388701443586118	0.05520916791722382	0.05524685535029096	1.5308929002077858e-06	0.00026367057580423126	1.5257627112303784e-06	0.0002627869868973842
75.24555439890803	0.001184791134275019	0.0011806770196654444	0.001238867211502249	0.0012345969748265044	0.0012720453684937083	0.0012676825526090469	0.001309317770033963	0.0013048538449669837	0.0013946042031191164	0.0013899200890271158	0.055383683850158606	0.055421501223537395	1.5624170660059541e-06	0.0002707214066149932	1.557181123684314e-06	0.00026981417014354525
75.6989467164156	0.0011852183952970564	0.001181102709813171	0.001239463738183654	0.0012351914323086286	0.0012727609670877844	0.0012683957530815998	0.0013101808696267716	0.0013057141596951396	0.0013958578399745944	0.0013911700050189839	0.05556198946368228	0.055599939699556886	1.5943205222417219e-06	0.0002779137498895856	1.58897759061161e-06	0.00027698239751078324
76.15507095071504	0.0011856580524445338	0.0011815407513214766	0.0012400764591098937	0.0012358020280753448	0.001273495517079935	0.0012691278414165257	0.0013110664212485203	0.0013065968538465808	0.0013971435714667793	0.001392451920492604	0.055744179061896694	0.05578226515952797	1.6266108173563446e-06	0.0002852507771353707	1.6211596368812323e-06	0.0002842948302888837
76.61394356297929	0.0011861103261534387	0.0011819913638242046	0.0012407056855715654	0.001236429072346514	0.001274249400140655	0.0012698791980222648	0.0013119749002093609	0.0013075024012321665	0.0013984621493661773	0.0013937665850998014	0.05593034976506844	0.05596857480329114	1.659295686983137e-06	0.0002927357443208156	1.6537349740110199e-06	0.0002917547139693055
77.07558111356816	0.0011865754407344477	0.0011824547708155976	0.0012413517352962975	0.001237072881757153	0.0012750230065472013	0.001270650211886341	0.0013129067934929597	0.0013084312873010628	0.0013998143469692481	0.0013951147699622418	0.05612060161207233	0.05615896875189182	1.692383060506895e-06	0.0003003719946980121	1.6867115067095446e-06	0.0002993653810596242
77.54000026262605	0.0011870536244371688	0.0011829311997142958	0.0012420149325991566	0.0012377337795073425	0.0012758167354150938	0.001271441280806155	0.0013138626001106273	0.001309384009493871	0.0014012009598833087	0.0013964972684544791	0.056315037667298395	0.056353550154592084	1.725881067925596e-06	0.00030816296174715485	1.7200973397258831e-06	0.0003071302540201548
78.00721777068286	0.0011875451095151996	0.0011834208819281524	0.0012426956085372662	0.0012384120955163387	0.0012766309949374217	0.001272252811627562	0.0013148428314690805	0.001310361077609358	0.0014026228068474646	0.0013979148970229506	0.056513764132250975	0.056552425300579065	1.7597980469981084e-06	0.00031611217224206123	1.753900784970874e-06	0.0003150528483201742
78.47725049925933	0.0011880501322920486	0.0011839240529199027	0.0012433941010688415	0.001239108166581081	0.0012774662026323437	0.0012730852204916139	0.00131584801175255	0.0013113630141854931	0.0014040807305916278	0.001399368496042978	0.0567168904620804	0.05675570373561498	1.7941425507412342e-06	0.00032422324945352576	1.7881303689985459e-06	0.00032313677563222676
78.95011541147531	0.0011885689332278935	0.001184440952273674	0.0012441107552167705	0.00123982233653924	0.0012783227855991059	0.0012739389330898036	0.0013168786783199027	0.0013123903548954592	0.0014055755987357347	0.0014008589307158846	0.05692452948730658	0.05696349838387712	1.8289233552563466e-06	0.0003324999164891762	1.8227948408123737e-06	0.00033138574716318203
79.42582957266194	0.0011891017569871857	0.0011849718237623335	0.0012448459232369264	0.0012405549564369772	0.0012792011807829708	0.0012748143849281891	0.0013179353821175263	0.0013134436489593898	0.0014071083047314458	0.0014023870920085045	0.05713679754099621	0.057175925675264826	1.8641494679244412e-06	0.00034094599978246043	1.8579031800386447e-06	0.00033980357713273013
79.90441015097758	0.0011896488525070933	0.0011855169154156727	0.0012455999647913803	0.0012413063847015878	0.0012801018352494402	0.001275712021600788	0.0013190186881087546	0.001314523459572601	0.0014086797688487582	0.0014039538976375074	0.05735381459168674	0.057393105678457935	1.899830135982175e-06	0.00034956543273548246	1.8934646054777782e-06	0.0003483941864063922
80.38587441802741	0.0011902104730667777	0.0011860764795894245	0.0012463732471266926	0.0012420769873192142	0.0012810252064681931	0.0012766322990726585	0.001320129175720656	0.001315630364351145	0.001410290939210109	0.0014055602931011197	0.057575704382359275	0.05761516224002781	1.93597485551077e-06	0.00035836225952856626	1.9294885840745804e-06	0.0003571616062945371
80.87023974948666	0.001190786876357517	0.0011866507730351192	0.001247166145257501	0.0012428671380178328	0.0012819717626071862	0.0012775756839731184	0.0013212674393090836	0.0013167649557955757	0.0014119427928747587	0.0014072072527610143	0.05780259457578103	0.057842223129927574	1.972593380831925e-06	0.00036734063909740766	1.9659848402868354e-06	0.00036610998251826454
81.35752362572781	0.0011913783245536239	0.0011872400569707385	0.001247979042155556	0.0012436772184556768	0.0012829419828373448	0.0012785426538995184	0.001322434088642861	0.0013179278417738067	0.001413636336976346	0.001408895780977272	0.05803461690655789	0.058074420193700675	2.009695734385116e-06	0.00037650484929951933	2.002963365935282e-06	0.0003752435793640818
81.8477436324513	0.001191985084384232	0.0011878445971522278	0.0012488123289445012	0.0012445076184153818	0.0012839363576484036	0.0012795336977321412	0.0013236297494081842	0.001319119646024129	0.001415372609916863	0.0014106269132996342	0.05827190734026335	0.058311889511773234	2.0472922170754367e-06	0.0003858592912711345	2.0404344305323743e-06	0.0003845667840297884
82.34091746132043	0.0011926074272058565	0.0011884646639457857	0.0012496664051005288	0.0012453587360039947	0.0012849553891763317	0.0012805493159606513	0.0013248550637341855	0.0013203410086793407	0.0014171526826203126	0.0014124017177183253	0.05851460624002928	0.058554771566212784	2.085393419108683e-06	0.0003954084939848945	2.07840859208332e-06	0.0003940841111686466
82.83706291059936	0.0011932456290757848	0.0011891005324009768	0.0012505416786592184	0.0012462309778591418	0.0012859995915429554	0.001281590021022704	0.0013261106907408394	0.0013215925868131663	0.0014189776598497272	0.0014142212959781066	0.05876285854099887	0.0588032114153684	2.124010231393473e-06	0.00040515711902847085	2.116896708460013e-06	0.00040380020765529157
83.33619788579601	0.001193899970826256	0.0011897524823246328	0.0012514385664287658	0.001247124759361573	0.001287069491208319	0.0012826563376552669	0.0013273973071103694	0.0013228750550101094	0.0014208486815913746	0.0014160867849593738	0.059016813933094214	0.059057358876821266	2.163153857506501e-06	0.0004151099656109769	2.155909949336796e-06	0.00041371985757832075
83.83834040030794	0.0011945707381394463	0.0011904207983555511	0.0012523574942098978	0.0012480405048543636	0.001288165627336429	0.0012837488032592772	0.0013287156076834225	0.001324189105960019	0.001422766924510296	0.0014179993581304477	0.05927662705254156	0.059317368719116685	2.202835826250636e-06	0.0004252719758084944	2.1954598087227557e-06	0.0004238479874727197
84.34350857607244	0.001195258221623211	0.0011911057700399624	0.0012532988970227006	0.0012489786478690266	0.0012892885521749878	0.001284867968278267	0.0013300663060813245	0.0013255354510786773	0.0014247336034815682	0.0014199602270754468	0.05954245768266523	0.059583400862765215	2.2430680048696108e-06	0.0004356482400690309	2.2355581181358625e-06	0.0004341896718088045
84.85172064422062	0.0011959627168876233	0.001191807691907771	0.0012542632193407138	0.0012499396313588472	0.0012904388314498609	0.0012860143965916615	0.0013314501353558837	0.0013269148211558551	0.0014267499732020916	0.001421970643102505	0.05981447096446038	0.05985562059104171	2.2838626129379532e-06	0.00044624400298881595	2.27621706045799e-06	0.00044475013875250324
85.36299494573534	0.001196684524622249	0.001192526863549544	0.0012552509153325368	0.0012509239079397244	0.0012916170447749525	0.0012871886659234619	0.0013328678486682107	0.0013283279670323219	0.0014288173298879253	0.0014240318989373823	0.060092837617513516	0.06013419877113804	2.325232236979717e-06	0.00045706466937592283	2.3174491845243724e-06	0.0004555347762147388
85.87734993211305	0.0011974239506741843	0.0011932635896942574	0.0012562624491113214	0.0012519319401388686	0.001292823786078313	0.0012883913682671087	0.0013343202199982173	0.001329775660307458	0.0014309370130626946	0.0014261453305079634	0.06037773417186145	0.060419312086272	2.367189845856564e-06	0.0004681158106227823	2.359267420469187e-06	0.00046654913820526334
86.39480416602983	0.001198181306126817	0.0011940181802877609	0.0012572982949924571	0.0012529642006516718	0.0012940596640452645	0.0012896231103273188	0.0013358080448864797	0.001331258694079157	0.0014331104074428891	0.0014283123188254616	0.060669343211424295	0.06071114327938292	2.409748806975285e-06	0.00047940317140149347	2.401685095891875e-06	0.00047779895151078833
86.91537632201124	0.001198956907379315	0.001194790950571968	0.001258358937759837	0.0012540211726071288	0.0012953253025794458	0.001290884513979796	0.0013373321412103382	0.0013327778837178739	0.0014353389449263938	0.0014305342919686429	0.06096785362969282	0.06100988140909538	2.452922903373308e-06	0.0004909326767076894	2.44471595290687e-06	0.0004892901227209479
87.43908518710603	0.0011997510762268185	0.001195582221164753	0.0012594448729410746	0.0012551033498421904	0.0012966213412826915	0.0012921762167497264	0.0013388933499961766	0.001334334067676777	0.0014376241066910145	0.0014328127271778476	0.061273460898389226	0.06131572211867462	2.4967263517171063e-06	0.0005027104392675563	2.488374166092133e-06	0.0005010287456147511
87.9659496615646	0.001200564139941315	0.0011963923181405197	0.0012605566070920688	0.001256211237185432	0.0012979484359547282	0.0012934988723100362	0.0013404925362699791	0.0013359281083400749	0.0014399674254102907	0.0014351491530660613	0.0615863673498802	0.06162886791874657	2.541173821312163e-06	0.0005147427673423133	2.532674361457269e-06	0.0005130211089453829
88.4959887595208	0.001201396431353212	0.0011972215731114759	0.0012616946580913842	0.0012573453507505146	0.0012993072591137756	0.0012948531510005043	0.0013421305899484388	0.0013375608929118122	0.001442370487594494	0.0014375451519549394	0.06190678247416084	0.061949528484613776	2.586280454162449e-06	0.0005270361729457773	2.577631636452044e-06	0.0005252737046364808
89.0292216096782	0.001202248288933549	0.001198070323309537	0.0012628595554448536	0.0012585062182398367	0.0013006985005391226	0.001296239740368789	0.0013438084267729732	0.0013392333343474594	0.0014448349360652276	0.0014400023623441739	0.06223492323130025	0.06227792096904488	2.6320618861418524e-06	0.0005395973805054632	2.623261581090547e-06	0.0005377932364208637
89.56566745600044	0.001203120056876873	0.0011989389116688976	0.001264051840600932	0.0012596943792589084	0.0013021228678369225	0.001297659345734618	0.001345526989289257	0.0013409463723309202	0.0014473624725728092	0.0014425224815233794	0.0625710143802873	0.06261427033149002	2.6785342693911966e-06	0.0005524333359999967	2.6695803002907414e-06	0.0005505866289540196
90.1053456584057	0.001204012085184733	0.001199827686909218	0.0012652720672772844	0.0012609103856419293	0.0013035810870304465	0.0012991126907783684	0.001347287247874992	0.001342700974299662	0.001449954860566256	0.0014451072683362906	0.06291528882529114	0.06295880968473	2.7257142959850704e-06	0.0005655512166000964	2.716604437489039e-06	0.000563661037430746
90.6482756934654	0.0012049247297498057	0.0012007370036194406	0.0012665208017991873	0.0012621548017891432	0.0013050739031761859	0.0013006005181554357	0.0013490902018188967	0.001344498136520948	0.0014526139281265513	0.00144775854610794	0.06326798798041898	0.06331178066005028	2.773619222972345e-06	0.0005789584408478765	2.7643511996174996e-06	0.00057702385773864
91.19447715510712	0.001205858352440606	0.001201667222342191	0.001267798623450284	0.0012634282050165207	0.001306602081007222	0.0013021235901377961	0.0013509368804540387	0.0013463388852222845	0.0014553415710746487	0.001450478205746249	0.0636293621541349	0.0636734337920948	2.8222668988940255e-06	0.0005926626794147682	2.8128383835679047e-06	0.0005906827371894297
91.74396975532183	0.0012068133211868078	0.001202618709658793	0.001269106124836369	0.001264731185918432	0.0013081664056054617	0.0013036826892843711	0.0013528283443489553	0.0013482242777795325	0.001458139756266708	0.0014532682090305118	0.06399967095458087	0.06404402892465522	2.8716757918675548e-06	0.0006066718664750059	2.8620844042006027e-06	0.0006046455858624844
92.29677332487483	0.001207790010065125	0.0012035918382748295	0.0012704439122628104	0.0012660643487439095	0.0013097676831043538	0.001305278619141777	0.0013547656865601605	0.0013501554039662483	0.0014610105250899633	0.0014561305921001304	0.06437918371714155	0.06442383563873036	2.9218650193568382e-06	0.0006209942117371137	2.912108324046878e-06	0.0006189205886064919
92.85290781402206	0.0012087887993857767	0.0012045869871063054	0.0012718126061263596	0.0012674283117872834	0.0013114067414239066	0.0013069122049773185	0.0013567500339500018	0.0013521333872682474	0.0014639559971738588	0.0014590674691582466	0.0647681799556851	0.06481313370429043	2.9728543797431263e-06	0.0006356382131826877	2.962929884817167e-06	0.000633516217748098
93.41239329322968	0.001209810075779494	0.001205604541366341	0.0012732128413220653	0.0012688237077938588	0.0013130844310398722	0.001308584294546049	0.0013587825485740419	0.0013541593862675227	0.001466978374332195	0.0014620810364059593	0.06516694983902237	0.06521221355729864	3.024664385835752e-06	0.0006506126705601023	3.0145695408241927e-06	0.0006484412465508349
93.97524995389855	0.0012108542322851001	0.0012066448926524394	0.0012746452676661334	0.0012702511843815081	0.0013148016257891772	0.0013102957588939934	0.0013608644291425473	0.0013562345961001072	0.0014700799447534827	0.001465173576224303	0.06557579469424744	0.06562137680364374	3.0773163004662717e-06	0.0006659266996921209	3.067048494497524e-06	0.0006637047634874826
94.54149810909283	0.0012119216684376296	0.001207708439034298	0.001276110550335564	0.001271711404478994	0.0013165592237137605	0.0013120474931996805	0.0013629969125609335	0.0013583602499927195	0.0014732630874580556	0.00146834746162252	0.06599502753873826	0.06604093675177541	3.130832174288523e-06	0.0006815897476485921	3.12038873410362e-06	0.0006793161873766551
95.11115819427312	0.0012130127903570015	0.0012087955851421718	0.0012776093703255015	0.001273205046781959	0.0013183581479451767	0.0013138404176563487	0.0013651812755544562	0.0013605376208834677	0.0014765302770421815	0.0014716051609728203	0.06642497364274372	0.0664712189759651	3.185234886009681e-06	0.0006976116088587281	3.174613073879092e-06	0.0006952852834550272
95.68425076803395	0.0012141280108372602	0.0012099067422558058	0.001279142424925293	0.001274732806227575	0.0013201993476325074	0.0013156754783973435	0.0013674188363828367	0.0013627680231322891	0.0014798840887311495	0.0014749492430535815	0.06686597112462485	0.06691256191226735	3.2405481851798153e-06	0.0007140024422256919	3.229745196727451e-06	0.0007116221804507883
96.26079651284576	0.0012152677494363827	0.001211042328393935	0.0012807104282142989	0.0012762953944888931	0.0013220837989162686	0.0013175536484674125	0.0013697109566509456	0.0013650528143272398	0.0014833272037652267	0.0014783823824248388	0.06731837158098586	0.06736531748941678	3.296796737748981e-06	0.0007307727893184346	3.285809699676021e-06	0.0007283373887327915
96.84081623580131	0.0012164324325666664	0.0012122027684043674	0.0012823141115785946	0.0012778935404900349	0.0013240125059512456	0.001319475928842802	0.001372059043222173	0.001367393397193247	0.0014868624151445275	0.001481907365162072	0.06778254075409999	0.0678298517970727	3.354006174638392e-06	0.0007479335937323195	3.3428321423356524e-06	0.0007454418196230495
97.42433086936633	0.0012176224935857543	0.0012133884940547061	0.001283954224249809	0.0012795279909434613	0.0013259865019814218	0.001321443349503328	0.0013744645502416848	0.0013697912216105123	0.0014904926337612116	0.0014855270949766602	0.0682588592392353	0.068306545794019	3.4122031435071705e-06	0.0007654962216946393	3.400839098555153e-06	0.0007629468059554556
98.01136147213543	0.0012188383728882763	0.0012145999441236898	0.0012856315338673648	0.0012811995109105845	0.0013280068504703396	0.0013234569705597448	0.0013769289812772699	0.0013722477867502516	0.0014942208949499125	0.0014892445997538566	0.06874772323468836	0.0687957960591337	3.4714153640045924e-06	0.0007834724840256047	3.4598582115516648e-06	0.0007808641239833158
98.60192922959182	0.0012200805179982174	0.001215837564493263	0.0012873468270655922	0.001282908884387194	0.0013300746462906136	0.001325517883440132	0.0013794538915862463	0.0013747646433362264	0.0014980503654902786	0.0014930630385421241	0.06924954533756993	0.06929801558817	3.5316716867760545e-06	0.0008018746595531145	3.519918252789349e-06	0.0007992060167409387
99.1960554548718	0.001221349383662003	0.0012171018082413653	0.0012891009100871771	0.0012846569149151492	0.0013321910169764731	0.0013276272121391598	0.0013820408905174638	0.0013773433960410858	0.0015019843510984986	0.0014969857090306308	0.06976475538862457	0.06981363463964717	3.5930021565083476e-06	0.0008207155201006566	3.581049184885011e-06	0.0008179852189716952
99.79376158953411	0.0012226454319424294	0.0012183931357355694	0.0012908946094246402	0.0012864444262220347	0.0013343571240436612	0.0013297861145345536	0.001384691644058352	0.0013799857060274535	0.0015060263044482938	0.0015010160555553457	0.0702938013696569	0.070343101633423	3.6554380793715844e-06	0.0008400083571763473	3.643282228905616e-06	0.0008372149837565512
100.39506920433367	0.0012239691323134756	0.0012197120147276067	0.0012927287724915698	0.0012882722628904998	0.001336574164381241	0.0013319957837753047	0.0013874078775376888	0.001382693293644401	0.0015101798337655546	0.0015051576776778362	0.07083715035742154	0.07088688410580528	3.719012095173939e-06	0.0008597670104961153	3.7066499363679842e-06	0.0008569091109713045
101.00000000000001	0.0012253209617561268	0.0012210589204489026	0.0012946042683255438	0.001290141291059204	0.0013388433717203257	0.001334257449746624	0.0013901913784957695	0.0013854679412909838	0.0015144487120451384	0.0015094143393852182	0.07139528953816494	0.07144546972541349	3.7511850204041326e-06	0.0008697645563658776	3.738718523708096e-06	0.0008668740252645627
