# Supplementary material for: White matter micro- and macrostructure brain charts for the human lifespan
Source: Nature. 2026 May 13;655(8124):979–89. doi: 10.1038/s41586-026-10454-2 (PMC13391363; doi:10.1038/s41586-026-10454-2)
Supplement: Supplementary file 12 — Centiles trajectories of brain charts. SDT.T9.1–5 contain the brain charts for the global metrics; SDT.T9.6–509 contain the brain charts for the tract-specific metrics (unnormalized); and SDT.T9.510–1157 contain the brain charts for the tract-specific macrostructural metrics (normalized). Included in each table are the male and female centile trajectories for the 2.5th, 25th, 50th, 75th and 97.5th percentiles; the interquartile range normalized by the 50th centile; and the derivatives of the 50th centiles with respect to both age and log(age). Charts are sampled in logarithmically spaced intervals. Age is reported in years, while centile trajectory values are reported in metric-specific units: diffusivities in mm2 s−1, volume in mm3, surface area in mm2, average length in mm, and FA is dimensionless (unitless). [file 41586_2026_10454_MOESM12_ESM.zip › plotted_curves/SDT.T9.112-CST_left_avg_length_curve_metrics.csv]

ages	male_0.025th_percentile	female_0.025th_percentile	male_0.25th_percentile	female_0.25th_percentile	male_0.5th_percentile	female_0.5th_percentile	male_0.75th_percentile	female_0.75th_percentile	male_0.975th_percentile	female_0.975th_percentile	male_normalized_quantile_range	fwmale_normalized_quantile_range	male_median_centile_d_age	male_median_centile_d_log_age	female_median_centile_d_age	female_median_centile_d_log_age
0.25	69.12858376022875	67.5530440653765	76.83261182202924	75.04649960859086	80.4019525200954	78.51961748104938	83.68202323583388	81.71214361604856	89.24374492813324	87.12740738784557	0.08518961541503269	0.08489144778458002	24.625324477171468	14.218140690552474	24.046724064139067	13.884069069131494
0.25150637576242696	69.16387292773406	67.58750880001058	76.86906250682677	75.08209560686593	80.43904751202972	78.55584088334537	83.71978020448546	81.74901153400916	89.28278181265715	87.16552138737383	0.08516656909238221	0.08486849420966068	24.5818016982048	14.235619705354111	24.004224489563057	13.901137735996599
0.2530218281966045	69.19924758142551	67.62205703203766	76.90560246424154	75.11777878798061	80.4762337091261	78.59215334961583	83.75763026932009	81.78597035676782	89.3219152683898	87.2037296748717	0.08514349503288846	0.08484551300081922	24.49456607715547	14.270572575958795	23.919039740834705	13.9352700326981
0.25454641199404576	69.23470769474265	67.6566887355308	76.9422316676968	75.15354912598723	80.51351108446502	78.62855485357763	83.79557340287768	81.82302005751436	89.36114526648923	87.2420322221833	0.0851203933708863	0.0848225042918192	24.407475660427735	14.305514923958981	23.833996773159015	13.969392055516437
0.2560801821758082	69.27025324018486	67.69140388364441	76.97895008958886	75.18940659393502	80.55087961005927	78.66504536790497	83.83360957659272	81.86016060835915	89.40047177694323	87.28042900001022	0.08509726424077238	0.0847994682164866	24.320531251411012	14.340446340054768	23.749096371109772	14.003503404754156
0.25762319409447826	69.30588418931112	67.72620244861413	77.01575770128684	75.22535116387003	80.58833925685359	78.7016248642291	83.87173876079382	81.89739198033274	89.43989476856875	87.31891997791101	0.08507410777699964	0.08477640490870271	24.23373364598592	14.375366414731616	23.66433931188658	14.037603680477332
0.2591755034361701	69.3416005127398	67.76108440175643	77.052654473132	75.26138280683425	80.62588999472392	78.7382933131374	83.90996092470286	81.93471414338495	89.47941420901087	87.35750512429999	0.08505092411407303	0.0847533145024019	24.147083632371505	14.410274738187582	23.57972636526756	14.071692482513754
0.2607371662225343	69.37740218014835	67.79604971346869	77.08964037443712	75.29750149286546	80.66353179247668	78.77505068417302	83.94827603643407	81.97212706638427	89.51903006474178	87.39618440644675	0.0850277133865422	0.08473019713156253	24.060581991343497	14.445170900449739	23.495258293685765	14.105769410476569
0.2623082388127803	69.4132891602734	67.8310983532287	77.12671537348652	75.33370719099653	80.70126461784858	78.81189694583412	83.98668406299392	82.00963071711712	89.5587423010606	87.43495779047505	0.08500447572899852	0.08470705293020439	23.974229496165208	14.480054491334158	23.41093585221097	14.13983406375155
0.2638887779057103	69.44926142091029	67.86623028959463	77.16387943753516	75.3699998692551	80.7390884375057	78.84883206557346	84.02518497028	82.04722506228732	89.59855088209187	87.47382524136222	0.08498121127606832	0.08468388203238335	23.88802691235469	14.514925100325854	23.326759788502386	14.17388604151165
0.26547884054176485	69.4853189289127	67.90144549020484	77.201132532808	75.40637949466299	80.7770032170427	78.88585600979768	84.0637787230801	82.0849100675152	89.63845577078472	87.51278672293822	0.08495792016240816	0.08466068457218405	23.801974998019432	14.549782316757046	23.242730842866877	14.207924942676982
0.2670784841050822	69.52146165019296	67.93674392177746	77.2384746245001	75.44284603323572	80.8150089209828	78.92296874386672	84.10246528507223	82.12268569733708	89.6784569289127	87.55184219788484	0.08493460252269998	0.08463746068371834	23.71607450369629	14.584625729719846	23.158849748186185	14.241950365940284
0.26868776632556873	69.55768954972118	67.9721255501103	77.27590567677548	75.47939944998208	80.85310551277655	78.9601702320932	84.14124461882311	82.16055191520441	89.71855431707203	87.59099162773478	0.08491125849164514	0.08461421050111648	23.63032617227873	14.619454928022606	23.075117230000615	14.275961909777834
0.2703067452809827	69.59400259152544	68.00759034008068	77.313425652767	75.5160397089036	80.89129295480157	78.99746043774194	84.18011668578802	82.19850868348325	89.75874789468149	87.63023497287107	0.08488788820396068	0.08459093415852421	23.544730739267834	14.654269500326336	22.99153400653813	14.309959172469462
0.2719354793990299	69.63040073869153	68.04313825564513	77.3510345145759	75.5527667729942	80.92957120836205	79.03483932302937	84.21908144631007	82.23655596345371	89.79903761998135	87.66957219252616	0.08486449179437305	0.084567631790098	23.459288932339405	14.689069034886415	22.90810078841605	14.343941751922102
0.27357402745947257	69.66688395336205	68.07876925983861	77.38873222327045	75.58958060423889	80.96794023368716	79.0723068491222	84.25813885961854	82.27469371530826	89.83942345003165	87.70900324478026	0.08484106939761367	0.08454430352999855	23.37400147176595	14.723853119832711	22.824818279037572	14.37790924591718
0.2752224485962505	69.7034521967372	68.11448331477531	77.42651873888681	75.62648116361463	81.00639998993194	79.1098629761381	84.29728888382971	82.31292189815258	89.87990534071301	87.74852808656215	0.08481762114841351	0.08452094951238613	23.288869070343935	14.758621343069535	22.74168717446446	14.411861252001472
0.27688080229961526	69.74010542907351	68.15028038164732	77.46439402042719	75.6634684110884	81.04495043517525	79.14750766314377	84.33653147594471	82.35124047000345	89.92048324672416	87.78814667364664	0.0847941471814987	0.08449756987141752	23.203892433073634	14.793373292122851	22.658708163195115	14.445797367379782
0.2785491484182772	69.77684360968404	68.18616042072496	77.50235802585993	75.7005423056176	81.08359152641985	79.18524086815512	84.37586659184944	82.38964938778875	89.96115712158183	87.82785896065467	0.08477064763158502	0.084474164741238	23.119072257606604	14.82810855437674	22.575881926492002	14.479717189065923
0.28022754716156506	69.81366669693806	68.22212339135612	77.54041071211894	75.73770280514891	81.12232321959159	79.22306254813607	84.41529418631383	82.42814860734639	90.00192691761985	87.86766490105204	0.08474712263337346	0.0844507342559794	23.034409233910992	14.862826716887866	22.493209138163365	14.51362031381359
0.2819160591015993	69.85057464826043	68.25816925196622	77.57855203510275	75.77494986661814	81.16114546953851	79.2609726589984	84.45481421299067	82.4667380834238	90.04279258598787	87.90756444714881	0.08472357232154554	0.0844272785497536	22.949904044489813	14.897527366490976	22.410690464766958	14.54750633816002
0.28361474517547763	69.88756742013169	68.29429796005782	77.61678194967443	75.81228344594952	81.20005823003052	79.29897115560075	84.49442662441533	82.5054177696771	90.0837540766508	87.94755755009822	0.0846999968307573	0.08440379775664784	22.865557364224514	14.932210089718865	22.328326565300813	14.58137485828047
0.2853236666874746	69.92464496808728	68.33050947220997	77.65510040966048	75.84970349805482	81.23906145375825	79.33705799174778	84.53413137200444	82.54418761866995	90.12481133838766	87.98764415989561	0.084676396295636	0.08438029201072031	22.781369860531413	14.966874472876952	22.246118091556127	14.61522547018285
0.2870428853112538	69.96180724671764	68.36680374407842	77.6935073678508	75.88720997683343	81.27815509233294	79.37523312019009	84.57392840605577	82.5830475818736	90.165964318791	88.02782422537807	0.08465277085077451	0.08435676144599565	22.697342193238	15.00152010196507	22.16406568792081	14.649057769574938
0.28877246309209376	69.99905420966732	68.40318073039472	77.73200277599739	75.92480283517098	81.31733909628497	79.41349649262276	84.61381767574659	82.62199760966514	90.20721296426535	88.06809769422283	0.08462912063072661	0.08433320619645945	22.61347501459386	15.03614656267382	22.082169991343108	14.682871351846188
0.2905124624491269	70.03638580963506	68.43964038496613	77.77058658481427	75.96248202493922	81.35661341506372	79.45184805968512	84.65379912913352	82.66103765132736	90.24855722002678	88.10846451294682	0.08460544577000273	0.08430962639605452	22.529768969441648	15.070753440484623	22.000431631546235	14.71666581217687
0.29226294617759224	70.07380199837311	68.47618266067519	77.8092587439766	76.0002474969953	81.39597799703664	79.49028777095992	84.69387271315142	82.70016765504772	90.28999703010187	88.14892462690563	0.08458174640306512	0.08428602217867544	22.446224695009732	15.105340320538744	21.918851230846485	14.75044074543257
0.294023977451102	70.1113027266869	68.51280750947925	77.84801920212007	76.03809920118101	81.43543278948836	79.52881557497254	84.73403837361253	82.73938756791748	90.33153233732645	88.18947798029235	0.08455802266432244	0.08426239367816434	22.362842821090453	15.13990678771188	21.837429404276918	14.784195746226032
0.29579561982392083	70.1488879444347	68.54951488241022	77.88686790684027	76.07603708632242	81.47497773862023	79.56743141919037	84.77429605520585	82.77869733593113	90.373163083345	88.23012451613707	0.0845342746881274	0.08423874102830646	22.279623969945533	15.174452426594144	21.75616675945639	14.8179304088153
0.29757793723326015	70.18655760052712	68.58630472957373	77.92580480469204	76.1140611002286	81.51461278954929	79.60613525002168	84.814645701496	82.81809690398494	90.41488920860954	88.27086417630517	0.08451050260876863	0.08421506436282516	22.196568756280612	15.208976821420947	21.675063896800566	14.851644327258327
0.29937099400158496	70.22431164292648	68.62317700014948	77.96482984118852	76.15217118969197	81.55433788630741	79.64492701281563	84.8550872549224	82.85758621587718	90.45671065237825	88.31169690149743	0.08448670656047003	0.08419136381537824	22.113677787383494	15.243479556151215	21.59412140934728	14.885337095241994
0.3011748548389356	70.26215001864664	68.66013164238967	78.00394296080079	76.19036730048636	81.59415297184077	79.68380665186038	84.89562065679844	82.8971652143059	90.49862735271503	88.35262263124771	0.0844628866773832	0.08416763951955299	22.0309516630914	15.27796021447648	21.513339882789296	14.91900830614577
0.30298958484526295	70.30007267375235	68.6971686036196	78.04314410695703	76.22864937736739	81.63405798800893	79.72277411038333	84.93624584731077	82.93683384086916	90.54063924648818	88.39364130392313	0.08443904309358548	0.08414389160886052	21.94839097574004	15.312418379733572	21.43271989567802	14.952657553118115
0.30481524951277783	70.33807955335884	68.7342878302365	78.08243322204176	76.26701736407118	81.67405287558394	79.76182933054973	84.97696276551807	82.97659203606369	90.58274626936942	88.43475285672243	0.08441517594307354	0.08412012021673462	21.865996310221817	15.346853634950094	21.352262019194313	14.986284428952786
0.3066519147283146	70.37617060163123	68.77148926770943	78.12181024739515	76.30547120331391	81.7141375742496	79.80097225346215	85.01777134935031	83.01643973928408	90.62494835583287	88.47595722567522	0.08439128535975976	0.08409632547652342	21.783768244036764	15.381265562848057	21.27196681726491	15.019888526108844
0.3084996467757088	70.4143457617841	68.80877286057836	78.16127512331225	76.34401083679073	81.75431202260062	79.84020281915932	85.05867153560789	83.05637688882167	90.66724543915394	88.51725434564057	0.08436737147746874	0.08407250752148857	21.70170734716521	15.415653745789314	21.191834846529673	15.053469436730666
0.31035851233818973	70.4526049760808	68.84613855245404	78.2008277890422	76.38263620517537	81.79457615814155	79.87952096661562	85.09966325996045	83.0964034218639	90.70963745140826	88.55864415030646	0.08434343442993159	0.08404866648479824	21.61981418216601	15.45001776576828	21.11186665644709	15.087026752647944
0.3122285785007863	70.49094818583282	68.88358628601709	78.2404681827872	76.4213472481191	81.83492991728595	79.91892663373994	85.14074645694588	83.13651927449314	90.75212432347041	88.60012657218826	0.08431947435078255	0.0840248024995251	21.53808930433297	15.484357204526532	21.032062789283373	15.120560065397513
0.3141099127527488	70.52937533139973	68.92111600301801	78.2801962417024	76.46014390425043	81.87537323535595	79.95841975737535	85.18192105996991	83.17672438168623	90.79470598501342	88.64170154262828	0.08429549137355459	0.0840009156986405	21.45653326151296	15.518671643461857	20.952423779977835	15.154068966116029
0.31600258298998396	70.56788635218805	68.95872764427574	78.32001190189447	76.49902611117346	81.91590604658082	79.99800027329727	85.2231870013046	83.21701867731265	90.83738236450712	88.68336899179381	0.08427148563167555	0.08397700621501164	21.375146594098624	15.552960663515478	20.872950156339357	15.187553045609093
0.3179066575175057	70.60648118665074	68.9964211496779	78.35991509842086	76.53799380546805	81.95652828409607	80.0376681162136	85.26454421208722	83.25740209413445	90.88015338921696	88.7251288486769	0.08424745725846254	0.0839530741813956	21.29392983518119	15.587223845355766	20.79364243897726	15.22101189434943
0.3198222050518999	70.64515977228672	69.03419645817951	78.39990576528915	76.57704692268806	81.99723987994287	80.07742321976285	85.3059926223197	83.29787456380443	90.9230189852033	88.76698104109241	0.0842234063871196	0.08392911973043725	21.21288351056137	15.621460769300029	20.714501141337678	15.254445102469617
0.32174929472380437	70.68392204564027	69.07205350780305	78.43998383545613	76.61618539736149	82.03804076506685	80.11726551651425	85.34753216086747	83.33843601686607	90.96597907731999	88.80892549567787	0.08419933315073376	0.08390514299466384	21.132008138611127	15.65567101524175	20.635526769739954	15.287852259747524
0.32368799608040405	70.72276794230007	69.1099922356371	78.48014924082676	76.65540916298872	82.07893086931709	80.1571949379658	85.38916275545809	83.37908638275157	91.00903358921312	88.85096213789136	0.08417523768226941	0.08388114410648162	21.051304230451933	15.68985416272335	20.556719823267485	15.321232955528103
0.3256383790879404	70.76169739689885	69.14801257783613	78.52040191225353	76.69471815204213	82.11991012144529	80.1972114145439	85.4308843326805	83.41982558978138	91.05218244332013	88.89309089201095	0.08415112011456438	0.08385712319817201	20.970772289940214	15.724009790959826	20.47808079401875	15.35458677889801
0.32760051413423674	70.80071034311264	69.1861144696199	78.56074177953553	76.73411229596532	82.16097844910482	80.23731487560242	85.47269681798414	83.46065356516318	91.09542556086849	88.93531168113354	0.08412698058032828	0.08383308040188657	20.89041281362006	15.758137478725985	20.399610166925413	15.387913318507344
0.3295744720312385	70.83980671365985	69.22429784527236	78.60116877141726	76.77359152517184	82.2021357788495	80.27750524942137	85.51460013567727	83.50157023499058	91.13876286187431	88.9776244271734	0.08410281921213565	0.08380901584964534	20.810226290719584	15.792236804394634	20.32130841970138	15.421212162545999
0.33156032401756863	70.87898644030071	69.26256263814098	78.64168281558791	76.81315576904424	82.24338203613262	80.31778246320579	85.55659420892631	83.5425755242417	91.18219426514129	89.02002905086081	0.08407863614242443	0.08378492967332926	20.73021320328553	15.826307345958412	20.243176023166598	15.454482898938295
0.33355814176109866	70.91824945383644	69.30090878063658	78.68228383868038	76.85280495593369	82.28471714530599	80.35814644308546	85.59867895975457	83.58366935677908	91.22571968825943	89.06252547174155	0.0840544315034902	0.08376082200468125	20.650374026146892	15.86034868103161	20.165213441079686	15.487725115208377
0.33556799736153503	70.95759568410864	69.33933620423194	78.72297176627029	76.89253901315854	82.3261410296189	80.39859711411316	85.6408543090412	83.62485165534767	91.26933904760386	89.10511360817512	0.0840302054274842	0.08373669297529744	20.57070922694038	15.894360386802873	20.08742113007247	15.520938398405633
0.3375899633530214	70.99702505999834	69.37784483946135	78.763746522875	76.93235786700347	82.36765361121694	80.43913440026391	85.68312017651999	83.66612234157408	91.31305225833349	89.14779337733358	0.08400595804640848	0.08371254271662716	20.491219266063126	15.928342040033385	20.00979953976639	15.554122335199281
0.3396241127067558	71.0365375094252	69.41643461591961	78.80460803195254	76.97226144271845	82.40925481114091	80.47975822443371	85.72547648077813	83.70748133596524	91.35685923438966	89.19056469520031	0.08398168949211217	0.08368837135996733	20.411904596749082	15.962293217044135	19.932349112856173	15.587276511872915
0.3416705188336247	71.07613295934674	69.45510546226159	78.84555621590064	77.01224966451795	82.45094454932571	80.52046850843882	85.76792313925499	83.74892855790758	91.40075988849489	89.2334274765689	0.08395739989628727	0.08366417903645948	20.33276566515633	15.99621349377594	19.855070285029797	15.62040051427175
0.343729255586852	71.11581133575756	69.49385730620092	78.88659099605576	77.05232245557968	82.49272274459939	80.56126517301422	85.81046006824126	83.79046392566545	91.44475413215169	89.27638163504166	0.08393308939046731	0.08363996587708573	20.253802910297964	16.03010244573852	19.7779634849976	15.653493927822637
0.34580039726466444	71.15557256368847	69.5326900745097	78.92771229269198	77.0924797380438	82.53458931468184	80.60214813781289	85.85308718287739	83.8320873563803	91.48884187564114	89.31942708302842	0.08390875810602083	0.08361573201266506	20.175016764009342	16.06395964791227	19.701029134539567	15.68655633749222
0.3478840186129729	71.19541656720524	69.571603693017	78.96892002501961	77.13272143301145	82.57654417618339	80.6431173214042	85.89580439715222	83.87379876606904	91.53302302802118	89.36256373174503	0.08388440617414997	0.08359147757385094	20.09640765113363	16.097784674911964	19.62426764855627	15.719587327843328
0.34998019482807	71.23534326940839	69.61059808660856	79.01021411118477	77.17304746054424	82.61858724460427	80.68417264127339	85.93861162390228	83.91559806962337	91.57729749712598	89.40579149121241	0.08386003372588528	0.08356720269112644	20.017975989369006	16.13157710084306	19.54767943497427	15.752586482951301
0.352089001559344	71.27535259243142	69.64967317922537	79.05159446826738	77.2134577396625	82.66071843433251	80.72531401381954	85.98150877480971	83.95748518080778	91.62166518956363	89.44911027025452	0.08383564089208353	0.08354290749480087	19.939722189435997	16.165336499363548	19.471264894913475	15.785553386467654
0.3542105149120084	71.31544445744076	69.68882889386333	79.09306101228097	77.25395218834488	82.70293765864368	80.76654135435537	86.0244957604019	83.99946001225915	91.66612601071566	89.49251997649785	0.08381122780342372	0.08351859211500719	19.86164665508113	16.199062443720322	19.39502442268713	15.818487621625536
0.35634481144984936	71.35561878463412	69.72806515257179	79.13461365817086	77.29453072352675	82.74524482969902	80.8078545771053	86.06757249004953	84.04152247548491	91.71067986473497	89.53602051636936	0.08378679459040381	0.0834942566816981	19.78374978294596	16.23275450656911	19.318958405667217	15.85138877109057
0.35849196819798806	71.39587549323974	69.76738187645277	79.17625231981314	77.33519326109905	82.78763985854425	80.8492535952044	86.11073887196528	84.08367248086176	91.75532665454455	89.57961179509523	0.08376234138333695	0.08346990132464256	19.706031962807174	16.266412260176367	19.2430672244991	15.884256417137294
0.36065206264566085	71.4362145015156	69.8067789856602	79.21797691001373	77.37593971590749	82.8301226551087	80.89073832069742	86.15399481320291	84.12590993763476	91.80006628183625	89.62329371669978	0.0837378683123487	0.08344552617342299	19.628493577431072	16.300035276275594	19.167351253032393	15.917090141527297
0.3628251727490157	71.47663572674793	69.84625639939844	79.25978734050676	77.41677000175088	82.87269312820337	80.93230866453706	86.19734021965532	84.16823475391534	91.84489864706887	89.66706618400333	0.08371337550737272	0.08342113135743062	19.55113500264997	16.333623126050952	19.09181085830278	15.949889525494655
0.3650113769339257	71.51713908525045	69.88581403592158	79.3016835219535	77.45768403138017	82.91535118552007	80.97396453658295	86.24077499605347	84.21064683668048	91.88982364946692	89.7109290986213	0.0836888630981494	0.08339671700586446	19.473956607474975	16.367175380268236	19.016446400713903	15.982654149865994
0.36721075409881926	71.5577244923634	69.92545181253251	79.34366536394134	77.49868171649746	82.95809673363006	81.01570584560056	86.28429904596514	84.25314609177128	91.93484118701916	89.75488236096274	0.08366433121422089	0.08337228324772557	19.396958754012303	16.400691609156638	18.941258233884582	16.015383594894956
0.3694233836175272	71.5983918624523	69.96516964558143	79.38573277498229	77.53976296775419	83.0009296779826	81.0575324992593	86.32791227179321	84.29573242389125	91.97995115647709	89.79892587022833	0.08363977998492772	0.08334783021181656	19.32014179750695	16.434171382394197	18.866246704772493	16.048077440356792
0.37164934534214805	71.63914110890678	70.00496745046529	79.4278856625116	77.58092769475053	83.04384992290355	81.09944440413189	86.37161457477433	84.33840573660535	92.025153453353	89.84305952440953	0.08361520953940796	0.08332335802673566	19.243506086360867	16.46761426910598	18.79141215368145	16.080735265491967
0.3738887196059291	71.67997214413944	70.04484514162606	79.47012393288651	77.62217580603343	83.08685737159387	81.14144146569224	86.41540585497728	84.38116593233804	92.07044797191872	89.88728322028628	0.08359062000659154	0.08329886682087609	19.167051962198457	16.50101983791137	18.71675491421047	16.113356648982517
0.3761415872261661	71.72088487958487	70.08480263255014	79.51244749138507	77.66350720909576	83.12995192612848	81.18352358831464	86.45928601130181	84.42401291237219	92.11583460520403	89.93159685342607	0.08356601151519835	0.08327435672242153	19.090779759972065	16.53438765694409	18.642275313508435	16.145941169088474
0.3784080295071193	71.7618792256985	70.12483983576715	79.55485624220485	77.70492181037515	83.17313348745488	81.22569067527239	86.50325494147712	84.46694657684785	92.16131324499516	89.97600031818237	0.08354138419373501	0.08324982785934329	19.014689807747345	16.5677172936812	18.567973671983054	16.178488403422307
0.3806881282429484	71.80295509195497	70.16495666284825	79.59735008846103	77.74641951525193	83.21640195539109	81.26794262873574	86.54731254205988	84.5099668247599	92.20688378183263	90.02049350769231	0.08351673817049249	0.08322528035939758	18.938782426921534	16.601008315064973	18.49385030353369	16.21099792905079
0.38298196572066395	71.84411238684746	70.20515302440559	79.63992893218558	77.78800022804845	83.2597572286249	81.31027934977114	86.59145870843318	84.55307355395746	92.25254610501011	90.0650763138759	0.083492073573542	0.08320071435012302	18.863057932245283	16.634260287510187	18.419905515551363	16.243469322544115
0.3852896247230969	71.885351017886	70.24542883009066	79.68259267432553	77.82966385202735	83.30319920471194	81.3527007383394	86.63569333480466	84.59626666114184	92.29830010257255	90.10974862743386	0.08346739053073281	0.08317612995883696	18.78751663175717	16.667472776800423	18.346139608904195	16.275902159870384
0.38761118853188686	71.92667089159649	70.28578398859325	79.72534121474168	77.8714102893903	83.34672778007425	81.39520669329436	86.68001631420513	84.63954604186512	92.34414566131446	90.15451033784623	0.08344268916968947	0.08315152731263233	18.712158826892846	16.700645348171747	18.272552877995622	16.308296016428358
0.3899467409304866	71.96807191351928	70.32621840764013	79.768174452207	77.91323944127645	83.39034284999883	81.43779711238129	86.72442753848684	84.6829115905286	92.3900826667782	90.19936133337058	0.08341796961780841	0.08312690653837615	18.63698481251413	16.733777566287245	18.19914561077894	16.340650467067462
0.39229636620718694	72.00955398820801	70.36673199399381	79.81109228440539	77.95515120776119	83.43404430863616	81.4804718922356	86.76892689832201	84.7263632003814	92.43611100325252	90.24430150104044	0.08339323200225618	0.08310226776270609	18.561994876807148	16.766868995113327	18.12591808873549	16.372965085964097
0.3946601491581577	72.05111701922779	70.4073246534509	79.85409460792967	77.99714548785416	83.47783204899805	81.52323092838061	86.81351428320069	84.76990076351808	92.48223055377004	90.28933072666305	0.08336847644996492	0.08307761111202637	18.487189301456965	16.799919198065254	18.05287058702379	16.405239446801716
0.3970381750905084	72.09276090915456	70.44799629084166	79.89718131828069	78.0392221794987	83.52170596295689	81.56607411522724	86.8581895814298	84.8135241708784	92.52844120010643	90.33444889481879	0.08334370308763116	0.08305293671250796	18.412568361727608	16.832927738016224	17.980003374461376	16.43747312265623
0.39943052982536675	72.13448555957326	70.48874681002754	79.94035230986543	78.08138117956932	83.56566594124354	81.6090013460711	86.9029526801311	84.8572333122442	92.57474282277805	90.37965588885804	0.08331891204171324	0.08302824469008277	18.338132326229243	16.865894177064547	17.907316713346518	16.469665685834116
0.4018372997009759	72.17629087107625	70.52957611390033	79.98360747599523	78.12362238387058	83.60971187344543	81.65201251309142	86.9478034652391	84.90102807623846	92.62113530103994	90.42495159090011	0.08329410343842741	0.08300353517044352	18.263881457194657	16.89881807675374	17.834810859858408	16.50181670820166
0.40425857157581063	72.21817674326245	70.5704841043811	80.02694670888476	78.1659456871359	83.65384364800559	81.69510750734983	86.99274182150015	84.9449083503238	92.66761851288467	90.47033588183167	0.08326927740374611	0.08297880827903945	18.189816010453796	16.93169899801069	17.762486063867982	16.533925760955754
0.4066944328317112	72.2601430747354	70.61147068241816	80.07036989964985	78.20835098302538	83.69806115222036	81.73828621878808	87.03776763246988	84.98887402080025	92.71419233503977	90.51580864130439	0.08324443406339527	0.08295406414107472	18.11593623539011	16.964536501051043	17.690342568919732	16.56599241460208
0.4091449713770379	72.30218976310202	70.65253574798602	80.1138769383062	78.25083816412457	83.74236427223798	81.78154853622668	87.08288078051199	85.03292497280383	92.76085664296633	90.5613697477334	0.08321957354285163	0.0829293028815051	18.042242375006026	16.99733014544836	17.6183806123845	16.598016239035132
0.411610275649843	72.34431670497094	70.69367920008368	80.15746771376753	78.29340712194266	83.78675289305666	81.8248943473631	87.12808114679605	85.07706109030465	92.8076113108567	90.60701907829531	0.08319469596734029	0.08290452462503668	17.968734665977536	17.03007949010498	17.54660042541218	16.629996803476388
0.41409043462106226	72.38652379595112	70.73490093673327	80.20114211384393	78.33605774691091	83.83122689852298	81.86832353877008	87.17336861129593	85.12128225610518	92.85445621163285	90.65275650892629	0.08316980146183262	0.08287972949612203	17.895413338697836	17.06278409326842	17.47500223303723	16.661933676517947
0.41658553779772634	72.42881093065029	70.77620085497863	80.2449000252403	78.37878992838107	83.87578617133013	81.91183599589401	87.2187430527879	85.16558835183857	92.90139121694433	90.69858191432043	0.08314489015104284	0.08285491761895923	17.82227861723004	17.095443512458587	17.403586254107722	16.693826426044325
0.41909567522619073	72.47117800267316	70.81757885088336	80.28874133355426	78.42160355462336	83.92043059301582	81.95543160305283	87.26420434884855	85.20997925796641	92.94841619716607	90.7444951679273	0.083119962159427	0.08283008911748789	17.749330719445425	17.128057304555114	17.332352701434502	16.725674619314304
0.4216209374953856	72.51362490462033	70.85903481953008	80.33266592327504	78.46449851282547	83.96516004396105	81.99911024343493	87.30975237585349	85.25445485377772	92.99553102139701	90.79049614195081	0.08309501761117949	0.08280524411538803	17.67656985699068	17.160625025720947	17.261301781709335	16.757477822851797
0.42416141574008476	72.5561515280861	70.90056865501775	80.37667367778103	78.5074746890898	84.00997440338757	82.04287179909635	87.35538700897472	85.29901501738594	93.0427355574574	90.83658470734615	0.08307005663023131	0.08278038273607752	17.60399623522244	17.19314623131504	17.190433695546744	16.789235602458575
0.4267172016441951	72.59875776365698	70.94218025046094	80.42076447933809	78.55053196843258	84.05487354935629	82.08671615095984	87.4011081221789	85.34365962572798	93.09002967188677	90.88276073381871	0.08304507934024802	0.08275550510270922	17.531610053449185	17.225620476070617	17.11974863764044	16.820947523303403
0.42928838744406506	72.64144350091023	70.98386949798778	80.46493820909816	78.59367023478161	84.09985735876555	82.13064317881255	87.44691558822575	85.3883885545619	93.13741322994245	90.92902408982167	0.08302008586462684	0.08273061133817028	17.459411504882155	17.258047314011492	17.049246796674197	16.85261314982563
0.43187506593181346	72.68420862841212	71.02563628873858	80.50919474709717	78.63688937097484	84.14492570734916	82.17465276130444	87.49280927866582	85.43320167846515	93.18488609559711	90.97537464255412	0.08299507632649444	0.08270570156507742	17.38740077654984	17.290426298342936	16.978928355349126	16.884232045702447
0.4344773304586784	72.72705303371585	71.06748051286367	80.55353397225282	78.68018925875793	84.19007846967409	82.21874477594592	87.53878906383822	85.47809887083224	93.23244813153636	91.02181225795859	0.08297005084870593	0.08268077590577759	17.315578049496253	17.32275698158446	16.908793490496464	16.91580377392711
0.4370952749383861	72.7699766033605	71.10940205952245	80.5979557623635	78.72356977878326	84.23531551913923	82.2629190991067	87.58485481286935	85.5230800038735	93.28009919915748	91.06833680071979	0.08294500955384147	0.08265583448234433	17.243943498691806	17.35503891546432	16.838842373046646	16.947327896728893
0.4397289938505404	72.8129792228684	71.15140081688077	80.64245999410537	78.76703081060712	84.28063672797246	82.30717560601289	87.6310063936698	85.56814494861209	93.3278391585661	91.11494813426143	0.0829199525642045	0.08263087741657499	17.172497293136985	17.387271650952243	16.769075168043855	16.978803975569463
0.4423785822440318	72.85606077674417	71.19347667210994	80.6870465430314	78.81057223268864	84.32604196722964	82.35151417074592	87.67724367293339	85.6132935748829	93.37566786857522	91.16164612074508	0.08289488000182056	0.08260590482999061	17.101239595825973	17.419454738210334	16.69949203474971	17.010231571184704
0.4450441357404687	72.89922114847192	71.23562951138437	80.73171528356825	78.85419392238713	84.3715311067914	82.39593466623982	87.72356651613373	85.65852575132978	93.4235851867016	91.20843062106721	0.08286979198843386	0.08258091684383304	17.030170563888532	17.451587726678554	16.63009312664508	17.041610243557443
0.44772575053762753	72.9424602205148	71.2778592198804	80.77646608901587	78.89789575596093	84.4171040153626	82.44043696428002	87.7699747875239	85.70384134540413	93.47159096916532	91.25530149485779	0.08284468864550634	0.08255591357906185	16.95929034859546	17.48367016503107	16.560878591444634	17.072939551879244
0.4504235234129248	72.98577787431175	71.32016568177377	80.82129883154391	78.94167760856472	84.46276056046882	82.48502093550044	87.81646835013257	85.7492402233622	93.51968507088586	91.30225860047736	0.08281957009421509	0.0825308951563543	16.888599095229438	17.51570160101801	16.49184857111868	17.1042190545395
0.4531375517269096	73.02917399027639	71.36254878023836	80.86621338219067	78.98553935424805	84.50850060845515	82.52968644938217	87.86304706576291	85.79472225026342	93.56786734548085	91.34930179501544	0.08279443645545179	0.0825058616961018	16.81809694335061	17.547681581692814	16.423003201991378	17.13544830918181
0.4558679334267773	73.07264844779493	71.405008397444	80.91120961086067	79.02948086595299	84.55432402448368	82.57443337425093	87.90971079498996	85.8402872899681	93.6161376452634	91.39643093428779	0.0827692878498183	0.08248081331841045	16.747784026656518	17.579609653208536	16.354342614651614	17.16662687257667
0.45861476704990445	73.116201125224	71.44754441455449	80.95628738632244	79.07350201551216	84.60023067253131	82.61926157727504	87.95645939715838	85.88593520513498	93.66449582123958	91.4436458728343	0.08274412439762782	0.08245575014309528	16.67766047310397	17.61148536091423	16.285866934123987	17.19775430073605
0.4613781517274047	73.159831899889	71.49015671172599	81.00144657620682	79.11760267364687	84.64622041538779	82.66417092446352	88.00329273038048	85.93166585721963	93.71294172310655	91.49094646391683	0.08271894621890054	0.08243067228968254	16.607726404983623	17.643308249378606	16.21757627986699	17.228830148889756
0.4641581871877068	73.20354064808211	71.53284516810496	81.04668704700457	79.16178270996492	84.6922931146536	82.70916128066386	88.05021065153396	85.97747910647189	93.76147519925003	91.53833255951697	0.08269375343336442	0.08240557987740556	16.53798193887087	17.675077862315447	16.149470765756632	17.259853971419943
0.4669549737601532	73.24732724506022	71.57560966182629	81.09200866406445	79.20604199295862	84.73844863073758	82.7542325095599	88.09721301625947	86.02337481193386	93.81009609674193	91.5858040103336	0.08266854616044966	0.08238047302520383	16.468427185580367	17.70679374246174	16.08155050006826	17.290825321782904
0.46976861237862133	73.2911915650423	71.61845007001058	81.13741129159028	79.250380390002	84.78468682285421	82.79938447366902	88.144299678958	86.0693528314369	93.8588042613373	91.63336066577993	0.0826433245192925	0.08235535185172066	16.399062250413408	17.738455431801412	16.013815585671182	17.321743752683687
0.4725992045851658	73.33513348120849	71.66136626876344	81.18289479263996	79.29479776734982	84.83100754902244	82.84461703434111	88.19147049278938	86.11541302160067	93.90759953747319	91.68100237398247	0.0826180886287279	0.0823302164753027	16.329887233081536	17.77006247146346	15.946266119994107	17.35260881600152
0.4754468525336833	73.37915286569701	71.70435813317225	81.2284590291222	79.3392939901344	84.87741066606237	82.88993005175527	88.23872530966914	86.16155523782969	93.95648176826495	91.72872898177734	0.08259283860729194	0.08230506701399765	16.26090222764833	17.801614401576444	15.87890219493056	17.383420062622463
0.47831165899359906	73.42324958960238	71.74742553730458	81.27410386179464	79.38386892236372	84.92389602959332	82.93532338491791	88.28606398026632	86.20777933431138	94.00545079550433	91.7765403347083	0.08256757457321821	0.08227990358555252	16.19210732274405	17.83311076148493	15.81172389708263	17.41417704268497
0.4811937273535759	73.46742352297352	71.79056835420627	81.3198291502618	79.4285224269195	84.97046349403172	82.98079689166076	88.33348635400148	86.254085164014	94.054506459657	91.82443627702467	0.08254229664443714	0.08225472630741201	16.123502601505606	17.864551089616725	15.744731307682741	17.444879305419818
0.4840931616252451	73.51167453481123	71.83378645589902	81.36563475297247	79.47325436555461	85.0171129125884	83.02635042863812	88.38099227904382	86.30047257868397	94.1036485998599	91.87241665167838	0.08251700493857393	0.08222953529671775	16.055088141587476	17.895934923461027	15.677924502631868	17.475526399166483
0.4870100664469608	73.55600249306627	71.87707971337844	81.41152052721759	79.51806459889107	85.06384413726644	83.071983851325	88.42858160230905	86.34694142884372	94.15287705391871	91.92048130032185	0.08249169957294805	0.0822043306703061	15.98686401523264	17.92726179958663	15.611303552481331	17.506117871298557
0.4899445470875755	73.60040726463676	71.92044799661141	81.45748632912758	79.56295298641707	85.11065701885848	83.11769701401387	88.47625416945645	86.3934915637886	94.2021916583051	91.96863006330462	0.08246638066457045	0.08217911254470729	15.918830289298057	17.95853125362919	15.544868522581964	17.536653268343798
0.49289670945023945	73.64488871536638	71.96389117453477	81.50353201367034	79.60791938648579	85.15755140694455	83.16348976981352	88.5240098248869	86.44012283158555	94.25159224815444	92.0168627796722	0.08244104833014315	0.08215388103614311	15.850987025316499	17.98974282031122	15.478619473113213	17.567132135967768
0.4958666600762229	73.6894467100418	72.0074091150523	81.5496574346487	79.65296365631212	85.20452714988949	83.20936197064574	88.5718484117401	86.48683507906983	94.3010786572629	92.06517928716235	0.08241570268605758	0.08212863626052722	15.783334279498376	18.020896033403915	15.412556458975814	17.597554018811934
0.4988545061487607	73.73408111239064	72.05100168503289	81.59586244469801	79.6980856519707	85.25158409484057	83.25531346724327	88.6197697718921	86.53362815184275	94.35065071808508	92.11357942220305	0.08239034384839271	0.082103378333462	15.715872102749927	18.05199042568711	15.346679529930043	17.62791846059372
0.5018603554969207	73.77879178507865	72.09466875030796	81.64214689528346	79.74328522839325	85.29872208772466	83.30134410914701	88.66777374595245	86.58050189426898	94.40030826173081	92.16206301990938	0.08236497193291531	0.08207810737023823	15.648600540809639	18.083025529052975	15.280988730692115	17.65822500417562
0.5048843165994948	73.82357858970835	72.13841017566986	81.68851063669838	79.7885622393669	85.34594097324646	83.34745374470435	88.71586017326247	86.62745614947477	94.4500511179635	92.21062991408199	0.08233958705507699	0.08205282348583316	15.58151963414275	18.114000874347767	15.215484100839603	17.6884731914015
0.5079264985889148	73.86844138681535	72.18222582486848	81.73495351806058	79.83391653753057	85.39324059488482	83.39364222106558	88.76402889189131	86.67449075934424	94.49987911519597	92.25927993720288	0.08231418933001342	0.08202752679491088	15.514629418035838	18.144915991426387	15.15016567486964	17.718662563116595
0.5109870112551897	73.91338003586706	72.22611556060991	81.78147538731085	79.87934797437356	85.4406207948912	83.43990938418222	88.81227973863453	86.72160556451773	94.54979208048896	92.30801292043405	0.08228877887254393	0.08200221741181883	15.447929922724143	18.175770409237884	15.085033482351719	17.748792659305764
0.5140659650498691	73.9583943952598	72.2700792445536	81.82807609121	79.92485640023266	85.48808141428655	83.48625507880418	88.86061254901081	86.76880040438895	94.59978983954784	92.35682869361418	0.08226335579716913	0.08197689545058857	15.381421173242416	18.206563655628997	15.020087547794901	17.778863018884294
0.5171634710900281	74.00348432231623	72.31411673730992	81.87475547533612	79.97044166428945	85.53562229285863	83.53267914847706	88.90902715725929	86.81607511710205	94.64987221671961	92.40572708525592	0.08223792021807111	0.08195156102493331	15.315103189625006	18.237295257487858	14.955327890806075	17.808873179812508
0.5202796411622786	74.04864967328328	72.358227898438	81.92151338408243	80.01610361456814	85.58324326915971	83.57918143553987	88.95752339633715	86.86342953954937	94.70003903499061	92.4547079225433	0.08221247224911114	0.08192621424824804	15.2489759868713	18.26796474069488	14.890754526077217	17.838822679057557
0.5234145877268029	74.09389030332926	72.40241258644315	81.96834966065427	80.06184209793281	85.63094418050356	83.62576178112212	89.00610109791656	86.91086350736862	94.75029011598322	92.50377103132895	0.08218701200382934	0.08190085523360723	15.183039574962095	18.298571630060906	14.826367463405404	17.868711052573417
0.5265684239214125	74.13920606654165	72.44667065877441	82.01526414706673	80.10765696008487	85.67872486296297	83.67242002514142	89.05476009238214	86.95837685494014	94.80062527995328	92.55291623613118	0.08216153959544312	0.0818754840937648	15.11729395893235	18.329115449370875	14.762166707760116	17.898537835299067
0.5297412635656308	74.1845968159243	72.491001971822	82.06225668414179	80.15354804556043	85.72658515136683	83.7191560063006	89.10350020882802	87.00596941538424	94.85104434578707	92.60214336013118	0.08213605513684655	0.08185010094115272	15.051739138894845	18.359595721372898	14.698152259301423	17.928302561145756
0.5329332211648017	74.23006240339501	72.53540638091499	82.1093271115057	80.19951519772772	85.77452487929759	83.76596956208523	89.1523212750552	87.05364102055844	94.90154713099832	92.65145222517029	0.08211055874061018	0.0818247058878799	14.986375110122026	18.390011967792816	14.634324113460025	17.958004763053395
0.5361444119142209	74.2756026797832	72.5798837403188	82.1564752675867	80.24555825878471	85.8225438790886	83.81286052876104	89.20122311756884	87.10139150105499	94.95213345172591	92.70084265174735	0.08208505051897742	0.08179929904573113	14.921201862976886	18.420363709250523	14.570682260866306	17.987643972845035
0.5393749517032939	74.32121749482663	72.62443390323224	82.2037009896113	80.2916770697558	85.8706419818208	83.85982874137065	89.25020556157487	87.1492206861975	95.00280312272974	92.75031445901514	0.08205953058386758	0.08177388052616723	14.856219382980271	18.45065046521995	14.507226687443108	18.01721972127234
0.5426249571197181	74.36690669716918	72.66905672178525	82.2510041136024	80.33787147048957	85.91881901732026	83.90687403373126	89.29926843097758	87.19712840403848	95.05355595738872	92.79986746477796	0.08203399904687145	0.08174845044032301	14.79142765096367	18.480871754218242	14.443957374514866	18.046731538119275
0.5458945454536906	74.41267013435832	72.71375204703641	82.29838447437623	80.38414129965618	85.96707481415551	83.95399623843193	89.34841154837667	87.24511448135668	95.10439176769749	92.84950148548882	0.08200845601925225	0.08172300889900615	14.726826642983724	18.51102709364568	14.380874298749404	18.076178952083865
0.5491838347021408	74.45850765284221	72.75851972897009	82.3458419055396	80.43048639474439	86.01540919963443	84.00119518683059	89.39763473506439	87.2931787436541	95.15531036426341	92.89921633624621	0.08198290161194462	0.08169755601269842	14.662416330345877	18.54111599972748	14.317977432174303	18.105561490719992
0.5524929435729888	74.50441909796682	72.80335961649367	82.39337623948674	80.47690659205864	86.06382199980125	84.0484707090511	89.44693781102215	87.34132101515273	95.20631155630325	92.94901183079101	0.08195733593555374	0.08167209189155261	14.598196679753528	18.57113798766659	14.255266742324238	18.134878680582915
0.55582199148943	74.5504043139737	72.8482715574354	82.44098730739715	80.52340172671693	86.11231303943413	84.09582263398096	89.49632059491837	87.38954111879256	95.25739515164076	92.99888778150414	0.08193175910035438	0.08164661664539337	14.534167653227996	18.60109257149088	14.192742192164587	18.164130047089202
0.5591710985942444	74.59646314399657	72.89325539854103	82.48867493923188	80.56997163264711	86.16088214204156	84.14325078926768	89.54578290410456	87.43783887622757	95.30856095670269	93.04884399940262	0.08190617121629036	0.08162113038371518	14.47032920817037	18.630979264071357	14.130403740136899	18.19331511451128
0.5625403857541326	74.642595430059	72.93831098547146	82.53643896373119	80.61661614258465	86.20952912985983	84.19075500131639	89.59532455461287	87.4862141078235	95.35980877651635	93.09888029413707	0.08188057239297397	0.08159563321568314	14.406681297492469	18.660797577256744	14.068251340315328	18.222433406122946
0.565929974564078	74.68880101307157	72.98343816280018	82.58427920841164	80.66333508806986	86.25825382385027	84.23833509528707	89.64494536115323	87.53466663265495	95.41113841470646	93.14899647398893	0.0818549627396854	0.0815701252501312	14.343223869518624	18.690547021626116	14.006284942281127	18.25148444397928
0.569339987351735	74.73507973282862	73.02863677400984	82.63219549956267	80.71012829944439	86.30705604369544	84.28599089509095	89.69464513710952	87.58319626850167	95.46254967349132	93.19919234586645	0.08182934236537137	0.08154460659556155	14.279956868056615	18.720227106630773	13.944504491215412	18.280467749007585
0.5727705471818436	74.78143142800586	73.07390666149013	82.68018766224414	80.75699560584899	86.35593560779694	84.33372222338821	89.74442369453726	87.63180283184641	95.51404235368042	93.2494677153025	0.08180371137864559	0.08151907736014578	14.216880232592302	18.749837340688828	13.88290992806651	18.309382841145634
0.5762217778606706	74.82785593615752	73.11924766653489	82.72825552028338	80.80393683522057	86.40489233327227	84.38152890158511	89.7942808441605	87.68048613787165	95.56561625467118	93.29982238645128	0.08177806988778773	0.08149353765172071	14.15399389803315	18.779377230865066	13.821501189329865	18.33822923900516
0.5796938039404782	74.87435309371274	73.16465962933856	82.77639889627143	80.85095181428844	86.45392603595091	84.42941074982998	89.8442163953678	87.7292460004559	95.61727117444477	93.35025616208434	0.08175241800074284	0.08146798757779222	14.09129779495197	18.8088462830965	13.760278207244482	18.36700646008103
0.5831867507240184	74.9209227359735	73.21014238899421	82.8246176115609	80.89804036857237	86.50303653037236	84.47736758701137	89.89423015621013	87.77808223217156	95.66900690956402	93.40076884358854	0.08172675582512064	0.08144242724553143	14.028791849636036	18.838244002221472	13.699240909880245	18.395714020809464
0.5867007442690553	74.9675646971112	73.25569578349022	82.87291148626244	80.94520232237902	86.55222362978233	84.52539923075439	89.94432193339719	87.82699464428126	95.7208232551696	93.45136023096218	0.08170108346819531	0.08141685676177574	13.966475983977944	18.867569891768653	13.63838922101786	18.42435143635703
0.5902359113929144	75.01427881016365	73.30131964970732	82.92128033924165	80.99243749879905	86.60148714612976	84.57350549741773	89.99449153229423	87.87598304673493	95.77272000497663	93.50203012281195	0.08167540103690575	0.08139127623302851	13.90435011563568	18.89682345411711	13.577723060288918	18.452918220753418
0.5937923796770596	75.0610649070323	73.34701382341586	82.96972398811621	81.03974571970417	86.6508268900638	84.62168620209069	90.04473875691902	87.9250472481666	95.82469695127178	93.55277831634969	0.08164970863785363	0.08136568576545719	13.842414157990788	18.926004190387175	13.51724234316498	18.48141388680233
0.597370277471697	75.10792281847891	73.39277813927254	83.01824224925234	81.08712680574381	86.70024267093022	84.66994115858982	90.09506340993822	87.97418705589115	95.87675388490916	93.60360460738895	0.08162400637730478	0.08134008546489518	13.780668020268422	18.95511160054957	13.456946981046713	18.509837946183325
0.6009697339004076	75.154852374123	73.43861243081795	83.06683493776237	81.1345805763426	86.74973429676902	84.71827017945634	90.14546529266487	88.02340227590156	95.92889059530822	93.65450879034226	0.0815982943611868	0.0813144754368398	13.719111607468221	18.984145183247165	13.396836881207491	18.53818990927539
0.6045908788648067	75.20185340243792	73.48451653047282	83.11550186750048	81.18210684969642	86.79930157430995	84.76667307595203	90.19594420505399	88.07269271286481	95.98110687044868	93.70549065821687	0.08157257269509079	0.08128885578645194	13.657744820484368	19.013104435958667	13.336911946928012	18.566469285342464
0.6082338430492322	75.24892573074892	73.53049026953593	83.16424285106083	81.22970544277038	86.84894430897079	84.81514965805736	90.24649994570065	88.12205817011997	96.033402496869	93.7565500026127	0.08154684148426977	0.08126322661855755	13.596567556140144	19.041988854922238	13.277172077490832	18.594675582404307
0.611898757925461	75.29606918522889	73.57653347818017	83.21305769977316	81.27737617129462	86.89866230485272	84.86369973446705	90.29713231183537	88.17149844967362	96.08577725966134	93.80768661371772	0.08152110083363862	0.08123758803764457	13.535579707104262	19.070797934997245	13.217617168134893	18.622808307160085
0.6155857557574533	75.34328359089582	73.62264598544989	83.26194622370014	81.32511884976168	86.9484553647377	84.91232311258752	90.34784109932149	88.22101335219735	96.13823094246894	93.85890028030529	0.08149535084777439	0.08121194014786541	13.474781162083673	19.099531169904367	13.158247110235607	18.650866965184832
0.6192949696061266	75.39056877160957	73.66882761925788	83.31090823163402	81.37293329142331	86.99832329008512	84.96101959853354	90.39862610265163	88.27060267702431	96.19076332748253	93.91019078973069	0.08146959163091569	0.08118628305303509	13.41417180580902	19.128188052069163	13.09906179126483	18.678851060789384
0.6230265333341571	75.43792455006874	73.71507820638216	83.35994353109346	81.42081930828724	87.04826588102847	85.00978899712509	90.44948711494446	88.32026622214603	96.2433741954369	93.96155792792779	0.08144382328696236	0.08116061685663195	13.353751518980062	19.156768072567502	13.040061094785415	18.70676009698218
0.6267805816108112	75.485350747807	73.76139757246253	83.4090519283198	81.46877671111362	87.09828293637158	85.05863111188361	90.50042392794076	88.37000378420858	96.29606332560691	94.01300147940505	0.08141804591947539	0.08113494166179665	13.293520178403924	19.185270721209235	12.981244900542151	18.73459357550746
0.6305572499168048	75.53284718519045	73.80778554199797	83.45823322827418	81.51680530941229	87.14837425358576	85.10754574502926	90.5514363320006	88.41981515850983	96.34883049580458	94.06452122724284	0.08139225963167719	0.08110925757133253	13.233477657042386	19.21369548657458	12.922613084510886	18.762350996932582
0.634356674549194	75.58041368141409	73.85424193834311	83.50748723463413	81.5649049114392	87.19853962880626	85.15653269747735	90.60252411609974	88.46970013899586	96.4016754823753	94.11611695308954	0.08136646452645124	0.08108356468770607	13.173623823966409	19.242041855897696	12.864165518898517	18.7900318604934
0.6381789926262927	75.62805005449854	73.90076658370513	83.55681374979001	81.61307532419325	87.24877885682878	85.2055917688351	90.65368706782596	88.51965851825754	96.45459806019423	94.16778843715826	0.08134066070634167	0.08105786311304579	13.113958544396155	19.27030931502668	12.805902072135723	18.817635664086993
0.642024342092622	75.67575612128655	73.94735929914029	83.60621257484154	81.66131635341264	87.29909173110576	85.2547227573979	90.70492497337547	88.56969008752682	96.50759800266243	94.21953545822286	0.08131484827355395	0.08103215294914218	13.05448167978102	19.29849734851814	12.747822608967908	18.84516190434624
0.6458928617238878	75.72353169743997	73.99401990455097	83.65568350959462	81.70962780357196	87.34947804374332	85.30392546014637	90.75623761754976	88.61979463667384	96.56067508170365	94.27135779361492	0.08128902732995476	0.08100643429744957	12.995193087876032	19.326605439691775	12.689926990549793	18.87261007669258
0.6497846911319898	75.77137659743647	74.04074821868251	83.7052263525581	81.75800947787882	87.39993758549787	85.35319967274303	90.80762478375202	88.66997195420333	96.6138290677608	94.32325521922027	0.0812631979770705	0.08098070725908366	12.936092622680007	19.354633070430282	12.632215074336273	18.89997967513409
0.6536999707700591	75.81929063456572	74.08754405911941	83.75484090093963	81.80646117827	87.45047014577202	85.40254518952824	90.85908625398316	88.72022182725073	96.66705972979166	94.37522750947473	0.08123736031608983	0.08095497193482318	12.877180134495575	19.38257972129577	12.574686714197014	18.927270192398282
0.6576388419375281	75.86727362092645	74.13440724228255	83.80452695064291	81.85498270540869	87.50107551261169	85.45196180351756	90.91062180883887	88.77054404157924	96.72036683526588	94.42727443736135	0.08121151444786236	0.08092922842510891	12.81845547001285	19.410444871493382	12.517341760478303	18.95448111990663
0.661601446785229	75.91532536742275	74.18133758342552	83.85428429626371	81.90357385868059	87.55175347270207	85.50144930639763	90.96223122750538	88.82093838157596	96.77375015016077	94.47939577440613	0.08118566047289813	0.08090347683004455	12.759918472254867	19.438227998820366	12.460180059926643	18.981611947672718
0.6655879283205246	75.96344568376063	74.22833489663121	83.9041127310864	81.95223443619052	87.60250381136424	85.55100748852293	91.01391428775612	88.87140463024834	96.82720943895775	94.53159129067471	0.08115979849136919	0.08087771724939712	12.701568980735829	19.4659285797934	12.403201455868839	19.008662164476846
0.6695984304124688	76.0116343784449	74.27539899480885	83.95401204708082	82.00096423475935	87.65332631255181	85.60063613891249	91.0656707659484	88.92194256922097	96.88074446463895	94.5838607547688	0.08113392860310877	0.08085194978259597	12.643406831417451	19.493546089524898	12.346405788173797	19.035631257735076
0.6736330977969988	76.05989125877538	74.32252968969038	84.00398203489833	82.04976304992023	87.70422075884704	85.65033504524621	91.11750043701933	88.97255197873186	96.93435498868305	94.63620393382249	0.08110805090761194	0.08082617452873418	12.585431856694413	19.521080001664814	12.289792893221602	19.062518713435566
0.6776920760821589	76.10821613084322	74.36972679182668	84.05402248386807	82.09863067591489	87.75518693145705	85.70010399386098	91.16940307448199	89.02323263762841	96.9880407710613	94.68862059349806	0.08108216550403494	0.08080039158656746	12.527643885543512	19.548529788564338	12.233362604027207	19.089324016244063
0.6817755117533548	76.1566087995281	74.4169901105847	84.1041331819941	82.14756690569058	87.80622461021085	85.74994276974772	91.22137845042259	89.0739843233645	97.04180157023468	94.74111049798304	0.08105627249119692	0.08077460105451562	12.47004274349456	19.575894921148574	12.177114750271357	19.11604664950937
0.6858835521786408	76.20506906849378	74.46431945414375	84.15431391595085	82.1965715308963	87.85733357355483	85.7998511565474	91.27342633549567	89.12480681199646	97.09563714314888	94.79367340998608	0.08103037196757906	0.08074880303066193	12.412628252610375	19.603174868840142	12.121049158262394	19.142686095114186
0.6900163456140378	76.25359674018505	74.51171462949178	84.20456447108003	82.24564434187906	87.90851359854948	85.84982893654744	91.32554649892094	89.17569987817933	97.14954724523112	94.846309090733	0.0810044640313246	0.08072299761275417	12.355400231657768	19.63036909976654	12.065165651050847	19.169241833602428
0.6941740412088835	76.30219161582421	74.55917544242236	84.25488463138699	82.29478512768067	87.95976446086591	85.89987589067835	91.37773870847973	89.22666329516356	97.20353163038641	94.89901729996355	0.08097854878024101	0.08069718489820454	12.298358496045694	19.657477080632816	12.009464048423979	19.195713344171963
0.6983567890112157	76.35085349540725	74.60670169753087	84.30527417953685	82.34399367603403	88.0110859347818	85.94999179850991	91.43000273051074	89.2776968347911	97.25759005099343	94.95179779592729	0.08095262631179746	0.08067136498408924	12.241502857850719	19.68449827663062	11.953944166920337	19.222100104558194
0.702564739973187	76.39958217770025	74.6542931982109	84.35573289685087	82.39326977335935	88.06247779317773	86.00017643824752	91.48233832990654	89.32880026749166	97.31172225790061	95.00465033537982	0.08092669672312781	0.08064553796715022	12.184833125887963	19.711432151543704	11.898605819878867	19.248401591088623
0.7067980459565127	76.44837746023582	74.7019497466508	84.40626056330271	82.44261320476059	88.11393980753341	86.05042958672848	91.53474527010964	89.37997336227899	97.36592800042239	95.05757467357898	0.08090076011102923	0.08061970394379465	12.128349105734742	19.738278167726094	11.843448817517128	19.274617278748337
0.7110568597379514	76.49723913930924	74.74967114383031	84.45685695751466	82.49202375402214	88.16547174792393	86.10075101941862	91.58722331310865	89.43121588674758	97.42020702633508	95.11057056428129	0.08087481657196366	0.08059386301009634	12.072050599766953	19.76503578606571	11.788472966874906	19.30074664103813
0.7153413350148182	76.54616700997515	74.79745718951638	84.50752185675405	82.5415012036045	88.217073383016	86.15114051040801	91.63977221943463	89.48252760706798	97.47455908187322	95.16363775973747	0.08084886620205785	0.08056801526179365	12.015937407191814	19.791704466024385	11.733678071901522	19.326789150039986
0.7196516264105322	76.59516086604344	74.84530768226016	84.55825503692934	82.59104533464121	88.26874448006413	86.2015978324078	91.69239174815702	89.53390828798405	97.52898391172542	95.21677601068932	0.08082290909710353	0.08054216079429383	11.96000932406605	19.818283665565104	11.679063933514044	19.352744276464364
0.7239878894801961	76.64422050007579	74.89322241939304	84.60905627258629	82.64065592693485	88.32048480490668	86.25212275674619	91.74508165687982	89.58535769280851	97.58348125903034	95.2699850663653	0.08079694535255866	0.08051629970267	11.904266143335917	19.844772841159283	11.624630349560903	19.378611489504692
0.7283502807162107	76.69334570338172	74.94120119702303	84.65992533690422	82.69033275895336	88.37229412196214	86.3027150533647	91.79784170173768	89.63687558341934	97.6380508653728	95.32326467447686	0.08077097506354715	0.08049043208166315	11.84870765488995	19.871171447863162	11.570377114900111	19.404390256975603
0.7327389575539218	76.74253626601514	74.98924381003128	84.71086200169235	82.74007560782643	88.42417219422528	86.3533744908145	91.85067163739214	89.68846172025607	97.69269247077993	95.37661458121461	0.0807449983248593	0.08046455802568263	11.793333645560779	19.897478939183202	11.516304021419273	19.43008004519288
0.7371540783773028	76.79179197677009	75.03735005206795	84.76186603738546	82.78988424934138	88.47611878326299	86.40410083625237	91.90357121702733	89.7401158623156	97.74740581371664	95.43003453124402	0.0807190152309537	0.08043867762880681	11.738143899179704	19.923694767170673	11.462410858070143	19.45568031903531
0.74159580252467	76.84111262317745	75.08551971554904	84.81293721304068	82.83975845793995	88.52813364921087	86.45489385543729	91.95654019234654	89.79183776714889	97.80219063108223	95.48352426770198	0.08069302587595588	0.08041279098478371	11.683138196605796	19.94981838235981	11.40869741089773	19.48119054193012
0.746064290294433	76.89049799150074	75.13375259165218	84.86407529633303	82.88969800671396	88.58021655076875	86.50575331272614	92.00957831356774	89.84362719085647	97.85704665820573	95.53708353219238	0.08066703035366088	0.0803868981870307	11.628316315722259	19.975849233767804	11.355163463043937	19.506610175780224
0.7505597029508803	76.93994786673241	75.18204847031316	84.91528005355183	82.93970266740178	88.63236724519716	86.55667897107016	92.06268532941988	89.89548388808491	97.91197362884226	95.5907120647824	0.08064102875753168	0.08036099932863607	11.573678031554664	20.001786768949387	11.301808794867611	19.5319386810952
0.7550822027299987	76.98946203259018	75.23040714022224	84.96655124959689	82.98977221038471	88.68458548831332	86.60767059201119	92.11586098713906	89.9474076120231	97.96697127516885	95.64440960399854	0.08061502118070214	0.08033509450235886	11.519223116196372	20.027630433876766	11.248633183849961	19.557175516816642
0.7596319528453285	77.0390402715126	75.27882838881985	85.017888647974	83.03990640468241	88.7368710344868	86.65872793567722	92.16910503246385	89.99939811439764	98.02203932777988	95.6981758868222	0.08058900771597621	0.08030918380063153	11.464951338895844	20.053379672994197	11.19563640470551	19.58232014042369
0.7642091174938536	77.08868236465581	75.32731200229338	85.06929201079173	83.09010501794994	88.789223636636	86.7098507607792	92.22241720963203	90.05145514546963	98.07717751568369	95.75201064868625	0.08056298845582872	0.08028326731555704	11.410862466147591	20.07903392931985	11.142818229453042	19.60737200796575
0.7688138618619275	77.13838809188938	75.37585776557327	85.12076109875711	83.14036781647341	88.84164304622414	86.76103882460684	92.27579726137628	90.10357845403055	98.13238556629813	95.80591362347073	0.08053696349240656	0.08025734513891343	11.356956261606683	20.104592644242075	11.090178427335559	19.632330573916988
0.7734463521312342	77.18815723179215	75.42446546232877	85.17229567117153	83.19069456516604	88.8941290132548	86.81229188302454	92.32924492891992	90.15576778739793	98.18766320544614	95.8598845434986	0.08051093291752977	0.0802314173621519	11.3032324861706	20.130055257606728	11.037716764918514	19.65719529126727
0.7781067554847866	77.23798956164863	75.47313487496452	85.22389548592696	83.24108502756454	88.94668128626833	86.8636096904677	92.38275995197301	90.20802289141186	98.243010157352	95.91392313953206	0.08048489682269064	0.08020548407639871	11.24969089804108	20.155421207749896	10.985433006117091	19.681965611500345
0.7827952401129585	77.28788485744491	75.52186578461642	85.27556029950186	83.29153896582491	88.99929961233757	86.91499199993858	92.4363420687283	90.26034351043057	98.298426144637	95.96802914076814	0.08045885529905637	0.08017954537245525	11.196331252713208	20.18068993142515	10.93332691220894	19.70664098456109
0.7875119752195561	77.33784289386445	75.57065797114787	85.32728986695705	83.34205614071865	89.05198373706381	86.96643856300241	92.4899910158569	90.31272938732675	98.35391088831501	96.02220227483475	0.08043280843746899	0.08015360134080034	11.143153303013605	20.205860863807175	10.881398241861461	19.731220858848246
0.792257131027923	77.38786344428435	75.61951121314557	85.37908394193167	83.39263631162858	89.10473340457268	87.01794912978319	92.54370652850434	90.36518026348311	98.40946410778852	96.07644226778629	0.08040675632844665	0.0801276520715894	11.090156799155011	20.23093343853907	10.829646751217297	19.755704681316274
0.7970308787870847	77.43794628077137	75.66842528791636	85.43094227663943	83.44327923654556	89.15754835751025	87.0695234489604	92.59748834028652	90.41769587878915	98.46508552084451	96.1307488441004	0.08038069906218334	0.08010169765465572	11.037341488785387	20.255907087735977	10.77807219387978	19.78009189736258
0.8018333907779276	77.48809117407782	75.71739997148242	85.48286462186435	83.49398467206369	89.21042833703892	87.12116126776411	92.65133618328555	90.47027597163618	98.52077484365023	96.18512172667275	0.08035463672855106	0.0800757381795117	10.984707116911522	20.28078124181775	10.72667432086564	19.804381950722018
0.8066648403194178	77.53829789363718	75.7664350385775	85.53485072695615	83.54475237337645	89.26337308283269	87.17286233197119	92.70524978804507	90.52292027891359	98.57653179074825	96.23956063681321	0.08032856941710105	0.0800497737353503	10.932253426064563	20.305555329727213	10.67545288081783	19.828574283761554
0.8115254017748545	77.58856620756089	75.81553026264372	85.58690033982737	83.59558209427357	89.3163823330742	87.22462638590206	92.75922888356713	90.57562853600537	98.63235607505356	96.29406529424257	0.08030249721706233	0.08002380441104386	10.879980156249076	20.33022877878102	10.624407619887279	19.852668337200157
0.8164152505581643	77.63889588263308	75.86468541582633	85.6390132069478	83.6464735871356	89.36945582444919	87.27645317241523	92.81327319730674	90.62840047678488	98.6882474078477	96.34863541708678	0.08027642021734516	0.07999783029514763	10.827887044939416	20.354801014600525	10.573538281738365	19.876663550112426
0.8213345631402307	77.68928668430738	75.91390026897055	85.69118907334122	83.69742660293083	89.42259329214325	87.32834243290422	92.86738245516844	90.6812358336115	98.74420549877554	96.40327072187392	0.08025033850654077	0.07997185147589898	10.775973827299822	20.379271461453754	10.522844607801744	19.900559360263287
0.8262835170552626	77.73973837670292	75.96317459161787	85.74342768258164	83.74844089121153	89.47579446983792	87.38029390729385	92.92155638150254	90.73413433732698	98.80023005584125	96.4579709235303	0.08022425217292294	0.07994586804121902	10.724240235949765	20.403639541804296	10.472326337017876	19.92435520363506
0.8312622909072027	77.79025072259911	76.01250815200066	85.79572877678774	83.79951620010847	89.52905908970519	87.43230733403453	92.9757946990994	90.78709571724973	98.85632078540263	96.51273573537458	0.08019816130444825	0.07991988007871342	10.672686001145848	20.427904676496837	10.421983206031655	19.948050514674833
0.8362710643761712	77.84082348343271	76.06190071703978	85.84809209662009	83.8506522763286	89.58238688240462	87.48438245010011	93.03009712918664	90.84011970117257	98.91247739216804	96.56756486911561	0.08017206598875753	0.07989388767567356	10.621310850849113	20.45206628489541	10.371814949217878	19.971644726341765
0.8413100182249524	77.89145641929306	76.11135205233914	85.90051738127623	83.9018488651495	89.63577757707849	87.53651899098217	93.08446339142424	90.89320601535701	98.96869957919168	96.62245803484662	0.08014596631317752	0.07986789091907734	10.570114510644999	20.476123784683296	10.321821298635768	19.99513726992518
0.8463793343055166	77.942149288918	76.16086192218258	85.95300436848676	83.95310571041625	89.68923090134776	87.58871669068702	93.13889320390041	90.94635438453021	99.02498704786909	96.67741494104186	0.08011986236472084	0.07984188989559111	10.51909670383975	20.500076591921243	10.272001984149028	20.01852757521192
0.8514791955655843	77.99290184968979	76.21043008952932	86.00555279451096	84.00442255453684	89.74274658130774	87.64097528173089	93.19338628312725	90.99956453188014	99.08133949793312	96.73243529455208	0.08009375423008755	0.07981588469156915	10.468257151418584	20.523924120956508	10.222356733327615	20.041815070257144
0.8566097860552276	78.04371385763046	76.2600563160097	86.05816239413234	84.05579913847794	89.79632434152353	87.6932944951357	93.2479423440362	91.0528361790514	99.1377566274488	96.78751880059988	0.08006764199566657	0.07978987539305621	10.417595572191203	20.547665784608398	10.172885271616906	20.064999181642634
0.861771290933513	78.09458506739836	76.30974036192157	86.11083290065501	84.1072352017612	89.84996390502651	87.74567406042559	93.30256109997441	91.10616904614152	99.1942381328101	96.84266516277627	0.08004152574753644	0.0797638620857883	10.36711168275906	20.57130099411006	10.123587322328603	20.088079334414942
0.8669638964751838	78.14551523228347	76.359481986226	86.16356404589915	84.158730482459	89.90366499330959	87.79811370562234	93.35724226270007	91.1595628516965	99.2507837087349	96.8978740830359	0.08001540557146647	0.0797378448551929	10.316805197493522	20.59482915892295	10.074462606571615	20.111054951841652
0.8721877900773816	78.19650410420299	76.40928094654268	86.21635556019638	84.2102847171898	89.9574273263227	87.85061315724079	93.41198554237778	91.21301731270627	99.30739304826038	96.95314526169243	0.07998928155291816	0.0797118237863921	10.266675828659572	20.618249686951458	10.025510843399388	20.133925455716962
0.877443160266411	78.24755143369775	76.45913699914666	86.26920717238627	84.26189764111484	90.01125062246929	87.90317214028563	93.46679064757502	91.26653214460121	99.36406584273944	97.00847839741532	0.07996315377704612	0.0796857989642012	10.216723286368506	20.64156198442288	9.97673174978263	20.156690266194346
0.8827301967045416	78.29865696992704	76.50904989896313	86.32211860981111	84.31356898793294	90.06513459860093	87.95579037824601	93.5216572852568	91.32010706124696	99.42080178183521	97.06387318722409	0.07993702232869941	0.07965977047313234	10.166947278608859	20.66476545583282	9.928125040600207	20.179348801710148
0.8880490901968541	78.34982046066493	76.55901939956395	86.37508959831226	84.36529848987698	90.11907897001377	88.00846759309212	93.57658516078203	91.37374177494083	99.47760055351733	97.11932932648504	0.07991088729242339	0.07963373839739425	10.117347511361004	20.687859504163498	9.879690428773756	20.20190047923461
0.8934000326981257	78.40104165229599	76.60904525316334	86.42811986222578	84.41708587770961	90.17308345044414	88.06120350527084	93.63157397789904	91.4274359964075	99.53446184405759	97.17484650890664	0.07988474875245904	0.07960770282089419	10.067923688542578	20.71084353066908	9.83142762521311	20.2243447140645
0.8987832173197573	78.45232028981067	76.65912721061355	86.4812091243779	84.46893088071887	90.22714775206394	88.11399783370136	93.68662343874107	91.48118943479456	99.59138533802505	97.23042442653514	0.07985860679274707	0.07958166382723898	10.018675512032132	20.733716934908443	9.783336338843583	20.246680919834034
0.904198838336744	78.50365611680117	76.70926502140061	86.5343571060808	84.52083322671407	90.28127158547642	88.16685029577094	93.74173324382188	91.53500179766829	99.64837071828187	97.28606276975023	0.07983246149692615	0.07955562149973568	9.969602681774631	20.75647911485794	9.735416276683281	20.268908508613094
0.9096470911946843	78.5550488754573	76.75945843364048	86.58756352712851	84.5727926420217	90.33545465971214	88.21976060733097	93.79690309203187	91.58887279100966	99.70541766597907	97.34176122726099	0.07980631294833772	0.0795295759213944	9.920704895703238	20.779129466722225	9.687667143795807	20.291026890761714
0.915128172516836	78.60649830656153	76.80970719407405	86.64082810579185	84.62480885148057	90.38969668222374	88.27272848269195	93.85213268063262	91.64280211920932	99.76252586055134	97.39751948610075	0.0797801612300239	0.07950352717492817	9.871981849847543	20.801667385094333	9.640088643399395	20.31303547506468
0.9206422801112097	78.65800414948546	76.86001104806387	86.69415055881515	84.67688157843855	90.44399735888278	88.32575363462036	93.9074217052538	91.69678948506437	99.81969497971357	97.45333723162392	0.07975400642473048	0.07947747534275529	9.82343323833993	20.824092262879276	9.592680476837813	20.334933668666054
0.9261896129777101	78.7095661421846	76.91036973958893	86.7475306014107	84.7290105447473	90.49835639397412	88.37883577433313	93.96276985988753	91.7508345897729	99.87692469945539	97.50921414750037	0.07972784861490875	0.07945142050699955	9.775058753415578	20.846403491286765	9.545442343606737	20.35672087700732
0.931770371315315	78.76118402119482	76.96078301124115	86.80096794725546	84.78119547075876	90.55277349019262	88.43197461149441	94.01817683688509	91.80493713293069	99.93421469403758	97.56514991571206	0.07970168788271621	0.07942536274949334	9.726858085475214	20.86860045983849	9.498373941431055	20.37839650397291
0.9373847565293029	78.81285752162708	77.01125060422058	86.85446230848565	84.83343607532038	90.6072483486377	88.48516985421058	94.07364232695132	91.85909681252613	99.99156463598665	97.62114421654802	0.07967552431001737	0.07939930215177676	9.678830923097848	20.890682556397223	9.451474966221213	20.399959951730125
0.9430329712385201	78.86458637716414	77.06177225833137	86.90801339569353	84.88573207577109	90.66178066881012	88.53842120902632	94.12916601914159	91.91331332493648	100.04897419609155	97.67719672860031	0.07964935797838699	0.07937323879510227	9.630976953077152	20.91264916716318	9.404745112165074	20.42141062085284
0.9487152192826929	78.91637032005498	77.11234771197752	86.96162091792179	84.93808318793702	90.71637014860643	88.59172838092022	94.184747600856	91.96758636492316	100.10644304339792	97.73330712875955	0.07962318896910987	0.07934717276043196	9.583295860389626	20.934499676510313	9.358184071697906	20.44274791022326
0.9544317057297852	78.96820908111111	77.16297670215826	87.01528458265996	84.99048912612696	90.77101648431517	88.64509107330029	94.24038675783572	92.02191562562754	100.16397084520435	97.78947509221045	0.07959701736318255	0.07932110412844319	9.535787328324659	20.956233467277343	9.311791535549673	20.46397121705013
0.9601826368833979	79.02010238970213	77.213658964464	87.0690040958398	85.04294960312825	90.82571937061248	88.69850898799986	94.29608317415855	92.07630079856659	100.22155726705785	97.8457002924274	0.07957084324131587	0.07929503297952724	9.488451038447238	20.977849920567678	9.265567192805975	20.48507993697058
0.9659682202902156	79.07204997375104	77.2643942330721	87.12277916183083	85.09546433020256	90.88047850055752	88.7519818252733	94.35183653223427	92.13074157362871	100.27920197274916	97.90198240117043	0.07954466668393577	0.07926895939379196	9.441286670577028	20.999348415669374	9.21951073085529	20.50607346383913
0.9717886647474951	79.12405155972958	77.3151822407418	87.17660948343554	85.14803301708099	90.9352935655876	88.80550928379114	94.40764651279976	92.18523763906872	100.33690462430785	97.9583210884799	0.07951848777118413	0.07924288345106269	9.394293902912978	21.020728330284328	9.173621835483573	20.526951189945976
0.9776441803106027	79.17610687265449	77.36602271881108	87.23049476188577	85.20065537196066	90.99016425551467	88.85909106063669	94.4635127949155	92.23978868150462	100.39466488199878	98.01471602267341	0.07949230658292127	0.07921680523088528	9.347472412043317	21.041989040444605	9.127900190910623	20.54771250594422
0.9835349783005937	79.22821563608261	77.41691539719136	87.28443469683772	85.25333110149977	91.0450902585203	88.91272685130095	94.51943505596061	92.29439438591238	100.45248240431687	98.07116687034038	0.07946612319872809	0.07919072481252545	9.300821872869165	21.063129920356005	9.082345479699143	20.56835680068616
0.9894612713118381	79.28037757210608	77.46786000436323	87.33842898636729	85.30605991081308	91.10007126115094	88.96641634967823	94.57541297162787	92.34905443562157	100.51035684798248	98.12767329633775	0.07943993769790547	0.07916464227497194	9.25434195872458	21.084150342536304	9.036957382901164	20.588883461419755
0.9954232732196957	79.33259240134842	77.51885626737246	87.39247732696609	85.35884150346799	91.15510694831404	89.02015924806226	94.63144621592005	92.40376851231134	100.56828786793723	98.18423496378587	0.0794137501594786	0.07913855769693773	9.20803234143932	21.105049677928037	8.991735580080785	20.609291873828624
1.0014211991882311	79.38485984296013	77.56990391182556	87.44657941353715	85.41167558148035	91.21019700327363	89.07395523714185	94.68753446114545	92.45853629600637	100.62627511733984	98.24085153406438	0.07938756066219668	0.07911247115686221	9.161892691215144	21.1258272955929	8.946679749217765	20.629581421751936
1.0074552656779823	79.43717961461321	77.62100266188473	87.50073493938942	85.46456184530916	91.26534110764493	89.12780400599557	94.74367737791226	92.5133574650712	100.68431824756027	98.29752266680647	0.07936136928453483	0.07908638273291087	9.115922676793161	21.146482562980964	8.901789566875777	20.649751487486355
1.013525690453769	79.4895514324982	77.67215224026477	87.55494359623484	85.51749999385365	91.32053894139132	89.18170524208908	94.79987463512593	92.5682316962077	100.74241690817713	98.3542480198965	0.07933517610469673	0.07906029250297943	9.070121965412	21.167014845799713	8.857064708136932	20.669801451596868
1.0196326925925556	79.54197501131797	77.72335236822704	87.60920507418219	85.57048972444721	91.37579018281832	89.2356586312688	94.85612589998269	92.62315866444877	100.8005707469711	98.4110272494633	0.07930898120061525	0.079034200544694	9.024490222835993	21.18742350802495	8.812504846646334	20.689730692967714
1.0257764924913542	79.5944500642848	77.77460276557662	87.6635190617342	85.62353073285475	91.43109450857055	89.28966385775936	94.91243083796687	92.67813804315571	100.85877940992218	98.46786000987785	0.07928278464995475	0.07900810693541337	8.979027113408847	21.20770791198811	8.768109654669388	20.70953858887151
1.0319573118751795	79.64697630311463	77.82590315065671	87.71788524578186	85.67662271326688	91.48645159362616	89.34372060415787	94.96878911284506	92.7331695040125	100.91704254120388	98.52474595374727	0.07925658653011272	0.07898201175223071	8.933732300022712	21.227867418179812	8.7238788030445	20.729224514805537
1.0381753738050519	79.69955343802313	77.87725324034487	87.7723033116005	85.7297653582964	91.54186111129285	89.3978285514302	95.02520038666232	92.78825271702208	100.97535978317939	98.58168473191127	0.07923038691822148	0.07895591507197462	8.888605444204586	21.24790138548269	8.679811961282212	20.74878784465909
1.0444309026860459	79.75218117772114	77.92865275004839	87.8267729428453	85.78295835897363	91.59732273320338	89.45198737890654	95.08166431973756	92.84338735050187	101.03373077639681	98.63867599343749	0.07920418589114955	0.07892981697121179	8.843646206084486	21.267809170971304	8.635908797527918	20.768227950600703
1.05072412427539	79.80485922940977	77.98010139369958	87.88129382154636	85.8362014047418	91.65283612931074	89.50619676427667	95.13818057065865	92.89857307107911	101.09215515958441	98.69571938561674	0.079177983525504	0.07890371752624861	8.798854244488211	21.287590130104945	8.592168978651898	20.78754420319092
1.057055265690613	79.85758729877662	78.03159888375222	87.9358656281052	85.88949418345345	91.7084009678845	89.56045638358643	95.19474879627899	92.95380954368723	101.15063256964699	98.7528145539596	0.07915177989763207	0.07887761681313228	8.754229216899148	21.30724361659668	8.54859217021658	20.80673597128407
1.0634245554177415	79.91036508999028	78.08314493117601	87.99048804128904	85.94283638136505	91.76401691550525	89.61476591123227	95.25136865171173	93.00909643156044	101.2091626416602	98.80996114219073	0.07912557508362329	0.07885151490765319	8.709770779462815	21.326768982315116	8.505178036473808	20.825802621955518
1.0698322233195456	79.96319230569635	78.1347392454527	88.045160738227	85.99622768313313	91.81968363706072	89.66912501995748	95.30803979032596	93.06443339622999	101.2677450088666	98.86715879224518	0.07909936915931048	0.0788254118853474	8.665478587094185	21.34616557755362	8.461926240474895	20.84474352071993
1.0762785006438331	80.01606864701283	78.18638153457172	88.09988339440557	86.04966777180991	91.87540079574127	89.72353338084773	95.36476186374226	93.11982009751969	101.32637930267113	98.9244071442639	0.07907316220027248	0.07879930782149704	8.621352293441305	21.36543275081567	8.418836444034241	20.863558031367575
1.0827636200317978	80.06899381352532	78.23807150502537	88.15465568366388	86.1031563288387	91.93116805303521	89.77799066332658	95.4215345218279	93.17525619354136	101.38506515263653	98.98170583658911	0.07904695428183559	0.07877320279113295	8.577391550919856	21.384569848920364	8.375908307762074	20.882245516018884
1.089287815526412	80.12196750328282	78.28980886180472	88.20947727818947	86.15669303404972	91.98698506872454	89.83249653515126	95.47835741269263	93.23074134069068	101.4438021864789	99.03905450576028	0.0790207454790751	0.0787470968690367	8.533596010743167	21.40357621696603	8.333141491096285	20.90080533512446
1.0958513225808764	80.17498941279283	78.34159330839492	88.2643478485136	86.21027756565559	92.04285150088029	89.88705066240817	95.53523018268413	93.28627519364267	101.5025900300631	99.09645278650932	0.0789945358668185	0.07872099012974229	8.48996532291494	21.422451198261115	8.29053565229151	20.919236847388675
1.1024543780671139	80.22805923701677	78.39342454677069	88.31926706350659	86.26390960024675	92.09876700585795	89.94165270950836	95.59215247638325	93.34185740534716	101.56142830739807	99.15390031175632	0.07896832551964642	0.07869488264753832	8.446499136306556	21.44119413448425	8.248090448495532	20.937539409926103
1.1090972202843215	80.28117666936579	78.44530227739213	88.37423459037389	86.31758881278753	92.15473123829338	89.99630233918354	95.64912393660002	93.39748762702484	101.62031664063286	99.2113967126053	0.07894211451189358	0.07866877449646939	8.403197098642522	21.459804365578748	8.205805535735635	20.955712378156022
1.115780088967567	80.33434140169578	78.49722619920004	88.42925009465098	86.37131487661136	92.21074385109792	90.0509992124814	95.70614420436887	93.45316550816253	101.67925465005162	99.26894161833975	0.07891590291765381	0.07864266575033842	8.360058856494106	21.478281229694403	8.163680568918608	20.973755105736927
1.1225032252964444	80.38755312430285	78.54919600961125	88.484313240199	86.42508746341633	92.26680449545388	90.1057429887611	95.76321291894394	93.50889069650874	101.73824195406915	99.32653465641789	0.07888969081077883	0.07861655648270915	8.317084055370287	21.496624063340278	8.121715201908046	20.99166694474843
1.1292668719037753	80.44081152591899	78.6012114045147	88.5394236892006	86.47890624326122	92.32291282081057	90.16053332568941	95.82032971779516	93.56466283806976	101.79727816922684	99.38417545246897	0.07886347826488165	0.07859044676690706	8.274272339692288	21.514832201293757	8.079909087507986	21.00944724556757
1.1360712728843656	80.49411629370712	78.65327207826631	88.59458110215492	86.53277088456063	92.37906847487916	90.21536987923578	95.8774942366033	93.62048157710475	101.85636291018763	99.44186363028822	0.07883726535333961	0.07856433667602186	8.231623352819042	21.53290497658236	8.038261877478362	21.027095356828795
1.1429166738038161	80.54746711325684	78.70537772368505	88.64978513787351	86.58668105408086	92.43527110362872	90.2702523036683	95.93470610925571	93.67634655612177	101.91549578973188	99.49959881183288	0.07881105214929394	0.0785382262829104	8.18913673708721	21.550841720567405	7.996773222587763	21.04461062559494
1.1498033217073829	80.6008636685796	78.75752803204803	88.70503545347557	86.64063641693546	92.49152035128144	90.32518025154921	95.99196496784187	93.73225741587324	101.97467641875286	99.55738061721776	0.07878483872565442	0.07851211566019696	8.146812133826643	21.568641762904008	7.9554427726188806	21.061992397219
1.1567314651288954	80.65430564210443	78.80972269308646	88.76033170438387	86.69463663658097	92.54781586030856	90.3801533737308	96.0492704426491	93.7882137953518	102.03390440625246	99.61520866471096	0.07875862515509967	0.07848600488027709	8.104649183347647	21.58630443146467	7.914270176374885	21.07924001538413
1.1637013540997225	80.70779271467266	78.86196139498072	88.81567354431941	86.74868137481222	92.60415727142511	90.43517131935059	96.10662216215741	93.84421533178566	102.09317935933599	99.67308257072926	0.07873241151007988	0.07845989401531875	8.062647525013745	21.603829052466608	7.873255081699426	21.09635282206
1.1707132401577995	80.76132456553435	78.91424382435616	88.87106062529806	86.80277029175825	92.6605442235866	90.49023373582732	96.16401975303619	93.90026166063447	102.15250088320894	99.73100194983405	0.07870619786281935	0.07843378313726411	8.020806797243495	21.6212149504463	7.832397135526662	21.113330157593737
1.177767376356704	80.81490087234269	78.96656966627843	88.9264925976251	86.85690304587773	92.71697635398347	90.54534026885644	96.2214628401387	93.9563524155849	102.21186858117143	99.78896641472681	0.07867998428531778	0.07840767231783288	7.979126637496847	21.638461448168528	7.7916959838812545	21.130171360673558
1.1848640172747877	80.86852131115012	79.01893860424934	88.98196910989135	86.91107929395484	92.77345329803738	90.60049056240601	96.27895104649836	94.01248722854649	102.27128205461447	99.84697557624504	0.0786537708493533	0.07838156162852306	7.937606682351543	21.655567866728234	7.7511512718965605	21.14687576832148
1.1920034190243662	80.92218555640332	79.07135032020186	89.03748980896836	86.96529869109453	92.82997468939634	90.65568425871201	96.33648399332392	94.0686657296471	102.3307409030152	99.90502904335762	0.07862755762648403	0.07835545114061536	7.896246567464004	21.672533525481413	7.710762643810085	21.163442715820565
1.1991858392609598	80.97589328093869	79.1238044944959	89.0930543400039	87.0195608907183	92.88654015993036	90.71092099827408	96.39406129999503	94.12488754722841	102.3902447239324	99.96312642316049	0.07860134468805045	0.07832934092517158	7.855045927665742	21.68935774217607	7.6705297430635255	21.179871536933206
1.2064115371925936	81.0296441559782	79.17630080591421	89.14866234641815	87.0738655445603	92.94314933972753	90.76620041985176	96.45168258405847	94.18115230784258	102.4497931130029	100.02126732087315	0.07857513210517743	0.07830323105304095	7.814004396922428	21.7060398328249	7.630452212244563	21.1961615637083
1.2136807735891502	81.08343785112412	79.22883893165722	89.20431346989828	87.12821230266226	92.99980185708877	90.82152216045931	96.50934746122293	94.23745963624677	102.50938566393606	100.07945133983326	0.07854891994877765	0.07827712159485956	7.773121608330257	21.722579111643427	7.59052969309414	21.21231212643397
1.2209938107917835	81.13727403435472	79.2814185473388	89.26000735039447	87.1826008133693	93.05649733852378	90.87688585536178	96.56705554535485	94.2938091553993	102.56902196850987	100.1376780814928	0.07852270828955198	0.07825101262105398	7.732397194228724	21.738974891311955	7.550761826620146	21.228322553921316
1.2283509127223842	81.19115237202003	79.33403932698221	89.31574362611582	87.23703072332619	93.11323540874706	90.93229113807112	96.62480644847457	94.35020048645592	102.62870161656716	100.19594714541435	0.07849649719799277	0.07822490420184325	7.691830786147875	21.755226482753642	7.511148253030115	21.244192173249758
1.2357523448931043	81.24507252883669	79.386700943015	89.37152193352514	87.29150167747216	93.17001569067277	90.98773764034114	96.68259978075123	94.40663324876463	102.68842419601022	100.254258129266	0.07847028674438657	0.07819879640724083	7.651422014837408	21.771333195203624	7.4716886117703325	21.259920309832523
1.2431983744159416	81.29903416788376	79.43940306626499	89.42734190733516	87.34601331903721	93.2268378054109	91.04322499216379	96.74043515049891	94.46310705986212	102.7481892927973	100.31261062881771	0.07844407699881564	0.07817268930705708	7.611170510303964	21.787294336227205	7.432382541566767	21.275506287496682
1.2506892700123766	81.35303695059801	79.49214536595552	89.48320318050374	87.40056528953748	93.28370137226261	91.0987528217646	96.79831216417203	94.51962153546914	102.80799649093785	100.37100423793676	0.07841786803116071	0.07814658297090134	7.571075901810218	21.803109211708943	7.3932296804177895	21.290949428374006
1.2582253020230734	81.40708053676936	79.54492750970115	89.53910538422959	87.45515722877091	93.34060600871592	91.15432075559849	96.85623042636114	94.5761762894864	102.86784537248829	100.42943854858363	0.07839165991110338	0.07812047746818547	7.531137817903982	21.818777125827182	7.354229665631465	21.30624905302102
1.2658067424176331	81.4611645845361	79.5977491635032	89.59504814794768	87.50978877481317	93.3975513304413	91.20992841834558	96.91418953978834	94.63277093399041	102.92773551754766	100.48791315080798	0.07836545270812804	0.07809437286812466	7.491355886450037	21.83429738115956	7.315382133825551	21.321404480313504
1.2734338648044117	81.51528875038092	79.65060999174514	89.65103109932527	87.56445956401305	93.45453695128757	91.26557543290676	96.97218910530346	94.68940507922903	102.98766650425367	100.54642763274407	0.07833924649152439	0.07806826923974021	7.451729734632863	21.84966927860296	7.276686720966609	21.33641502753744
1.2811069444403917	81.56945268912574	79.70350965718839	89.70705386425702	87.6191692309885	93.51156248327727	91.32126142039972	97.03022872187938	94.74607833361772	103.04763790877807	100.60498158060715	0.07831304133039131	0.07804216665186334	7.412258988954818	21.86489211731532	7.238143062362724	21.351280010323535
1.2888262582411194	81.62365605392733	79.75644782096758	89.7631160668608	87.67391740862195	93.56862753660234	91.37698600015436	97.08830798660763	94.80279030373468	103.10764930532233	100.66357457868861	0.07828683729363613	0.07801606517313553	7.372943275301623	21.879965194908436	7.199750792710802	21.365998742738157
1.296592084790695	81.67789849627306	79.8094241425865	89.81921732947353	87.72870372805657	93.62573171962016	91.43274878970911	97.1464264946947	94.85954059431748	103.16770026611401	100.72220620935273	0.07826063444998077	0.07798996487201196	7.333782218935994	21.8948878072988	7.161509546100206	21.380570537210588
1.3044047043518285	81.73217966597595	79.8624382799133	89.87535727264645	87.78352781869158	93.68287463884886	91.48854940480625	97.20458383945714	94.91632880825831	103.22779036140183	100.78087605303179	0.07823443286796167	0.07796386581676437	7.294775444484003	21.9096592486967	7.123418956000933	21.394994704503915
1.312264398875954	81.7864992111703	79.91548988917609	89.93153551514087	87.83838930817791	93.74005589896295	91.5443874593877	97.2627796123175	94.97315454659983	103.28791915945173	100.8395836882221	0.07820823261593278	0.07793776807548307	7.2559225760023764	21.924278811722616	7.085478655322731	21.40927055382781
1.320171452013404	81.84085677830716	79.9685786249588	89.98775167392395	87.89328782241441	93.79727510278951	91.60026256559124	97.32101340280032	95.03001740853145	103.34808622654283	100.89832869148033	0.07818203376206902	0.07791167171607963	7.217223237000326	21.938745787418156	7.047688276440567	21.423397392842162
1.3281261491236485	81.89525201215	80.02170414019658	90.04400536416448	87.9482229855434	93.85453185130372	91.6561743337462	97.37928479852788	95.08691699138498	103.40829112696336	100.95711063741919	0.07815583637436797	0.07788557680628881	7.178677050389524	21.953059465060505	7.010047451150058	21.437374527511565
1.3361287772855897	81.94968455576962	80.07486608617121	90.10029619922788	88.00319441994611	93.91182574362414	91.7121223723688	97.43759338521541	95.14385289063021	103.46853342300571	101.01592909870297	0.07812964052065262	0.07785948341367196	7.140283638564142	21.967219132377068	6.972555810741142	21.451201262250834
1.3441796253079266	82.00415405054046	80.12806411250719	90.15662379067294	88.05820174623919	93.9691563770093	91.76810628815896	97.4959387466679	95.20082469987155	103.52881267496358	101.07478364604442	0.0781034462685739	0.07783339160561911	7.102042623402667	21.981224075483624	6.935212985998078	21.464876899935916
1.352278983739575	82.05866013613523	80.1812978671667	90.21298774824646	88.11324458326972	94.02652334685268	91.82412568599518	97.55432046477493	95.25783201084315	103.58912844112659	101.1336738481997	0.07807725368561341	0.07780730144935215	7.063953626282455	21.995073578862502	6.898018607210361	21.47840074180567
1.3604271448801535	82.1132024505213	80.23456699644592	90.26938767987997	88.1683225481118	94.08392624667933	91.88018016893137	97.61273811950747	95.3148744134056	103.64948027777739	101.19259927196545	0.07805106283908599	0.07778121301192613	7.026016268094281	22.00876692539532	6.860972304202733	21.49177208758556
1.3686244027905345	82.16778062995544	80.28787114497005	90.32582319168455	88.22343525606172	94.1413646681408	91.93626933819196	97.67119128891287	95.3719514955413	103.7098677391865	101.25155948217387	0.07802487379614252	0.0777551263602335	6.9882301692441615	22.02230339631933	6.824073706317904	21.504990235356672
1.3768710533034536	82.22239430897979	80.3412099556893	90.38229388794718	88.27858232063417	94.19883820101161	91.99239279316825	97.72967954911131	95.42906284335068	103.770290377609	101.31055404168929	0.0779986866237722	0.07772904156100538	6.950594949696097	22.035682271296537	6.787322442470213	21.518054481683066
1.3851673940341884	82.27704312041718	80.39458306987427	90.43879937112611	88.33376335355793	94.25634643318466	92.04855013141419	97.78820247429137	95.48620804104819	103.8307477432801	101.3695825114041	0.07797250138880588	0.07770295868081559	6.913110228974801	22.048902828410064	6.750718141149264	21.530964121586294
1.3935137243912972	82.3317266953669	80.44799012711195	90.49533924184703	88.3889779647719	94.31388895066748	92.10474094864246	97.8467596367063	95.54338667095837	103.89123938441142	101.4286444502349	0.07794631815791786	0.07767687778608233	6.875775626194809	22.061964344164153	6.714260430430841	21.543718448512664
1.4019103455874267	82.3864446632	80.50143076530097	90.55191309889848	88.44422576242084	94.37146533757777	92.16096483872029	97.90535060666959	95.60059831351174	103.95176484718684	101.4877394151185	0.07792013699762951	0.0776507989430709	6.83859076004137	22.074866093418677	6.677948937982364	21.556316754358704
1.410357560650181	82.44119665155493	80.55490462064749	90.60852053922773	88.4995063528512	94.42907517613936	92.21722139366545	97.96397495255101	95.6578425472408	104.01232367575842	101.54686696100804	0.07789395797431135	0.07762472221789717	6.801555248849581	22.087607349603786	6.641783291131105	21.56875832959122
1.4188556744330574	82.49598228633357	80.60841132766129	90.66516115793715	88.55481934060768	94.48671804667866	92.27351020364284	98.02263224077323	95.71511894877685	104.07291541224318	101.6060266408697	0.07786778115418636	0.07759864767652991	6.764668710545266	22.10018738443614	6.605763116796879	21.58104246300354
1.4274049936264492	82.55080119169575	80.66195051915034	90.72183454827885	88.61016432842791	94.54439352761935	92.3298308569592	98.08132203580651	95.77242709284457	104.13353959671787	101.66521800567773	0.07784160660333311	0.07757257538479298	6.727930762694996	22.112605468093534	6.569888041550257	21.593168441890157
1.4360058267687137	82.60565299005597	80.71552182621768	90.77854030165176	88.66554091723964	94.60210119547963	92.38618294006054	98.14004390016588	95.82976655225964	104.19419576721631	101.72444060441181	0.07781543438768644	0.07754650540836933	6.691341022560664	22.1248608693204	6.534157691666223	21.605135552155843
1.4446584842573071	82.66053730207844	80.76912487825658	90.83527800759691	88.72094870615608	94.65984062486753	92.44256603752743	98.19879739440682	95.8871368979242	104.25488345972514	101.7836939840527	0.07778926457304308	0.07752043781280338	6.6548991070349075	22.136952855180425	6.498571693054146	21.616943078039185
1.453363278359986	82.71545374667261	80.82275930294607	90.89204725379311	88.77638729247177	94.71761138847678	92.49897973207105	98.25758207712103	95.9445376988227	104.31560220817954	101.84297768957835	0.0777630972250637	0.07749437266350308	6.618604632712959	22.148880691245722	6.463129671349634	21.628590302374505
1.4621205232260774	82.77040194098905	80.87642472624728	90.94884762605328	88.83185627165912	94.77541305708318	92.55542360452989	98.31639750493277	96.00196852201894	104.37635154445992	101.9022912639608	0.07773693240927386	0.07746831002574438	6.582457215909017	22.160643641633214	6.427831251892712	21.640076506530022
1.470930534897817	82.82538150041533	80.9301207723987	91.00567870832046	88.88735523736398	94.83324519954067	92.61189723386522	98.37524323249535	96.05942893265153	104.43713099838835	101.96163424816196	0.07771077019106994	0.07744224996467249	6.546456472638965	22.17224096886639	6.392676059732366	21.651400970291434
1.4797936313217521	82.88039203857099	80.98384706391201	91.06254008266312	88.94288378140173	94.89110738277687	92.66840019715752	98.43411881248643	96.11691849393026	104.49794009772407	102.02100618112996	0.07768461063571996	0.07741619254530498	6.510602018634927	22.183671933908045	6.357663719659286	21.662562971996522
1.48871013236022	82.93543316730361	81.03760322156789	91.11943132927149	88.9984414937533	94.94899917178944	92.72493206960245	98.49302379560457	96.17443676713246	104.55877836816002	102.08040659979564	0.07765845380836692	0.07739013783253694	6.474893469423478	22.194935796389473	6.322793856244971	21.673561788626102
1.4976803598028874	82.99050449668508	81.09138886441244	91.17635202645417	89.05402796256195	95.00692012964281	92.78149242450779	98.5519577305662	96.23198331159979	104.6196453333201	102.13983503906954	0.07763229977403292	0.07736408589114074	6.439330440242884	22.20603181428669	6.288066093790803	21.68439669557847
1.5067046373783677	83.04560563500571	81.14520360975143	91.23330175063255	89.10964277412788	95.06486981746272	92.83808083328817	98.61092016409998	96.28955768473311	104.6805405147535	102.19929103183668	0.07760614859762019	0.07733803678577113	6.403912546124047	22.216959244124155	6.253480056391709	21.69506696681492
1.5157832907659001	83.1007361887719	81.19904707314798	91.29028007633868	89.165285512906	95.12284779443421	92.894696865463	98.66991064094513	96.34715944199053	104.74146343193333	102.25877410895505	0.07758000034391582	0.07731199058096777	6.368639401895962	22.227717341011157	6.219035367940705	21.7055718749034
1.5249166476071065	83.15589576270023	81.25291886841684	91.34728657620963	89.22095576150066	95.18085361779615	92.95134008865116	98.72892870384594	96.40478813688219	104.802413602251	102.31828379925024	0.07755385507759464	0.07728594734115762	6.333510622181166	22.23830535851812	6.184731652136179	21.715910690953024
1.5341050375178134	83.21108395971433	81.30681860762144	91.40432082098502	89.27665310066304	95.23888684283878	93.00801006856872	98.78797389354939	96.46244332096809	104.86339054101433	102.37781962951355	0.07752771286322069	0.07725990713065937	6.2985258214312125	22.248722548854857	6.1505685325064405	21.72608268469412
1.5433487920999491	83.26630038093997	81.36074590106885	91.461382379502	89.33237710928624	95.29694702289895	93.06470636902401	98.84704574880054	96.5201245438532	104.92439376144272	102.43738112449715	0.07750157376525228	0.07723387001368495	6.2636846139039335	22.258968162645033	6.11654563238244	21.7360871243327
1.5526482449535108	83.32154462570108	81.4147003573061	91.51847081869181	89.38812736440211	95.3550337093567	93.12142855191462	98.90614380633924	96.57783135318464	104.98542277466426	102.49696780691153	0.0774754378480443	0.07720783605434393	6.22898661372983	22.269041449195356	6.082662574986898	21.745923276790563
1.5620037316886017	83.37681629151572	81.46868158311618	91.57558570357608	89.4439034411775	95.4131464516318	93.17817617722373	98.96526760089667	96.63556329464808	105.0464770897123	102.55657919742184	0.07744930517585089	0.07718180531664555	6.194431434880244	22.278941656339157	6.048918983377007	21.755590407559794
1.5714155899375468	83.43211497409148	81.52268918351356	91.63272659726256	89.49970491291003	95.47128479717946	93.23494880301621	99.02441666519135	96.69331991196387	105.10755621352159	102.61621481464438	0.07742317581283002	0.07715577786450308	6.160018691194637	22.28866803045821	6.01531448048263	21.765087780695467
1.580884159367074	83.48744026732157	81.5767227617404	91.68989306094153	89.55553135102483	95.52944829148709	93.29174598543513	99.08359052992574	96.75110074688386	105.16865965092518	102.67587417514343	0.07739704982304486	0.07712975376173604	6.125747996406972	22.298219816562778	5.98184868912449	21.77441465890297
1.5904097816905756	83.54279176328072	81.63078191926239	91.74708465388203	89.61138232507047	95.58763647807041	93.34856727869821	99.14278872378279	96.80890533918775	105.22978690465091	102.73555679342782	0.07737092727046842	0.07710373307207391	6.091618964158442	22.307596258324338	5.9485212320432765	21.78357030362531
1.5999928006804371	83.59816905222114	81.6848662557651	91.80430093342828	89.66725740271593	95.64584889847029	93.40541223509469	99.20201077342257	96.86673322668014	105.29093747531847	102.79526218194813	0.07734480821898594	0.07707771585915862	6.057631207967461	22.316796597904613	5.915331731855986	21.792553974784823
1.6096335621804478	83.65357172256763	81.73897536914893	91.86154145499502	89.72315614974566	95.70408509224806	93.46228040498059	99.26125620347788	96.924583945186	105.35211086143494	102.85498985109228	0.07731869273239868	0.07705170218654943	6.023784341293322	22.325820076144737	5.882279811117769	21.8013649310451
1.6193324141182788	83.70899936091476	81.79310885552654	91.91880577206517	89.77907813005756	95.76234459698334	93.51917133677688	99.32052453655231	96.98245702854881	105.4133065593931	102.91473930918396	0.07729258087442763	0.07702569211772396	5.9900779775489355	22.33466593257981	5.849365092341941	21.81000242980008
1.6290897065180392	83.7644515520217	81.84726630921769	91.976093436185	89.83502290565802	95.82062694826939	93.57608457696466	99.37981529321543	97.040352008626	105.4745240634669	102.97451006247802	0.07726647270871516	0.07699968571608407	5.956511730058992	22.343333405297017	5.816587197953595	21.818465726973955
1.6389057915129117	83.81992787880867	81.90144732274584	92.03340399696096	89.89099003665909	95.8789316797101	93.63301967008236	99.43912799200017	97.09826841528623	105.53576286580886	103.03430161515818	0.07724036829883044	0.07697368304495693	5.923085212133628	22.351821731099335	5.783945750361454	21.826754077294027
1.6487810233578566	83.87542792235281	81.95565148683411	92.09073700205593	89.94697908127463	95.93725832291645	93.68997615872225	99.49846214939916	97.1562057764059	105.59702245644684	103.09411346933368	0.07721426770827108	0.07694768416759926	5.889798037050241	22.360130145458243	5.7514403719524125	21.834866734188836
1.6587157584424002	83.93095126188427	82.00987839040147	92.14809199718576	90.00298959581701	95.99560640750305	93.74695358352714	99.55781727986174	97.21416361786622	105.65830232328084	103.15394512503623	0.07718817100046813	0.07692168914720154	5.856649818062579	22.368257882495527	5.719070685077895	21.842802949737234
1.6687103553034934	83.98649747478183	82.0641276205584	92.20546852611524	90.05902113469314	96.05397546108445	93.80395148318665	99.61719289579011	97.27214146354933	105.7196019520797	103.21379608021678	0.07716207823878853	0.07689569804688949	5.823640168432576	22.376204175070598	5.686836312102969	21.85056197479571
1.6787651746384535	84.04206613656966	82.11839876260383	92.2628661306553	90.11507325040179	96.11236500927244	93.86096939443463	99.67658850753685	97.33013883533626	105.78092082647879	103.27366583074335	0.0771359894865381	0.07686971092973043	5.7907687014148905	22.383968254685897	5.654736875385424	21.858143058907444
1.6888805793179813	84.09765682091223	82.17269140002021	92.32028435065837	90.17114549352905	96.17077457567152	93.91800685204484	99.7360036234006	97.38815525310221	105.8422584279757	103.33355387039668	0.07710990480696621	0.07684372785873304	5.758035030295105	22.391549351621507	5.62277199730579	21.865545450389618
1.6990569343992543	84.15326909961186	82.22700511447071	92.37772272401627	90.227237412746	96.22920368187708	93.97506338882879	99.79543774962434	97.44619023471505	105.9036142359289	103.39345969086875	0.07708382426326842	0.07681774889685457	5.725438768395179	22.398946694902406	5.590941300293707	21.872768396380707
1.7092946071391046	84.2089025426034	82.28133948579479	92.4351807866554	90.28334855480472	96.28765184747071	94.03213853563184	99.85489039039086	97.50424329603118	105.96498772755332	103.45338278175912	0.0770577479185912	0.07679177410700094	5.692979529058903	22.406159512203885	5.559244406793368	21.8798111426986
1.7195939670072704	84.26455671795118	82.33569409200456	92.49265807253417	90.33947846453493	96.34611859001782	94.08923182133023	99.91436104782049	97.56231395089296	106.0263783779184	103.51332263057233	0.07703167583603379	0.076765803552034	5.6606569257091905	22.413187030077097	5.527680939321726	21.886672934011585
1.7299553856997325	84.32023119184505	82.39006850928115	92.55015411363935	90.39562668484103	96.40460342506417	94.14634277282799	99.97384922196781	97.62040171112564	106.087785659945	103.57327872271522	0.07700560807865299	0.07673983729477148	5.628470571822618	22.420028473778075	5.496250520451213	21.893353013761953
1.7403792371521247	84.37592552859633	82.44446231197075	92.60766843998263	90.45179275669841	96.46310586613255	94.20347091505367	100.0333544108186	97.67850608653428	106.14920904440248	103.63325054149392	0.0769795447094667	0.07671387539799289	5.596420080937605	22.42668306730775	5.464952772817014	21.899850624176906
1.7508658975532332	84.43163929063388	82.49887507258087	92.66520057959704	90.50797621915017	96.52162542471956	94.26061577095722	100.09287611028651	97.73662658490075	106.21064799990577	103.69323756811123	0.07695348579145678	0.07668791792444254	5.564505066704442	22.433150033561105	5.43378731915891	21.90616500635224
1.76141574535857	84.48737203850101	82.55330636177706	92.72275005853442	90.56417660930438	96.58016161029312	94.31777686150731	100.15241381421106	97.79476271198133	106.27210199291346	103.75323928166432	0.0769274313875741	0.07666196493683342	5.532725142863455	22.43942859420349	5.402753782310356	21.912295400266885
1.7720291613040315	84.54312333085079	82.60775574837886	92.78031640086112	90.6203934623305	96.63871393028845	94.37495370568806	100.21196701435349	97.85291397150343	106.33357048772403	103.81325515914183	0.07690138156074056	0.07663601649784989	5.501079923248653	22.445517969677894	5.37185178519303	21.918241044644674
1.7827065284196406	84.598892724443	82.66222279935606	92.83789912865556	90.676626311456	96.69728189010578	94.43214582049585	100.27153520039495	97.9110798651627	106.39505294647412	103.87328467542113	0.07687533637385527	0.0766100726701533	5.469569021843199	22.4514173793832	5.3410809508632155	21.924001177165337
1.7934482320433673	84.65467977414029	82.71670707982555	92.89549776200475	90.73287468796386	96.75586499310717	94.48935272093696	100.33111785993312	97.96925989262078	106.45654882913564	103.93332730326634	0.07684929588979514	0.07658413351638388	5.438192052736667	22.457126041470474	5.310440902503615	21.92957503436992
1.8042546598350382	84.71048403290413	82.77120815304728	92.95311181900087	90.78913812118884	96.81446274061315	94.54657392002413	100.3907144784794	98.02745355150203	106.51805759351303	103.99338251332529	0.07682326017142162	0.07655819909916568	5.406948630151419	22.462643172966636	5.279931263411527	21.93496185164622
1.8151262017903238	84.76630505179156	82.82572558042088	93.01074081573843	90.84541613851474	96.87307463190025	94.6038089287739	100.4503245394563	98.08566033739108	106.57957869524101	104.05344977412743	0.07679722928158227	0.07653226948110974	5.37583836847989	22.46796798980722	5.2495516570479595	21.94016086334159
1.8260632502548164	84.82214237995136	82.88025892148205	93.06838426631101	90.90170826537123	96.93170016419782	94.66105725620379	100.50994752419479	98.1438797438302	106.64111158778212	104.11352855208129	0.07677120328311696	0.07650634472481915	5.34486088227186	22.47309970686547	5.2193017070367205	21.945171302741073
1.8370661999381863	84.87799556462063	82.93480773389926	93.1260416828084	90.95801402523108	96.99033883268555	94.7183184093297	100.56958291193159	98.20211126231673	106.70265572242444	104.17361831147245	0.0767451822388595	0.07648042489289078	5.314015786245363	22.478037537915952	5.18918103715896	21.94999240206016
1.848135447928429	84.93386415112107	82.98937157347002	93.18371257531341	91.01433293960697	97.04899013049028	94.77559189316284	100.62923017980656	98.2603543823005	106.7642105482791	104.23371851446095	0.07671916621164261	0.07645451004792157	5.2833026952948785	22.482780695616384	5.1591892713786365	21.954623392492067
1.8592713937061955	84.98974768285547	83.04394999411774	93.24139645189875	91.07066452804885	97.1076535486834	94.8328772107075	100.68888880286002	98.31860859118144	106.82577551227806	104.29382862107937	0.07669315526430248	0.07642860025251068	5.252721224503148	22.487328391598567	5.129326033829784	21.959063504131336
1.8704744391592067	85.0456457013041	83.09854254788762	93.29909281862427	91.12700830814039	97.16632857627802	94.89017386295752	100.74855825403033	98.37687337430651	106.88735005917177	104.35394808923	0.07666714945968177	0.0764026955692645	5.222270989153003	22.491679836442927	5.099590948836521	21.963311966057518
1.8817449885967616	85.10155774602137	83.15314878494395	93.3568011795339	91.18336379549682	97.22501470022641	94.94748134889457	100.80823800415132	98.435148214968	106.9489336315271	104.41407637468335	0.07664114886063438	0.07637679606080049	5.191951604755559	22.49583423979493	5.069983640966711	21.96736800650251
1.8930834487643238	85.15748335463263	83.20776825356675	93.41452103665323	91.23973050376213	97.28371140541759	95.0047991654854	100.86792752195025	98.49343259440113	107.01052566972555	104.47421293107624	0.0766151535300282	0.07635090178975103	5.161762687013834	22.499790810183185	5.0405037349728445	21.971230852606823
1.9044902288582053	85.2134220628299	83.26240050014793	93.47225188998567	91.29610794460582	97.34241817467397	95.0621268076789	100.92762627404458	98.5517259917812	107.07212561196029	104.53435720990912	0.07658916353075162	0.0763250128187673	5.131703851860948	22.50354875517587	5.011150855815686	21.974899730488687
1.9159657405403292	85.26937340436947	83.31704506918818	93.52999323751075	91.35249562772026	97.4011344887496	95.11946376840376	100.9873337249405	98.61002788422151	107.13373289423505	104.59450866054421	0.07656317892571479	0.07629912921052458	5.101774715491956	22.507107281449862	4.9819246287152055	21.97837386543688
1.9275103979530908	85.32533691106802	83.37170150329395	93.58774457518076	91.40889306081847	97.45985982632746	95.1768095385664	101.04704933703027	98.66833774677141	107.19534695036181	104.65466673020423	0.07653719977785643	0.0762732510277239	5.071974894321102	22.510465594637935	4.95282467911602	21.981652481765195
1.9391246177343011	85.38131211279915	83.42636934317385	93.64550539691794	91.46529974963083	97.51859366401652	95.23416360704802	101.10677257058977	98.72665505241375	107.25696721195854	104.71483086396964	0.07651122615014667	0.07624737833309983	5.042304005025471	22.513622899441543	4.923850632712401	21.98473480281973
1.9508088190322228	85.4372985374905	83.48104812763552	93.70327519461222	91.5217151979028	97.57733547634994	95.29152546070249	101.16650288377663	98.78497927206278	107.31859310844797	104.7750005047774	0.07648525810559044	0.07622151118942164	5.012761664555001	22.516578399718128	4.89500211547238	21.98762005118624
1.9625634235206988	85.49329571112025	83.53573739358298	93.7610534581183	91.5781389073927	97.63608473578245	95.34889458435441	101.22623973262809	98.84330987456262	107.38022406705541	104.83517509341942	0.07645929570723445	0.0761956496594985	4.9833474901233785	22.519331298368343	4.866278753610459	21.99030744845004
1.9743888554143678	85.54930315771391	83.5904366760124	93.81883967525314	91.63457037786826	97.69484091268792	95.40627046079597	101.28598257105863	98.90164632668414	107.44185951280714	104.89535406853997	0.07643333901816815	0.07616979380618435	4.9540610992294205	22.52188079743064	4.837680173616263	21.99279621534879
1.9862855414839768	85.60532039934117	83.64514550801003	93.87663333179341	91.691009107105	97.75360347535737	95.46365257078556	101.34573085085825	98.95998809312404	107.50349886852864	104.95553686663496	0.07640738810153133	0.07614394369238224	4.924902109657523	22.52422609808127	4.809206002276369	21.995085571845266
1.9982539110717792	85.6613469561127	83.69986342074853	93.93443391147295	91.74745459088336	97.81237188999637	95.52104039304517	101.40548402169019	99.01833463650223	107.56514155484301	105.01572292204983	0.07638144302051554	0.07611809938104752	4.895870139494036	22.526366400619736	4.78085586665884	21.99717473702549
2.010294396107033	85.71738234617702	83.7545899434841	93.99224089598034	91.80390632298642	97.8711456207232	95.57843340425836	101.4652415310893	99.07668541736021	107.62678699016955	105.07591166697826	0.07635550383837164	0.07609226093519295	4.86696480712726	22.528300904548814	4.752629394129144	21.99906292916421
2.0224074311215867	85.77342608571733	83.80932460355339	94.05005376495636	91.86036379519734	97.92992412956637	95.63583107906811	101.52500282445973	99.13503989415916	107.68843459072178	105.13610253146044	0.07632957061841106	0.07606642841789486	4.8381857312706416	22.530028808589122	4.724526212370165	22.000749365794036
2.0345934532655616	85.82947768894886	83.8640669263708	94.10787199599204	91.9168264972976	97.98870687646317	95.69323289007514	101.58476734507374	99.19339752327836	107.75008377050689	105.1962949433822	0.07630364342401223	0.0760406018922938	4.809532530947763	22.53154931062454	4.696545949367646	22.0022332636363
2.0468529023231294	85.88553666811505	83.91881643542493	94.16569506462558	91.97329391706387	98.04749331925665	95.7506383078352	101.6445345340691	99.25175775901288	107.81173394132315	105.25648832847277	0.07627772231862516	0.07601478142160242	4.781004825513719	22.5328616077677	4.668688233430657	22.00351383864472
2.059186220728381	85.9416025334854	83.97357265227633	94.22352244434083	92.02976554026657	98.10628291369461	95.80804680085792	101.70430383044815	99.31012005357263	107.8733845127597	105.31668211030444	0.07625180736577561	0.0759889670691092	4.752602234678307	22.53396489646184	4.6409526932166045	22.004590306140017
2.0715938535812968	85.99767479335208	84.02833509655434	94.28135360656472	92.08624085066738	98.1650751134272	95.8654578356046	101.76407467107575	99.3684838570804	107.93503489219479	105.37687571029082	0.07622589862906878	0.07596315889818228	4.724324378473284	22.534858372295275	4.613338957697124	22.005461880602525
2.084076248663807	86.05375295402686	84.083103285954	94.33918802066476	92.14271933001686	98.22386937000483	95.92287087648606	101.8238464906774	99.42684861756997	107.99668448479429	105.43706854768546	0.07619999617219585	0.07593735697227448	4.696170877313307	22.535541230296076	4.585846656204467	22.00612777591232
2.0966338564559543	86.10983651983908	84.13787673623379	94.39702515394795	92.19920045805294	98.28266513287731	95.9802853858616	101.88361872183879	99.48521378098532	108.05833269351159	105.49726003958152	0.07617410005893742	0.07591156135492846	4.668141351952727	22.536012664702866	4.558475418423768	22.006587205261894
2.109267130152151	86.16592499313148	84.19265496121244	94.45486447165715	92.25568371249835	98.34146184939058	96.03770082403656	101.94339079500263	99.5435787911785	108.11997891908509	105.55744960090992	0.07614821035316843	0.07588577210978086	4.640235423511513	22.53627186905942	4.531224874392592	22.006839381159807
2.1219765256775314	86.22201787425863	84.24743747276638	94.5127054369704	92.31216856905895	98.40025896478637	96.09511664926109	102.00316213846871	99.60194308990862	108.18162256003842	105.61763664443882	0.07612232711886303	0.07585998930056677	4.612452713512084	22.536318036389275	4.5040946545250335	22.006883515532536
2.1347625017044103	86.27811466158354	84.30222378082699	94.57054751099831	92.36865450142167	98.4590559221999	96.15253231772834	102.0629321783918	99.66030611684042	108.24326301267907	105.67782058077266	0.07609645042009956	0.07583421299112607	4.5847928438411145	22.53615035900293	4.477084389605352	22.006718819669914
2.147625519668832	86.3342148514751	84.35701339337808	94.62839015278219	92.42514098125264	98.5178521626583	96.20994728357302	102.12270033878053	99.71866730954298	108.30489967109739	105.7380008183512	0.0760705803210654	0.07580844324540696	4.557255436770902	22.535768028563325	4.450193710795702	22.006344504228764
2.160566043787228	86.39031793830512	84.41180581645293	94.68623281929194	92.48162747819515	98.57664712507895	96.26736099886952	102.18246604149577	99.77702610348823	108.36653192716571	105.79817676344861	0.0760447168860616	0.07578268012747068	4.529840114992567	22.535170236264094	4.423422249648411	22.00575977934932
2.1735845410731627	86.44642341444647	84.46660055413214	94.74407496542501	92.53811345986828	98.6354402462687	96.32477291363105	102.24222870625037	99.83538193205031	108.42815917053836	105.85834782017317	0.07601886017950843	0.07575692370149756	4.502546501593315	22.534356172702246	4.396769638126898	22.004963854662492
2.1866814813541975	86.50253077026954	84.52139710854102	94.80191604400355	92.59459839186496	98.69423096092139	96.38218247580791	102.30198775060683	99.89373422650415	108.48978078865005	105.91851339046643	0.07599301026594939	0.0757311740317904	4.475374220055073	22.533325027838146	4.370235508574751	22.003955939191655
2.199857337288837	86.55863949414015	84.57619497984672	94.85975550577339	92.65108173775	98.75301870161715	96.43958913128596	102.36174258997701	99.95208241602431	108.55139616671569	105.97867287410234	0.07596716721005684	0.07570543118278165	4.448322894310422	22.532075991275633	4.343819493753472	22.002735241483606
2.213112584383593	86.61474907241725	84.6309936662563	94.91759279940231	92.70756295905892	98.81180289882111	96.49699232388572	102.42149263762117	100.01042592768431	108.61300468773027	106.03882566868725	0.07594133107663784	0.07567969521903666	4.421392148698487	22.53060825202556	4.317521226852932	22.001300969684962
2.2264477010101436	86.67085898944998	84.68579266401422	94.97542737147808	92.76404151529633	98.87058298088179	96.55439149536117	102.48123730464653	100.06876418645577	108.67460573246773	106.09897116965944	0.07591550193063815	0.0756539662052594	4.394581607991313	22.52892099863675	4.291340341465457	21.99965233135663
2.2398631684225956	86.72696872757554	84.74059146739944	95.03325866650722	92.82051686393379	98.92935837403013	96.61178608539795	102.54097600000678	100.12709661520685	108.736198679481	106.15910877028797	0.07588967983714733	0.07562824420629762	4.367890897396137	22.527013419199648	4.265276471606285	21.997788533622952
2.2533594707748548	86.7830777671165	84.7953895687236	95.09108612691313	92.87698846040887	98.98812850237809	96.66917553161278	102.60070813050096	100.18542263470216	108.79778290510146	106.21923786167324	0.07586386486140533	0.07560252928714893	4.341319642584494	22.52488470145181	4.239329251757681	21.995708783342707
2.2669370951380965	86.83918558637917	84.85018645832903	95.14890919303528	92.93345575812403	99.04689278791828	96.72655926955271	102.66043310077335	100.24374166360215	108.85935778343928	106.27935783274687	0.0758380570688061	0.07557682151296406	4.314867469664023	22.52253403267605	4.2134983168211875	21.993412286876264
2.2805965315183476	86.89529166165032	84.90498162458569	95.206727303127	92.98991820844444	99.10565065052192	96.78393673269328	102.7201503133119	100.30205311846173	108.92092268638238	106.33946807027066	0.07581225652490421	0.07555112094905392	4.2885340051998355	22.519960599773185	4.187783302143089	21.990898250209284
2.294338272874165	86.95139546719577	84.9597745538897	95.26453989335482	93.04637526069735	99.16440150793886	96.84130735243838	102.77985916844845	100.36035641373037	108.98247698359727	106.39956795883747	0.0757864632954193	0.0755254276608944	4.262318876224072	22.517163589298434	4.1621838435276	21.98816587901456
2.308162815134429	87.00749647525753	85.0145647306606	95.32234639779657	93.10282636217029	99.2231447757958	96.89867055811875	102.83955906435745	100.41865096175097	109.04402004252816	106.4596568808704	0.07576067744624243	0.07549974171413146	4.236221710235441	22.514142187457765	4.1366995772327755	21.985214378601086
2.3220706572162446	87.06359415605209	85.06935163733972	95.38014624844064	93.15927095811034	99.2818798675962	96.95602577699162	102.89924939705601	100.47693617275989	109.10555122839777	106.51973421662349	0.07573489904344036	0.075474063174587	4.2102421352187775	22.510895580209763	4.1113301399932425	21.982042954048666
2.336062301042938	87.11968797776815	85.12413475438798	95.43793887518466	93.2157084917228	99.34060619471916	97.01337243423986	102.95892956040343	100.5352114548864	109.1670699042072	106.57979934418167	0.07570912815326251	0.07544839210826422	4.184379779639585	22.507422953229252	4.086075169013384	21.978650810160616
2.3501382515621807	87.17577740656473	85.17891356028392	95.49572370583448	93.27213840417018	99.39932316641895	97.07070995297136	103.01859894610084	100.59347621415242	109.22857543073634	106.63985163946107	0.07568336484214498	0.0754227285813534	4.158634272440395	22.503723491885467	4.060934301960515	21.975037151434663
2.3642990167642037	87.23186190656865	85.2336875315214	95.55350016610272	93.32856013457092	99.45803018982396	97.12803775421806	103.07825694369063	100.6517298544719	109.29006716654376	106.69989047620896	0.07565760917671789	0.07539707266023651	4.133005243063508	22.499796381325723	4.035907176993533	21.97120118217208
2.378545107700138	87.28794093987311	85.28845614260818	95.61126767960832	93.3849731199988	99.5167266699366	97.18535525693594	103.1379029405567	100.7099717776512	109.35154446796754	106.75991522600472	0.07563186122380905	0.07537142441149465	4.107492321450991	22.495640806519077	4.0109934327551855	21.967142106481333
2.392877038500453	87.34401396653533	85.34321886606357	95.66902566787512	93.44137679548162	99.57541200963244	97.24266187800397	103.19753632192398	100.76820138338839	109.4130066891255	106.81992525825964	0.07560612105045156	0.07534578390191186	4.082095138050136	22.491255952267238	3.986192708382532	21.96285912829262
2.4072953263935135	87.40008044457514	85.39797517241706	95.72677355033149	93.49777059400085	99.63408560966018	97.29995703222427	103.25715647085882	100.82641806927384	109.47445318191603	106.87991994021822	0.0755803887238888	0.07532015119848255	4.05681332381846	22.48664100320093	3.961504643513308	21.95835145140154
2.4218004917242455	87.45613982997266	85.45272453020614	95.78451074430903	93.55415394649037	99.69274686864081	97.35724013232127	103.31676276826843	100.88462123078958	109.53588329601838	106.93989863695806	0.07555466431157927	0.0752945263684153	4.031646510228711	22.481795143830823	3.9369288782877447	21.953618279487273
2.436393057972914	87.5121915766669	85.50746640597492	95.84223666504228	93.61052628183617	99.7513951830678	97.41451058894181	103.37635459290168	100.94281026131006	109.59729637889384	106.99986071139128	0.07552894788120487	0.07526890947914101	4.006594329269774	22.476717558543896	3.9124650533494787	21.948658816105308
2.4510735517740176	87.56823513655362	85.56220026427206	95.89995072566748	93.66688702687517	99.81002994730633	97.47176781065451	103.43593132134845	101.00098455210166	109.65869177578583	107.05980552426456	0.07550323950067454	0.07524330059831748	3.9816564134735017	22.471407431734406	3.888112809863287	21.94347226474565
2.46584250293529	87.62426995948452	85.61692556764959	95.95765233722295	93.72323560639532	99.8686505535941	97.52901120395016	103.49549232804107	101.05914349232367	109.72006882972204	107.1197324341608	0.07547753923813122	0.07521769979383558	3.9568323958801557	22.465863947651087	3.863871789505083	21.93805782887648
2.4807004444568266	87.68029549326405	85.67164177666072	96.01534090864696	93.7795714431342	99.92725639203961	97.58624017324092	103.55503698525291	101.11728646902769	109.78142688151355	107.17964079749919	0.07545184716195787	0.07519210713382478	3.9321219100679627	22.46008629052085	3.839741634478287	21.932414711929596
2.4956479125503126	87.73631118364952	85.7263483498591	96.07301584677882	93.83589395777946	99.98584685062389	97.64345412086116	103.61456466310061	101.17541286715912	109.84276526975786	107.23952996853724	0.07542616334078422	0.0751665226866611	3.907524590193134	22.454073644759774	3.8157219875242845	21.92654211738045
2.510685446658382	87.79231647434874	85.78104474379661	96.13067655635787	93.89220256896775	100.04442131519983	97.70065244706686	103.6740747295437	101.23352206955673	109.90408333083907	107.29939929937119	0.07540048784349118	0.07514094652097054	3.883040070916195	22.44782519464934	3.7918124919037837	21.920439248722687
2.5258135894740787	87.84831080701841	85.83573041302246	96.18832244002269	93.94849669328474	100.10297916949195	97.75783455003615	103.73356655038491	101.29161345695381	109.9653803989289	107.35924813993759	0.0753748207392189	0.07511537870563804	3.858667987455192	22.44134012450013	3.768012791415913	21.914105309464503
2.54103288696045	87.90429362126291	85.89040481008126	96.24595289831123	94.00477574526444	100.16151979509695	97.81499982586898	103.79303948927112	101.34968640797813	110.02665580598837	107.41907583801411	0.07534916209737198	0.0750898193098109	3.834407975607519	22.43461761889921	3.7443225304164116	21.907539503306907
2.556343888370238	87.96026435463338	85.94506738551249	96.30356732966098	94.06103913738974	100.22004257148453	97.8721476685884	103.85249290769465	101.40774029915372	110.08790888176978	107.47888173922195	0.07532351198762671	0.07506426840290809	3.810259671708991	22.427656862430013	3.720741353795347	21.900741034009116
2.571747146265715	88.01622244262535	85.99971758784821	96.36116513040778	94.1172862800912	100.27854687599651	97.92927747013955	103.91192616499278	101.4657745049003	110.14913895381683	107.53866518702591	0.07529787047993618	0.07503872605462439	3.7862227126665857	22.420457039821486	3.6972689069939406	21.893709105443122
2.5872432165386163	88.07216731867867	86.05435486361276	96.4187456947869	94.17351658174806	100.3370320838486	97.98638862039137	103.97133861834999	101.5237883975354	110.21034534746784	107.59842552273732	0.07527223764453797	0.07501319233493739	3.762296735962991	22.41301733607179	3.6739048360204833	21.886442921764683
2.602832658430207	88.1280984141754	86.10897865732102	96.47630841493213	94.22972944868741	100.39549756812991	98.04348050713624	104.03072962279792	101.58178134727449	110.27152738585616	107.65816208551472	0.07524661355195975	0.07498766731411527	3.7384813796470553	22.405336936295498	3.6506487874353297	21.87894168724597
2.6185160345514573	88.1840151584392	86.1635884114776	96.53385268087636	94.28592428518479	100.45394269980414	98.10055251609104	104.09009853121712	101.63975272223236	110.33268438991283	107.71787421236627	0.07522099827302738	0.07496215106272056	3.7147762823542507	22.397415025938244	3.627500408371361	21.871204606457468
2.6342939109033563	88.23991697873396	86.21818356657568	96.59137788055158	94.34210049346405	100.51236684771	98.15760403089759	104.14944469433777	101.69770188842426	110.39381567836797	107.77756123815118	0.07519539187886903	0.07493664365162027	3.691181083291667	22.389250790613005	3.604459346515796	21.863230884162476
2.6501668568973313	88.29580330026276	86.27276356109573	96.6488833997888	94.39825747369743	100.57076937856179	98.21463443312325	104.20876746074092	101.75562820976678	110.45492056775288	107.83722249558166	0.0751697944409245	0.07491114515199025	3.6676954222616587	22.380843416314747	3.581525250143386	21.8550197254699
2.666135445375801	88.35167354616716	86.32732783150516	96.70636862231888	94.45439462400627	100.62914965695072	98.27164310226212	104.26806617686016	101.81353104807954	110.51599837240235	107.89685731522532	0.07514420603095076	0.07488565563532203	3.644318939654113	22.372192089325836	3.558697768096863	21.84657033579424
2.6822002526328483	88.40752713752582	86.38187581225677	96.76383292977224	94.51051134046082	100.68750704534517	98.32862941573545	104.32734018698241	101.87140976308612	110.57704840445636	107.95646502550682	0.07511862672102815	0.0748601751734306	3.621051276464641	22.36329599635792	3.535976549816496	21.83788192096472
2.6983618584350144	88.46336349335436	86.4364069357887	96.82127570168008	94.56660701708141	100.74584090409259	98.38559274889333	104.3865888332504	101.92926371241629	110.63806997386327	108.01604495271079	0.07509305658356955	0.0748347038384611	3.597892074277752	22.35415432446098	3.5133612453082605	21.828953687116154
2.71462084604223	88.5191820306036	86.49092063252263	96.87869631547396	94.62268104583788	100.8041505914194	98.44253247501466	104.44581145566293	101.9870922516063	110.69906238838097	108.07559642098308	0.07506749569132423	0.07480924170289457	3.574840975275947	22.344766261077893	3.4908515051720315	21.81978484080537
2.730977802228858	88.57498216415972	86.54541633086403	96.93609414648714	94.67873281665116	100.86243546343317	98.49944796530934	104.5050073920777	102.04489473410182	110.76002495358043	108.13511875233432	0.0750419441173876	0.07478378883955727	3.5518976222588208	22.335130994139035	3.4684469806029483	21.81037458904393
2.747433317304874	88.63076330684265	86.59989345720065	96.99346856795442	94.73476171739297	100.92069487412297	98.55633858891852	104.56417597821205	102.10267051125838	110.8209569728473	108.19461126664133	0.07501640193520731	0.07475834532162545	3.5290616586330543	22.325247712095006	3.4461473233941433	21.800722139363643
2.763987985137163	88.6865248694065	86.65435143590283	97.05081895101397	94.79076713388758	100.97892817536167	98.61320371291694	104.62331654764596	102.16041893234456	110.88185774738578	108.25407328165096	0.0749908692185905	0.07473291122263429	3.50633272842515	22.315115603898448	3.4239521859399247	21.790826699776517
2.780642403170963	88.74226626053797	86.70878968932199	97.10814466470691	94.84674844991154	101.03713471690634	98.67004270231321	104.68242843182269	102.21813934454246	110.94272657622017	108.31350411298158	0.07496534604171018	0.0747074866164835	3.483710476270062	22.30473385902951	3.4018612212303196	21.780687478800246
2.797397172451417	88.79798688685665	86.76320763779096	97.16544507597926	94.9027050471954	101.09531384640056	98.72685492005215	104.74151096005204	102.2758310929509	111.00356275619875	108.37290307412687	0.07493983247911463	0.07468207157744637	3.4611945474343884	22.294101667579525	3.3798740828710834	21.770303685578256
2.8142528976452668	88.85368615291394	86.81760469962289	97.222719549682	94.95863630542392	101.15346490937533	98.78363972701567	104.80056345951141	102.33349352058647	111.06436558199604	108.43226947645807	0.07491432860573286	0.07465666618017568	3.4387845878040935	22.283218220243725	3.3579904250755135	21.759674529817858
2.831210187062679	88.90936346119315	86.87198029111148	97.2799674485728	95.01454160223774	101.2115872492513	98.8403964820249	104.85958525524877	102.39112596838656	111.12513434611644	108.49160262922744	0.07488883449688256	0.07463127049971237	3.4164802438986044	22.27208270839037	3.3362099026694523	21.74879922189939
2.848269652679189	88.96501821210883	86.92633382653014	97.33718813331666	95.07042031323394	101.26968020734	98.89712454184148	104.91857567018452	102.44872777521088	111.18586833889698	108.55090183957107	0.07486335022827857	0.07460588461149166	3.394281162860807	22.26069432402801	3.314532171094015	21.737676972818008
2.865431910157798	89.02064980400665	86.98066471813196	97.39438096248728	95.1262718119674	101.32774312284602	98.95382326116953	104.97753402511404	102.50629827784415	111.24656684851098	108.6101664125122	0.07483787587603949	0.07458050859135171	3.3721869924752355	22.24905225990733	3.292956886421962	21.72630699436195
2.882697578871184	89.07625763316317	87.03497237614988	97.4515452925683	95.18209546995239	101.3857753328687	99.01049199265785	105.0364596387102	102.56383681099892	111.30722916097116	108.6693956509649	0.0748124115166964	0.07455514251554199	3.350197381167618	22.23715570955028	3.2714837053313204	21.714688498930627
2.900067281924058	89.13184109378577	87.08925620879556	97.50868047795478	95.2378906566629	101.44377617240444	99.06713008690085	105.09535182752593	102.62134270731684	111.36785456013348	108.72858885573652	0.07478695722719889	0.07452978646072862	3.3283119780066954	22.225003867279156	3.2501122851399487	21.702820699774747
2.9175416461756507	89.18739957801255	87.14351562226072	97.56578587095453	95.29365673953548	101.50174497434855	99.12373689244211	105.15420990599699	102.67881529737306	111.42844232770067	108.78774532553275	0.07476151308492485	0.07450444050400486	3.306530432699674	22.212595928176597	3.228842283803715	21.6907028109963
2.9351213022623317	89.24293247591216	87.1977500207159	97.62286082178942	95.34939308396945	101.55968106949739	99.1803117557752	105.2130331864445	102.73625390967739	111.48899174322565	108.84686435695983	0.07473607916768789	0.07447910472289689	3.284852395600865	22.199931088194717	3.207673359887849	21.678334047392127
2.952806884620376	89.29843917548399	87.25195880631115	97.67990467859732	95.40509905332905	101.61758378655078	99.23685402134655	105.27182097907803	102.79365787067792	111.54950208411582	108.90594524452912	0.07471065555374388	0.07445377919537367	3.2632775177262374	22.187008544242417	3.1866051726151454	21.665713624763157
2.970599031508854	89.3539190626585	87.30614137917618	97.73691678743376	95.46077400894522	101.67545245211453	99.29336303155777	105.33057259199875	102.85102650476391	111.60997262563698	108.96498728066082	0.07468524232180158	0.07442846399985353	3.2418054507384113	22.17382749409444	3.1656373818345855	21.652840759736137
2.9884983850326714	89.40937152129692	87.36029713742012	97.79389649227329	95.51641731011681	101.7332863907025	99.34983812676775	105.38928733120197	102.90835913426835	111.67040264091703	109.02398975568772	0.07465983955102849	0.07440315921521305	3.2204358469543877	22.160387136478676	3.1447696480372542	21.639714669890964
3.006505591165733	89.46479593319184	87.4144254771322	97.85084313501179	95.57202831411283	101.79108492473945	99.40627864529534	105.4479645005809	102.96565507947156	111.7307914009505	109.08295195785952	0.07463444732106096	0.07437786492079547	3.199168359356918	22.146686671148927	3.1240016323654345	21.626334573804343
3.0246212997742656	89.52019167806746	87.46852579238188	97.90775605546814	95.62760637617416	101.84884737456362	99.46268392342202	105.50660340192957	103.02291365860405	111.79113817460278	109.14187317334698	0.0746090657120113	0.07435258119641802	3.1780026415885914	22.132725298892183	3.1033329966016936	21.61269969103887
3.0428461646402667	89.57555813357989	87.52259747521924	97.96463459138631	95.68315084951557	101.90657305842942	99.51905329539434	105.5652033349463	103.08013418785004	111.8514422286145	109.20075268624616	0.07458369480447653	0.07432730812238134	3.156938347958203	22.118502221550443	3.0827634031838897	21.59880924223762
3.0611808434850984	89.63089467531776	87.57663991567554	98.02147807843757	95.73866108532785	101.96426129251039	99.57538609342711	105.62376359723739	103.1373159813509	111.91170282760615	109.25958977858302	0.07455833467954748	0.07430204577947828	3.135975133446209	22.104016642122588	3.0622925151974414	21.58466244909141
3.079625997993227	89.68620067680271	87.63065250176356	98.07828585022266	95.79413643277972	102.02191139090213	99.63168164770568	105.68228348432054	103.19445835120827	111.97191923408275	109.31838373031769	0.07453298541881632	0.07427679424900042	3.1151126537010896	22.08926776471708	3.0419199963894243	21.570258534455206
3.0981822938360946	89.74147550948989	87.68463461947859	98.13505723827396	95.84957623902068	102.07952266562532	99.68793928638974	105.74076228962862	103.25156060748854	112.03209070843856	109.37713381934972	0.07450764710438676	0.07425155361274931	3.094350565034347	22.074254794566514	3.02164551115402	21.555596722286282
3.116850400696155	89.79671854276832	87.73858565279819	98.19179157205762	95.90497984918218	102.13709442662838	99.7441583356152	105.79919930451298	103.30862205822527	112.0922165089616	109.43583932152177	0.07448231981888075	0.07422632395304397	3.073688524450972	22.058976938227715	3.001468724552069	21.54067623775336
3.135630992291033	89.85192914396258	87.79250498368422	98.24848817897701	95.96034660638155	102.19462598179189	99.80033811949878	105.85759381824865	103.36564200942448	112.15229589183978	109.49449951062587	0.07445700364544956	0.07420110535272922	3.053126189622162	22.0434334034544	2.9813893023056153	21.52549630726935
3.1545247463978408	89.90710667833221	87.84639199208223	98.30514638437377	96.01567585172286	102.25211663693032	99.85647796013976	105.91594511803663	103.42261976506705	112.21232811116451	109.55311365840703	0.07443169866778165	0.07417589789518575	3.032663218894413	22.027623399248114	2.9614069107915384	21.510056158429506
3.1735323448776414	89.96225050907383	87.90024605592335	98.36176551153174	96.0709669243009	102.30956569579683	99.91257717762454	105.97425248900942	103.47955462711414	112.27231241893716	109.61168103456956	0.07440640497011136	0.07415070166433853	3.0122992713195345	22.01154613610197	2.941521217074751	21.494355020306102
3.192654473700048	90.0173599973215	87.95406655112487	98.41834488167926	96.12621916120315	102.36697246008627	99.96863509002964	106.0325152142348	103.53644589551057	112.33224806507417	109.6702009067817	0.07438112263722924	0.07412551674466618	2.992034006614631	21.995200825749635	2.9217318888709087	21.47839212316103
3.211891822967991	90.07243450214779	88.00785285159112	98.47488381399182	96.18143189751264	102.42433622943868	100.02465101342503	106.09073257471998	103.59329286818911	112.39213429741217	109.72867254068113	0.07435585175448975	0.07410034322120926	2.971867085183021	21.97858668133631	2.902038594570513	21.462166698685905
3.2312450869426166	90.12747338056464	88.06160432921475	98.53138162559499	96.23660446631087	102.48165630144304	100.0806242618782	106.14890384941612	103.65009484107517	112.45197036171376	109.78709519988051	0.0743305924078226	0.0740751811795821	2.951798168122423	21.961702917484217	2.8824410032339074	21.445677979962056
3.2507149640683446	90.18247598752491	88.11532035387742	98.58783763156765	96.2917361986805	102.53893197164135	100.13655414745733	106.20702831522304	103.70685110809059	112.51175550167352	109.8454681459727	0.07430534468374012	0.07405003070597849	2.931826917231774	21.944548750372633	2.862938784605376	21.428925201566017
3.2703021569980693	90.23744167592355	88.16900029345182	98.64425114494522	96.34682642370903	102.59616253353259	100.19243998023597	106.2651052469941	103.76356096115917	112.5714889589239	109.90379063853739	0.07428010866934791	0.074024891887184	2.9119529949921343	21.92712339763966	2.843531609105412	21.411907599598635
3.2900073726185273	90.29236979659862	88.22264351380215	98.70062147672235	96.40187446849126	102.65334727857646	100.2482810682963	106.32313391754053	103.82022369021068	112.63116997304081	109.96206193514608	0.07425488445235517	0.07399976481058577	2.8921760645794166	21.909426078495017	2.8242191478261702	21.39462441161959
3.3098313220758016	90.34725969833285	88.2762493787859	98.75694793585667	96.45687965813283	102.71048549619776	100.30407671773344	106.38111359763661	103.87683858318574	112.69079778155019	110.02028129136856	0.07422967212108232	0.07397464956417953	2.8724957898743924	21.8914560137855	2.805001072543746	21.377074876792904
3.329774720800988	90.4021107278551	88.32981725025513	98.81322982927205	96.5118413157535	102.76757647379061	100.35982623265954	106.43904355602483	103.93340492604091	112.7503716199341	110.07844796077883	0.07420447176447365	0.07394954623658215	2.852911835442683	21.873212425944075	2.7858770557177195	21.359258235901507
3.349838288536016	90.45692222984154	88.38334648805802	98.8694664618617	96.5667587624905	102.82461949672246	100.4155289152082	106.49692305942031	103.98992200275356	112.8098907216368	110.1365611949614	0.07417928347210398	0.0739244549170403	2.8334238665620433	21.85469453915357	2.766846770488428	21.341173731354502
3.370022749359618	90.51169354691781	88.43683645004018	98.92565713649249	96.62163131750184	102.88161384833923	100.47118406553841	106.55475137251716	104.04638909532687	112.86935431807194	110.19462024351748	0.07415410733419228	0.07389937569544108	2.8140315492246373	21.835901579412166	2.7479098906942454	21.322820607332687
3.390328831713469	90.56642401966052	88.49028649204705	98.98180115400828	96.6764582979708	102.93855880996965	100.52679098183994	106.61252775799328	104.1028054837958	112.9287616386291	110.25262435407225	0.07412894344160914	0.07387430866232038	2.794734550105659	21.81683277436241	2.729066090845663	21.30419810966123
3.4107572684284713	90.62111298659848	88.54369596792435	99.03789781323341	96.7312390191081	102.99545366092947	100.5823489603365	106.67025147651553	104.15917044623119	112.98811191067993	110.31057277228014	0.0741037918858878	0.07384925390887624	2.775532536593346	21.797487353469478	2.7103150461516634	21.28530548596609
3.431308796751202	90.67575978421517	88.5970642295213	99.093946410977	96.78597279415733	103.05229767852683	100.63785729529202	106.72792178674595	104.21548325874664	113.04740435958581	110.36846474183307	0.07407865275923546	0.0738242115269765	2.756425176787161	21.777864548133948	2.691656432518357	21.266141985775903
3.4519841583705158	90.7303637469503	88.65039062669138	99.14994624203673	96.8406589343977	103.10909013806692	100.69331527901421	106.78553794534709	104.27174319550306	113.1066382087046	110.42629950446627	0.07405352615454187	0.07379918160916986	2.737412139499156	21.757963591633597	2.6730899265312473	21.246706860343693
3.47278409944432	90.78492420720195	88.70367450729489	99.20589659920309	96.89529674914851	103.16583031285714	100.74872220186012	106.8430992069882	104.32794952871497	113.16581267939793	110.48407629996589	0.07402841216539233	0.07377416424869779	2.7184930942376013	21.7377837191234	2.65461520547251	21.226999362857896
3.4937093706264992	90.83944049532813	88.75691521720039	99.26179677326301	96.94988554577289	103.22251747421173	100.80407735224057	106.90060482435052	104.38410152865566	113.22492699103822	110.54179436617564	0.07400331088607605	0.07374915953950285	2.699667711240636	21.71732416783925	2.636231947329179	21.207018748504197
3.514760727094002	90.89391193964988	88.81011210028758	99.31764605300518	97.00442462968265	103.27915089145797	100.85938001662619	106.95805404813451	104.44019846366429	113.283980361017	110.59945293900488	0.07397822241159867	0.07372416757624219	2.680935661458534	21.69658417705068	2.617939830787236	21.18676427448736
3.535938928574102	90.94833786645252	88.86326449844897	99.37344372522345	97.05891330434201	103.33572983194071	100.91462947955192	107.01544612706509	104.49623960015101	113.34297200475166	110.65705125243551	0.07395314683769254	0.07369918845429649	2.66229661654188	21.675562987995363	2.599738535206143	21.166235199834773
3.557244739371806	91.00271759998829	88.91637175159163	99.42918907472162	97.11335087127165	103.39225356102794	100.969825023622	107.0727803078982	104.55222420260286	113.40190113569341	110.71458853852903	0.07392808426082811	0.07367422226978086	2.643750248871129	21.654259844111948	2.5816277406738664	21.14543078585848
3.578678928397448	91.05705046247887	88.9694331976409	99.48488138431836	97.16773663005449	103.4487213421168	101.02496592951687	107.1300558354276	104.6081515335916	113.4607669653356	110.77206402743585	0.07390303477822381	0.07364926911955738	2.62529623154569	21.632673991018237	2.5636071279755015	21.12435029595872
3.600242269194432	91.11133577411768	89.02244817254147	99.54051993485156	97.222069878339	103.50513243663896	101.08005147599728	107.18727195249123	104.66402085377871	113.51956870322141	110.82947694740153	0.07387799848785911	0.073624329101246	2.6069342383730145	21.61080467643842	2.5456763785773546	21.102992995518434
3.6219355399671502	91.16557285307204	89.07541601026023	99.59610400518292	97.27634991184418	103.56148610406616	101.13508093991042	107.24442789997761	104.71983142192217	113.57830555695173	110.88682652477533	0.07385297548848507	0.07359940231323436	2.588663943891788	21.588651150457736	2.5278351746719636	21.081358152310713
3.643759523609069	91.2197610154867	89.12833604278937	99.6516328722037	97.33057602436506	103.6177816019171	101.19005359619631	107.30152291683368	104.7755824948841	113.6369767321946	110.9441119840189	0.07382796587963657	0.07357448885469216	2.57048502336238	21.566212665438798	2.5100831991494488	21.059445036295074
3.6657150077309777	91.27389957548544	89.18120760014817	99.70710581083871	97.38474750777664	103.67401818576228	101.24496871789275	107.35855624007047	104.83127332763627	113.69558143269226	111.00133254771359	0.07380296976164222	0.0735495888255791	2.5523971527600224	21.54348847600704	2.4924201355997866	21.037252919653838
3.6878027846894206	91.32798784517463	89.23403001038638	99.76252209405214	97.43886365203956	103.73019510923109	101.29982557614206	107.41552710477129	104.88690317326802	113.75411886027094	111.05848743656962	0.07377798723563848	0.07352470232666042	2.534400008789362	21.520477839254454	2.4748456683278164	21.014781076966756
3.710023651615288	91.38202513464553	89.28680259958652	99.81788099285242	97.49292374520482	103.78631162401754	101.35462344019682	107.47243474409821	104.94247128299271	113.81258821484879	111.11557586943415	0.07375301840357934	0.07349982945951565	2.5164932688780937	21.497180014655896	2.4573594823405074	20.99202878516371
3.732378410442586	91.43601075197762	89.33952469186717	99.87318177629773	97.54692707341927	103.842366979887	101.40936157742638	107.52927838929998	104.99797690615536	113.87098869444546	111.17259706330036	0.07372806336825065	0.07347497032655302	2.4986766111837824	21.473594264229177	2.4399612633596917	20.96899532364114
3.7548678679373717	91.48994400324146	89.3921956093857	99.92842371150145	97.6008729209308	103.89836042468266	101.4640392533232	107.58605726971925	105.0534192902397	113.92931949519081	111.22955023331617	0.07370312223328028	0.07345012503101996	2.480949714585222	21.44971985243319	2.42265069781115	20.945679974181985
3.777492835726878	91.54382419250153	89.44481467234114	99.98360606363745	97.65476057009366	103.95429120433188	101.51865573150901	107.64277061280005	105.10879768087557	113.98757981133404	111.28643459279296	0.07367819510315156	0.07342529367701578	2.463312258694714	21.425556046357087	2.4054274728373457	20.922082021163078
3.8002541303288	91.59765062181998	89.49738119897788	100.03872809594624	97.70858930137442	104.01015856285356	101.57321027374216	107.69941764409607	105.16411132184696	114.04576883525358	111.34324935321544	0.07365328208321557	0.0734004763695047	2.44576392385261	21.401102115738468	2.388291276286054	20.898200751464174
3.823152573180761	91.65142259125928	89.54989450558793	100.09378906974028	97.76235839335682	104.0659617423645	101.62770213992333	107.75599758727803	105.21935945509887	114.10388575746599	111.39999372424982	0.07362838327970327	0.07337567321432772	2.4283043911218556	21.376357332861517	2.3712417967194597	20.874035454558907
3.8461889906699622	91.70513939888576	89.6023539065152	100.14878824440996	97.81606712274848	104.12169998308644	101.68213058810338	107.81250966414181	105.27454132074604	114.16192976663585	111.45666691375447	0.07360349879973871	0.0733508843182146	2.4109333423052703	21.351320972848043	2.354278723420066	20.849585422667587
3.8693642141629967	91.75880034077339	89.65475871415822	100.2037248774299	97.86971476438603	104.17737252335375	101.73649487448974	107.86895309461703	105.3296561570805	114.21990004958602	111.5132681277887	0.07357862875135178	0.07332610978879953	2.393650459930086	21.32599231349741	2.3374017463743257	20.82484995059349
3.892679080035866	91.81240471100648	89.70710823897369	100.25859822436445	97.92330059124141	104.23297859961974	101.79079425345363	107.92532709677451	105.3847032005796	114.27779579130662	111.56979657062281	0.07355377324349081	0.0733013497346301	2.376455427259316	21.30037063546115	2.320610556288557	20.799828335944767
3.9161344297041563	91.86595180168435	89.7594017894802	100.31340753887477	97.97682387442791	104.28851744646529	101.84502797753738	107.98163088683586	105.43968168591442	114.3356161749666	111.62625144474796	0.07352893238603606	0.07327660426518316	2.3593479282967564	21.27445522230846	2.3039048445884873	20.774519879123545
3.9397311096534064	91.91944090292408	89.81163867226168	100.36815207272447	98.03028388320635	104.34398829660535	101.89919529746179	108.03786367918123	105.49459084595823	114.39336038192285	111.68263195088628	0.07350410628981371	0.07325187349087738	2.342327647757884	21.248245360347937	2.2872843034010657	20.748923883304087
3.963469971469652	91.97287130286453	89.8638181919708	100.422831075786	98.08367988499103	104.39939038089675	101.95329546213307	108.09402468635788	105.54942991179443	114.45102759173082	111.73893728800056	0.07347929506660782	0.07322715752308658	2.325394271107143	21.22174033894771	2.270748625586748	20.723039654618333
3.987351871870168	92.02624228767037	89.91593965133356	100.47744379604772	98.137011145357	104.45472292834637	102.00732771865148	108.15011311908971	105.60419811272624	114.5086169821557	111.79516665330569	0.07345449882917471	0.07320245647415298	2.308547484547489	21.194939450539096	2.254297504719034	20.69686650217409
4.01137767273438	92.07955314153615	89.96800235115238	100.53198947962056	98.19027692804578	104.50998516611902	102.06129131231815	108.20612818628608	105.65889467628453	114.56612772918304	111.85131924227821	0.07342971769125642	0.07317777045740104	2.291786975008563	21.16784199051108	2.2379306350799197	20.67040373790951
4.035548241134971	92.13280314668968	90.02000559031015	100.58646737074412	98.24347649497214	104.56517631954493	102.11518548664306	108.26206909505046	105.71351882823693	114.62355900702912	111.90739424866719	0.0734049517675958	0.0731530995871509	2.2751124301521486	21.14044725733038	2.2216477116826354	20.643650676935067
4.059864449369175	92.1859915833966	90.07194866577478	100.64087671179416	98.29660910623137	104.62029561212826	102.16900948335362	108.31793505069005	105.76806979259754	114.68090998815246	111.96339086450558	0.07338020117394808	0.07312844397873404	2.2585235383903637	21.112754552741535	2.2054484302489072	20.616606637362565
4.08432717499025	92.23911772996482	90.12383087260245	100.69521674328985	98.34967402010531	104.67534226555578	102.2227625424017	108.37372525672566	105.82254679163508	114.7381798432656	112.01930828012027	0.07335546602709783	0.07310380374850503	2.242019988863831	21.08476318164685	2.1893324872257836	20.589270940494316
4.108937300839158	92.29218086274824	90.17565150394294	100.74948670390033	98.4026704930704	104.73031549970466	102.27644390197327	108.42943891490052	105.87694904588342	114.7953677413457	112.07514568414454	0.07333074644487099	0.0730791790138571	2.225601471445316	21.056472452117305	2.1732995797860895	20.56164291082314
4.133695715076422	92.34518025615128	90.22740985104288	100.80368583045217	98.45559777980375	104.78521453265121	102.33005279849544	108.48507522519022	105.93127577415011	114.8524728496463	112.13090226352817	0.0733060425461506	0.07305456989323737	2.2092676767497323	21.02788167559629	2.157349405798641	20.533721875894116
4.15860331121418	92.39811518263353	90.27910520325021	100.8578133579368	98.5084551331906	104.84003858067969	102.38358846664532	108.54063338581275	105.98552619352596	114.90949433370946	112.18657720354908	0.07328135445089169	0.07302997650615903	2.193018296130049	20.998990166892327	2.1414816638775847	20.505507166741154
4.183660988148428	92.45098491271416	90.33073684801961	100.91186851951815	98.56124180433244	104.89478685829113	102.4370501393594	108.59611259323846	106.03969951939598	114.96643135737737	112.242169687826	0.07325668228013495	0.0730053989732187	2.1768530216813815	20.96979724423727	2.1256960533555684	20.476998117715993
4.208869650191461	92.50378871497662	90.38230407091602	100.96585054654012	98.61395704255352	104.94945857821229	102.49043704784137	108.65151204220018	106.09379496544808	115.02328308280474	112.29767889832927	0.07323202615602264	0.07298083741610993	2.160771546227352	20.940302229253575	2.1099922742689614	20.44819406638635
4.2342302071045115	92.5565258560731	90.43380615561951	101.01975866853414	98.66660009540864	105.00405295140446	102.5437484215712	108.70683092570333	106.14781174368343	115.08004867047049	112.35310401539282	0.07320738620181398	0.07295629195763863	2.1447735633378215	20.910504447125277	2.094370027390596	20.419094353874243
4.259743574130585	92.60919560072982	90.48524238393037	101.07359211322753	98.71917020869125	105.05856918707325	102.59698348831459	108.76206843503677	106.2017490644271	115.13672727919105	112.408444217727	0.07318276254189886	0.07293176272173821	2.1288587673177517	20.88040322658344	2.0788290142072583	20.389698324754136
4.285410672027485	92.66179721175129	90.53661203577333	101.12735010655082	98.77166662644065	105.11300649267727	102.6501414741315	108.81722375978288	106.25560613633779	115.19331806613202	112.46369868243012	0.0731581553018158	0.07290724983348554	2.1130268532144783	20.849997900000744	2.063368936932875	20.36000532714752
4.311232427101037	92.71432995002613	90.58791438920315	101.18103187264667	98.82408859095057	105.16736407393843	102.70322160338611	108.87229608782897	106.30938216641896	115.24982018682194	112.51886658500172	0.07313356460826498	0.07288275341911574	2.097277516815211	20.81928780342423	2.04798949850192	20.330014712759294
4.337209771238533	92.76679307453134	90.63914872040898	101.23463663387736	98.87643534277666	105.22164113485088	102.75622309875565	108.92728460537768	106.36307636002893	115.30623279516438	112.57394709935448	0.07310899058912709	0.07285827360603846	2.0816104546370298	20.788272276531643	2.032690402564185	20.299725836881407
4.363343641942354	92.81918584233779	90.69031430371962	101.28816361083342	98.92870612074483	105.27583687769096	102.80914518124015	108.9821884969579	106.41668792089186	115.36255504345145	112.62893939782737	0.0730844333734755	0.07283381052285393	2.0660253639473467	20.756950662878808	2.017471353500241	20.269138058556564
4.389634982363801	92.87150750861574	90.74141041160894	101.34161202234237	98.98090016195984	105.32995050302756	102.86198707017242	109.03700694543672	106.47021605110899	115.41878608237735	112.68384265119876	0.07305989309159647	0.07280936429936886	2.0505219427466272	20.72532230980869	2.0023320564046116	20.23825074051274
4.416084741337141	92.9237573266396	90.7924363147006	101.39498108547677	99.03301670181303	105.38398120973142	102.91474798322717	109.09173913202984	106.52365995116907	115.47492506105125	112.73865602869917	0.07303536987500273	0.07278493506661309	2.0350998897781665	20.693386568560527	1.9872722171012356	20.207063249326893
4.442693873413836	92.9759345477941	90.84339128177412	101.44827001556365	99.08505497399179	105.43792819498617	102.967427136432	109.14638423631405	106.57701881996049	115.53097112701163	112.79337869802525	0.07301086385645106	0.07276052295685542	2.0197589045244513	20.661142794306215	1.972291542131643	20.17557495537767
4.469463338897009	93.02803842157907	90.89427457976933	101.50147802619257	99.13701421048715	105.49179065429792	103.0200237441763	109.20094143623797	106.63029185478165	115.58692342623948	112.84800982535243	0.07298637516995933	0.0727361281036211	2.004498687203977	20.628590346183046	1.9573897387626857	20.143785232980008
4.49639410387609	93.08006819561568	90.9450854737931	101.55460432922536	99.18889364160378	105.54556778150626	103.07253701922284	109.25540990813468	106.68347825135375	115.6427811031729	112.90254857534978	0.07296190395082287	0.07271175064170816	1.9893189387764778	20.595728587399208	1.9425665149765337	20.111693460341485
4.523487140261684	93.13202311565169	90.99582322712345	101.60764813480458	99.2406924959674	105.59925876879456	103.12496617271654	109.30978882673304	106.73657720383093	115.69854330072079	112.95699411119222	0.0729374503356316	0.07268739070720492	1.974219360942243	20.562556885259255	1.9278215794834068	20.07929901972966
4.550743425820648	93.18390242556765	91.04648710121691	101.6606086513633	99.29241000053544	105.652862806701	103.17731041419681	109.36407736517046	106.78958790481386	115.75420916027771	113.0113455945765	0.07291301446228833	0.0726630484375064	1.9591996561423457	20.52907461126233	1.9131546417174832	20.04660129749027
4.578163944211368	93.23570536738255	91.09707635571282	101.71348508563419	99.34404538060481	105.7063790841294	103.22956895160658	109.41827469500475	106.84250954536029	115.80977782173812	113.06560218573372	0.07288859647002469	0.07263872397133336	1.9442595275531858	20.495281141054875	1.8985654118246202	20.013599683981738
4.605749685019276	93.28743118125988	91.14759024844015	101.76627664265895	99.39559785982208	105.75980678836015	103.28174099130415	109.47237998622674	106.89534131499806	115.86524842351123	113.1197630434448	0.07286419649942022	0.07261441744874762	1.9293986790910367	20.46117585457978	1.8840536006803177	19.980293573833478
4.633501643792551	93.33907910551366	91.19802803542298	101.81898252579815	99.4470666601923	105.81314510506158	103.3338257380736	109.52639240727294	106.94808240173714	115.9206201025359	113.17382732505453	0.07283981469241957	0.07259012901117301	1.9146168154070438	20.426758136061835	1.8696189198790307	19.946682365851302
4.6614208220780515	93.39064837661455	91.24838897088688	101.87160193674056	99.49845100208906	105.86639321830101	103.38582239513624	109.58031112503795	107.00073199208217	115.9758919942957	113.22779418648655	0.07281545119235057	0.07256585880141002	1.8999136419008664	20.392027374200552	1.8552610817421282	19.91276546318113
4.689508227457455	93.4421382291966	91.298672307265	101.92413407551386	99.5497501042639	105.91955031055696	103.43773016416179	109.63413530488839	107.05328927104529	116.03106323283468	113.28166278225855	0.0727911061439436	0.07254160696365662	1.8852888647024884	20.35698296206465	1.8409797992981112	19.878542273178027
4.717764873583629	93.49354789606278	91.34887729520372	101.9765781404936	99.60096318385564	105.97261556272984	103.48954824527914	109.68786411067468	107.10575342215822	116.08613295077205	113.3354322654964	0.07276677969334854	0.07251737364352559	1.8707421906808577	20.321624297208473	1.8267747863042132	19.844012207653577
4.746191780217212	93.54487660819228	91.39900318356997	102.02893332841424	99.65208945640123	106.02558815415459	103.54127583708883	109.74149670474547	107.15812362748629	116.14110027931869	113.38910178795075	0.07274247198815484	0.07249315898806392	1.8562733274468428	20.285950781792053	1.812645757245491	19.80917468294865
4.774789973263409	93.59612359474654	91.44904921945702	102.081198834379	99.70312813584519	106.07846726261215	103.59291213667426	109.79503224796046	107.21039906764088	116.1959643482926	113.44267050001186	0.07271818317740951	0.07246896314577049	1.8418819833423186	20.249961822501064	1.7985924273141336	19.774029119769693
4.803560484809025	93.64728808307586	91.49901464819094	102.13337385187012	99.75407843454971	106.13125206434152	103.6444563396132	109.84846989970401	107.26257892179262	116.25072428613483	113.49613755072502	0.0726939134116373	0.0724447862666162	1.827567867448579	20.213656830743275	1.784614512427197	19.738574943425192
4.832504353159697	93.69836929872653	91.54889871333754	102.18545757275983	99.80493956330534	106.18394173405237	103.69590763999034	109.90180881789921	107.31466236768536	116.30537921992612	113.54950208780711	0.07266966284285907	0.0724206285020634	1.813330689589975	20.177035222688573	1.7707117292256953	19.70281158390935
4.861622622877388	93.74936646544747	91.59870065670897	102.23744918732088	99.85571073134128	106.2365354449373	103.74726523040917	109.9550481590218	107.36664858164947	116.35992827540335	113.6027632576623	0.07264543162461258	0.07239649000508476	1.799170160312542	20.140096419134352	1.7568837950580019	19.666738475738384
4.890916344818065	93.80027880519656	91.64841971837002	102.2893478842367	99.90639114633544	106.2890323686837	103.79852830200367	110.00818707811347	107.41853673861515	116.41437057697532	113.65592020539783	0.07262121991197079	0.072372370930183	1.785085990913558	20.1028398458875	1.743130427998949	19.63035505824155
4.9203865761696335	93.85110553814917	91.69805513664589	102.34115285061392	99.95698001442611	106.34143167548811	103.84969604445183	110.06122472879785	107.47032601212743	116.46870524774138	113.70897207484147	0.0725970278615632	0.07234827143341188	1.7710778934178961	20.065264933575236	1.7294513468464174	19.59366077561208
4.950034380490085	93.90184588270323	91.74760614812847	102.39286327199135	100.00747654022206	106.39373253406686	103.90076764598737	110.11416026329282	107.52201557435947	116.52293140950628	113.76191800855742	0.07257285563159599	0.07232419167239544	1.7571455805814367	20.027371117725124	1.7158462711051925	19.556655076736206
4.979860827745887	93.95249905548829	91.79707198768357	102.44447833235303	100.05787992681364	106.44593411167108	103.9517422934126	110.16699283242693	107.57360459612698	116.5770481827993	113.81475714786326	0.07254870338187185	0.0723001318063489	1.7432887659117569	19.9891578390816	1.7023149210060637	19.51933741551693
5.009866994350591	94.00306427137197	91.8464518884584	102.49599721413885	100.10818937578425	106.49803557409896	104.00261917211171	110.21972158565355	107.62509224690307	116.63105468689085	113.86748863284735	0.07252457127381186	0.0722760919960992	1.7295071636306147	19.950624543242157	1.6888570174928645	19.481707250761247
5.040053963203681	94.05354074346698	91.89574508188821	102.54741909825555	100.1584040872209	106.55003608570875	104.05339746606309	110.27234567106514	107.67647769483207	116.68495003980972	113.92011160238539	0.07250045947047516	0.07225207240410562	1.7158004886998697	19.911770681002963	1.6754722822179247	19.44376404621289
5.070422823729659	94.10392768313953	91.94495079770397	102.59874316408927	100.20852325972595	106.60193480943295	104.10407635785278	110.32486423540955	107.7277601067449	116.7387333583618	113.97262519415811	0.07247636813658107	0.07222807319448211	1.7021684568187538	19.872595708413428	1.662160437562079	19.405507270843373
5.100974671917351	94.1542243000161	91.99406826394002	102.64996858951653	100.25854609042884	106.6537309067914	104.15465502868818	110.37727642410444	107.77893864817403	116.79240375814742	114.02502854466941	0.07245229743853107	0.0722040945330172	1.688610784412731	19.833099086699804	1.6489212066185246	19.366936398691905
5.131710610359471	94.2044298019916	92.04309670694124	102.70109455091665	100.3084717749973	106.70542353790536	104.205132658411	110.42958138125319	107.83001248336838	116.84596035357995	114.07732078926335	0.07242824754442886	0.07218013658719688	1.675127188645547	19.79328028249074	1.6357543131859984	19.328050908923615
5.1626317482924104	94.25454339523705	92.09203535137064	102.7521202231836	100.35829950764916	106.7570118615115	104.25550842551087	110.48177824966058	107.88098077530839	116.89940225790436	114.12950106214242	0.07240421862410437	0.07215619952622528	1.6617173874053606	19.753138767704513	1.6226594817860587	19.28885028604418
5.193739201636265	94.3045642842072	92.14088342021745	102.80304477973803	100.40802848116459	106.8084950349756	104.30578150713964	110.53386617084821	107.93184268572213	116.95272858321528	114.18156849638618	0.0723802108491337	0.07213228352104854	1.6483810993181578	19.712674019778206	1.6096364376574002	19.249334019899834
5.225034093035115	94.35449167164911	92.18964013480482	102.85386739254007	100.45765788689803	106.85987221430761	104.355951079125	110.58584428507136	107.98259737510064	117.00593844047684	114.23352222396936	0.07235622439286474	0.07210838874437576	1.6351180437320636	19.67188552157313	1.5966849067383464	19.209501605579135
5.256517551897525	94.40432475860916	92.23830471479717	102.90458723210087	100.50718691478983	106.91114255417484	104.40601631598419	110.63771173133387	108.03324400271313	117.05903093954049	114.28536137578003	0.07233225943043693	0.0720845153707018	1.621927940725982	19.63077276149488	1.5838046156825385	19.169352543616696
5.288190714437326	94.45406274444227	92.28687637820869	102.95520346749622	100.55661475337902	106.96230520791778	104.45597639093866	110.68946764740572	108.08378172662364	117.11200518916539	114.33708508163885	0.07230831613880533	0.07206066357633113	1.6088105111143705	19.589335233682505	1.5709952918653016	19.12888634016781
5.320054723714605	94.5037048268196	92.33535434141172	103.0057152663787	100.60594058981621	107.01335932756419	104.5058304759288	110.74111116983907	108.13420970370747	117.16486029703738	114.3886924703186	0.07228439469676484	0.07203683353940016	1.595765476433371	19.547572437862982	1.558256663366592	19.088102506862924
5.352110729676963	94.55325020173697	92.38373781914419	103.05612179499066	100.65516360987516	107.0643040638441	104.55557774162777	110.79264143398495	108.18452708966664	117.21759536978863	114.44018266956236	0.07226049528497275	0.07201302543990193	1.5827925589469487	19.50548387953313	1.5455884589721336	19.047000560898596
5.384359889201005	94.60269806352332	92.43202602451835	103.10642221817729	100.7042829979663	107.11513856620499	104.6052173574567	110.84405757401026	108.23473303904699	117.27020951301783	114.49155480610368	0.07223661808597254	0.07198923945970734	1.5698914816425713	19.46306906994141	1.5329904081809218	19.005580025183008
5.41680336613411	94.65204760484903	92.48021816902889	103.1566156993995	100.75329793714909	107.16586198282661	104.65474849159925	110.89535872291464	108.28482670525457	117.32270183130976	114.54280800568576	0.072212763284219	0.07196547578259244	1.5570619682400775	19.420327526309848	1.5204622411979472	18.96384042831778
5.44944233133642	94.70129801673514	92.52831346256153	103.20670140074786	100.80220760914523	107.21647346063725	104.70417031101685	110.94654401254823	108.33480724057266	117.37507142825655	114.59394139308152	0.07218893106610082	0.07194173459426056	1.5443037431830362	19.377258771757624	1.5080036889421535	18.921781304808974
5.482277962723094	94.75044848856145	92.57631111340186	103.25667848295544	100.85101119435217	107.26697214532838	104.75348198146422	110.9976125736287	108.38467379617907	117.42731740647734	114.64495409211413	0.07216512161996727	0.07191801608236718	1.5316165316312436	19.333862335315644	1.4956144830350695	18.879402194921568
5.515311445306831	94.79949820807545	92.62421032824325	103.30654610541146	100.89970787185555	107.31735718137074	104.80268266750389	111.0485635357589	108.43442552216264	117.47943886763937	114.69584522567614	0.07214133513615247	0.07189432043654521	1.5190000594750472	19.29013775214844	1.4832943558010356	18.83670264481043
5.548543971240616	94.84844636140147	92.6720103121962	103.35630342617529	100.94829681944333	107.36762771203031	104.8517715325224	111.09939602744485	108.48406156754135	117.53143491247901	114.74661391575093	0.07211757180699979	0.0718706478484306	1.50645405332466	19.24608456352871	1.4710430402740258	18.79368220667675
5.581976739860765	94.89729213304949	92.71971026879683	103.40594960199014	100.99677721361893	107.4177828793842	104.90074773874571	111.15010917611362	108.53358108027938	117.5833046408229	114.79725928343295	0.07209383182688779	0.07184699851168636	1.493978240517663	19.201702316971932	1.4588602701953732	18.75034043877895
5.615610957730194	94.94603470592459	92.76730940001626	103.45548378829741	101.04514822961548	107.46782182433734	104.94961044725537	111.200702108132	108.5829832073056	117.63504715160975	114.84778044894907	0.07207011539225779	0.07182337262203009	1.481572349101043	19.15699056610174	1.446745780006495	18.706676905439963
5.649447838681973	94.99467326133518	92.81480690626888	103.50490513924987	101.0934090414088	107.51774368663764	104.99835881800394	111.25117394882362	108.63226709453049	117.68666154291078	114.89817653167896	0.07204642270163691	0.07179977037725858	1.4692361078471095	19.111948870930064	1.4346993048477543	18.662691177098168
5.6834886038631165	95.04320697900359	92.86220198642202	103.55421280772732	101.14155882173216	107.56754760489416	105.04699200983153	111.30152382248919	108.68143188686506	117.73814691195327	114.948446650177	0.07202275395566768	0.07177619197727456	1.4569692462519015	19.066576797893504	1.4227205805680114	18.61838283049292
5.717734481778674	95.09163503707438	92.90949383780494	103.60340594534996	101.18959674208992	107.61723271659257	105.09550918048218	111.35175085242383	108.73047672823886	117.7895023551412	114.9985899221937	0.071999109357132	0.0717526376241145	1.4447714945245025	19.02087391981331	1.410809343714618	18.573751448628173
5.75218670833605	95.13995661212459	92.95668165621812	103.65248370249368	101.23752197277204	107.66679815811283	105.14390948662012	111.40185416093708	108.77940076161846	117.84072696807849	115.04860546469729	0.07197548911098059	0.07172910752197345	1.432642583591587	18.97483981603	1.3989653315377382	18.528796620907087
5.786846526889619	95.18817087917265	93.00376463594289	103.70144522830425	101.28533368286864	107.71624306474563	105.19219208384686	111.45183286937116	108.82820312902655	117.89181984559087	115.09849239389618	0.07195189342435883	0.07170560187723457	1.4205822450940104	18.928474072399695	1.3871882819812527	18.48351794305563
5.821715188285586	95.23627701168834	93.05074196975009	103.7502896707125	101.33303104028371	107.76556657070999	105.24035612671716	111.50168609812084	108.87688297155975	117.94278008174904	115.14824982526022	0.07192832250663561	0.07168212089849528	1.4085902113913562	18.881776281505154	1.3754779336907177	18.43791501735177
5.856793950907131	95.28427418160273	93.09761284891084	103.79901617644943	101.38061321175117	107.81476780917065	105.28840076875721	111.55141296665285	108.92543942940917	117.99360676989153	115.19787687354443	0.07190477656943028	0.07165866479659566	1.3966662155562517	18.83474604257208	1.3638340260131372	18.391987452640024
5.892084080719833	95.33216155931763	93.14437646320516	103.84762389106116	101.42807936284844	107.86384591225544	105.33632516248073	111.60101259352541	108.9738716418783	118.04429900264786	115.24737265281048	0.07188125582664129	0.07163523378464669	1.384809991374368	18.787382961603726	1.3522562989835478	18.34573486428053
5.927586851317345	95.37993831371581	93.19103200093217	103.8961119589244	101.47542865801206	107.91280001107319	105.3841284594069	111.65048409640839	109.0221787474032	118.09485587196201	115.29673627645016	0.07185776049447612	0.07161182807805908	1.3730212733437384	18.73968665144639	1.3407444933391162	18.29915687438188
5.963303543967366	95.42760361217094	93.23757864891984	103.94447952326186	101.52266026055275	107.9616292357316	105.4318098100776	111.69982659210318	109.07035988357185	118.14527646911613	115.34596685720838	0.07183429079147838	0.07158844789457137	1.3612997966745297	18.691656731851253	1.3292983505091343	18.252253111797472
5.999235447657878	95.47515662055777	93.28401559253504	103.99272572615803	101.56977333267065	108.01033271535536	105.47936836407531	111.74903919656327	109.11841418714427	118.19555988475442	115.39506350720657	0.07181084693855928	0.07156509345428136	1.3496452972817679	18.64329282943436	1.3179176126136554	18.205023212074593
6.035383859143656	95.52259650326184	93.33034201569289	104.04084970857426	101.61676703547016	108.05890957810387	105.52680327004028	111.7981210249139	109.16634079407154	118.24570520890667	115.44402533796544	0.0717874291590252	0.07154176497967275	1.3380575117998887	18.594594578022225	1.3066020224705426	18.157466817767272
6.071750082993084	95.56992242319107	93.37655710086821	104.08885061036621	101.66364052897691	108.10735895119109	105.5741136756898	111.84707119147444	109.21413883951776	118.29571153101432	115.49285146043051	0.07176403767860945	0.07151846269564727	1.3265361775645488	18.545561618415377	1.2953513235909213	18.1095835783417
6.108335431635222	95.6171335417844	93.42266002910425	104.13672757029786	101.71039297215192	108.15567996090215	105.62129872783508	111.89588880977713	109.26180745787865	118.34557793995258	115.54154098499419	0.0717406727255025	0.07149518682955419	1.31508103261217	18.496193598482932	1.2841652601623537	18.06137315008891
6.145141225407182	95.66422901902355	93.46864998002356	104.1844797260593	101.757023522908	108.20387173261364	105.66835757239991	111.94457299258966	109.30934578280284	118.39530352405718	115.59009302152079	0.07171733453038168	0.07147193761122174	1.303691815701086	18.446490173573693	1.273043577076578	18.01283519655408
6.182168792601758	95.71120801344347	93.51452613183882	104.2321062142827	101.80353133812638	108.25193339081225	105.71528935443992	111.9931228519362	109.35675294721314	118.444887371149	115.63850667937157	0.07169402332644359	0.07144871527298653	1.2923682662856208	18.39645100618145	1.2619860199120012	17.96396938840917
6.2194194695153895	95.7580696821424	93.56028766136261	104.27960617055838	101.84991557367188	108.2998640591135	105.7620932181604	112.04153749911836	109.40402808332678	118.4943285685588	115.68678106742857	0.07167073934943513	0.07142552004972783	1.2811101245201826	18.34607576611961	1.2509923349271048	17.914775403372914
6.256894600496366	95.8048131807931	93.60593374401812	104.32697872945187	101.8961753844097	108.34766286028118	105.80876830693539	112.08981604473719	109.45117032267666	118.54362620315321	115.73491529411967	0.07164748283768545	0.07140235217889551	1.269917131265629	18.295364130695816	1.2400622690688579	17.865252926498215
6.294595537993358	95.85143766365347	93.65146355384992	104.37422302452055	101.94230992422165	108.39532891624694	105.85531376332679	112.13795759871499	109.49817879613295	118.59277936136031	115.78290846744409	0.07162425403213818	0.07137921190054614	1.2587890280885858	18.244315784748323	1.2291955699743085	17.815401650212152
6.332523642604218	95.8979422835778	93.69687626353475	104.42133818833081	101.98831834602306	108.44286134813015	105.90172872910372	112.18596127031759	109.5450526339247	118.64178712919602	115.83075969499767	0.07160105317638474	0.07135609945737274	1.2477255572503054	18.192930420627818	1.2183919859592152	17.765221274272335
6.370680283125076	95.94432619202738	93.74217104439195	104.46832335247487	102.03419980177897	108.49025927625709	105.94801234526138	112.23382616817612	109.5917909656611	118.69064859228973	115.87846808399811	0.07157788051669557	0.07133301509473912	1.2367264617132605	18.141207738313824	1.2076512660237313	17.714711505883315
6.40906683659976	95.99058853908191	93.78734706639479	104.51517764758825	102.0799534425215	108.5375218201817	105.99416375204115	112.28155140031008	109.63839292035401	118.7393628359114	115.92603274131143	0.07155473630205676	0.07130995906071247	1.2257914851381884	18.08914744552021	1.1969731598508133	17.66387205981664
6.447684688369473	96.03672847345044	93.83240349818104	104.56190020336697	102.12557841836644	108.58464809870503	106.04018208894986	112.32913607414933	109.68485762643958	118.7879289449977	115.9734527734775	0.07153162078419988	0.07128693160609789	1.2149203718822719	18.036749257720658	1.1863574178023555	17.612702658407215
6.486535232122802	96.08274514248306	93.87733950706443	104.60849014858546	102.1710738785308	108.63163722989638	106.0860664947801	112.37657929655784	109.73118421180108	118.83634600417975	116.02072728673687	0.07150853421764068	0.07126393298447223	1.2041128670016406	17.984012898228684	1.1758037909226005	17.561203031673358
6.525619869945995	96.1286376921818	93.9221542590455	104.65494661111383	102.21643897134985	108.67848833111314	106.13181610762989	112.42388017385588	109.77737180379101	118.88461309780949	116.06785538705698	0.07148547685970998	0.07124096345221786	1.193368716238865	17.930938098204933	1.1653120309265432	17.509372917258588
6.564940012373588	96.17440526721218	93.96684691882267	104.7012687179358	102.26167284429434	108.72520051902173	106.17743006492287	112.4710378118436	109.82341952925375	118.93272930998756	116.11483618015878	0.07146244897059038	0.07121802326855847	1.1826876660400103	17.87752459688636	1.1548818902167568	17.457212060740858
6.604497078439295	96.2200470109153	94.01141664980433	104.74745559516725	102.30677464398894	108.77177290961892	106.22290750342948	112.5180513158251	109.86932651454934	118.98069372459146	116.16166877154473	0.07143945081335235	0.07119511269559474	1.1720694635384916	17.823772141509835	1.1445131218663391	17.404720215483394
6.644292495727218	96.2655620653186	94.05586261411923	104.79350636807354	102.35174351622899	108.81820461825218	106.26824755928644	112.56491979063117	109.91509188557549	119.02850542530253	116.20835226652487	0.07141648265398896	0.0711722319983394	1.1615138565564394	17.76968048737399	1.1342054796195953	17.35189714272201
6.684327700423376	96.31094957114823	94.10018397262866	104.83942016108838	102.39657860599901	108.86449475964147	106.31344936801828	112.61164234064381	109.96071476779164	119.07616349563502	116.25488577024522	0.07139354476145299	0.0711493814447536	1.1510205936128841	17.715249398072046	1.1239587179040882	17.298742611812486
6.724604137367524	96.35620866784069	94.14437988493789	104.88519609783229	102.44127905749073	108.91064244790066	106.35851206455824	112.65821806982036	110.00619428624245	119.12366701896426	116.30126838771534	0.07137063740769352	0.0711265613057835	1.1405894239087502	17.660478645342664	1.1137725918122214	17.24525640007414
6.76512326010531	96.40133849355449	94.18844950940753	104.93083330113083	102.48584401412084	108.9566467965587	106.40343478326893	112.70464608171736	110.0515295655811	119.17101507855517	116.3474992238361	0.07134776086769269	0.07110377185539789	1.1302200973329946	17.60536800925911	1.1036468571064688	17.19143829292807
6.805886530940724	96.44633818518223	94.23239200316542	104.97633089303352	102.53027261854965	109.00250691858183	106.44821665796391	112.75092547951535	110.09671973009361	119.21820675759142	116.3935773834281	0.0713249154195047	0.07108101337062543	1.119912364462607	17.54991727831657	1.0935812702230123	17.137288084049942
6.846895420988873	96.49120687836276	94.27620652211854	105.02168799483294	102.57456401269957	109.04822192639541	106.49285682192921	112.79705536604368	110.1417639037229	119.26524113920468	116.43950197126037	0.07130210134429239	0.07105828613159229	1.1096659765591994	17.494126249464898	1.0835755882662852	17.082805575388193
6.888151410229076	96.53594370749317	94.31989222096482	105.06690372708358	102.61871733777367	109.09379093190616	106.5373544079449	112.84303484380531	110.1866612100932	119.31211730650399	116.48527209207887	0.07127931892636687	0.07103559042156167	1.0994806855708248	17.437994728232297	1.0736295690112456	17.027990577240416
6.92965598755826	96.5805478057413	94.36344825320523	105.11197720962141	102.66273173427476	109.13921304652465	106.58170854830718	112.88886301500233	110.23141077253466	119.35883434260582	116.53088685063604	0.07125656845322613	0.07101292652697032	1.089356244121518	17.381522528616188	1.0637429708917807	16.9728429081988
6.971410650844719	96.62501830505728	94.40687377115533	105.15690756158233	102.70660634202338	109.18448738118711	106.62591837484956	112.9345389815603	110.27601171410757	119.40539133066319	116.57634535171889	0.07123385021559463	0.0709902947374719	1.0792924055167532	17.32470947333786	1.0539155530079825	16.917362395353848
7.01341690698215	96.66935433618666	94.45016792595794	105.20169390142271	102.75034030017798	109.22961304637903	106.66998301896598	112.98006184515502	110.32046315762805	119.45178735389696	116.62164670017977	0.07121116450746375	0.07096769534597283	1.069288923749582	17.267555393951625	1.044147075131832	16.86154887444718
7.055676271944047	96.71355502868269	94.49332986759532	105.24633534693874	102.79393274725372	109.27458915215772	106.71390161163289	113.02543070723785	110.36476422569304	119.49802149562578	116.66679000096572	0.07118851162613138	0.07094512864867476	1.059345553485855	17.210060130739294	1.0344372976917384	16.805402189747838
7.098190270838397	96.75761951091856	94.53635874490105	105.29083101528587	102.83738282114162	109.31941480817521	106.75767328343154	113.07064466906147	110.4089140407054	119.54409283929691	116.7117743591482	0.07116589187224404	0.07092259494511538	1.0494620500669498	17.152223532833887	1.024785981775267	16.748922194143233
7.1409604379627405	96.80154691010016	94.57925370557265	105.33518002299918	102.88068965912821	109.36408912370165	106.80129716457083	113.11570283170632	110.45291172489962	119.59000046851719	116.7565988799536	0.0711433055498372	0.07090009453820889	1.0396381695113632	17.094045458343317	1.0151928891316402	16.6921087493065
7.183988316859528	96.84533635227871	94.6220138961839	105.3793814860132	102.92385239791528	109.40861120764863	106.8447723849102	113.16060429610687	110.49675640036766	119.63574346708427	116.80126266879367	0.07112075296637793	0.07087762773428777	1.0298736685124368	17.035525774390408	1.0056577821699193	16.634961725729227
7.227275460371831	96.88898696236353	94.66463846219739	105.42343451968237	102.96687017363952	109.452980168593	106.88809807398277	113.20534816307843	110.54044718908501	119.68132091901835	116.84576483129639	0.07109823443280747	0.07085519484314737	1.0201683044410856	16.976664357276604	0.9961804239583216	16.577481002823333
7.270823430699384	96.93249786413526	94.70712654797732	105.46733823880183	103.00974212189291	109.49719511480089	106.9312733610188	113.2499335333443	110.58398321293704	119.72673190859433	116.89010447333733	0.0710757502635836	0.07083279617808495	1.0105218353342025	16.917461092372832	0.9867605782192186	16.519666468928335
7.31463379945495	96.97586818025782	94.74947729680171	105.51109175762694	103.05246737774226	109.54125515425095	106.97429737496869	113.29435950756194	110.62736359374506	119.77197552037282	116.93428070107026	0.07105330077672521	0.07081043205594614	1.000934019897386	16.85791587421045	0.9773980093270893	16.46151802132954
7.358708147721062	97.01909703229218	94.79168985087529	105.55469418989487	103.09504507574964	109.58515939465904	107.01716924452674	113.33862518635091	110.67058745329305	119.81705083923322	116.97829262095912	0.0710308862938553	0.07078810279716734	0.9914046175119893	16.798028606790467	0.968092482310567	16.403035566429025
7.403048066107065	97.06218354070921	94.83376335134234	105.59814464884536	103.13747434999286	109.62890694350287	107.05988809815504	113.3827296703204	110.71365391335468	119.8619569504065	117.02213933980973	0.07100850714024555	0.0707658087258208	0.9819333882242063	16.737799203405302	0.9588437628526663	16.344219019832963
7.447655154806527	97.10512682490258	94.87569693829951	105.64144224724136	103.179754334086	109.67249690804586	107.10245306410748	113.4266720600966	110.75656209572028	119.90669293950745	117.06581996480197	0.07098616364486277	0.07074355016965946	0.9725200927452988	16.677227586777008	0.9496516172878273	16.28506830637707
7.49253102365499	97.14792600320227	94.91748975080884	105.68458609739065	103.22188416120017	109.71592839536252	107.14486327045394	113.470451456351	110.79931112222418	119.9512578925684	117.10933360352222	0.07096385614041291	0.07072132746016162	0.96316449245478	16.616313689191884	0.9405158125991875	16.225583360159362
7.537677292188054	97.19058019288744	94.95914092691056	105.72757531116676	103.26386296408413	109.75920051236285	107.18711784510441	113.51406695982811	110.84190011477205	119.99565089607214	117.15267936399559	0.07094158496338823	0.07069914093257834	0.9538663493922286	16.555057452475012	0.9314361164158527	16.165764124638372
7.583095589699846	97.2330885102001	95.00064960363635	105.77040900003072	103.30568987508555	109.8023123658179	107.22921591583379	113.55751767137428	110.8843281953688	120.03987103698597	117.19585635471918	0.07091935045411424	0.07067699092597918	0.9446254262616094	16.493458828124858	0.922412297014489	16.10561055270955
7.628787555301809	97.27545007035816	95.04201491702219	105.81308627505241	103.34736402617175	109.84526306238456	107.27115661030624	113.60080269196581	110.9265944861461	120.08391740279527	117.23886368469485	0.07089715295679623	0.07065487778329937	0.9354414864278624	16.431517777386034	0.9134441233179587	16.045122606778023
7.674754837981857	97.31766398756925	95.08323600212182	105.85560624693265	103.38888454895141	109.88805170863165	107.3129390561005	113.64392112273823	110.96869810939106	120.12778908153822	117.28170046346298	0.07087499281956798	0.07063280185138822	0.9263142939150839	16.36923427129659	0.9045313648939555	15.984300258842268
7.720999096663877	97.35972937504374	95.12431199301982	105.89796802602473	103.43025057469558	109.9306774110649	107.3545623807346	113.6868720650149	111.010638187574	120.17148516183966	117.32436580113576	0.07085287039454	0.07061076348105695	0.9172436134049349	16.306608290746226	0.8956737919504576	15.923143490505026
7.767522000267617	97.40164534500889	95.16524202284504	105.94017072235687	103.47146123435968	109.97313927615347	107.39602571169137	113.72965462033658	111.05241384337751	120.21500473294653	117.36685880843153	0.0708307860378482	0.07058876302712708	0.9082292102395968	16.24363982664363	0.8868711753418665	15.861652293162479
7.814325227768903	97.44341100872215	95.20602522378398	105.98221344565424	103.51251565860493	110.01543641035565	107.43732817644384	113.77226789049085	111.09402419972497	120.25834688476256	117.40917859670878	0.07080874010970467	0.07056680084848133	0.8992708504092661	16.18032887976733	0.8781232865555921	15.799826667876914
7.861410468260233	97.48502547648454	95.24666072709387	106.02409530536089	103.55341297781997	110.05756792014463	107.47846890248042	113.81471097754125	111.13546837980931	120.30151070788314	117.45132427800027	0.07078673297444721	0.07054487730811317	0.8903683005648872	16.116675461122213	0.8694298977202379	15.737666625609563
7.908779421011744	97.52648785765531	95.28714766311667	106.06581541066333	103.59415232214342	110.09953291203614	107.51944701733136	113.85698298385829	111.1767455071226	120.34449529363212	117.49329496504842	0.07076476500058994	0.07052299277317646	0.8815213280101943	16.052679591859487	0.860790781606056	15.675172187326098
7.956433795532517	97.56779726066479	95.32748516129239	106.107372870512	103.63473282148567	110.14133049261372	107.56026164859442	113.8990830121484	111.21785470548542	120.38729973409633	117.53508977133997	0.070742836560876	0.0705011476150388	0.8727297006930712	15.988341303236666	0.85220571161517	15.61234338389113
8.004375311632296	97.60895279302879	95.36767235017257	106.14876679364474	103.6751536055512	110.18295976855623	107.60091192396095	113.94101016548497	111.25879509907621	120.42992312216258	117.57670781114119	0.0707209480323287	0.07047934220933173	0.8639931872185116	15.923660636963177	0.8436744617831664	15.549180256264663
8.052605699483543	97.64995356136255	95.40770835743423	106.18999628860969	103.71541380386113	110.22441984666483	107.64139697124241	113.98276354733889	111.29956581246147	120.47236455155401	117.61814819953375	0.07069909979630519	0.07045757693600475	0.8553115568383873	15.858637645069393	0.8351968067831876	15.485682855549385
8.101126699683881	97.69079867139445	95.44759230989328	106.23106046378821	103.75551254577563	110.26570983388987	107.68171591839683	114.02434226160908	111.34016597062558	120.51462311686645	117.65941005245016	0.07067729223854888	0.07043585217937774	0.8466845794462188	15.793272389943013	0.8267725219127442	15.421851242976118
8.149940063318896	97.73148722797994	95.48732333351823	106.27195842741789	103.79544896051642	110.30682883735805	107.72186789355514	114.0657454126534	111.38059469900082	120.55669791360539	117.70049248670986	0.07065552574924501	0.07041416832819522	0.8381120255874066	15.727564944605547	0.8184013831069024	15.357685490154836
8.199047552025359	97.77201833511629	95.52690055344458	106.31268928761669	103.83522217719047	110.34777596440077	107.76185202504902	114.1069721053206	111.42085112349885	120.59858803822408	117.74139462005634	0.07063380072307403	0.0703925257756809	0.8295936664535475	15.661515392715955	0.810083166931463	15.293185679078306
8.248450938054788	97.81239109595623	95.56632309398825	106.35325215240596	103.87483132481229	110.38855032258121	107.80166744143726	114.14802144498127	111.46093437054063	120.6402925881603	117.78211557119319	0.07061211755926831	0.0703709249195932	0.821129273870838	15.595123828414216	0.8018176505718202	15.228351901972928
8.298152004337403	97.85260461282184	95.60559007865915	106.39364612973377	103.91427553232688	110.42915101972203	107.8413132715328	114.18889253755916	111.50084356708716	120.6818106618741	117.82265445982068	0.070590476661667	0.07034936616228064	0.8127186203078054	15.528390356630553	0.7936046118402373	15.163184261626157
8.348152544546481	97.89265798721927	95.64470063017575	106.43387032749924	103.95355392863358	110.46957716393393	107.88078864443074	114.2295844895637	111.54057784067133	120.72314135888635	117.86301040667365	0.07056887843877448	0.07032784991073965	0.8043614788791729	15.461315093183657	0.785443829181304	15.097682871455618
8.398454363163072	97.932550319853	95.6836538704789	106.47392385357657	103.9926656426093	110.5098278636439	107.92009268953582	114.27009640812217	111.5801363194289	120.76428377981726	117.9031825335589	0.07054732330381659	0.07030637657666972	0.7960576233349457	15.3938981647334	0.7773350816576112	15.03184785544363
8.449059275541144	97.97228071063988	95.72244892074575	106.51380581583877	104.03160980313201	110.54990222762358	107.95922453659011	114.31042740101165	111.61951813213034	120.8052370264248	117.94316996339276	0.07052581167479957	0.07028494657653446	0.7878068280626849	15.32613970888633	0.7692781489565732	14.96567934830091
8.49996910797308	98.0118482587239	95.76108490140409	106.55351532218228	104.07038553910468	110.58979936501792	107.99818331570124	114.35057657669208	111.65872240821257	120.84600020164395	117.98297182023943	0.07050434397456903	0.07026356033161779	0.779608868081823	15.258039874192036	0.7612728113813318	14.899177495408367
8.551185697755594	98.0512520624898	95.7995609321459	106.59305148055073	104.10899197947842	110.62951838537374	108.0369681573699	114.39054304433832	111.69774827781053	120.8865724096253	118.02258722934872	0.07048292063086925	0.0702422182680849	0.7714635190477566	15.189598820350511	0.7533188498568961	14.832342453046294
8.602710893256043	98.09049121957844	95.83787613194222	106.63241339896024	104.14742825327743	110.66905839866932	108.07557819251917	114.43032591387414	111.73659487179033	120.92695275577567	118.06201531719545	0.07046154207640448	0.07022092081704187	0.7633705572538929	15.12081671829219	0.7454160459299146	14.765174388441665
8.654546553979111	98.12956482690078	95.87602961905696	106.67160018552376	104.1856934896224	110.70841851534333	108.11401255252234	114.469924296005	111.77526132178103	120.96714034679735	118.10125521151782	0.07044020874889889	0.0701996684145969	0.7553297596175526	15.051693750072445	0.737564181759808	14.69767347976449
8.706694550633951	98.16847198065238	95.91402051106142	106.71061094847562	104.22378681775534	110.74759784632406	108.15227036923217	114.50933730225148	111.81374676020802	121.0071342907283	118.14030604135723	0.07041892109116042	0.07017846150192256	0.7473409036899739	14.982230109108059	0.7297630401210426	14.629839916204219
8.759156765201672	98.20721177632817	95.95184792484807	106.74944479619704	104.2617073670633	110.7865955030594	108.19035077500912	114.54856404498331	111.85205032032502	121.04693369698288	118.17916693709684	0.07039767955114114	0.07015730052531652	0.739403767647218	14.912426000151754	0.7220124043969918	14.561673897991568
8.811935091003267	98.24578330873658	95.98951097664505	106.78810083724045	104.2994542671031	110.82541059754605	108.22825290275078	114.58760363745284	111.89017113624787	121.08653767639201	118.21783703050185	0.07037648458200339	0.07013618593626805	0.7315181302963083	14.842281639455905	0.7143120585933502	14.493175636715023
8.865031432767935	98.28418567201489	96.02700878203106	106.82657818035571	104.33702664762673	110.8640422423603	108.26597588592165	114.62645519383005	111.9281083429882	121.12594534124526	118.2563154547601	0.07035533664218199	0.0701151181915183	0.7236837710684085	14.77179725478345	0.7066617873199448	14.424345355109836
8.918447706701835	98.322417959643	96.06434045594878	106.86487593451453	104.37442363860495	110.9024895506873	108.30351885858157	114.66511782923605	111.9658610764861	121.16515580533104	118.2946013445213	0.07033423619545051	0.07009409775312797	0.7159004700160949	14.70097308541881	0.6990613757973279	14.355183287239925
8.972185840557227	98.36047926445869	96.1015051127201	106.90299320893646	104.41164437025333	110.94075163635195	108.34088095541637	114.70359065977823	112.00342847364506	121.20416818397898	118.33269383593878	0.0703131837109867	0.07007312508854202	0.7081680078172212	14.629809382404346	0.6915106098532533	14.285689678585186
9.02624777370205	98.39836867867214	96.13850186605984	106.94092911311459	104.44868797305631	110.9788276138493	108.37806131176679	114.74187280258519	112.04080967236497	121.24298159410176	118.3705920667095	0.07029217966343972	0.07005220067065708	0.7004861657699166	14.55830640846034	0.6840092759208574	14.215864786023303
9.080635457189915	98.43608529388044	96.17532982909059	106.97868275684098	104.4855535777932	111.01671659837514	108.41505906365904	114.77996337584153	112.07800381157705	121.28159515423711	118.40829517611589	0.07027122453299732	0.07003132497788636	0.6928547257930404	14.486464438155963	0.6765571610419556	14.145708878055302
9.135350853830497	98.47362820108278	96.21198811435717	107.01625325023305	104.52224031556317	111.05441770585719	108.45187334783493	114.81786149882363	112.1150100312783	121.32000798459083	118.4458023050672	0.07025031880545454	0.07001049849423106	0.6852734704212935	14.414283757861995	0.6691540528616997	14.07522223477281
9.190395938260405	98.51099649069441	96.24847583384098	107.05363970375896	104.55874731781083	111.09193005298557	108.48850330178217	114.85556629193455	112.1518274725661	121.35821920707889	118.48311259614144	0.07022946297228287	0.06998972170934666	0.6777421828069237	14.341764665950905	0.661799739622893	14.004405147865327
9.245772697014415	98.54818925256232	96.28479209897431	107.09084122826448	104.59507371635148	111.12925275724484	108.52494806376457	114.89307687674055	112.18845527767297	121.39622794537146	118.52022519362708	0.07020865753070062	0.06996899511861504	0.6702606467204077	14.268907472833234	0.6544940101729253	13.93325792079122
9.301483128597186	98.58520557597936	96.32093602065522	107.12785693499893	104.6312186433973	111.16638493694491	108.56120677285331	114.93039237600676	112.2248925900022	121.43403332493577	118.55713924356597	0.07018790298374404	0.0699483192232141	0.6628286465399924	14.195712500932132	0.6472366539571794	13.861780868854112
9.357529243555355	98.62204454969901	96.35690670926164	107.16468593564149	104.66718123158286	111.20332571125265	108.5972785689574	114.96751191373323	112.26113855416274	121.4716344730799	118.59385389379568	0.07016719984033877	0.06992769453018889	0.6554459672616986	14.122180084887077	0.6400274610205088	13.789974319199246
9.413913064550128	98.65870526195074	96.39270327466629	107.20132734232817	104.70296061399137	111.24007420022416	108.63316259285513	115.00443461519188	112.29719231600538	121.50903051899722	118.6303682939928	0.07014654861537291	0.06990712155252572	0.6481123944912497	14.048310571582988	0.6328662220037131	13.717838610959006
9.47063662643026	98.69518680045421	96.42832482625101	107.23778026767832	104.73855592418059	111.27662952483635	108.66885798622506	115.04115960696305	112.33305302265822	121.54622059381057	118.6666815957162	0.07012594982977138	0.06988660080922462	0.6408277144405474	13.974104320117476	0.6257527281405828	13.645374095201987
9.527701976305488	98.73148825243412	96.463770472921	107.27404382482109	104.7739662962089	111.31299080701908	108.70436389167735	115.07768601697204	112.36871982256265	121.58320383061658	118.70279295245018	0.07010540401057008	0.06986613282537434	0.6335917139324465	13.899561702011852	0.6186867712597177	13.572581135122164
9.585111173620431	98.76760870463539	96.49903932311987	107.31011712742306	104.80919086466207	111.34915716968786	108.7396794527857	115.11401297452694	112.40419186551001	121.61997936453129	118.73870151964906	0.07008491169099133	0.06984571813222662	0.6264041803960936	13.824683101254777	0.6116681437841862	13.499460106108017
9.642866290228868	98.80354724333762	96.53413048484389	107.34599928971485	104.84422876467946	111.38512773677617	108.77480381411901	115.15013961035568	112.43946830267797	121.65654633273506	118.77440645478096	0.07006447341052088	0.0698253572672741	0.6192649018674956	13.749468914345925	0.6046966387275461	13.426011395760725
9.700969410468568	98.83930295437018	96.56904306565671	107.3816894265187	104.87907913198093	111.42090163326847	108.80973612127352	115.18606505664393	112.47454828666751	121.69290387451854	118.80990691737277	0.07004408971498541	0.06980505077432665	0.6121736669812208	13.67391955027415	0.5977720496879328	13.3522354038505
9.75942263123647	98.87487492312634	96.60377617270315	107.4171866532751	104.91374110289266	111.45647798523234	108.84447552090413	115.22178844707237	112.50943097153899	121.72905113132781	118.84520206905395	0.07002376115663157	0.06978479920358972	0.6051302649757417	13.598035430724849	0.5908941708564726	13.278132542647654
9.818228062064373	98.91026223457892	96.6383289127251	107.45249008607108	104.94821381437552	111.49185591985257	108.87902116075826	115.25730891685558	112.54411551285094	121.76498724681163	118.88029107360325	0.07000348829420418	0.06976460311174344	0.5981344856974147	13.521816990236402	0.5840627970134165	13.203703236868023
9.877387825195074	98.94546397329471	96.67270039207479	107.48759884166766	104.98249640405072	111.52703456546416	108.91337218970699	115.29262560278023	112.57860106769614	121.80071136686769	118.91517309699276	0.06998327169302772	0.06974446306202335	0.5911861195811525	13.445264675920043	0.5772777235146123	13.128947923527448
9.936904055658934	98.9804792234486	96.7068897167295	107.52251203752662	105.0165880102272	111.5620130515849	108.94752775777808	115.32773764324287	112.61288679473964	121.83622263968863	118.94984730743408	0.06996311192508874	0.06972437962430147	0.5842849576629305	13.36837894778364	0.5705387463063971	13.053867052334681
9.996778901350961	99.01530706883925	96.74089599230648	107.55722879183952	105.05048777192914	111.59679050895014	108.98148701618915	115.36264417828967	112.64697185425692	121.87152021581038	118.98431287542455	0.06994300956911616	0.06970435337516842	0.5774307915786494	13.291160278895404	0.5638456619172985	12.978461085651361
10.05701452310831	99.04994659290335	96.77471832407716	107.59174822355502	105.0841948289232	111.6313660695461	109.01524911738058	115.3973443496552	112.68085540817195	121.9066032481592	119.0185689737936	0.06992296521066771	0.06968438489801693	0.5706234135579962	13.213609155234735	0.5571982674567835	12.902730498488381
10.117613094788254	99.08439687873036	96.80835581698155	107.62606945240705	105.11770832174581	111.66573886664393	109.04881321504863	115.43183730080152	112.71453662009549	121.94147089209946	119.0526147777494	0.06990297944221238	0.06966447478312697	0.5638626164213747	13.135726075823186	0.5505963606115074	12.826675778615027
10.178576803346665	99.11865700907713	96.84180757564265	107.66019159894297	105.15102739173072	111.69990803483383	109.08217846417878	115.46612217695782	112.74801465536345	121.97612230548178	119.08644946492552	0.06988305286321773	0.06964462362774944	0.5571481935832026	13.057511552844517	0.5440397396479284	12.750297426649922
10.239907848916916	99.15272606638257	96.87507270438087	107.69411378455197	105.1841511810368	111.73387271005944	109.11534402107952	115.50019812516021	112.78128868107606	122.01055664869168	119.12007221542879	0.06986318608023556	0.06962483203619474	0.5504799390470225	12.978966111633781	0.5375282034079873	12.673595956046483
10.301608444889292	99.18660313278211	96.90815030722821	107.72783513149304	105.21707883267547	111.76763202965218	109.14830904341557	115.53406429429135	112.81435786613643	122.04477308469785	119.1534822118862	0.06984337970699163	0.06960510061991908	0.5438576474069805	12.90009029087014	0.5310615513101311	12.596571893300279
10.363680817990868	99.2202872901227	96.94103948794309	107.7613547629243	105.24980949053932	111.80118513236648	109.18107269024264	115.56771983512137	112.84722138129065	122.07877077910226	119.18667863949388	0.0698236343644726	0.06958542999761443	0.537281113845097	12.820884642522287	0.5246395833457882	12.519225777876272
10.426127208365882	99.25377761997673	96.97373935002364	107.79467180293068	105.28234229942889	111.83453115841395	109.21363412204033	115.60116390034744	112.87987839916583	122.11254890018833	119.21966068606373	0.06980395068101859	0.06956582079529655	0.5307501341283114	12.741349731975788	0.5182621000794825	12.441558162368892
10.488949869656532	99.28707320365712	97.00624899672337	107.82778537655356	105.31467640508232	111.86766924949917	109.24599250074783	115.63439564463535	112.91232809431185	122.14610661897188	119.25242754207406	0.0697843292924129	0.06954627364639955	0.5242645046090502	12.661486138073087	0.5119289026482647	12.363569612556603
10.552151069084381	99.32017312223114	97.03856753106392	107.86069460981876	105.34681095420211	111.90059854885416	109.27814698979692	115.6674142246595	112.9445696432393	122.1794431092503	119.28497840071661	0.06976477084197572	0.0695267891918645	0.5178240222217028	12.581294453171722	0.505639792754323	12.285260707325506
10.615733087532126	99.3530764565353	97.07069405585011	107.89339862976615	105.37874509448424	111.93331820127437	109.31009675414744	115.70021879914472	112.97660222446082	122.21255754765345	119.31731245794668	0.06974527598065691	0.06950736808023453	0.5114284844837584	12.500775283260737	0.49939457267100806	12.206632038949465
10.679698219625935	99.38578228718941	97.10262767368364	107.92589656447826	105.41047797464633	111.96582735315391	109.3418409603216	115.73280852890733	113.00842501853114	122.24544911369412	119.34942891253242	0.06972584536713249	0.0694880109677501	0.5050776894951241	12.419929248044355	0.4931930452406732	12.127684213090106
10.744048773818252	99.41828969461119	97.13436748697765	107.95818754311	105.44200874445656	111.99812515252182	109.37337877643961	115.76518257689713	113.04003720808815	122.27811698981968	119.38132696610514	0.06970647966789956	0.06946871851844356	0.49877143593198525	12.338756980894686	0.48703501386637527	12.048417848694953
10.808787072471103	99.45059775902989	97.16591259796961	107.99027069591712	105.47333655476112	112.0302107490771	109.40470937225335	115.79734010823852	113.07143797789253	122.31056036146254	119.4130058232081	0.0696871795573741	0.06944949140423749	0.49250952304680595	12.257259128964506	0.48092028251721786	11.968833578292106
10.87391545193992	99.48270556050107	97.19726210873677	108.02214515428624	105.5044605575146	112.06208329422564	109.43583191918349	115.82928029027326	113.10262651487058	122.34277841709263	119.4444646913489	0.06966794571799034	0.06943033030504206	0.48629175067287633	12.175436353372788	0.4748486557288061	11.888932048008428
10.93943626265785	99.51461217892043	97.22841512120878	108.05381005076411	105.53537990580755	112.09374194111618	109.46674559035343	115.86100229260258	113.1336020081542	122.37477034826928	119.47570278104887	0.06964877884030003	0.06941123590885517	0.48011791921419444	12.093289329077379	0.4688199385909684	11.808713917427667
11.00535186922059	99.54631669403773	97.25937073718202	108.08526451908702	105.5660937538957	112.12518584467651	109.49744956062555	115.89250528712954	113.16436364912289	122.4065353496934	119.50671930589466	0.06962967962307455	0.06939220891186373	0.473987829649559	12.010818745089637	0.4628339367582157	11.728179859936063
11.071664650471687	99.57781818547095	97.29012805833335	108.11650769421067	105.5966012572292	112.15641416165056	109.52794300663692	115.923788448102	113.1949106314456	122.4380726192605	119.5375134825898	0.06961064877340616	0.06937325001854526	0.46790128352961347	11.928025304438052	0.4568904564409877	11.647330562573188
11.138376999588447	99.6091157327199	97.32068618623333	108.14753871233964	105.62690157248122	112.18742605063458	109.5582251068349	115.95485095215544	113.22524215112232	122.4693813581134	119.56808453100611	0.06959168700681354	0.06935435994177191	0.4618580829741177	11.8449097242883	0.4509893044094042	11.566166726253869
11.205491324168262	99.6402084151803	97.35104422236064	108.17835671095753	105.65699385757792	112.21822067211463	109.58829504151394	115.98569197835647	113.25535740652707	122.50046077069595	119.59843167423652	0.06957279504734656	0.06933553940291488	0.45585803067535835	11.761472736070573	0.4451302879878085	11.484689065742714
11.273010046315514	99.67109531215748	97.3812012681146	108.20896082885692	105.68687727172689	112.24879718850354	109.618151992851	116.0163107082463	113.28525559844952	122.53131006480693	119.62855413864676	0.06955397362769249	0.06931678913195129	0.4499009298897363	11.677715085363161	0.43931321505317555	11.402898309657758
11.340935602728974	99.70177550287953	97.41115642482926	108.2393502061689	105.71655097544696	112.27915476417782	109.64779514494245	116.04670632588396	113.3149359301382	122.5619284516534	119.65845115392855	0.0695352234892845	0.06929810986757193	0.44398658444174544	11.593637532143475	0.4335378940384089	11.32079520068146
11.409270444789758	99.73224806651162	97.44090879378635	108.26952398439397	105.74601413059753	112.3092925655158	109.67722368384057	116.07687801789112	113.34439760734314	122.59231514590613	119.68812195315253	0.06951654538241095	0.0692795023572896	0.4381147987198801	11.50924085070801	0.42780413392620176	11.238380495524325
11.478017038649782	99.76251208216841	97.47045747622873	108.2994813064312	105.77526590040816	112.33920976093428	109.70643679759021	116.10682497349518	113.37363983835918	122.62246936575322	119.71756577282194	0.06949794006632724	0.06926096735755005	0.4322853776749298	11.424525829799677	0.42211174425074205	11.15565496502677
11.547177865320764	99.79256662892831	97.49980157337345	108.32922131660955	105.80430544950816	112.36890552092726	109.73543367626588	116.13654638457461	113.4026618340693	122.65239033295627	119.74678185292622	0.06947940830936591	0.06924250563384389	0.4264981268227075	11.339493272738764	0.4164605350929378	11.07261939414093
11.616755420763786	99.82241078584612	97.52894018642446	108.35874316071747	105.83313194395608	112.39837901810318	109.76421351200834	116.16604144570316	113.431462807988	122.6820772729051	119.77576943699495	0.06946095088905355	0.06922411796082022	0.420752852237797	11.25414399735746	0.41085031708337283	10.989274582130747
11.686752215979308	99.85204363196642	97.5578724165862	108.38804598603386	105.86174455126991	112.42762942722354	109.79277549906256	116.1953093541949	113.46004197630562	122.71152941467412	119.80452777215287	0.0694425685922234	0.06920580512240158	0.41504936055400776	11.168478836130816	0.40528090139832784	10.905621342513768
11.75717077709787	99.88146424633634	97.58659736507563	108.41712894135814	105.8901424404564	112.45665592524057	109.8211188338143	116.2243493101491	113.48839855793169	122.74074599107783	119.83305610917398	0.06942426221513352	0.06918756791189928	0.40938745896210094	11.082498636194941	0.39975209975614234	10.821660503119347
11.82801364547121	99.91067170801846	97.61511413313536	108.44599117704108	105.91832478204134	112.48545769133612	109.8492427148281	116.25316051649575	113.51653177453976	122.76972623872778	119.86135370253706	0.06940603256358532	0.0691694071321328	0.4037669552102443	10.996204259445221	0.39426372442096635	10.737392906230525
11.899283377763982	99.9396650961036	97.643421822046	108.47463184501528	105.94629074809924	112.51403390695982	109.87714634288471	116.281742179041	113.54444085061151	122.79846939808915	119.88941981048093	0.06938788045304271	0.06915132359554854	0.39818765760105634	10.909596582609083	0.3888155881983266	10.652819408602227
11.970982546046038	99.96844348972343	97.67151953313879	108.50305009882614	105.97403951228377	112.54238375586823	109.90482892101923	116.31009350651318	113.57212501348184	122.82697471353808	119.91725369506058	0.06936980670875446	0.06913331812434077	0.39264937499319785	10.822676497329667	0.3834075044361498	10.567940881555842
12.043113737885237	99.99700596806304	97.69940636780787	108.53124509366262	106.00157024985768	112.57050642416355	109.93228965455893	116.3382137106088	113.59958349338372	122.85524143341947	119.94485462220317	0.06935181216587645	0.06911539155057476	0.38715191679523286	10.735444910103979	0.3780392870204423	10.4827582109574
12.115679556440844	100.02535161037301	97.72708142752232	108.55921598638788	106.02888213772299	112.59840110033244	109.95952775116136	116.36610200603859	113.6268155234932	122.88326881010417	119.97222186176438	0.06933389766959715	0.06909754471631015	0.3816950929667655	10.647902742457518	0.37271075037176615	10.397272297243035
12.188682620557461	100.05347949598182	97.75454381383788	108.58696193557044	106.05597435445083	112.62606697528558	109.98654242085226	116.39375761057428	113.65382033997462	122.91105610004796	119.99935468758508	0.06931606407526374	0.06907977847372826	0.3762787140143473	10.560050930878788	0.3674217094510368	10.311484055655455
12.26212556485955	100.08138870430733	97.78179262840966	108.61448210151457	106.08284608031262	112.65350324239621	110.01333287606487	116.42117974509469	113.680597182027	122.93860256384926	120.02625237754914	0.06929831224851014	0.06906209368525904	0.3709025909969341	10.471890427055769	0.3621719797553169	10.225394416218478
12.336011039846525	100.10907831486975	97.80882697300306	108.64177564629249	106.10949649730972	112.68070909754098	110.03989833167776	116.44836763363388	113.70714529192911	122.96590746630932	120.05291421364049	0.06928064306538655	0.0690444912237093	0.36556653552236185	10.383422197948676	0.3569613773141782	10.139004323715199
12.41034171198835	100.13654740730247	97.83564594950593	108.66884173377463	106.13592478920431	112.70768373913856	110.06623800505405	116.47532050342748	113.73346391508616	122.99297007649069	120.07933948200126	0.06926305741249121	0.06902697197239527	0.36027035973700094	10.294647225491644	0.3517897186884511	10.052314737775305
12.485120263821853	100.16379506136361	97.86224865993933	108.69567952966067	106.16213014154928	112.73442636818945	110.09235111607968	116.50203758496009	113.75955230007544	123.01978966777676	120.10552747298956	0.06924555618710423	0.06900953682527455	0.3550138763338282	10.205566507022013	0.34665682097090667	9.965326632973301
12.560349394047481	100.1908203569478	97.88863420646935	108.72228820151116	106.18811174171934	112.76093618831632	110.11823688720304	116.52851811201323	113.78540969869346	123.04636551793239	120.13147748123865	0.0692281402973214	0.06899218668708096	0.3497968985487887	10.116181055178458	0.341562501784324	9.878040998872166
12.63603181762671	100.21762237409692	97.9148016914177	108.7486669187785	106.2138687789411	112.78721240580366	110.14389454347359	116.55476132171296	113.81103536600223	123.0726969091636	120.15718880571522	0.06921081066219158	0.06897492247346072	0.3446192401618191	10.026491898090171	0.33650657928205874	9.790458840132487
12.712170265880024	100.24420019301192	97.94075021727335	108.77481485283884	106.23940044432452	112.81325422963889	110.16932331258202	116.58076645457881	113.83642856037699	123.09878312817955	120.18266074977979	0.06919356821185593	0.06895774511110973	0.33948071548900316	9.936500079220423	0.3314888721422449	9.702581176403328
12.78876748658549	100.27055289406225	97.96647888670202	108.80073117702216	106.26470593089213	112.83906087155121	110.19452242489832	116.60653275457054	113.86158854355217	123.12462346625178	120.20789262124468	0.0691764138876874	0.06894065553791567	0.3343811393845044	9.846206657508446	0.32650919956824964	9.614409042500483
12.865826244077915	100.29667955779796	97.99198680255795	108.82641506664508	106.28978443361129	112.86463154605362	110.2194911135128	116.63205946913841	113.88651458067017	123.15021721927761	120.2328837324357	0.06915934864243357	0.06892365470309748	0.32932032724511373	9.75561270759863	0.3215673812927662	9.525943488533812
12.943349319348618	100.32257926495919	98.01727306789338	108.8518656990414	106.31463514942394	112.88996547048278	110.24422861427492	116.657345849271	113.91120594032813	123.17556368784086	120.25763340025158	0.06914237344036117	0.06890674356735041	0.3242980949983121	9.664719319600408	0.316663237567127	9.437185579736251
13.0213395101458	100.34825109648662	98.04233678596903	108.87708225359376	106.33925727727767	112.91506186503986	110.26873416583337	116.68239114954446	113.93566189462616	123.20066217727438	120.28214094622484	0.06912548925740206	0.06888992310299173	0.3193142591070455	9.57352759929563	0.31179658916551034	9.348136396663904
13.099799631075467	100.37369413353134	98.06717706026366	108.90206391176501	106.36365001815636	112.93991995283147	110.29300700967589	116.70719462817162	113.95988171921512	123.22551199772248	120.30640569658274	0.06910869708130096	0.06887319429410739	0.31436863656858804	9.482038668233145	0.30696725738391706	9.258797035276075
13.178732513703073	100.39890745746496	98.0917929944843	108.92680985713001	106.38781257511135	112.96453895991101	110.31704639016988	116.73175554705192	113.98386469334547	123.25011246420425	120.33042698230925	0.06909199791176714	0.06885655813670316	0.3094610449144284	9.390253663768817	0.3021750640398295	9.169168606964377
13.258141006655675	100.42389014988903	98.1161836925754	108.95131927540727	106.41174415329223	112.98891811531978	110.34085155460232	116.75607317182101	114.0076100999156	123.274462896677	120.35420413920663	0.0690753927606244	0.06884001563885464	0.304591302201743	9.298173738938203	0.2974198314639125	9.079252238439949
13.338027975724735	100.44864129264377	98.14034825872766	108.97559135448961	106.435443959977	113.01305665112768	110.36442175321974	116.78014677190006	114.03111722552003	123.29856262009899	120.37773650795685	0.06905888265196815	0.06882356782086295	0.2997592270176028	9.205800062660273	0.29270138250660693	8.989049071995396
13.418396303969553	100.47315996781785	98.16428579738789	108.99962528447668	106.4589112046041	113.03695380247542	110.38775623926962	116.80397562054655	114.0543853604994	123.32241096449455	120.40102343418549	0.06904246862231848	0.0688072157154079	0.2949646384810194	9.113133819893847	0.28801954053392365	8.89856026549387
13.49924889182131	100.49744525775705	98.18799541326696	109.02342025770639	106.48214509880239	113.06060880761603	110.41085426904016	116.82755899490485	114.07741379898874	123.34600726501843	120.42406426852342	0.06902615172078175	0.06879096036770825	0.29020735623589644	9.020176211502985	0.2833741294268748	8.807786992398178
13.580588657187745	100.52149624507263	98.21147621134914	109.04697546878626	106.50514485642292	113.08402090795626	110.43371510190194	116.85089617605635	114.10020183896799	123.36935086202026	120.4468583666713	0.06900993300920938	0.068774802835681	0.2854872004486424	8.926928454271547	0.27876497357738117	8.716730441752588
13.662418535558457	100.54531201264943	98.23472729689928	109.07029011462487	106.52790969356876	113.1071893480983	110.45633800034761	116.87398644907024	114.12274878231013	123.39244110110972	120.46940508946166	0.06899381356236116	0.06875874419010221	0.28080399181385474	8.833391781190585	0.2741918978894091	8.625391818313801
13.744741480110864	100.56889164365477	98.25774777547181	109.09336339446443	106.55043882862705	113.13011337588264	110.47872223003415	116.89682910305557	114.14505393483266	123.41527733322313	120.49170380292458	0.06897779446807038	0.0687427855147747	0.2761575515464756	8.739567441280087	0.2696547277795389	8.533772342660086
13.827560461816718	100.59223422154486	98.28053675291791	109.11619450991094	106.57273148229929	113.1527922424288	110.50086705982308	116.91942343121096	114.16711660634651	123.43785891468787	120.51375387835091	0.06896187682741114	0.06872692790669023	0.2715477013819054	8.645456699679926	0.26515328917207626	8.441873251067591
13.910878469549415	100.61533883007347	98.30309333539329	109.1387826649672	106.59478687763267	113.17522520217877	110.52277176182236	116.94176873087771	114.18893611070726	123.46018520729017	120.5355546923579	0.06894606175486806	0.06871117247620295	0.26697426357782206	8.551060837795376	0.2606874084979154	8.349695795634034
13.9946985101918	100.63820455329824	98.32541662936464	109.16112706606337	106.61660424005032	113.19741151293842	110.54443561142685	116.9638643035903	114.21051176586451	123.48225557834101	120.55710562695329	0.06893035037850735	0.06869552034719706	0.2624370609074731	8.456381153187976	0.2562569126953349	8.257241244358738
14.079023608744702	100.66083047558786	98.34750574161758	109.18322692208918	106.63818279738322	113.21935043592039	110.56585788736093	116.98570945512908	114.23184289391405	123.50406940074359	120.57840606960207	0.06891474384015245	0.06867997265726346	0.25793591666842985	8.361418959906587	0.2518616292124989	8.164510881266324
14.163856808436103	100.68321568162925	98.36935977926255	109.20508144442589	106.65952177990066	113.24104123578724	110.58703787171949	117.00730349557288	114.25292882114799	123.52562605306163	120.5994554132919	0.06889924329555956	0.06866453055787292	0.25347065466860386	8.26617558817452	0.24750138599483762	8.071506006159325
14.24920117083096	100.70535925643242	98.39097784974089	109.22668984697668	106.68062042034076	113.26248318069266	110.60797485000926	117.02864573935011	114.27376887810577	123.54692491958566	120.62025305659891	0.06888384991459724	0.06864919521455623	0.24904109922965745	8.170652384520508	0.24317601149300572	7.978227934898314
14.335059775941703	100.72726028533741	98.41235906083124	109.24805134619923	106.70147795394195	113.2836755423254	110.62866811119122	117.04973550529252	114.29436239962611	123.56796539040278	120.64079840375507	0.06886856488142808	0.06863396780708476	0.24464707519166495	8.07485071206247	0.23888533466151785	7.884677999460109
14.421435722339384	100.74891785401964	98.43350252065498	109.26916516113693	106.72209361847361	113.30461759595185	110.64911694772235	117.07057211668766	114.31470872489848	123.58874686146488	120.66109086471516	0.06885338939469189	0.06861884952965422	0.24028840790583672	7.978771950336522	0.23462918495408758	7.790857547868654
14.50833212726552	100.7703310484951	98.45440733768167	109.2900305134505	106.7424666542671	113.3253086204592	110.66932065559764	117.0911549013323	114.33480719751492	123.60926873465797	120.68112985522414	0.06883832466769406	0.06860384159106876	0.23596492323224538	7.882417495311529	0.23040739232237684	7.6967679442459485
14.595752126744532	100.79149895512488	98.47507262073347	109.31064662744909	106.76259630424605	113.34574789839787	110.68927853439195	117.11148319158504	114.35465716552179	123.62953041787128	120.70091479688472	0.06882337192859277	0.06858894521493185	0.2316764475428954	7.785788759534626	0.22621978721713276	7.602410568895721
14.683698875697011	100.81242066062042	98.49549747899049	109.33101273012242	106.78248181395787	113.36593471602585	110.70898988730272	117.13155632442081	114.37425798147272	123.64953132506793	120.7204451172263	0.06880853242059208	0.06857416163983587	0.2274228077179714	7.688887172156683	0.22206620058523185	7.507786818310706
14.772175548053516	100.83309525204672	98.5156810219942	109.35112805117137	106.80212243160378	113.38586836335072	110.72845402119168	117.1513736414836	114.39360900248032	123.66927087635442	120.73972024977284	0.06879380740213542	0.06855949211955628	0.22320383114458764	7.591714178914117	0.21794646387013472	7.41289810525268
14.861185336869132	100.85352181682707	98.53562235965215	109.37099182304014	106.82151740807024	113.40554813417432	110.74767024662805	117.17093448914153	114.41270959026969	123.68874849805236	120.7587396341127	0.06877919814710462	0.06854493792324791	0.21901934571747006	7.49427124223439	0.2138604090090439	7.317745858763374
14.95073145443871	100.87369944274553	98.55532060224067	109.39060328094695	106.84066599695886	113.42497332613519	110.76663787793021	117.19023821854005	114.4315591112306	123.70796362276877	120.77750271596736	0.06876470594501713	0.06853050033564474	0.21486917983304465	7.396559841174167	0.20980786843051646	7.222331524131732
15.040817132412794	100.89362721795054	98.57477486040847	109.4099616629156	106.85956745461763	113.44414324075282	110.78535623320892	117.20928418565707	114.45015693647115	123.72691568946821	120.79600894726177	0.06875033210123176	0.06851618065726059	0.21075316239534914	7.298581471604848	0.20578867505821563	7.126656563075812
15.131445621914246	100.9133042309572	98.59398424517916	109.42906620980672	106.87822104017117	113.4630571834712	110.80382463440976	117.22807175135729	114.46850244187098	123.74560414354464	120.81425778619445	0.06873607793715165	0.06850198020459553	0.20667112280727906	7.200337646063417	0.20180266230272537	7.030722453615454
15.222620193655578	100.93272957064926	98.61294786795341	109.44791616534862	106.89662601555105	113.48171446370219	110.82204240735581	117.24660028144696	114.48659500813454	123.76402843689353	120.8322486973079	0.06872194479043404	0.06848790031034213	0.202622890975249	7.101829893956165	0.19784966406768945	6.93453069025054
15.31434413805701	100.95190232628124	98.63166484051119	109.46651077616872	106.91478164552676	113.50011439487018	110.84000888179088	117.26486914672931	114.50443402084545	123.7821880279853	120.84998115156027	0.06870793401520177	0.06847394232359669	0.19860829730612295	7.0030597615514125	0.19392951474321762	6.838082783939171
15.406620765365147	100.97082158747953	98.65013427501287	109.48484929182455	106.93268719773562	113.51825629445547	110.85772339142217	117.28287772305977	114.52201887052011	123.80008238193824	120.86745462639635	0.06869404698225708	0.06846010761007325	0.19462717270153007	6.904028811833996	0.1900420492062267	6.74138026206856
15.499453405772549	100.98948644424273	98.66835528400046	109.50293096483404	106.95034194271322	113.53613948403805	110.87518527396341	117.30062539140081	114.53934895266197	123.81771097059173	120.88466860581957	0.06868028507929891	0.06844639755231918	0.19067934856457214	6.804738624810852	0.18618710281873518	6.644424668491411
15.592845409537835	101.00789598694294	98.68632698039768	109.52075505070746	106.9677451539234	113.55376328934265	110.8923938711776	117.31811153787893	114.55642366781564	123.83507327258144	120.9016225804641	0.06866664971114413	0.06843281354993484	0.1867646567934571	6.705190797376417	0.1823645114284318	6.547217563660524
15.686800147106629	101.02604930632465	98.70404847751081	109.5383208079771	106.98489610778879	113.57112704028187	110.90934852892087	117.33533555383931	114.57324242162221	123.85216877341266	120.9183160476681	0.06865314229995038	0.06841935701979783	0.18288292978036225	6.6053869433599175	0.17857411136799328	6.449760524668818
15.781321009233178	101.04394549350506	98.721518889028	109.55562749822884	107.00179408372075	113.58823007100136	110.92604859718546	117.35229683590303	114.58980462487375	123.8689969655363	120.93474851154662	0.06863976428544288	0.06840602939628672	0.1790340004142763	6.505328693645424	0.17481573945133277	6.3520551451183564
15.87641140710273	101.0615836399724	98.73873732901825	109.57267438613222	107.01843836414916	113.60507171992359	110.94249343014287	117.3689947860229	114.60610969356819	123.88555734842366	120.95091948306508	0.06862651712514511	0.068392832131511	0.17521770207099507	6.405017695939023	0.17108923296962075	6.25410303514218
15.972074772454643	101.07896283758397	98.7557029119298	109.58946073947055	107.03482823455185	113.62165132979194	110.95868238618701	117.38542881153958	114.62215704896435	123.90184942864185	120.96682848011281	0.06861340229461094	0.0683797666955446	0.1714338686240353	6.304455615190818	0.16739442969981155	6.155905821688066
16.06831455770623	101.09608217856541	98.77241475258948	109.60598582917267	107.05096298348568	113.63796824771657	110.97461482797875	117.40159832523997	114.6379461176386	123.91787271993172	120.98247502757887	0.06860042128766193	0.06836683457665953	0.1676823344356535	6.203644133362104	0.16373116789623055	6.057465148362098
16.165134236077357	101.11294075550654	98.78887196619895	109.62224892934164	107.06684190261473	113.65402182521731	110.9902901224883	117.41750274541248	114.65347633153914	123.93362674328272	120.99785865742537	0.06858757561662676	0.06835403728156618	0.16396293435309417	6.102584949352604	0.16009928628682246	5.958782675304974
16.262537301715792	101.12953766135884	98.8050736683325	109.63824931728564	107.08246428674047	113.66981141826913	111.00570764103915	117.43314149590512	114.66874712804247	123.94911102701087	121.01297890876343	0.06857486681258515	0.06834137633565539	0.16027550371518373	6.001279779302422	0.15649862407951787	5.85986007950487
16.36052726982327	101.14587198943164	98.82101897493352	109.65398627354793	107.0978294338312	113.68533638734661	111.02086675935192	117.44851400618286	114.6837579500096	123.96432510683638	121.02783532792894	0.06856229642561429	0.06832885328324467	0.1566198783471009	5.8997303564610775	0.15292902095814043	5.76069905471013
16.459107676782416	101.16194283338793	98.83670700231076	109.66945908193681	107.11293664505138	113.70059609746886	111.03576685758811	117.46361971138548	114.69850824584242	123.97926852596183	121.04242746855883	0.06854986602503993	0.06831646968782698	0.15299589455946716	5.797938431245711	0.14939031707831418	5.66130131135651
16.55828208028434	101.17774928723924	98.85213686713321	109.68466702955524	107.12778522479043	113.715589918244	111.05040732039336	117.47845805238508	114.71299746953967	123.99394083515027	121.05675489166714	0.0685375771996891	0.068304227132324	0.14940338914664153	5.695905771186517	0.1458823530697373	5.561668576679949
16.658054059457015	101.19329044534024	98.86730768642556	109.69960940683048	107.14237448069208	113.7303172239142	111.06478753694182	117.49302847584441	114.72722508075427	124.00834159280457	121.07081716572266	0.06852543155814926	0.06829212721934345	0.14584219938421938	5.593634160955844	0.14240497003333985	5.461802594712935
16.758427214994473	101.20856540238225	98.88221857756197	109.71428550754321	107.15670372368302	113.74477739339989	111.07890690097949	117.50733043427464	114.7411905448498	124.02247036504612	121.08461386672583	0.06851343072902812	0.06828017157143898	0.14231216303380734	5.4911254025719245	0.13895800954242077	5.361705126346351
16.859405169286727	101.22357325338754	98.89686865826046	109.72869462885791	107.17077226800205	113.75896981034612	111.09276481086881	117.5213633860951	114.75489333295822	124.03632672579621	121.09814457828763	0.06850157636122044	0.06826836183137436	0.13881311833449672	5.388381315166043	0.13554131363821398	5.261377949274902
16.960991566550526	101.23831309370051	98.91125704657507	109.74283607135051	107.18457943122799	113.77289386316558	111.10636066963173	117.53512679569037	114.76833292203632	124.04991025685433	121.11140889170674	0.06848987012417594	0.06825669966239091	0.13534490400581944	5.285403735091677	0.13215472482966106	5.1608228579607385
17.063190072960847	101.252784018981	98.92538286088892	109.75670913903876	107.19812453430852	113.78654894508533	111.11969388499419	117.5486201334706	114.78150879492394	124.06322054798095	121.12440640604927	0.06847831370817221	0.06824518674848053	0.13190735924717956	5.182194516051823	0.12879808609432075	5.060041663818993
17.166004376783235	101.26698512519468	98.93924521990571	109.77031313941008	107.21140690158832	113.79993445419063	111.13276386943004	117.56184287592986	114.79442044040145	124.07625719697732	121.13713672822776	0.06846690882459341	0.06823382479466111	0.12850032373273734	5.078755528895272	0.1254712408749583	4.959036195101362
17.26943818850684	101.28091550860422	98.95284324264101	109.78364738345077	107.22442586083716	113.81304979347065	111.14557004020503	117.57479450570564	114.80706735324775	124.08901980976822	121.14959947308093	0.06845565720620765	0.0682226155272558	0.12512363761527467	4.975088661820337	0.12217403308238772	4.857808297001611
17.37349524097843	101.29457426575895	98.96617604841283	109.79671118567416	107.23718074327809	113.82589437086318	111.15811181942121	117.5874745116386	114.8194490342987	124.10150800048359	121.16179426345445	0.06844456060745617	0.06821156069417743	0.1217771415210791	4.8711958202620735	0.11890630708705885	4.756359831517329
17.478179289537028	101.30796049348419	98.97924275683074	109.80950386414902	107.24967088361429	113.83846759929995	111.17038863406015	117.59988238883214	114.83156499050476	124.11372139154165	121.17372073028059	0.06843362080473954	0.06820066206521787	0.11846067654994386	4.767078926946851	0.11566790772292279	4.654692677537241
17.583494112149474	101.32107328886966	98.99204248778557	109.8220247405275	107.26189562005747	113.85076889675149	111.1823999160279	117.61201763871233	114.84341473499009	124.12565961373178	121.18537851266032	0.0684228395967127	0.06818992143233703	0.11517408427630471	4.6627399219505605	0.11245868028890982	4.552808730968536
17.689443509546752	101.33391174925747	99.00457436143759	109.83427314007326	107.27385429435492	113.86279768627278	111.1941451021989	117.62387976908843	114.85499778711146	124.13732230629867	121.19676725794481	0.06841221880458219	0.06817934060996364	0.11191720674321459	4.558180762549455	0.1092784705408576	4.4507099045440555
17.79603130536116	101.34647497222845	99.0168374982038	109.84624839168836	107.28554625181623	113.8745533960474	111.20562363445977	117.63546829421239	114.8663136725166	124.14870911702556	121.20788662181718	0.06840176027240857	0.06816892143529406	0.10868988646689104	4.453403423423879	0.10612712469605867	4.348398127942346
17.90326134626431	101.35876205558954	99.02883101874514	109.85794982794201	107.29697084134081	113.88603545943421	111.21683495975395	117.6467827348409	114.87736192320394	124.1598197023206	121.2187362683757	0.06839146586741307	0.06815866576859739	0.10549196643205505	4.348409896560042	0.10300448942871299	4.245875347736728
18.011137502105942	101.37077209735789	99.04055404395217	109.86937678509626	107.3081274154439	113.89724331501088	111.22777853012529	117.65782261829456	114.88814207758143	124.17065372730015	121.22931587021627	0.06838133748028853	0.06814857549352686	0.10232329008954366	4.243202191119053	0.09991041187100791	4.1431435274353134
18.119663666053608	101.38250419574621	99.05200569493061	109.88052860313387	107.31901533028352	113.90817640662006	111.23845380276273	117.66858747851988	114.89865368052651	124.18121086587563	121.23962510851653	0.06837137702551607	0.06813865251743313	0.09918370136063004	4.137782333775249	0.09684473961152662	4.040204647502833
18.228843754733095	101.39395744914675	99.06318509298573	109.89140462578509	107.32963394568644	113.91883418341456	111.24886024004418	117.67907685615049	114.90889628344574	124.19149080083984	121.24966367311987	0.06836158644168436	0.06812889877168501	0.09607304462940647	4.032152368348761	0.09380732069251962	3.937060705255135
18.338681708369887	101.40513095611321	99.07409135960582	109.90200420055321	107.33998262517397	113.92921609990164	111.25899730958054	117.68929029856761	114.91886944433453	124.20149322395253	121.2594312626197	0.06835196769181605	0.06811931621199267	0.09299116474551283	3.926314356005605	0.0907980036133722	3.8337137150665512
18.44918149093129	101.416023815344	99.08472361644556	109.91232667874183	107.3500607359885	113.93932161598926	111.26886448426063	117.69922735996289	114.9285727278381	124.21121783602902	121.2689275844455	0.06834252276369802	0.06810990681873635	0.08993790702459137	3.8202703753195237	0.08781663732219158	3.7301657080570294
18.56034709026951	101.42663512566274	99.09508098530681	109.92237141548024	107.35986764911729	113.94915019703059	111.27846124229374	117.70888760139935	114.9380057053102	124.22066434702718	121.27815235494681	0.06833325367021492	0.06810067259730115	0.0869131172423181	3.7140225220427965	0.08486307122069547	3.6264187323286023
18.672182518265565	101.4369639859986	99.10516258812109	109.93213776974909	107.36940273931964	113.95870131386924	111.28778706725568	117.71827059087377	114.94716795487567	124.2298324761359	121.28710529948135	0.06832416244969157	0.06809161557841455	0.08391664163508494	3.607572909200826	0.08193715516193834	3.522474852929008
18.784691810974078	101.44700949536552	99.1149675469284	109.94162510440553	107.37866538514999	113.9679744428841	111.29684144813108	117.72737590337839	114.9560590614893	124.23872195186355	121.29578615249977	0.06831525116623656	0.06808273781849138	0.08094832690113662	3.500923667164898	0.07903873944673023	3.418336151709809
18.897879028768923	101.45677075284098	99.12449498385742	109.95083278620884	107.38765496898378	113.97696906603495	111.30562387935878	117.73620312096406	114.96467861699826	124.24733251212811	121.30419465763437	0.06830652191009405	0.06807404139998362	0.0780080201986948	3.394076943593973	0.07616767482664955	3.3140047275119286
19.01174825648978	101.4662468575432	99.13374402110335	109.9597601858448	107.3963708770412	113.98568467090718	111.31413386087517	117.74475183280236	114.97302622020223	124.25566390434643	121.31233056778588	0.06829797679799826	0.06806552843173201	0.07509556914260429	3.287034903343738	0.07332381249915443	3.209482695976476
19.126303603589555	101.47543690860758	99.1427137809054	109.96840667795026	107.40481249941128	113.99412075075676	111.32237089815847	117.75302163524847	114.9811014769153	124.26371588552489	121.3201936452121	0.06828961797353517	0.0680572010493297	0.07221082180490157	3.179799728535727	0.07050700410803756	3.10477218962842
19.241549204282624	101.48434000516205	99.151403385523	109.97677164113706	107.41297923007559	114.0022768045553	111.33033450227248	117.76101213190415	114.98890400002715	124.27148822235036	121.32778366161651	0.06828144760750995	0.06804906141548435	0.06935362671379153	3.072373618520942	0.06771710174297141	2.9998753578292963
19.357489217694134	101.49295524630178	99.15981195721136	109.98485445801624	107.42087046693172	114.01015233703498	111.33802418991081	117.76872293368113	114.99643340956496	124.27898069128192	121.3351003982377	0.06827346789831788	0.0680411117203903	0.06652383285171481	2.964758789843472	0.06495395793717762	2.894794366769929
19.474127828010037	101.50128173106206	99.16793861819556	109.99265451522098	107.42848561181607	114.01774685873326	111.34543948344039	117.77615365886419	115.00368933275512	124.28619307864253	121.34214364593913	0.06826568107232361	0.06803335418210504	0.06372128965494994	2.8569574762223056	0.062217425666688086	2.789531399408588
19.59146924462811	101.50931855839093	99.17578249064397	110.00017120342991	107.43582407052669	114.02505988603785	111.35257991094547	117.78330393317486	115.01067140408543	124.29312518071205	121.34891320529951	0.06825808938424402	0.06802579104693166	0.06094584701259009	2.7489719285767933	0.05950735835034493	2.6840886555546604
19.709517702309874	101.51706482712025	99.18334269664054	110.00740391739012	107.4428852528458	114.03209094123147	111.35944500627151	117.79017338983542	115.0173792653675	124.29977680382063	121.355408886704	0.06825069511753747	0.06801842458980573	0.05819735526597469	2.6408044149975467	0.056823609848663637	2.578468351799529
19.828277461333414	101.52451963593587	99.19061835815593	110.01435205593924	107.44966857256159	114.03883955253666	111.36603430906891	117.7967616696328	115.02381256579913	124.30614776444224	121.36163051043575	0.06824350058480097	0.06801125711469061	0.05547566520579039	2.5324572206518496	0.054166034460479295	2.4726727214074344
19.94775280764713	101.53168208334631	99.19760859701732	110.0210150220274	107.4561734474898	114.04530525416008	111.37234736483626	117.80306842098257	115.02997096202692	124.31223788928929	121.3675779067676	0.06823650812817042	0.06800429095497726	0.052780628071047886	2.4239326477436407	0.051534486924254	2.366704014399147
20.067948053024427	101.53855126765043	99.20431253487763	110.02739222273873	107.4623992994952	114.05148758633719	111.37838372496452	117.80909329999318	115.03585411820929	124.31804701540713	121.37325091605541	0.0682297201197283	0.06799752847388965	0.0501120955518104	2.31523301569905	0.0489288224158031	2.2605644974682946
20.188867535219305	101.54512628690472	99.21072929318277	110.03348306931332	107.468345554512	114.05738609537732	111.38414294677986	117.81483597053153	115.04146170607925	124.3235749902709	121.37864938883064	0.06822313896191934	0.0679909720648992	0.04746991978316828	2.206360660838982	0.04634889654766994	2.1542564539486193
20.31051561812294	101.55140623888731	99.21685799313859	110.03928697716658	107.47401164256472	114.06300033370684	111.38962459358763	117.82029610428611	115.04679340500792	124.32882167187994	121.38377318589473	0.06821676708797007	0.06798462415214156	0.04485395334461373	2.0973179364591488	0.043794565368216354	2.047782183832169
20.432896691921076	101.55739022106306	99.22269775567594	110.04480336591084	107.47939699778794	114.06832985991447	111.39482823471529	117.82547338083322	115.05184890206782	124.33378692885596	121.3886221784132	0.06821060696231546	0.06797848719084411	0.04226404926498617	1.98810721299742	0.04126568536054265	1.9411440037110879
20.55601517325261	101.5630773305463	99.22824770141503	110.05003165937491	107.48450105844618	114.07337423879552	111.39975344555614	117.830367487702	115.05662789209664	124.33847064054041	121.39319624801117	0.06820466108103482	0.06797256366775664	0.03970006101377521	1.878730877666385	0.03876211344220337	1.8343442467667046
20.679875505368887	101.56846666406162	99.233506950628	110.0549712856231	107.48932326695298	114.07813304139518	111.40439980761214	117.83497812043906	115.06113007776102	124.34287269709156	121.39749528686859	0.06819893197229006	0.0679668561015906	0.03716184250413335	1.7691913346316142	0.036283706961626194	1.7273852626349253
20.804482158294064	101.57355731790497	99.23847462320053	110.05962167697503	107.49386306988939	114.08260584505358	111.40876690853692	117.83930498267495	115.0653551696203	124.34699299958442	121.40151919781658	0.0681934221967742	0.06796136704346503	0.03464924809134118	1.6594910049097962	0.0338303236985098	1.6202694174171484
20.92983962898646	101.57834838790153	99.24314983859176	110.06398227002326	107.49811991802234	114.08679223344876	111.41285434217873	117.843347786189	115.06930288619095	124.350831460109	121.40526789443436	0.0681881343481663	0.06795609907736033	0.032162132569339974	1.549632326241408	0.031401821863596524	1.512999093698454
21.055952441500814	101.58283896936368	99.24753171579364	110.06805250565192	107.50209326632258	114.09069179664095	111.4166617086235	117.84710625097578	115.07297295401078	124.35438800187077	121.40874130114679	0.06818307105359224	0.06795105482057563	0.029700351173858053	1.4396177532435104	0.028998060097762846	1.4055766904930351
21.18282514715158	101.58702815704696	99.25161937328812	110.07183182905422	107.50578257398205	114.0943041311163	111.42018861423746	117.85058010531132	115.07636510770388	124.35766255929143	121.41193935332268	0.06817823497409499	0.06794623692419824	0.027263759578943336	1.3294497572132968	0.026618897469688818	1.298004623138695
21.31046232467717	101.59091504510448	99.25541192900323	110.07531968974928	107.50918730443041	114.09762883983024	111.42343467170973	117.85376908581898	115.07947909004494	124.36065507810984	121.41486199737332	0.06817362880510916	0.06794164807357726	0.024852213894291708	1.2191308260589722	0.024264193473982232	1.1902853232240886
21.438868580405217	101.59449872703989	99.25890850026764	110.07851554159868	107.51230692535141	114.1006655322508	111.42639950009456	117.85667293753623	115.08231465202425	124.36336551548399	121.41750919085192	0.06816925527694702	0.06793729098880573	0.0224655706666681	1.1086634643252182	0.02193380803208811	1.082421238625102
21.568048548418737	101.59777829565907	99.26210820376382	110.08141884282244	107.51514090869883	114.103413824402	111.42908272485396	117.85929141398118	115.08487155291301	124.36579384009373	121.41988090255387	0.0681651171552886	0.06793316842521024	0.020103686878599092	0.9980501931349863	0.019627601491436053	0.9744148334320926
21.69800689072348	101.60075284302017	99.26501015547998	110.08402905601466	107.51768873071165	114.10587333890712	111.43148397789986	117.86162427721972	115.0871495603286	124.36794003224402	121.4219771126176	0.06816121724168167	0.06792928317384869	0.017766419946440237	0.8872935500912718	0.01734543462248439	0.86626858785894
21.828748297416116	101.60342146038192	99.26761347065973	110.08634564815799	107.51994987192867	114.10804370503132	111.4336028976359	117.86367129793229	115.08914845029987	124.36980408396887	121.42379781262552	0.0681575583740498	0.06792563806201571	0.015453627720376062	0.7763960893025796	0.015087168620425473	0.7579849982757878
21.960277486853503	101.60578323815078	99.26991726375132	110.08836809063857	107.52192381720313	114.10992455872514	111.43543912900003	117.8654322554817	115.09086800733353	124.37138599913648	121.42534300570723	0.06815414342720713	0.06792223595375636	0.013165168479986278	0.6653603810846107	0.01285266509887606	0.6495665769034531
22.092599205822967	101.60783726582503	99.27192064835329	110.09009585925833	107.52361005571487	114.11151554266563	111.43699232350464	117.86690693797918	115.0923080244783	124.37268579355306	121.42661270664027	0.06815097531338238	0.0679190797503875	0.010900900937713232	0.5541890122003679	0.010641786095277439	0.5410158520753612
22.225718229713628	101.60958263193997	99.27362273716167	110.09152843425002	107.5250080809855	114.112816306301	111.43826213928047	117.86809514235415	115.09346830339356	124.37370349507133	121.42760694195637	0.06814805698275213	0.0679161723910291	0.008660684237042915	0.44288458570008515	0.008454394066745863	0.4323353680083528
22.359639362688714	101.61101842400817	99.27502264191172	110.09266530028799	107.5261173908885	114.11382650589098	111.43924824111556	117.86899667442015	115.09434865441295	124.3744391436953	121.42832575004292	0.06814539142398061	0.06791351685314179	0.006444377946650093	0.3314497206447413	0.006290351887173529	0.3235276846535271
22.494367437858962	101.61214372846018	99.27611947332136	110.09350594650078	107.52693748766272	114.11454580454998	111.43995030049845	117.86961134894383	115.09494889661276	124.37489279168874	121.42876918125012	0.0681429816647704	0.06791111615307488	0.004251842065571054	0.2198870523207006	0.004149522850809717	0.2145953778672265
22.629907317457054	101.61295763058271	99.27691234103048	110.0940498664822	107.5274678779224	114.1149738722886	111.44036799565794	117.86993898971288	115.09526885787747	124.3750645036833	121.4289372979952	0.06814083077241945	0.06790897334662366	0.0020829370182013918	0.1081992320032441	0.002031770666008015	0.10554103902541101
22.766263893012997	101.61345921445472	99.27740035353965	110.09429655830154	107.52770807266802	114.11511038605549	111.4405010116043	117.86997942960448	115.09530837496675	124.37495435678754	121.42883017486929	0.0681389418543919	0.06790709152959314	-6.247634524925161e-05	-0.0036110730907239486	-6.304054198835729e-05	-0.0036327247762528714
22.903442085530802	101.61364756288239	99.27758261814682	110.09424552451381	107.52765758729613	114.11495502977886	111.44034904017012	117.86973251065392	115.09506729358276	124.37456244069686	121.42844789874465	0.06813731805889121	0.06790547383837477	-0.002184536749155086	-0.11554117981722811	-0.002135046232183413	-0.11292329088973929
23.041446845665973	101.61352175733144	99.27745824088213	110.0938962721686	107.5273159416085	114.11450749440787	111.43991178005062	117.86919808412348	115.09454546843719	124.37388885780415	121.42779056888259	0.06813596257544993	0.06790412345052958	-0.004283382496623744	-0.2275883893489663	-0.004184381452432717	-0.22232802130747586
23.180283153904217	101.6130808778576	99.27702632644022	110.09324831281818	107.52668265982008	114.1137674779532	111.43918893684344	117.86837601057088	115.0937427633181	124.37293372331054	121.42685829704149	0.06813487863552366	0.06790304358538131	-0.006359151469439439	-0.33974998720077565	-0.006211180838533892	-0.33184426268417155
23.31995602074116	101.61232400303525	99.27628597811152	110.09230116252515	107.52575727056694	114.11273468552812	111.43818022308889	117.8672661599187	115.09265905115788	124.37169716533796	121.42565120758674	0.06813406951309862	0.06790223750462099	-0.008411981123742862	-0.45202324305137154	-0.008215578612066565	-0.44146934625678114
23.460470486863187	101.61125020988516	99.2752362977116	110.0910543418705	107.5245393069137	114.11140882939007	111.4368853583102	117.86586841152466	115.0912942141014	124.3701793250431	121.42416943760125	0.06813353852530568	0.06790170851292034	-0.01044200849958088	-0.5644054112744925	-0.010197708586247245	-0.5512005881537334
23.60183162332936	101.60985857379691	99.2738763855072	110.08950737595751	107.52302830635875	114.10978962897896	111.43530406905207	117.86418265424913	115.08964814357283	124.36838035672895	121.42241313699557	0.06813328903304885	0.06790145995855444	-0.012449370218121203	-0.6768937308224849	-0.012157704164962979	-0.6610352894131211
23.744044531754422	101.60814816845335	99.27220534014184	110.08765979441921	107.52122381084071	114.1078768109593	111.4334360889208	117.8622087865269	115.08772074034493	124.36630042796163	121.42038246862052	0.06813332444163928	0.06790149523403703	-0.01443420248045868	-0.7894854252117511	-0.01409569834316926	-0.7709707360481843
23.887114344492932	101.60611806574951	99.27022225855802	110.08551113142138	107.51912536674217	114.10567010925865	111.43128115862268	117.85994671643563	115.08551191460629	124.36393971968438	121.41807760837924	0.06813364820144394	0.06790181777676364	-0.01639664107341332	-0.9021777028647193	-0.0160118237114375	-0.8810041992765036
24.031046224824397	101.60376733571117	99.26792623591776	110.083060925667	107.51673252489373	114.1031692651079	111.4288390260027	117.85739636176675	115.08302158603007	124.36129842633459	121.41549874534053	0.06813426380854344	0.06790243106966858	-0.018336821367142875	-1.0149677570771019	-0.017906212451691772	-0.9911329354326881
24.175845367139747	101.60109504641025	99.26531636552149	110.08030872039853	107.5140448405774	114.10037402708001	111.42610944608363	117.85455765009517	115.08024968384305	124.35837675596036	121.41264608185381	0.06813517480540018	0.06790333864188944	-0.020254878317359726	-1.1278527660870168	-0.0197789963407331	-1.1013541860920668
24.32151699712871	101.59810026387875	99.26239173872375	110.0772540634004	107.51106187352853	114.09728415112967	111.42309218110377	117.85143051885042	115.0771961468942	124.35517493033937	121.4095198336638	0.06813638478153948	0.06790454406944561	-0.022150946466297228	-1.2408298932896287	-0.021630306753650075	-1.211665178398107
24.468066371968433	101.59478205201914	99.2591514448469	110.07389650699949	107.50778318793674	114.09389940063127	111.41978700055463	117.84801491538661	115.07386092372332	124.35169318509685	121.40612023002632	0.06813789737424042	0.06790605097592688	-0.02402515994441501	-1.353896287309908	-0.02346027466137457	-1.3220631249569124
24.61549878051318	101.59113947251366	99.255594571093	110.07023560806574	107.50420835244682	114.09021954641788	111.41619368121911	117.84431079705385	115.07024397263088	124.34793176982627	121.40244751382578	0.06813971626923906	0.0679078630331941	-0.025877652471820056	-1.4670490821772546	-0.025269030634547107	-1.4325452240591403
24.763819543485244	101.58717158472955	99.25172020245213	110.06627092801058	107.50033694015764	114.08624436681849	111.41231200720796	117.84031813126853	115.06634526174656	124.343890948209	121.39850194169198	0.06814184520144481	0.06790998396209058	-0.027708557358096186	-1.5802853973618767	-0.027056704842834733	-1.543108659770951
24.91303401366693	101.58287744562362	99.24752742160972	110.06200203278607	107.4961685286212	114.08197364769669	111.40814176999756	117.83603689558541	115.06216476909968	124.33957099813708	121.39428378411985	0.06814428795566597	0.06791241753316832	-0.02951800750270195	-1.693602337873017	-0.028823427055215234	-1.6537506019776629
25.063147576093755	101.57825610964274	99.24301530885027	110.05742849288153	107.49170269984005	114.07740718248748	111.40368276846615	117.83146707776855	115.05770248268841	124.33497221183521	121.38979332558837	0.06814704836735148	0.06791516756742257	-0.031306135399120194	-1.8069969945572666	-0.030569326643671957	-1.764468206656602
25.214165648248784	101.57330662862235	99.23818294195887	110.05254988331995	107.48693904026372	114.07254477223438	111.39893480893016	117.8266086758629	115.05295840054987	124.33009489598435	121.3850308646813	0.06815013032334119	0.06791823793704378	-0.03307307313519914	-1.920466444153135	-0.03229453258410331	-1.8752586160044302
25.366093680258146	101.56802805168184	99.23302939611976	110.04736578365288	107.48187714078432	114.0673862256259	111.39389770517984	117.8214616982659	115.0479325308298	124.324939371846	121.37999671420823	0.06815353776263292	0.0679216325661765	-0.03481895239116284	-2.0340077493201534	-0.033999173454560605	-1.9861189583862142
25.518937155087716	101.56241942511825	99.22755374381343	110.04187577795535	107.47651659673166	114.06193135903254	111.38857127851568	117.81602616380022	115.04262489185382	124.31950597538857	121.37469120132792	0.06815727467715922	0.06792535543169761	-0.03654390444404498	-2.1476179589117237	-0.035683377438544994	-2.0970463486482913
25.672701588741027	101.55647979229543	99.22175505470892	110.036079454818	107.47085700786592	114.05617999654184	111.38295535778266	117.81030210178488	115.0370355121968	124.31379505741272	121.36911466767064	0.06816134511258051	0.06792941056400338	-0.03824806016865523	-2.261294108146103	-0.037347272327394876	-2.2080378882710647
25.827392530458226	101.55020819353187	99.21563239555529	110.02997640733959	107.4648979783707	114.05013196999448	111.37704977940565	117.8042895521084	115.03116443075416	124.30780698367973	121.36326746946317	0.06816575316909024	0.06793380204781212	-0.039931550037522356	-2.37503321866825	-0.03899098551761426	-2.3190906653762795
25.983015562916506	101.5436036659846	99.20918483006919	110.02356623311755	107.45863911684442	114.043787119019	111.37085438742383	117.79798856530074	115.02501169681283	124.30154213503944	121.3571499776541	0.06817050300223376	0.0679385340229805	-0.041594504122144826	-2.4888322987098945	-0.040614644015931844	-2.430201754988957
26.139576302431465	101.5366652435309	99.20241141881945	110.0168485342381	107.45208003629004	114.03714529106708	111.36436903352444	117.7913992026067	115.01857737012166	124.29500090756056	121.35076257804006	0.06817559882374231	0.06794361068533374	-0.04323705209452555	-2.6026883432932664	-0.042218374438618866	-2.5413682192265696
26.297080399159835	101.52939195664594	99.19531121910927	110.00982291726406	107.4452203541046	114.03020634144714	111.35759357707654	117.78452153605812	115.01186152096311	124.28818371266054	121.34410567139317	0.06818104490238173	0.06794903628750945	-0.044859323229104575	-2.7165983344129927	-0.04380230301194388	-2.652587107302679
26.455533537303385	101.5217828322782	99.18788328485503	110.00248899322278	107.43805969206716	114.02297013335875	111.35052788516447	117.77735564854757	115.00486423022477	124.2810909772379	121.33717967359	0.06818684556481447	0.067954815139819	-0.04646144640298644	-2.830559241167066	-0.04536655557490121	-2.7638554558398027
26.614941435314055	101.513836893721	99.18012666646165	109.99484637759163	107.43059767632505	114.01543653792558	111.34317183262016	117.7699016339012	114.99758558947049	124.27372314380465	121.32998501574039	0.06819300519647892	0.06796095161112109	-0.04804355009810024	-2.9445680199823983	-0.04691125758063208	-2.8751702890549495
26.77530984610034	101.50555316048109	99.1720404106952	109.98689469028298	107.42283393737961	114.00760543422845	111.33552530205553	117.7621595969524	114.99002570101229	124.26608067062035	121.32252214431843	0.06819952824248211	0.06796745012971138	-0.04960576239994907	-3.0586216146548395	-0.04843653409432136	-2.9865286187196034
26.93664455723489	101.49693064814417	99.1636235605526	109.97863355562805	107.41476811007085	113.99947670933827	111.32758818389503	117.7541296536159	114.98218467798301	124.25816403182773	121.31479152129484	0.06820641920850962	0.06797431518422929	-0.051148211002839616	-3.1727169567529927	-0.04994250979922299	-3.097927444629022
27.098951391163432	101.48796836823574	99.15487515512646	109.97006260235804	107.40639983355923	113.99105025834689	111.31936037640561	117.74581193096067	114.97406264440714	124.24997371758776	121.30679362426855	0.06821368266175139	0.06798155132457884	-0.05267102320868844	-3.286850965672784	-0.05142930899540943	-3.209363754645892
27.26223620541477	101.47866532808007	99.14579422946841	109.96118146358587	107.3977287513083	113.98232598439967	111.3108417857289	117.73720656728486	114.96565973527434	124.24151023421815	121.2985289466018	0.06822132323184263	0.06798916316286736	-0.05417432592633986	-3.401020548764791	-0.052897055598236875	-3.3208345247585385
27.426504892812353	101.46902053065467	99.13637981444793	109.95198977678531	107.3887545110647	113.97330379872596	111.30203232591123	117.72831371218987	114.95697609661168	124.23277410433167	121.28999799755523	0.06822934561182291	0.06799715537435959	-0.055658245677250306	-3.515222601690766	-0.05434587314522332	-3.4323367195211176
27.59176338168682	101.45903297444092	99.12663093660726	109.94248718376865	107.37947676483653	113.96398362066942	111.29293191893301	117.71913352665466	114.94801188555591	124.22376586697574	121.28120130242367	0.06823775455911296	0.06800553269845018	-0.05712290859440827	-3.629454008594621	-0.05577588479326323	-3.5438672921263787
27.758017636089992	101.44870165327121	99.11654661801374	109.93267333066325	107.36989516887145	113.95436537771789	111.28354049473882	117.70966618311019	114.93876727042712	124.2144860777734	121.27213940267441	0.06824655489650609	0.06801429993965284	-0.05856844042381226	-3.7437116422952386	-0.05718721332220866	-3.6554231846603216
27.925273656010095	101.43802555617243	99.10612587610687	109.92254786788656	107.36000938363173	113.94444900553263	111.27385799126516	117.69991186551455	114.92924243080076	124.20493530906586	121.26281285608502	0.06825575151318124	0.06802346196860717	-0.059994966524527626	-3.8579923643919756	-0.058579981133846104	-3.7670013282440777
28.09353747758831	101.42700366720551	99.09536772354376	109.91211045012	107.34981907376999	113.93423444797757	111.26388435446997	117.6898707694283	114.91943755758231	124.19511415005637	121.25322223688481	0.06826534936573106	0.06803302372310369	-0.06140261187209717	-3.9722930256684776	-0.05995431025422704	-3.8785986432667414
28.2628151733366	101.4156349653002	99.08427116803819	109.90136073628	107.33932390810098	113.92372165714653	111.25361953835915	117.67954310208891	114.90935285307958	124.18502320695427	121.24336813589473	0.06827535347921093	0.06804299020912782	-0.06279150105945064	-4.0866104662491125	-0.06131032233554379	-3.9902120396618557
28.43311285235687	101.40391842408697	99.07283521219772	109.89029838948922	107.32852355957394	113.9129105933916	111.24306350501449	117.66892908248703	114.89898853107726	124.17466310312206	121.2332511606711	0.06828576894820443	0.06805336650192192	-0.06416175829656368	-4.200941515777231	-0.06264813865681162	-4.101838417096587
28.604436660561465	101.39185301172341	99.0610588533552	109.87892307704443	107.31741770524162	113.90180122534946	111.23221622461938	117.65802894144139	114.88834481691022	124.16403447922234	121.22287193564864	0.068296600937911	0.06806415774706913	-0.06551350741460737	-4.315282993797155	-0.06396788012580146	-4.2134746652664035
28.77679278089485	101.37943769071728	99.04894108339717	109.86723447038383	107.30600602622893	113.89039352996775	111.22107767548512	117.64684292167506	114.87742194753773	124.15313799336683	121.21223110228617	0.0683078546852522	0.06807536916159244	-0.06684687186441352	-4.429631709852401	-0.06526966727898298	-4.325117664000572
28.950187433556945	101.36667141774485	99.03648088858749	109.8552322450524	107.29428820769945	113.87868749253093	111.2096478440761	117.63537127789152	114.866220171618	124.14197432126706	121.2013293192133	0.06831953549999775	0.06808700603507832	-0.06816197471920304	-4.543984463769448	-0.06655362028385525	-4.436764283625962
29.124626876227456	101.35355314346467	99.0236772493866	109.84291608066532	107.28226393882017	113.86668310668503	111.19792672503422	117.62361427685073	114.85473974958238	124.13054415638572	121.19016726237814	0.06833164876591205	0.0680990737308181	-0.06945893867685982	-4.6583380460579065	-0.0678198589411636	-4.548411385228974
29.30011740429177	101.34008181232636	99.01052914026612	109.83028566086928	107.26993291272423	113.8543803744616	111.18591432120259	117.61157219744537	114.84298095370997	124.11884821008974	121.17874562519657	0.06834419994192416	0.06811157768697322	-0.07073788606084008	-4.772689238074236	-0.06906850268529752	-4.660055820892012
29.476665351068124	101.32625636237547	98.99703552951944	109.81734067330265	107.25729482647253	113.84177930630148	111.17361064364893	117.59924533077763	114.83094406820253	124.10688721180497	121.16706511870335	0.06835719456331645	0.06812452341775822	-0.07199893881960406	-4.8870348122109135	-0.07029967058440434	-4.771694433875382
29.654277088036206	101.31207572505333	98.98319537906734	109.80408080955371	107.24434938101331	113.82887992107783	111.16101571168818	117.58663398023641	114.81862938925987	124.09466190917274	121.15512647170443	0.0683706382429368	0.06813791651464869	-0.07324221852940127	-5.001371532242047	-0.0715134813430609	-4.883324058930157
29.832959025067048	101.29753882499142	98.96900764425864	109.7905057651164	107.23109628113949	113.81568224611803	111.14812955290421	117.57373846157411	114.80603722515491	124.08217306820731	121.14293043093079	0.06838453667243367	0.0681517626476108	-0.07446784639898851	-5.115696153847239	-0.0727100533060252	-4.994941522785666
30.0127176106544	101.28264457980055	98.95447127366548	109.77661523934366	107.21753523544368	113.80218631722406	111.13495220317004	117.56055910298299	114.79316789630842	124.06942147345407	121.13047776119265	0.06839889562351255	0.06816606756635336	-0.07567594326621929	-5.230005424589763	-0.0738895044560195	-5.1065436441858765
30.193559332147448	101.26739189985632	98.93958520887517	109.76240893540073	107.20366595627301	113.78839217869445	111.12148370666932	117.54709624517415	114.780021735366	124.05640792815194	121.11776924553786	0.06841372094921831	0.06818083710160425	-0.07686662959946489	-5.344296084185771	-0.07505195241469664	-5.218127234122221
30.37549071598484	101.25177968807797	98.92434838427549	109.74788656021452	107.18948815968031	113.77429988334326	111.1077241159152	117.53335024145447	114.76659908727333	124.04313325439496	121.10480568540957	0.06842901858523984	0.06819607716640891	-0.07804002550562927	-5.458564865293738	-0.07619751444997291	-5.329689096579386
30.55851832793038	101.23580683970113	98.90875972683418	109.73304782442051	107.17500156537258	113.75990949251799	111.09367349176812	117.51932145780353	114.75290030935125	124.0295982932954	121.09158790080517	0.06844479455123971	0.06821179375745619	-0.07919625072344161	-5.572808493230696	-0.07732630747034364	-5.441226028298843
30.742648773309874	101.2194722420481	98.89281815587599	109.71789244231051	107.16020589666083	113.74522107611986	111.07933190345571	117.50501027295397	114.73892577137431	124.01580390515174	121.07811673044029	0.06846105495220944	0.06822799295642602	-0.08033542462965215	-5.687023686681641	-0.07843844802965805	-5.552734819419129
30.92788869724955	101.20277477428826	98.87652258285004	109.70242013177375	107.14510088040288	113.73023471261827	111.06469942858747	117.49041707846709	114.72467585564492	124.0017509696135	121.06439303190946	0.06847780597984882	0.06824468093136618	-0.08145766624193129	-5.801207158077887	-0.07953405233166677	-5.6642122538760304
31.114244784915854	101.18571330719605	98.85987191109511	109.6866306142395	107.12968624694805	113.7149504890689	111.04977615317237	117.47554227881332	114.7101509570714	123.98744038585203	121.05041768185276	0.0684950539139754	0.06826186393809132	-0.08256309421511787	-5.9153556136079715	-0.08061323622519012	-5.775655109449872
31.30172376175672	101.16828670290143	98.84286503559711	109.6705236146153	107.11396173007728	113.69936850112815	111.03456217163337	117.46038629144991	114.6953514832444	123.97287307273065	121.03619157612167	0.06851280512395554	0.0682795483216124	-0.08365182684832462	-6.029465753916156	-0.0816761152106551	-5.887060158340319
31.4903323937443	101.15049381463454	98.82550084274159	109.65409886122352	107.09792706694192	113.68348885306773	111.01905758682204	117.44494954690025	114.68027785451419	123.95804996897776	121.0217156299479	0.06853106607016746	0.06829774051759102	-0.08472398208328968	-6.14353427430251	-0.08272280443986801	-5.998424167450139
31.68007748761912	101.13233348646415	98.80777821005954	109.63735608573518	107.0815819979996	113.66731165778789	111.00326251003162	117.42923248883278	114.66493050406768	123.94297203336085	121.00699077811319	0.06854984330548954	0.06831644705382198	-0.08577967750716198	-6.25755786508671	-0.08375341871754927	-6.1097438987126225
31.870965891135747	101.11380455302996	98.78969600596778	109.62029502310165	107.06492626694833	113.65083703683018	110.98717706100983	117.4132355741406	114.64930987800656	123.9276402448634	120.99201797512195	0.06856914347681874	0.06833567455174647	-0.0868190303547749	-6.371533212142822	-0.0847680725041755	-6.221016109600896
32.063004493309954	101.09490583926744	98.77125308950164	109.60291541148281	107.0479596206567	113.63406512038789	110.97080136796934	117.39695927302022	114.63341643542385	123.91205560286235	120.97679819537397	0.06858897332661752	0.06835542972799172	-0.08784215750876001	-6.485456997070287	-0.08576687991615017	-6.332237553313462
32.25620022466719	101.07563616012794	98.75244831004342	109.58521699217467	107.03068180909399	113.61699604731788	110.9541355675996	117.38040406905291	114.61725064848348	123.89621912730968	120.96133243334181	0.06860933969449255	0.06837571939594189	-0.08884917550307136	-6.599325897823292	-0.08674995472784985	-6.443404979323532
32.45056005749291	101.05599432028903	98.73328050704123	109.56719950953092	107.01309258525461	113.5996299651479	110.9371798050745	117.36357045928251	114.6008130024968	123.8801318589127	120.94562170374677	0.06863024951880124	0.0683965504673404	-0.08984020052452024	-6.713136589027272	-0.08771741037463698	-6.554515133739187
32.64609100608406	101.03597911386107	98.713748509724	109.54886271088576	106.99519170508272	113.58196703008649	110.91993423406223	117.34645895429772	114.58410399600236	123.86379485932017	120.92966704174009	0.06865170983829212	0.0684179299539214	-0.0908153484120362	-6.826885742302693	-0.08866935995320091	-6.665564759714471
32.84280012700226	101.01558932408388	98.69385113680679	109.53020634647032	106.97697892739158	113.56400740702883	110.90239901673085	117.32907007831105	114.56712414084319	123.84720921130713	120.91346950308312	0.06867372779377659	0.06843986496907564	-0.09177473466235142	-6.940570026927162	-0.08960591622417269	-6.77655059789322
33.040694519328454	100.99482372301765	98.67358719619136	109.51123016932854	106.95845401378241	113.54575126956311	110.88457432375576	117.3114043692403	114.54987396224679	123.83037601896413	120.89703016433236	0.06869631062983378	0.06846236272954698	-0.09271847442943226	-7.054186110090086	-0.09052719161269351	-6.887469386751036
33.239781324919136	100.97368107122577	98.65295548465765	109.49193393522893	106.93961672855859	113.52719879997505	110.86646033432365	117.29346237878897	114.53235399890343	123.81329640788721	120.88035012302437	0.06871946569654777	0.06848543055716348	-0.09364668252743513	-7.167730657514767	-0.0914332982120527	-6.9983178631955525
33.44006772866406	100.95216011744968	98.63195478754865	109.47231740257344	106.92046683863781	113.50835018925105	110.84805723613664	117.27524467252744	114.51456480304576	123.79597152537067	120.86343049786417	0.068743200451282	0.06850907588060337	-0.09455947343201387	-7.2812003338076465	-0.09232434778482457	-7.109092762952059
33.64156095874556	100.93025959827652	98.61058387844693	109.45238033230378	106.90100411346054	113.4892056370808	110.82936522541434	117.2567518299743	114.49650694052775	123.77840254060217	120.84627242891472	0.06876752246048479	0.06853330623719461	-0.09545696128208192	-7.394591802967625	-0.09320045176428948	-7.219790821025526
33.84426828689945	100.90797823779799	98.58884151884433	109.43212248780384	106.88122832489654	113.46976535185794	110.81038450689556	117.23798444467806	114.47818099090514	123.76059064485972	120.82887707778993	0.06879243940153625	0.06855812927475094	-0.0963392598836208	-7.507901729019068	-0.0940617212575603	-7.330408772242663
34.04819702867729	100.88531474726082	98.56672645780199	109.4115436347988	106.86113924714637	113.4500295506792	110.7911152938375	117.21894312429814	114.45958754751437	123.74253705171066	120.81124562784825	0.0688179590646267	0.06858355275344584	-0.09720648270939591	-7.621126776324672	-0.09490826704603705	-7.440943351659371
34.25335454371064	100.86226782470983	98.5442374316042	109.39064354125212	106.84073665664197	113.42999845934351	110.77155780801547	117.19962849068801	114.4407272175538	123.72424299721457	120.79337928439071	0.0688440893546768	0.06860958454772129	-0.09805874290179872	-7.734263610193011	-0.09574019958779445	-7.5513912950700615
34.45974823597649	100.83883615462089	98.52137316340168	109.36942197725728	106.82002033194163	113.40967231234796	110.75171227971913	117.1800411799765	114.42160062216324	123.70570974012661	120.77527927485905	0.06887083829329439	0.06863623264823877	-0.09889615327637102	-7.847308897518815	-0.09655762902173137	-7.661749339724338
34.66738555406454	100.81501840752561	98.49813236284743	109.34787871492722	106.79899005362297	113.38905135288353	110.73157894774879	117.16018184265037	114.40220839650478	123.68693856210432	120.7569468490377	0.06889821402077093	0.06866350516386617	-0.09971882632174811	-7.960259307183151	-0.0973606651663772	-7.772014224603481
34.87627399144595	100.79081323962697	98.47451372572347	109.32601352828003	106.77764560417205	113.36813583282907	110.71115805941005	117.14005114363741	114.38255118984382	123.66793076791723	120.73838327925802	0.06892622479812	0.0686914103237075	-0.10052687420358097	-8.073111510715535	-0.09814941752455297	-7.882182691133494
35.086421086743854	100.76621929240515	98.45051593355805	109.3038261931203	106.75598676786848	113.34692601274341	110.69044987050641	117.11964976238872	114.36262966562968	123.64868768565803	120.71958986060423	0.06895487900915545	0.06871995647917231	-0.1013204087666395	-8.185862182912388	-0.09892399528530404	-7.992251483796281
35.29783442400536	100.74123519221388	98.42613765323381	109.28131648691726	106.73401333066727	113.32542216185627	110.66945464533069	117.09897839296202	114.34244450157695	123.62921066695716	120.70056791112276	0.06898418516261284	0.06874915210608833	-0.1020995415364041	-8.298508002364542	-0.09968450732486644	-8.10221735055893
35.51052163297529	100.7158595498671	98.40137753658641	109.25848418867888	106.71172508007692	113.30362455805755	110.6481726566554	117.07803774410503	114.32199638974706	123.60950108719975	120.68131877203382	0.0690141518943144	0.0687790058068563	-0.10286438372054363	-8.411045651995664	-0.10043106220877007	-8.212077043492172
35.72449038937153	100.69009096021573	98.37623421999349	109.23532907882232	106.68912180503365	113.2815334878854	110.62660418572108	117.05682853933948	114.30128603663032	123.5895603457457	120.66184380794607	0.06904478796937905	0.06880952631265158	-0.10361504621289441	-8.523471819818951	-0.10116376819541983	-8.321827319439763
35.93974841516195	100.66392800171307	98.35070632395296	109.21185093903941	106.6662032957713	113.25914924651156	110.60474952222285	117.0353515170442	114.28031416322744	123.56938986615181	120.64214440707319	0.06907610228447628	0.06884072248566786	-0.104351639597553	-8.635783199759317	-0.10188273324004626	-8.431464940851583
36.15630347884324	100.63736923597007	98.32479245265071	109.18804955215806	106.64296934368666	113.23647213772526	110.58260896429482	117.01360743053891	114.25908150513112	123.54899109639643	120.62222198145298	0.06910810387012868	0.06887260332140989	-0.10507427414728454	-8.747976491944428	-0.10258806499348339	-8.540986676056491
36.374163395721176	100.61041320730065	98.29849119351957	109.163924702001	106.6194197412027	113.2135024739169	110.56018281849487	116.99159704816972	114.23758881260983	123.52836550910907	120.6020779671714	0.06914080189306157	0.06890517795103294	-0.1057830598278997	-8.860048403559631	-0.10327987080563616	-8.650389300066308
36.59333602819267	100.58305844225413	98.271801116785	109.13947617323755	106.59555428162497	113.19024057605756	110.53747139978502	116.96932115339236	114.21583685068917	123.50751460180032	120.58171382458666	0.06917420565860165	0.06893845564373044	-0.10647810630180743	-8.971995649655582	-0.10395825772988587	-8.759669595398009
36.813829286029524	100.55530344913751	98.24472077500128	109.114703751233	106.57137275899532	113.16668677367842	110.51447503151194	116.94678054485765	114.1938263992355	123.4864398970967	120.56113103855832	0.06920832461312566	0.0689724458091732	-0.10715952292935071	-9.083814953712135	-0.10462333252380063	-8.868824352597585
37.03565112666392	100.52714671752531	98.21724870257562	109.08960722189208	106.54687496794028	113.14284140484742	110.49119404538452	116.92397603649613	114.1715582530387	123.46514294297764	120.5403311186784	0.06924316834656052	0.06900715799999914	-0.10782741877287094	-9.195503048526007	-0.10527520165311444	-8.977850371116801
37.25880955547555	100.49858671775733	98.18938341528035	109.06418637149791	106.52206070351498	113.1187048161439	110.46762878144982	116.90090845760312	114.1490332218952	123.44362531301537	120.51931559950545	0.06927874659493788	0.06904260191435345	-0.10848190259764579	-9.30705667681832	-0.10591397129289248	-9.086744459884358
37.483312626080554	100.46962190042466	98.16112340975386	109.03844098654686	106.49692976104276	113.09427736263223	110.44377958806768	116.87757865292461	114.12625213069224	123.4218886066194	120.49808604080283	0.0693150692429987	0.06907878739848687	-0.10912308287657879	-9.418472592187754	-0.10653974733216387	-9.195503438259038
37.70916844062219	100.44025069584168	98.13246716298788	109.01237085357664	106.47148193594867	113.06955940783142	110.41964682188168	116.85398748274197	114.10321581949044	123.39993444928213	120.47664402777812	0.06935214632685836	0.0691157244494048	-0.10975106779193311	-9.529747559779935	-0.10715263537423425	-9.304124136568134
37.93638515006311	100.410471513507	98.10341313180423	108.9859757589917	106.44571702359039	113.04455132368524	110.39523084779094	116.83013582295908	114.07992514360967	123.37776449283024	120.4549911713291	0.06938998803672425	0.06915342321757594	-0.11036596523734943	-9.640878357084148	-0.10775274074126173	-9.412603397100611
38.164970954479706	100.38028274154901	98.07395975231574	108.95925548888094	106.41963481908061	113.01925349052772	110.37053203891595	116.80602456518749	114.05638097371116	123.35538041567743	120.43312910828881	0.06942860471967452	0.06919189400969704	-0.11096788282418402	-9.751861775021098	-0.10834016847866224	-9.520938075012964
38.39493410335793	100.34968274615862	98.04410543937621	108.9322098288313	106.3932351171072	112.99366629704751	110.34555077656556	116.78165461683275	114.0325841958832	123.33278392308144	120.41105950167747	0.06946800688249331	0.06923114729151726	-0.1115569278814803	-9.862694618594105	-0.1089150233542	-9.629125038864004
38.626282895891045	100.31866987100814	98.01384858601563	108.90483856373558	106.3665177117463	112.96779014025007	110.32028745020001	116.75702690118139	114.0085357117256	123.30997674740487	120.38878404095645	0.06950820519457165	0.06927119369072535	-0.1121332074605732	-9.973373707874998	-0.10947740986492249	-9.737161171815387
38.859025681279114	100.28724243665503	97.98318756286119	108.87714147759426	106.33948239627018	112.9416254254169	110.29474245739179	116.73214235748715	113.98423643843402	123.28696064837904	120.36630444228541	0.06954921049086618	0.06931204399989511	-0.11269682833665229	-10.083895878815383	-0.11002743223667721	-9.845043372231885
39.09317085903034	100.25539873993192	97.95212071754504	108.84911835331243	106.31212896295033	112.91517256606338	110.26891620378542	116.7070019410589	113.95968730888632	123.2637374133728	120.34362244878463	0.06959103377492562	0.06935370917950001	-0.11324789701487248	-10.194257984392607	-0.11056519443059187	-9.952768554838258
39.328726879264174	100.22313705331938	97.9206463740952	108.82076897248855	106.28445720285254	112.88843198389208	110.24280910305227	116.68160662334635	113.93488927172618	123.2403088576626	120.32073983079852	0.06963368622198117	0.06939620036098867	-0.11378651973120668	-10.304456895428302	-0.11109080014483652	-10.060333651592373
39.56570224301631	100.19045562430573	97.88876283231369	108.7920931152	106.2564669056288	112.8614041087464	110.21642157684587	116.65595739202918	113.9098432914504	123.21667682470984	120.29765838616589	0.06967717918210581	0.0694395288499315	-0.11431280245739117	-10.414489501672506	-0.11160435281800574	-10.167735612623801
39.80410550254544	100.15735267472786	97.85646836713651	108.76309055977902	106.22815785930007	112.83408937855813	110.18975405475173	116.63005525110285	113.88455034849287	123.19284318643852	120.27437994049072	0.06972152418344228	0.0694837061292327	-0.11482685090444988	-10.524352712840482	-0.11210595563264292	-10.274971407234261
40.04394526164196	100.12382640009847	97.82376122798054	108.73376108258527	106.19952985003583	112.80648823929575	110.16280697423754	116.60390122096811	113.85901143931245	123.16880984352035	120.25090634742084	0.06976673293550238	0.06952874386241678	-0.11532877052360391	-10.634043459456734	-0.11259571151771297	-10.382038024883514
40.28523017593832	100.08987496891416	97.79063963807094	108.70410445776959	106.17058266192417	112.77860114490747	110.13558078059772	116.57749633851827	113.83322757647754	123.14457872566167	120.22723948892653	0.06981281733253887	0.06957465389698363	-0.11581866651522432	-10.743558694372041	-0.11307372315619091	-10.48893247651722
40.52796895322162	100.05549652194667	97.75710179375356	108.67412045703094	106.1413160767369	112.75042855726176	110.10807592689682	116.550841657227	113.80719978875305	123.12015179189477	120.20338127558585	0.06985978945699318	0.06962144826784279	-0.11629664382820692	-10.852895393523795	-0.11354009298332812	-10.595651795258163
40.77217035374772	100.02068917151729	97.72314586378995	108.64380884936789	106.11172987368785	112.72197094608629	110.0802928739103	116.52393824723767	113.78092912118728	123.09553103087495	120.17933364687384	0.06990766158301794	0.0696691392008195	-0.11676280716503129	-10.96205055718383	-0.11399492319367255	-10.70219303775957
41.017843190557436	99.98545100075148	97.68876998863351	108.61316940082101	106.08182382918322	112.6932287889021	110.05223209006111	116.49678719545138	113.75441663519831	123.07071846118039	120.1550985714549	0.06995644618008084	0.06971773911624284	-0.117217260986763	-11.07102121121352	-0.11443831574450769	-10.808553285321977
41.26499632979458	99.94978006281568	97.65397227968846	108.58220187420903	106.05159771656552	112.66420257095587	110.0238940513544	116.46938960561617	113.72766340866116	123.0457161316176	120.13067804748084	0.07000615591664788	0.06976726063261111	-0.11766010951507155	-11.179804408122436	-0.11487037235855269	-10.91472964498098
41.51363869102594	99.91367438013451	97.61875081854937	108.55090602885704	106.0210513058498	112.63489278514854	109.99527924130855	116.44174659841615	113.70067053599522	123.02052612153098	120.10607410289285	0.07005680366394905	0.06981771657034305	-0.11809145673987587	-11.288397228629037	-0.11529119453109615	-11.020719250998809
41.763779247563185	99.87713194358689	97.58310365622077	108.51928162031561	105.99018436345115	112.60529993195954	109.9663881508821	116.4138593115596	113.67343912825052	122.99515054111599	120.08128879572679	0.07010840249983086	0.06986911995561201	-0.11851140642102109	-11.396796782693855	-0.11570088353107622	-11.12651926579565
42.0154270267867	99.8401507116842	97.5470288123189	108.48732840007425	105.95899665190692	112.57542451937002	109.93722127839983	116.38572889986996	113.64597031319677	122.96959153173988	120.05632421442621	0.07016096571269596	0.06992148402426622	-0.1189200620913482	-11.505000210763683	-0.11609954040557113	-11.232126881317527
42.26859111047143	99.80272860972526	97.51052427425073	108.4550461152647	105.92748792958811	112.5452670627805	109.90777912947264	116.3573565353744	113.61826523540991	122.94385126626474	120.03118247815675	0.07021450680552918	0.06997482222584056	-0.11931752706536258	-11.61300468547779	-0.1164872659864784	-11.337539320535143
42.523280635114425	99.76486352893026	97.47358799637364	108.42243450835564	105.89565795040423	112.5148280849252	109.87806221691582	116.32874340739349	113.5903250563606	122.91793194937605	120.00586573712793	0.07026903950002253	0.07002914822765931	-0.11970390444105306	-11.720807412850263	-0.11686416089258955	-11.442753838604403
42.77950479226489	99.7265533255533	97.4362178991328	108.38949331683995	105.86350646349894	112.4841081157837	109.84807106066287	116.2998907226315	113.56215095450194	122.89183581791755	119.98037617291833	0.07032457774078732	0.07008447591903078	-0.12007929710389931	-11.82840563361242	-0.11723032553521762	-11.547767724328878
43.03727282885567	99.68779581997134	97.39841186817672	108.35622227291196	105.8310332129371	112.45310769248793	109.81780618767596	116.27079970526643	113.53374412535808	122.86556514123029	119.95471599880703	0.0703811356996688	0.07014081941554394	-0.12044380773556895	-11.935796625086368	-0.11758586012444994	-11.652578301782341
43.29659404753705	99.64858879574916	97.36016775344922	108.32262110313471	105.79823793738213	112.4218273592244	109.78726813185153	116.2414715970391	113.50510578161143	122.83912222149615	119.92888746010856	0.07043872778015854	0.07019819306345768	-0.1207975388145428	-12.042977702309145	-0.11793086467085345	-11.757182931509305
43.55747780701245	99.6089299986826	97.32148336826005	108.28868952810024	105.76512036976608	112.39026766713509	109.75645743392444	116.21190765734524	113.4762371531928	122.81250939408984	119.9028928345161	0.07049736862190863	0.07025661144419647	-0.1211405926232203	-12.149946219782578	-0.11826543899226749	-11.861579012187576
43.81993352237618	99.56881713581363	97.28235648832862	108.25442726207672	105.73168023694737	112.3584291742107	109.72537464136475	116.18210916332411	113.44713948736846	122.78572902793262	119.87673443244647	0.07055707310535286	0.07031608937895104	-0.12147307125474072	-12.256699573252263	-0.1185896827199997	-11.96576398232719
44.08397066545326	99.52824787442283	97.2427848508053	108.21983401264812	105.69791725936099	112.32631244518217	109.69402030827308	116.15207740994997	113.41781404882961	122.75878352585461	119.85041459739368	0.07061785635643442	0.07037664193338339	-0.12179507661554112	-12.363235201122734	-0.11890369530186717	-12.069735321714688
44.349598765141174	99.48721984099407	97.20276615326594	108.18490948034218	105.6638311506575	112.29391805140654	109.66239499526998	116.12181371012231	113.38826211978092	122.7316753249616	119.82393570628638	0.07067973375144614	0.07043828442244575	-0.12210671043249022	-12.469550586305559	-0.11920757600896081	-12.173490553162992
44.6168274077539	99.44573062015296	97.16229805268122	108.1496533582482	105.62942161733226	112.26124657074882	109.63049926938196	116.09131939475671	113.35848500002957	122.70440689700818	119.79730016985218	0.07074272092198391	0.07050103241531003	-0.12240807425845901	-12.575643258016498	-0.11950142394067598	-12.277027244224882
44.88566623736761	99.40377775357709	97.12137816435794	108.11406533162351	105.59468835834328	112.22829858745862	109.59833370392201	116.0605958128752	113.32848400707397	122.67698074877671	119.77051043298695	0.07080683376001669	0.07056490174041702	-0.12269926947806198	-12.681510793576308	-0.11978533803079472	-12.380343008997443
45.15612495616904	99.36135873887835	97.08000406085374	108.07814507748914	105.559631064719	112.19507469204245	109.56589887836627	116.02964433169757	113.29826047619301	122.64939942246305	119.74356897513123	0.07087208842307938	0.07062990849064259	-0.12298039731354038	-12.787150820280658	-0.12005941705271539	-12.48343550989739
45.42821332480542	99.31847102845522	97.03817327086247	108.04189226421315	105.52424941915389	112.16157548113061	109.5331953782252	115.99846633673165	113.267815760535	122.62166549606782	119.71647831065174	0.07093850133958819	0.07069606902859062	-0.12325155883212346	-12.892561017470143	-0.12032375962706965	-12.586302459669241
45.701941162736816	99.27511202831523	96.99588327807055	108.00530655108237	105.48854309559273	112.12780155733878	109.50022379490977	115.9670632318641	113.23715123120648	122.59378158379452	119.68924098922976	0.07100608921428224	0.07076339999200944	-0.12351285495054753	-12.997739118345635	-0.12057846422570151	-12.688941623178835
45.97731834859046	99.23127909686681	96.9531315199837	107.96838758786228	105.45251175880365	112.09375352912535	109.46698472559332	115.93543643945173	113.20626827736189	122.56575033645488	119.6618595962565	0.07107486903379832	0.07083191829933916	-0.12376438644201926	-13.102682912067394	-0.1208236291788296	-12.791350819417858
46.25435482051728	99.18696954367859	96.90991538672179	107.93113501434365	105.41615506393778	112.05943201064215	109.43347877306728	115.9035874004121	113.17516830629242	122.53757444188032	119.63433675323434	0.07114485807237823	0.07090164115539581	-0.12400625394445797	-13.20739024606155	-0.12105935268243684	-12.893527923741203
46.533060576550575	99.14218062820557	96.86623221978216	107.89354845987579	105.37947265607671	112.02483762157966	109.39970654559137	115.8715175743139	113.14385274351481	122.50925662534007	119.60667511818477	0.07121607389771652	0.07097258605718801	-0.12423855796694738	-13.311859028133767	-0.12128573280529054	-12.995470869944256
46.813445674966815	99.09690955848214	96.82207931076978	107.85562754288698	105.34246416976671	111.98997098700671	109.36566865673844	115.83922843946777	113.11232303286039	122.4807996499669	119.57887738606355	0.07128853437694942	0.07104477079988065	-0.12446139889505048	-13.416087228579272	-0.12150286749343309	-13.097177652271057
47.09552023464871	99.05115348978029	96.77745390009457	107.81737187039141	105.30512922854034	111.95483273720477	109.33136572523419	115.80672149301732	113.08058063656459	122.45220631719057	119.55094628918359	0.07136225768278864	0.07111821348290029	-0.12467487699933599	-13.520072882613022	-0.12171085457873687	-13.198646327782626
47.37929443545016	99.00490952323128	96.73235317563258	107.77878103748095	105.26746744442312	111.91942350749483	109.29679837478965	115.77399825102937	113.04862703535538	122.42347946717783	119.52288459764394	0.07143726229980987	0.07119293251619217	-0.12487909244387652	-13.623814092905377	-0.12190979178726025	-13.299875018852617
47.66477851856398	98.95817470441078	96.6867742713519	107.73985462680274	105.22947841742645	111.88374393805866	109.26196723392802	115.74106024858413	113.01646372854198	122.39462197928	119.4946951197666	0.07151356703089093	0.07126894662663108	-0.1250741452932118	-13.727309031968616	-0.12209977674601191	-13.400861915441055
47.951982786891236	98.91094602188569	96.64071426590145	107.70059220802125	105.19116173502563	111.847794673753	109.22687293580502	115.70790903986523	112.98409223410329	122.36563677248866	119.46638070254092	0.07159119100381363	0.0713462748645906	-0.12526013551968163	-13.830555944645312	-0.12228090698931737	-13.501605277484487
48.24091760541319	98.86322040572279	96.59417018116262	107.66099333726598	105.15251697162374	111.81157636391804	109.19151611802347	115.67454619825048	112.95151408877699	122.33652680589985	119.43794423207623	0.07167015367802743	0.07142493661067431	-0.12543716301215113	-13.933553150804073	-0.1224532799684539	-13.602103437598998
48.53159340156531	98.81499472595537	96.54713898076007	107.6210575565614	105.11354368799829	111.77508966217736	109.15589742243951	115.64097331640075	112.91873084814699	122.30729507918491	119.40938863406136	0.07175047485158173	0.07150495158261755	-0.12560532758462273	-14.036299048126239	-0.12261699305940965	-13.70235480370684
48.82402066561362	98.76626579101008	96.49961756853388	107.58078439324193	105.07424143073342	111.73833522623204	109.12001749496339	115.6071920063502	112.88574408673206	122.27794463307109	119.38071687423319	0.07183217466823304	0.07158633984235926	-0.1257647289847057	-14.13879211481617	-0.12277214357078492	-13.802357861659402
49.11820995103327	98.71703034608979	96.45160278696909	107.54017335934883	105.03460973163465	111.70131371764637	109.083876985352	115.57320389959501	112.85255539807316	122.24847854982953	119.35193195885299	0.07191527362472859	0.07166912180329205	-0.12591546690313749	-14.241030912649876	-0.12291882875368287	-13.902111178256746
49.41417187488941	98.66728507151244	96.40309141558241	107.49922395100981	104.99464810712647	111.66402580162604	109.04747654699402	115.53901064718222	112.81916639482077	122.21889995377232	119.32303693519087	0.07199979257827671	0.07175331823769739	-0.12605764098228178	-14.343014089838107	-0.12305714580955396	-14.001613403972442
49.71191711822035	98.61702658100535	96.35408016926573	107.45793564780115	104.95435605763342	111.62647214678898	109.01081683668814	115.50461391979862	112.78557870882231	122.18921201175893	119.29403489201995	0.07208575275420395	0.07183895028436534	-0.12619135082522348	-14.444740384093166	-0.12318719189892136	-14.100863275943993
50.01145642642306	98.56625141995188	96.30456569658335	107.41630791209049	104.91373306694214	111.58865342492741	108.97389851441265	115.47001540785867	112.75179399120884	122.15941793371077	119.26492896011851	0.07217317575380912	0.07192603945641217	-0.12631669600702367	-14.546208626004955	-0.12330906415260756	-14.199859621228825
50.3128006096408	98.51495606358986	96.25454457802223	107.3743401883604	104.87277860154477	111.55057031076129	108.93672224308659	115.43521682159185	112.71781391248076	122.12952097313547	119.23572231278108	0.07226208356241645	0.07201460764929399	-0.12643377608381456	-14.64741774221693	-0.12342285968060196	-14.298601359936583
50.61596054315354	98.46313691516077	96.20401332419465	107.33203190251267	104.83149210996362	111.51222348168356	108.89928868832318	115.40021989113002	112.68364016259426	122.09952442766075	119.20641816633939	0.07235249855763654	0.07210467714903075	-0.12654269060288925	-14.748366758791235	-0.12352867558126945	-14.397087508423283
50.9209471677702	98.41079030400746	96.15296837399077	107.28938246115189	104.78987302205594	111.47361361749617	108.86159851817403	115.36502636659414	112.64927445104627	122.06943163957799	119.17701978069255	0.07244444351784024	0.07219627064063575	-0.1266435391140135	-14.849054804806656	-0.12362660895311706	-14.495317182838335
51.22777149022361	98.35791248361885	96.10140609267965	107.24639125084771	104.74792074829776	111.4347414001365	108.8236524028643	115.32963801817974	112.61471850695912	122.03924599639518	119.14753045984652	0.07253794163085056	0.07228941121676877	-0.12673642117991335	-14.949481115945673	-0.1237167569042299	-14.593289602547884
51.53644458356769	98.3044996296205	96.0493227699579	107.20305763737609	104.70563467904738	111.39560751339472	108.7854510145189	115.29405663624294	112.57997407916508	122.008970931401	119.11795355246433	0.07263301650286302	0.07238412238661186	-0.12682143638826915	-15.049645038303424	-0.12379921656432202	-14.691004093867377
51.84697758757708	98.25054783770844	95.9967146179429	107.15938096493707	104.66301418378615	111.35621264262026	108.74699502687828	115.25828403138408	112.54504293628908	121.9786099242379	119.08829245242518	0.07272969216759487	0.07248042808497636	-0.12689868436331153	-15.149546032269427	-0.1238740850959914	-14.788460093837784
52.15938170914916	98.19605312152567	95.94357776911069	107.11536055535029	104.62005861033764	111.31655747441896	108.70828511500487	115.22232203453216	112.50992686683165	121.948166501487	119.05855059939482	0.07282799309568011	0.07257835268164839	-0.12696826477710488	-15.249183676442044	-0.12394145970574755	-14.885657153998181
52.47366822270851	98.1410114104786	95.88990827417535	107.07099570722647	104.57676728406337	111.27664269633912	108.66932195497917	115.18617249702737	112.47462767925093	121.91764423726323	119.0287314794065	0.07292794420430405	0.07267792099098203	-0.1270302773625076	-15.348557671841263	-0.12400143765583493	-14.98259494443846
52.789848470613855	98.085418547492	95.83570209990873	107.02628569511411	104.53313950703462	111.23646899654665	108.63010622358507	115.14983729070347	112.43914720204354	121.88704675382178	118.99883862545227	0.07302957086710078	0.07277915828174365	-0.127084821926303	-15.447667846212426	-0.12405411627807439	-15.079273258030298
53.107933863567155	98.02927028670001	95.78095512689795	106.9812297686207	104.48917455717937	111.19603706348869	108.59063859798387	115.11331830796821	112.40348728382442	121.85637772217564	118.96887561808546	0.07313289892430618	0.0728820902872192	-0.1271319983620458	-15.546514158417267	-0.12409959298548756	-15.175692014672677
53.42793588102576	97.97256229107208	95.72566314724004	106.93582715150804	104.44487168740424	111.1553475855458	108.55091975537746	115.07661746188374	112.3676497934062	121.8256408627249	118.93884608603489	0.07323795469318745	0.07298674321559098	-0.12717190666333522	-15.645096702963201	-0.12413796528542775	-15.271851265642908
53.74986607161648	97.91529012997097	95.6698218621702	106.89007704076036	104.40023012469	111.11440125067196	108.51095037265952	115.03973668624518	112.33163661987699	121.7948399458982	118.90875370683023	0.07334476497874781	0.07309314376058947	-0.1272046469387078	-15.743415714849107	-0.12416933079430237	-15.367751198355108
54.073736053552395	97.85744927664052	95.61342687962214	106.84397860562407	104.35524906915929	111.07319874602152	108.47073112605405	115.00267793565786	112.29544967267677	121.76397879280546	118.87860220743903	0.07345335708472173	0.07320131911243559	-0.1272303194261042	-15.841471574443858	-0.12419378725110164	-15.46339214103864
54.399557515052166	97.79903510562193	95.5564737117189	106.79753098661922	104.30992769311739	111.03174075756372	108.43026269074201	114.96544318561372	112.25909088167319	121.73306127590375	118.84839536491648	0.07356375882486633	0.073311296969075	-0.1272490245068525	-15.939264812459442	-0.12421143253143896	-15.558774567583896
54.727342214761876	97.74004289009524	95.49895777219108	106.75073329452097	104.26426514006332	110.99002796968368	108.38954574047465	114.92803443256591	112.22256219723562	121.70209131967584	118.81813700706707	0.07367599853455775	0.07342310554772007	-0.12726086272169823	-16.036796115175093	-0.12422236466258596	-15.653899102628202
55.057101982179326	97.68046779914447	95.44087437372082	106.70358460931038	104.2182605236717	110.9480610647696	108.34858094717362	114.89045369400229	112.18586559030804	121.67107290132161	118.78783101311936	0.07379010508270668	0.07353677359670285	-0.12726593478751624	-16.134066330047062	-0.12422668184001395	-15.748766526940017
55.38884871808102	97.62030489494218	95.38221872520776	106.65608397909257	104.17191292674245	110.90584072278459	108.3073689805161	114.85270300851604	112.14900305247926	121.64001005146177	118.75748131441267	0.07390610788399671	0.0736523304076553	-0.12726434161254474	-16.2310764711292	-0.1242244824426848	-15.843377782774041
55.722594394951685	97.5595491298541	95.32298592895685	106.6082304189838	104.12522140012031	110.86336762082558	108.2659105075071	114.81478443587677	112.11197659605315	121.6089068548575	118.72709189509852	0.07402403691146205	0.07376980582802235	-0.12725618431434782	-16.327827724962845	-0.12421586504888182	-15.937733979419136
56.058351057416104	97.49819534345686	95.26317097778293	106.5600229099621	104.0781849615801	110.8206424326643	108.22420619203552	114.77670005709676	112.07478825411586	121.57776745114074	118.69666679285439	0.07414392270941034	0.07388923027392223	-0.12724156423703903	-16.424321456594043	-0.12420092845434283	-16.031836399157328
56.39613082267415	97.43623825947053	95.20276875203108	106.51146039768558	104.03080259467872	110.77766582827492	108.18225669441549	114.73845197449826	112.03744008060158	121.54659603556202	118.66621009961212	0.07426579640670511	0.07401063474336064	-0.12722058296864702	-16.520559215659887	-0.12417977168922789	-16.125686503222823
56.7359458809379	97.37367248259929	95.14177401650876	106.46254179127217	103.98307324757116	110.73443847334316	108.14006267091118	114.70004231177637	111.99993415035604	121.51539685975017	118.63572596229977	0.07438968973041926	0.07413405082981663	-0.1271933423619771	-16.616542743111495	-0.12415249403707662	-16.21928593813209
57.07780849587155	97.31049249527952	95.08018141732789	106.41326596204296	103.93499583179077	110.69096102875899	108.09762477324523	114.66147321406034	111.96227255919771	121.48417423248803	118.60521858359836	0.07451563501986748	0.07425951073620388	-0.12715994455140844	-16.71227397754774	-0.12411919505208857	-16.312636541981192
57.42173100503407	97.24669265433197	95.0179854786536	106.36363174222717	103.88656922099221	110.64723415009252	108.05494364809067	114.62274684797335	111.92445742397774	121.45293252050402	118.57469222271416	0.0746436652410373	0.07438704728922929	-0.12712049197469355	-16.807755062363867	-0.12407997458007003	-16.405740351317945
57.7677258203244	97.18226718751299	94.95518059935502	106.3136379236255	103.83779224965399	110.60325848704952	108.01201993654348	114.58386540168767	111.88649088263541	121.42167614927705	118.54415119616421	0.07477381400142497	0.07451669395415433	-0.12707508739322293	-16.902988352831017	-0.12403493277776079	-16.498599608014047
58.115805428429454	97.11721018996474	94.89176104955804	106.26328325623408	103.78866371174286	110.55903468291034	107.96885427357867	114.54483108497953	111.84837509425309	121.39040960386009	118.5135998785796	0.07490611556529428	0.07464848484997347	-0.1270238339120624	-16.99797642338308	-0.12398417013275775	-16.591216766311845
58.465982391274686	97.05151562055764	94.82772096709343	106.21256644682403	103.73918235933516	110.51456337394741	107.92544728748598	114.50564612927907	111.81011223910716	121.35913742971792	118.48304270352332	0.07504060486936734	0.0747824547650295	-0.12696683500519157	-17.092722075653	-0.12392778748761657	-16.683594500642357
58.818269346477535	96.98517729812262	94.76305435383784	106.16148615747649	103.68934690119484	110.46984518882226	107.8817995992853	114.46631278771727	111.77170451871527	121.32786423358156	118.45248416432362	0.0751773175389685	0.07491863917307116	-0.12690419453517165	-17.187228346007032	-0.12386588605912152	-16.775735712955793
59.172679007803275	96.91818889757182	94.6977550719467	106.11004100407393	103.63915600130906	110.42488074796354	107.83791182212407	114.42683333517176	111.73315415588299	121.29659468432175	118.42192881492647	0.0753162899046301	0.07505707424977563	-0.1268360167780429	-17.28149851404669	-0.12379856746210294	-16.867643540866993
59.52922416562417	96.85054394589892	94.63181683996982	106.05822955474093	103.58860827737479	110.37967066291998	107.79378456065018	114.38721006830576	111.6944633947438	121.26533351383667	118.3913812707619	0.07545755901917904	0.07519779688974793	-0.1267624064479378	-17.3755361110816	-0.12372593373382301	-16.95932136600095
59.887917687380885	96.78223581806046	94.56523322885195	106.00605032823879	103.5377022992406	110.33421553569382	107.74941841036578	114.34744530560663	111.65563450079846	121.23408551796061	118.36084620963038	0.0756011626753203	0.0753408447240109	-0.12668346872195002	-17.46934492900982	-0.12364808735745214	-17.05077282244747
60.24877251804685	96.71325773272926	94.49799765780915	105.9535017923066	103.48643658729696	110.28851595804778	107.70481395695616	114.30754138741725	111.61666976094844	121.20285555738789	118.33032837260517	0.07574713942373121	0.07548625613800972	-0.1265993092668225	-17.56292902955829	-0.12356513128898428	-17.142001805950713
60.6118016805955	96.64360274791983	94.43010339007944	105.90058236195216	103.43480961081603	110.24257251079011	107.65997177559557	114.26750067596619	111.5775714835259	121.17164855861782	118.29983256495284	0.07589552859168909	0.07563407029013987	-0.1265100342654648	-17.656292753723392	-0.12347716898185013	-17.233012482836784
60.97701827647021	96.57326375647727	94.36154352854375	105.84729039768622	103.38281978623961	110.19638576303228	107.61489243022947	114.22732555539085	111.53834199832055	121.14046951491659	118.26936365707401	0.0760463703022453	0.07578432713082393	-0.12641575044520437	-17.749440731757204	-0.12338430441417358	-17.323809299694403
61.34443548605718	96.50223348142885	94.29231101121047	105.793624203702	103.3304654754109	110.14995627142197	107.5695764728299	114.18701843175775	111.49898365660019	121.10932348730027	118.23892658546114	0.07619970549396751	0.0759370674221489	-0.1263165651065492	-17.8423778933211	-0.12328664211818818	-17.41439699347393
61.71406656916102	96.43050447118996	94.22239860656062	105.7395820259951	103.2777449837503	110.10328457934777	107.52402444262502	114.14658173307676	111.45949883112758	121.07821560553658	118.20852635367667	0.07635557594127002	0.0760923327580905	-0.1262125861537413	-17.935109478254162	-0.12318428720828933	-17.504780601662787
62.085924865483435	96.35806909462198	94.1517989087483	105.68516205042351	103.22465655837215	110.05637121611598	107.47823686530133	114.10601790931022	111.41988991617173	121.04715106916717	118.17816803335063	0.07651402427534892	0.07625016558533963	-0.12610392212494048	-18.027641047505313	-0.12307734541118975	-17.594965472992044
62.46002379510434	96.28491953593553	94.08050433265137	105.63036240070478	103.1711983861411	110.00921669609828	107.43221425217742	114.0653294323769	111.38015932751432	121.01613514855116	118.14785676519904	0.0766750940057487	0.07641060922475441	-0.12599068222499454	-18.119978494611132	-0.12296592309704124	-17.68495727858317
62.83637685896657	96.21104778943395	94.00850710876675	105.57518113634806	103.11736859166483	109.96182151784859	107.38595709934802	114.02451879614935	111.3403095024497	120.98517318592931	118.11759776006247	0.0768388295425774	0.07657370789345784	-0.1258729763587212	-18.212128057712107	-0.12285012731257439	-17.77476202354228
63.21499763936286	96.13644565409105	93.93579927794508	105.51961625051865	103.06316523522152	109.91418616318812	107.33946588679717	113.98358851644512	111.30034289977924	120.95427059650984	118.08739629996582	0.07700527621939651	0.07673950672760799	-0.12575091516541193	-18.30409633178715	-0.12273006581352774	-17.8643860588636
63.59589980042612	96.06110472795831	93.86237268595943	105.46366566783321	103.00858631062002	109.86631109625829	107.29274107748023	113.94254113101178	111.26026199979921	120.92343286957707	118.05725773920027	0.07717448031680871	0.07690805180585647	-0.12562461005413184	-18.395890281499305	-0.12260584709974864	-17.953836093864084
63.979097088622495	95.98501640239418	93.7882189779015	105.40732724208242	102.95362974298936	109.81819676253883	107.24578311637215	113.90137919950422	111.22006930428203	120.89266556962205	118.02718750542672	0.07734648908676392	0.07707939017353042	-0.1254941732415773	-18.48751725459806	-0.12247758045123192	-18.04311920918917
64.36460333324754	95.90817185610945	93.71332959239919	105.3505987538781	102.89829338649541	109.76984358783078	107.19859242948164	113.86010530345483	111.17976733644977	120.86197433749659	117.99719110080223	0.07752135077762015	0.07725356986755359	-0.12535971778950739	-18.578984995645442	-0.1223453759650397	-18.13224287011326
64.75243244692527	95.8305620490232	93.63769575565001	105.29347790822366	102.8425750219827	109.72125197720285	107.15116942282997	113.81872204623596	111.1393586409411	120.83136489159124	117.96727410312987	0.0776991146599714	0.07743063994214011	-0.12522135764547215	-18.670301660524274	-0.12220934459409705	-18.2212149405932
65.14259842611021	95.75217771592018	93.56130847526215	105.23596233200226	102.78647235453678	109.67242231389888	107.10351448139188	113.77723205301321	111.09884578376881	120.80084302903664	117.93744216703114	0.07787983105328482	0.07761065049528522	-0.12507920768285885	-18.76147583119746	-0.1220695981870108	-18.310043697652873
65.53511535159264	95.6730093599058	93.48415853389805	105.1780495713835	102.7299830109669	109.62335495820705	107.0556279679993	113.73563797069168	111.05823135227051	120.77041462693138	117.90770102514414	0.07806355135336529	0.07779365269608299	-0.12493338374480345	-18.85251653139494	-0.12192624952919573	-18.398737846448057
65.92999738900669	95.59304724564686	93.40623648271162	105.11973708914056	102.67310453720299	109.57405024628552	107.00751022220362	113.69394246785038	111.01751795504889	120.74008564359242	117.87805648934513	0.07825032806068496	0.07797969881290134	-0.12478400268838641	-18.943433242762694	-0.1217794123868714	-18.48730653601524
66.32725878934137	95.51228139239515	93.32753263457258	105.06102226187959	102.61583439560597	109.52450848894748	106.95916155909727	113.65214823466901	110.97670822190321	120.70986211983394	117.84851445199577	0.07844021480960484	0.07816884224244476	-0.12463118242962423	-19.034235921462823	-0.12162920155066104	-18.57575937544243
66.72691388945532	95.43070156678212	93.24803705706984	105.00190237717422	102.5581699621872	109.4747299704	106.91058226809164	113.61025798284318	110.93580480375076	120.67975018027113	117.81908088721629	0.07863326639852417	0.07836113753973949	-0.1244750419923264	-19.124935015785013	-0.12147573288243052	-18.664106450789404
67.12897711259382	95.34829727537817	93.16773956528596	104.9423746306036	102.50010852373367	109.42471494693727	106.86177261165027	113.56827444548888	110.8948103725375	120.64975603465126	117.7897618521848	0.07882953882098936	0.07855664044907139	-0.12431570155732174	-19.21554148427458	-0.12131912336289474	-18.752358342710068
67.53346296890952	95.26505775700697	93.08662971433374	104.88243612268896	102.44164727483526	109.37446364558494	106.8127328239749	113.5262003770352	110.85372762113768	120.61988597921223	117.76056348846357	0.07902908929780297	0.07875540793591852	-0.1241532825127365	-19.306066814402584	-0.12115949114155455	-18.840526144675096
67.94038605598601	95.18097197480728	93.00469679164713	104.82208385572724	102.3827833148111	109.32397626269575	106.76346310964354	113.48403855310582	110.81255926324187	120.59014639807022	117.73149202335314	0.07923197631016157	0.07895749821990675	-0.12398790750876287	-19.39652304242918	-0.12099695558805479	-18.928621482031303
68.3497610593647	95.09602860802973	92.92192980901596	104.76131473051333	102.32351364452965	109.2732529624904	106.71396364219711	113.44179177038531	110.77130803323193	120.56054376463392	117.70255377127397	0.07943825963387098	0.07916297080883451	-0.12381970051259827	-19.4869227737654	-0.12083163734652658	-19.016656531835906
68.7616027530747	95.01021604356266	92.83831749435606	104.70012554295211	102.26383516311985	109.22229387554682	106.664234562674	113.39946284647438	110.72997668604349	120.53108464305059	117.67375513517715	0.07964800037467366	0.07937188653380418	-0.12364878686545921	-19.577279204142542	-0.12066365839106652	-19.10464404348022
69.17592600016614	94.92352236717329	92.75384828320391	104.63851298055116	102.20374466456775	109.17109909723065	106.61427597808903	113.3570546197284	110.6885679970135	120.50177568968004	117.64510260798401	0.0798612610047306	0.07958430758550114	-0.12347529334203955	-19.667606141745637	-0.1204931420828359	-19.192597359971842
69.59274575324658	94.8359353544567	92.66851030992734	104.57647361879346	102.14323883419644	109.11966868606899	106.56408795985698	113.31456994908284	110.64708476171488	120.4726236546013	117.61660277405684	0.08007810540030488	0.0798002975516655	-0.12329934821346455	-19.757918030307337	-0.12032021323099684	-19.280530440431903
70.01207705502031	94.74744246147786	92.58229139863805	104.51400391738129	102.08231424502087	109.06800266206031	106.5136705421543	113.27201171386017	110.60552979577325	120.44363538314794	117.58826231069804	0.08029859888069063	0.08001992145580222	-0.12312108131047239	-19.848229973002162	-0.1201449981544016	-19.368457883225346
70.43393503883172	94.6580308150999	92.49517905379928	104.45110021635115	102.02096735397744	109.01610100492373	106.46302372022181	113.22938281356261	110.56390593466999	120.41481781747854	117.56008798968334	0.08052280824843466	0.080243245797178	-0.12294062409151252	-19.93855775749398	-0.11996762474728939	-19.45639495024443
70.85833492921113	94.56768720298057	92.40716045051174	104.3877587320483	101.95919449801801	108.9639636522779	106.41214744859965	113.1866861676434	110.52221603352486	120.38617799817568	117.53208667882332	0.0807508018309057	0.08047033859215229	-0.12275810971111412	-20.028917881856614	-0.11978822254611998	-19.54435759210537
71.2852920424243	94.47639806323173	92.31822242447127	104.32397555296335	101.89699189006885	108.91159049775534	106.36104163929865	113.14392471526367	110.48046296686383	120.35772306588325	117.50426534356134	0.08098264952325801	0.0807012694168983	-0.12257367309223355	-20.119327581636753	-0.11960692279872376	-19.63236247423265
71.71482178702524	94.38414947372074	92.22835146158043	104.2597466354164	101.83435561484353	108.85898138904	106.30970615989908	113.1011014150244	110.43864962836483	120.32946026297233	117.47663104860143	0.0812184228328463	0.08093610945156492	-0.12238745100202664	-20.20980485819382	-0.11942385853831183	-19.720427004434896
72.14693966441222	94.29092714100761	92.13753368720431	104.19506779909102	101.77128162450798	108.8061361258336	106.25814083157816	113.05821924468177	110.39677893058499	120.30139693524642	117.4491909595723	0.08145819492515172	0.08117493152593964	-0.12219958212889992	-20.30036850794204	-0.11923916465883622	-19.80856936134296
72.58166126938723	94.19671638889771	92.04575485505444	104.129934722405	101.70776573418901	108.75305445774075	106.20634542706043	113.01528120083677	110.354853804665	120.27354053367843	117.42195234472402	0.08170204067127547	0.08141781016666813	-0.12201020716508992	-20.391038153258705	-0.11905297799377479	-19.896808524179505
73.01900229071879	94.1015021465993	91.95300033568833	104.06434293771635	101.64380361732185	108.69973608207401	106.15431966848988	112.9722902986034	110.31287720001195	120.24589861618581	117.39492257666143	0.0819500366970632	0.08166482164609805	-0.12181946888895823	-20.481834274127323	-0.1188654373967779	-19.985164303547208
73.45897851170821	94.00526893646882	91.85925510460869	103.9982878263554	101.57939080082969	108.64618064157386	106.10206322521971	112.92924957125175	110.2708520839581	120.21847884944212	117.36810913411331	0.08220226143392734	0.08191604403280368	-0.12162751225442037	-20.57277824161065	-0.11867668382822671	-20.073657373941387
73.90160581075892	93.90800086132754	91.764503729946	103.93176461347561	101.51452266012646	108.59238772203898	106.04957571151479	112.88616206982428	110.22878144139345	120.19128901072524	117.3415196037369	0.08245879517143508	0.08217155724387121	-0.12143448448208005	-20.663892352728	-0.11848686044316992	-20.162309307361284
74.34690016194996	93.80968159133347	91.66873035971027	103.86476836271687	101.44919441393935	108.53835684986456	105.99685668416605	112.84303086272496	110.1866682743733	120.16433698980458	117.31516168196202	0.082719720111732	0.08243144309900245	-0.12124053515348976	-20.755199866449402	-0.118296112682998	-20.251142608387454
74.79487763561212	93.71029435039141	91.57191870859239	103.7972939706732	101.38340111893933	108.48408748948431	105.9439056400099	112.79985903527961	110.14451560169633	120.13763079086732	117.28904317687123	0.08298512042587869	0.08269578537652424	-0.12104581631075462	-20.846725041665195	-0.1181045883724181	-20.34018075096901
75.24555439890803	93.60982190208166	91.47405204429963	103.72933616115564	101.31713766417501	108.42957904071103	105.89072201335061	112.75664968926482	110.1023264584536	120.11117853448361	117.26317201012004	0.08325508231217771	0.08296466987136954	-0.12085048255899267	-20.93849317659624	-0.11791243781803473	-20.429448216535093
75.6989467164156	93.50824653509	91.37511317340548	103.66088947924378	101.25039876530012	108.37483083597286	105.83730517328102	112.71340594240539	110.0601038955467	120.08498845961353	117.23755621889666	0.08352969405657247	0.08323818445512182	-0.12065469117436578	-21.030530650023138	-0.11771981391345321	-20.518970534059918
76.15507095071504	93.40555004811708	91.27508442669463	103.59194828511434	101.18317895858547	108.31984213743854	105.78365442089572	112.67013092783635	110.01785097917161	120.05906892565343	117.21220395792108	0.0838090460952059	0.08351641913820104	-0.12045860221482485	-21.122864964221662	-0.11752687224667113	-20.608774321608507
76.61394356297929	93.30171373424912	91.17394764398436	103.52250674764063	101.11547259470835	108.26461213402992	105.72976898639492	112.62682779353048	109.9755707902697	120.03342841452648	117.18712350148719	0.08409323107922687	0.08379946613428663	-0.12026237863682354	-21.215524789840856	-0.11733377121308308	-20.698887329912395
77.07558111356816	93.19671836476576	91.07168415839891	103.45255883774988	101.04727383230696	108.20913993831286	105.67564802607048	112.58349970168607	109.93326642393981	120.0080755328139	117.16232324554446	0.08438234394193961	0.08408741992706453	-0.12006618641676425	-21.308540012862068	-0.11714067213323176	-20.789338487851637
77.54000026262605	93.0905441723645	90.96827478007762	103.38209832153079	100.97857663129285	108.15342458326467	105.62129061917229	112.540149828076	109.89094098881324	119.98301901393121	117.13781170982402	0.0846764819683971	0.08438037733940192	-0.11987019467646576	-21.40194178340971	-0.11694773937453817	-20.88015794976309
78.00721777068286	92.98317083377754	90.86369977929232	103.31111875307921	100.90937474590896	108.09746501891053	105.56669576464739	112.49678136135371	109.84859760638719	119.95826772034832	117.11359754000743	0.08497574486753748	0.08467843760505223	-0.11967457581563679	-21.495762567054044	-0.1167551404796967	-20.971377145237057
78.47725049925933	92.87457745175568	90.75793886895025	103.2396134670703	100.83966171752265	108.041260108823	105.51186237774675	112.4533975023142	109.8062394103144	119.933830645854	117.0896895099392	0.0852802348469784	0.08498170244299354	-0.11947950564889709	-21.590036198227608	-0.11656304629937608	-21.063028830823896
78.95011541147531	92.76474253639559	90.65097118645862	103.16757557104681	100.76943086714319	107.98480862647985	105.45678928649434	112.41000146310844	109.7638695456483	119.90971691786734	117.06609652388468	0.08559005669057805	0.0852902761345212	-0.11928516354797125	-21.684797935933602	-0.11637163113016413	-21.15514714407982
79.42582957266194	92.6536439857825	90.54277527492445	103.09499793741028	100.6986752876511	107.92810925147283	105.401475228012	112.36659646640797	109.72149116803963	119.8859357997954	117.04282761883415	0.08590531783888507	0.08560426560320655	-0.11909173259161321	-21.780084522273683	-0.11618107285987378	-21.247767660293903
79.90441015097758	92.54125906592039	90.43332906366187	103.02187319510152	100.62738783572618	107.87116056556015	105.34591884469256	112.32318574451645	109.67910744288189	119.86249669343778	117.01989196685184	0.08622612847260444	0.0859237804978502	-0.11889939972124353	-21.875934243529628	-0.11599155311841969	-21.340927451699827
80.38587441802741	92.42756438992127	90.32260984797972	102.94819372095776	100.55556112346181	107.81396104855648	105.29011868021564	112.27977253842593	109.63672154440356	119.83940914143986	116.99729887747344	0.08655260159920737	0.08624893327856152	-0.11870835590306683	-21.97238699391528	-0.11580325743501874	-21.434665149292414
80.87023974948666	92.31253589642324	90.21059426821955	102.87395163073205	100.48318750965159	107.75650907405277	105.23407317539828	112.23636009681486	109.59433665470382	119.81668282979474	116.9750578001507	0.08688485314282729	0.08657983930609892	-0.11851879629701045	-22.069484342351643	-0.11561637540187064	-21.52902100755091
81.35752362572781	92.19614882720529	90.09725828801334	102.79913876975938	100.4102590907335	107.69880290495787	105.177780663873	112.19295167498419	109.55195596272851	119.79432759039511	116.95317832674529	0.08722300203758686	0.08691661693461694	-0.11833092043397642	-22.167269602370652	-0.11543110084603825	-21.624036972178146
81.8477436324513	92.07837770396614	89.98257717172879	102.72374670325428	100.33676769137635	107.64084068885357	105.12123936758496	112.14955053372809	109.50958266318294	119.77235340363514	116.9316701940717	0.08756717032450557	0.08725938760797282	-0.11814493240035517	-22.26578790525673	-0.11524763200813481	-21.719756751022942
82.34091746132043	91.95919630423258	89.86652546106866	102.6477667062227	100.2627048546925	107.58262045315455	105.06444739210002	112.10615993813583	109.46721995537821	119.75077040106342	116.91054328649011	0.08791748325215475	0.08760827595974978	-0.11796104103042637	-22.365086276466172	-0.1150661717293815	-21.81622588823666
82.83706291059936	91.83857763636185	89.7490769507893	102.57118975297213	100.18806183206	107.52414010006461	105.0074027217148	112.06278315632152	109.42487104200723	119.72958886808848	116.88980763855014	0.08827406938122243	0.08796340991716689	-0.11777946010796825	-22.465213715891878	-0.11488692764625341	-21.913491841904033
83.33619788579601	91.71649391359931	89.63020466350211	102.49400650619953	100.1128295725368	107.46539740131806	104.9501032143598	112.0194234580759	109.38253912784681	119.70881924673533	116.86947343768624	0.0886370606931711	0.08832492080905059	-0.11760040857598142	-22.566221281558683	-0.11471011239402173	-22.01160406530107
83.83834040030794	91.5929165271547	89.50988082351977	102.41620730564105	100.0369987118481	107.40638999269882	104.89254659628538	111.97608411343901	109.34022741838146	119.68847213845734	116.84955102696536	0.08900659270316985	0.08869294347805282	-0.11742411075623238	-22.668162177535123	-0.11453594382034282	-22.11061409217291
84.34350857607244	91.4678160182532	89.38807682970682	102.33778215625985	99.96055956092694	107.34711536832339	104.83473045651998	111.93276839118549	109.29793911834392	119.6685583069998	116.83005090788672	0.08938280457750415	0.08906761639731255	-0.11725079657944093	-22.771091846083436	-0.11436464520718914	-22.210575625893398
84.85172064422062	91.34116204912112	89.2647632272947	102.25872071595363	99.8835020939885	107.28757087467909	104.77665224109077	111.88947955722054	109.25567743016909	119.64908868131926	116.81098374323568	0.08976583925566221	0.08944908179176446	-0.1170807018242499	-22.875068063873186	-0.11419644550322516	-22.31154463285202
85.36299494573534	91.21292337286106	89.13990967861663	102.17901228275852	99.80581593611596	107.22775370440485	104.71830924699465	111.84622087288079	109.21344555235565	119.63007435855779	116.79236035999163	0.09015584357732516	0.08983748576431186	-0.11691406836840201	-22.980151043168007	-0.11403157956725352	-22.41357944054107
85.87734993211305	91.08306780216938	89.01348493271783	102.09864578152552	99.72749035033472	107.16766088980154	104.65969861590708	111.80299559313332	109.17124667772963	119.61152660707214	116.7741917522897	0.09055296841447903	0.09023297842709023	-0.11675114445115753	-23.08640353775263	-0.11387028842230507	-22.51674084017941
86.39480416602983	90.95156217684934	88.88545679379413	102.01760975004596	99.64851422415234	107.10728929606006	104.60081732761755	111.75980696466955	109.12908399160598	119.59345686952004	116.75648908443856	0.09095736880890284	0.09063571403806334	-0.11659218494722268	-23.193890953964	-0.11371281952133927	-22.621092194360244
86.91537632201124	90.818372330068	88.75579208840968	101.93589232459911	99.5688760555378	107.0466356141923	104.54166219317669	111.7166582238858	109.08696066984085	119.5758767660022	116.73926369399297	0.09136920411527584	0.09104585114320368	-0.11643745165341102	-23.30268146708113	-0.11355942702512323	-22.72669954992307
87.43908518710603	90.68346305330601	88.6244566314434	101.85348122489584	99.48856393831538	106.98569635365183	104.48222984774289	111.67355259474645	109.04487987676987	119.55879809726272	116.7225270948834	0.09178863815018215	0.09146355272452039	-0.1162872135894304	-23.41284614367396	-0.11341037209381	-22.833631756504474
87.9659496615646	90.54679805994301	88.4914151907088	101.77036373838749	99.40756554694241	106.92446783462658	104.42251674311073	111.63049328651961	109.00284476302365	119.54223284794483	116.7062909806005	0.09221583934728737	0.09188898635422217	-0.11614174731172966	-23.52445906965295	-0.11326592319102247	-22.941960590669623
88.4959887595208	90.40833994742543	88.35663145019505	101.68652670391337	99.32586812064575	106.86294617999128	104.36251913990982	111.58748349138293	108.96085846321732	119.52619318990727	116.6905672274385	0.09265098091899118	0.09232232435530585	-0.11600133724229522	-23.63759748481243	-0.11312635640275914	-23.0517608863629
89.0292216096782	90.26805015795283	88.22006797186727	101.60195649465065	99.24345844688179	106.80112730689805	104.30223309945266	111.54452638188697	108.9189240935023	119.51069148559573	116.6753678977933	0.09309424102487117	0.09276374396888423	-0.11586627601381849	-23.752341924166103	-0.11299195577180399	-23.163110671888717
89.56566745600044	90.12588893762481	88.08168615596938	101.5166390003373	99.16032284409117	106.73900691799152	104.24165447521871	111.50162510827246	108.87704474897672	119.49574029147507	116.66070524351984	0.09354580294724595	0.09321342752858451	-0.11573686482907419	-23.868776365969097	-0.11286301364624762	-23.276091313411598
90.1053456584057	89.98181529398165	87.94144619976468	101.4305596087302	99.0764471437119	106.67658049222688	104.1807789039534	111.45878279563021	108.83522350094395	119.48135236151877	116.64659170934607	0.09400585527421107	0.09367156264236502	-0.11561341383990964	-23.98698838760538	-0.1127398310467953	-23.39078766604507
90.6482756934654	89.83578695187227	87.79930705464858	101.34370318626216	98.99181667141528	106.61384327527165	104.11960179636378	111.4160025408962	108.79346339401101	119.46754065075687	116.63303993634426	0.09447459209052116	0.09413834238211657	-0.11549624254273283	-24.107069329053047	-0.11262271804997681	-23.507288232336577
91.19447715510712	89.68776030757992	87.65522638156695	101.25605405785882	98.90641622752732	106.55079026947078	104.05811832739074	111.37328740967186	108.75176744301848	119.45431831888284	116.62006276546046	0.09495221317670376	0.09461396548143824	-0.11538568019325623	-24.22911446470971	-0.11251199419035629	-23.62568532881778
91.74396975532183	89.53769038113266	87.50916050466734	101.16759598587379	98.82023006659453	106.48741622335181	103.99632342603547	111.33064043285961	108.71013862979126	119.4416987339186	116.60767324110081	0.09543892421682357	0.09509863654199903	-0.11528206624154791	-24.35322318395265	-0.11240798888238146	-23.746075261016813
92.29677332487483	89.38553076672343	87.36106436311111	101.07831214809904	98.7332418760533	106.42371562064788	103.9342117647184	111.28806460310358	108.66857989970083	119.4296954759376	116.59588461477571	0.0959349370153327	0.0955925662489143	-0.11518575078841309	-24.47949918103768	-0.11231104186229857	-23.86855850758002
92.85290781402206	89.23123358116027	87.21089146096801	100.98818511480349	98.64543475395625	106.35968266881189	103.87177774814516	111.2455628710228	108.62709415802681	119.41832234084538	116.58471034879983	0.09644046972346891	0.0960959715956031	-0.11509709506348997	-24.608050654656836	-0.11222150365185257	-23.993239913605066
93.41239329322968	89.07474941026689	87.05859381511586	100.89719682475304	98.55679118571152	106.29531128699826	103.80901550165645	111.20313814122717	108.58568426610867	119.40759334421806	116.57416412005026	0.09695574707569182	0.09660907611860674	-0.11501647192639552	-24.738990517682396	-0.11213973604446892	-24.120228894149477
93.97524995389855	88.91602725314753	86.90412190106025	100.80532856015999	98.46729301978209	106.23059509348269	103.74591885903223	111.1607932681022	108.54435303727219	119.39752272519748	116.56425982377893	0.0974810006366755	0.09713211014288277	-0.11494426639427502	-24.872436618210486	-0.11206611261611954	-24.24963964836934
94.54149810909283	88.75501446422828	86.74742459659056	100.71256092050714	98.37692144229572	106.16552739249055	103.6824813497242	111.11853105134828	108.50310323252039	119.3881249504412	116.55501157748114	0.09801646905940195	0.09766531103811782	-0.11488087619339638	-25.008511971675034	-0.11200101925979311	-24.38159138444462
95.11115819427312	88.59165669298574	86.58844912318257	100.61887379519223	98.2856569505093	106.10010116040539	103.61869618548637	111.07635423126374	108.46193755597488	119.3794147181298	116.54643372481931	0.09856239835494188	0.0982089234866376	-0.11482671233937936	-25.147345005418174	-0.11194485474861438	-24.516208556837228
95.68425076803395	88.42589782126561	86.42714098505442	100.52424633492909	98.19347932506774	106.03430903132113	103.55455624636943	111.03426548375151	108.42085865005053	119.37140696202553	116.53854083959799	0.0991190421745277	0.09876319976351942	-0.11478219974652859	-25.289069816142728	-0.11189803132616305	-24.653621115776332
96.26079651284576	88.25767989809717	86.26344390578284	100.42865692184566	98.10036760099905	105.96814328190733	103.49005406604961	110.99226741503914	108.37986909035189	119.36411685558629	116.53134772979341	0.09968666210458249	0.09932840002955488	-0.11474777786692414	-25.43382644086887	-0.11186097532592498	-24.793964769862214
96.84081623580131	88.08694307189965	86.09729976237873	100.33208313820879	98.00630003737757	105.9015958155475	103.42518181645275	110.9503625560901	108.33897138027172	119.35755981612878	116.5248694416323	0.1002655279753814	0.09990479263774846	-0.11472390136260913	-25.581761142377218	-0.1118341278229309	-24.937381262840063
97.42433086936633	87.91362551997909	85.92864851672184	100.23450173370776	97.91125408558904	105.8346581457147	103.35993129163893	110.90855335669283	108.29816794527663	119.35175150904342	116.51912126372123	0.10085591818408754	0.10049265445407492	-0.11471104081147132	-25.733026710044214	-0.1118179453180943	-25.084018665165786
98.01136147213543	87.73766337520563	85.75742814424757	100.13588859121876	97.8152063561226	105.76732137854059	103.29429389090525	110.86684217920457	108.25746112685908	119.34670785205496	116.5141187312221	0.10145812003293335	0.10109227119326765	-0.11470968344967503	-25.887782776688255	-0.1118129004578634	-25.234031681200577
98.60192922959182	87.5589906497629	85.5835745597794	100.03621869097431	97.7181325838155	105.69957619453714	103.22826060106736	110.82523129193316	108.21685317613856	119.34244501953063	116.50987763007448	0.10207243008337116	0.10170393777045293	-0.1147203339509133	-26.046196152568882	-0.1118194827894996	-25.38758197293282
99.1960554548718	87.37753915585427	85.40702154039373	99.93546607305183	97.62000759146767	105.63141282942333	103.16182197787327	110.78372286213312	108.17634624708946	119.3389794468306	116.50641400126044	0.1026991545270664	0.10232795866949664	-0.1147435152473264	-26.208441177623172	-0.11183819955698482	-25.54483850141696
99.79376158953411	87.19323842324928	85.22770064520343	99.83360379809393	97.52080525174108	105.56282105400871	103.0949681265031	110.74231894859426	108.13594238937432	119.33632783469952	116.50374414511012	0.10333860957466401	0.10296464832898433	-0.1147797693918875	-26.374700092812418	-0.11186957653715979	-25.705977886846085
100.39506920433367	87.00601561355106	85.04554113194128	99.7306039061672	97.42049844725308	105.49379015308241	103.02768868110407	110.70102149379852	108.09564354075862	119.33450715369555	116.50188462564503	0.10399112186330689	0.1036143315468109	-0.11482965846604998	-26.545163431906985	-0.11191415891920542	-25.871184788215032
101.00000000000001	86.81579543106074	84.86046987022462	99.62643737365966	97.31905902876854	105.42430890325248	102.95997278330923	110.65983231561897	108.05545151908328	119.33353464865397	116.50085227495661	0.10465702888396095	0.10427734390441885	-0.11485817936148984	-26.631470555023693	-0.11193990830017161	-25.954828714859442
