# Supplementary material for: White matter micro- and macrostructure brain charts for the human lifespan
Source: Nature. 2026 May 13;655(8124):979–89. doi: 10.1038/s41586-026-10454-2 (PMC13391363; doi:10.1038/s41586-026-10454-2)
Supplement: Supplementary file 12 — Centiles trajectories of brain charts. SDT.T9.1–5 contain the brain charts for the global metrics; SDT.T9.6–509 contain the brain charts for the tract-specific metrics (unnormalized); and SDT.T9.510–1157 contain the brain charts for the tract-specific macrostructural metrics (normalized). Included in each table are the male and female centile trajectories for the 2.5th, 25th, 50th, 75th and 97.5th percentiles; the interquartile range normalized by the 50th centile; and the derivatives of the 50th centiles with respect to both age and log(age). Charts are sampled in logarithmically spaced intervals. Age is reported in years, while centile trajectory values are reported in metric-specific units: diffusivities in mm2 s−1, volume in mm3, surface area in mm2, average length in mm, and FA is dimensionless (unitless). [file 41586_2026_10454_MOESM12_ESM.zip › plotted_curves/SDT.T9.113-CST_left_fa-mean_curve_metrics.csv]

ages	male_0.025th_percentile	female_0.025th_percentile	male_0.25th_percentile	female_0.25th_percentile	male_0.5th_percentile	female_0.5th_percentile	male_0.75th_percentile	female_0.75th_percentile	male_0.975th_percentile	female_0.975th_percentile	male_normalized_quantile_range	fwmale_normalized_quantile_range	male_median_centile_d_age	male_median_centile_d_log_age	female_median_centile_d_age	female_median_centile_d_log_age
0.25	0.3153513468219247	0.3127251931126247	0.3473909004552275	0.34424439182344585	0.3644995932417166	0.36107283582386746	0.381790655770743	0.3780793689225143	0.41519383043378144	0.41093009858473717	0.09437529136748146	0.0937067919326207	0.16218310473892092	0.09364108899138664	0.16064526164041526	0.09275317096395848
0.25150637576242696	0.3155875563934008	0.312959222207685	0.3476325048284031	0.34448372434733815	0.36474390193977047	0.3613148279523513	0.3820376020618582	0.37832395551475806	0.4154456663871909	0.41117949562125355	0.09432672362850468	0.09365857293817628	0.16189843223041578	0.09375735390283069	0.1603632927215699	0.09286833593141353
0.2530218281966045	0.31582434941256565	0.31319382939370743	0.3478747079220526	0.3447236499828834	0.36498881730588956	0.3615574210094139	0.3822851629305046	0.3785691508152691	0.4156981319072591	0.41142951610967937	0.0942781076484688	0.09361030604182911	0.16132780901193655	0.09398984112453945	0.15979808878512358	0.09309862367388178
0.25454641199404576	0.3160617256987612	0.31342901449146576	0.3481175095277796	0.34496416852358824	0.36523433911778186	0.36180061477489595	0.38253333814080726	0.37881495459052833	0.41595122673277457	0.4116801597915709	0.09422944374879588	0.09356199156267678	0.16075806531827652	0.09422224154739922	0.15923375594772438	0.09332882545025711
0.2560801821758082	0.3162996850638861	0.3136647773143554	0.34836090942916653	0.3452052797550122	0.36548046714482474	0.36204440902038737	0.3827821274482495	0.37906136659845835	0.41620495059328233	0.4119314263993349	0.09418073225085183	0.09351362981975965	0.16018920655086788	0.09445455197572983	0.15867029955946066	0.09355893809471638
0.25762319409447826	0.31653822731238435	0.3139011176683797	0.3486049074017597	0.3454469834547514	0.3657272011480509	0.36228880350920956	0.38303153059965694	0.3793083865884068	0.4164593032090673	0.41218331565620986	0.09413197347593766	0.09346522113205373	0.15962123806509965	0.09468676920810992	0.15810772492542924	0.0937889584361784
0.2591755034361701	0.31677735224123227	0.3141380353521403	0.3488495032130576	0.3456892793924285	0.36597454088013315	0.3625337979964058	0.38328154733318265	0.37955601430113395	0.4167142842911368	0.41243582727625266	0.09408316774527364	0.0934167658184554	0.1590541651706019	0.09491889003793119	0.15754603730525218	0.09401888329817609
0.2607371662225343	0.3170170596399279	0.31437553015682324	0.349094696622496	0.3459321673296764	0.3662224860853719	0.3627793922287228	0.3835321773782911	0.3798042494687946	0.4169698935412038	0.4126889609643184	0.09403431537998796	0.09336826419777101	0.1584879931305636	0.09515091125263098	0.15698524191242313	0.09424870949838748
0.2623082388127803	0.3172573492904775	0.3146136018661884	0.3493404873814343	0.34617564702012643	0.366471036499677	0.36302558594459866	0.3837834204557434	0.3800530918149247	0.41722613065166864	0.41294271641604496	0.09398541670110791	0.0933197165887043	0.1579227271624717	0.0953828296343886	0.156425343915231	0.09447843384931787
0.2638887779057103	0.31749822096738467	0.3148522502565566	0.3495868752331427	0.34641971820939393	0.3667201918505582	0.36327237887414754	0.38403527627758155	0.3803025410544254	0.4174829953056041	0.41319709331783544	0.0939364720295437	0.09327112330984534	0.15735837243742878	0.09561464195967062	0.15586634843596414	0.0947080531576745
0.26547884054176485	0.3177396744376371	0.31509147509679786	0.34983385991278754	0.3466643806350648	0.36696995185710524	0.3635197707391454	0.38428774454711295	0.38055259689354765	0.4177404871767356	0.413452091346842	0.09388748168607942	0.09322248467965828	0.15679493408032386	0.09584634499924505	0.155308260551422	0.09493756422482136
0.2670784841050822	0.317981709460695	0.3153312761483192	0.3500814411474178	0.34690963402668185	0.3672203162299777	0.36376776125301563	0.384540824958895	0.380803259029877	0.4179986059294259	0.41370771017094754	0.09383844599136089	0.09317380101646974	0.15623241717007375	0.09607793551850818	0.1547510852923324	0.09516696384639545
0.26868776632556873	0.3182243257884784	0.31557165316505215	0.35032961865595136	0.3471554781057314	0.36747128467138696	0.3640163501208139	0.3847945171987193	0.381054527152318	0.41825735121865687	0.4139639494487497	0.09378936526588294	0.09312507263845658	0.15567082673904054	0.09630941027688777	0.15419482764386316	0.09539624881247732
0.2703067452809827	0.3184675231653551	0.3158126058934409	0.3505783921491615	0.3474019125856288	0.36772285687508377	0.3642655370392144	0.38504882094359627	0.38130640094107926	0.41851672269001267	0.41422080882954315	0.09374023982997737	0.09307629986363637	0.15511016777354314	0.09654076602836881	0.15363949254535214	0.0956254159075911
0.2719354793990299	0.3187113013281279	0.31605413407242966	0.35082776132966154	0.34764893717170503	0.3679750325263416	0.3645153216964946	0.3853037358617397	0.3815588800676573	0.4187767199796625	0.4144782879533032	0.09369107000380578	0.09302748300985446	0.1545504452136015	0.09677199952119508	0.1530850848902503	0.09585446191060498
0.27357402745947257	0.318955660006022	0.31629623743345003	0.3510777258918925	0.34789655156119276	0.36822781130194376	0.3647657037725207	0.38555926161255044	0.3818119641948211	0.41903734271434295	0.41473638645066757	0.09364185610734153	0.09297862239477168	0.153991663952894	0.09700310749792607	0.1525316095260223	0.09608338359467439
0.2752224485962505	0.31920059892067243	0.3165389157004088	0.3513282855221073	0.34814475544321194	0.3684811928701663	0.3650166829387327	0.38581539784660096	0.3820656529765971	0.4192985905113403	0.4149951039429202	0.0935925984603646	0.0929297183358568	0.15343382883864365	0.09723408669525213	0.1519790712543454	0.0963121777272562
0.27688080229961526	0.3194461177861115	0.3167821685896753	0.35157943989835827	0.34839354849875664	0.3687351768907647	0.3652682588581294	0.38607214420562014	0.38231994605825276	0.4195604629784745	0.4152544400419733	0.09354329738244664	0.09288077115037023	0.1528769446720446	0.09746493384433563	0.1514274748310811	0.09654084107023664
0.2785491484182772	0.3196922163087561	0.3170259958100682	0.35183118869048147	0.34864293040067973	0.36898976301495834	0.3655204311852544	0.3863295003224763	0.38257484307628165	0.4198229597140803	0.41551439435035076	0.09349395319294085	0.09283178115535878	0.15232101620776461	0.09769564567037037	0.15087682496637456	0.09676937037981759
0.28022754716156506	0.31993889418739396	0.3172703970628437	0.3520835315600832	0.34889290081368	0.3692449508854148	0.3657731995661803	0.38658746582116194	0.38283034365838686	0.42008608030699013	0.4157749664611705	0.0934445662109706	0.09278274866763839	0.15176604815411565	0.09792621889288	0.15032712632405776	0.09699776240621816
0.2819160591015993	0.3201861511131721	0.3175153720416817	0.3523364681605256	0.3491434593942867	0.36950074013623585	0.3660265636384937	0.38684604031677833	0.3830864474234659	0.4203498243365173	0.41603615595812693	0.09339513675542017	0.09273367400378905	0.1512120451732386	0.09815665022543385	0.14977838352231743	0.09722601389402996
0.28361474517547763	0.3204339867695826	0.3177609204326735	0.35258999813691166	0.34939460579084614	0.3697571303929408	0.3662805230312802	0.38710522341551795	0.3833431539815948	0.4206141913724377	0.416297962415474	0.09334566514492085	0.09268455748014062	0.15065901188087594	0.09838693637588847	0.14923060113343922	0.09745412158203237
0.2853236666874746	0.32068240083245014	0.3180070419143085	0.35284412112607094	0.3496463396435066	0.370014121272453	0.3665350773651096	0.3873650147146501	0.3836004629340114	0.42087918097497207	0.41656038539800744	0.0932961516978439	0.09263539941276266	0.1501069528466843	0.09861707404627396	0.14868378368403512	0.097682082203292
0.2870428853112538	0.3209313929699186	0.3182537361574614	0.35309883675654624	0.34989866058420466	0.3702717123830828	0.36679022625202073	0.38762541380250404	0.38385837387310057	0.4211447926947696	0.41682342446104775	0.09324659673228461	0.09258620011745423	0.1495558725935382	0.09884705993245291	0.14813793565473077	0.09790989248499216
0.28877246309209376	0.3211809628424373	0.31850100282537863	0.35335414464857573	0.3501515682366498	0.3705299033245129	0.36704596929550576	0.3878864202584521	0.3841168863823773	0.4214110260728881	0.41708707915042226	0.09319700056605888	0.09253695990973355	0.14900577559855321	0.09907689072470305	0.14759306148025075	0.09813754914833339
0.2905124624491269	0.3214311101027491	0.3187488415736654	0.3536100444140824	0.35040506221631035	0.37078869368778344	0.3673023060904949	0.38814803365289513	0.3843760000364709	0.42167788064077905	0.41735134900244786	0.09314736351668503	0.0924876791048267	0.148456666292347	0.09930656310710617	0.14704916554946124	0.09836504890863296
0.29226294617759224	0.32168183439587456	0.3189972520502718	0.3538665356566555	0.35065914213039867	0.37104808305527476	0.3675592362233409	0.38841025354724457	0.3846357144011088	0.42194535592026716	0.4176162335439129	0.09309768590137986	0.09243835801765797	0.14790854905929507	0.09953607375780393	0.1465062522055689	0.09859238847533902
0.294023977451102	0.3219331353591006	0.31924623389548024	0.354123617971538	0.3509138075778563	0.3713080710006936	0.36781675927180396	0.3886730794939068	0.3848960290331006	0.42221345142353406	0.4178817322920605	0.09304796803704336	0.09238899696283993	0.14736142823778664	0.0997654193490689	0.1459643257462062	0.09881956455205909
0.29579561982392083	0.3221850126219659	0.3194957867418913	0.35438129094561094	0.35116905814933935	0.3715686570890563	0.3680748748050363	0.38893651103626675	0.3851569434803213	0.4224821666531004	0.4181478447545698	0.09299821024025107	0.09233959625466104	0.14681530811975563	0.09999459654692089	0.14542339042314723	0.09904657383634685
0.29757793723326015	0.3224374658062464	0.31974591021440985	0.35463955415737713	0.351424893427203	0.37182984087667287	0.368333582383566	0.38920054770867063	0.3854184572816954	0.4227515011018064	0.41841457042953906	0.09294841282724416	0.09229015620707917	0.14627019295130594	0.10022360201155323	0.14488345044216544	0.09927341301956005
0.29937099400158496	0.32269049452594334	0.31999660393023166	0.3548984071769486	0.3516813129854869	0.3720916219111327	0.3685928815592808	0.38946518903641136	0.3856805699671801	0.4230214542527971	0.41868190880546713	0.09289857611391857	0.09224067713370938	0.14572608693248412	0.10045243239699175	0.14434450996388648	0.09950007878730105
0.3011748548389356	0.3229440983872673	0.3202478674988301	0.35515784956602914	0.3519383163899006	0.37235399973128663	0.3688527718754144	0.3897304345357091	0.38594328105774905	0.4232920255795001	0.41894985936123613	0.09284870041581304	0.09219115934781198	0.14518299421690983	0.10068108435099532	0.14380657310321965	0.09972656781903311
0.30298958484526295	0.3231982769886255	0.3204997005219414	0.3554178808778995	0.3521959031978074	0.37261697386723197	0.369113252866528	0.3899962837136967	0.38620659006537617	0.4235632145456111	0.41921842156609396	0.092798786048104	0.09214160316228763	0.14464091891262854	0.10090955451534	0.14326964392921582	0.09995287678792408
0.30481524951277783	0.323453029920607	0.3207521025935503	0.3556785006574027	0.35245407295820896	0.37288054384029645	0.36937432405849596	0.39026273606840195	0.38647049649301757	0.42383502060507344	0.4194875948796343	0.09274883332559065	0.0920920088896639	0.1440998650814862	0.10113783952550648	0.14273372646576377	0.10017900236127275
0.3066519147283146	0.3237083567659686	0.3210050732998774	0.3559397084409278	0.3527128252117317	0.3731447091630214	0.3696359849684896	0.39052979108873076	0.3867349998345972	0.42410744320206106	0.4197573787517816	0.09269884256268805	0.09204237684208638	0.14355983673968353	0.10136593601086474	0.1421988246912349	0.10040494120012511
0.3084996467757088	0.32396425709962073	0.3212586122193633	0.3562015037563944	0.35297215949060895	0.37340946933914665	0.36989823510496045	0.39079744825445095	0.38700009957498777	0.4243804817709601	0.42002777262277025	0.09264881407341868	0.09199270733131025	0.14302083785733544	0.10159384059443255	0.14166494253845485	0.10063068995926017
0.31035851233818973	0.3242207304886126	0.32151271892265537	0.3564638861232373	0.3532320753186672	0.3736748238635926	0.37016107396762477	0.3910657070361739	0.387265795189995	0.4246541357363495	0.42029877592312803	0.09259874817139868	0.09194300066868857	0.14248287235892576	0.10182154989294645	0.1411320838951582	0.10085624528736048
0.3122285785007863	0.3244777764921179	0.32176739297259277	0.35672685505239066	0.35349257221130964	0.37394077222244526	0.37042450104744695	0.3913345668953391	0.387532086146341	0.4249284045129844	0.4205703880736574	0.09254864516983297	0.09189325716516601	0.14194594412339256	0.10204906051701812	0.14060025260376108	0.10108160382687004
0.3141099127527488	0.3247353946614198	0.32202263392419206	0.3569904100462716	0.35375364967550077	0.37420731389293915	0.37068851582662343	0.3916040272841953	0.38779897190164636	0.4252032875057762	0.42084260848541744	0.09249850538150275	0.09184347713126645	0.14141005698374443	0.10227636907072224	0.1400694524611623	0.10130676221373847
0.31600258298998396	0.32499358453989696	0.3222784413246329	0.35725455059876504	0.35401530720975055	0.37447444834344046	0.37095311777856516	0.3918740876457844	0.38806645190441375	0.4254787841097745	0.42111543655970524	0.09244832911875704	0.09179366087708557	0.1408752147276573	0.10250347215180966	0.13953968721955334	0.1015317170777763
0.3179066575175057	0.32525234566300776	0.3225348147132423	0.35751927619520707	0.3542775443040982	0.3747421750334308	0.3712183063678831	0.3921447474139238	0.38833452559401044	0.4257548937101489	0.4213888716880371	0.09239811669350477	0.09174380871228169	0.140341421097105	0.10273036635155108	0.13901096058596352	0.1017564650425129
0.3198222050518999	0.3255116775582754	0.32279175362148077	0.35778458631236915	0.35454036044009657	0.3750104934134898	0.3714840810503696	0.3924160060131889	0.3886031924006511	0.4260316156821695	0.4216629132521313	0.09234786841720408	0.09169392094606593	0.1398086797887288	0.10295704825482233	0.13848327622220324	0.10198100272484112
0.32174929472380437	0.3257715797452735	0.3230492575729272	0.3580504804184413	0.3548037550907957	0.37527940292527895	0.3717504412729828	0.39268786285889584	0.38887245174538076	0.42630894939118896	0.4219375606238886	0.09229758460085573	0.09164399788719504	0.13927699445400776	0.10318351444013274	0.13795663774530453	0.10220532673535843
0.32368799608040405	0.3260320517356104	0.323307326083263	0.35831695797301677	0.35506772772072703	0.3755489030015246	0.3720173864738292	0.39296031735708303	0.3891423030400567	0.4265868941926234	0.42221281316537324	0.09224726555498851	0.09159403984395971	0.13874636869900314	0.10340976147929837	0.13743104872774836	0.10242943367828161
0.3256383790879404	0.3262930930329135	0.32356595866025795	0.3585840184270743	0.3553322777858867	0.375818993066	0.3722849160821478	0.39323336890449506	0.38941274568733164	0.42686544943193316	0.4224886702287953	0.09219691158965919	0.09154404712417835	0.1382168060845146	0.10363578593761247	0.1369065126969673	0.1026533201513331
0.32760051413423674	0.3265547031328146	0.3238251548037542	0.3588516612229629	0.35559740473371965	0.3760896725335094	0.372553029518292	0.39350701688856354	0.38968377908063595	0.4271446144446048	0.4227651311564919	0.09214652301443575	0.09149402003518722	0.13768831012666283	0.10386158437394499	0.1363830331358571	0.10287698274555623
0.3295744720312385	0.32681688152293387	0.3240849140056509	0.3591198857943841	0.3558631080031024	0.3763609408098701	0.372821726193713	0.3937812606873901	0.38995540260416	0.42742438855613096	0.4230421952809072	0.09209610013839414	0.0914439588838332	0.137160884296037	0.10408715334031626	0.13586061348250666	0.1031004180454147
0.33156032401756863	0.32707962768286364	0.324345235749889	0.3593886915663756	0.3561293870243268	0.37663279729189497	0.373091005510942	0.3940560996697274	0.3902276156328354	0.4277047710819918	0.4233198619245743	0.09204564327010566	0.09139386397646247	0.13663453201866105	0.10431248938212434	0.13533925713088024	0.10332362262893469
0.33355814176109866	0.32734294108415435	0.3246061195124356	0.3596580779552951	0.35639624121908414	0.37690524136737535	0.37336086686357445	0.3943315331949629	0.3905004175323199	0.4279857613276361	0.42359813040009686	0.09199515271763242	0.09134373561891632	0.13610925667575202	0.10453758903821608	0.13481896743073207	0.10354659306764802
0.33556799736153503	0.3276068211902966	0.3248675647612676	0.3599280443688019	0.3566636700004466	0.3771782724150637	0.3736313096362517	0.39460756061309876	0.3907738076589757	0.4282673585884617	0.42387700001012896	0.09194462878851623	0.09129357411651874	0.1355850616038623	0.10476244884058872	0.1342997476869101	0.10376932592593846
0.3375899633530214	0.3278712674567064	0.32512957095635653	0.3601985902058414	0.3569316727728522	0.3774518898046556	0.37390233320464245	0.39488418126473523	0.39104778535985457	0.42854956214979617	0.42415647004735657	0.09189407178977126	0.09124337977407083	0.13506195009476585	0.10498706531448931	0.1337816011605497	0.10399181776182331
0.3396241127067558	0.32813627933070877	0.3253921375496522	0.36046971485662654	0.35720024893208663	0.37772609289677206	0.3741739369354276	0.39516139448105125	0.3913223499726783	0.42883237128687746	0.424436539794478	0.09184348202787654	0.09119315289584218	0.13453992539575665	0.1052114349781732	0.13326453106880365	0.10421406512661235
0.3416705188336247	0.32840185625152113	0.3256552639850664	0.36074141770262136	0.3574693978652659	0.3780008810429412	0.37444612018628093	0.3954391995837866	0.39159750082582007	0.42911578526483407	0.4247172085241849	0.09179285980876732	0.09114289378556253	0.13401899071006085	0.10543555434340135	0.1327485405844584	0.10443606456453836
0.343729255586852	0.3286679976502374	0.32591894969845736	0.36101369811652356	0.35773911895082067	0.37827625358558237	0.374718882305851	0.3957175958852236	0.3918732372382877	0.4293998033386664	0.4249984754991429	0.09174220543782698	0.09109260274641372	0.1334991491964388	0.10565941991491457	0.13223363283670153	0.10465781261319762
0.34580039726466444	0.3289347029498113	0.3261831941176126	0.3612865554622469	0.35800941155847704	0.3785522098579855	0.374992222633745	0.39599658268816773	0.39214955851970384	0.4296844247532265	0.4252803399719724	0.09169151921987813	0.09104228008102316	0.13298040396925614	0.1058830281901777	0.13171981091115015	0.1048793058034505
0.3478840186129729	0.3292019715650397	0.3264479966622329	0.36155998909490344	0.3582802750492404	0.3788287491842939	0.3752661405005093	0.39627615928592996	0.3924264639702878	0.4299696487431981	0.42556280118522793	0.09164080145917775	0.09099192609145355	0.13246275809929386	0.10610637566023229	0.131207077849524	0.10510054065895247
0.34998019482807	0.329469802902546	0.3267133567439158	0.36183399836078606	0.35855170877537734	0.37910587087948744	0.37554063522761194	0.3965563249623073	0.39270395288083754	0.43025547453307744	0.42584585837138017	0.09159005245940652	0.09094154107919857	0.13194621461316558	0.10632945880877287	0.13069543665004346	0.10532151369659459
0.352089001559344	0.32973819636076296	0.32697927376613817	0.36210858259735024	0.358823712080398	0.3793835742493619	0.3758157061274244	0.3968370789915642	0.3929820245327103	0.43054190133715287	0.42612951075279515	0.09153927252366369	0.09089112534517271	0.13143077649365864	0.10655227411248802	0.1301848902677989	0.10554222142633307
0.3542105149120084	0.3300071513299162	0.32724574712424076	0.362383741133197	0.3590962842990386	0.3796618585905124	0.37609135250320347	0.3971184206384138	0.39326067819780436	0.43082892835948555	0.42641375754171473	0.09148846195445773	0.09084067918970495	0.13091644667993307	0.10677481804106037	0.12967544161438127	0.10576266035097603
0.35634481144984936	0.3302766671920067	0.32751277620540964	0.3626594732880537	0.3593694247572434	0.37994072319031347	0.37636757364907264	0.39740034915799805	0.39353991313854	0.4311165547938881	0.426698597940237	0.09143762105369929	0.09079020291253177	0.13040322806764948	0.10699708705696764	0.12916709355837952	0.1059828269663683
0.35849196819798806	0.330546743320794	0.3277803603886604	0.36293577837275687	0.3596431327721468	0.3802201673269016	0.376644368850004	0.3976828637958698	0.39381972860784	0.4314047798239065	0.4269840311402963	0.09138675012269527	0.09073969681278773	0.1298911235090543	0.10721907761562477	0.12865984892529525	0.10620271776114976
0.36065206264566085	0.33081737908177794	0.32804849904482	0.3632126556892334	0.3599174076520547	0.3805001902691557	0.37692173738179885	0.39796596378797205	0.39410012384911136	0.43169360262279766	0.4272700563236426	0.0913358494621385	0.09068916118900204	0.12938013581288033	0.1074407861650144	0.1281537104977133	0.1064223292168407
0.3628251727490157	0.3310885738321823	0.32831719153650996	0.3634901045304822	0.36019224869642696	0.380780791276678	0.37719967851107	0.3982496483606202	0.3943810980962256	0.43198302235351077	0.42755667266182223	0.09128491937210532	0.09063859633908805	0.1288702677450715	0.10766220914615587	0.12764868101575644	0.10664165780801227
0.3650113769339257	0.33136032692093687	0.32858643721812936	0.36376812418055626	0.36046765519585905	0.3810619695997766	0.37747819149522294	0.39853391673048194	0.39466265057350036	0.43227303816866636	0.4278438793161576	0.09123396015204467	0.09058800256033879	0.1283615220283565	0.10788334299262203	0.12714476317664491	0.10686070000173231
0.36721075409881926	0.3316326376886588	0.32885623543583625	0.36404671391454313	0.3607436264320634	0.3813437244794444	0.37775727558243577	0.39881876810455674	0.39494478049567877	0.4325636492105355	0.4281316754377267	0.09118297210077186	0.09053738014941774	0.12785390134254726	0.10810418413066714	0.12664195963505165	0.10707945225777848
0.3694233836175272	0.33190550546763603	0.32912658552753027	0.36432587299854674	0.3610201616778503	0.38162605514734144	0.3780369300116412	0.39910420168015753	0.39522748706791005	0.4328548546110195	0.4284200601673417	0.09113195551646304	0.09048672940235336	0.12734740832470948	0.10832472897914158	0.1261402730036707	0.10729791102895092
0.37164934534214805	0.33217892958180884	0.32939748682283554	0.364605600689669	0.36129726019711084	0.3819089608257745	0.3783171540125081	0.39939021664489077	0.39551076948573227	0.43314665349162995	0.4287090326355313	0.09108091069664734	0.09043605061453347	0.12684204556943257	0.10854497394952034	0.12563970585269146	0.10751607276029063
0.3738887196059291	0.3324529093467513	0.3296689386430815	0.36488589623598955	0.3615749212447959	0.38219244072767866	0.3785979468054196	0.3996768121766359	0.39579462693504897	0.43343904496346664	0.42899859196251683	0.09102983793820177	0.09038534408069647	0.12633781562882973	0.10876491544594558	0.12514026071028184	0.10773393388971897
0.3761415872261661	0.33272744406965377	0.3299409403012862	0.3651667588765484	0.36185314406689956	0.3824764940565976	0.3788793076014575	0.39996398744352607	0.3960790585921125	0.43373202812719763	0.4292887372581945	0.09097873753734122	0.09033461009492535	0.1258347210125237	0.10898454986480033	0.12464194006302876	0.10795149084782452
0.3784080295071193	0.33300253304930366	0.3302134911021369	0.36544818784132493	0.36213192790043824	0.3827611200066628	0.37916123560237985	0.4002517416039274	0.39636406362350307	0.43402560207303864	0.4295794676221128	0.09092760978961666	0.09028384895064406	0.12533276418808725	0.10920387359503536	0.12414474635525607	0.10816874005739407
0.3806881282429484	0.33327817557606776	0.3304865903419724	0.36573018235122035	0.3624112719734331	0.3830463177625756	0.3794437300006028	0.40054007380641965	0.3966496411861079	0.434319765880731	0.42987078214345265	0.09087645498990436	0.09023306094060488	0.1248319475812707	0.10942288301819758	0.1236486819901188	0.10838567793396692
0.38298196572066395	0.3335543709318732	0.33076023730876447	0.3660127416180367	0.36269117550488905	0.3833320864995863	0.3797267899791806	0.40082898318977495	0.3969357904271026	0.43461451861952116	0.4301626799010062	0.09082527343240236	0.09018224635689011	0.12433227357567489	0.10964157450797529	0.12315374932897782	0.10860230088540845
0.3852896247230969	0.33383111839018886	0.3310344312820991	0.3662958648444585	0.36297163770477714	0.3836184253834744	0.3800104147117857	0.401118468882939	0.39722251048393026	0.43490985934814	0.43045515996315575	0.09077406541062516	0.09013140549090023	0.12383374451334817	0.10985994443051084	0.12265995069203939	0.10881860531200971
0.38761118853188686	0.3341084172160063	0.33130917153315786	0.3665795512240329	0.3632526577740143	0.38390533357052875	0.3802946033626892	0.4014085300050087	0.39750980048428114	0.4352057871147808	0.4307482213878531	0.09072283121739236	0.09008053863334901	0.1233363626947579	0.11007798914413058	0.12216728835853985	0.10903458760657259
0.3899467409304866	0.3343862666658207	0.3315844573246993	0.3668637999411489	0.3635342349044435	0.38419281020752666	0.38057935508674123	0.40169916566521263	0.3977976595460728	0.4355023009570778	0.4310418632225982	0.09067157114482943	0.09002964607425977	0.12284013037904629	0.11029570499958652	0.12167576456636198	0.10925024415399776
0.39229636620718694	0.33466466598761246	0.33186028791103966	0.3671486101710192	0.3638163682788147	0.3844808544317153	0.3808646690293494	0.401990374962891	0.3980860867774289	0.435799399902086	0.4313360845044178	0.09062028548435762	0.08997872810295614	0.12234504978407301	0.11051308833975781	0.12118538151271707	0.10946557133151202
0.3946601491581577	0.3349436144208266	0.3321366625380338	0.36743398107965863	0.36409905707076445	0.3847694653707891	0.3811505443264603	0.40228215698747344	0.39837508127665877	0.43609708296625793	0.4316308842598442	0.09056897452668916	0.0899277850080583	0.12185112308654311	0.11073013549955135	0.12069614135428708	0.10968056550882466
0.3970381750905084	0.3352231111963546	0.3324135804430566	0.36771991182386465	0.36438230044479664	0.38505864214287083	0.3814369801045386	0.40257451081845846	0.3986646421322382	0.43639534915542316	0.43192626150489427	0.09051763856182062	0.08987681707747883	0.12135835242240489	0.11094684280617173	0.12020804620701142	0.1098952230475021
0.39943052982536675	0.33550315553651444	0.3326910408549823	0.3680064015511975	0.3646660975562616	0.38534838385649056	0.3817239754805457	0.40286743552539417	0.3989547684227858	0.43669419746476656	0.4322222152450468	0.09046627787903068	0.08982582459841248	0.12086673988683572	0.11116320657887968	0.11972109814645648	0.11010954030135167
0.4018372997009759	0.33578374665503036	0.33296904299416624	0.36829344939995917	0.3649504475513365	0.38563868961056474	0.38201152956192064	0.4031609301678541	0.39924545921704446	0.43699362687880566	0.4325187444752222	0.09041489276686857	0.08977480785733474	0.12037628753441254	0.11137922312886417	0.11923529920827036	0.1103235136164642
0.40425857157581063	0.33606488375701415	0.3332475860724251	0.36858105449917344	0.3652353495670049	0.3859295584943756	0.3822996414465587	0.403454993795419	0.39953671357386006	0.43729363637136953	0.4328158481797604	0.09036348351315461	0.0897237671399965	0.11988699737926822	0.11159488875944135	0.11875065138791285	0.11053713933091558
0.4066944328317112	0.33634656603894464	0.3335266692930164	0.3688692159685651	0.36552080273103676	0.38622098958755013	0.382588310222791	0.4037496254476537	0.39982853054215906	0.437594224905577	0.43311352533239844	0.09031205040497099	0.08967270273141388	0.11939887139551786	0.11181019976586981	0.11826715664108178	0.11075041377486627
0.4091449713770379	0.33662879268864754	0.33380629185061955	0.36915793291853916	0.3658068061619672	0.38651298196003936	0.3828775349693636	0.40404482415408677	0.40012090916092896	0.4378953914338136	0.4334117748962499	0.09026059372865898	0.08962161491586976	0.11891191151686087	0.11202515243513744	0.1177848168835709	0.11096333327014918
0.411610275649843	0.336911562885275	0.33408645293131495	0.3694472044501597	0.36609335896907635	0.3868055346720959	0.3831673147554154	0.4043405889341877	0.40041384845919564	0.4381971348977101	0.4337105958237814	0.09020911376981174	0.08957050397690329	0.11842611963744787	0.1122397430463451	0.11730363399179566	0.11117589413083806
0.41409043462106226	0.33719487579928675	0.33436715171256476	0.3697370296551304	0.36638046025236853	0.38709864677425515	0.383457648640459	0.404636918797347	0.4007073474560029	0.4384994542281205	0.4340099870567916	0.09015761081326953	0.08951937019730762	0.11794149761163908	0.11245396787032291	0.11682360980312012	0.1113880926630344
0.41658553779772634	0.337478730592428	0.3346483873631923	0.3700274076157714	0.36666810910255143	0.38739231730731105	0.3837485356743586	0.40493381274285334	0.4010014051603903	0.4388023483450989	0.4343099475263894	0.09010608514311691	0.08946821385912312	0.11745804725406117	0.11266782316955926	0.11634474611531687	0.1115999251643558
0.41909567522619073	0.3377631264177095	0.3349301590433613	0.3703183374049997	0.3669563046010151	0.38768654530229657	0.384039974897308	0.40523126975987145	0.40129602057137237	0.43910581615787764	0.4346104761529705	0.09005453704267341	0.08941703524363499	0.11697577034023254	0.11288130519849915	0.11586704468746234	0.11181138792446177
0.4216209374953856	0.33804806241938706	0.3352124659045562	0.3706098180863072	0.36724504581981077	0.3879813297804617	0.384331965339811	0.4055292888274217	0.40159119267791593	0.4394098565648445	0.43491157184619605	0.09000296679449384	0.08936583463136528	0.11649466860647806	0.11309441020317479	0.1153905072397805	0.11202247722479797
0.42416141574008476	0.33833353773294084	0.33549530708956066	0.3709018487137393	0.3675343318216298	0.388276669753251	0.3846245060226578	0.40582786891435646	0.4018869204589188	0.43971446845352063	0.4352132335049699	0.08995137468036014	0.08931461230207025	0.11601474374997167	0.11330713442126239	0.11491513545361443	0.11223318933826931
0.4267172016441951	0.3386195514850535	0.33577868173243747	0.3711944283318739	0.36782416165978205	0.38857256422228287	0.38491759595690445	0.406127008979339	0.4021832028831879	0.44001965070053667	0.43551546001741614	0.08989976098127697	0.08926336853473615	0.11553599742917697	0.11351947408208218	0.11444093097226471	0.11244352052979423
0.42928838744406506	0.33890610279359035	0.33606258895850727	0.3714875559757989	0.3681145343781752	0.3888690121793264	0.3852112341438516	0.4064267079708206	0.40248003890941714	0.4403254021716116	0.4358182502608568	0.08984812597746805	0.08921210360757191	0.11505843126390403	0.1137314254064421	0.11396789540053476	0.1126534670558641
0.43187506593181346	0.33919319076757726	0.3363470278843276	0.37178123067109103	0.3684054490112917	0.3891660126062805	0.3855054195750216	0.40672696482701876	0.40277742748616524	0.4406317217215281	0.4361216031017884	0.08979646994837225	0.0891608177980091	0.11458204683555095	0.11394298460677987	0.11349603030522815	0.11286302516451485
0.4344773304586784	0.3394808145071795	0.3366319976176721	0.37207545143379406	0.36869690458416937	0.38946356447515057	0.3858001512321375	0.40702777847589433	0.4030753675518337	0.44093860819411096	0.4364255173958606	0.08974479317263677	0.0891095113826917	0.1141068456873171	0.1141541478871062	0.11302533721529073	0.11307219109544064
0.4370952749383861	0.33976897310368087	0.3369174972575091	0.372370217270397	0.3689889001123774	0.38976166674802826	0.38609542808710046	0.4073291478351298	0.4033738580346446	0.44124606042220393	0.43672999198785223	0.08969309592811481	0.08905818463747826	0.11363282932437357	0.11436491144282002	0.11255581762179645	0.11328096107970964
0.4397289938505404	0.34005766563946127	0.3372035258939795	0.3726655271778105	0.36928143460199564	0.3900603183770667	0.38639124910196726	0.4076310718121053	0.40367289785261734	0.44155407722764517	0.4370350257116483	0.08964137849186192	0.08900683783743228	0.11315999921365005	0.11457527146043844	0.11208747297851573	0.11348933134001982
0.4423785822440318	0.34034689118797556	0.337490082608377	0.37296138014334684	0.3695745070495926	0.3903595183044587	0.38668761322892925	0.40793354930387754	0.40397248591354734	0.441862657421246	0.43734061739021807	0.0895896411401306	0.08895547125682102	0.11268835678481537	0.11478522411825054	0.111620304701745	0.11369729809051421
0.4450441357404687	0.3406366488137315	0.337777166473124	0.3732577751446962	0.3698681164422026	0.39065926546241575	0.38698451941028866	0.4082365791971546	0.4042726211149825	0.4421717998027657	0.4376467658355903	0.08953788414836308	0.0889040851691114	0.11221790342987958	0.11499476558573463	0.11115431417069033	0.11390485753668145
0.44772575053762753	0.3409269375722679	0.33806477655175254	0.3735547111499043	0.3701622617573047	0.39095955877314326	0.3872819665784371	0.408540160368276	0.4045733023442011	0.4424815031608898	0.4379534698488325	0.08948610779119545	0.0888526798469637	0.11174864050347821	0.11520389202351566	0.11068950272760958	0.11411200587538417
0.4504235234129248	0.3412177565101324	0.33835291189888017	0.37385218711735047	0.37045694196279894	0.3912603971488188	0.3875799536558322	0.4088442916831874	0.4048745284781882	0.44279176627320543	0.43826072822002454	0.08943431234244607	0.08880125556223122	0.11128056932334118	0.11541259958370631	0.11022587167796871	0.11431873929480219
0.4531375517269096	0.3415091046648594	0.3386415715601894	0.37415020199572463	0.37075215601698536	0.3915617794915695	0.3878784795549755	0.40914897199741823	0.40517629838361374	0.44310258790617835	0.43856853972823834	0.08938249807511446	0.08874981258595276	0.11081369117005124	0.11562088440938112	0.10976342229069758	0.11452505397446089
0.4558679334267773	0.34180098106494755	0.3389307545724048	0.3744487547240041	0.3710479028685401	0.39186370469344783	0.3881775431783894	0.4094542001560583	0.40547861091680876	0.44341396681512857	0.43887690314151245	0.08933066526137898	0.0886983511883525	0.1103480072874845	0.11582874263481813	0.10930215579841729	0.11473094608513179
0.45861476704990445	0.34209338472983775	0.33922045996327116	0.37474784423143137	0.37134418145649395	0.39216617163640954	0.38847714341859474	0.4097599749937351	0.405781464923743	0.44372590174420773	0.4391858172168294	0.0892788141725918	0.08864687163883396	0.10988351888323677	0.11603617038566938	0.10884207339738339	0.11493641178866199
0.4613781517274047	0.34238631466988984	0.33951068675153073	0.375047469437491	0.37164099071020834	0.3924691791922907	0.3887772791580864	0.41006629533458944	0.40608485924	0.4440383914263742	0.4394952807000913	0.08922694507927441	0.08859537420597545	0.10942022712850985	0.11624316377850619	0.10838317624812532	0.11514144723825837
0.4641581871877068	0.34267976988636056	0.3398014339469015	0.3753476292518863	0.3719383295493536	0.3927727262227836	0.3890779492693128	0.41037315999225255	0.4063887926907568	0.4443514345833701	0.439805292326098	0.08917505825111569	0.08854385915753148	0.10895813315805469	0.11644971892077649	0.10792546547513382	0.11534604857816078
0.4669549737601532	0.3429737493713806	0.34009270055005336	0.37564832257451625	0.3722361968838852	0.3930768115794127	0.38937915261464945	0.41068056776982226	0.4066932640907574	0.4446650299256963	0.4401158508185206	0.08912315395696777	0.08849232676042305	0.1084972380709246	0.1166558319109896	0.1074689421674151	0.11555021194354254
0.46976861237862133	0.3432682521079308	0.3403844855525865	0.3759495482954516	0.37253459161402097	0.3933814341035129	0.3896808880463783	0.41098851745983894	0.4069982722442913	0.44497917615258886	0.44042695488988	0.08907123246484314	0.088440777280739	0.10803754293065992	0.11686149883897201	0.10701360737876087	0.11575393346102203
0.4725992045851658	0.34356327706982115	0.34067678793700823	0.3762513052949127	0.3728335126302176	0.39368659262620515	0.3899831544066636	0.4112970078442631	0.40730381594516946	0.4452938719519957	0.44073860324152186	0.08901929404191157	0.08838921098373188	0.1075790487648618	0.11706671578508576	0.10655946212744993	0.11595720924783848
0.4754468525336833	0.3438588232216647	0.34096960667670967	0.3765535924432445	0.37313295881314795	0.3939922859683716	0.390285950527527	0.4116060376944491	0.40760989397670006	0.4456091160005506	0.4410507945635928	0.0889673389544954	0.08833762813381218	0.10712175656610157	0.11727147882071165	0.10610650739691607	0.11616003541230668
0.47831165899359906	0.34415488951885725	0.3412629407359429	0.3768564086008945	0.37343292903367675	0.39429851294063406	0.39058927523082626	0.41191560577112335	0.407916505111665	0.4459249069635506	0.44136352753501634	0.08891536746806707	0.08828602899454807	0.10666566729170768	0.1174757840081071	0.10565474413597542	0.11636240805400178
0.4811937273535759	0.3444514749075516	0.34155678906979814	0.3771597526183872	0.3737334221528379	0.3946052723433276	0.3908931273282304	0.41222571082435927	0.408223648112297	0.44624124349493033	0.44167680082346855	0.08886337984724854	0.08823441382866241	0.10621078186404986	0.11767962740029247	0.10520417325851383	0.11656432326289234
0.4840931616252451	0.34474857832463546	0.3418511506241798	0.37746362333630146	0.3740344370218101	0.3949125629664784	0.3911975056211948	0.41253635159355306	0.40853132173025414	0.44655812423723834	0.44199061308535426	0.08881137635580538	0.0881827828980283	0.10575710117086601	0.11788300504107951	0.10475479564422585	0.1167657771200652
0.4870100664469608	0.3450461986977071	0.34214602433578334	0.3777680195852466	0.37433597248189404	0.3952203835897786	0.39150240890093996	0.4128475268073999	0.40883952470659674	0.4468755478216123	0.4423049629657825	0.08875935725664466	0.08813113646366597	0.10530462606537583	0.11808591296509974	0.10430661213864312	0.1169667656975264
0.4899445470875755	0.34534433494505173	0.34244140913207194	0.3780729401858376	0.3746380273644873	0.39552873298256314	0.3918078359484246	0.4131592351838692	0.40914825577176295	0.4471935128677547	0.44261984909854174	0.08870732281181301	0.08807947478574259	0.10485335736650825	0.11828834719767656	0.10385962355326228	0.11716728505791707
0.49289670945023945	0.345642985975618	0.3427373039312525	0.37837838394867174	0.3749406004910619	0.39583760990378414	0.3921137855343244	0.41347147543018026	0.4094575136455453	0.4475120179839072	0.44293527010607653	0.08865527328249219	0.08802779812356751	0.10440329585891561	0.11849030375454106	0.103413830665815	0.1173673312546839
0.4958666600762229	0.34594215068899326	0.3430337076422519	0.37868434967430314	0.375243690673139	0.3961470131019868	0.39242025641900513	0.4137842462427775	0.4097672970370645	0.4478310617668272	0.4432512245994615	0.08860320892899926	0.08797610673558871	0.10395444229354212	0.1186917786423578	0.10296923422033899	0.11756690033192285
0.4988545061487607	0.34624182797537995	0.34333061916469326	0.3789908361532198	0.3755472967122651	0.3964569413152862	0.39272724735250053	0.41409754630730644	0.41007760464474713	0.44815064280176153	0.44356771117837784	0.08855113001078134	0.08792440087939359	0.1035067973876096	0.11889276785836955	0.10252583492771805	0.1177659883246065
0.5018603554969207	0.34654201671557167	0.3436280373888723	0.3792978421658185	0.37585141739998856	0.3967673932713411	0.3930347570744867	0.41441137429858854	0.41038843515630047	0.4484707596624231	0.4438847284310886	0.08849903678641403	0.08787268081170378	0.10306036182481648	0.11909326739019832	0.10208363346556837	0.11796459125820036
0.5048843165994948	0.3468427157809282	0.3439259611957326	0.3796053664823801	0.3761560515178343	0.3970783676873301	0.39334278431425884	0.4147257288805969	0.41069978724868744	0.4487914109109648	0.44420227493441333	0.08844692951360045	0.0878209467883733	0.10261513625562202	0.11929327321617222	0.10164263047856537	0.11816270514887606
0.5079264985889148	0.3471439240333516	0.3442243894568416	0.3799134078630451	0.3764611978372799	0.3973898632699271	0.3936513277907051	0.41504060870643034	0.41101165958810254	0.4491125950979553	0.4445203492537038	0.08839480844916536	0.08776919906438702	0.10217112129731731	0.11949278130489915	0.10120282657841528	0.11836032600312762
0.5109870112551897	0.3474456403252609	0.3445233210343661	0.3802219650577885	0.3767668551197306	0.3977018787152747	0.3939603862122828	0.41535601241828957	0.41132405082994655	0.4494343107623523	0.4448389499428183	0.08834267384905785	0.08771743789385723	0.1017283175344943	0.11969178761562205	0.10076422234465099	0.11855744981836835
0.5140659650498691	0.34774786349956877	0.3448227547810489	0.3805310368063956	0.37707302211649574	0.39801441270896243	0.3942699582769947	0.41567193864745183	0.4116369596188032	0.4497565564314797	0.4451580755440986	0.08829052596834498	0.08766566353002361	0.10128672551908835	0.11989028809811941	0.1003268183242696	0.11875407258237658
0.5171634710900281	0.34805059238965586	0.34512268954018294	0.3808406218384373	0.3773796975687626	0.39832746392599877	0.3945800426723623	0.4159883860142457	0.411950384588412	0.45007933062100086	0.4454777245883425	0.0882383650612104	0.0876138762252479	0.10084634577039253	0.12008827869217953	0.0998906150320451	0.11895019027323883
0.5202796411622786	0.3483538258193451	0.34542312414558707	0.38115071887324303	0.37768688020757274	0.39864103103078724	0.3948906380754022	0.4163053531280257	0.41226432436164523	0.450402631834893	0.4457978955947806	0.08818619138095608	0.08756207623101492	0.10040717877572547	0.12028575532828256	0.09945561295108263	0.11914579885983301
0.5234145877268029	0.3486575626028791	0.3457240574215819	0.3814613266198783	0.3779945687537968	0.39895511267710165	0.39520174315260154	0.4166228385871472	0.41257877755048245	0.45072645856542315	0.44611858707105057	0.08813400517999435	0.08751026379792932	0.09996922499022531	0.12048271392713161	0.0990218125325768	0.11934089430123151
0.5265684239214125	0.34896180154489276	0.34602548818296436	0.3817724437771181	0.3783027619181092	0.39926970750805973	0.3955133565598914	0.41694084097894146	0.41289374275598484	0.4510508092931215	0.44643979751317114	0.08808180670985023	0.08745843917571376	0.09953248483730448	0.12067915039970956	0.09858921419618127	0.11953547254680075
0.5297412635656308	0.3492665414403896	0.3463274152349827	0.3820840690334215	0.3786114584009634	0.39958481415609903	0.39582547694262293	0.41725935887968996	0.41320921856827025	0.45137568248675713	0.44676152540551856	0.08802959622115947	0.08740660261320674	0.09909695870877044	0.12087506064729325	0.09815781833044213	0.11972952953652793
0.5329332211648017	0.3495717810747154	0.3466298373733124	0.38239620106690686	0.3789206568925668	0.3999004312429501	0.396138102935542	0.4175783908545984	0.4135252035664885	0.45170107660331094	0.4470837692207999	0.08797737396366408	0.08735475435836165	0.098662646964911	0.1210704405612546	0.09772762529267709	0.1199230612005664
0.5361444119142209	0.3498775192235339	0.3469327533840295	0.3827088385453257	0.3792303560728555	0.4002165573796118	0.3964512331627635	0.41789793545777193	0.41384169631879525	0.45202699008795083	0.4474065274200283	0.0879251401862137	0.08730289465824423	0.09822954993505562	0.12126528602344422	0.09729863540942318	0.12011606345947712
0.5393749517032939	0.3501837546528004	0.34723616204358687	0.3830219801260379	0.37954055461146835	0.4005331911663261	0.39676486623774665	0.41821799123218895	0.41415869538232786	0.4523534213740067	0.44772979845249716	0.08787289513676161	0.08725102375903382	0.09779766791753275	0.12145959290573671	0.09687084897639409	0.1203085322238735
0.5426249571197181	0.3504904861187369	0.3475400621187881	0.383335624455985	0.3798512511677227	0.40085033119255165	0.3970790007632682	0.41853855670967616	0.41447619930317786	0.4526803688829435	0.448053580755755	0.08782063906236648	0.08719914190601569	0.09736700117976937	0.12165335707004488	0.0964442662589775	0.12050046339474818
0.5458945454536906	0.3507977123678061	0.34784445236676215	0.383649770171666	0.3801624443905881	0.40116797603693766	0.3973936353313988	0.4188596304108817	0.41479420661636784	0.45300783102433645	0.4483778727555803	0.08776837220918583	0.0871472493435866	0.09693754995877413	0.12184657436853286	0.09601888749238441	0.12069185286350148
0.5491838347021408	0.35110543213668566	0.34814933153493804	0.3839644158991102	0.3804741329186606	0.40148612426729985	0.3977087685234766	0.4191812108452504	0.41511271584582426	0.45333580619584446	0.44870267286595467	0.08771609482247938	0.08709534631524965	0.09650931446127231	0.12203924064358773	0.09559471288156374	0.12088269651135874
0.5524929435729888	0.3514136441522424	0.3484546983610192	0.3842795602538515	0.3807863153801381	0.40180477444059265	0.39802439891008057	0.4195032965109973	0.4154317255043521	0.4536642927831847	0.44902797948903844	0.08766380714660643	0.08704343306361204	0.09608229486376985	0.12223135172729371	0.09517174260174954	0.1210729902098251
0.55582199148943	0.3517223471315066	0.3487605515729577	0.38459520184090357	0.3810989903927934	0.4021239251028841	0.3983405250510063	0.4198258858950817	0.4157512340936098	0.4539932891601067	0.44935379101514467	0.08761150942502187	0.08699150983038775	0.0956564913128446	0.122422903442029	0.09474997679867414	0.12126272982074227
0.5591710985942444	0.3520315397816455	0.3490668898889286	0.3849113392547323	0.38141215656394933	0.4024435747893294	0.3986571454952402	0.4201489774731812	0.41607124010408275	0.45432279368836637	0.44968010582271317	0.0875592019002789	0.08693957685639234	0.0952319039256011	0.12261389160019576	0.09432941558848285	0.12145191119577703
0.5625403857541326	0.3523412207999376	0.349373712017304	0.3852279710792307	0.3817258124904525	0.40276372202414623	0.3989742587809318	0.4204725697096662	0.41639174201505763	0.4546528047176995	0.45000692227828476	0.08750688481402637	0.086887634381544	0.0948085327895356	0.12280431200420594	0.09391005905818872	0.12164053017680487
0.565929974564078	0.35265138887374653	0.34968101665662726	0.38554509588769204	0.38203995675864744	0.4030843653205866	0.3992918634353703	0.42079666105757274	0.41671273829459693	0.45498332058579627	0.45033423873647604	0.08745455840700729	0.08683568264486224	0.0943863779627776	0.12299416044615441	0.09349190726589285	0.12182858259581053
0.569339987351735	0.3529620426804944	0.3499888024955864	0.38586271224278484	0.38235458794435057	0.4034055031809115	0.3996099579749569	0.4211212499585771	0.4170342273995125	0.45531433961827544	0.4506620535399525	0.08740222291905664	0.08678372188446636	0.09396543947454461	0.12318343270834475	0.09307496024084827	0.12201606427474587
0.5727705471818436	0.35327318088763565	0.35029706821298917	0.38618081869652443	0.38266970461282446	0.4037271340963652	0.39992854090517976	0.4214463348429693	0.4173562077753399	0.4556458601286571	0.4509903650194037	0.0873498785891051	0.0867317523375741	0.09354571732521322	0.12337212456296243	0.0926592179837229	0.12220297102548727
0.5762217778606706	0.35358480215263033	0.35060581247773537	0.38649941379024855	0.38298530531875036	0.40404925654714774	0.4002476107205865	0.4217719141296265	0.4176786778563122	0.4559778804183371	0.45131917149351647	0.08729752565517238	0.08667977424050466	0.09312721148654646	0.12356023177206055	0.09224468046687662	0.12238929865004877
0.5796938039404782	0.3538969051229188	0.35091503394879225	0.3868184960545908	0.38330138860620483	0.4043718690023901	0.4005671659047602	0.4220979862259879	0.41800163606533425	0.45631039877656215	0.4516484712689503	0.08724516435436948	0.08662778782867049	0.09270992190179328	0.1237477500874462	0.09183134763461709	0.12257504294043997
0.5831867507240184	0.354209488435893	0.3512247312751664	0.38713806400945194	0.38361795300862994	0.4046949699201253	0.40088720493029145	0.42242454952802627	0.41832508081395575	0.4566434134804008	0.4519782626403091	0.08719279492289915	0.08657579333658424	0.09229384848612199	0.12393467525099311	0.09141921940307896	0.12276019967838181
0.5867007442690553	0.35452255071887184	0.3515349030958785	0.38745811616397596	0.38393499704880957	0.40501855774726536	0.4012077262587522	0.42275160242022364	0.4186490105023458	0.45697692279471985	0.45230854389011743	0.08714041759605266	0.0865237909978534	0.09187899112668418	0.12412100299418682	0.09100829566090596	0.12294476463570447
0.5902359113929144	0.35483609058907306	0.35184554803993684	0.38777865101652215	0.384252519238842	0.40534263091957057	0.40152872834067066	0.4230791432755431	0.4189734235192664	0.4573109249721561	0.45263931328879325	0.08708803260820935	0.08647178104518091	0.09146534968274977	0.12430672903836637	0.0905985762692012	0.1231287335742337
0.5937923796770596	0.3551501066535872	0.35215666472631013	0.38809966705463844	0.3845705180801136	0.40566718786162664	0.40185020961550394	0.4234071704554036	0.4192983182420461	0.45764541825309135	0.4529705690946222	0.0870356401928385	0.086419763710365	0.0910529239862683	0.12449184909490896	0.090190061061584	0.12331210224530764
0.597370277471697	0.35546459750935044	0.35246825176390123	0.3884211627550346	0.38488899206327215	0.40599222698681603	0.4021721685116112	0.42373568230965236	0.41962369303655395	0.4579804008656255	0.4533023095537309	0.0869832405824966	0.08636773922429931	0.09064171384159181	0.12467635886454786	0.08978274984475831	0.12349486639045892
0.6009697339004076	0.3557795617431174	0.3527803077515204	0.388743136583556	0.3852079396682003	0.4063177466972911	0.40249460344622856	0.4240646771765393	0.41994954625717257	0.4583158710255497	0.4536345329000621	0.08693083400882806	0.08631570781697091	0.09023171902605753	0.12486025403804035	0.08937664239859089	0.1236770217411447
0.6045908788648067	0.35609499793143484	0.3530928312778587	0.38906558699515614	0.3855273593639902	0.40664374538394865	0.402817512825442	0.42439415338268904	0.4202758762467729	0.45865182693632145	0.4539672373553473	0.08687842070256373	0.08626366971746013	0.08982293929012997	0.1250435302959687	0.08897173847618234	0.12385856401841977
0.6082338430492322	0.35641090464061376	0.35340582092146083	0.38938851243387024	0.38584724960891426	0.40697022142640227	0.4031408950441604	0.4247241092430758	0.4206026813366863	0.4589882667890364	0.454300421129081	0.08682600089352178	0.0862116251539426	0.08941537435747904	0.12522618330838498	0.08856803780406608	0.12403948893309291
0.611898757925461	0.35672728042670243	0.3537192752506985	0.38971191133278743	0.3861676088504008	0.4072971731929554	0.4034647484860887	0.4250545430609954	0.42092995984667897	0.4593251887624027	0.45463408241849446	0.08677357481060768	0.08615957435368547	0.08900902392523591	0.12540820873503833	0.08816554008272703	0.12421979218598267
0.6155857557574533	0.35704412383545975	0.3540331928237435	0.3900357821140249	0.3864884355250067	0.4076245990405743	0.40378907152370286	0.4253854531280391	0.4212577100849261	0.4596625910227152	0.4549682194085303	0.08672114268181239	0.08610751754305059	0.08860388766429139	0.12558960222558824	0.08776424498650925	0.12439946946767577
0.6192949696061266	0.35736143340232696	0.3543475721885399	0.3903601231886997	0.38680972805838953	0.4079524973148621	0.40411386251822123	0.4257168377240667	0.42158593034798303	0.4600004717238274	0.45530283027181445	0.08666870473421392	0.08605545494749134	0.08819996521953044	0.1257703594192492	0.08736415216398541	0.12457851645847029
0.6230265333341571	0.35767920765240147	0.35466241188277836	0.39068493295690265	0.38713148486528187	0.4082808663500309	0.40443911981957964	0.42604869511717963	0.4219146189207615	0.46033882900712686	0.45563791316863167	0.08661626119397574	0.08600338679155561	0.08779725620986056	0.12595047594489017	0.08696526123801362	0.12475692882843248
0.6267805816108112	0.3579974451004087	0.3549777104338682	0.39101020980767076	0.38745370434946463	0.40860970446887523	0.4047648417664031	0.42638102356369495	0.4222437740765017	0.4606776610015072	0.45597346624689883	0.08656381228634884	0.08595131329888339	0.08739576022860973	0.12612994742104888	0.08656757180608565	0.1249347022372973
0.6305572499168048	0.35831614425067454	0.35529346635891	0.39133595211895933	0.3877763849037386	0.4089390099827449	0.40509102668598	0.42671382130811686	0.4225733940767451	0.46101696582334206	0.4563094876421379	0.08651135823567013	0.08589923469220799	0.0869954768435548	0.12630876945586067	0.08617108344047608	0.12511183233473844
0.634356674549194	0.35863530359709844	0.35560967816466854	0.3916621582576162	0.3880995249098993	0.40926878119151755	0.4054176728942351	0.4270470865831114	0.4229034771713091	0.46135674157645906	0.4566459754774506	0.08645889926536279	0.08584715119335566	0.08659640559729098	0.12648693764710117	0.0857757956884555	0.12528831475991353
0.6381789926262927	0.3589549216231255	0.35592634434754633	0.39198882657935336	0.38842312273870905	0.4095990163835724	0.4057447786957024	0.4273808176094789	0.42323402159825974	0.46169698635211304	0.4569829278634924	0.08640643559793709	0.08579506302324574	0.08619854600751609	0.12666444758234263	0.08538170807249656	0.12546414514183368
0.642024342092622	0.3592749968017188	0.35624346339355456	0.39231595542872033	0.38874717674986903	0.4099297138357631	0.40607234238349876	0.4277150125961267	0.42356502558388504	0.46203769822895907	0.4573203428984446	0.08635396745498884	0.08574297040189377	0.08580189756689549	0.12684129483847073	0.08498882009055819	0.1256393190993066
0.6458928617238878	0.359595527595332	0.3565610337782879	0.3926435431390759	0.38907168529199493	0.41026087181338916	0.40640036223929726	0.42804966974004327	0.4238964873426688	0.46237887527302657	0.45765821866799034	0.0863014950572039	0.08569087354840571	0.0854064597435027	0.12701747498206828	0.0845971312161069	0.12581383224066656
0.6497846911319898	0.35991651245588124	0.35687905396689484	0.392971588032562	0.38939664670258656	0.41059248857017083	0.40672883653329905	0.4283847872262702	0.42422840507726245	0.4627205155376926	0.45799655324528593	0.08624901862435327	0.08563877268098301	0.08501223198123142	0.12719298356950048	0.0842066408985005	0.12598768016395923
0.6536999707700591	0.3602379498247184	0.35719752241405206	0.3933000884200757	0.38972205930800385	0.4109245623482207	0.40705776352420797	0.4287203632278762	0.424560776978461	0.46306261706365537	0.45833534469093756	0.08619653837529698	0.08558666801692207	0.08461921369953274	0.12736781614650283	0.08381734856310175	0.12616085845705527
0.6576388419375281	0.3605598381326022	0.3575164375639361	0.39362904260124165	0.3900479214234372	0.41125709137801686	0.40738714145920263	0.4290563959059295	0.4248936012251741	0.463405177878908	0.45867459105297215	0.08614405452798361	0.08553455977261497	0.08422740429398345	0.1275419682484511	0.08342925361157683	0.12633336269738038
0.661601446785229	0.3608821757996706	0.3578357978501954	0.39395844886438525	0.3903742313528815	0.41159007387837543	0.4077169685739101	0.42939288340947074	0.42522687598439973	0.46374819599871153	0.45901429036681257	0.08609156729944936	0.08548244816354804	0.08383680313629327	0.12771543540026187	0.08304235542186689	0.1265051884519579
0.6655879283205246	0.36120496123541335	0.3581556016959238	0.39428830548650406	0.39070098738910924	0.4119235080564237	0.40804724309237783	0.4297298238754865	0.4255605994111983	0.46409166942556856	0.45935444065525155	0.0860390769058216	0.08543033340430428	0.08344740957473107	0.12788821311656307	0.08265665334881334	0.12667633127782096
0.6695984304124688	0.36152819283864457	0.3584758475136323	0.39461861073324267	0.3910281878136428	0.41225739210757323	0.40837796322704945	0.43006721542888326	0.4258947696486656	0.4644355961491982	0.45969503992842553	0.08598658356231667	0.08537821570856349	0.08305922293410362	0.12806029690140974	0.08227214672389493	0.1268467867213161
0.6736330977969988	0.3618518689974735	0.35879653370522124	0.3949493628588617	0.3913558308967269	0.41259172421549156	0.4087091271787333	0.43040505618245783	0.42622938482790573	0.46477997414650696	0.4600360861837871	0.08593408748324309	0.08532609528910334	0.08267224251609662	0.12823168224855408	0.08188883485567544	0.12701655031848702
0.6776920760821589	0.36217598808927765	0.3591176586619532	0.3952805601062142	0.3916839148973023	0.4129265025520765	0.4090407331365804	0.43074334423687327	0.426564443068005	0.46512480138156514	0.4603775774060814	0.0858815888819988	0.08527397235779925	0.08228646759934577	0.12840236464113275	0.08150671703010204	0.12718561759534452
0.6817755117533548	0.36250054848067437	0.3594392207644247	0.39561220070671493	0.392012438062978	0.4132617252774271	0.40937277927805377	0.43108207768062995	0.42689994247600477	0.46547007580557853	0.46071951156731733	0.0858290879710762	0.08522184712562565	0.08190189743980625	0.12857233955197955	0.0811257925104556	0.12735398406726972
0.6858835521786408	0.3628255485274933	0.35976121838253927	0.3959442828803151	0.392341398630004	0.41359739053981825	0.4097052637689038	0.43142125459003966	0.42723588114687483	0.4658157953568633	0.4610618866267434	0.08577658496205891	0.08516971980265606	0.08151853127093744	0.1287416024436112	0.08074606053774858	0.12752164523949716
0.6900163456140378	0.3631509865747478	0.3600836498754789	0.3962768048354737	0.3926707948232447	0.4139334964756723	0.41003818476313975	0.43176087302919847	0.4275722571634874	0.4661619579608189	0.4614047005308208	0.08572408006562539	0.08511759059806513	0.08113636830376691	0.1289101487678721	0.08036752033079608	0.12768859660675957
0.6941740412088835	0.3634768609566075	0.3604065135916769	0.3966097647691302	0.39300062485615034	0.4142700412095324	0.4103715404030039	0.4321009310499597	0.4279090685965896	0.46650856152990233	0.46174795121319745	0.08567157349154914	0.08506545972012963	0.08075540772719592	0.12907797396634635	0.07999017108650719	0.1278548336535721
0.6983567890112157	0.36380316999636947	0.36072980786878955	0.3969431608666772	0.3933308869307311	0.41460702285403483	0.4107053288189435	0.43244142669190755	0.42824631350477693	0.4668556039636012	0.462091636594682	0.08561906544870022	0.08501332737622709	0.08037564870811309	0.12924507347005942	0.07961401198000573	0.1280203518540617
0.702564739973187	0.36412991200643124	0.361053531033669	0.39727699130193317	0.3936615792375293	0.4149444395098822	0.41103954812958515	0.4327823579823289	0.4285839899344677	0.46720308314840897	0.4624357545832184	0.08556655614504298	0.08496119377284032	0.07999709039178526	0.12941144269974814	0.0792390421650353	0.12818514667223724
0.7067980459565127	0.36445708528826193	0.36137768140233506	0.3976112542371142	0.39399269995559216	0.415282289265816	0.41137419644170725	0.43312372293618834	0.4289220959198753	0.46755099695779667	0.46278030307385926	0.08551404578764289	0.08490905911555566	0.07961973190193561	0.12957707706578958	0.07886526077389533	0.1283492135616484
0.7110568597379514	0.36478468813237447	0.3617022572799476	0.3979459478228074	0.3943242472524447	0.41562057019859044	0.4117092718502131	0.4334655195561002	0.4292606294829821	0.467899343252189	0.46312527994874075	0.0854615345826626	0.08485692360906524	0.07924357234085733	0.1297419719680022	0.07849266691765422	0.1285125479653857
0.7153413350148182	0.36511271881829754	0.36202725696077825	0.3982810701979429	0.3946562192840621	0.41595928037294333	0.4120447724381034	0.43380774583230186	0.42959958863351266	0.4682481198789369	0.46347068307705547	0.08540902273536544	0.08480478745716817	0.07886861078971208	0.12990612279581626	0.07812125968652595	0.12867514531643565
0.7196516264105322	0.3654411756145472	0.3623526787281833	0.39861661948976657	0.39498861419484355	0.416298417841571	0.4123806962764507	0.43415039974262715	0.429938971368908	0.46859732467229176	0.46381651031502863	0.08535651045011544	0.08475265086277109	0.07849484630883552	0.1300695249284729	0.0777510381500548	0.12883700103758144
0.7239878894801961	0.36577005677859953	0.3626785208545758	0.3989525938138124	0.3953214301175839	0.4166379806451002	0.41271704142437177	0.43449347925248033	0.4302787756742987	0.4689469554533802	0.46416275950589087	0.0853039979303815	0.08470051402789121	0.07812227793771598	0.1302321737347114	0.07738200135717221	0.1289981105411755
0.7283502807162107	0.36609936055686154	0.36300478160139704	0.3992889912738751	0.39565466517344716	0.4169779668120615	0.4130538059290012	0.43483698231480805	0.4306189995224776	0.4692970100301768	0.46450942847985294	0.08525148537873456	0.08464837715365438	0.07775090469526447	0.13039406457279767	0.07701414833640285	0.12915846922932417
0.7327389575539218	0.3664290851846439	0.3633314592190895	0.39962580996198327	0.39598831747193913	0.41731837435886115	0.413390987825464	0.43518090687007366	0.430959640873875	0.46964748619747965	0.46485651505408015	0.08519897299685104	0.08459624044029948	0.07738072558012732	0.13055519279073735	0.07664747809617012	0.12931807249390204
0.7371540783773028	0.36675922888613244	0.3636585519470686	0.39996304795837095	0.3963223851108804	0.4176592012897557	0.41372858513684935	0.4355252508462306	0.4313006976765314	0.46999838173688413	0.4652040170326671	0.08514646098551529	0.08454410408717875	0.07701173957080698	0.13071555372636112	0.07628198962494537	0.12947691571656605
0.74159580252467	0.3670897898743603	0.3639860580136955	0.4003007033314512	0.39665686617637935	0.41800044559682414	0.41406659587418404	0.4358700121586957	0.43164216786607157	0.47034969441675656	0.4655519322066121	0.08509394954461925	0.08449196829275901	0.07664394562581833	0.13087514270698364	0.07591768189141845	0.12963499426872716
0.746064290294433	0.36742076635118004	0.3643139756362485	0.4006387741377887	0.3969917587428049	0.4183421052599412	0.41440501803640534	0.4362151887103228	0.4319840493656778	0.47070142199221	0.46590025835379145	0.08504143887316411	0.08443983325462251	0.07627734268387343	0.1310339550496451	0.07555455384470378	0.1297923035116355
0.7505597029508803	0.36775215650723514	0.36464230302089595	0.400977258422072	0.3973270608727593	0.4186841782467503	0.41474384961033517	0.436560778391376	0.43232634008606463	0.4710535622050769	0.46624899323893465	0.08498892916926273	0.08438769916947106	0.07591192966420834	0.13119198606118232	0.07519260441456055	0.1299488387963379
0.7550822027299987	0.3680839585219323	0.36497103836266825	0.4013161542170861	0.3976627706170518	0.4190266625126373	0.4150830885706526	0.436906779079504	0.43266903792545164	0.471406112783885	0.4665981346135986	0.0849364206301419	0.08433556623312374	0.0755477054666045	0.13134923103804397	0.07483183251149228	0.13010459546359243
0.7596319528453285	0.36841617056341314	0.36530017984543	0.40165545954368626	0.39799888601467087	0.4193695560007026	0.41542273287986786	0.4372531886397123	0.4330121407695381	0.47175907144383145	0.46694768021614275	0.08488391345214007	0.08428343464052163	0.07518466897161602	0.13150568526636164	0.07447223702699546	0.13025956884411016
0.7642091174938536	0.3687487907885268	0.3656297256418525	0.40199517241076976	0.39833540509275817	0.41971285664173513	0.4157627804882955	0.43760000492433904	0.43335564649147673	0.4721124358867573	0.4672976277717038	0.08483140783071458	0.08423130458572746	0.07482281904103161	0.1316613440224188	0.07411381683386509	0.130413754258484
0.7688138618619275	0.3690818173428016	0.3659596739133861	0.40233529081524977	0.39867232586658125	0.420056562354187	0.4161032293340289	0.43794722577302736	0.4336995529518483	0.47246620380112286	0.46764797499217137	0.08477890396043856	0.08417917626192896	0.07446215451768268	0.1318162025719687	0.07375657078625864	0.1305671470172598
0.7734463521312342	0.369415248360417	0.3662900228102324	0.4026758127420271	0.39900964633950586	0.42040067104414397	0.41644407734291294	0.43829484901269977	0.4340438579986348	0.47282037286198186	0.46799871957616185	0.0847264020350066	0.08412704986144082	0.07410267422576311	0.13197025617054692	0.07340049771983104	0.13071974242073736
0.7781067554847866	0.36974908196417594	0.3666207704713169	0.403016736163964	0.3993473645029715	0.42074518060530175	0.41678532242851835	0.43864287245753186	0.4343885594671945	0.4731749407309569	0.4683498592089954	0.08467390224723337	0.08407492557570294	0.07374437697108505	0.13212350006368467	0.07304559645197628	0.13087153575921207
0.7827952401129585	0.37008331626547697	0.36695191502426094	0.40335805904185745	0.39968547833646195	0.4210900889189371	0.41712696249211456	0.43899129390892655	0.4347336551802355	0.47352990505621423	0.46870139156266893	0.08462140478905632	0.08402280359528688	0.07338726154129915	0.13227592948668132	0.0726918657820832	0.13102252231286116
0.7875119752195561	0.37041794936428657	0.3672834545853546	0.403699779324411	0.40002398580748055	0.4214353938538839	0.41746899542264454	0.4393401111554883	0.4350791429477904	0.47388526347243887	0.4690533142958332	0.08456890985153996	0.08397068410989438	0.07303132670600831	0.13242753966493126	0.07233930449177706	0.1311726973521985
0.792257131027923	0.37075297934911083	0.36761538725952925	0.40404189494820947	0.40036288487152333	0.42178109326650487	0.41781141909669933	0.4396893219729968	0.4354250205671915	0.4742410136008103	0.469405625053768	0.08451641762487279	0.08391856730836099	0.07267657121684579	0.1325783258133839	0.07198791134480587	0.13132205613730719
0.7970308787870847	0.3710884042969684	0.36794771114032937	0.40438440383769086	0.400702173472051	0.42212718500066576	0.41815423137848895	0.44003892412438206	0.43577128582304403	0.47459715304897676	0.46975832146835694	0.0844639282983752	0.08386645337865899	0.07232299380790863	0.1327282831371832	0.0716376850874525	0.13147059391836535
0.8018333907779276	0.371424222273362	0.368280424309886	0.4047273039051202	0.4010418495404649	0.4224736668877098	0.4184974301198202	0.44038891535969765	0.43611793648720115	0.47495367941103234	0.4701114011580637	0.08441144206049662	0.08381434250789449	0.07197059319578614	0.13287740683149707	0.07128862444884732	0.13161830593600143
0.8066648403194178	0.37176043133225223	0.3686135248388892	0.4050705930505634	0.40138191099607834	0.4228205367464311	0.41884101316006855	0.4407392934160967	0.4364649703187392	0.47531059026749095	0.4704648617279084	0.08435895909881992	0.083762234882316	0.07161936807973035	0.13302569208133264	0.07094072814088292	0.1317651874206831
0.8115254017748545	0.372097029516028	0.36894701078656034	0.40541426916185974	0.4017223557460921	0.4231677923830486	0.4191849783261537	0.441090056017805	0.4368123850639322	0.4756678831852634	0.47081870076944254	0.08430647960006316	0.08371013068731137	0.07126931714197582	0.13317313406184894	0.07059399485851259	0.1319112335930157
0.8164152505581643	0.37243401485548056	0.36928088020062494	0.4057583301145954	0.40206318168556654	0.42351543159118027	0.4195293234325121	0.4414412008760962	0.4371601784562265	0.4760255557176313	0.4711729158607252	0.08425400375008173	0.08365803010741364	0.07092043904767564	0.13331972793818636	0.07024842327982839	0.132056439663657
0.8213345631402307	0.37277138536977533	0.3696151311172857	0.4061027737720781	0.40240438669739675	0.4238634521518168	0.41987404628107305	0.44179272568926653	0.43750834821621587	0.4763836054042255	0.47152750456629977	0.08420153173386892	0.08360593332629981	0.07057273244539175	0.1334654688657082	0.06990401206648755	0.132200800833715
0.8262835170552626	0.37310913906642473	0.3699497615611956	0.40644759798530944	0.40274596865228574	0.42421185183329696	0.42021914466123217	0.4421446281426102	0.4378568920516165	0.4767420297710001	0.47188246443716936	0.08414906373556166	0.0835538405267949	0.07022619596716595	0.1336103519900007	0.06956075986369825	0.13234431229444965
0.8312622909072027	0.373447273941261	0.37028476954542994	0.4067928005929598	0.40308792540871885	0.4245606283912815	0.42056461634982706	0.4424969059083937	0.4382058076572429	0.47710082633021017	0.47223779301077434	0.08409659993843904	0.08350175189087436	0.0698808282284702	0.13375437244661725	0.06921866530048959	0.13248696922752856
0.8362710643761712	0.37378578797840784	0.3706201530714603	0.407138379421341	0.40343025481293726	0.4249097795687262	0.42091045911111125	0.4428495566458306	0.4385550927149824	0.477459992580386	0.47259348781096766	0.08404414052492652	0.0834496675996662	0.06953662782861869	0.13389752536124888	0.0688777269896903	0.13262876680457225
0.8413100182249524	0.3741246791502551	0.37095591012912693	0.40748433228438136	0.40377295469891294	0.425259303095858	0.42125667069672806	0.44320257800105783	0.4389047448937705	0.47781952600631233	0.47294954634799247	0.08399168567659812	0.08339758783345111	0.06919359335103081	0.13403980585022168	0.06853794352827691	0.1327697001877084
0.8463793343055166	0.3744639454174298	0.37129203869661215	0.40783065698359905	0.404116022888322	0.4256091966901498	0.4216032488456869	0.4435559676071099	0.4392547618495672	0.47817942407900216	0.47330596611845827	0.08393923557417735	0.08334551277166866	0.06885172336330214	0.1341812090201273	0.06819931349775743	0.13290976452975656
0.8514791955655843	0.3748035847287703	0.3716285367404138	0.40817735130807625	0.4044594571905202	0.42595945805629454	0.4219501912843388	0.44390972308389526	0.43960514122533206	0.4785396842556764	0.4736627446053187	0.0838867903975421	0.08329344259291573	0.06851101641714763	0.13432172996749614	0.06786183546400792	0.13304895497390135
0.8566097860552276	0.37514359502129896	0.3719654022153182	0.40852441303443376	0.40480325540251644	0.4263100848861793	0.42229749572635034	0.44426384203817115	0.43995588065100044	0.4789003039797378	0.4740198792778475	0.0838343503257247	0.08324137747495187	0.06817147104899135	0.1344613637796499	0.06752550797745016	0.1331872666534224
0.861771290933513	0.37548397422019436	0.3723026330643734	0.4088718399268046	0.4051474153089475	0.4266610748588624	0.42264515987267814	0.4446183220635193	0.4403069777434587	0.4792612806807501	0.47437736759161686	0.08378191553691533	0.08318931759470062	0.06783308577986702	0.13460010553427537	0.06719032957328608	0.13332469469226282
0.8669638964751838	0.37582472023876634	0.372640227218863	0.4092196297368092	0.40549193468205347	0.42701242564054653	0.42299318141154546	0.44497316074032267	0.4406584301065209	0.4796226117744147	0.47473520698847405	0.08372948620846533	0.08313726312825044	0.06749585911569511	0.13473795029941016	0.06685629877205201	0.13346123420535605
0.8721877900773816	0.3761658309784278	0.3729781825982795	0.4095677802035297	0.40583681128165133	0.42736413488455527	0.42334155801841883	0.44532835563574025	0.4410102353309049	0.4799842946625476	0.4750933948965195	0.08367706251688771	0.08308521425086082	0.06715978954739654	0.13487489313372691	0.0665234140792208	0.1335968802979295
0.877443160266411	0.3765073043286684	0.37331649711029813	0.4099162890534843	0.40618204285511117	0.42771620023130746	0.4236902873559808	0.44568390430368376	0.44136239099420826	0.4803463267330576	0.4754519287300845	0.08362464463786137	0.08303317113696043	0.0668248755511911	0.13501092908664702	0.06619167398562809	0.13373162806591665
0.8827301967045416	0.3768491381670286	0.37365516865075055	0.410265154000603	0.4065276271373303	0.4280686193082944	0.42403936707410833	0.44603980428479406	0.4417148946608859	0.4807087053599234	0.47581080588970914	0.08357223274623228	0.08298113396015426	0.06649111558858323	0.13514605319788586	0.06586107696769972	0.133865472596014
0.8880490901968541	0.37719133035907226	0.3739941951035983	0.41061437274620094	0.40687356185070855	0.4284213897300526	0.42438879480984654	0.44639605310641745	0.44206774388222464	0.4810714279031719	0.4761700237621194	0.08351982701601912	0.08292910289322163	0.06615850810658941	0.13528026049793596	0.0655316214874091	0.13399840896553883
0.8934000326981257	0.3775338787583612	0.37433357434090725	0.4109639429789549	0.4072198447051241	0.4287745090981426	0.4247385681873861	0.44675264828258154	0.442420936196322	0.4814344917088562	0.4765295797202072	0.08346742762041143	0.08287707810812195	0.06582705153812896	0.1354135460083512	0.065203305992803	0.1341304322429835
0.8987832173197573	0.37787678120642854	0.37467330422282136	0.41131386237487744	0.4075664733979079	0.4291279750011231	0.4250886848180394	0.4471095873139728	0.44277446912806206	0.48179789410903356	0.4768894711230072	0.083415034731776	0.0828250597759972	0.06549674430196717	0.1355459047413632	0.06487612891778127	0.1342615374875038
0.904198838336744	0.3782200355327532	0.37501338259753736	0.41166412859729357	0.40791344561382065	0.4294817850145288	0.42543914230021596	0.4474668676879137	0.44312834018909325	0.48216163242174487	0.4772496953156771	0.0833626485216573	0.08277304806717294	0.0651675848027864	0.13567733169976748	0.06455008868246637	0.1343917197490896
0.9096470911946843	0.37856363955473243	0.37535380730127793	0.4120147392968142	0.4082607590250267	0.42983593670084325	0.42578993821939926	0.44782448687833787	0.4434825468778044	0.48252570395099104	0.477610249629474	0.08331026916078098	0.08272104315116251	0.06483957143150576	0.13580782187732154	0.06422518369340935	0.13452097406906205
0.915128172516836	0.3789075910776579	0.37569457615826735	0.41236569211131363	0.40860841129107145	0.43019042760947845	0.42614107014812413	0.4481824423457701	0.4438370866793033	0.4828901059867144	0.4779711313817359	0.08325789681905815	0.08266904519666832	0.06451270256570041	0.13593737025931318	0.06390141234370361	0.1346492954797185
0.9206422801112097	0.3792518878946886	0.37603568698070505	0.4127169846659041	0.4089564000588567	0.4305452552767512	0.426492535645953	0.44854073153730173	0.4441919570653945	0.48325483580477624	0.47833233787586	0.08320553166558618	0.08261705437158721	0.06418697656928174	0.13606597182155156	0.06357877301299197	0.13477667900426127
0.9261896129777101	0.37959652778682557	0.376377137568741	0.4130686145729123	0.40930472296261633	0.43090041722585753	0.4268443322594519	0.4488993518865684	0.44454715549455537	0.48361989066693617	0.478693866401281	0.08315317386865126	0.08256507084301022	0.06386239179282427	0.13619362153086456	0.06325726406779353	0.13490311965712465
0.931770371315315	0.3799415085228865	0.37671892571044974	0.4134205794318547	0.40965337762389337	0.43125591096685123	0.42719645752216845	0.44925830081372814	0.4449026794119158	0.4839852678208318	0.47905571423345233	0.08310082359573306	0.08251309477722729	0.06353894657401327	0.13632031434566727	0.06293688386173812	0.1350286124441311
0.9373847565293029	0.3802868278594804	0.37706104918180594	0.41377287682941455	0.4100023616515161	0.4316117339966215	0.4275489089546094	0.44961757572543987	0.44525852624923606	0.4843509644999583	0.4794178786338253	0.08304848101350715	0.08246112633973046	0.06321663923751686	0.13644604521556403	0.06261763073562321	0.13515315236257663
0.9430329712385201	0.3806324835409823	0.37740350574665904	0.4141255043394181	0.4103516726415742	0.43196788379886897	0.4279016840642181	0.44997717401484055	0.4456146934248837	0.4847169779236484	0.4797803568498287	0.08299614628784664	0.08240916569521457	0.06289546809509261	0.13657080908105002	0.06229950301752041	0.13527673440084698
0.9487152192826929	0.3809784732995081	0.3777462931567083	0.41447845952281065	0.4107013081773963	0.43232435784408274	0.42825478034535075	0.4503370930615237	0.44597117834381406	0.485083305297052	0.48014314611485004	0.08294381958382605	0.08235721300758307	0.06257543144597832	0.13669460087427865	0.061982499022967374	0.13539935353875876
0.9544317057297852	0.38132479485488974	0.3780894091514789	0.41483173992763334	0.41105126582952634	0.4326811535895194	0.4286081952792559	0.4506973302315181	0.4463279783975477	0.4854499438111169	0.48050624364821476	0.08289150106572496	0.08230526843994923	0.062256527576913356	0.13681741551886262	0.061666617055252004	0.13552100474792894
0.9601826368833979	0.38167144591465	0.378432851458296	0.41518534308900024	0.4114015431557006	0.43303826847917976	0.4289619263340516	0.4510578828772667	0.44668509096414905	0.48581689064256905	0.48086964665516796	0.0828391908970309	0.0822533321546388	0.061938754762415726	0.13693924792994494	0.061351855405398226	0.13564168299141954
0.9659682202902156	0.38201842417397897	0.3787766177922622	0.41553926652907575	0.41175213770082564	0.43339569994378746	0.42931597096470353	0.451418748337605	0.447042513408207	0.48618414295389367	0.4812333523268547	0.08278688924043985	0.08220140431319473	0.0616221112647537	0.13706009301417055	0.06103821235244311	0.1357613832239366
0.9717886647474951	0.3823657273157081	0.3791207058562315	0.415893507757051	0.41210304699695516	0.4337534454007664	0.4296703266130037	0.45177992393774047	0.4474002430808127	0.486551697893316	0.481597357840302	0.08273459625786315	0.08214948507637836	0.06130659533417315	0.13717994566979996	0.060725686163486614	0.13588010039195808
0.9776441803106027	0.3827133530102867	0.379465113340786	0.41624806426912125	0.4124542685632672	0.43411150225421924	0.4300249907075483	0.4521414069892316	0.44775827731953916	0.48691955259478165	0.48196166035839844	0.08268231211042854	0.08209757460417343	0.06099220520926707	0.13729880078703616	0.06041427509395447	0.13599782943376226
0.9835349783005937	0.383061298915758	0.37980983792421236	0.41660293354846506	0.4128057999060433	0.4344698678949073	0.43037996066371775	0.4525031947899683	0.44811661344842263	0.48728770417794043	0.4823262570298781	0.08263003695848262	0.08204567305579036	0.060678939116762365	0.13741665324774033	0.060103977387676366	0.1361145652795841
0.9894612713118381	0.3834095626777342	0.38015487727247754	0.4169581130652194	0.4131576385186453	0.4348285397002267	0.4307352338836541	0.4528652846241502	0.44847524877794026	0.4876561497481253	0.48269114498930044	0.08257777096159653	0.0819937805896664	0.060366795271995954	0.13753349792573033	0.05979479127713461	0.13623030285168625
0.9954232732196957	0.3837581419293737	0.38050022903920516	0.41731360027646053	0.4135097818814939	0.4351875150341908	0.4310908077562423	0.45322767376226825	0.44883418060499247	0.48802488639633645	0.48305632135703397	0.08252551427856589	0.08194189736347275	0.06005577187882949	0.13764932968678067	0.05948671498343572	0.13634503706418855
1.0014211991882311	0.38410703429135656	0.38084589086565246	0.41766939262617986	0.4138622274620472	0.43554679124740514	0.43144667965708633	0.4535903594610835	0.4491934062128813	0.488393911199222	0.48342178323923746	0.08247326706741673	0.08189002353411386	0.05974586712993357	0.137764143388722	0.05917974671663018	0.13645876282349434
1.0074552656779823	0.38445623737186185	0.38119186038068675	0.4180254875452637	0.4142149727147796	0.4359063656770512	0.431802846948493	0.45395333896360873	0.4495529228712924	0.4887632212190621	0.4837875277278434	0.08242102948540744	0.08183815925773191	0.05943707920696539	0.13787793388161163	0.05887388467579058	0.13657147502824785
1.013525690453769	0.38480574876654317	0.38153813520076196	0.41838188245147084	0.4145680150811589	0.4362662356468625	0.43215930697944727	0.45431660949908825	0.4499127278362753	0.4891328135037498	0.48415355190053994	0.08236880168903311	0.08178630468971317	0.059129406280561625	0.13799069600754876	0.05856912704917505	0.13668316856930574
1.0196326925925556	0.385155566058507	0.3818847129298972	0.41873857474941256	0.4149213519896286	0.4366263984671067	0.43251605708559665	0.4546801682829792	0.45027281835022515	0.48950268508677586	0.48451985282075555	0.08231658383402646	0.08173445998468527	0.05882284651075054	0.1381024246013709	0.05826547201446175	0.1367938383301066
1.0257764924913542	0.38550568681828873	0.3822315911596523	0.41909556183053126	0.4152749808555835	0.4369868514345654	0.4328730945892282	0.4550440125169337	0.45063319164186366	0.4898728329872115	0.48488642753764144	0.08226437607536435	0.08168262529652733	0.05851739804681699	0.13821311448994322	0.05796291773864937	0.13690347918642942
1.0319573118751795	0.3858561086038301	0.3825787674691065	0.4194528410730786	0.415628899081352	0.4373475918325132	0.433230416799251	0.4554081393887782	0.45099384492622085	0.49024325420969134	0.48525327308605537	0.08221217856726888	0.08163080077836773	0.058213059027572456	0.13832276049272707	0.05766146237850478	0.1370120860066777
1.0381753738050519	0.3862068289604567	0.38292623942483567	0.41981040984209667	0.41598310405617384	0.4377086169306994	0.43358802101117566	0.45577254607249673	0.45135477540461605	0.4906139457443977	0.48562038648654554	0.08215999146321079	0.08157898658258946	0.05790982758151131	0.13843135742180834	0.057361104080435155	0.1371196536518653
1.0444309026860459	0.3865578454208559	0.38327400458089006	0.4201682654893962	0.41633759315618096	0.43806992398532835	0.43394590450709614	0.4561372297282124	0.4517159802646416	0.49098490456704535	0.4859877647453359	0.08210781491591487	0.08152718286083539	0.057607701827024016	0.13853890008206804	0.057061840980857426	0.13722617697587225
1.05072412427539	0.3869091555050545	0.38362206047877295	0.42052640535353764	0.4166923637443778	0.4384315102390413	0.4343040645556706	0.45650218750217003	0.4520774566801439	0.49135612763886505	0.4863554048543092	0.08205564907736149	0.08147538976400784	0.05730667987237581	0.13864538327102593	0.05676367120621961	0.13733165082533105
1.057055265690613	0.38726075672039667	0.38397040464741844	0.4208848267598109	0.417047413170621	0.4387933729208963	0.43466249841210314	0.4568674165267182	0.45243920181120706	0.4917276119065892	0.48672330379099343	0.08200349409879089	0.08142360744227614	0.0570067598159838	0.13875080177919585	0.05646659287315714	0.1374360700399393
1.0634245554177415	0.3876126465615224	0.3843190346031703	0.4212435270202157	0.41740273877160056	0.4391555092463515	0.43502120331812527	0.4572329139202916	0.45280121280413466	0.4920993543024363	0.48709145851854585	0.08195135013070512	0.08137183604507586	0.056707939746516445	0.13885515039008567	0.056170604088698894	0.13753942945245967
1.0698322233195456	0.3879648225103461	0.3846679478497605	0.4216025034334423	0.41775833787082045	0.4395179164172454	0.4353801765019787	0.4575986767873955	0.4531634867914345	0.4924713517440968	0.48745986598573937	0.08189921732287507	0.08132007572111662	0.05641021774300725	0.13895842388025414	0.055875702950281436	0.1376417238887626
1.0762785006438331	0.38831728203603494	0.38501714187828795	0.4219617532848523	0.4181142077785799	0.4398805916217802	0.4357394151783962	0.4579647022185875	0.4535260208918006	0.49284360113471815	0.4878285231269477	0.08184709582433991	0.08126832661838214	0.05611359187501108	0.139060617019382	0.055581887545969266	0.13774294816782628
1.0827636200317978	0.3886700225949882	0.3853666141671983	0.42232127384646	0.418470345791954	0.4402435320345029	0.4360989165485854	0.45833098729046173	0.45388881221009775	0.49321609936289146	0.48819742686213174	0.08179498578341307	0.0812165888841363	0.05581806020284574	0.1391617245707124	0.055289155954660885	0.1378430971024045
1.089287815526412	0.3890230416308165	0.3857163621822628	0.42268106237691416	0.4188267491947772	0.44060673481629026	0.4364586778002118	0.4586975290656339	0.4542518578373458	0.49358884330263836	0.4885665740968263	0.08174288734768587	0.0811648626649242	0.05552362077753514	0.13926174129063895	0.054997506246067474	0.13794216549837301
1.0958513225808764	0.3893763365743206	0.3860663833765581	0.42304111612147854	0.4191834152576227	0.44097019711432817	0.4368186961073801	0.45906432459272356	0.4546151548507029	0.4939618298133958	0.4889359617221266	0.08169080066403095	0.081113148106578	0.05523027164105798	0.13936066192904661	0.054706936480997115	0.13804014815531218
1.1024543780671139	0.38972990484347175	0.3864166751904462	0.42340143231201555	0.4195403412377869	0.44133391606209876	0.43717896863062045	0.4594313709063399	0.454978700313452	0.49433505574000547	0.48930558661467577	0.08163872587860364	0.08106144535421958	0.05493801082657512	0.13945848122978077	0.054417444711369	0.13813703986642167
1.1090972202843215	0.3900837438433913	0.3867672350515542	0.4237620081669671	0.4198975243792697	0.44169788877936106	0.4375394925168684	0.45979866502706646	0.4553424912749833	0.49470851791269904	0.4896754456366513	0.08158666313684958	0.08100975455226382	0.05464683635835854	0.13955519393007876	0.054129028980412386	0.13823283541881892
1.115780088967567	0.3904378509663306	0.3871180603747553	0.42412284089133784	0.42025496191275974	0.4420621123721363	0.4379002648994533	0.4601662039614454	0.4557065247707828	0.4950822131470875	0.49004553563575437	0.08153461258350408	0.0809580758444234	0.054356746252082644	0.13965079476119513	0.053841687322886855	0.1383275295935391
1.1225032252964444	0.39079222359165194	0.38746914856214915	0.4244839276766775	0.42061265105561474	0.4424265839326913	0.43826128289807836	0.4605339847019645	0.45607079782241405	0.49545613824414836	0.49041585344519695	0.08148257436260092	0.08090640937371013	0.05406773851494506	0.1397452784484301	0.0535554177649189	0.13842111716536465
1.1292668719037753	0.3911468590858085	0.387820497003042	0.42484526570106435	0.4209705890118465	0.44279130053952404	0.43862254361880776	0.46090200422704153	0.4564353074375077	0.49583028999021417	0.49078639588369033	0.08143054861747158	0.08085475528244267	0.05377981114567376	0.13983863971098742	0.053270218324563245	0.13851359290370624
1.1360712728843656	0.3915017548023258	0.3881721030739289	0.42520685212908893	0.4213287729721039	0.44315625925734614	0.43898404415405173	0.4612702595010108	0.4568000506097453	0.4962046651569614	0.49115715975543467	0.08137853549074983	0.08080311371224588	0.05349296213482546	0.13993087326231546	0.05298608701156837	0.1386049515718497
1.1429166738038161	0.391856908081783	0.38852396413847434	0.42556868411183674	0.4216872001136567	0.4435214571370708	0.43934578158254933	0.4616387474741104	0.4571650243188467	0.4965792605013999	0.4915281418501073	0.08132653512437876	0.08075148480405756	0.053207189464814064	0.14002197381037718	0.05270302182763231	0.13869518792752444
1.1498033217073829	0.3922123162517933	0.38887607754749415	0.425930758786873	0.4220458676003799	0.44388689121579533	0.4397077529693567	0.46200746508246743	0.45753022553055694	0.496954072765862	0.4918993389428531	0.0812745476596104	0.08069986869813045	0.05292249111006697	0.14011193605733752	0.05242102076664068	0.13878429672323023
1.1567314651288954	0.39256797662698684	0.38922844063893747	0.4262930732782267	0.42240477258273773	0.44425255851678946	0.4400699553658315	0.4623764092480862	0.4578956511966337	0.4973290986779922	0.4922707477942743	0.08122257323701117	0.08064826553403838	0.052638865037195615	0.14020075470025972	0.05214008181459562	0.13887227270579672
1.1637013540997225	0.39292388650899235	0.3895810507378686	0.42665562469637536	0.4227639121977691	0.44461845604947936	0.44043238580961885	0.4627455768788361	0.4582612982548342	0.4977043349507382	0.49264236515042026	0.08117061199646755	0.08059667545067674	0.05235630920500611	0.14028842443055112	0.05186020294989646	0.13895911061693766
1.1707132401577995	0.3932800431864189	0.38993390515645	0.42701841013822955	0.4231232835690726	0.4449845808094351	0.4407950413246389	0.4631149648684378	0.458627163628904	0.4980797782823411	0.4930141877427791	0.08111866407718653	0.08054509858626865	0.05207482156475152	0.14037493993465944	0.05158138214344632	0.1390448051933788
1.177767376356704	0.393636443934839	0.39028700119392473	0.42738142668711865	0.423482883806791	0.4453509297783567	0.4411579189210732	0.46348457009645305	0.4589932442285648	0.49845542535632653	0.49338621228826846	0.08106672961770238	0.08049353507836929	0.05179440006017799	0.14046029589394493	0.05130361735859523	0.13912935116645997
1.1848640172747877	0.3939930860167713	0.3906403361365992	0.42774467141277633	0.42384271000759793	0.4457174999240615	0.44152101559535006	0.463854389428273	0.45935953694950266	0.49883127284149614	0.4937584354892263	0.08101480875587971	0.08044198506386742	0.05151504262774864	0.14054448698495037	0.05102690655151321	0.1392127432629593
1.1920034190243662	0.3943499666816634	0.39099390725782684	0.4281081413713256	0.42420275925468315	0.446084288200472	0.44188432833013525	0.46422441971510514	0.4597260386733577	0.49920731739191904	0.4941308540334036	0.0809629016289154	0.08039044867899194	0.051236747196629295	0.14062750787940104	0.05075124767130035	0.1392949762051643
1.1991858392609598	0.39470708316587605	0.39134771181799183	0.42847183360526647	0.4245630286177403	0.44645129154760266	0.44224785409431844	0.4645946577939662	0.4600927462677138	0.49958355564692525	0.49450346459395716	0.08091100837334714	0.08033892605931342	0.0509595116888768	0.14070935324430422	0.050476638659862516	0.13937604471040288
1.2064115371925936	0.3950644326926659	0.39170174706449307	0.4288357451434614	0.42492351515295196	0.4468185068915485	0.44261158984300014	0.4649651004876681	0.46045965658608695	0.49995998423109717	0.4948762638294412	0.08085912912505208	0.08028741733974952	0.050683334019602455	0.14079001774221922	0.05020307745221331	0.13945594349152657
1.2136807735891502	0.3954220124721702	0.39205601023172737	0.4291998730011226	0.42528421590297694	0.44718593114447336	0.442975532517482	0.46533574460481	0.4608267664679165	0.5003365997542625	0.4952492483838006	0.08080726401925392	0.08023592265456977	0.050408212097050153	0.14086949603144205	0.04993056197663037	0.13953466725727992
1.2209938107917835	0.39577981970139103	0.3924104985410754	0.42956421417979895	0.4256451278969389	0.4475535612045993	0.443339679045255	0.46570658693976885	0.46119407273855506	0.5007133988114896	0.49562241488636516	0.08075541319052848	0.0801844421373964	0.050134143822734956	0.14094778276606235	0.04965909015470871	0.139612210712329
1.2283509127223842	0.39613785156417997	0.3927652092008861	0.4299287656673649	0.42600624815041355	0.44792139395619524	0.4437040263399895	0.46607762427268945	0.46156157220926075	0.5010903779830794	0.495995759951844	0.08070357677280263	0.08013297592121202	0.04986112709150703	0.14102487259590646	0.04938865990142105	0.1396885685570055
1.2357523448931043	0.3964961052312232	0.3931201394064614	0.4302935244380063	0.42636757366541556	0.44828942626956647	0.44406857130152316	0.46644885336947567	0.46192926167718634	0.5014675338345612	0.4963692801803181	0.08065175489936356	0.08008152413836185	0.0495891597917506	0.14110076016709172	0.049119269125320386	0.13976373548784693
1.2431983744159416	0.39685457786002615	0.39347528634004164	0.4306584874522105	0.4267291014303885	0.448657655001045	0.44443331081585297	0.46682027098178247	0.46229713792537236	0.5018448629166862	0.49674297215723684	0.0805999477028598	0.08003008692055749	0.04931823980546568	0.14117544012191274	0.04885091572868561	0.13983770619792324
1.2506892700123766	0.3972132665949001	0.39383064717079247	0.43102365165675444	0.4270908284201932	0.44902607699297997	0.44479824175512495	0.46719187384700805	0.462665197722739	0.5022223617654247	0.4971168324534126	0.08054815531530715	0.07997866439888177	0.049048365008321326	0.14124890709891247	0.04858359760754993	0.1399104753764675
1.2582253020230734	0.3975721685669477	0.39418621905478973	0.43138901398469387	0.42745275159609664	0.4493946890737273	0.44516336097762477	0.4675636586882858	0.4630334378240785	0.5026000269019593	0.4974908576250169	0.08049637786809083	0.079927256703793	0.04877953326991147	0.1413211557332943	0.048317312651803945	0.1399820377092169
1.2658067424176331	0.3979312808940492	0.3945419991350071	0.4317545713553524	0.42781486790576234	0.4497634880576429	0.4455286653277687	0.46793562221447726	0.46340185497004843	0.5029778548326838	0.49786504421357636	0.08044461549197122	0.07987586396512844	0.04851174245377621	0.1413921806569931	0.048052058745373216	0.14005238787873964
1.2734338648044117	0.39829060068084926	0.3948979845413014	0.4321203206743112	0.42817717428323876	0.4501324707450722	0.44589415163609597	0.4683077611201655	0.4637704458871634	0.5033558420491971	0.49823938874596896	0.08039286831708846	0.07982448631210814	0.048244990417455114	0.14146197649857584	0.047787833766363974	0.14012152056447746
1.2811069444403917	0.39865012501874414	0.39525417239040145	0.43248625883340075	0.4285396676489513	0.45050163392234277	0.4462598167192606	0.46868007208564894	0.46413920728779123	0.5037339850283035	0.4986138877344219	0.08034113647296395	0.0797731238733408	0.04797927501276078	0.14153053788378145	0.047524635587080866	0.1401894304428879
1.2888262582411194	0.39900985098586866	0.39561055978589454	0.4328523827106895	0.4289023449096922	0.4508709743617576	0.4466256573800236	0.46905255177693556	0.4645081358701458	0.5041122802320068	0.49898853767650886	0.08028942008850798	0.07972177677682638	0.04771459408578238	0.14159785943552095	0.04726246207420104	0.14025611218768574
1.296592084790695	0.3993697756470844	0.39596714381821474	0.43321868917047585	0.4292652029586117	0.4512404888215866	0.44699167040724636	0.46942519684573736	0.46487722831828154	0.5044907241075115	0.49936333505514796	0.08023771929202256	0.07967044514996072	0.04745094547698869	0.14166393577389158	0.04700131108885941	0.14032156046987154
1.3044047043518285	0.3997298960539673	0.396323921564631	0.43358517506327965	0.4296282386752098	0.4516101740460605	0.4473578525758833	0.46979800392946497	0.46524648130208923	0.5048693130872196	0.49973827633860063	0.08018603421120427	0.07961912911954015	0.047188327021384424	0.1417287615164753	0.04674118048671616	0.1403857699577884
1.312264398875954	0.40009020924479677	0.3966808900892357	0.4339518372258338	0.42999144892532776	0.451980026765364	0.44772420064697543	0.4701709696512238	0.4656158914772906	0.5052480435887298	0.50011335798047	0.08013436497315045	0.07956782881176495	0.046926736548613235	0.14179233127870816	0.0464820681181628	0.14044873531771884
1.320171452013404	0.40045071224454376	0.3970380464429338	0.43431867248107636	0.430354830561141	0.45235004369563087	0.44809071136764594	0.47054409061981006	0.46598545548543563	0.5056269120148376	0.5004885764197016	0.08008271170436408	0.07951654435224546	0.046666171883053664	0.14185463967363887	0.04622397182832216	0.14051045121354377
1.3281261491236485	0.4008114020648607	0.39739538766343213	0.4346856776381438	0.43071838042115124	0.4527202215389372	0.44845738147109204	0.47091736342970614	0.46635516995389703	0.506005914753535	0.5008639280805816	0.0800310745307544	0.07946527586600327	0.04640663084386176	0.1419156813122271	0.045966889457226046	0.14057091230721142
1.3361287772855897	0.40117227570407044	0.39775291077522906	0.43505284949236317	0.4310820953301803	0.4530905569832968	0.4488242076765831	0.4712907846610783	0.46672503149586936	0.5063850481780113	0.5012394093727396	0.07997945357764555	0.07941402347747889	0.04614811124524465	0.14197545080381246	0.04571081883995376	0.14063011325902153
1.3441796253079266	0.40153333014715664	0.3981106127896045	0.4354201848252459	0.43144597209936286	0.4534610467026574	0.4491911866894539	0.47166435087977426	0.4670950367103645	0.5067643086466541	0.501615016691147	0.07992784896977999	0.07936278731053432	0.045890610896393014	0.1420339427560009	0.04545575780662858	0.14068804872752594
1.352278983739575	0.40189456236575444	0.3984684907046111	0.43578768040448296	0.43181000752614146	0.45383168735689533	0.44955831520110207	0.4720380586373204	0.4674651821822106	0.5071436925030509	0.5019907464161215	0.07987626083132	0.07931156748845683	0.045634127601669405	0.1420911517748209	0.04520170418260605	0.14074471336977012
1.3604271448801535	0.40225596931814056	0.3988265415050644	0.43615533298393755	0.4321741983942607	0.4542024755918125	0.449925589888983	0.47241190447092046	0.4678354644820504	0.5075231960759911	0.502366594913327	0.07982468928585576	0.07926036413396477	0.04537865916071482	0.142147072465022	0.04494865578845264	0.14080010184122216
1.3686244027905345	0.4026175479492245	0.3991847621625338	0.4365231393036404	0.4325385414737608	0.45457340803913326	0.4502930074166068	0.47278588490345347	0.4682058801663385	0.5079028156794682	0.5027425585337765	0.0797731344564073	0.07920917736921157	0.045124203368509086	0.14220169943021688	0.04469661044024065	0.14085420879659694
1.3768710533034536	0.4029792951905412	0.39954314963533577	0.4368910960897857	0.4329030335209751	0.45494448131650117	0.4506605644335373	0.47315999644347484	0.46857642577734315	0.5082825476126851	0.5031186336138365	0.07972159646543145	0.07915800731579015	0.0448707580155272	0.1422550272731371	0.044445565949629895	0.1409070288898988
1.3851673940341884	0.4033412079602416	0.3999017008685246	0.4372592000547265	0.43326767127852467	0.4553156920274777	0.45102825757538906	0.47353423558521435	0.46894709784314464	0.5086623881600552	0.5034948164752293	0.0796700754348231	0.07910685409473747	0.044618320887792606	0.14230705059571847	0.04419552012367589	0.14095855677369684
1.3935137243912972	0.40370328316308585	0.4002604127938853	0.4376274478969705	0.4336324514753142	0.4556870367615392	0.45139608346382326	0.4739085988085769	0.4693178928776342	0.5090423335912079	0.5038711034250375	0.07961857148592158	0.07905571782653709	0.04436688976699088	0.14235776399912936	0.04394647076524549	0.14100878710027587
1.4019103455874267	0.4040655176904362	0.4006192823299269	0.43799583630117706	0.43399737082653006	0.45605851209407655	0.4517640387065502	0.4742830825791441	0.46968880738051805	0.5094223801609937	0.5042474907557096	0.07956708473951614	0.07900459863112715	0.04411646243053369	0.1424071620843108	0.04369841567304178	0.14105771452170757
1.410357560650181	0.40442790842025006	0.40097830638187526	0.4383643619381547	0.4343624260336357	0.4564301145863937	0.45213211989732577	0.47465768334817465	0.47005983783731536	0.509802524109489	0.5046239747450646	0.07951561531584767	0.07895349662790199	0.04386703665175773	0.14245523945194805	0.043451352641628915	0.14110533368972256
1.4188556744330574	0.4047904522170735	0.40133748184166734	0.4387330214648577	0.43472761378437075	0.45680184078570807	0.4525003236159529	0.4750323975526072	0.4704309807193628	0.5101827616620032	0.5050005516562975	0.07946416333461756	0.07890241193571894	0.043618610200002905	0.1425019907029963	0.04320527946156716	0.14115163925602303
1.4274049936264492	0.40515314593203594	0.40169680558794507	0.4391018115243854	0.4350929307527484	0.4571736872251514	0.4528686464282801	0.4754072216150613	0.47080223248381464	0.5105630890290834	0.5053772177379867	0.07941272891498688	0.07885134467290052	0.04337118084054481	0.14254741043811237	0.04296019391951944	0.1411966258724675
1.4360058267687137	0.40551598640284403	0.4020562744860509	0.4394707287459799	0.4354583735990549	0.4575456504237675	0.4532370848862042	0.47578215194384194	0.4711735895736478	0.5109435024065234	0.5057539692241012	0.07936131217558569	0.0788002949572408	0.043124746334815	0.14259149325847886	0.042716093798318866	0.14124028819136925
1.4446584842573071	0.4058789704537774	0.40241588538802103	0.43983976974502537	0.4358239389698468	0.4579177268865171	0.4536056355276692	0.4761571849329412	0.4715450484176627	0.5113239979753704	0.5061308023340061	0.07930991323451457	0.07874926290600945	0.04287930444060706	0.14263423376606	0.04247297687709661	0.14128262086558152
1.453363278359986	0.4062420948956837	0.4027756351325832	0.44020893112304776	0.4361896234979529	0.4582899131042774	0.4539742948766707	0.4765323169620442	0.4719166054304901	0.5117045719019332	0.5065077132724738	0.0792585322093518	0.07869824863595626	0.042634852911987764	0.1426756265635305	0.04223084093137075	0.14132361854878184
1.4621205232260774	0.40660535652597435	0.4031355205451515	0.4405782094677149	0.436555423802473	0.45866220555384574	0.4543430594432558	0.47690754439653227	0.472288257012593	0.5120852203377924	0.5068846982296906	0.07920716921715579	0.07864725226331498	0.042391389499442766	0.142715666254432	0.04198968373302492	0.14136327589534403
1.470930534897817	0.4069687521286214	0.40349553843782254	0.44094760135283684	0.4369213364887775	0.45903460069794094	0.45471192572352676	0.47728286358748834	0.4726599995502733	0.512465939419808	0.5072617533812668	0.0791558243744707	0.07859627390381131	0.042148911949965395	0.1427543474434998	0.04174950305065295	0.1414015875613046
1.4797936313217521	0.40733227847415454	0.4038556856093737	0.4413171033383673	0.4372873581485116	0.45940709498520765	0.45508089019964587	0.4776582708717029	0.47303182941567706	0.5128467252701315	0.5076388748882475	0.0791044977973309	0.07854531367266204	0.04190741800719877	0.1427916647368619	0.04151029664938832	0.14143854820369484
1.48871013236022	0.4076959323196573	0.4042159588452586	0.4416867119704042	0.4376534853595931	0.45977968485021975	0.45544994933983585	0.47803376257167973	0.4734037429667996	0.5132275739962147	0.5080160588971211	0.07905318960126767	0.07849437168458506	0.04166690541147133	0.14282761274232314	0.04127206229109959	0.14147415248116602
1.4976803598028874	0.40805971040876643	0.4045763549176076	0.44205642378119386	0.43801971468621803	0.4601523667134856	0.4558190995983881	0.4784093349956439	0.4737757365474942	0.513608481690823	0.5083933015398329	0.07900189990131082	0.07844344805380031	0.04142737189997092	0.14286218606967793	0.041034797734582185	0.1415083950546432
1.5067046373783677	0.4084236094716693	0.40493687058522365	0.44242623528913194	0.4383860426788609	0.4605251369814529	0.4561883374156659	0.4787849844375475	0.47414780648747823	0.5139894444320461	0.5087705989337958	0.07895062881199444	0.07839254289403773	0.04118881520667372	0.14289537933038332	0.04079850073538793	0.14154127058628774
1.5157832907659001	0.4087876262251024	0.4052975025935821	0.44279614299876674	0.43875246587427835	0.4608979920465128	0.4565576592181082	0.47916070717707887	0.47451994910234035	0.5143704582833108	0.5091479471819021	0.07889937644736429	0.0783416563185397	0.04095123306255033	0.14292718713826957	0.040563169046127	0.14157277374090427
1.5249166476071065	0.40915175737235154	0.4056582476748309	0.44316614340080407	0.4391189807955142	0.46127092828700816	0.4569270614182391	0.47953649947967025	0.47489216069355045	0.5147515192933951	0.5095253423725381	0.07884814292097794	0.07829078844006566	0.04071462319567942	0.1429576041098244	0.04032880041657805	0.1416028991859548
1.5341050375178134	0.40951599960325086	0.40601910254778883	0.44353623297211026	0.4394855839519024	0.4616439420672389	0.45729654041467255	0.47991235759650813	0.47526443754846803	0.515132623496441	0.5099027805795971	0.07879692834591481	0.07823993937089853	0.04047898333123001	0.14298662486403657	0.04009539259357098	0.14163164159116093
1.5433487920999491	0.40988034959418373	0.4063800639179473	0.44390640817571836	0.4398522718390717	0.46201702973746994	0.45766609259211943	0.4802882777645422	0.47563677594035186	0.5155137669119699	0.5102802578624934	0.07874573283477658	0.07818910922284987	0.04024431119158933	0.1430142440227513	0.039862943321264055	0.14165899562944162
1.5526482449535108	0.41024480400808283	0.4067411284774706	0.444276665460832	0.4402190409389527	0.46239018763393813	0.45803571432139695	0.48066425620649555	0.4760091721283706	0.5158949455448977	0.5106577702661785	0.07869455649969509	0.07813829810726171	0.04001060449648364	0.14304045621101125	0.039631450341119034	0.14168495597657227
1.5620037316886017	0.41060935949443184	0.40710229290519645	0.44464700126283263	0.44058588771978163	0.4627634120788619	0.45840540195943447	0.4810402891308763	0.4763816223576126	0.5162761553855506	0.5110353138211554	0.07864339945233553	0.07808750613501418	0.0397778609630457	0.14306525605735487	0.0394009113919509	0.14170951731161097
1.5714155899375468	0.4109740126892678	0.4074635538666392	0.4450174120032853	0.44095280863610803	0.46313669938044993	0.4587751518492844	0.4814163727319884	0.47675412285909907	0.516657392409681	0.5114128845434958	0.07859226180390134	0.07803673341653079	0.03954607830591783	0.14308863819388762	0.03917132421024405	0.14173267431760905
1.580884159367074	0.41133876021518245	0.40782490801399146	0.4453878940899463	0.44131980012880195	0.4635100458329112	0.4591449603201326	0.48179250318994554	0.477126669849795	0.5170386525784867	0.5117904784348574	0.07854114366514206	0.07798598006178094	0.039315254237184405	0.14311059725631026	0.03894268652994626	0.14175442168108532
1.5904097816905756	0.41170359868132583	0.40818635198612746	0.44575844391677066	0.44168685862506146	0.46388344771646334	0.4595148236873057	0.4821686766706821	0.47749925953262234	0.5174199318386268	0.5121680914825012	0.07849004514635372	0.077935246180286	0.03908538646666315	0.14313112788451576	0.038714996082624964	0.1417747540924239
1.5999928006804371	0.41206852468340927	0.40854788240860557	0.4461290578639199	0.44205398053842004	0.46425690129734665	0.45988473825228404	0.48254488932596745	0.477871888096473	0.517801226122241	0.5125457196593097	0.07843896635738758	0.07788453188112529	0.03885647270188031	0.14315022472275984	0.03848825059770533	0.14179366624661327
1.6096335621804478	0.4124335348037098	0.4089094958936737	0.44649973229777196	0.44242116226875666	0.46463040282783236	0.4602547003027128	0.4829211372934205	0.47824455171622343	0.5181825313469699	0.5129233589238068	0.07838790740765282	0.07783383727293924	0.038628510648127445	0.14316788241970357	0.03826244780233168	0.1418111528428767
1.6193324141182788	0.4127986256110743	0.40927118904027265	0.44687046357092985	0.4427884002023044	0.4650039485462376	0.4606247061124132	0.4832974166965242	0.4786172465527494	0.5185638434159737	0.5133010052201766	0.07833686840612332	0.0777831624639368	0.03840149800863557	0.14318409562888235	0.03803758542161617	0.14182720858524078
1.6290897065180392	0.4131637936609245	0.40963295843404113	0.44724124802223164	0.4431556907116602	0.46537753467693616	0.460994751941396	0.483673723644641	0.4789899687529402	0.5189451582179532	0.5136786544782845	0.0782858494613426	0.07773250756189826	0.03817543248451116	0.1431988590087343	0.03781366117863172	0.14184182818287638
1.6389057915129117	0.41352903549526293	0.4099948006473227	0.4476120819767623	0.44352303015579697	0.4657511574303727	0.46136483403587486	0.48405005423302866	0.479362714449716	0.5193264716271726	0.514056302613699	0.07823485068142566	0.07768187267418004	0.03795031177501329	0.14321216722328245	0.03759067279449013	0.14185500635001347
1.6487810233578566	0.4138943476426795	0.4103567122391708	0.4479829617458635	0.4438904148800729	0.466124813003078	0.46173494862827946	0.48442640454285874	0.4797354797620439	0.5197077795034802	0.5144339455277125	0.07818387217407066	0.07763125790772253	0.03772613357736532	0.1432240149415236	0.03736861798838831	0.14186673780609738
1.6587157584424002	0.41425972661835647	0.41071868975535497	0.44835388362714623	0.44425784121624384	0.4664984975776798	0.46210509193726995	0.48480277064123106	0.4801082607949547	0.5200890776923315	0.514811579107364	0.07813291404655699	0.07758066336905355	0.03750289558704978	0.14323439683849415	0.03714749447777166	0.14187701727661306
1.6687103553034934	0.414625168924078	0.41108072972836995	0.448724843904504	0.4446253054824771	0.4668722073229233	0.46247526016775337	0.4851791485811948	0.480481053639562	0.5204703620248137	0.515189199225464	0.07808197640575405	0.0775300891642917	0.0372805954978368	0.14324330759538384	0.036927299978398054	0.14188583949305666
1.6787651746384535	0.41499067104823656	0.4114428286774423	0.4490958388481244	0.4449928039833628	0.4672459383936826	0.462845449510899	0.4855555344017659	0.48085385437308015	0.5208516283176696	0.5155668017406171	0.07803105935812772	0.07747953539915471	0.037059231001791204	0.1432507418994362	0.0367080322043023	0.14189319919282184
1.6888805793179813	0.41535622946584205	0.41180498310853864	0.44946686471450437	0.4453603330099282	0.4676196869309813	0.46321565614415394	0.485931924127947	0.4812266590588436	0.521232872373323	0.5159443824972474	0.0779801630097424	0.0774290021789628	0.03683879978939686	0.14325669444460232	0.036489688867941794	0.14189909111991028
1.6990569343992543	0.4157218406385307	0.4121671895143758	0.4498379177464645	0.4457278888396524	0.4679934490620064	0.4635858762312615	0.48630831377074796	0.4815994637463278	0.5216140899799041	0.516321937325624	0.07792928746626829	0.07737848960864523	0.036619299549574436	0.14326115993122812	0.03627226768031022	0.14190351002510226
1.7092946071391046	0.41608750101457465	0.4125294443744294	0.4502089941731628	0.44609546773648073	0.4683672209001282	0.4639561059222785	0.4866846993272058	0.4819722644711681	0.5219952769112767	0.5166994620418875	0.07787843283298615	0.07732799779274249	0.03640072796984839	0.14326413306709185	0.036055766350948204	0.14190645066608454
1.7195939670072704	0.4164532070288922	0.41289174415494484	0.4505800902101125	0.44646306595084123	0.4687409985449189	0.464326341353594	0.48706107678040766	0.48234505725518406	0.5223764289270654	0.5170769524480777	0.07782759921479154	0.07727752683541587	0.03618308273636117	0.14326560856721926	0.035840182588010805	0.1419079078078056
1.7299553856997325	0.41681895510305933	0.41325408530894725	0.450951202059197	0.4468306797196597	0.469114778082172	0.4646965786479484	0.48743744209951284	0.48271783810639857	0.5227575417726842	0.5174544043321604	0.07777678671620272	0.07722707684044906	0.03596636153393362	0.14326558115412524	0.035625514098406086	0.1419078762227457
1.7403792371521247	0.41718474164531966	0.41361646427625404	0.4513223259086871	0.44719830526637766	0.4694885555839216	0.4650668139144537	0.48781379123977525	0.48309060301906304	0.5231386111793651	0.5178318134680564	0.07772599544136335	0.07717664791125593	0.035750562046096945	0.14326404555798433	0.03541175858771339	0.14190635069097368
1.7508658975532332	0.4175505630505984	0.41397887748348605	0.45169345793325966	0.44756593880096995	0.4698623271084636	0.4654370432486126	0.48819012014256813	0.48346334797367957	0.5235196328641885	0.518209175615672	0.0776752254940489	0.07712624015088343	0.03553568195530943	0.14326099651744073	0.035198913760424944	0.14190332600071542
1.76141574535857	0.417916415700514	0.4143413213440807	0.452064594294015	0.44793357651996224	0.4702360887003785	0.4658072627323425	0.48856642473540857	0.48383606893702635	0.5239006025301126	0.5185864865209279	0.07762447697767304	0.07707585366201995	0.03532171894286407	0.1432564287793241	0.03498697731997069	0.14189879694865226
1.7720291613040315	0.41828229596339156	0.41470379225830517	0.4524357311384967	0.44830121460645117	0.4706098363905512	0.46617746843399527	0.48894270093198233	0.48420876186218265	0.5242815158660066	0.5189637419157912	0.0775737499952914	0.07702548854699853	0.03510867068899515	0.14325033709903323	0.03477594696870767	0.14189275833996362
1.7827065284196406	0.41864820019427684	0.4150662866132701	0.4528068646007112	0.44866884923012285	0.4709835661961958	0.4665476564083815	0.4893189446321702	0.48458142268855386	0.5246623685466811	0.5193409375183067	0.0775230446496074	0.07697514490780294	0.034896534873041674	0.14324271624114715	0.03456582040799461	0.14188520498845492
1.7934482320433673	0.41901412473495114	0.41542880078294436	0.45317799080114823	0.44903647654727374	0.4713572741208791	0.46691782269679166	0.4896951517220752	0.484954047341898	0.5250431562329227	0.5197180690326298	0.07747236104297851	0.07692482284607181	0.034685309173383416	0.14323356097928297	0.03435659533830915	0.14187613171705493
1.8042546598350382	0.41938006591394633	0.41579133112817024	0.45354910584680214	0.44940409270083187	0.4717309561545438	0.4672879633270227	0.4900713180740495	0.48532663173435514	0.5254238745715266	0.5200951321490602	0.07742169927742105	0.07687452246310816	0.03447499126754039	0.14322286609645118	0.03414826945936511	0.14186553335854057
1.8151262017903238	0.4197460200465609	0.41615387399667897	0.45392020583119363	0.4497716938203782	0.4721046082735348	0.4676580743134026	0.4904474395467238	0.4856991717644725	0.5258045191953322	0.5204721225440755	0.0773710594546167	0.07682424385987918	0.03426557883232917	0.14321062638570936	0.03394084047007695	0.14185340475511055
1.8260632502548164	0.42011198343487666	0.41651642572310776	0.454291286834393	0.45013927602216935	0.472478226440625	0.468028151656815	0.4908235119850358	0.4860716633172359	0.5261850857232585	0.5208490358803671	0.07732044167591648	0.07677398713702636	0.03405706954381316	0.1431968366501053	0.033734306068591735	0.14183974075879746
1.8370661999381863	0.42047795236777513	0.41687898262901635	0.4546623449230426	0.45050683540916087	0.4728518066050415	0.46839819134472566	0.49119953122025994	0.4864441022640977	0.5265655697603393	0.5212258678068761	0.07726984604234735	0.07672375239486816	0.03384946107738429	0.14318149170284755	0.03352866395243126	0.14182453623190838
1.848135447928429	0.42084392312095703	0.4172415410229053	0.45503337615038186	0.4508743680710306	0.4732253447024929	0.46876818935120995	0.49157549307003917	0.48681648446300807	0.5269459668977627	0.5216026139588289	0.07721927265461784	0.07667353973340747	0.03364275110788384	0.14316458636797336	0.033323911818634144	0.14180778604770694
1.8592713937061955	0.42120989195695896	0.4176040972002343	0.45540437655627103	0.4512418700842037	0.4735988366551982	0.4691381416369826	0.49195139333841503	0.4871888057584464	0.5273262727129069	0.5219792699577774	0.07716872161312321	0.07662334925233673	0.033436937309623715	0.14314611548051914	0.03312004736361729	0.14178948508991596
1.8704744391592067	0.42157585512517437	0.41796664744344075	0.4557753421672182	0.4516093375118781	0.47397227837191513	0.46950804414942215	0.49232722781586147	0.4875610619814525	0.527706482769381	0.5223558314116347	0.0771181930179508	0.07657318105104216	0.033232017356446875	0.14312607388663423	0.032917068283307316	0.14176962825321482
1.8817449885967616	0.4219418088618719	0.4183291880219603	0.45614626899640365	0.4519767664040497	0.4743456657479701	0.46987789282260395	0.49270299227931724	0.4879332489496598	0.528086592617063	0.522732293914716	0.07706768696888854	0.07652303522861194	0.03302798892176284	0.14310445644396452	0.03271497227335729	0.14174821044433372
1.8930834487643238	0.42230774939021765	0.41869171519224746	0.4565171530437091	0.45234415279754114	0.4747189946652881	0.47024768357732977	0.49307868249222	0.4883053624673296	0.5284665977921423	0.5231086530477791	0.077017203565426	0.07647291188383878	0.03282484967864363	0.14308125802193672	0.03251375702897974	0.14172522658124365
1.9044902288582053	0.42267367292029484	0.41905422519779556	0.45688799029574334	0.45271149271602673	0.4750922609924245	0.47061741232115734	0.49345429420454023	0.48867739832538437	0.5288464938171598	0.523484904378064	0.07696674290676343	0.07642281111522897	0.03262259729992678	0.14305647350248307	0.03231342024508521	0.14170067159390953
1.9159657405403292	0.423039575649127	0.4194167142691603	0.4572587767258729	0.45307878217006303	0.47546546058459804	0.4709870749484329	0.4938298231528196	0.4890493523014439	0.5292262762010516	0.5238610434593372	0.07691630509181797	0.07637273302100532	0.032421229458183376	0.14303009777970033	0.03211395961642083	0.14167454042494398
1.9275103979530908	0.42340545376070027	0.419779178623981	0.4576295082942493	0.4534460171571165	0.47583858928372175	0.47135666734032483	0.494205265060203	0.4894212201598612	0.5296059404391911	0.5242370658319321	0.07686589021922553	0.07632267769911527	0.03222074382577489	0.1430021257603613	0.031915372837538314	0.14164682802943673
1.9391246177343011	0.4237713034259869	0.42014161446700443	0.45800018094784106	0.4538131936615944	0.4762116429184379	0.4717261853648552	0.4945806156364807	0.48979299765175927	0.5299854820134347	0.5246129670227947	0.07681549838735226	0.07627264524723468	0.032021138075023714	0.14297255236455442	0.03171765760289347	0.14161752937546623
1.9508088190322228	0.42413712080296906	0.42050401799010917	0.4583707906204635	0.45418030765487466	0.47658461730415275	0.47209562487693585	0.49495587057812296	0.49016468051506895	0.530364896392166	0.5249887425455275	0.0767651296942955	0.0762226357627749	0.031822409878120794	0.14294137252549888	0.03152081160682485	0.14158663944419914
1.9625634235206988	0.4245029020366642	0.42086638537232895	0.45874133323281013	0.45454735509533745	0.47695750824307015	0.47246498171840073	0.4953310255683195	0.49053626447456666	0.5307441790303415	0.5253643879004348	0.07671478423789121	0.07617264934288692	0.03162455690729615	0.14290858119024108	0.031324832543702996	0.14155415323048715
1.9743888554143678	0.4248686432591502	0.4212287127798798	0.4591118046924862	0.4549143319283974	0.47733031152423006	0.4728342517180449	0.4957060762770218	0.49090774524191594	0.5311233253695395	0.5257398985745698	0.07666446211572302	0.07612268608447109	0.03142757683482955	0.14287417331988195	0.03112971810795173	0.1415200657430944
1.9862855414839768	0.42523434058959225	0.42159099636618474	0.4594822008940411	0.4552812340865367	0.47770302292354366	0.47320343069165804	0.49608101836098073	0.4912791185157052	0.5315023308380058	0.5261152700417815	0.0766141634251229	0.07607274608417819	0.031231467333057594	0.142838143889648	0.030935465994090805	0.14148437200498165
1.9982539110717792	0.4255999901342689	0.42195323227190196	0.4598525177190026	0.45564805748933895	0.4780756382038316	0.4735725144420653	0.49645584746378946	0.4916503799814912	0.5318811908507038	0.5264904977627642	0.07656388826318049	0.07602282943841877	0.031036226074537154	0.1428004878896303	0.030742073896792732	0.14144706705353371
2.010294396107033	0.4259655879866012	0.4223154166249512	0.4602227510359123	0.45601479804352324	0.4784481531148635	0.4739414987591613	0.4968305592159269	0.49202152531183935	0.532259900809365	0.5268655771851051	0.07651363672674885	0.07597293624336815	0.030841850732038267	0.1427612003249692	0.030549539510932533	0.14140814594099993
2.0224074311215867	0.4263311302271804	0.4226775455405432	0.46059289670036035	0.4563814516429803	0.47882056339339685	0.4743103794199541	0.4972051492347994	0.492392550166368	0.5326384561025381	0.5272405037433361	0.07646340891245014	0.07592306659497228	0.03064833897851571	0.14272027621578331	0.030357860531683656	0.14136760373494894
2.0345934532655616	0.42669661292379696	0.42303961512120786	0.4609629505550223	0.45674801416880756	0.4791928647632164	0.474679152188601	0.49757961312478566	0.4927634501917907	0.5330168521056422	0.5276152728589836	0.07641320491668165	0.07587322058895345	0.030455688487275978	0.14267771059790846	0.03016703465444337	0.14132543551815502
2.0468529023231294	0.4270620321314715	0.4234016214568247	0.4613329084296972	0.45711448148934775	0.4795650529351767	0.4750478128164519	0.497953946477282	0.49313422102196286	0.5333950841810181	0.527989879940622	0.07636302483562094	0.07582339832081776	0.03026389693203768	0.14263349852339502	0.029977059575053033	0.14128163638936542
2.059186220728381	0.42742738389248536	0.4237635606246534	0.46170276614134464	0.4574808494602249	0.47993712360724416	0.47541635704208973	0.4983281448707481	0.49350485827792484	0.5337731476779843	0.5283643203839257	0.07631286876523391	0.07577359988585892	0.030072961986892466	0.14258763506045113	0.029787932989709276	0.14123620146345672
2.0715938535812968	0.4277926642364115	0.4241254286893651	0.4620725194941245	0.4578471139243848	0.4803090724645396	0.4757847805913735	0.4987022038707546	0.49387535756795115	0.5341510379328891	0.528738589571724	0.07626273680128001	0.07572382537916673	0.02988288132638317	0.14254011529378374	0.02959965259512387	0.14118912587186117
2.084076248663807	0.42815786918014775	0.42448722170307424	0.46244216427943596	0.45821327071213275	0.4806808951793812	0.47615307917748245	0.49907611903002985	0.4942457144875955	0.5345287502691676	0.5291126828740553	0.07621262903931886	0.07567407489563237	0.029693652625585543	0.14249093432522386	0.02941221608850597	0.14114040476290768
2.0966338564559543	0.42852299472794975	0.4248489357053727	0.46281169627595986	0.45857931564117604	0.48105258741133133	0.4765212485009595	0.49944988588850975	0.4946159246197417	0.5349062799973984	0.529486595648225	0.07616254557471457	0.07562434852995455	0.029505273560143763	0.14244008727395396	0.02922562116750882	0.14109003330150927
2.109267130152151	0.4288880368714648	0.4252105667233615	0.4631811112496986	0.4589452445166627	0.48142414480724016	0.4768892842497545	0.4998234999733878	0.4949859835346491	0.5352836224153613	0.5298603232388592	0.0761124865026466	0.07557464637664478	0.02931774180629887	0.14238756927669272	0.02903986553052107	0.14103800667069777
2.1219765256775314	0.42925299158976654	0.4255721107716873	0.4635504049540188	0.45931105313122544	0.4817955630012936	0.47725718209927553	0.5001969567991633	0.49535588679000675	0.535660772808095	0.5302338609779662	0.0760624519181098	0.07552496853003571	0.02913105504094915	0.14233337548820657	0.028854946876574417	0.14098432007129702
2.1347625017044103	0.42961785484939047	0.4259335638525764	0.4639195731296956	0.4596767372650235	0.4821668376150596	0.4776249377124304	0.5005702518676964	0.49572562993098196	0.536037726447958	0.5306072041849935	0.07601244191592679	0.07547531508428662	0.028945210941671462	0.14227750108159398	0.028670862905311623	0.14092896872197969
2.147625519668832	0.42998262260437053	0.42629492195587154	0.46428861150495604	0.4600422926857878	0.4825379642575369	0.47799254673967834	0.500943380668258	0.49609520849027333	0.5364144785946883	0.5309803481668883	0.07596245659074999	0.07542568613338754	0.028760207186870446	0.1422199412487828	0.028487611317178363	0.14087194786011992
2.160566043787228	0.4303472907962763	0.4266561810590685	0.464657515795524	0.4604077151488633	0.48290893852520556	0.47836000481907587	0.501316338677585	0.49646461798816327	0.5367910244954661	0.5313532882181592	0.07591249603707127	0.07537608177117006	0.028576041455661283	0.14216069120060126	0.02830518981336283	0.1408132527418502
2.1735845410731627	0.4307118553542507	0.42701733712735385	0.4650262817046665	0.4607730003972568	0.4832797560020744	0.4787273075763289	0.5016891213599328	0.4968338539325727	0.5371673593849757	0.5317260196209369	0.0758625603492255	0.07532650209131064	0.028392711428011808	0.14209974616724708	0.028123596095966263	0.14075287864292818
2.1866814813541975	0.4310763121950488	0.4273783861136434	0.46539490492324065	0.4611381441616824	0.48365041225973465	0.47909445062484285	0.5020617241671332	0.49720291181911497	0.5375434784854699	0.532098537645039	0.0758126496213993	0.07527694718733705	0.028210214784838428	0.14203710139902626	0.027942827867864395	0.14069082085822515
2.199857337288837	0.4314406572230779	0.4277393239586218	0.46576338112974086	0.46150314216060834	0.48402090285741134	0.4794614295657724	0.5024341425386493	0.49757178713115185	0.5379193770068345	0.5324708375480324	0.07576276394763744	0.0752274171526359	0.028028549207903097	0.1419727521659837	0.027762882832902847	0.14062707470277758
2.213112584383593	0.4318048863304374	0.42810014659078227	0.46613170599034787	0.4618679901003061	0.48439122334201473	0.4798282399880767	0.5028063719016321	0.49794047533985164	0.5382950501466541	0.5328429145753004	0.07571290342184697	0.0751779120804601	0.027847712379966083	0.14190669375884113	0.02758375869588292	0.1405616355118866
2.2264477010101436	0.43216899539696035	0.4284608499264682	0.46649987515897823	0.4622326836748991	0.48476136924819707	0.4801948774685705	0.5031784076709813	0.4983089719042447	0.5386704930902797	0.533214763960107	0.07566306813780728	0.07512843206393192	0.027667701984839255	0.14183892148918176	0.02740545316261489	0.14049449864158703
2.2398631684225956	0.43253298029025594	0.4288214298699144	0.46686788427733483	0.46259721856641267	0.4851313360984047	0.4805613375719806	0.5035502452494028	0.4986772722712847	0.5390457010108961	0.533586380923666	0.07561325818917479	0.07507897719605423	0.02748851570731503	0.14176943068970616	0.027227963939914446	0.14042565946876095
2.2533594707748548	0.43289683686575187	0.4291818823132902	0.4672357289749577	0.46296159044482516	0.4855011194029358	0.4809276158509984	0.5039218800274693	0.4990453718759067	0.5394206690695909	0.5339577606752077	0.0755634736694899	0.07502954756971382	0.027310151233358226	0.14169821671491434	0.0270512887357377	0.1403551133919052
2.2669370951380965	0.4332605609667385	0.42954220313674274	0.46760340486927726	0.46332579496811954	0.4858707146599966	0.4812937078463403	0.5042933073836824	0.49941326614108833	0.5397953924154258	0.53432889841205	0.07551371467218403	0.07498014327768901	0.027132606250034996	0.14162527494116262	0.02687542525914921	0.140282855831245
2.2805965315183476	0.43362414842441416	0.42990238820844173	0.4679709075656674	0.46368982778233647	0.48624011735575917	0.4816596090868004	0.5046645226845345	0.4997809504779126	0.5401698661855069	0.5346997893196676	0.07546398129058558	0.0749307644126583	0.026955878445566128	0.14155060076704729	0.026700371220321983	0.14020888222890449
2.294338272874165	0.4339875950579293	0.430262433384624	0.4683382326574984	0.4640536845216281	0.48660932296441983	0.482025315089312	0.5050355212845724	0.5001484202856284	0.5405440855050565	0.5350704285717638	0.07541427361792913	0.07488141106720203	0.026779965509419412	0.14147418961394465	0.02652612433072221	0.1401331880497736
2.308162815134429	0.43435089667443433	0.4306223345096403	0.46870537572619386	0.4644173608083121	0.4869783269482596	0.4823908213590056	0.5054062985264615	0.5005156709517175	0.5409180454874887	0.5354408113303445	0.07536459174735921	0.07483208333381665	0.026604865132327404	0.1413960369265368	0.02635268230299559	0.14005576878147963
2.3220706572162446	0.43471404906912636	0.430982087416002	0.4690723323412857	0.46478085225292803	0.48734712475770475	0.4827561233892686	0.5057768497410514	0.5008826978519554	0.5412917412344814	0.53581093274579	0.07531493577193907	0.07478278130491317	0.026430575006273216	0.14131613817261268	0.02618004285108455	0.1399766199349699
2.336062301042938	0.43507704802529706	0.43134168792442873	0.4694390980604717	0.46514415445429325	0.4877157118313878	0.4831212166618078	0.5061471702474426	0.5012494963504814	0.5416651678360541	0.5361807879569315	0.07526530578465672	0.07473350507283244	0.026257092824621964	0.14123448884413392	0.026008203690288667	0.13989573704490965
2.3501382515621807	0.43543988931438266	0.43170113184389775	0.4698056684296726	0.46550726299956086	0.4880840835962118	0.4834860966467106	0.5065172553530541	0.501616061799863	0.5420383203706441	0.5365503720911264	0.07521570187843447	0.07468425472984647	0.026084416282110112	0.14115108445732005	0.02583716253720425	0.13981311566982413
2.3642990167642037	0.43580256869601364	0.4320604149716924	0.4701720389830931	0.465870173464278	0.4884522354674132	0.4838507588025083	0.5068871003536919	0.5019823895411636	0.5424111939051838	0.5369196802643353	0.07516612414613096	0.07463503036816645	0.025912543074838368	0.14106592055274803	0.02566691710987712	0.13972875139276653
2.378545107700138	0.4361650819180643	0.43241953309345416	0.47053820524327883	0.4662328814124451	0.48882016284862595	0.4842151985762406	0.5072567005336179	0.502348474904013	0.5427837834951802	0.537288707581201	0.0751165726805541	0.07458583207995159	0.025741470900367602	0.14097899269617642	0.025497465127745755	0.13964263982154534
2.392877038500453	0.436527424716707	0.43277848198323304	0.4709041627211805	0.466595382396577	0.48918786113194845	0.48457941140352073	0.5076260511656225	0.5027143132066765	0.5431560841847959	0.5376574491351269	0.0750670475744635	0.07453665995731378	0.0255711974577828	0.1408902964790144	0.025328804311730124	0.13955477658916493
2.4072953263935135	0.43688959281646306	0.43313725740354	0.47126990691621357	0.4669576719577633	0.4895553256980109	0.4849433927086013	0.5079951475110946	0.5030798997561264	0.5435280910069297	0.5380259000083587	0.07501754892058014	0.07448751409232773	0.02540172044764688	0.1407998275182365	0.025160932384249435	0.13946515735422338
2.4218004917242455	0.43725158193025665	0.43349585510540034	0.4716354333163217	0.46731974562573164	0.4899225519160411	0.4853071379044422	0.5083639848200956	0.5034452298481137	0.5438997989832991	0.5383940552720651	0.07496807681159398	0.07443839457703424	0.025233037572039763	0.14070758145682305	0.024993847069243458	0.1393737778011257
2.436393057972914	0.43761338775946973	0.43385427082840744	0.4720007373980414	0.46768159891890965	0.49028953514393453	0.48567064239277735	0.5087325583314319	0.5038102987672411	0.544271203124524	0.5387619099864204	0.07491863134016756	0.07438930150345194	0.02506514653470049	0.14061355396492559	0.02482754609225779	0.1392806336409791
2.4510735517740176	0.4379750059939975	0.4342125003007789	0.47236581462656607	0.46804322734449194	0.4906562707283257	0.4860339015641872	0.5091008632727333	0.5041751017870391	0.5446422984302127	0.53912945920069	0.07486921259895049	0.07434023496357986	0.02489804504096682	0.1405177407393694	0.024662027180450963	0.13918572061155032
2.46584250293529	0.43833643231230435	0.43457053923941114	0.4727306604558124	0.46840462639850244	0.49102275400465645	0.4863969107981657	0.5094688948605238	0.5045396341700394	0.5450130798890463	0.5394966979533145	0.07481982068057688	0.07429119504940998	0.024731730797778795	0.14042013750439253	0.02449728806253404	0.13908903447745047
2.4807004444568266	0.4386976623814819	0.4349283833499373	0.4730952703284874	0.4687657915658629	0.49138898029725003	0.4867596654631927	0.5098366483003047	0.504903891167852	0.5453835424788674	0.5398636212719953	0.07477045567768287	0.07424218185292861	0.02456620151386346	0.14032074001231365	0.024333326468980232	0.13899057103128598
2.4956479125503126	0.4390586918573069	0.43528602832678454	0.47345963967615623	0.46912671832045966	0.49175494491938443	0.48712216091680843	0.5102041187866294	0.5052678680212436	0.5457536811667679	0.5402302241737845	0.07472111768290783	0.074193195466129	0.024401454899589226	0.14021954404343262	0.024170140131918316	0.13889032609333185
2.510685446658382	0.4394195163843001	0.4356434698532329	0.473823763919311	0.4694874021252111	0.4921206431733644	0.48748439250568276	0.5105713015031828	0.5056315599602146	0.5461234909091782	0.5405965016651703	0.07467180678890215	0.07414423598101579	0.024237488667054663	0.14011654540664154	0.024007726785210792	0.13878829551238425
2.5258135894740787	0.43978013159578716	0.4360007036014755	0.4741876384674412	0.46984783843213884	0.4924860703505987	0.4878463555656952	0.5109381916228639	0.5059949622040816	0.5464929666519591	0.5409624487421703	0.07462252308833858	0.07409530348961484	0.02407430053023063	0.14001173994019211	0.02384608416457823	0.13868447516641424
2.54103288696045	0.44014053311395884	0.4363577252326785	0.4745512587191041	0.4702080226824368	0.4928512217316764	0.48820804542200685	0.511304784307866	0.5063580699615552	0.5468621033304927	0.54132806039042	0.07457326667391656	0.07404639808397735	0.023911888204871445	0.13990512351183781	0.023685210007389657	0.1385788609618004
2.556343888370238	0.44050071654993483	0.4367145303970433	0.4749146200619988	0.470567950306543	0.4932160925864441	0.48856945738913693	0.5116710747097606	0.5067208784308248	0.5472308958697776	0.5416933315852663	0.07452403763836968	0.07399751985619235	0.023750249408530877	0.1397966920189191	0.023525102052934344	0.13847144883517615
2.571747146265715	0.44086067750382446	0.4370711147338685	0.47527771787303613	0.4709276167242127	0.49358067817408324	0.4889305867710437	0.5120370579695802	0.5070833827996395	0.5475993391845204	0.5420582572918612	0.07447483607447708	0.07394866889838869	0.023589381860691816	0.1396864413893013	0.02336575804235075	0.13836223475300358
2.5872432165386163	0.4412204115647926	0.43742747387161446	0.47564054751841606	0.47128701734459105	0.4939449737431922	0.48929142886119953	0.5124027292179046	0.507445578245394	0.5479674281792344	0.542422832465255	0.07442566207506683	0.07389984530274764	0.023429283282748514	0.13957436758174424	0.023207175718640727	0.13825121471212753
2.602832658430207	0.4415799143111245	0.4377836034279668	0.476003104353702	0.4716461475662889	0.4943089745318654	0.48965197894267454	0.5127680835749469	0.5078074599352144	0.5483351577483355	0.5427870520504952	0.07437651573302519	0.07385104916150863	0.023269951397981714	0.13946046658587363	0.02304935282676901	0.1381383847405857
2.6185160345514573	0.4419391813102903	0.4381394990099026	0.47636538372389536	0.4720050027774571	0.4946726757677749	0.49001223228821533	0.51313311615064	0.5081690230260425	0.5487025227762392	0.5431509109827202	0.07432739714130737	0.07380228056697663	0.023111383931667007	0.13934473442301964	0.02289228711360458	0.13802374089743807
2.6342939109033563	0.4422982081190142	0.4384951562137564	0.47672738096351625	0.47236357835586457	0.49503607266825467	0.4903721841603281	0.5134978220447268	0.5085302626647256	0.5490695181374623	0.5435144041872602	0.0742783063929405	0.0737535396115295	0.02295357861109082	0.13922716714672845	0.022735976327986407	0.13790727927344903
2.6501668568973313	0.44265699028334055	0.438850570625288	0.4770890913966794	0.4727218696689747	0.49539916044038423	0.4907318298113613	0.5138621963468494	0.5088911739881058	0.5494361386967217	0.5438775265797358	0.07422924358103597	0.0737048263876314	0.022796533165548638	0.1391077608428759	0.022580418220805143	0.13778899599184058
2.666135445375801	0.4430155233387045	0.43920573781975086	0.4774505103371748	0.47307987207402635	0.4957619342810738	0.4910911644835922	0.5142262341366395	0.5092517521231078	0.549802379309038	0.5442402730661597	0.07418020879879532	0.07365614098783076	0.02264024532637343	0.13898651163027864	0.022425610544916097	0.13766888720809334
2.6822002526328483	0.44337380281000055	0.43956065336196154	0.47781163308854874	0.4734375809181116	0.4961243893771508	0.4914501834093087	0.5145899304838116	0.5096119921868323	0.5501682348198376	0.5446026385430379	0.07413120213951879	0.07360748350477772	0.022484712826985387	0.13886341566094984	0.022271551055295546	0.13754694911096976
2.6983618584350144	0.44373182421165436	0.43991531280637014	0.4781724549441846	0.4737949915382585	0.49648652090544687	0.4918088818109008	0.5149532804482547	0.5099718892866476	0.5505337000650574	0.5449646178974742	0.07408222369661238	0.07355885403122718	0.022329933402909674	0.13873846912093768	0.022118237508973237	0.13742317792267045
2.71462084604223	0.4440895830476949	0.4402697116971318	0.47853297118738697	0.4741520992615121	0.49684832403288803	0.4921672549009442	0.5153162790801298	0.5103314385202837	0.550898769871252	0.5453262060072738	0.07403327356359966	0.07351025266005001	0.02217590479181908	0.1386116682303964	0.021965667665060806	0.1372975698990473
2.730977802228858	0.4444470748118271	0.44062384556817935	0.47889317709146473	0.4745088994050188	0.49720979391658315	0.4925252978822918	0.5156789214199623	0.5106906349759259	0.5512634390556985	0.5456873977410506	0.0739843518341256	0.07346167948423674	0.02202262473351624	0.1384830092440268	0.021813839284881453	0.13717012133068351
2.747433317304874	0.4448042949875059	0.4409777099432962	0.4792530679198163	0.4748653872761094	0.49757092570391526	0.4928830059481639	0.5160412024987409	0.5110494737323122	0.551627702426507	0.5460481879583333	0.07393545860196765	0.07341313459691144	0.02187009096999759	0.13835248845182946	0.021662750131838493	0.13704082854258104
2.763987985137163	0.445161239048012	0.44133130033619183	0.47961263892601685	0.4752215581723858	0.49793171453263435	0.4932403742822372	0.5164031173380155	0.5114079498588301	0.5519915547827297	0.5464085715096746	0.07388659396104277	0.07336461809133664	0.021718301245462257	0.13822010217924685	0.021512397971552133	0.13690968789508418
2.780642403170963	0.4455179024565267	0.4416846122505765	0.4799718853539039	0.47557740738180726	0.49829215553094963	0.49359739805874026	0.5167646609499964	0.5117660584156146	0.5523549909144705	0.5467685432367612	0.07383775800541828	0.07331613006092215	0.02156725330635112	0.13808584678777436	0.021362780571893225	0.13677669578451912
2.797397172451417	0.44587428066621115	0.44203764118023825	0.480330802437668	0.47593293018277777	0.4986522438176257	0.49395407244254586	0.5171258283376557	0.5121237944536484	0.5527180056030007	0.5471280979725247	0.07378895082931772	0.07326767059923406	0.02141694490137347	0.1379497186754577	0.021213895702894447	0.136641848642725
2.8142528976452668	0.44623036912028224	0.4423903826091201	0.48068938540194067	0.47628812184423486	0.4990119745020766	0.49431039258926407	0.5174866144948276	0.5124811530148619	0.5530805936208693	0.5474872305412539	0.07374017252712996	0.0732192398000031	0.02126737378149457	0.13781171427703498	0.0210657411369084	0.13650514293860283
2.831210187062679	0.4465861632520939	0.4427428320114004	0.481047629461886	0.4766429776257409	0.4993713426844638	0.4946663536453426	0.5178470144063126	0.512838129132237	0.5534427497320195	0.5478459357587098	0.07369142319341891	0.07317083775713333	0.021118537699987172	0.13767183006477524	0.02091831464859162	0.13636657517824347
2.848269652679189	0.44694165848521583	0.4430949848515694	0.481405529823292	0.47699749277757186	0.4997303434557934	0.49502195074816013	0.5182070230479818	0.5131947178299089	0.5538044686919054	0.5482042084322388	0.07364270292293214	0.07312246456471215	0.020970434412484806	0.13753006254890465	0.020771614014789108	0.13622614190441595
2.865431910157798	0.44729685023351606	0.4434468365845125	0.4817630816826642	0.4773516625408115	0.5000889718980173	0.49537717902612455	0.5185666353868824	0.5135509141232701	0.5541657452476091	0.5485620433608904	0.07359401181060947	0.07307412031701524	0.02082306167695336	0.13738640827779136	0.020625637014770604	0.1360838396984434
2.882697578871184	0.447651733901243	0.44379838265559174	0.4821202802273201	0.4777054821474443	0.5004472230841311	0.4957320335987762	0.518925846381344	0.5139067130190788	0.5545265741379598	0.5489194353355357	0.07354534995159001	0.07302580510851987	0.02067641725371594	0.13724086383851386	0.02048038143017905	0.13593966518021716
2.900067281924058	0.448006304883109	0.44414961850072815	0.48247712063548415	0.47805894682044986	0.5008050920782783	0.4960865095768855	0.519284650981088	0.5142621095155632	0.5548869500936552	0.5492763791389849	0.07349671744122493	0.07297751903391035	0.020530498905506178	0.13709342585745787	0.02033584504494712	0.13579361500789844
2.9175416461756507	0.4483605585643748	0.44450053954648533	0.4828335980763842	0.4784120517738982	0.501162573935851	0.4964406020625552	0.5196430441273356	0.5146170986025316	0.5552468678373814	0.5496328695461086	0.07344811437508313	0.07292926218809012	0.020385304397480652	0.1369440910006574	0.020192025645448197	0.13564568587926829
2.9351213022623317	0.44871449032093524	0.4448511412101557	0.48318970771034964	0.47876479221304774	0.5015196637035958	0.4967943061493247	0.5200010207529189	0.5149716752614806	0.5556063220839373	0.5499889013239599	0.07339954084896096	0.07288103466618617	0.020240831497225997	0.13679285597434898	0.020048921020487498	0.13549587453204026
2.952806884620376	0.4490680955194066	0.4452014188998454	0.4835454446889097	0.47911716333444176	0.5018763564197184	0.49714761692227427	0.5203585757823932	0.5153258344657072	0.5559653075403593	0.5503444692318974	0.07335099695889387	0.07283283656356429	0.020097077974801536	0.13663971752545478	0.01990652896126832	0.1353441777439457
2.970599031508854	0.4494213695172137	0.4455513680145624	0.48390080415489517	0.47946916032600967	0.5022326471139908	0.4975005294581296	0.5207157041321505	0.5156795711804207	0.556323818906047	0.5506995680217098	0.07330248280116193	0.07278466797583295	0.01995404160274461	0.1364846724419806	0.019764847261455998	0.13519059233343
2.9884983850326714	0.44977430766267934	0.44590098394430383	0.48425578124253754	0.4798207783671654	0.5025885308078586	0.4978530388253697	0.5210724007105326	0.5160328803628547	0.5566818508728897	0.5510541924377415	0.07325399847230141	0.07273652899885433	0.019811720156086565	0.13632771755344208	0.019623873717243612	0.13503511516047695
3.006505591165733	0.45012690529511407	0.4462502620701462	0.4846103710775727	0.48017201262891046	0.5029440025145502	0.49820514008433553	0.5214286604179481	0.5163857569623835	0.557039398125396	0.5514083372170208	0.07320554406911382	0.07268841972875442	0.01967011141239894	0.13616884973154697	0.019483606127257858	0.13487774312625334
3.0246212997742656	0.4504791577449075	0.44659919776433493	0.48496456877734456	0.4805228582739353	0.5032990572391877	0.49855682828733655	0.5217844781469895	0.5167381959206374	0.5573964553408237	0.5517619970893874	0.07315711968867573	0.07264034026193272	0.01952921315177214	0.13600806589042236	0.0193440422926745	0.13471847317441643
3.0428461646402667	0.45083106033362086	0.44694778639037686	0.48531836945091017	0.4808733104567249	0.5036536899788976	0.4989080984787658	0.5221398487825507	0.5170901921716198	0.5577530171893113	0.5521151667776236	0.07310872542834602	0.07259229069506944	0.019389023156854535	0.13584536298716898	0.01920518001721483	0.1345573022911708
3.0611808434850984	0.45118260837408003	0.44729602330313256	0.48567176819914537	0.4812233643236631	0.5040078957229243	0.4992589456952069	0.5224947672019483	0.517441740641826	0.5581090783340106	0.552467840997586	0.07306036138577916	0.07254427112513659	0.0192495392129004	0.13568073802257175	0.019067017107115447	0.1343942275056662
3.079625997993227	0.4515337971704696	0.4476439038489095	0.48602476011485196	0.4815730150131385	0.5043616694527444	0.499609364965551	0.5228492282750404	0.5177928362503624	0.5584646334312213	0.5528200144583367	0.07301202765893117	0.07249628164940698	0.019110759107757502	0.13551418804144078	0.018929551371243747	0.13422924589092133
3.0981822938360946	0.45188462201842966	0.4479914233655577	0.4863773402828667	0.4819222576556529	0.5047150061421821	0.4999593513111088	0.523203226864351	0.5181434739090688	0.5588196771305266	0.5531716818622797	0.07296372434607203	0.07244832236546485	0.01897268063187063	0.13534571013285301	0.01879278062098777	0.13406235456369586
3.116850400696155	0.45223507820515124	0.4483385771825648	0.4867295037801709	0.48227108737392915	0.5050679007575251	0.5003088997457265	0.5235567578251925	0.5184936485226396	0.5591742040749306	0.5535228379052951	0.07291545154579483	0.07240039337121511	0.018835301578349117	0.13517530143110434	0.018656702670423186	0.13389355068564157
3.135630992291033	0.452585161009476	0.4486853606211548	0.4870812456760022	0.4826194992830227	0.505420348257644	0.5006580052759046	0.5239098160057925	0.5188433549887496	0.5595282089009974	0.553873477276878	0.07286720935702504	0.07235249476489335	0.018698619742924194	0.13500295911575222	0.01852131533621204	0.13372283146333075
3.1545247463978408	0.4529348657019926	0.4490317689943844	0.48743256103196486	0.4829674884904312	0.5057723435941098	0.5010066629009133	0.5242623962474169	0.5191925881981767	0.5598816862389896	0.5542235946602748	0.072818997879031	0.07230462664507505	0.018562632924004063	0.13482868041235463	0.018386616437627623	0.1335501941485262
3.1735323448776414	0.4532841875451392	0.4493777976072428	0.4877834449021451	0.4833150500962075	0.5061238817113162	0.5013548676129129	0.5246144933845007	0.5195413430349293	0.5602346307130112	0.5545731847326246	0.072770817211434	0.07225678911068523	0.01842733892272541	0.13465246259316643	0.018252603796657496	0.1333756360394318
3.192654473700048	0.45363312179330373	0.4497234417567537	0.4881338923332253	0.4836621791930735	0.5064749575466005	0.5017026143970754	0.5249661022447762	0.519889614376375	0.5605870369411502	0.5549222421651013	0.07272266745421867	0.07220898226101151	0.018292735542866367	0.13447430297708252	0.018119275237964416	0.13319915448080621
3.211891822967991	0.45398166369292653	0.450068696732075	0.48848389836459954	0.48400887086653577	0.5068255660303667	0.5020498982317062	0.5253172176494025	0.520237397093369	0.5609388995356233	0.5552707616230556	0.0726745487077424	0.07216120619570977	0.018158820590961966	0.13429419893061834	0.01798662858888811	0.13302074686417598
3.2312450869426166	0.4543298084826038	0.45041355781460235	0.48883345802849104	0.48435512019499977	0.5071757020862105	0.5023967140883665	0.5256678344130976	0.5205846860503847	0.5612902131029208	0.5556187377661587	0.07262646107274556	0.07211346101481961	0.018025591876275726	0.13411214786819414	0.01785466167945593	0.13284041062856033
3.2507149640683446	0.45467755139319266	0.45075802027807316	0.4891825663500713	0.48470092224988937	0.5075253606310446	0.5027430569319984	0.5260179473442732	0.5209314761056446	0.5616409722439555	0.5559661652485497	0.07257840465036408	0.07206574681876876	0.01789304721082452	0.1339281472527034	0.01772337234246457	0.13265814326115333
3.2703021569980693	0.455024887647916	0.45110207938867153	0.4895312183475779	0.4850462720957641	0.5078745365752261	0.5030889217210512	0.5263675512451665	0.5212777621112556	0.5619911715542093	0.556313038718982	0.07253037954213809	0.07201806370838927	0.017761184409401665	0.13374219459616654	0.017592758413439213	0.13247394229767906
3.2900073726185273	0.4553718124624717	0.45144573040513464	0.4898794090324385	0.48539116479044037	0.5082232248226851	0.5034343034076089	0.526716640911979	0.5216235389133421	0.5623408056238872	0.5566593528209727	0.07248238585002235	0.07197041178492355	0.017630001289585806	0.1335542874599298	0.017462817730653057	0.1322878053227612
3.3098313220758016	0.4557183210451388	0.45178896857885964	0.49022713340939067	0.4857355953851108	0.5085714202710543	0.5037791969375169	0.5270652111350113	0.5219688013521815	0.5626898690380651	0.5570051021929513	0.07243442367639717	0.0719227911500376	0.017499495671717824	0.13336442345520538	0.017333548135148646	0.13209972997050556
3.329774720800988	0.45606440859688785	0.45213178915401275	0.49057438647660606	0.4860795589244686	0.508919117811799	0.5041235972505143	0.5274132566988029	0.5223135442623433	0.563038356376845	0.5573502814684134	0.07238649312408038	0.07187520190583142	0.017369665378971888	0.13317260024375344	0.017204947470762733	0.13190971392513973
3.349838288536016	0.4564100703114908	0.4524741873676384	0.4909211632258155	0.4864230504468296	0.5092663123303509	0.5044674992803629	0.5277607723822723	0.5226577624728261	0.5633862622155102	0.5576948852760724	0.07233859429633667	0.07182764415484917	0.0172405082373821	0.13297881553870639	0.017077013584106737	0.13171775492129711
3.370022749359618	0.4567553013756339	0.45281615844977074	0.4912674586424356	0.4867660649842591	0.5096129987062425	0.5048108979549809	0.5281077529588587	0.5230014508071987	0.5637335811246814	0.5580389082400152	0.07229072729688955	0.07178011800008939	0.017112022075812305	0.1327830671044694	0.016949744324646687	0.13152385074479866
3.390328831713469	0.45710009696903037	0.4531576976235451	0.49161326770569536	0.4871085975626963	0.5099591718132405	0.5051537881965769	0.5284541931966642	0.5233446040837406	0.5640803076704739	0.5583823449798576	0.07224289222993109	0.07173262354501701	0.01698420472592055	0.13258535275724626	0.016823137544667688	0.1313279992331502
3.4107572684284713	0.45744445226453306	0.4534988001053113	0.49195858538876425	0.4874506432020828	0.510304826519482	0.5054961649217848	0.5288000878585983	0.5236872171155864	0.5644264364146566	0.558725190110903	0.07219508920013631	0.07168516089357566	0.016857054022292317	0.13238567036599136	0.01669719109926504	0.13113019827549977
3.431308796751202	0.4577883624282516	0.4538394611047486	0.4923034066588844	0.48779219691649134	0.5106499576876141	0.5058380230417991	0.5291454317025239	0.5240292847108681	0.5647719619148149	0.5590674382443	0.07214731831266956	0.07163773015019541	0.01673056780240678	0.1321840178531204	0.016571902846417075	0.13093044581394508
3.4519841583705158	0.4581318226196684	0.45417967582498053	0.4926477264774999	0.48813325371425625	0.510994560174933	0.5061793574625157	0.5294902194814042	0.5243708016728631	0.5651168787245112	0.559409083987205	0.07209957967319984	0.07159033141980775	0.016604743906599495	0.13198039319406973	0.016447270646976264	0.1307287398436614
3.47278409944432	0.4584748279917558	0.4545194394626923	0.4929915398003903	0.4884738085981041	0.511338628833522	0.5065201630846679	0.5298344459434512	0.5247117628001389	0.5654611813934493	0.559750121942943	0.07205187338791093	0.07154296480785387	0.016479580178122788	0.13177479441870332	0.0163232923646337	0.13052507841318572
3.4937093706264992	0.4588173736910956	0.45485874720824787	0.4933348415778042	0.4888138565652864	0.5116821585103969	0.5068604348039686	0.5301781058322754	0.5250521628867031	0.5658048644676402	0.5600905467111721	0.07200419956351202	0.07149563042029915	0.01635507446316531	0.13156721961149742	0.016199965866023902	0.13031945962546843
3.514760727094002	0.45915945485799875	0.45519759424581036	0.4936776267545944	0.48915339260771507	0.5120251440476458	0.5072001675112526	0.5305211938870379	0.5253919967221529	0.5661479224895691	0.5604303528880485	0.07195655830725188	0.0714483283636412	0.016231224610821826	0.13135766691200956	0.016077289020635988	0.13011188163790166
3.535938928574102	0.4595010666266273	0.4555359757534615	0.49401989027035587	0.489492411712096	0.5123675802825769	0.5075393560926184	0.5308637048426031	0.5257312590918267	0.5664903499983639	0.5607695350663934	0.07190894972692743	0.07140105874492551	0.016108028473167835	0.13114613451577384	0.01595525970089895	0.12990234266318623
3.557244739371806	0.4598422041251161	0.45587388690332314	0.4943616270595608	0.48983090886006686	0.5127094620478624	0.507877995429574	0.5312056334296911	0.5260699447769559	0.5668321415299645	0.5611080878358611	0.07186137393089653	0.07135382167175267	0.01598548390520449	0.13093262067428668	0.015833875782190532	0.12969084096980055
3.578678928397448	0.46018286247569723	0.45621132286168053	0.49470283205170046	0.49016887902833434	0.5130507841716871	0.5082160803991833	0.5315469743750373	0.5264080485548206	0.5671732916172963	0.5614460057831097	0.07181383102809431	0.07130661725229522	0.015863588764934988	0.1307171236960869	0.01571313514282302	0.12947737488255484
3.600242269194432	0.46052303679482476	0.4565482787891063	0.49504350017142473	0.4905063171888136	0.5133915414778971	0.5085536058742133	0.5318877224015452	0.526745565198904	0.567513794790442	0.5617832834919718	0.07176632112803666	0.07125944559530648	0.01574234091328286	0.13049964194658514	0.015593035663997057	0.12926194278246328
3.6219355399671502	0.4608627221933009	0.4568847498405848	0.49538362633868366	0.4908432183087693	0.5137317287861479	0.5088905667232798	0.5322278722284488	0.5270824894790493	0.5678536455768165	0.5621199155436273	0.07171884434084151	0.07121230681013176	0.015621738214198544	0.13028017384932866	0.015473575229934866	0.1290445431083782
3.643759523609069	0.46120191377640346	0.4572207311656395	0.49572320546887133	0.4911795773509572	0.5140713409120599	0.5092269578110039	0.5325674185714699	0.5274188161616206	0.5681928385013443	0.5624558965167789	0.07167140077723454	0.07116520100672542	0.015501778534675381	0.13005871788655554	0.015354751727862492	0.1288251743572033
3.6657150077309777	0.4615406066440147	0.45755621790846	0.4960622324729696	0.49151538927376714	0.5144103726673686	0.5095627739981582	0.5329063561429802	0.527754540009659	0.5685313680866365	0.5627912209878275	0.07162399054856346	0.07111812829565703	0.015382459744643029	0.129835272598811	0.015236563047896112	0.12860383508345308
3.6878027846894206	0.46187879589075065	0.4578912052080311	0.4964007022576951	0.49185064903136805	0.5147488188600791	0.5098980101418212	0.5332446796521663	0.5280896557830471	0.5688692288531705	0.5631258835310503	0.07157661376681317	0.0710710887881278	0.015263779717090031	0.12960983658641112	0.015119007083196578	0.12838052390090127
3.710023651615288	0.46221647660609294	0.458225688198263	0.4967386097256452	0.4921853515738542	0.5150866742946235	0.5102326610955324	0.5335823838051917	0.5284241582386708	0.5692064153194717	0.5634598787187796	0.07152927054461582	0.07102408259598175	0.015145736328015857	0.1293824085095423	0.015002081729935668	0.12815523948295038
3.732378410442586	0.46255364387452047	0.4585596620081218	0.49707594977544756	0.4925194918473909	0.5154239337720159	0.5105667217094482	0.5339194633053634	0.5287580421305839	0.5695429220022957	0.5637932011215845	0.07148196099526227	0.07097710983172044	0.015028327456510837	0.12915298708928447	0.014885784887274767	0.12792798056275956
3.7548678679373717	0.46289029277564403	0.45889312176176333	0.49741271730191045	0.49285306479436547	0.5157605920900147	0.5109001868304974	0.5342559128533015	0.529091302210173	0.5698787434168135	0.5641258453084521	0.07143468523271922	0.07093017060851135	0.014911550984672672	0.1289215711074405	0.014770114457421712	0.12769874593411146
3.777492835726878	0.46322641838433953	0.4592260625786656	0.49774890719617243	0.4931860653535348	0.5160966440432776	0.5112330513025426	0.5345917271471041	0.529423933226326	0.5702138740767958	0.5644578058469727	0.07138744337163762	0.07088326504020559	0.014795404797654399	0.1286881594074032	0.014655068345597044	0.12746753445178172
3.8002541303288	0.46356201577088607	0.45955847957376494	0.4980845143458565	0.4935184884601792	0.5164320844235278	0.5115653099665369	0.5349269008825216	0.5297559299256005	0.5705483084948029	0.5647890773035255	0.07134023552737001	0.07083639324134722	0.0146798867837159	0.128452750895093	0.014540644460053542	0.12723434503205056
3.823152573180761	0.46389708000110147	0.4598903678575909	0.4984195336352244	0.4938503290462519	0.5167669080197144	0.5118969576606879	0.5352614287531262	0.5300872870523939	0.5708820411823717	0.565119654243464	0.07129306181597897	0.070789555327191	0.01456499483417062	0.12821534453885874	0.01442684071211886	0.12699917665349858
3.8461889906699622	0.46423160613648173	0.46022172253640486	0.4987539599453295	0.49418158204053647	0.5171011096181772	0.5122279892206192	0.5355953054504856	0.5304179993491137	0.5712150666502075	0.5654495312313074	0.07124592235425568	0.07074275141370698	0.014450726843415751	0.12797593937044383	0.01431365501616888	0.12676202835736206
3.8693642141629967	0.4645655892343409	0.46055253871233814	0.4990877881541775	0.49451224236879965	0.5174346840028128	0.5125583994795352	0.535928525664339	0.5307480615563537	0.5715473794083766	0.5657787028309287	0.07119881725972832	0.07069598161760456	0.014337080708958894	0.12773453448534156	0.01420108528962416	0.1265228992479024
3.892679080035866	0.46489902434795194	0.46088281148353233	0.49942101313688086	0.494842304953949	0.5177676259552416	0.5128881832683859	0.5362610840827733	0.5310774684130668	0.5718789739665001	0.5661071636057485	0.07115174665068198	0.0706492460563408	0.014224054331405611	0.1274911290435341	0.014089129453005	0.12628178849338667
3.9161344297041563	0.4652319065266891	0.46121253594428024	0.49975362976582083	0.4951717647161915	0.5180999302549769	0.5132173354160356	0.5365929753923995	0.5314062146567409	0.5722098448339497	0.5664349081189278	0.07110471064616547	0.0706025448481318	0.014111645614509172	0.12724572227013198	0.013977785429927891	0.12603869532644296
3.9397311096534064	0.46556423081617215	0.4615417071851681	0.5000856329108079	0.4955006165731924	0.5184315916795958	0.5135458507494304	0.5369241942785348	0.5317342950235767	0.5725399865200453	0.5667619309335638	0.0710577093660104	0.07055587811196919	0.013999852465063967	0.1269983134551751	0.013867051147064657	0.12579361904441555
3.963469971469652	0.4658959922584098	0.4618703202932198	0.5004170174392427	0.4958288554402359	0.5187626050049069	0.5138737240937677	0.5372547354253796	0.5320617042486685	0.5728693935342524	0.5670882266128855	0.07101074293084106	0.07050924596763598	0.013888672793049395	0.12674890195505384	0.013756924534201076	0.1255465590100897
3.987351871870168	0.4662271858919474	0.46219837035204164	0.5007477782162817	0.4961564762303885	0.5190929650051291	0.5142009502726689	0.5375845935162041	0.5323884370661832	0.5731980603863853	0.5674137897204544	0.07096381146209227	0.07046264853571692	0.0137781045116121	0.12649748719327647	0.013647403524233326	0.12529751465228856
4.01137767273438	0.4665578067520136	0.46252585244196825	0.5010779101050012	0.4964834738546608	0.5194226664530628	0.5145275241083511	0.537913763233531	0.5327144882095424	0.5735259815868078	0.5677386148203623	0.07091691508202293	0.07041608593761432	0.013668145536946952	0.12624406865944593	0.013538486053164434	0.12504648546637043
4.035548241134971	0.4668878498706688	0.4628527616402105	0.5014074079665635	0.4968098432221745	0.5197517041202637	0.5148534404218023	0.5382422392593185	0.5330398524116069	0.5738531516466362	0.5680626964774353	0.07087005391372782	0.07036955829556152	0.013558793788488899	0.12598864591177517	0.01343017006014513	0.12479347101492522
4.059864449369175	0.4672173102769558	0.46317909302100374	0.5017362666603862	0.49713557924032703	0.5200800727772269	0.5151786940329572	0.5385700162751511	0.533364524404863	0.5741795650779473	0.5683860292574359	0.07082322808115442	0.07032306573264141	0.013450047188809933	0.12573121857658975	0.013322453487395691	0.12453847092770332
4.08432717499025	0.4675461829970504	0.4635048416557585	0.5020644810443097	0.49746067681496053	0.5204077671935584	0.515503279760872	0.5388970889624259	0.5336884989216056	0.5745052163939842	0.568708607727268	0.07077643770911839	0.07027660837279291	0.013341903663592447	0.12547178634864053	0.013215334280324953	0.12428148490323565
4.108937300839158	0.4678744630544144	0.463830002613211	0.5023920459747694	0.49778513085053067	0.5207347821381603	0.5158271924239083	0.5392234520025431	0.534011770694131	0.574830100109365	0.5690304264551844	0.07072968292331518	0.07023018634083399	0.013234361141774897	0.12521034899268102	0.013108810387473468	0.12402251270862052
4.133695715076422	0.46820214546994887	0.46415457095957635	0.5027189563069671	0.49810893625027686	0.5210611123794113	0.5161504268399069	0.5395491000770981	0.5343343344549225	0.575154210740294	0.5693514800109952	0.07068296385033841	0.07018379976247041	0.013127417555404364	0.12494690634297001	0.013002879760486863	0.12376155417987889
4.15860331121418	0.4685292252621499	0.4644785417587013	0.5030452068950447	0.4984320879163941	0.5213867526853485	0.5164729778263739	0.5398740278680749	0.5346561849368457	0.5754775428047737	0.569671762966277	0.07063628061769342	0.07013744876431724	0.013021070839737803	0.12468145830450794	0.012897540354236625	0.12349860922370226
4.183660988148428	0.4688556974472639	0.46480191007222127	0.503370792592258	0.49875458075020784	0.5217116978238552	0.5167948402006631	0.5401982300580395	0.5349773168733375	0.5758000908228186	0.5699912698945857	0.07058963335381341	0.07009113347390417	0.012915318933258035	0.12441400485360532	0.012792790126706421	0.12323367781664274
4.208869650191461	0.46918155703944675	0.4651246709597143	0.5036957082511558	0.49907640965234634	0.5220359425628445	0.5171160087801584	0.5405217013303376	0.5352977249986042	0.5761218493166718	0.5703099953716694	0.07054302218807192	0.07004485401970335	0.012810159777581376	0.12414454603789693	0.01268862703901874	0.1229667600060651
4.2342302071045115	0.46950679905092085	0.46544681947886024	0.5040199487237549	0.4993975695229178	0.5223594816704483	0.5174364783824605	0.5408444363692915	0.5356174040478136	0.5764428128110203	0.5706279339756821	0.07049644725080115	0.06999861053113468	0.01270559131756599	0.12387308197742186	0.012585049055543251	0.12269785591159632
4.259743574130585	0.4698314184921367	0.4657683506855993	0.5043435088617197	0.4997180552616895	0.5226823099152064	0.5177562438255778	0.5411664298604012	0.535936348757296	0.5767629758332161	0.5709450802874038	0.07044990867331086	0.06995240313858535	0.012601611501253274	0.12359961286496457	0.01248205414378134	0.12242696572465661
4.285410672027485	0.4701554103719342	0.466089259634292	0.5046663835165442	0.5000378617682643	0.5230044220662564	0.5180752999281097	0.5414876764905426	0.5362545538647407	0.577082332913496	0.5712614288904552	0.07040340658789633	0.06990623197342562	0.012498218279937134	0.12332413896692174	0.012379640274406967	0.12215408970907049
4.311232427101037	0.4704787696977046	0.46640954137788065	0.5049885675397328	0.500356983942262	0.5233258128935281	0.5183936415094412	0.5418081709481724	0.5365720141093976	0.5774008785852035	0.57157697437152	0.07035694112786031	0.06986009716802438	0.012395409608117802	0.12304666062365754	0.012277805421334165	0.12187922820260155
4.337209771238533	0.47080149147555594	0.46672919096805243	0.5053100557829845	0.500675416683502	0.5236464771679352	0.5187112633899342	0.5421279079235317	0.5368887242322796	0.5777186073850143	0.5718917113205668	0.07031051242752773	0.06981399885576561	0.012293183443471634	0.12276717824950367	0.012176547561589146	0.12160238161602877
4.363343641942354	0.47112357071047656	0.4670482034554025	0.505630843098376	0.5009931548921843	0.5239664096615696	0.5190281603911171	0.5424468821088504	0.5372046789763653	0.5780355138531601	0.5722056343310704	0.07026412062226256	0.06976793717106505	0.01219153774696835	0.12248569233457829	0.012075864675459513	0.12132355043506493
4.389634982363801	0.47144500240650394	0.46736657388960073	0.5059509243385512	0.5013101934690766	0.5242856051479022	0.5193443273358862	0.542765088198556	0.5375198730868052	0.5783515925336581	0.5725187380002398	0.07021776584848145	0.06972191224938509	0.012090470482773341	0.12220220344430288	0.011975754746444522	0.12104273522056985
4.416084741337141	0.4717657815668903	0.4676842973195571	0.5062702943569046	0.5016265273156987	0.5246040584019754	0.5196597590486965	0.5430825208894808	0.5378343013111271	0.5786668379745386	0.5728310169292429	0.07017144824367526	0.06967592422725083	0.011989979618311608	0.12191671222058176	0.011876215761200015	0.12075993660836559
4.442693873413836	0.47208590319427385	0.4680013687935894	0.5065889480077748	0.50194215133451	0.5249217642006094	0.5199744503557621	0.5433991748810749	0.5381479583994468	0.5789812447280775	0.5731424657234359	0.07012516794642255	0.06962997324227202	0.011890063124255335	0.12162921938201521	0.011777245709623685	0.12047515531068598
4.469463338897009	0.47240536229084795	0.4683177833595934	0.5069068801466319	0.5022570604290992	0.5252387173225965	0.5202883960852542	0.5437150448756148	0.5384608391046748	0.5792948073510271	0.5734530789925932	0.07007892509640667	0.06958405943315181	0.011790718974484804	0.12133972572449636	0.011678842584849747	0.12018839211668819
4.49639410387609	0.47272415385853406	0.4686335360652127	0.5072240856302711	0.5025712495043744	0.5255549125489096	0.5206015910675049	0.5440301255784193	0.5387729381827306	0.5796075204048526	0.5737628513511406	0.07003271983443399	0.06953818293971004	0.011691945146194982	0.12104823212231963	0.011581004383181437	0.1198996478922254
4.523487140261684	0.47304227289915346	0.46894862195800996	0.5075405593170056	0.5028847134667531	0.5258703446629032	0.5209140301352034	0.5443444116980646	0.5390842503927545	0.5799193784559665	0.5740717774183867	0.06998655230245249	0.06949234390290047	0.011593739619785381	0.12075473952782545	0.011483729104183382	0.1196089235813389
4.550743425820648	0.47335971441460273	0.46926303608564096	0.5078562960668612	0.5031974472243576	0.5261850084505195	0.5212257081236077	0.5446578979465988	0.5393947704973217	0.5802303760759667	0.57437985181876	0.0699404226435658	0.06944654246482404	0.011496100378945329	0.12045924897294924	0.011387014750688706	0.11931622020682653
4.578163944211368	0.47367647340702973	0.4695767734960279	0.5081712907417733	0.5035094456872085	0.5264988987004974	0.521536619870744	0.5449705790397631	0.539704493262659	0.5805405078418773	0.5746870691820457	0.06989433100205472	0.06940077876874882	0.011399025410621988	0.12016176156909353	0.01129085932866225	0.11902153886948952
4.605749685019276	0.47399254487900894	0.46988982923753525	0.5084855382057839	0.5038207037674208	0.5268120102045787	0.5218467602176141	0.5452824496972096	0.5400134134588628	0.5808497683363876	0.5749934241436238	0.06984827752339255	0.0693550529591279	0.01130251270503102	0.11986227850806586	0.0111952608474013	0.11872488075054832
4.633501643792551	0.4743079238337216	0.47020219835914695	0.5087990333252412	0.5041312163794005	0.5271243377577208	0.522156124008408	0.5455935046427232	0.5403215258601182	0.5811581521480976	0.5752989113447102	0.06980226235426368	0.06930936518161933	0.011206560255644149	0.11956080106234879	0.011100217319405914	0.11842624711110261
4.6614208220780515	0.47462260527513456	0.4705138759106442	0.5091117709690005	0.5044409784400449	0.5274358761583057	0.5224647060907079	0.5459037386044454	0.5406288252449196	0.5814656538717616	0.5756035254325992	0.06975628564258318	0.06926371558310003	0.011111166059224686	0.11925733058602361	0.011005726760402013	0.11812563929261444
4.689508227457455	0.47493658420818075	0.47082485694278464	0.5094237460086256	0.5047499848689416	0.5277466202083559	0.5227725013157034	0.5462131463150983	0.540935306396293	0.581772268108534	0.5759072610609061	0.06971034753751364	0.06921810431168592	0.011016328115855956	0.11895186851573669	0.010911787189414213	0.11782305871840038
4.717764873583629	0.47524985563894234	0.47113513650748384	0.5097349533185923	0.5050582305885708	0.5280565647137501	0.5230795045384036	0.546521722512211	0.5412409641020215	0.5820779894662188	0.5762101128898147	0.06966444818948538	0.06917253151675382	0.010922044428831157	0.11864441636987522	0.010818396628673455	0.11751850689317678
4.746191780217212	0.47556241457483306	0.4714447096579963	0.510045387776494	0.5053657105245078	0.5283657044844338	0.5233857106178496	0.5468294619383475	0.5415457931548681	0.582382812559519	0.5765120755863232	0.06961858775021454	0.06912699734895346	0.010828313004751067	0.11833497575042884	0.01072555310367207	0.11721198540416822
4.774789973263409	0.47587425602478417	0.4717535714490997	0.5103550442632481	0.5056724196056287	0.5286740343346444	0.5236911144173325	0.5471363593413354	0.541849788352806	0.5826867320102884	0.5768131438244943	0.06957276637271959	0.06908150196023241	0.010735131853563118	0.1180235483435439	0.01063325464320819	0.11690349592198856
4.803560484809025	0.47618537499942976	0.4720617169372785	0.5106639176633021	0.5059783527643144	0.5289815490831261	0.523995710804611	0.5474424094744987	0.5421529444992456	0.5829897424477852	0.5771133122857055	0.06952698421134747	0.06903604550385353	0.010642498988422844	0.11771013591905444	0.010541499279273836	0.11659304020028571
4.832504353159697	0.4764957665112939	0.47236914118091083	0.5109720028648455	0.50628350493666	0.5292882435533512	0.5242994946521266	0.5477476070968881	0.5424552564032648	0.5832918385089267	0.5774125756589022	0.06948124142178441	0.06899062813441159	0.010550412425841316	0.11739474033235808	0.010450285047149066	0.11628062007702056
4.861622622877388	0.47680542557498073	0.4726758392404547	0.5112792947600189	0.5065878710626827	0.5295941125737452	0.5246024608372282	0.548051946973518	0.5427567188798421	0.583593014838548	0.5777109286408514	0.0694355381610829	0.06894525000785652	0.010458870185599878	0.11707736352400389	0.010359609985410856	0.11596623747530543
4.890916344818065	0.47711434720736284	0.47298180617863705	0.5115857882451265	0.5068914460865317	0.5298991509779063	0.524904604242392	0.548355423875599	0.5430573267500887	0.5838932660896581	0.5780083659363985	0.06938987458767529	0.06889991128151007	0.010367870290791004	0.11675800752088605	0.01026947213587448	0.1156498944031199
4.9203865761696335	0.47742252642777333	0.47328703706064296	0.5118914782208493	0.507194224956701	0.5302033536048362	0.5252059197554451	0.5486580325807788	0.5433570748414852	0.5841925869237026	0.5783048822587242	0.0693442508614003	0.06885461211408847	0.010277410767828954	0.11643667443679817	0.010179869543630815	0.11533159295450446
4.950034380490085	0.4777299582581983	0.473591526954307	0.5121963595924609	0.5074962026262408	0.5305067152991626	0.5255064022697897	0.5489597678733791	0.5436559579881172	0.5844909720108258	0.5786004723296057	0.06929866714351883	0.06880935266572122	0.01018748964638938	0.11611336647224846	0.010090800257053445	0.11501133530998686
4.979860827745887	0.4780366377234705	0.4738952709303055	0.5125004272700434	0.5077973740529736	0.5308092309113698	0.5258060466846312	0.5492606245446366	0.5439539710309134	0.5847884160301329	0.5788951308796756	0.06925312359673555	0.0687641330979706	0.010098104959489262	0.11578808591610823	0.010002262327780898	0.11468912373700846
5.009866994350591	0.4783425598514646	0.4741982640623501	0.5128036761687063	0.5080977341997102	0.5311108952980286	0.5261048479052032	0.5495605973929459	0.5442511088178869	0.5850849136699582	0.5791888526486876	0.06920762038521885	0.06871895357385308	0.01000925474344605	0.11546083514554084	0.009914253810752172	0.11436496059104684
5.040053963203681	0.47864771967329384	0.474500501427382	0.513106101208804	0.5083972780344651	0.5314117033220273	0.5264028008430017	0.5498596812241026	0.5445473662043752	0.5853804596281312	0.5794816323857792	0.06916215767462408	0.06867381425786093	0.009920937037906086	0.11513161662699645	0.00982677276417121	0.11403884831537425
5.070422823729659	0.4789521122235071	0.47480197810576885	0.513407697316159	0.5086960005306781	0.5317116498528067	0.5266999004160098	0.5501578708515494	0.5448427380532845	0.5856750486122467	0.5797734648497396	0.06911673563211182	0.06862871531598207	0.00983314988581796	0.11480043291635411	0.009739817249524663	0.11371078944226554
5.100974671917351	0.4792557325402888	0.47510268918150234	0.5137084594222818	0.508993896667433	0.5320107297665915	0.5269961415489364	0.5504551610966232	0.5451372192353341	0.5859686753399355	0.5800643448092778	0.06907135442637256	0.06858365691572119	0.009745891333439616	0.11446728665966077	0.009653385331599651	0.1133807865933818
5.131710610359471	0.4795585756656591	0.47540262974239533	0.5140083824645976	0.5092909614296788	0.5323089379466296	0.5272915191734443	0.5507515467888034	0.545430804629301	0.5862613345391372	0.5803542670432914	0.06902601422764354	0.06853863922612158	0.0096591594303721	0.11413218059406915	0.009567475078437582	0.11304884247996938
5.1626317482924104	0.47986063664567435	0.47570179488028363	0.5143074613866674	0.5095871898084546	0.5326062692834279	0.5275860282283901	0.5510470227659627	0.5457234891222715	0.586553020948376	0.5806432263411407	0.06898071520773685	0.06849366241778797	0.009572952229513376	0.1137951175477383	0.009482084561428294	0.11271495990467884
5.193739201636265	0.48016191053063134	0.4760001796912262	0.5146056911384188	0.5098825768011124	0.532902718674992	0.5278796636600604	0.5513415838746186	0.5460152676098863	0.5868437293170351	0.5809312175029205	0.06893545754005506	0.06844872666290538	0.00948726778709208	0.11345610044106991	0.009397211855214138	0.11237914176061281
5.225034093035115	0.4804623923752703	0.4762977792757082	0.5149030666763712	0.5101771174115444	0.533198281027067	0.5281724204224081	0.5516352249701871	0.5463061349965959	0.5871334544056369	0.581218235339736	0.06889024139961786	0.06840383213526591	0.009402104162679947	0.1131151322871915	0.009312855037707735	0.11204139103247712
5.256517551897525	0.4807620772389821	0.47659458873884375	0.5151995829638665	0.5104708066504097	0.533492951253381	0.5284642934772938	0.551927940917239	0.5465960861959088	0.5874221909861227	0.5815042746739806	0.06884506696308429	0.0683589790102845	0.009317459419161622	0.11277221619212696	0.009229012190161257	0.1117017107975613
5.288190714437326	0.48106096018601274	0.4768906031905821	0.5154952349712998	0.5107636395353629	0.5337867242758866	0.5287552777947279	0.5522197265897545	0.5468851161306499	0.5877099338421333	0.5817893303396131	0.06879993440877283	0.06831416746502922	0.0092333316227311	0.11242735535556392	0.00914568139711669	0.11136010422622178
5.320054723714605	0.48135903628567295	0.4771858177459134	0.515790017676352	0.5110556110912855	0.5340795950250075	0.5290453683531137	0.5525105768713832	0.5471732197332148	0.5879966777692939	0.5820733971824406	0.06875484391668579	0.0682693976782392	0.009149718842953902	0.11208055307183429	0.00906286074640228	0.11101657458186764
5.352110729676963	0.4816563006125469	0.47748022752507635	0.5160839260642233	0.5113467163505173	0.534371558439886	0.5293345601394899	0.5528004866557044	0.5474603919458254	0.5882824175754986	0.5823564700603987	0.06870979566853484	0.06822466983034593	0.00906661915268181	0.11173181272990007	0.008980548329132532	0.11067112522195544
5.384359889201005	0.48195274824670237	0.47777382765376697	0.5163769551278675	0.5116369503530879	0.5346626094686295	0.529622848149779	0.5530894508464861	0.5477466277207921	0.5885671480811981	0.5826385438438377	0.06866478984776027	0.06817998410350355	0.008984030628131023	0.11138113781436232	0.008898742239752622	0.11032375959872809
5.41680336613411	0.4822483742739033	0.4780666132633489	0.5166690998682321	0.5119263081469536	0.534952743068563	0.5299102273890336	0.5533774643579532	0.548031922020773	0.5888508641196888	0.5829196134158074	0.06861982663955864	0.06813534068160652	0.008901951348860848	0.11102853190608641	0.008817440575983326	0.1099744812594281
5.44944233133642	0.48254317378582273	0.47835857949106425	0.5169603552944915	0.5122147847882318	0.5352419542064786	0.5301966928716855	0.5536645221150466	0.5483162698190356	0.589133560537403	0.5831996736723445	0.06857490623090405	0.06809073975031531	0.008820379397729283	0.11067399868230154	0.008736641438868986	0.10962329384732072
5.482277962723094	0.4828371418802569	0.4786497214802464	0.5172507164242909	0.5125023753414393	0.535530237858889	0.5304822396217977	0.5539506190536947	0.5485996660997225	0.5894152321942018	0.5834787195227631	0.06853002881057513	0.06804618149708178	0.008739312860949866	0.11031754191752441	0.008656342932765071	0.1092702011018929
5.515311445306831	0.4831302736613403	0.47894003438053473	0.5175401782839848	0.5127890748797308	0.5358175890122817	0.5307668626733149	0.554235750121078	0.548882105858114	0.5896958739636688	0.5837567458899454	0.06848519456917648	0.0680016661111686	0.008658749828075685	0.1099591654841987	0.008576543165288442	0.10891520685922274
5.548543971240616	0.4834225642397642	0.4792295133480877	0.5178287359088803	0.5130748784851382	0.5361040026633758	0.5310505570703163	0.5545199102758996	0.5491635841008992	0.5899754807334081	0.5840337477106348	0.0684404036991643	0.06795719378368421	0.008578688391989608	0.1095988733531641	0.00849724024740528	0.10855831505324431
5.581976739860765	0.48371400873299264	0.47951815354580196	0.518116384343481	0.5133597812488149	0.5363894738193784	0.531333317867274	0.554803094488659	0.5494440958464404	0.5902540474053386	0.5843097199357308	0.06839565639487519	0.06791276470759415	0.008499126648943367	0.10923666959450884	0.00841843229340089	0.1081995297162166
5.615610957730194	0.4840046022654841	0.4798059501435272	0.5184031186417322	0.513643778271275	0.5366739974982464	0.5316151401293074	0.5550852977419222	0.5497236361250467	0.5905315688959984	0.584584657530586	0.06835095285254596	0.06786837907775872	0.008420062698482944	0.10887255837738508	0.008340117420823745	0.10783885497839663
5.649447838681973	0.4842943399689096	0.4800928983182867	0.5186889338672668	0.513926864662642	0.5369575687289414	0.5318960189324403	0.5553665150305954	0.5500021999792439	0.5908080401368418	0.584858555475303	0.06830629327034153	0.06782403709094892	0.00834149464351519	0.10850654397127357	0.008262293750544991	0.10747629506948897
5.6834886038631165	0.4845832169823768	0.4803789932544967	0.5189738250936548	0.5142090355428907	0.5372401825516985	0.5321759493638625	0.5556467413622058	0.5502797824640485	0.5910834560745457	0.5851314087650364	0.06826167784838404	0.06777973894587888	0.008263420590337134	0.10813863074717744	0.008184959406779768	0.10711185431937054
5.717734481778674	0.4848712284526523	0.4806642301441884	0.5192577874046524	0.5144902860420982	0.5375218340182868	0.532454926522191	0.5559259717571748	0.5505563786472442	0.5913578116713133	0.5854032124102941	0.06821710678877264	0.06773548484322797	0.008185838648507193	0.10776882317618686	0.008108112517017041	0.10674553715784896
5.75218670833605	0.48515836953438546	0.4809486041872294	0.5195408158944527	0.5147706113006895	0.5378025181922717	0.5327329455177302	0.5562042012490992	0.550831983609655	0.5916311019051814	0.58567396143724	0.06817258029561489	0.06769127498566799	0.008108746930962418	0.10739712583185224	0.008031751212076443	0.10637734811589894
5.786846526889619	0.4854446353903346	0.48123211059154847	0.5198229056679371	0.5150500064696898	0.5380822301492869	0.5330100014727398	0.5564814248850325	0.551106592445428	0.5919033217703283	0.5859436508880009	0.0681280985750538	0.06764710957789094	0.008032143554022042	0.10702354339066744	0.007955873626086962	0.10600729182598911
5.821715188285586	0.48573002119159425	0.4815147445733601	0.5201040518409319	0.5153284667109747	0.5383609649772998	0.5332860895216963	0.5567576377257666	0.5513802002623098	0.5921744662773865	0.5862122758209727	0.06808366183528965	0.06760298882663512	0.007956026637303104	0.10664808063162923	0.007880477896478943	0.10563537302250836
5.856793950907131	0.48601452211782165	0.48179650135739044	0.5203842495404606	0.5156059871975239	0.5386387177768807	0.5335612048115633	0.5570328348461171	0.5516528021819297	0.5924445304537511	0.5864798313111301	0.06803927028661425	0.06755891294071191	0.007880394303777294	0.10627074243740253	0.007805562164029389	0.10526159654294531
5.892084080719833	0.4862981333574675	0.48207737617710505	0.520663493905002	0.5158825631136744	0.5389154836614746	0.5338353425020593	0.557307011335208	0.5519243933400807	0.5927135093438975	0.5867463124503365	0.06799492414143367	0.06751488213103321	0.007805244679780721	0.10589153379511629	0.007731124572797121	0.10488596732760413
5.927586851317345	0.4865808501080071	0.4823573642749378	0.5209417800847487	0.516158189655379	0.5391912577576746	0.5341084977659262	0.5575801622967603	0.5521949688870078	0.5929813980096967	0.5870117143476586	0.06795062361429795	0.06747089661063962	0.007730575894974834	0.10551045979650553	0.0076571632701556425	0.10450849042059929
5.963303543967366	0.48686266757616925	0.4826364609025202	0.5212191032418646	0.5164328620304587	0.5394660352054943	0.5343806657892026	0.5578522828493795	0.5524645239876901	0.59324819153073	0.5872760321296778	0.06790636892192947	0.06742695659472984	0.0076563860823810614	0.10512752563873562	0.007583676406833106	0.10412917097094976
5.999235447657878	0.487143580978172	0.4829146613209128	0.5214954585507477	0.5167065754588664	0.5397398111586457	0.5346518417714979	0.5581233681268475	0.5527330538221312	0.5935138850046122	0.587539260940809	0.06786216028325118	0.06738306230068491	0.007582673378391469	0.1047427366252407	0.0075106621368243864	0.10374801423189695
6.035383859143656	0.48742358553995513	0.4831919608008369	0.5217708411982918	0.5169793251729424	0.5400125807848151	0.5349220209262622	0.5583934132784144	0.5530005535856477	0.5937784735473105	0.5878013959436164	0.06781799791941526	0.06733921394810315	0.007509435922689711	0.10435609816531155	0.007438118617465683	0.10336502556265259
6.071750082993084	0.4877026764974167	0.4834683546229086	0.5220452463841488	0.5172511064176789	0.5402843392659404	0.5351911984810689	0.5586624134690928	0.5532670184891604	0.5940419522934688	0.5880624323191352	0.06777388205383496	0.06729541175882295	0.007436671858350508	0.10396761577572988	0.007366044009439854	0.10298021042881089
6.108335431635222	0.4879808490966488	0.48374383807787313	0.5223186693209962	0.51752191445098	0.5405550817984944	0.5354593696778874	0.5589303638799519	0.5535324437594862	0.5943043163967314	0.5883223652671915	0.06772981291220857	0.0672516559569568	0.0073643793318058925	0.1035772950811662	0.007294436476688482	0.10259357440186534
6.145141225407182	0.4882580985941752	0.48401840646684124	0.5225911052348015	0.5177917445439287	0.5408248035937645	0.5357265297733634	0.5591972597084159	0.5537968246396338	0.5945655610300707	0.5885811900067267	0.06768579072255505	0.06720794676891734	0.007292556492816793	0.10318514181423666	0.007223294186492701	0.10220512316081454
6.182168792601758	0.4885344202571908	0.48429205510152445	0.5228625493650902	0.5180605919810485	0.5410934998781359	0.535992674039099	0.5594630961685626	0.5540601563890969	0.5948256813861151	0.5888389017761206	0.0676418157152423	0.06716428442345157	0.0072212014944978975	0.10279116181642678	0.007152615309478527	0.10181486249283012
6.2194194695153895	0.4888098093638017	0.48456477930447567	0.5231329969652165	0.5183284520605741	0.5413611658933769	0.5362577977619373	0.5597278684914223	0.5543224342841546	0.5950846726774796	0.5890954958335215	0.06759788812301559	0.06712066915166696	0.007150312493304334	0.10239536103833302	0.007082398019561786	0.10142279829302936
6.256894600496366	0.4890842612032657	0.4848365744093263	0.5234024433026316	0.5185953200947161	0.5416277968969229	0.5365218962442407	0.5599915719252804	0.5545836536181666	0.5953425301370961	0.5893509674571707	0.0675540081810314	0.0670771011870643	0.00707988764906009	0.10199774554092755	0.00701264049398187	0.10102893656546996
6.294595537993358	0.4893577710762362	0.48510743576102855	0.5236708836591578	0.5188611914099331	0.541893388162168	0.5367849648041818	0.5602542017359817	0.554843809701877	0.5955992490185508	0.5896053119457365	0.06751017612688774	0.06703358076556823	0.007009925124931371	0.10159832149545878	0.006943340913309726	0.10063328342384636
6.332523642604218	0.48963033429500386	0.4853773587160953	0.5239383133312594	0.5191260613472007	0.5421579349787493	0.5370469987760242	0.5605157532072328	0.5551028978637144	0.5958548245964156	0.5898585246186439	0.06746639220065478	0.0669901081255605	0.006940423087442582	0.10119709518440345	0.0068744974614185494	0.10023584509180239
6.370680283125076	0.48990194618374383	0.4856463386428451	0.5242047276303204	0.519389925262285	0.5424214326528427	0.5373079935104148	0.5607762216409128	0.555360913450096	0.596109252166589	0.59011060081641	0.06742265664490918	0.06694668350790826	0.006871379706468339	0.10079407300182197	0.006806108325523752	0.099836627903656
6.40906683659976	0.49017260207875957	0.4859143709216436	0.5244701218829182	0.5196527785260149	0.5426838765074491	0.53756794437467	0.5610356023573762	0.5556178518257315	0.5963625270466333	0.590361535900978	0.06737896970476152	0.06690330715599736	0.006802793155220144	0.10038926145375626	0.006738171696127004	0.09943563830451296
6.447684688369473	0.4904422973287304	0.4861814509451503	0.5247344914311005	0.519914616524558	0.5429452618826931	0.537826846753067	0.5612938906957666	0.5558737083739325	0.5966146445761153	0.5906113252560566	0.06733533162789625	0.0668599793157675	0.006734661610279247	0.09998266715935245	0.00667068576707841	0.09903288285173062
6.486535232122802	0.4907110272949615	0.4864475741185652	0.5249978316326668	0.5201754346596968	0.5432055841361142	0.5380846960471384	0.5615510820143274	0.5561284784969185	0.5968656001169517	0.5908599642874581	0.06729174266459899	0.06681670023574135	0.006666983251567338	0.09957429685084662	0.006603648735536538	0.0986283682144915
6.525619869945995	0.4909787873516308	0.4867127358598743	0.5252601378614458	0.5204352283491048	0.5434648386429655	0.5383414876759609	0.5618071716907129	0.556382157616127	0.5971153890537502	0.5911074484234394	0.06724820306779238	0.06677347016706124	0.006599756262370526	0.09916415737455964	0.0065370588019781906	0.09822210117494024
6.564940012373588	0.4912455728860406	0.48697693160009975	0.5255214055075784	0.5206939930266279	0.5437230207965105	0.5385972170764565	0.5620621551223032	0.5566347411725246	0.5973640067941581	0.5913537731150444	0.0672047130930662	0.0667302893635167	0.006532978829304703	0.09875225569091128	0.006470914170223274	0.09781408862889407
6.604497078439295	0.4915113792988697	0.4872401567835489	0.5257816299777993	0.5209517241425619	0.5439801260083217	0.5388518797036839	0.5623160277265223	0.5568862246269228	0.5976114487692097	0.5915989338364506	0.06716127299872005	0.06668715808158905	0.006466649142369718	0.09833859887579877	0.006405213047361968	0.09740433758528866
6.644292495727218	0.4917762020044254	0.4875024068680642	0.5260408066957223	0.5212084171639358	0.5442361497085845	0.5391054710311376	0.562568784941154	0.5571366034602868	0.5978577104336769	0.5918429260853114	0.06711788304578985	0.06664407658047276	0.006400765394892538	0.09792319412026984	0.006339953643857754	0.09699285516836653
6.684327700423376	0.4920400364308978	0.4877636773252769	0.5262989311021248	0.5214640675747947	0.5444910873463942	0.5393579865510506	0.5628204222246593	0.557385873174057	0.5981027872664199	0.5920857453831088	0.0670745434980836	0.06660104512211994	0.006335325783553003	0.09750604873153179	0.0062751341734692545	0.09657964861699497
6.724604137367524	0.492302878020614	0.4880239636408576	0.526555998655234	0.5217186708764822	0.5447449343900648	0.5396094217746897	0.5630709350565006	0.5576340292904636	0.5983466747707408	0.5923273872754995	0.06703125462222316	0.06655806397127297	0.006270328508404255	0.09708717013369039	0.006210752853271551	0.09616472528551867
6.76512326010531	0.4925647222302959	0.48828326131477273	0.5268120048310179	0.5219722225879283	0.5449976863274307	0.5398597722326625	0.5633203189374615	0.5578810673528467	0.5985893684747402	0.5925678473326688	0.06698801668767027	0.06651513339549743	0.006205771772819446	0.09666656586762201	0.00614680790367661	0.09574809264459816
6.805886530940724	0.49282556453131465	0.4885415658615373	0.5270669451234699	0.5222247182459344	0.5452493386661541	0.5401090334752178	0.5635685693899718	0.5581269829259764	0.5988308639316724	0.5928071211496827	0.06694482996677452	0.06647225366522094	0.006141653783566348	0.09624424359257944	0.006083297548410194	0.09532975828149404
6.846895420988873	0.49308540040995225	0.48879887281047324	0.5273208150449041	0.5224761534054618	0.5454998869340351	0.5403572010725531	0.5638156819584315	0.5583717715963747	0.5990711567203062	0.5930452043468438	0.06690169473479743	0.06642942505376781	0.00607797275074784	0.09582021108580818	0.006020220014516298	0.09490972990062119
6.888151410229076	0.49334422536765776	0.48905517770596446	0.5275736101262446	0.5227265236399221	0.5457493266793173	0.5406042706151191	0.5640616522095394	0.5586154289726399	0.5993102424452834	0.5932820925700477	0.06685861126995987	0.06638664783739524	0.006014726887791255	0.09539447624298703	0.005957573532346494	0.09448801532386142
6.92965598755826	0.4936020349213094	0.4893104761077165	0.5278253259173198	0.5229758245414654	0.5459976534710005	0.5408502377139273	0.5643064757326198	0.5588579506857719	0.599548116737483	0.5935177814911411	0.06681557985347214	0.0663439222953355	0.0059519144115061096	0.09496704707962067	0.005895356335607893	0.09406462249182823
6.971410650844719	0.49385882460347574	0.4895647635910157	0.5280759579871558	0.5232240517212746	0.546244862899153	0.5410950980008625	0.5645501481399529	0.559099332389498	0.5997847752543846	0.5937522668082835	0.06677260076957628	0.06630124870982705	0.005889533542056569	0.09453793173121028	0.005833566661295642	0.09363955946361102
7.01341690698215	0.494114589962678	0.4898180357469899	0.5283255019242742	0.5234712008098581	0.5464909505752253	0.5413388471289885	0.5647926650671081	0.5593395697606018	0.6000202136804343	0.5939855442463087	0.06672967430558427	0.06625862736615527	0.005827582502952566	0.09410713845350926	0.005772202749741773	0.09321283441769879
7.055676271944047	0.49436932656365334	0.4900702881828687	0.5285739533369876	0.5237172674573431	0.5467359121323645	0.5415814807728654	0.5650340221732741	0.559578658499253	0.6002544277274126	0.5942176095570885	0.06668680075191316	0.06621605855269236	0.005766059521050693	0.09367467562329068	0.0057112628446081	0.09278445565267646
7.098190270838397	0.49462302998762026	0.4903215165222466	0.5288213078536984	0.5239622473337723	0.5469797432257305	0.5418229946288584	0.5652742151415953	0.5598165943293372	0.6004874131348038	0.5944484585198976	0.06664398040212847	0.06617354256093291	0.0057049628265763985	0.09324055173902934	0.005650745192851581	0.09235443158704015
7.1409604379627405	0.4948756958325433	0.49057171640534697	0.5290675611231986	0.5242061361294015	0.5472224395328154	0.5420633844154557	0.565513239679507	0.560053372998792	0.6007191656701673	0.5946780869417836	0.06660121355298108	0.06613107968553725	0.005644290653096462	0.09280477542108656	0.005590648044765167	0.09192277076053301
7.183988316859528	0.4951273197134004	0.49082088348928604	0.5293127088149713	0.5244489295549957	0.5474639967537601	0.5423026458735823	0.5657510915190747	0.5602889902799376	0.6009496811295112	0.5949064906579336	0.06655850050445004	0.066088670224369	0.005584041237525206	0.09236735541234964	0.0055309696539751485	0.09148948183448624
7.227275460371831	0.4953778972624497	0.4910690134483378	0.5295567466194916	0.524690623342131	0.5477044106116769	0.5425407747669212	0.5659877664173301	0.5605234419698149	0.6011789553376662	0.5951336655320456	0.06651584155977906	0.06604631447853451	0.005524212820150254	0.09192830057921242	0.005471708277419829	0.09105457359203228
7.270823430699384	0.4956274241294995	0.49131610197420167	0.5297996702485315	0.5249312132434937	0.5479436768529713	0.5427777668822278	0.5662232601566146	0.5607567238905218	0.6014069841486627	0.5953596074567022	0.06647323702552117	0.06600401275242643	0.005464803644604999	0.09148761991153265	0.005412862175336208	0.09061805493846009
7.31463379945495	0.4958758959821761	0.49156214477626936	0.5300414754354632	0.5251706950331831	0.5481817912476643	0.5430136180296523	0.5664575685449202	0.5609888318895524	0.6016337634461087	0.5955843123537444	0.06643068721157964	0.06596176535376197	0.005405811957853501	0.0910453225229162	0.005354429611323042	0.09017993490273568
7.358708147721062	0.4961233085061956	0.49180713758189276	0.5302821579355655	0.5254090645070136	0.5484187495897165	0.5432483240430633	0.5666906874162324	0.5612197618401362	0.6018592891435707	0.5958077761746469	0.06638819243124865	0.0659195725936264	0.005347236010246448	0.09060141765239393	0.0052964088522724495	0.08974022263680581
7.403048066107065	0.4963696574056361	0.4920510761366544	0.530521713526332	0.5256463174828203	0.5486545476973576	0.543481880780366	0.5669226126308776	0.561449509641582	0.6020835571849554	0.5960299949008974	0.06634575300125758	0.06587743478651616	0.005289074055478515	0.09015591466391015	0.0052387981684116625	0.08929892741701906
7.447655154806527	0.49661493840320814	0.4922939562046372	0.5307601380077773	0.5258824498007642	0.5488891814134091	0.5437142841238323	0.5671533400758659	0.5616780712196192	0.602306563544892	0.5962509645443753	0.06630336924181092	0.06583535225037884	0.005231324350583932	0.08970882304696204	0.00518159583328881	0.08885605864421109
7.49253102365499	0.4968591472405307	0.49253577356869604	0.5309974272027491	0.5261174573236383	0.549122646605617	0.5439455299804209	0.5673828656652441	0.5619054425267425	0.6025283042291197	0.5964706811477337	0.0662610414766361	0.06579332530665762	0.005173985155976446	0.08926015241773655	0.005124800123760487	0.08841162584391782
7.537677292188054	0.49710227967840337	0.4927765240307294	0.5312335769572363	0.5263513359371765	0.5493549391669797	0.544175614282108	0.5676111853404404	0.562131619542559	0.6027487752748726	0.5966891407847811	0.06621877003302404	0.06575135428033614	0.005117054735398696	0.08880991251878356	0.005068409320029943	0.08796563866800966
7.583095589699846	0.4973443314970837	0.49301620341195396	0.5314685831406835	0.5265840815503628	0.5495860550160796	0.5444045329862154	0.5678382950706196	0.5623565982741362	0.6029679727512711	0.5969063395608688	0.06617655524187564	0.06570943949998141	0.0050605313559675125	0.08835811322023801	0.005012421705608894	0.08751810689382467
7.628787555301809	0.49758529849656186	0.4932548075531771	0.5317024416463022	0.5268156900957407	0.5498159900974173	0.5446322820757373	0.5680641908530327	0.5625803747563494	0.6031858927597106	0.597122273613275	0.06613439743774618	0.0656675812977887	0.0050044132881392756	0.08790476451980567	0.004956835567316631	0.0870690404253196
7.674754837981857	0.49782517649683955	0.49349233231507267	0.5319351483913864	0.5270461575297253	0.550044740381743	0.5448588575596741	0.5682888687133724	0.5628029450522333	0.6034025314342542	0.5973369391115937	0.06609229695889036	0.06562578000962724	0.004948698805725016	0.08744987654350211	0.004901649195337754	0.08661844929414997
7.720999096663877	0.4980639613382061	0.49372877357845735	0.5321666993176271	0.5272754798329163	0.5502723018663948	0.545084255473365	0.5685123247061274	0.5630243052533342	0.6036178849420274	0.5975503322581259	0.06605025414730951	0.06558403597508557	0.004893386185917947	0.08699345954657645	0.004846860883135129	0.08616634365878895
7.767522000267617	0.49830164888151934	0.4939641272445659	0.5323970903914301	0.5275036530104111	0.5504986705756343	0.5453084718788173	0.5687345549149405	0.563244451480063	0.6038319494836137	0.5977624492882699	0.06600826934879564	0.06554234953751908	0.004838473709230406	0.0865355239130281	0.004792468927513838	0.08571273380621847
7.814325227768903	0.49853823500848476	0.4941983892353315	0.5326263176042333	0.5277306730921212	0.5507238425609834	0.5455315028650471	0.5689555554529673	0.5634633798820496	0.6040447212934522	0.5979732864709156	0.0659663429129839	0.06550072104409334	0.00478395965954892	0.08607608015691426	0.004738471628620289	0.08525763015218502
7.861410468260233	0.4987737156219364	0.4944315554936613	0.5328543769728253	0.5279565361330865	0.5509478139015657	0.5457533445484111	0.5691753224632343	0.5636810866385007	0.6042561966402378	0.5981828401088396	0.06592447519339503	0.06545915084583652	0.004729842324125322	0.08561513892280459	0.004684867289900474	0.08480104324122806
7.908779421011744	0.49900808664611795	0.4946636219837182	0.5330812645396664	0.5281812382137935	0.5511705807044464	0.5459739930729468	0.5693938521190021	0.5638975679585558	0.6044663718273205	0.5983911065391015	0.06588266654748669	0.06541763929768418	0.00467611999354034	0.0851527109855823	0.004631654218115067	0.08434298374719162
7.956433795532517	0.4992413440269664	0.4948945846911993	0.5333069763732085	0.528404775440494	0.551392139104972	0.5461934446107064	0.5696111406241259	0.5641128200816478	0.6046752431931096	0.5985980821334433	0.06584091733670142	0.06537618675852887	0.004622790961762213	0.0846888072519647	0.0045788307233864955	0.08388346247468803
8.004375311632296	0.49947348373239436	0.4951244396236188	0.5335315085682197	0.5286271439455246	0.5516124852671189	0.5464116953621059	0.569827184213422	0.5643268392778626	0.6048828071114786	0.5988037632986895	0.06579922792651455	0.06533479359126815	0.00456985352609518	0.08422343876019056	0.004526395119146542	0.08342249035864313
8.052605699483543	0.4997045017525743	0.49535318281058827	0.5337548572461059	0.5288483398876261	0.551831615383831	0.5466287415562557	0.570041979153032	0.5645396218483015	0.6050890599921699	0.5990081464771491	0.06575759868648748	0.06529346016285581	0.004517305987194575	0.08375661668046064	0.0044743457221265714	0.08296007846443842
8.101126699683881	0.49993439410022483	0.49558081030410045	0.5339770185552362	0.5290683594522672	0.5520495256773705	0.5468445794513107	0.5702555217407909	0.5647511641254446	0.6052939982812051	0.5992112281470192	0.06571602999031763	0.0652521868443509	0.004465146649108576	0.08328835231655773	0.004422680852417926	0.08249623798964478
8.149940063318896	0.5001631568108944	0.49580731817881196	0.534197988671268	0.5292871988519656	0.552266212399664	0.5470592053348101	0.5704678083065937	0.5649614624735161	0.6054976184612926	0.5994130048227909	0.06567452221588739	0.06521097401097047	0.004413373819207145	0.08281865710468139	0.004371398833425744	0.08203098026359612
8.199047552025359	0.5003907859432496	0.4960327025323291	0.5344177637974755	0.5295048543266135	0.5524816718326481	0.547272615524025	0.5706788352127667	0.5651705132888496	0.60569991705224	0.5996134730556567	0.06563307574531639	0.06516982204213789	0.004361985808237101	0.08234754261526689	0.004320497991887606	0.08156431674821363
8.248450938054788	0.500617277579362	0.4962569594854911	0.5346363401650758	0.5297213221438005	0.5526959002886231	0.5474848063663027	0.5708885988544398	0.5653783130002563	0.6059008906113693	0.5998126294339186	0.06559169096501839	0.06512873132153911	0.004310980930303465	0.0818750205526868	0.004269976657861108	0.08109625903811946
8.298152004337403	0.5008426278249957	0.49648008518265624	0.5348537140335581	0.5299365985991413	0.5529088941105992	0.5476957742394146	0.5710970956599155	0.5655848580693936	0.6061005357339274	0.6000104705833982	0.06555036826574834	0.06508770223717182	0.004260357502854362	0.08140110275591894	0.0042198331647274046	0.08062681886138989
8.348152544546481	0.5010668328098973	0.49670207579199105	0.5350698816910155	0.5301506800166037	0.5531206496726522	0.5479055155519054	0.5713043220910472	0.5657901449911367	0.6062988490535067	0.6002069931678521	0.06550910804265926	0.06504673518139951	0.004210113846722763	0.08092580119941317	0.004170065849208093	0.08015600808018064
8.398454363163072	0.5012898886880848	0.49692292750575373	0.5352848394544739	0.5303635627488332	0.5533311633802744	0.5481140267434423	0.571510274643612	0.5659941702939492	0.6064958272424628	0.6004021938893819	0.06546791069535758	0.06500583055100992	0.004160248286089185	0.08044912799299198	0.004120673051342116	0.07968383869065576
8.449059275541144	0.5015117916381379	0.4971426365405848	0.5354985836702252	0.5305752431774857	0.553540431670731	0.5483213042851662	0.5717149498476884	0.5661969305402554	0.6066914670123326	0.6005960694888522	0.06542677662795601	0.06496498874726175	0.004110759148505672	0.0799710953827315	0.004071653114502638	0.0792103228239398
8.49996910797308	0.5017325378634895	0.49736119913779553	0.5357111107141612	0.5307857177135564	0.5537484510134136	0.5485273446800444	0.5719183442680346	0.5663984223268176	0.6068857651142585	0.6007886167463079	0.06538570624912914	0.0649242101759467	0.004061644764868255	0.07949171575089053	0.004023004385400597	0.07873547274657255
8.551185697755594	0.5019521235927176	0.49757861156365707	0.5359224169921059	0.5309949827977114	0.553955217910198	0.5487321444632239	0.5721204545044671	0.5665986422851095	0.607078718339411	0.6009798324813934	0.06534469997217242	0.06488349524744169	0.004012903469440943	0.07901100161691943	0.003974725214071384	0.07825930086065114
8.602710893256043	0.5021705450798367	0.49779487010969037	0.536132498940153	0.5312030349006189	0.5541607288958021	0.5489357002023862	0.5723212771922443	0.5667975870816938	0.6072703235194136	0.6011697135537715	0.0653037582150572	0.06484284437676686	0.0039645335998681475	0.07852896563785805	0.003926813953883723	0.07778181970437004
8.654546553979111	0.502387798604593	0.4980099710929582	0.5363413530250003	0.5314098705232837	0.5543649805381458	0.5491380084981026	0.5725208090024454	0.5669952534186026	0.6074605775267706	0.6013582568635489	0.06526288140048846	0.06480225798364461	0.00391653349713561	0.07804562060840681	0.0038792689615299025	0.07730304195263216
8.706694550633951	0.5026038804727556	0.4982239108563549	0.5365489757442881	0.531615486197381	0.5545679694387096	0.5493390659841915	0.5727190466423562	0.5671916380337149	0.6076494772752952	0.6015454593516979	0.06522206995596345	0.0647617364925539	0.003868901505620137	0.07756097946200669	0.0038320885970470897	0.07682298041733304
8.759156765201672	0.502818787016414	0.4984366857689007	0.5367553636269378	0.5318198784855915	0.5547696922328995	0.5495388693280765	0.5729159868558549	0.5673867377011398	0.6078370197205403	0.6017313180004842	0.0651813243138315	0.06472128033279248	0.003821635973046078	0.07707505527061187	0.0037852712237933517	0.07634164804775878
8.811935091003267	0.50303251459427	0.4986482922260321	0.5369605132334885	0.5320230439819378	0.5549701455904057	0.5497374152311455	0.5731116264237962	0.5675805492315973	0.6080232018602298	0.6019158298338919	0.06514064491135522	0.06468088993853331	0.003774735250495098	0.07658786124513028	0.003738815208476076	0.07585905793142445
8.865031432767935	0.5032450595919359	0.4988587266498977	0.5371644211564407	0.5322249793121221	0.5551693262155681	0.5499347004291121	0.5733059621643998	0.5677730694728046	0.6082080207346937	0.6020989919180559	0.0651000321907655	0.064640565748887	0.0037281976924310456	0.07609941073656046	0.003692718921134208	0.07537522329403146
8.918447706701835	0.5034564184222299	0.4990679854896504	0.5373670840205956	0.5324256811338619	0.5553672308477423	0.550130721692376	0.573498990933641	0.5679642953098583	0.6083914734273025	0.6022808013616904	0.06505948659932938	0.06460030820796255	0.003682021656695511	0.07560971723610521	0.0036469807351373618	0.07489015750012129
8.972185840557227	0.5036665875254727	0.4992760652217436	0.5375684984833973	0.5326251461372334	0.5555638562616652	0.5503254758263864	0.5736907096256401	0.5681542236656245	0.6085735570649052	0.6024612553165231	0.0650190085894097	0.06456011776492715	0.0036362055044820707	0.07511879437529956	0.0036015990271893727	0.0744038740533739
9.02624777370205	0.5038755633697858	0.49948296235022466	0.5377686612352757	0.532823371045007	0.5557591992678211	0.550518959672005	0.5738811151730524	0.5683428515011241	0.6087542688182673	0.6026403509777274	0.06497859861852523	0.06451999487407176	0.0035907476003584904	0.07462665592669282	0.003556572177345174	0.07391638659727562
9.080635457189915	0.5040833424513893	0.49968867340703155	0.5379675689999911	0.5330203526129906	0.555953256712812	0.5507111701058728	0.5740702045474647	0.5685301758159215	0.6089336059025121	0.6028180855843608	0.06493825714941913	0.06447993999486912	0.0035456463122685022	0.07413331580431759	0.00351189856899925	0.0734277089155313
9.135350853830497	0.5042899212949002	0.49989319495229045	0.5381652185349792	0.5332160876303722	0.5561460254797255	0.5509021040407742	0.5742579747597872	0.5687161936485188	0.6091115655775637	0.6029944564198013	0.06489798465011917	0.06443995359204342	0.003500900011528252	0.07363878806398816	0.0034675765888696475	0.07293785493192217
9.190395938260405	0.5044952964536321	0.5000965235746098	0.5383616066316959	0.5334105729200594	0.5563375024885063	0.5510917584260043	0.5744444228606502	0.5689009020767433	0.6092881451485893	0.6031694608121865	0.06485778159400611	0.06440003613563229	0.0034565070728191927	0.07314308690384053	0.0034236046270210707	0.07244683871142854
9.245772697014415	0.5046994645098938	0.50029865589138	0.5385567301159642	0.5336038053390271	0.5565276846963277	0.5512801302477385	0.5746295459407995	0.5690842982181425	0.6094633419664456	0.6033430961348548	0.06481764845987611	0.06436018810104943	0.003412465874206738	0.07264622666454557	0.003379981076886196	0.07195467446062764
9.301483128597186	0.5049024220752915	0.5004995885490708	0.5387505858483231	0.5337957817786584	0.556716569097964	0.5514672165294013	0.5748133411314973	0.5692663792303801	0.6096371534281273	0.6035153598067895	0.06477758573201058	0.06432040996915844	0.003368774797128715	0.0721482218302043	0.0033367043352034997	0.07146137652733842
9.357529243555355	0.5051041657910272	0.5006993182235284	0.5389431707243746	0.5339864991650923	0.5569041527261658	0.5516530143320348	0.5749958056049198	0.5694471423116275	0.6098095769772146	0.60368624929306	0.06473759390024263	0.06428070222633055	0.003325432226400693	0.07164908702806372	0.00329377280207499	0.07096695940175834
9.413913064550128	0.5053046923282012	0.500897841620276	0.5391344816751331	0.5341759544595686	0.5570904326520323	0.5518375207546732	0.5751769365745585	0.5696265847009645	0.6099806101043247	0.6038557621052708	0.06469767346002524	0.06424106536452058	0.0032824365502106545	0.0711488370294262	0.0032511848809644306	0.07047143771698927
9.47063662643026	0.505503998388114	0.5010951554748121	0.5393245156673766	0.5343641446587758	0.5572754059853906	0.5520207329347138	0.575356731295623	0.569804703678776	0.6101502503475651	0.6040238958020078	0.06465782491250124	0.06420149988133086	0.003239786160140312	0.0706474867500475	0.0032089389786511546	0.06997482624851159
9.527701976305488	0.5057020807025665	0.5012912565529105	0.5395132697039964	0.534551066795198	0.5574590698751699	0.5522026480482888	0.5755351870654428	0.569981496567151	0.6103184952929847	0.6041906479892878	0.06461804876457157	0.0641620062800834	0.003197479451139351	0.07014505125025039	0.0031670335052842447	0.06947713991554849
9.585111173620431	0.505898936034165	0.5014861416509201	0.5397007408243503	0.5347367179374654	0.5576414215097818	0.5523832633106438	0.5757123012238736	0.5701569607302838	0.6104853425750343	0.6043560163210094	0.0645783455289676	0.06412258506988676	0.0031555148215476336	0.0696415457356494	0.003125466874367433	0.06897839378119386
9.642866290228868	0.5060945611766221	0.5016798075960662	0.5398869261046136	0.5349210951907019	0.557822458117498	0.5525625759765102	0.5758880711537029	0.5703310935748762	0.6106507898770205	0.6045199984994067	0.06453871572432474	0.06408323676571187	0.0031138906730827642	0.06913698555709402	0.003084237502735121	0.06847860305227016
9.700969410468568	0.5062889529550607	0.5018722512467506	0.5400718226581342	0.5351041956968754	0.5580021769668307	0.5527405833404822	0.5760624942810559	0.5705038925505405	0.6108148349315657	0.6046825922755019	0.06449915987525094	0.06404396188846376	0.00307260541084986	0.06863138621157816	0.003043343810590571	0.06797778308042268
9.75942263123647	0.5064821082263171	0.5020634694928535	0.5402554276357858	0.535286016635151	0.5581805753669146	0.5529172827373957	0.5762355680758058	0.5706753551502024	0.6109774755210705	0.6048437954495626	0.06445967851240392	0.06400476096504902	0.0030316574433424393	0.06812476334241069	0.0030027842214881417	0.06747594936221901
9.818228062064373	0.5066740238792463	0.5022534592560348	0.5404377382263227	0.5354665552222405	0.5583576506678882	0.553092671542706	0.5764072900519814	0.570845478910509	0.6111387094781743	0.6050036058715594	0.06442027217256396	0.06396563452845665	0.0029910451824397555	0.06761713273937175	0.0029625571623448366	0.06697311753966062
9.877387825195074	0.5068646968350249	0.5024422174900363	0.5406187516567371	0.535645808712757	0.5585334002612772	0.5532667471728686	0.5765776577681804	0.5710142614122343	0.6112985346862208	0.6051620214416245	0.06438094139870952	0.06392658311782906	0.0029507670434094635	0.06710851033949439	0.0029226610634198735	0.06646930340001234
9.936904055658934	0.5070541240474563	0.5026297411809841	0.5407984651926137	0.5358237743995669	0.558707821580379	0.5534395070857164	0.5767466688279786	0.5711817002806872	0.6114569490797235	0.6053190401105136	0.06434168674009386	0.06388760727853872	0.002910821444928935	0.0665989122273345	0.002883094358348437	0.06596452287703869
9.996778901350961	0.5072423025032757	0.5028160273476916	0.5409768761384883	0.5360004496141441	0.5588809121006485	0.5536109487808468	0.5769143208803464	0.5713477931861215	0.6116139506448337	0.6054746598800681	0.06430250875232282	0.06384870756226696	0.002871206809039961	0.06608835463509877	0.0028438554841168084	0.06545879205079075
10.05701452310831	0.5074292292224551	0.5030010730419606	0.5411539818382054	0.5361758317269257	0.5590526693400822	0.5537810697999984	0.5770806116200607	0.5715125378441452	0.6117695374198099	0.6056288788036793	0.06426340799743235	0.0638098845270778	0.0028319215611984916	0.06557685394318469	0.0028049428810756893	0.06495212714791876
10.117613094788254	0.5076149012585093	0.5031848753488872	0.5413297796752768	0.536349918147667	0.5592230908596076	0.5539498677274387	0.577245538788122	0.5716759320161332	0.6119237074954881	0.6057816949867553	0.06422438504396769	0.06377113873749994	0.0027929641302515407	0.06506442668062107	0.002766354992941089	0.0644445445425248
10.178576803346665	0.5077993156988005	0.5033674313871631	0.5415042670732417	0.5365227063257982	0.5593921742634695	0.5541173401903461	0.5774091001721714	0.5718379735096397	0.6120764590157552	0.6059331065871872	0.06418544046706445	0.06373247076460421	0.002754332948452287	0.06455108952550859	0.002728090266803207	0.06393606075626224
10.239907848916916	0.5079824696648462	0.503548738309381	0.5416774414960259	0.5366941937507806	0.5595599171996214	0.5542834848591979	0.5775712936069077	0.571998660178813	0.6122277901780238	0.6060831118158206	0.06414657484852829	0.06369388118608756	0.002716026451439646	0.0640368593047782	0.0026901471531148857	0.0634266924585063
10.301608444889292	0.5081643603126227	0.5037287933023358	0.541849300448303	0.5368643779524651	0.5597263173601106	0.5544482994481528	0.577732116974508	0.5721579899248088	0.6123776992337067	0.6062317089369239	0.06410778877691946	0.06365537058634997	0.0026780430782560316	0.06352175299529961	0.0026525241056853943	0.06291645646668087
10.363680817990868	0.508344984832874	0.5039075935873317	0.5420198414758561	0.5370332565014493	0.5598913724814755	0.5546117817154412	0.5778915682050478	0.5723159606962077	0.6125261844886968	0.606378896268663	0.06406908284763496	0.06361693955658011	0.002640381271379333	0.06300578772427912	0.0026152195817221724	0.062405369747295936
10.426127208365882	0.5085243404514174	0.5040851364204854	0.5421890621659404	0.5372008270094387	0.5600550803451331	0.5547739294637528	0.5780496452769224	0.5724725704894351	0.6126732443038452	0.6065246721835761	0.06403045766299079	0.06357858869484051	0.002603039476654523	0.06248898076871967	0.0025782320417828686	0.061893449415322266
10.488949869656532	0.5087024244294488	0.5042614190930289	0.5423569601476443	0.5373670871296036	0.5602174387777724	0.5549347405406234	0.5782063462172705	0.572627817349175	0.6128188770954422	0.6066690351090471	0.06399191383231279	0.06354031860614827	0.002566016143348726	0.06197134955637296	0.0025415599498153085	0.061380712735228826
10.552151069084381	0.5088792340638519	0.5044364389316165	0.5425235330922547	0.5375320345569413	0.5603784456517487	0.5550942128388285	0.5783616691023971	0.5727816993687944	0.6129630813357015	0.6068119835277864	0.06395345197201657	0.06350212990256454	0.0025293097241450013	0.06145291166627942	0.002505201773153942	0.06086717712139489
10.615733087532126	0.5090547666875038	0.5046101932986279	0.5426887787136202	0.537695667028636	0.5605380988854777	0.5552523442967717	0.5785156120582003	0.5729342146907614	0.6131058555532442	0.6069535159783079	0.06391507270569997	0.06346402320327907	0.002492918675139677	0.060933684828796686	0.0024691559824887577	0.060352860137513176
10.679698219625935	0.5092290196695817	0.5047826795924735	0.5428526947685158	0.5378579823244207	0.5606963964438313	0.5554091328988756	0.5786681732605958	0.5730853615070688	0.613247198333583	0.6070936310554117	0.0638767766642279	0.06342599913469911	0.0024568414558334695	0.060413686925770094	0.0024334210519070254	0.05983777949789726
10.744048773818252	0.5094019904158709	0.5049538952478988	0.5430152790570083	0.5380189782669391	0.5608533363385326	0.5555645766759768	0.5788193509359465	0.5732351380596575	0.6133871083196146	0.607232327410666	0.06383856448582621	0.0633880583305397	0.0024210765291634573	0.05989293599151324	0.002397995458880864	0.05932195306752419
10.808787072471103	0.5095736763690712	0.5051238377362897	0.5431765294228214	0.5381786527221074	0.5610089166285561	0.5557186737057168	0.5789691433614901	0.57338354264084	0.6135255842121053	0.6073696037528914	0.06380043681617098	0.06335020143191285	0.002385622361462225	0.05937145021225376	0.002362877684269904	0.05880539886234715
10.87391545193992	0.5097440750091048	0.5052925045659773	0.5433364437537034	0.538337003599479	0.5611631354205202	0.5558714221129392	0.579117548865768	0.5735305735937267	0.613662624770184	0.6075054588486477	0.06376239430847733	0.0633124290874181	0.00235047742249872	0.058849247927071247	0.0023280662123266183	0.058288135049537004
10.93943626265785	0.5099131838534229	0.5054598932825434	0.5434950199817932	0.5384940288526081	0.5613159908690925	0.5560228200700815	0.579264565829059	0.5736762293126535	0.613798228811836	0.6076398915227218	0.06372443762359853	0.06327474195323674	0.0023156401854640407	0.05832634762812461	0.0022935595306838863	0.0577701799476813
11.00535186922059	0.5100810004573127	0.5056260014691241	0.5436522560839883	0.5386497264794117	0.561467481177383	0.5561728657975733	0.5794101926838084	0.5738205082436064	0.6139323952143962	0.607772900658616	0.06368656743011493	0.06323714069322403	0.0022811091269741013	0.05780276796096473	0.0022593561303700938	0.05725155202735266
11.071664650471687	0.5102475224142049	0.505790826746715	0.5438081500823112	0.5388040945225366	0.5616176045973512	0.5563215575642311	0.579554427915063	0.5739634088846545	0.614065122915047	0.6079044851990397	0.0636487844044345	0.06319962597900668	0.0022468827270856195	0.05727852772477604	0.002225454505826896	0.056732269911478284
11.138376999588447	0.5104127473559811	0.5059543667744782	0.5439627000442815	0.5389571310697249	0.5617663594302015	0.5564688936876588	0.5796972700609051	0.5741049297863772	0.6141964109113156	0.6080346441464038	0.06361108923088438	0.06316219849007491	0.00221295946926503	0.056753645872404945	0.0021918531548834608	0.05621235237551048
11.205491324168262	0.5105766729532802	0.5061166192500438	0.5441159040832803	0.5391088342541782	0.5619137440267885	0.5566148725346426	0.5798387177128878	0.574245069552297	0.6143262582615752	0.6081633765633132	0.06357348260181452	0.06312485891388397	0.0021793378404222352	0.056228141511269314	0.0021585505787564685	0.05569181834728454
11.273010046315514	0.5107392969158053	0.5062775819098164	0.5442677603589235	0.5392592022549244	0.5620597567880188	0.5567594925215517	0.579978769516472	0.5743838268393109	0.6144546640855445	0.6082906815730637	0.0635359652176928	0.06308760794595134	0.0021460163309132696	0.055702033903216375	0.0021255452820971854	0.05517068690835458
11.340935602728974	0.5109006169926309	0.5064372525292802	0.5444182670774298	0.539408233297186	0.5622043961652552	0.5569027521147393	0.580117424171463	0.5745212003581233	0.614581627564794	0.6084165583601406	0.06349853778720664	0.06305044628995277	0.0021129934345287538	0.055175342465219046	0.002092835772939061	0.054648977293282996
11.409270444789758	0.5110606309725092	0.5065956289233019	0.5445674224919917	0.539555925652744	0.5623476606607214	0.5570446498309402	0.5802546804324512	0.5746571888736823	0.6147071479432485	0.6085410061707183	0.06346120102736674	0.06301337465783281	0.0020802676484965588	0.05464808676907751	0.002060420562738585	0.05412670889052151
11.478017038649782	0.5112193366841767	0.5067527089464363	0.5447152249031464	0.5397022776403094	0.5624895488279056	0.5571851842376763	0.58039053710925	0.5747917912056134	0.6148312245276961	0.6086640243131607	0.06342395566360746	0.06297639376989607	0.0020478374734897997	0.05412028654214396	0.0020282981663610755	0.05360390124251069
11.547177865320764	0.5113767319966604	0.5069084904932292	0.5448616726591461	0.539847287625888	0.5626300592719684	0.5573243539536543	0.5805249930673386	0.5749250062286567	0.6149538566882954	0.608785612158526	0.06338680242989528	0.06293950435491956	0.0020157014136392704	0.0535919616677063	0.001996467102081123	0.05308057404589306
11.616755420763786	0.5115328148195846	0.5070629714985229	0.5450067641563325	0.5399909540231513	0.5627691906501487	0.557462157649173	0.580658047228303	0.5750568328731057	0.6150750438590871	0.6089057691410703	0.0633497420688289	0.0629027071502535	0.0019838579765210085	0.05306313218497394	0.001964925891607461	0.05255674715215264
11.686752215979308	0.5116875831034746	0.5072161499377578	0.5451504978395049	0.5401332752938033	0.5629069416721713	0.5575985940465236	0.5807896985702784	0.5751872701252434	0.6151947855385044	0.6090244947587545	0.06331277533175152	0.0628660029019287	0.001952305673150967	0.05253381828917725	0.001933673060046548	0.05203244056710332
11.75717077709787	0.5118410348400648	0.5073680238272776	0.5452928722022959	0.5402742499479518	0.5630433111006533	0.5577336619203949	0.5809199461283955	0.5753163170277854	0.615313081289889	0.6091417885737532	0.06327590297885737	0.06282939236476484	0.0019210430180240934	0.052004040332661816	0.0019027071359509762	0.05150767445229576
11.82801364547121	0.5119931680626028	0.5075185912246322	0.5454338857875428	0.540413876544476	0.5631782977515176	0.5578673600982806	0.5810487889952254	0.5754439726803182	0.615429930742006	0.6092576502129646	0.06323912577930405	0.06279287630247961	0.0018900685290881292	0.05147381882443369	0.0018720266512852746	0.05098246912423576
11.899283377763982	0.5121439808461538	0.5076678502288786	0.5455735371876614	0.5405521536913984	0.5633119004943972	0.5579996874608808	0.5811762263212231	0.575570236239743	0.6155453335895602	0.6093720793685211	0.06320244451131704	0.06275645548779914	0.0018593807277409446	0.05094317443035834	0.0018416301414472258	0.05045684505522274
11.970982546046038	0.5122934713079066	0.5078157989808867	0.5457118250450191	0.540689080046253	0.5634441182530489	0.5581306429425132	0.5813022573151801	0.5756951069207179	0.6156592895937177	0.6094850757983056	0.063165859962313	0.06272013070257179	0.001828978138858961	0.05041212797408434	0.00181151614527586	0.04993082287369077
12.043113737885237	0.5124416376074766	0.5079624356636384	0.5458487480523093	0.5408246543164588	0.563574950005763	0.5582602255315167	0.5814268812446683	0.5758185839961014	0.6157717985826244	0.6095966393264638	0.06312937292900477	0.06268390273787662	0.0017988592907891565	0.04988070043685866	0.0017816832050390197	0.049404423364066474
12.115679556440844	0.5125884779472111	0.5081077585025319	0.545984304952925	0.5409588752596878	0.5637043947857762	0.5583884342706616	0.5815500974364929	0.5759406667973991	0.6158828604519311	0.6097067698439239	0.0630929842175239	0.06264777239414482	0.001769022715345514	0.04934891295789612	0.0017521298664431306	0.04887766746729483
12.188682620557461	0.512733990572491	0.5082517657656804	0.546118494541334	0.5410917416842381	0.5638324516816827	0.5585152682575564	0.5816719052771402	0.5760613547152083	0.6159924751653171	0.6098154673089144	0.06305669464353257	0.062611740481272	0.0017394669478112412	0.04881678683433677	0.0017228546786367538	0.04835057628099548
12.26212556485955	0.5128781737720353	0.5083944557642164	0.5462513156634524	0.5412232524494052	0.5639591198378474	0.5586407266450584	0.5817923042132322	0.5761806471996671	0.6161006427550159	0.6099227317474852	0.06302050503234838	0.0625758078187391	0.001710190526959643	0.04828434352209854	0.0016938561942216879	0.047823171059931724
12.336011039846525	0.5130210258782034	0.508535826852589	0.5463827672170225	0.5413534064658531	0.5640843984548212	0.5587648086416828	0.5819112937519777	0.5762985437609003	0.6162073633223457	0.6100285632540291	0.06298441621905762	0.06253997523572816	0.0016811919950381338	0.04775160463564987	0.001665132969241867	0.04729547321593941
12.41034171198835	0.5131625452672964	0.5086758774288662	0.5465128481519835	0.5414822026959875	0.5642082867897523	0.5588875135120135	0.5820288734616257	0.5764150439694713	0.6163126370382369	0.6101329619918079	0.06294842904864478	0.06250424357124762	0.001652469897781561	0.04721859194835076	0.0016366835631904664	0.04676750431812593
12.485120263821853	0.51330273035986	0.5088146059350335	0.5466415574708526	0.5416096401543262	0.564330784156805	0.5590088405771132	0.5821450429719227	0.5765301474568301	0.6164164641437667	0.610235928193477	0.06291254437611021	0.06246861367425314	0.00162402278441931	0.046685327392992804	0.0016085065390241127	0.04623928609368022
12.560349394047481	0.5134415796209845	0.508952010857293	0.5467688942290952	0.5417357179078747	0.5644518899275724	0.5591287892149376	0.5822598019745655	0.5766438539157664	0.6165188449506906	0.610337462161615	0.06287676306659946	0.062433086403770495	0.0015958492076695308	0.046151833061699676	0.0015806004631588877	0.045710840427645394
12.63603181762671	0.5135790915606063	0.5090880907263623	0.5468948575355066	0.5418604350764958	0.5645716035314952	0.5592473588607452	0.5823731502236619	0.5767561631008618	0.6166197798419806	0.610437564269252	0.06284108599552703	0.06239766262902475	0.00156794772373825	0.0456181312060977	0.001552963905464555	0.045182189363075054
12.712170265880024	0.5137152647338059	0.5092228441177724	0.547019446552582	0.5419837908332849	0.5646899244562746	0.5593645490075118	0.5824850875361844	0.5768670748289431	0.6167192692723593	0.6105362349604021	0.06280551404870814	0.06236234322956666	0.0015403168923380228	0.04508424423782742	0.0015255954392907611	0.04465335510167279
12.78876748658549	0.5138500977411102	0.5093562696521637	0.5471426604968987	0.5421057844049415	0.5648068522482951	0.5594803592063441	0.5825956137924342	0.576976588979535	0.6168173137688439	0.6106334747505967	0.06277004812248621	0.06232712909539802	0.001512955276693262	0.04455019472901256	0.0014984936414466077	0.0441243600037069
12.865826244077915	0.5139835892287885	0.5094883659955859	0.5472644986394892	0.5422264150721439	0.5649223865130389	0.5595947890668933	0.5827047289364963	0.5770847054953205	0.6169139139312835	0.6107292842274216	0.06273468912386437	0.06229202112711195	0.001485861443513592	0.044016005411535275	0.0014716570922117533	0.04359522658808146
12.943349319348618	0.514115737889151	0.509619131859789	0.5473849603062179	0.542345682169921	0.5650365269155048	0.5597078382577694	0.5828124329767046	0.5771914243825915	0.6170090704329045	0.6108236640510502	0.06269943797064387	0.06225702023601572	0.001459033963029821	0.04348169917810196	0.0014450843753572862	0.043065977533245814
13.0213395101458	0.5142465424608477	0.5097485660025242	0.547504044878159	0.5424635850880279	0.5651492731806289	0.5598195065069592	0.5829187259861023	0.5772967457117109	0.6171027840208557	0.6109166149547876	0.06266429559155487	0.062222127344270906	0.0014324714090041546	0.04294729908286854	0.0014187740781244074	0.04253663567669719
13.099799631075467	0.5143760017291624	0.5098766672278343	0.5476217517919745	0.5425801232713179	0.5652606250937058	0.5599297936022383	0.5830236081029065	0.5774006696175695	0.6171950555167554	0.6110081377456085	0.06262926292639495	0.0621873433850305	0.0014061723586902275	0.04241282834018989	0.001392724791233757	0.04200722401530754
13.178732513703073	0.5145041145263111	0.5100034343863497	0.5477380805402884	0.5426952962201179	0.5653705825008041	0.5600386993915909	0.5831270795309706	0.5775031963000455	0.6172858858172396	0.6110982333047021	0.0625943409261693	0.062152669302571184	0.001380135392868631	0.041878310325841994	0.0013669351089125037	0.04147776570624728
13.258141006655675	0.5146308797317346	0.5101288663755807	0.5478530306720659	0.5428091034906003	0.5654791453091924	0.560146223783626	0.5832291405402514	0.5776043260244659	0.6173752758945148	0.6111869025880157	0.06255953055323124	0.062118106052440905	0.0013543590958629004	0.04134376857761879	0.0013414036288672548	0.04094828406623208
13.338027975724735	0.5147562962723942	0.5102529621402104	0.5479666017929902	0.5429215446951591	0.5655863134877593	0.5602523667479943	0.5833297914672743	0.5777040591220672	0.6174632267969093	0.6112741466268025	0.06252483278142379	0.06208365460159421	0.0013288420555030989	0.04080922679429477	0.0013161289523004882	0.04041880257219077
13.418396303969553	0.5148803631230647	0.5103757206723857	0.5480787935658393	0.5430326195027825	0.5656920870674331	0.5603571283158066	0.5834290327156016	0.57780239599046	0.61754973964943	0.611359966528171	0.062490248596226886	0.06204931592854112	0.001303582863168895	0.0402747088370603	0.0012911096839185454	0.0398893448615496
13.49924889182131	0.5150030793066266	0.5104971410120078	0.5481896057108641	0.5431423276394282	0.5657964661416095	0.5604605085800536	0.5835268647563014	0.5778993370940911	0.6176348156543183	0.6114443634756351	0.06245577899490283	0.06201509102348903	0.0012785801137780162	0.03974023872918053	0.0012663444319285233	0.039359934732246415
13.580588657187745	0.5151244438943575	0.5106172222470228	0.5482990380061651	0.5432506688883959	0.5658994508665698	0.5605625076960231	0.5836232881284155	0.5779948829647088	0.6177184560916095	0.6115273387296671	0.062421424986643576	0.06198098088849296	0.0012538324057724815	0.03920584065566857	0.0012418318080520407	0.03883059614312856
13.662418535558457	0.5152444560062233	0.5107359635137092	0.5484070902880697	0.5433576430907038	0.5660010414619067	0.5606631258817224	0.5837183034394311	0.5780890342018294	0.6178006623196942	0.611608893628253	0.06238718759272454	0.06194698653760334	0.0012293383411541292	0.038671538964592855	0.0012175704275145804	0.038301353213810785
13.744741480110864	0.5153631148111671	0.5108533639969665	0.5485137624515103	0.5434632501454598	0.5661012382109492	0.5607623634182954	0.5838119113657533	0.5781817914732029	0.6178814357758826	0.6116890295874499	0.06235306784665548	0.06191310899701935	0.0012050965254788437	0.03813735816676456	0.0011935589090672494	0.03777223022547105
13.827560461816718	0.5154804195273981	0.5109694229306023	0.5486190544504009	0.5435674900102391	0.5662000414611867	0.5608602206504477	0.5839041126531751	0.5782731555152822	0.6179607779769671	0.6117677481019446	0.062319066794333626	0.06187934930524024	0.001181105567845897	0.037603322935552796	0.0011697958749761206	0.03724325162032471
13.910878469549415	0.5155963694226798	0.5110841395976183	0.5487229662980148	0.5436703627014555	0.5662974516246938	0.5609566979868627	0.5839949081173541	0.5783631271336914	0.618038690519793	0.611845050745615	0.06228518549420449	0.06184570851322358	0.0011573640809152685	0.03706945810760942	0.0011462799510235655	0.036714442002093506
13.9946985101918	0.5157109638146152	0.5111975133304938	0.548825498067361	0.5437718682947364	0.5663934691785569	0.5610517959006273	0.5840842986442857	0.5784517072036959	0.6181151750818257	0.6119209391720926	0.06225142501741882	0.06181218768454289	0.0011338706809151944	0.03653578868294005	0.0011230097665402283	0.0361858261367729
14.079023608744702	0.5158242020709336	0.5113095435114705	0.5489266498915639	0.5438720069252976	0.5664880946653	0.5611455149296535	0.5841722851907797	0.5785388966706736	0.6181902334217246	0.6119954151153296	0.06221778644799244	0.06177878789554603	0.0011106239876284008	0.036002339824591445	0.001099983954375272	0.03565742895175106
14.163856808436103	0.5159360836097738	0.5114202295728353	0.5490264219642363	0.543970778788316	0.5665813286933101	0.5612378556770989	0.5842588687849359	0.5786246965505868	0.6182638673799146	0.6120684803901649	0.062184270882973056	0.061745510235518525	0.0010876226244200815	0.035469136859830996	0.0010772011509159185	0.03512927553677514
14.24920117083096	0.5160466078999676	0.5115295709972013	0.5491248145398606	0.5440681841393045	0.5666731719372681	0.5613288188117934	0.5843440505266235	0.5787091079304558	0.6183360788791645	0.6121401368928943	0.06215087943260133	0.061712355806848446	0.0010648652182303486	0.03493620527954988	0.0010546599960985503	0.034601391144008176
14.335059775941703	0.5161557744613221	0.5116375673177881	0.5492218279341635	0.5441642232944848	0.5667636251385719	0.5614184050686598	0.5844278315879595	0.5787921319688321	0.6184068699251644	0.6122103866018426	0.0621176132204819	0.061679325725191345	0.0010423503995751204	0.034403570738561484	0.0010323591333953885	0.034073801187773256
14.421435722339384	0.5162635828648998	0.5117442181187009	0.5493174625244927	0.5442588966311623	0.566852689105769	0.5615066152491394	0.5845102132137895	0.5788737698962753	0.6184762426071058	0.6122792315779376	0.0620844733837546	0.061646421119641436	0.001020076802558556	0.03387125905607036	0.001010297209846911	0.03354653124566198
14.50833212726552	0.516370032733299	0.5118495230352095	0.5494117187501939	0.544352204588099	0.5669403647149815	0.5615934502216184	0.5845911967221682	0.5789540230158291	0.6185441990982662	0.6123466739652872	0.06205146107326492	0.06161364313290231	0.0009980430648641736	0.03333929621530274	0.0009884728760303219	0.03301960705755391
14.595752126744532	0.5164751237409296	0.5119534817540221	0.5495045971129885	0.5444441476658853	0.5670266529103365	0.5616789109218482	0.5846707835048406	0.5790328927034958	0.6186107416565919	0.6124127159917557	0.06201857745373549	0.06158099292145778	0.0009762478277797193	0.03280770836437341	0.0009668847860822005	0.0324930545263129
14.683698875697011	0.5165788556142931	0.5120560940135637	0.5495960981773473	0.5445347264273164	0.5671115547043968	0.561762998353376	0.5847489750277288	0.5791103804087193	0.6186758726252879	0.6124773599695477	0.061985823703953086	0.06154847165575187	0.0009546897361887297	0.03227652181612939	0.0009455315977198175	0.03196689971849764
14.772175548053516	0.5166812281322549	0.5121573596042484	0.5496862225708693	0.5446239414977624	0.567195071178589	0.5618457135879676	0.5848257728314126	0.5791864876548624	0.6187395944334059	0.6125406082957894	0.06195320101693745	0.061516080520366105	0.0009333674385723079	0.0317457630480078	0.0009244119722158217	0.03144116886360848
14.861185336869132	0.5167822411263209	0.5122572783687515	0.549774970984656	0.5447117935655422	0.5672772034836351	0.5619270577660355	0.5849011785316173	0.5792612160396864	0.6188019095964378	0.6126024634531148	0.06192071060013009	0.06148382071419881	0.000912279587025111	0.031215458702774868	0.0009035245744186682	0.030915888354840604
14.95073145443871	0.5168818944809085	0.512355850202282	0.5498623441736874	0.5447982833822974	0.567357952839983	0.5620070320970645	0.5849751938196996	0.5793345672358352	0.6188628207169098	0.6126629280102535	0.06188835367557707	0.06145169345064889	0.000891424837249577	0.03068563558844062	0.000882868072755727	0.030391084749027186
15.040817132412794	0.5169801881336177	0.5124530750528514	0.5499483429571979	0.5448834117633619	0.5674373205382383	0.5620856378600402	0.5850478204631364	0.5794065429913161	0.6189223304849796	0.6127220046226209	0.061856131480116996	0.06141969995780348	0.0008708018485679148	0.030156320678216275	0.0008624411392386122	0.029866784766923615
15.131445621914246	0.5170771220755015	0.5125489529215422	0.5500329682190512	0.5449671795881367	0.5675153079395946	0.5621628764038759	0.5851190603060125	0.579477145129986	0.6189804416790358	0.6127796960329122	0.06182404526556971	0.061387841478625686	0.0008504092839167754	0.029627541110883726	0.0008422424494654024	0.029343015293349595
15.222620193655578	0.5171726963513329	0.5126434838627737	0.5501162209081152	0.5450495878004595	0.5675919164762672	0.5622387491478414	0.5851889152695107	0.5795463755520339	0.6190371571663001	0.612836005071695	0.06179209629892956	0.06135611927114509	0.0008302458098676802	0.029099324191079745	0.000822270682623305	0.02881980337706125
15.31434413805701	0.517266911059872	0.5127366679845682	0.550198102038637	0.545130637408978	0.5676671476519248	0.5623132575819902	0.5852573873524042	0.579614236234469	0.6190924799034324	0.6128909346580098	0.06176028586256052	0.061324534608652524	0.0008103100966243559	0.028571697389523365	0.000802524521494874	0.028297176231305343
15.406620765365147	0.5173597663541305	0.5128285054488143	0.5502786126906158	0.5452103294875212	0.5677410030421243	0.5623864032675903	0.5853244786315471	0.5796807292316071	0.6191464129371368	0.6129444877999691	0.061728615254394464	0.06129308877989428	0.000790600818016074	0.02804468834254692	0.0007830026524682232	0.027775161233904555
15.499453405772549	0.5174512624416346	0.5129189964715275	0.5503577540101802	0.5452886651754684	0.5678134842947403	0.5624581878375517	0.5853901912623705	0.5797458566755594	0.6191989594047727	0.61299666759536	0.061697085788131226	0.06126178308927551	0.0007711166515220746	0.027518324852906062	0.0007637037655419121	0.02725378592731431
15.592845409537835	0.517541399584687	0.5130081413231126	0.5504355272099581	0.5453656456781226	0.5678845931304038	0.5625286129968589	0.5854545274793738	0.5798096207767229	0.6192501225349659	0.6130474772322494	0.06166569879344161	0.061230618857058286	0.0007518562782586891	0.02699263488953818	0.0007446265543227248	0.026733078018864376
15.686800147106629	0.5176301781006252	0.5130959403286193	0.5505119335694523	0.5454412722670784	0.5679543313429312	0.5625976805229981	0.5855174895966239	0.5798720238242697	0.6192999056482248	0.6130969199895936	0.06163445561617738	0.061199597419569984	0.0007328183829975465	0.026467646588130833	0.0007257697160230059	0.02621306538060253
15.781321009233178	0.5177175983620808	0.5131823938680016	0.5505869744354133	0.5455155462805941	0.5680227007997645	0.5626653922663892	0.5855790800082495	0.5799330681866397	0.619348312157557	0.6131449992378477	0.06160335761857422	0.06116872012940676	0.0007140016541780092	0.02594338825120701	0.0007071319514921903	0.02569377604994827
15.87641140710273	0.5178036607972344	0.5132675023763705	0.5506606512222117	0.5455884691239595	0.5680897034424022	0.5627317501508177	0.585639301188941	0.5799927563120338	0.6193953455690921	0.6131917184395784	0.061572406179468304	0.061137988355648355	0.0006954047838791944	0.025419888347656183	0.0006887119651985962	0.025175238229593333
15.972074772454643	0.5178883658900708	0.5133512663442488	0.55073296541221	0.5456600422698658	0.5681553412868366	0.5627967561738644	0.5856981556944502	0.5800510907289089	0.6194410094827021	0.6132370811500825	0.061541602694513475	0.06110740348407191	0.0006770264678537252	0.024897175513459047	0.0006705084652418591	0.02465748028753012
16.06831455770623	0.5179717141806295	0.51343368631782	0.5508039185561343	0.5457302672587756	0.5682196164239881	0.5628604124073382	0.5857556461620889	0.5801080740464724	0.6194853075926289	0.6132810910180032	0.06151094857639452	0.06107696691736382	0.000658865405532616	0.024375278552099644	0.000652520163357373	0.024140530757463807
16.165134236077357	0.5180537062652566	0.5135147628991802	0.5508735122734474	0.5457991456992893	0.568282531020145	0.5629227209977085	0.5858117753112335	0.5801637089551792	0.6195282436881144	0.6133237517859544	0.0614804452550515	0.06104668007534514	0.0006409203000155017	0.023854226433996928	0.000634745774921619	0.02362441833867024
16.262537301715792	0.5181343427968517	0.5135944967465829	0.5509417482527177	0.5458666792685142	0.5683440873173949	0.5629836841665364	0.585866545943825	0.5802179982272299	0.6195698216540302	0.6133650672911433	0.06145009417790142	0.06101654439519104	0.0006231898580817408	0.023334048297073195	0.0006171840189566069	0.023109171896479097
16.36052726982327	0.5182136244851154	0.513672888574686	0.5510086282519908	0.5459328697124318	0.568404287634067	0.5630433042109099	0.5859199609448783	0.5802709447170712	0.6196100454715154	0.6134050414659993	0.061419896810073066	0.06098656133166038	0.0006056727901984083	0.02281477344679672	0.0005998336181423092	0.022594820462302323
16.459107676782416	0.5182915520967913	0.513749939154793	0.5510741540991588	0.5459977188462655	0.5684631343651646	0.5631015835038757	0.5859720232829815	0.5803225513618939	0.6196489192186108	0.6134436783388035	0.06138985463462834	0.06095673235731933	0.000588367810529622	0.022296431356693347	0.0005826932988091116	0.02208139323367675
16.55828208028434	0.5183681264559105	0.5138256493150971	0.5511383276923306	0.5460612285548456	0.5685206299828088	0.5631585244948737	0.5860227360108091	0.5803728211821378	0.6196864470709038	0.6134809820343247	0.06135996915280515	0.060927058962781534	0.0005712736369321014	0.02177905166794858	0.0005657617909498036	0.02156891957440621
16.658054059457015	0.5184433484440293	0.5139000199409163	0.5512011510002007	0.5461234007929777	0.5685767770366703	0.5632141297101706	0.5860721022656267	0.5804217572819925	0.6197226333021698	0.6135169567744524	0.061330241884249424	0.06089754265693707	0.0005543889909556121	0.021262664189563907	0.0005490378282226871	0.021057429014845752
16.758427214994473	0.5185172190004672	0.513973051974933	0.5512626260624172	0.5461842375858058	0.568631578154413	0.563268401753295	0.5861201252698006	0.5804693628499026	0.6197574822850206	0.6135516068788391	0.06130067436725759	0.06086818496719661	0.0005377125978740516	0.02074729889929472	0.0005325201479666752	0.020546951252214285
16.859405169286727	0.5185897391225426	0.5140447464174275	0.5513227549899499	0.5462437410291793	0.5686850360421308	0.5633213433054731	0.5861668083313115	0.580515641159074	0.619790998491554	0.6135849367655432	0.061271268159024034	0.06083898743973206	0.0005212431866579159	0.020232985942811865	0.000516207491183529	0.02003751615009719
16.960991566550526	0.518660909865805	0.5141151043265096	0.5513815399654579	0.5463019132900162	0.5687371534847872	0.5633729571260612	0.5862121548442646	0.5805605955679802	0.6198231864940088	0.6136169509516731	0.06124202483588641	0.0608099516397239	0.0005049794900084947	0.019719755634554303	0.0005000986025702758	0.01952915373935582
17.063190072960847	0.5187307323442661	0.5141841268183494	0.5514389832436576	0.5463587566066684	0.5687879333466562	0.5634232460529859	0.5862561682894035	0.5806042295208722	0.6198540509654208	0.6136476540540388	0.06121294599357488	0.06078107915161035	0.0004889202443409957	0.01920763845748752	0.0004841922305125479	0.01902189421814171
17.166004376783235	0.5187992077306275	0.5142518150674039	0.5514950871516856	0.5464142732892833	0.568837378571761	0.5634722130031768	0.5862988522346272	0.5806465465482857	0.6198835966802831	0.6136770507898037	0.06118403324747577	0.0607523715793408	0.00047306418979653486	0.018696665063330897	0.00046848712707392437	0.0185157679512713
17.26943818850684	0.5188663372565059	0.5143181703066426	0.5515498540894685	0.5464684657201682	0.5688854921843154	0.5635198609730037	0.5863402103355044	0.5806875502675558	0.619911828515211	0.6137051459771403	0.061155288232880474	0.06072383054663439	0.0004574100702621209	0.018186866272969837	0.00045298204803145836	0.018010805471391222
17.37349524097843	0.5189321222126566	0.5143831938277698	0.5516032865300841	0.5465213363541518	0.5689322772891656	0.5635661930387149	0.586380246335793	0.5807272443833279	0.6199387514496079	0.6137319445358902	0.061126712605256525	0.06069545769724036	0.00044195663335688806	0.01767827307641312	0.00043767575286279836	0.01750703747876514
17.478179289537028	0.5189965639491945	0.5144468869814447	0.551655387020129	0.5465728877189456	0.5689777370722308	0.5636112123568734	0.5864189640679596	0.5807656326880711	0.6199643705663372	0.6137574514882266	0.06109830804050852	0.06066725469520108	0.00042670263044053414	0.01717091663282133	0.0004225670047528496	0.017004494841273754
17.583494112149474	0.519059663875811	0.5145092511774987	0.5517061581800798	0.5466231224155055	0.5690218748009447	0.5636549221647958	0.5864563674537008	0.5808027190625966	0.6199886910523967	0.6137816719593221	0.06107007623525415	0.060639223225124335	0.0004116468166328602	0.01666482827100424	0.00040765457060309984	0.016503208594699004
17.689443509546752	0.5191214234619894	0.5145702878851497	0.5517556027046575	0.5466720431183909	0.5690646938246998	0.5636973257809891	0.5864924605044639	0.5808385074765721	0.6200117181995954	0.6138046111780169	0.06104201890709297	0.0606113649924529	0.0003967879508017802	0.016160039489221845	0.0003929372210325077	0.01600320994283777
17.79603130536116	0.5191818442372175	0.5146299986332153	0.5518037233631898	0.5467196525761258	0.5691061975752874	0.5637384266055906	0.5865272473219743	0.5808730019890419	0.6200334574052372	0.6138262744774943	0.0610141377948899	0.06058368172374192	0.0003821247955695384	0.015656581955241222	0.00037841373038816073	0.015504530257743454
17.90326134626431	0.5192409277911969	0.5146883850103214	0.551850522999972	0.5467659536115566	0.5691463895673414	0.563778228120806	0.5865607320987578	0.580906206748947	0.6200539141728059	0.6138466672959569	0.060986434659055226	0.060556175166939744	0.0003676561173358017	0.015154487507217596	0.00036408287674305484	0.015007201079725974
18.011137502105942	0.5192986757740499	0.5147454486651075	0.5518960045346283	0.5468109491222095	0.5691852733987841	0.5638167338913497	0.5865929191186698	0.5809381259956465	0.620073094112653	0.6138657951773088	0.060958911281831625	0.06052884709167484	0.0003533806862767719	0.014653788153495384	0.0003499434419165226	0.014511254117834937
18.119663666053608	0.5193550898965238	0.5148011913064336	0.551940170962473	0.5468546420806512	0.5692228527512685	0.5638539475648844	0.5866238127574251	0.5809687640594421	0.6200910029426945	0.6138836637718413	0.060931569467587224	0.06050169928954043	0.0003392972763309743	0.014154516072238721	0.00033599421146135455	0.014016721249774378
18.228843754733095	0.5194101719301907	0.5148556147035777	0.551983025354868	0.5468970355348418	0.5692591313906216	0.5638898728724615	0.5866534174831255	0.5809981253621026	0.6201076464891054	0.6139002788369213	0.06090441104310883	0.060474733574393605	0.0003254046652307885	0.013656703612340948	0.00032223397467801007	0.013523634521945382
18.338681708369887	0.5194639237076467	0.5149087206864349	0.5520245708595831	0.5469381326084937	0.5692941131672926	0.5639245136289616	0.5866817378567957	0.5810262144173894	0.6201230306870232	0.6139156462376844	0.060877437857904226	0.06044795178264637	0.00031170163449401045	0.013160383293197242	0.00030866152462882823	0.013032026150085585
18.44918149093129	0.5195163471227054	0.5149605111457127	0.5520648107011529	0.5469779365014243	0.5693278020167939	0.563957873733537	0.5867087785329134	0.5810530358315872	0.6201371615812519	0.6139297719477328	0.060850651784503176	0.060421355773574846	0.0002981869694278494	0.012665587804931988	0.0002952756581220406	0.012541928518899681
18.56034709026951	0.5195674441305905	0.5150109880331215	0.5521037481812348	0.5470164504899135	0.5693602019601514	0.5639899571700511	0.5867345442599482	0.581078594304032	0.6201500453269732	0.6139426620498363	0.0608240547187687	0.06039494742961922	0.0002848594591466913	0.012172350008796684	0.00028207517573086704	0.01205337418225838
18.672182518265565	0.5196172167481229	0.515060153361564	0.5521413866789642	0.5470536779270542	0.5693913171043465	0.5640207680075217	0.5867590398808983	0.581102894627645	0.6201616881904608	0.6139543227366384	0.060797648580211985	0.0603687286567021	0.0002717178965641054	0.011680702937042042	0.00026905888181083526	0.011566395864306855
18.784691810974078	0.5196656670539077	0.5151080092053201	0.5521777296513103	0.5470896222431072	0.569421151642767	0.5640503104005661	0.5867822703338277	0.581125941689464	0.620172096549798	0.6139647603113668	0.06077143531230634	0.060342701384537005	0.00025876107841105167	0.01119067979340116	0.00025622558448645805	0.01108102645865472
18.897879028768923	0.5197127971885147	0.5151545577002283	0.5522127806334319	0.5471242869458525	0.5694497098556507	0.5640785885898403	0.5868042406524109	0.5811477404711816	0.6201812768956023	0.6139739811885462	0.06074541688281395	0.06031686756695643	0.0002459878052332165	0.010702313953146358	0.00024357409565523014	0.010597299028503926
19.01174825648978	0.519758609354657	0.5151998010438668	0.5522465432390289	0.5471576756209404	0.5694769961105368	0.5641056069024848	0.586824955966473	0.5811682960496802	0.6201892358317518	0.6139819918947199	0.06071959528411286	0.06029122918223205	0.00023339688139012438	0.010215638962804974	0.00023110323100583585	0.010115246807373524
19.126303603589555	0.519803105817366	0.515243741495725	0.552279021160696	0.5471897919322419	0.5695030148627085	0.5641313697525675	0.5868444215025357	0.5811876135975719	0.6201959800761179	0.6139887990691704	0.06069397253352979	0.060265788233406795	0.00022098711507778646	0.009730688541267796	0.0002188118100212577	0.009634903199355449
19.241549204282624	0.5198462889041632	0.5152863813773793	0.5523102181702761	0.5472206396221981	0.5695277706556493	0.5641558816415306	0.586862642584364	0.5812056983837405	0.6202015164613034	0.6139944094646507	0.06066855067367586	0.06024054674863202	0.0002087573183278124	0.009247496579675385	0.00020669865597966464	0.009156301778759257
19.357489217694134	0.5198881610052275	0.5153277230726574	0.5523401381192088	0.5472502225121683	0.5695512681214856	0.5641791471586326	0.586879624633516	0.5812225557738832	0.620205851935383	0.6139988299481136	0.06064333177279463	0.060215506781505966	0.0001967063069958641	0.008766097140579632	0.00019476259596018508	0.00867947629078003
19.474127828010037	0.5199287245735597	0.5153677690278071	0.5523687849388824	0.5472785445027779	0.569573511981439	0.5642011709813969	0.5868953731698915	0.5812381912310572	0.6202089935626514	0.6140020675014541	0.0606183179251043	0.06019067041142152	0.0001848329007989591	0.008286524459933275	0.00018300246085667382	0.00820446065149838
19.59146924462811	0.5199679821251423	0.5154065217516542	0.552396162640981	0.5473056095742654	0.5695945070462782	0.5642219578760557	0.5869098938122875	0.5812526103162255	0.6202109485243739	0.6140041292222487	0.06059351125115811	0.060166039743914664	0.00017313592330081562	0.007808812946251464	0.00017141708536971834	0.007731288948079396
19.709517702309874	0.5200059362390977	0.5154439838157611	0.5524222753178354	0.547331421786827	0.5696142582167678	0.5642415126979986	0.5869231922789515	0.5812658186888066	0.6202117241195451	0.6140050223245039	0.06056891389819588	0.06014161691102366	0.0001616142019127409	0.007332997180483858	0.00016000530802218194	0.0072599954389573895
19.828277461333414	0.5200425895578387	0.5154801578545797	0.5524471271427673	0.5473559852809624	0.5696327704841193	0.5642598403922177	0.5869352743881395	0.581277822107226	0.6202113277656496	0.6140047541394107	0.06054452804051533	0.060117404071649845	0.00015026656791228277	0.006859111917009386	0.00014876597116320056	0.006790614554276431
19.94775280764713	0.5200779447872189	0.5155150465656019	0.5524707223704372	0.5473793042778174	0.5696500489304449	0.5642769459937582	0.5869461460586748	0.5812886264294701	0.6202097669994304	0.614003332116101	0.06052035587983797	0.06009340341192629	0.0001390918564529997	0.006387192083920468	0.00013769792097795275	0.00632318089613193
20.067948053024427	0.5201120046966772	0.5155486527095045	0.5524930653371887	0.5474013830795283	0.5696660987292103	0.5642928346281654	0.5869558133105107	0.5812982376136409	0.6202070494776621	0.6140007638224131	0.06049639964568763	0.06006961714558802	0.0001280889065444768	0.00591727278221299	0.0001268000074761133	0.005857729238101683
20.188867535219305	0.5201447721193773	0.5155809791102902	0.5525141604613926	0.5474222260695617	0.5696809251456838	0.5643075115119325	0.5869642822652925	0.5813066617185143	0.6202031829779291	0.6139970569456586	0.0604726615957697	0.060046047514354425	0.00011725656108740878	0.005449389287093709	0.00011607108451849868	0.005394294526396948
20.31051561812294	0.5201762499523462	0.5156120286554268	0.552534012243791	0.5474418377130558	0.5696945335373967	0.5643209819529532	0.5869715591469259	0.5813139049041003	0.62019817539941	0.6139922192933992	0.060449144016359674	0.06002269678831186	0.0001065936668638301	0.004983577047937615	0.00010551000981218195	0.00493291187962086
20.432896691921076	0.5202064411566043	0.5156418042959787	0.5525526252678362	0.54746022255716	0.5697069293545913	0.564333251350969	0.5869776502821438	0.5813199734322063	0.6201920347636675	0.6139862587942252	0.06042584922269933	0.05999956726630724	9.609907454333211e-05	0.004519871688117405	9.511564491360147e-05	0.004473616589024232
20.55601517325261	0.5202353487572944	0.515670309046737	0.5525700042000351	0.5474773852313742	0.5697181181406812	0.5643443251980228	0.5869825621010787	0.5813248736670013	0.6201847692154443	0.6139791834985433	0.06040277955939265	0.059976661276340944	8.577163869594173e-05	0.004058309005856131	8.488685525120943e-05	0.004016444119244511
20.679875505368887	0.5202629758438049	0.5156975459863444	0.5525861537902861	0.547493330447885	0.5697281055327029	0.5643542090789098	0.586986301137835	0.5813286120755836	0.6201763870234654	0.6139710015793682	0.06037993740081395	0.059953981175974023	7.561021778590415e-05	0.003598924973942985	7.482251009571783e-05	0.003561430107268393
20.804482158294064	0.5202893255698884	0.5157235182574138	0.5526010788722191	0.5475080630019022	0.5697368972617753	0.5643629086716259	0.5869888740310661	0.5813311952285501	0.6201668965812459	0.613961721333119	0.06035732515151987	0.059931529352734034	6.561367418900232e-05	0.003141755740287522	6.492148260583974e-05	0.003108610364336073
20.92983962898646	0.5203144011537763	0.5157482290666455	0.552614784363532	0.5475215877719943	0.5697444991535542	0.5643704297478287	0.5869902875245516	0.5813326298005704	0.6201563064079052	0.6139513511804264	0.060334945246667465	0.059909308224535274	5.578087419433331e-05	0.002686837628317562	5.5182649815854745e-05	0.0026580208753443912
21.055952441500814	0.5203382058782886	0.5157716816849381	0.552627275266327	0.5475339097204223	0.5697509171286933	0.5643767781732827	0.586990548467781	0.5813329225709598	0.6201446251489878	0.6139398996669408	0.060312800152442905	0.059887320240096964	4.611068800430829e-05	0.002234207136851296	4.5604892628947624e-05	0.0022096977988042
21.18282514715158	0.5203607430909374	0.5157938794474948	0.5526385566674457	0.547545033893473	0.5697561572032985	0.5643819599083199	0.5869896638165344	0.5813320804242581	0.6201318615772906	0.6139273754641505	0.06029089236648948	0.059865567879373055	3.660198975286022e-05	0.0017839009408078255	3.618709585007096e-05	0.0017636774680767076
21.31046232467717	0.5203820162040291	0.5158148257539243	0.5526486337388027	0.5475549654217893	0.5697602254893926	0.5643859810082914	0.586987640633472	0.5813301103508107	0.6201180245936977	0.6139137873702057	0.060269224418348914	0.05984405365399262	2.725365749967068e-05	0.0013359558913919045	2.692814816596112e-05	0.001319996390705569
21.438868580405217	0.5204020286947574	0.5158345240683385	0.5526575117377189	0.5475637095207018	0.5697631281953706	0.5643888476240251	0.5869844860887228	0.5813270194473507	0.6201031232280192	0.6138991443107472	0.060247798869907214	0.05982278010769758	1.8064573234610748e-05	0.0008904090158239342	1.782694216512226e-05	0.0008786912493263799
21.568048548418737	0.5204207841052937	0.5158529779194444	0.5526651960072502	0.5475712714905581	0.569764871626462	0.5643905660022812	0.5869802074604754	0.5813228149175859	0.62008716663984	0.6138834553397453	0.06022661831584831	0.05980174981679509	9.033622890175508e-06	0.0004472975183773542	8.88237434271133e-06	0.0004397989017945747
21.69800689072348	0.5204382860428726	0.5158701909006296	0.552671691976521	0.5475776567170496	0.5697654621851935	0.5643911424862114	0.586974812135576	0.5813175040727856	0.6200701641193751	0.6138667296403418	0.060205685384112154	0.05978096539061168	1.596963548067265e-07	6.65878084760152e-06	9.3345100982134e-08	3.3563814696435657e-06
21.828748297416116	0.5204545381798702	0.5158861666700444	0.55267700516105	0.5475828706715385	0.5697649063718521	0.564390583515815	0.5869683076101246	0.5813110943323764	0.6200521250883302	0.6138489765257035	0.06018500273636495	0.059760429471964645	-8.558312540429824e-06	-0.00043146963800211324	-8.541241248050113e-06	-0.0004305991027138134
21.960277486853503	0.5204695442538799	0.5159009089506795	0.5526811411630783	0.5475869189113846	0.5697632107849451	0.5643888956283992	0.5869607014900777	0.5813035932245335	0.6200330591007721	0.6138302054398785	0.060164573068474406	0.059740144737625095	-1.7121506007189424e-05	-0.0008670500016592086	-1.702247646218069e-05	-0.0008620301652086937
22.092599205822967	0.5204833080677792	0.5159144215304348	0.5526841056718957	0.547589807080267	0.569760382121668	0.5643860854590407	0.5869520014918523	0.5812950083867814	0.6200129758440052	0.6138104259586641	0.060144399110991446	0.05972011389880452	-2.553098229141071e-05	-0.0013000443953359309	-2.5351448374788532e-05	-0.0012908992439548683
22.225718229713628	0.5204958334897939	0.5159267082621859	0.5526859044641653	0.5475915409085081	0.5697564271783668	0.5643821597410446	0.586942215442933	0.5812853475665924	0.6199918851394557	0.6137896477904787	0.060124483629639645	0.059700339701637684	-3.3787835670207045e-05	-0.0017304147257561908	-3.352924089927711e-05	-0.0017171686006918208
22.359639362688714	0.5205071244535554	0.5159377730638438	0.5526865434042462	0.547592126213395	0.5697513528510071	0.5643771253064048	0.5869313512824843	0.5812746186219934	0.6199697969435648	0.613767880777243	0.06010482942581679	0.05968082492767905	-4.189315644609337e-05	-0.002158122720899769	-4.155693399932048e-05	-0.0021408003193243985
22.494367437858962	0.5205171849581529	0.5159476199184097	0.5526860284445153	0.5475915688994993	0.5697451661356374	0.5643709890862724	0.586919417061965	0.5812628295221731	0.6199467213486894	0.6137451348952715	0.060085439337101636	0.05966157239440711	-4.984803094609802e-05	-0.002583129929675465	-4.9435603702185915e-05	-0.0025617563064059823
22.629907317457054	0.5205260190681774	0.5159562528740221	0.5526843656256887	0.5475898749589952	0.5697378741288602	0.5643637581114119	0.5869064209457442	0.5812499883480922	0.619922668584009	0.6137214202561657	0.06006631623776402	0.05964258495573349	-5.765354150533142e-05	-0.003005397721139502	-5.716632208629946e-05	-0.002979998290555841
22.766263893012997	0.5205336309137637	0.5159636760440013	0.5526815610771382	0.5475870504719775	0.5697294840282998	0.5643554395126736	0.5868923712117241	0.5812361032930996	0.6198976490164451	0.6136967471077234	0.06004746303929498	0.05962386550252506	-6.53107664745356e-05	-0.003424887284694478	-6.475015727458455e-05	-0.0033954878218622753
22.903442085530802	0.5205400246906225	0.5159698936068835	0.5526776210172115	0.5475831016067763	0.5697200031330716	0.5643460405214532	0.5868772762519652	0.5812211826635488	0.6198716731515852	0.61367112583485	0.06002888269093391	0.05960541696312981	-7.282078020498517e-05	-0.0038415596292793452	-7.218817343312978e-05	-0.0038081862718968296
23.041446845665973	0.5205452046600683	0.5159749098064536	0.5526725517535462	0.5475780346202715	0.5697094388442543	0.5643355684701632	0.5868611445733135	0.5812052348794206	0.6198447516346179	0.6136445669604829	0.06001057818021102	0.0595872423039146	-8.01846530449346e-05	-0.004255375583014143	-7.948143076363934e-05	-0.004218054832989537
23.180283153904217	0.52054917514904	0.5159787289517669	0.5526663596833846	0.5475718558582061	0.5696977986653616	0.564324030792697	0.5868439847980339	0.5811882684749483	0.6198168952512758	0.6136170811465206	0.05999255253349695	0.059569344529811635	-8.740345134006233e-05	-0.004666295792972619	-8.663098550121262e-05	-0.004625054518157867
23.31995602074116	0.5205519405501164	0.5159813554171693	0.5526590512938866	0.547564571755497	0.5696850902028151	0.5643114350249004	0.5868258056644458	0.5811702920992471	0.6197881149287882	0.6135886791947653	0.05997480881656103	0.059551726684870784	-9.447823741881578e-05	-0.00507428072444327	-9.363788989480426e-05	-0.005029146159770903
23.460470486863187	0.5205535053215237	0.5159827936423066	0.5526506331624417	0.5475561888365438	0.5696713211664196	0.5642977888050429	0.5868066160275635	0.5811513145169472	0.6197584217368434	0.6135593720478708	0.05995735013513819	0.0595343918528274	-0.00010141006959729637	-0.005479290661043024	-0.00010050319222765225	-0.005430290410529892
23.60183162332936	0.5205538739871349	0.5159830481321301	0.5526411119569756	0.547546713715539	0.5696564993698362	0.5642830998742836	0.5867864248597388	0.5811313446088303	0.6197278268885575	0.6135291707903017	0.059940179635508864	0.05951734315766969	-0.00010820000216416048	-0.005881285703424055	-0.00010722793679374121	-0.005828447742075582
23.744044531754422	0.5205530511364672	0.5159821234568941	0.5526304944362628	0.5475361530967711	0.5696406327310637	0.56426737607715	0.5867652412513116	0.5811103913724711	0.6196963417414589	0.6134980866493017	0.059923300505082384	0.05950058376422879	-0.00011484908537795491	-0.006280225769472736	-0.00011381316388625606	-0.006223578444220834
23.887114344492932	0.5205510414246671	0.5159800242521473	0.5526187874502286	0.5475245137749337	0.5696237292729108	0.5642506253620087	0.5867430744112605	0.581088463922883	0.6196639777984775	0.6134661309958725	0.05990671597299746	0.05948411687876387	-0.00012135836547044754	-0.006676070593755412	-0.00012025990981201495	-0.006615642625448004
24.031046224824397	0.5205478495724906	0.5159767552187159	0.5526059979402562	0.5475118026354248	0.5696057971234806	0.56423285578154	0.586719933667859	0.5810655714931654	0.6196307467089442	0.6134333153457608	0.05989042931072468	0.05946794574956834	-0.00012772888462531107	-0.0070687797266799635	-0.000126569206875482	-0.007004600211971024
24.175845367139747	0.5205434803662766	0.5159723211226812	0.5525921329394884	0.5474980266546506	0.5695868445166472	0.5642140754932148	0.5866958284693387	0.581041723435161	0.6195966602696055	0.6133996513604579	0.05987444383268849	0.059452073667583975	-0.00013396168098989136	-0.007458312534382117	-0.0001327420833725501	-0.007390410946939596
24.32151699712871	0.5205379386579121	0.5159667267953487	0.5525771995731291	0.5474831929003247	0.5695668797925401	0.5641942927597731	0.5866707683845512	0.5810169292201097	0.6195617304256426	0.6133651508482071	0.05985876289688826	0.05943650396701783	-0.00014005778865633367	-0.007844628197872794	-0.0001387795635816591	-0.007773034389941813
24.468066371968433	0.5205312293647897	0.5159599771332095	0.552561205058743	0.547467308531766	0.5695459113980262	0.5641735159497027	0.5866447631036421	0.5809911984393149	0.6195259692717066	0.613329825765025	0.05984338990554163	0.05942124002598109	-0.00014601823766291488	-0.008227685712796529	-0.0001446826677777846	-0.008152429917501536
24.61549878051318	0.5205233574697576	0.5159520770978958	0.5525441567065524	0.5474503808001948	0.5695239478871951	0.5641517535377163	0.5866178224387221	0.5809645408048086	0.6194893890529608	0.6132936882157302	0.05982832830572835	0.059406285267131126	-0.00015184405399004675	-0.008607443888692501	-0.00015045241220135175	-0.00852855672100361
24.763819543485244	0.520514328021062	0.5159430317161269	0.5525260619197339	0.547432417049028	0.5695009979218446	0.5641290141052404	0.5865899563245491	0.5809369661500249	0.6194520021661368	0.613256750454986	0.05981358159005374	0.05939164315832632	-0.00015753625955450268	-0.00898386134871032	-0.00015608980907089176	-0.008901373807148616
24.91303401366693	0.5205041461322799	0.5159328460796475	0.55250692819471	0.5474134247141715	0.5694770702719678	0.5641053063408898	0.5865611748192107	0.5809084844304747	0.6194138211606006	0.6132190248883524	0.059799153297317456	0.05937731721329005	-0.0001630958721985376	-0.009356896528601055	-0.00016159586657504832	-0.009270839997313374
25.063147576093755	0.5204928169822469	0.5159215253451592	0.5524867631214437	0.5473934113243107	0.5694521738162442	0.5640806390409603	0.5865314881048156	0.5808791057244299	0.6193748587394324	0.613180524073352	0.05978504701319781	0.05936331099229171	-0.00016852390569033204	-0.009726507676347751	-0.00016697158885459196	-0.009636913926200918
25.214165648248784	0.5204803458149723	0.5159090747342416	0.5524655743837271	0.5473723845011997	0.5694263175425279	0.56405502110991	0.5865009064881852	0.580848840233609	0.6193351277605154	0.6131412607205446	0.05977126637094032	0.05934962810283396	-0.00017382136971688666	-0.010092652851540151	-0.0001722179760230702	-0.009999554042508407
25.366093680258146	0.5204667379395499	0.5158954995332675	0.5524433697594692	0.5473503519599479	0.5693995105483427	0.5640284615608485	0.5864694404015569	0.5808176982838691	0.6192946412376414	0.6131012476946177	0.059757815052071214	0.05933627220035368	-0.00017898926987935937	-0.010455289924848898	-0.0001773360241359434	-0.010358718607136552
25.518937155087716	0.5204519987300563	0.5158808050933078	0.5524201571209822	0.5473273215093061	0.5693717620413729	0.564000969516028	0.5864371004032859	0.5807856903259029	0.6192534123416236	0.6130604980154856	0.05974469678710873	0.05932324698893266	-0.000184028607696618	-0.010814376577627627	-0.00018232672519835624	-0.010714365693047512
25.672701588741027	0.5204361336254433	0.5158649968300271	0.5523959444352656	0.5473033010519477	0.5693430813399599	0.5639725542073324	0.5864038971785577	0.5807528269359421	0.6192114544014268	0.6130190248594048	0.059731915356297426	0.05931055622202745	-0.00018894038058081541	-0.011169870300435036	-0.00018719106716114098	-0.011066453184795932
25.827392530458226	0.5204191481294189	0.5158480802235728	0.5523707397642879	0.5472782985847522	0.5693134778736015	0.5639432249767712	0.5863698415401042	0.5807191188164655	0.6191687809053094	0.6129768415600997	0.05971947459034999	0.05929820370320218	-0.00019372558185160038	-0.011521728393290687	-0.00019193003391104746	-0.011414938777562611
25.983015562916506	0.5204010478103206	0.5158300608184531	0.5523445512652652	0.5472523221990817	0.5692829611834471	0.5639129912769746	0.5863349444289238	0.5806845767969132	0.6191254055019768	0.6129339616099033	0.05970737837120238	0.05928619328688374	-0.00019838520072235077	-0.011869907964410231	-0.00019654460526874473	-0.011759779976500795
26.139576302431465	0.5203818383009786	0.5158109442234057	0.5523173871909414	0.5472253800810595	0.5692515409228027	0.563881862671689	0.5862992169150127	0.5806492118344048	0.6190813420017525	0.6128903986609091	0.05969563063278509	0.0592745288791205	-0.00020292022229040363	-0.012214365929466453	-0.00020103575698082743	-0.01210093409603985
26.297080399159835	0.5203615252985686	0.5157907361112574	0.5522892558898606	0.5471974805118436	0.5692192268576309	0.5638498488362772	0.5862626701980945	0.5806130350144671	0.6190366043777591	0.612846166526141	0.059684235361802285	0.059263214438364256	-0.00020733162754704715	-0.012555059011489789	-0.0002054044607233685	-0.012438358259572624
26.455533537303385	0.5203401145644561	0.5157694422187743	0.5522601658066417	0.5471686318678993	0.5691860288670562	0.5638169595582149	0.5862253156083628	0.580576057551763	0.6189912067671167	0.6128012791807314	0.05967319659853112	0.059252253976255775	-0.00021162039336131144	-0.012891943739518297	-0.0002096516840872642	-0.012772009398119621
26.614941435314055	0.5203176119240296	0.5157470683465031	0.5522301254822496	0.5471388426212714	0.5691519569438717	0.563783204737598	0.586187164607227	0.5805382907908329	0.6189451634721552	0.6127557507631212	0.059662518437630783	0.0592416515584329	-0.0002157874924757497	-0.013224976447986592	-0.00021377839057579173	-0.013101844249717942
26.77530984610034	0.5202940232665234	0.5157236203585979	0.5521991435542619	0.5471081213398489	0.569117021195048	0.5637485943876422	0.5861482287880644	0.5804997462068353	0.6188984889616407	0.6127095955762671	0.05965220502896788	0.059231411305348355	-0.00021983389350910265	-0.013554113276214252	-0.00021778553960793978	-0.013427819359080218
26.93664455723489	0.5202693545448308	0.5156991041826428	0.5521672287571371	0.5470764766876335	0.5690812318422426	0.5637131386351925	0.5861085198769788	0.5804604354063002	0.6188511978720175	0.61266282808887	0.05964226057845233	0.05922153739310162	-0.00022376056094497443	-0.013879310167283165	-0.00022167408650464182	-0.013749891076358267
27.098951391163432	0.5202436117753063	0.5156735258094588	0.552134389922477	0.5470439174250015	0.5690445992223141	0.5636768477212284	0.5860680497335675	0.5804203701278848	0.6188033050086679	0.6126154629366141	0.05963268934889468	0.059212034054288494	-0.00022756845512494905	-0.014200522867099608	-0.0002254449824858895	-0.014068015556304658
27.26223620541477	0.5202168010375544	0.5156468912929033	0.552100635979288	0.5470104524089651	0.5690071337878368	0.5636397320013785	0.5860268303516943	0.5803795622431382	0.6187548253471852	0.6125675149234266	0.0596234956608755	0.05920290557886287	-0.00023125853225325343	-0.01451770692411003	-0.0002290991746687343	-0.014382148757761115
27.426504892812353	0.5201889284742119	0.515619206749656	0.5520659759542407	0.5469760905934311	0.5689688461076171	0.5636018019464286	0.5859848738602675	0.5803380237572711	0.6187057740346649	0.6125189990227489	0.05961468389362624	0.059194156315013104	-0.0002348317443889858	-0.014830817688206821	-0.00023263760606817563	-0.0146922464428485
27.59176338168682	0.5201600002907142	0.515590478358996	0.5520304189719243	0.5469408410294561	0.5689297468672124	0.5635630681428395	0.5859421925240273	0.5802957668099363	0.6186561663910104	0.6124699303788281	0.05960625848593224	0.05918579067006251	-0.0002382890394347914	-0.015139810309420909	-0.0002360612155769548	-0.01499826417541783
27.758017636089992	0.5201300227550519	0.5155607123625651	0.5519939742551011	0.5469047128655012	0.5688898468694554	0.5635235412932639	0.5858987987443418	0.580252803676012	0.6186060179102604	0.6124203243080233	0.059598223937051435	0.05917781311137097	-0.00024163136114241368	-0.015444639737651755	-0.00023937093797843367	-0.01530015732106449
27.925273656010095	0.5200990021975168	0.515529915064121	0.551956651124958	0.5468677153476809	0.5688491570349741	0.563483232217064	0.5858547050600067	0.5802091467663947	0.6185553442619295	0.6123701963001285	0.05959058480764281	0.05917022816726886	-0.0002448596491051447	-0.015745260721701015	-0.00024256770393149552	-0.015597881045579243
28.09353747758831	0.5200669450104317	0.5154980928292779	0.5519184590013536	0.5468298578200135	0.568807688402721	0.5634421518508366	0.5858099241480562	0.5801648086288008	0.6185041612923677	0.6123195620197166	0.05958334572071948	0.059163040427994654	-0.0002479748387469449	-0.016041627807567238	-0.0002456524399712112	-0.015891390314337173
28.2628151733366	0.5200338576478719	0.5154652520852343	0.5518794074030631	0.5467911497246641	0.5687654521305022	0.5634003112489339	0.5857644688245781	0.5801198019485718	0.6184524850261394	0.6122684373074975	0.0595765113626138	0.05915625454665695	-0.0002509778613275504	-0.01633369533838902	-0.0002486260685048425	-0.016180639891260284
28.43311285235687	0.5199997466253715	0.515431399320489	0.551839505948022	0.5467516006021892	0.568722459495507	0.5633577215839934	0.5857183520455427	0.5800741395494948	0.6184003316674213	0.612216838181697	0.05957008648396507	0.05914987524021615	-0.00025386964393447897	-0.01662141745310919	-0.00025148950779985135	-0.016465584337481687
28.604436660561465	0.519964618519617	0.5153965410845449	0.551798764353564	0.5467112200917765	0.5686787218948436	0.5633143941474668	0.5856715869076328	0.5800278343946228	0.6183477176014176	0.6121647808394546	0.05956407590071975	0.05914390729047216	-0.0002566511094790336	-0.016904748085408983	-0.000254243671992338	-0.016746178010947688
28.77679278089485	0.5199284799681283	0.5153606839875974	0.5517571924366599	0.546670017931479	0.5686342508460742	0.5632703403501504	0.5856241866490874	0.5799808995871067	0.6182946593957968	0.6121122816582386	0.05955848449515073	0.05913835554508421	-0.0002593231766920834	-0.01718364096272751	-0.0002568894710799352	-0.017022375065479878
28.950187433556945	0.5198913376689255	0.5153238347002109	0.5517148001141478	0.5466280039584525	0.5685890579877565	0.5632255717227208	0.5855761646505522	0.5799333483710395	0.6182411738021466	0.6120593571972833	0.05955331721690214	0.05913322491860055	-0.0002618867601211772	-0.01745804960528119	-0.0002594278109020465	-0.017294129448387707
29.124626876227456	0.5198531983801806	0.515285999952984	0.5516715974029663	0.546585188109185	0.5685431550799833	0.5631800999162764	0.5855275344359383	0.5798851941323045	0.6181872777574515	0.612006024199047	0.05954857908404344	0.05912852039351179	-0.0002643427701258805	-0.017727927324912685	-0.0002618595931642709	-0.01756139490137798
29.30011740429177	0.5198140689198588	0.5152471865361948	0.551627594420381	0.5465415804197241	0.5684965540049303	0.5631339367028684	0.5854783096732911	0.5798364503994307	0.6181329883855909	0.6119522995906855	0.05954427518414912	0.059124247021316044	-0.0002666921128713362	-0.017993227223811914	-0.0002641857154110916	-0.0178241249579969
29.476665351068124	0.5197739561653398	0.5152074012994373	0.5515828013842077	0.5464971910259019	0.568449266767402	0.5630870939760563	0.5854285041756674	0.5797871308444653	0.6180783229988563	0.6118982004855537	0.059540410675397504	0.059120409923618306	-0.0002689356903322615	-0.018253902193919203	-0.0002664070710298727	-0.01808227294290532
29.654277088036206	0.5197328670530278	0.5151666511512406	0.5515372286130326	0.5464520301635564	0.5684013054953831	0.5630395837514425	0.5853781319020224	0.5797372492838453	0.618023299099493	0.6118437441847238	0.059536990787690376	0.059117014293231115	-0.00027107440028162344	-0.018509904915234188	-0.0002685245492528576	-0.018335791971040294
29.832959025067048	0.5196908085779465	0.515124943058675	0.5514908865264316	0.5464061081687508	0.5683526824405932	0.5629914181672317	0.585327206958106	0.5796868196792895	0.6179679343812644	0.6117889481785291	0.059534020823788614	0.05911406539531467	-0.00027310913628819655	-0.018761187854721584	-0.0002705390351389614	-0.018584634945710832
30.0127176106544	0.5196477877933156	0.5150822840469386	0.5514437856451826	0.546359435477986	0.568303409979043	0.562942609484776	0.5852757435973701	0.5796358561386882	0.6179122467310362	0.6117338301481258	0.05953150616047705	0.05911156856852216	-0.0002750407877218919	-0.01900770326575696	-0.0002724514095917563	-0.018828754558612104
30.193559332147448	0.5196038118101144	0.5150386811989339	0.551395936591475	0.5463120226284136	0.5682535006115934	0.5628931700891341	0.5852237562218824	0.5795843729170137	0.6178562542303886	0.6116784079670831	0.05952945224974339	0.05910952922617878	-0.00027687023973554936	-0.019249403185824576	-0.00027426254933815564	-0.01906810328745223
30.37549071598484	0.5195588877966271	0.5149941416548245	0.5513473500891182	0.5462638802580427	0.5682029669645224	0.5628431124896279	0.5851712593832563	0.5795323844172338	0.6177999751572485	0.6116226997029935	0.059527864619985424	0.05910795285747429	-0.0002785983732696007	-0.019486239435920538	-0.0002759733269275255	-0.019302633395099633
30.55851832793038	0.5195130229779725	0.5149486726115765	0.551298036963742	0.5462150191059444	0.5681518217900882	0.5627924493204083	0.5851182677835858	0.5794799051912397	0.6177434279875481	0.6115667236191094	0.05952674887723782	0.0591068450286848	-0.0002802260650496269	-0.019718163619074858	-0.00027758461073768004	-0.019532296928360893
30.742648773309874	0.5194662246356159	0.5149022813224827	0.5512480081429979	0.5461654500124522	0.568100077967103	0.5627411933410156	0.5850647962763946	0.5794269499407814	0.6176866313969093	0.6115104981760023	0.05952611070642196	0.059106211384409926	-0.0002817541875834717	-0.01994512711941354	-0.000279097264963335	-0.0197570457168581
30.92788869724955	0.519418500106864	0.5148549750966711	0.5511972746567528	0.546115183919358	0.568047748501502	0.5626893574369527	0.5850108598675942	0.5793735335184163	0.6176296042623518	0.611454042033249	0.0595259558726196	0.05910605764884179	-0.00028318360915591256	-0.020167081100368023	-0.0002805121496134433	-0.01997683137108197
31.114244784915854	0.5193698567843414	0.5148067612985938	0.5511458476372803	0.5460642318701047	0.5679948465269256	0.5626369546202558	0.5849564737164545	0.5793196709284694	0.6175723656640295	0.6113973740511434	0.05952629022237354	0.059106389627055354	-0.0002845151938239976	-0.020383976503424606	-0.0002818301205165241	-0.020191605282079195
31.30172376175672	0.5193203021154494	0.5147576473474996	0.5510937383194469	0.5460126050099755	0.567941385305295	0.5625839980300681	0.5849016531365845	0.5792653773280011	0.6175149348869914	0.6113405132924339	0.05952711968500816	0.05910721320631724	-0.000285749801418822	-0.0205957640468597	-0.0002830520293033434	-0.020401318618723963
31.4903323937443	0.5192698436018054	0.5147076407168872	0.5510409580408961	0.5459603145862779	0.5678873782274021	0.5625305009332257	0.5848464135969265	0.5792106680277903	0.6174573314229733	0.6112834790240896	0.05952845027397919	0.05910853435742736	-0.00028688828753486995	-0.02080239422397767	-0.00028417872341535144	-0.02060592232736269
31.68007748761912	0.5192184887986644	0.5146567489339392	0.5509875182422262	0.5459073719485239	0.5678328388134931	0.5624764767248329	0.5847907707227623	0.5791555584933274	0.6173995749722151	0.6112262907190914	0.059530288088249984	0.05911035913608308	-0.00028793150353978447	-0.02100381730230083	-0.0002852110460997981	-0.0208053671299524
31.870965891135747	0.5191662453143184	0.5146049795789392	0.5509334304671637	0.5458537885486061	0.5677777807138628	0.5624219389288577	0.5847347402967282	0.5791000643458231	0.617341685445307	0.611168968058256	0.059532639313687824	0.05911269368427387	-0.00028888029655949055	-0.021199983321537275	-0.0002861498364028492	-0.020999603522597
32.063004493309954	0.5191131208094782	0.5145523402846657	0.550878706362733	0.5457995759409693	0.5677222177094493	0.5623669011987148	0.5846783382598482	0.5790442013632209	0.6172836829650666	0.611111530932083	0.059535510224497316	0.05911554423169094	-0.00028973550947664073	-0.021390842091761897	-0.0002869959291735835	-0.021188581774211457
32.25620022466719	0.5190591229966337	0.5144988387357685	0.5508233576794209	0.5457447457827771	0.5676661637124373	0.5623113773178678	0.5846215807125743	0.5789879854812332	0.617225587868446	0.6110539994426376	0.05953890718467158	0.05911891709717996	-0.0002904979809390529	-0.0215763431930327	-0.00028775015505422274	-0.02137225192466019
32.45056005749291	0.5190042596393922	0.514444482668123	0.5507673962713372	0.545689309834075	0.5676096327668556	0.5622553812004227	0.5845644839158451	0.5789314327943832	0.6171674207084663	0.6109963939054587	0.059542836649479534	0.05912281869021115	-0.00029116854534816383	-0.021756435972832833	-0.0002884133404819078	-0.02155056378342124
32.64609100608406	0.5189485385517972	0.5143892798681643	0.5507108340963693	0.5456332799579472	0.5675526390491924	0.5621989268917362	0.5845070642921546	0.578874559557062	0.6171092022561906	0.6109387348515027	0.05954730516697674	0.0591272555123823	-0.0002917480328497035	-0.021931069544322668	-0.0002889863076800392	-0.021723466927625168
32.84280012700226	0.5188919675976228	0.5143332381721983	0.5506536832163318	0.5455766681206686	0.5674951968690033	0.5621420285690198	0.5844493384266337	0.578817382184599	0.6170509535027215	0.6108810430291144	0.05955231937954724	0.059132234158949866	-0.000292237269348794	-0.022100192785586614	-0.0002894698746742641	-0.021890910701557686
33.040694519328454	0.5188345546896462	0.5142763654656917	0.5505959557971113	0.5455194863918542	0.5674373206695293	0.5620847005419508	0.5843913230681501	0.5787599172543466	0.616992695661237	0.6108233394060336	0.05955788602547867	0.05913776132038933	-0.0002926370764995134	-0.022263754337544128	-0.0002898648552653871	-0.0220528442133201
33.239781324919136	0.5187763077888987	0.5142186696825392	0.5505376641088067	0.5454617469445999	0.567379025028317	0.5620269572532935	0.5843330351304192	0.5787021815067802	0.6169344501690586	0.6107656451714358	0.05956401194056458	0.05914384378399048	-0.000292948271695348	-0.02242170260178966	-0.0002901720590411383	-0.02220921633420403
33.44006772866406	0.51871723490389	0.5141601588043058	0.550478820525862	0.5454034620556203	0.567320324657847	0.561968813279514	0.58427449169313	0.578644191846609	0.6168762386897527	0.6107079817380027	0.05957070405973962	0.059150488435477114	-0.00029317166807674155	-0.022573985739370528	-0.00029039229137928224	-0.022359975697213486
33.64156095874556	0.5186573440898105	0.5141008408594478	0.5504194375271948	0.5453446441053797	0.5672612344061602	0.5619102833314086	0.584215710003087	0.5785859653439063	0.6168180831152703	0.6106503707440322	0.05957796941874938	0.059157702260667036	-0.00029330807452776497	-0.022720551668996336	-0.00029052635342896593	-0.022505070694066376
33.84426828689945	0.5185966434477076	0.5140407239225075	0.55035952769632	0.545285305578219	0.5672017692574965	0.5618513822547342	0.5841567074753673	0.5785275192352508	0.6167600055681204	0.6105928340555815	0.05958581515584825	0.05916549234715661	-0.00029335829567167515	-0.022861348064978415	-0.0002905750421244857	-0.02264444947458344
34.04819702867729	0.5185351411236369	0.5139798161132819	0.5502991037214653	0.5452254590624733	0.5671419443329312	0.5617921250308404	0.5840975016944917	0.5784688709248867	0.6167020284035805	0.6105353937686465	0.0595942485135355	0.059173865886049	-0.0002933231318729135	-0.022996322355922416	-0.00029053915017418497	-0.022778059944315032
34.25335454371064	0.5184728453077853	0.5139181255959687	0.5502381783956811	0.5451651172505904	0.567081774891021	0.5617325267773123	0.5840381104156142	0.5784100379858979	0.6166441742119465	0.6104780722113814	0.05960327684032614	0.05918283017370433	-0.00029320337922689177	-0.02312542172167298	-0.0002904194660657833	-0.022905849762778985
34.45974823597649	0.5184097642335719	0.5138556605782829	0.550176764616947	0.5451042929392342	0.5670212763284553	0.5616726027486107	0.5839785515657285	0.5783510381613974	0.616586465820823	0.610420891946353	0.05961290759255632	0.05919239261353741	-0.00029299982956998427	-0.023248593092930037	-0.00029021677405838275	-0.023027766341598976
34.66738555406454	0.5183459061767148	0.513792429310549	0.5501148753882674	0.5450429990293901	0.5669604641807058	0.561612368336726	0.5839188432448854	0.578291889365737	0.6165289262974472	0.6103638757728366	0.05962314833621933	0.05920256071784353	-0.00029271327047442064	-0.023365783148477703	-0.0002899318541826901	-0.0231437568422308
34.87627399144595	0.5182812794542762	0.5137284400847628	0.5500525238177626	0.5449812485264588	0.5668993541226908	0.5615518390718295	0.5838590037274357	0.5782326096857291	0.6164715789510601	0.6103070467291509	0.059634006748853295	0.05921334210966235	-0.0002923444852351853	-0.02347693831249842	-0.0002895654822487881	-0.023253768174981815
35.086421086743854	0.5182158924236738	0.5136637012336267	0.5499897231187555	0.5449190545403438	0.5668379619694394	0.5614910306229325	0.5837990514632861	0.5781732173818896	0.6164144473353171	0.6102504280950343	0.05964549062145111	0.05922474452468598	-0.00029189425289244397	-0.02358200475457295	-0.00028911842982859426	-0.023357746995600337
35.29783442400536	0.5181497534816644	0.5135982211295552	0.5499264866098461	0.5448564302855358	0.5667763036767562	0.5614299587985556	0.5837390050791709	0.5781137308896966	0.6163575552507391	0.610194043394063	0.05965760786041738	0.05923677581319417	-0.00029136334820822896	-0.02368092838551661	-0.00028859146426207793	-0.02345563970389719
35.51052163297529	0.5180828710632979	0.5135320081836512	0.5498628277149823	0.5447933890811854	0.5667143953419068	0.5613686395473949	0.5836788833799471	0.5780541688208677	0.6163009267472108	0.6101379163961125	0.05967036648956678	0.059249443942039466	-0.0002907525416731005	-0.02377365485608607	-0.00028798534866680825	-0.02354739244228199
35.72449038937153	0.5180152536408386	0.5134650708446509	0.5497987599635242	0.5447299443511714	0.5666522532042888	0.5613070889589991	0.5836187053499055	0.577994549964657	0.6162445861265213	0.6100820711198631	0.05968377465215601	0.05926275699667047	-0.00029006259951547264	-0.023860129555757226	-0.0002873008419184142	-0.023632951092352528
35.93974841516195	0.5179469097226544	0.5133974175978362	0.5497342969902957	0.5446661096241608	0.5665898936461244	0.5612453232644525	0.5835584901540993	0.5779348932891686	0.6161885579449505	0.6100265318353502	0.059697840612965805	0.059276723183191424	-0.0002892942836858481	-0.02394029760915828	-0.0002865386986656837	-0.0237122612741274
36.15630347884324	0.5178778478520755	0.5133290569639181	0.5496694525356347	0.5446018985336604	0.5665273331931502	0.561183358837058	0.5834982571396987	0.5778752179426898	0.6161328670159042	0.6099713230665592	0.05971257276042234	0.05929135083046982	-0.00028844835186081497	-0.024014103874279158	-0.00028569966932412427	-0.023785268342876975
36.374163395721176	0.5178080766062159	0.5132599974978844	0.5496042404454294	0.5445373248180614	0.5664645885153181	0.561121212193035	0.5834380258373554	0.5778155432550478	0.6160775384125957	0.6099164695940719	0.05972797960875717	0.0593066483922874	-0.0002875255574472657	-0.024081492940638327	-0.0002847845000688576	-0.023851917386920718
36.59333602819267	0.5177376045947638	0.5131902477878141	0.5495386746711507	0.5444724023206775	0.5664016764274955	0.5610588999922144	0.5833778159625986	0.5777558887389814	0.6160225974707758	0.609861996457757	0.05974406980022357	0.05932262444952889	-0.0002865266495810648	-0.0241424091270801	-0.0002837939328426131	-0.023912153225793986
36.813829286029524	0.5176664404587346	0.5131198164536578	0.549472769269873	0.5444071449897694	0.5663386138901776	0.560996439038746	0.5833176474172433	0.5776962740915381	0.615968069791516	0.6098079289595126	0.059760852107346225	0.0593392877124298	-0.0002854523731219416	-0.024196796478705096	-0.0002827287053541738	-0.0239659204077185
37.03565112666392	0.5175945928691871	0.5130487121459799	0.5494065384042871	0.5443415668785656	0.5662754180102033	0.5609338462818072	0.5832575402908243	0.5776367191954875	0.6159139812440387	0.609754292666057	0.059778335435226836	0.05935664702285552	-0.00028430346865437883	-0.024244598764809666	-0.0002815895510808186	-0.024013163207584398
37.25880955547555	0.517522070525905	0.5129769435446692	0.5493399963427039	0.5442756821452731	0.5662121060414785	0.5608711388163203	0.5831975148620533	0.5775772441207612	0.6158603579686058	0.609701113411775	0.059796528823898194	0.05937471135663835	-0.00028308067249360747	-0.024285759477052693	-0.000280377199256554	-0.024053825623639113
37.483312626080554	0.5174488821560368	0.5129045193576061	0.5492731574590497	0.544209505053078	0.5661486953857017	0.5608083338836789	0.583137591600293	0.5775178691259125	0.6158072263794558	0.6096484173016152	0.05981544145071707	0.05939348982596123	-0.00028178471668138805	-0.024320221826499733	-0.00027909237489120997	-0.024087851376606295
37.70916844062219	0.5173750365126992	0.5128314483192952	0.5492060362328489	0.5441430499701357	0.5660852035931023	0.5607454488724695	0.5830777911670607	0.5774586146595957	0.6157546131677997	0.6095962307140401	0.05983508263282315	0.059412991681787014	-0.00028041632898445634	-0.02434792874089453	-0.0002777357987526763	-0.02411518390552203
37.93638515006311	0.5173005423735381	0.5127577391894567	0.5491386472492007	0.5440763313695539	0.5660216483631805	0.5606825013192193	0.5830181344175499	0.5773995013620771	0.6157025453048721	0.6095445803040365	0.0598554618296346	0.059433226316351416	-0.00027897623290162876	-0.024368822863152673	-0.0002763081873702333	-0.02413576636578796
38.164970954479706	0.5172254085392503	0.5126834007515775	0.5490710051987416	0.5440093638293636	0.5659580475454543	0.5606195089091293	0.5829586424021794	0.5773405500667601	0.6156510500450417	0.6094934930061788	0.05987658864540864	0.059454203265693256	-0.0002774651476589174	-0.024382846547609915	-0.00027481025305631235	-0.02414954162806282
38.39493410335793	0.51714964383206	0.5126084418114208	0.5490031248775985	0.5439421620324802	0.5658944191402174	0.5605564894768261	0.5828993363681657	0.5772817818017394	0.615600154928979	0.609442996037753	0.0598984728318524	0.059475932212247506	-0.0002758837882073095	-0.02438994185799004	-0.00027324270387918403	-0.02415645227370078
38.626282895891045	0.5170732570941545	0.5125328711954926	0.5489350211873334	0.5438747407666545	0.5658307812992985	0.5604934610071205	0.58284023776112	0.5772232177913806	0.6155498877868875	0.6093931169019402	0.059921124290783924	0.05949842298749394	-0.00027423286523609036	-0.024390050565145316	-0.0002716062436718403	-0.024156440592406625
38.859025681279114	0.5169962571860738	0.5124566977494638	0.5488667091348717	0.5438071149244104	0.5657671523268298	0.5604304416357702	0.5827813682266714	0.5771648794579232	0.6155002767417938	0.6093438833910619	0.05994455307686018	0.05952168557466116	-0.00027251308516107464	-0.024383114143716966	-0.0002699015720435405	-0.024149448580729427
39.09317085903034	0.5169186529850531	0.5123799303365485	0.548798203832424	0.5437392995029747	0.5657035506800242	0.5603674496502467	0.5827227496121163	0.5771067884231091	0.6154513502129065	0.6092953235898874	0.059968769400354976	0.0595457301114844	-0.0002707251501323782	-0.024369073769634042	-0.00026812938437670297	-0.024135417938765613
39.328726879264174	0.5168404533833203	0.512302577835834	0.5487295204973913	0.5436713096041913	0.5656399949699566	0.5603045034905154	0.5826644039680952	0.5770489665098391	0.6154031369190356	0.6092474658790052	0.05999378363000348	0.059570566893030086	-0.00026886975803352975	-0.02434787031748442	-0.00026629037181979953	-0.024114290066989952
39.56570224301631	0.5167616672863437	0.5122246491405655	0.548660674452261	0.5436031604344267	0.5655765039623553	0.5602416217498193	0.582606353550295	0.576991435743857	0.6153556658820829	0.6092003389382639	0.06001960629590344	0.059596206374577715	-0.00026694760248724414	-0.024319444357956854	-0.0002643852212966813	-0.024086006063868126
39.80410550254544	0.5166823036110296	0.5121461531563793	0.5485916811244881	0.54353486730446	0.5655130965783962	0.5601788231754707	0.5825486208211822	0.5769342183554592	0.6153089664305966	0.6091539717502753	0.060046248092482	0.05962265917456361	-0.0002649593728527577	-0.02428373615444457	-0.000262414615507911	-0.024050506723057197
40.04394526164196	0.5166023712838701	0.5120670987994881	0.5485225560463645	0.5434664456293611	0.565449791895512	0.5601161266696503	0.5824912284517618	0.5768773367812334	0.6152630682034024	0.6091083936039916	0.06007371988152459	0.05964993607759072	-0.00026290575422605045	-0.024240685660302574	-0.00026037923292987486	-0.02400773253040711
40.28523017593832	0.5165218792390363	0.5119874949948128	0.5484533148548723	0.5433979109283572	0.5653866091482009	0.5600535512902137	0.5824341993233685	0.5768208136658272	0.6152180011533008	0.6090636340983514	0.06010203269527569	0.05967804803750019	-0.00026078742745139216	-0.024190232516502874	-0.0002582797478190013	-0.023957623661118532
40.52796895322162	0.5164408364164195	0.5119073506740628	0.5483839732915264	0.543329278824682	0.565323567728848	0.5599911162515068	0.5823775565294849	0.5767646718637465	0.6151737955508421	0.6090197231459987	0.06013119773959808	0.05970700618051911	-0.00025860506911246084	-0.02413231604795385	-0.0002561168302150918	-0.023900119976971723
40.77217035374772	0.5163592517596157	0.5118266747737602	0.5483145472021992	0.5432605650454125	0.5652606871885526	0.5599288409251849	0.5823213233775929	0.5767089344411824	0.6151304819881757	0.6089766909770765	0.06016122639721124	0.05973682180846818	-0.00025635935154322276	-0.024066875261041787	-0.00025389114593976636	-0.02383516102288752
41.017843190557436	0.5162771342138532	0.5117454762332101	0.5482450525369311	0.5431917854212929	0.5651979872379634	0.5598667448410474	0.582265523391056	0.5766536246778698	0.6150880913829768	0.6089345681430977	0.060192130230996954	0.059767506402040683	-0.00025405094282526797	-0.02399384883996447	-0.00025160335660068256	-0.023762686024085156
41.26499632979458	0.5161944927238622	0.5116637639924109	0.5481755053497275	0.5431229558865391	0.5651354877481246	0.5598048476878713	0.582210180311032	0.57659876606898	0.6150466549824538	0.6088933855208932	0.0602239209873747	0.059799071624163286	-0.00025168050679114096	-0.023913175144286924	-0.0002492541195973086	-0.02368263388338221
41.51363869102594	0.5161113362316834	0.5115815469899073	0.5481059217983357	0.5430540924786311	0.5650732087513234	0.5597431693142598	0.5821553180984214	0.5765443823270425	0.6150062043674375	0.6088531743166415	0.06025661059976043	0.05983152932342218	-0.0002492487030365531	-0.023824792206013967	-0.0002468440881233658	-0.023594943177926098
41.763779247563185	0.5160276736744147	0.511498834160582	0.5480363181440093	0.5429852113380865	0.5650111704419517	0.5596817297294934	0.5821009609358462	0.5764904973839007	0.6149667714565495	0.6088139660699792	0.06029021119209287	0.05986489153756726	-0.0002467561869108348	-0.023728637725525914	-0.0002443739111623877	-0.023499552155229253
42.0154270267867	0.5159435139818958	0.5114156344333847	0.5479667107512524	0.5429163287082204	0.5649493931773749	0.5596205491043983	0.582047133229667	0.5764371353927046	0.6149283885104648	0.6087757926581974	0.06032473508244745	0.05989917049709845	-0.00024420360952603914	-0.023624649068949566	-0.00024184423350193107	-0.02339639873129329
42.26859111047143	0.5158588660743243	0.5113319567289962	0.5478971160875468	0.542847460934883	0.5648878974788074	0.5595596477722082	0.5819938596120299	0.5763843207299325	0.6148910881362527	0.6087386863005234	0.06036019478672279	0.05993437862892868	-0.00024159161776138305	-0.023512763264932346	-0.0002392556957333536	-0.023285420486743647
42.523280635114425	0.5157737388598091	0.5112478099574289	0.5478275507230621	0.5427786244661853	0.5648267040321977	0.5594990462294525	0.5819411649429569	0.5763320779974562	0.6148549032918161	0.6087026795624934	0.0603966030224204	0.05997052856013367	-0.00023892085426791	-0.023392917001444857	-0.00023660893425114793	-0.023166554663291095
42.77950479226489	0.5156881412318484	0.5111632030155556	0.5477580313303451	0.5427098358522007	0.5647658336891215	0.5594387651368364	0.5818890743124641	0.5762804320246325	0.6148198672904162	0.6086678053604105	0.06043397271249702	0.06000763312177808	-0.00023619195747293098	-0.023265046622455543	-0.00023390458126515412	-0.02303973816111693
43.03727282885567	0.5156020820667431	0.5110781447845719	0.5476885746839898	0.5426411117446516	0.5647053074676828	0.5593788253201428	0.5818376130427263	0.5762294078704414	0.6147860138052971	0.6086340969659044	0.060472316989318896	0.06004570535283783	-0.00023340556158224501	-0.02312908812433534	-0.000231143264797673	-0.02290490753480867
43.29659404753705	0.5155155702209333	0.5109926441273853	0.5476191976602891	0.5425724688965735	0.5646451465534272	0.5593192477711341	0.5817868066902736	0.5761790308256567	0.614753376874405	0.6086015880105793	0.06051164919869108	0.06008475850420677	-0.00023056229658169336	-0.022984977152461283	-0.0002283256086910157	-0.022761998990517895
43.55747780701245	0.5154286145282594	0.5109067098859305	0.5475499172368629	0.5425039241619596	0.5645853723002601	0.5592600536484681	0.5817366810482308	0.5761293264150577	0.6147219909052073	0.6085703124907637	0.06055198290398965	0.06012480604279643	-0.00022766278825137043	-0.022832648998274863	-0.00022545223261261071	-0.022610948382208562
43.81993352237618	0.5153412237971481	0.5108203508784075	0.5474807504922652	0.5424354944953846	0.5645260062313747	0.5592012642786198	0.5816872621485979	0.5760803203996794	0.6146918906796137	0.6085403047723595	0.0605933318903876	0.060165861655726405	-0.00022470765816362537	-0.02267203859548772	-0.00022252375206099906	-0.02245169120863011
44.08397066545326	0.5152534068077171	0.5107335758964459	0.5474117146055706	0.5423671969516068	0.5644670700401913	0.5591429011568136	0.5816385762645666	0.576032038779106	0.6146631113590034	0.6085115995957956	0.06063571016916717	0.060207939254615976	-0.0002216975236912777	-0.022503080516770524	-0.00021954077836805475	-0.022284162609381042
44.349598765141174	0.5151651723087981	0.5106463937021821	0.5473428268559356	0.5422990486851456	0.5644085855913017	0.5590849859479649	0.5815906499128872	0.575984507793802	0.6146356884893569	0.6084842320810837	0.0606791319821472	0.0602510529799696	-0.00021863299801250236	-0.022325708969944458	-0.00021650391870742247	-0.022108297361583595
44.6168274077539	0.5150765290148765	0.5105588130252603	0.547274104622136	0.5422310669498369	0.5643505749214283	0.5590275404876294	0.581543509856271	0.5759377539274896	0.6146096580065007	0.6084582377329887	0.06072361180620075	0.06029521720566924	-0.00021551469011704683	-0.022139857794755358	-0.00021341377610051282	-0.021924029876544182
44.88566623736761	0.5149874856029439	0.5104708425597442	0.5472055653820816	0.5421632690983672	0.5642930602403858	0.5589705867829631	0.581497183105843	0.5758918039095694	0.6145850562414639	0.6084336524463033	0.060769164357883966	0.06034044654356437	-0.00021234320481133828	-0.021945460459122046	-0.00021027094941827862	-0.021731294195760142
45.15612495616904	0.5148980507092606	0.5103824909609428	0.5471372267123022	0.5420956725817765	0.56423606393206	0.5589141470136922	0.5814516969236344	0.5758466847175835	0.614561919925951	0.6084105125112428	0.06081580459816901	0.06038675584817532	-0.0002091191427282535	-0.021742450055555196	-0.00020707603339409353	-0.021530023987651248
45.42821332480542	0.5148082329260277	0.510293766842146	0.5470691062874102	0.5420282949489398	0.5641796085553875	0.5588582435330895	0.5814070788251268	0.5758024235797269	0.6145402861979321	0.6083888546189531	0.06086354773729021	0.06043416022150412	-0.00020584310033311404	-0.021530759297846203	-0.00020382961862619453	-0.02132015254386488
45.701941162736816	0.5147180407979647	0.5102046787712665	0.5470012218795335	0.5419611538460215	0.5641237168453521	0.5588028988689643	0.5813633565818399	0.575759047977404	0.6145201926073589	0.6083687158671409	0.060912409239702994	0.06048267501795449	-0.00020251566992501857	-0.02131032051667603	-0.00020053229158278896	-0.021101612775098033
45.97731834859046	0.5146274828187888	0.5101152352673884	0.5469335913577215	0.5418942670159002	0.5640684117139877	0.5587481357246595	0.5813205582239706	0.5757165856478339	0.6145016771220015	0.6083501337658269	0.060962404829159426	0.060532315849373575	-0.00019913743965482844	-0.02108106565671619	-0.00019718463461693148	-0.020874337208425686
46.25435482051728	0.5145365674275953	0.5100254447972147	0.5468662326873204	0.5418276522975669	0.5640137162513895	0.5586939769800572	0.5812787120430787	0.575675064586705	0.6144847781334164	0.6083331462432253	0.06101355049390349	0.06058309859020786	-0.0001957089935242795	-0.020842926272365503	-0.00019378722596841147	-0.020638257982881214
46.533060576550575	0.5144453030051341	0.509935315771416	0.5467991639293194	0.5417613276254918	0.5639596537267392	0.5586404456925976	0.5812378465948256	0.5756345130508789	0.6144695344630458	0.6083177916517515	0.06106586249198797	0.06063503938278476	-0.0001922309113981946	-0.020595833524296836	-0.00019034063977030335	-0.020393306845505776
46.813445674966815	0.5143536978699814	0.509844856540874	0.5467324032396653	0.5416953110289605	0.5639062475893342	0.5585875650983052	0.5811979907017656	0.5755949595611458	0.6144559853684516	0.6083041087741671	0.06111935735672129	0.06068815464271808	-0.00018870376901181096	-0.020339718175677035	-0.000186845446061068	-0.02013941514807982
47.09552023464871	0.5142617602746006	0.5097540753928176	0.5466659688685442	0.541629620631381	0.5638535214696327	0.5585353586128255	0.581159173456189	0.575556432905035	0.6144441705496897	0.608292136829858	0.06117405190224107	0.06074246106444256	-0.00018512813798088334	-0.020074510588187877	-0.00018330221079343456	-0.019876513843243515
47.37929443545016	0.5141694984012928	0.50966298054685	0.54659987915963	0.5415642746495547	0.5638014991803035	0.5584838498324706	0.5811214242230199	0.5755189621396745	0.6144341301558255	0.6082819154812545	0.06122996322922141	0.0607979756268784	-0.0001815045858090114	-0.01980014071851599	-0.00017971149584028456	-0.01960453348056035
47.66477851856398	0.5140769203580299	0.5095715801508603	0.5465341525492975	0.5414992913929152	0.5637502047172898	0.5584330625352771	0.581084772642772	0.57548257659471	0.6144259047915961	0.6082734848403956	0.0612871087307206	0.0608547155992363	-0.00017783367589818688	-0.019516538114245918	-0.0001760738590056432	-0.01932340420260914
47.951982786891236	0.5139840341741688	0.5094798822768188	0.5464688075658003	0.5414346892627303	0.5636996622608792	0.5583830206820718	0.581049248634557	0.5754473058752791	0.6144195355242236	0.6082668854756398	0.061345506098162104	0.06091269854696156	-0.0001741159675595627	-0.019223631910335826	-0.00017238985403589258	-0.01903305574150238
48.24091760541319	0.5138908477960442	0.5093878949164522	0.5464038628284106	0.5413704867512701	0.5636498961767876	0.5583337484175479	0.5810148823991581	0.575413179865042	0.6144150638903808	0.60826215841853	0.0614051733274725	0.06097194233781699	-0.00017035201602344507	-0.018921350825053196	-0.0001686600306251007	-0.01873341741435297
48.53159340156531	0.5137973690824335	0.5092956259767941	0.5463393370465225	0.5413067024409352	0.5636009310172493	0.5582852700713539	0.5809817044221574	0.5753802287292737	0.6144125319033183	0.6082593451708138	0.06146612872535268	0.06103246514811987	-0.00016654237244995151	-0.018609623156393695	-0.00016488493443167496	-0.018424418120275732
48.82402066561362	0.5137036057998913	0.5092030832756078	0.5462752490187116	0.5412433550033462	0.5635527915221198	0.5582376101591862	0.580949745477127	0.5753484829180147	0.6144119820601502	0.6082584877116217	0.06152839091571489	0.06109428546912685	-0.00016268758393989113	-0.01828837677787476	-0.00016106510708724375	-0.018105986336038882
49.11820995103327	0.5136095656179513	0.5091102745366763	0.5462116176317577	0.5411804631983944	0.5635055026199881	0.5581907933839	0.5809190366288859	0.5753179731692849	0.6144134573493111	0.6082596285048129	0.06159197884627195	0.061157422113574986	-0.00015878819354508966	-0.017957539134769718	-0.0001572010862044282	-0.017778050112042365
49.41417187488941	0.5135152561041889	0.5090172073849594	0.5461484618596206	0.5411180458732489	0.5634590894292988	0.5581448446366235	0.5808896092368168	0.5752887305123616	0.6144170012581815	0.608262810506489	0.061656911795289	0.06122189422238481	-0.0001548447402844877	-0.017617037240540867	-0.00015329340539438352	-0.017440537068864614
49.71191711822035	0.513420684719141	0.5089238893416058	0.5460858007623761	0.5410561219613195	0.5634135772594832	0.5580997889978864	0.58086149495825	0.5752607862711211	0.614422657780891	0.6082680771726791	0.06172320937849491	0.06128772127152903	-0.00015085775915357758	-0.017266797672718326	-0.00014934259427457075	-0.017093374392985083
50.01145642642306	0.51332585881108	0.5088303278188268	0.5460236534851013	0.5409947104811795	0.563368991612103	0.5580556517387563	0.5808347257519172	0.5752341720674484	0.614430471426301	0.6082754724672071	0.06179089155617639	0.06135492307906503	-0.00014682778113661588	-0.01690674656900626	-0.0001453491784816352	-0.016736488832904683
50.3128006096408	0.5132307856106354	0.5087365301146173	0.545962039256716	0.5409338305354358	0.5633253581820014	0.5580124583219875	0.5808093338814722	0.5752089198247146	0.6144404872261757	0.6082850408697383	0.06185997864043875	0.061423519812350134	-0.00014275533322649636	-0.016536809624057014	-0.000141313679688837	-0.016369806695834654
50.61596054315354	0.5131354722252606	0.5086425034073249	0.5459009773887736	0.5408735013095546	0.5632827028584643	0.5579702344031757	0.5807853519190836	0.5751850617713222	0.6144527507435414	0.6082968273840152	0.061930491302651255	0.0614935319954271	-0.00013864093842963499	-0.016156912084611008	-0.00013723661561793055	-0.01599325384344752
50.9209471677702	0.5130399256335395	0.5085482547500622	0.5458404872742021	0.5408137420706376	0.5632410517263956	0.5579290058319274	0.580762812749099	0.5751626304443292	0.614467308081244	0.6083108775462893	0.06200245058107212	0.061564980516605444	-0.00013448511578750821	-0.015766978746583504	-0.0001331185000482682	-0.015606755687613827
51.22777149022361	0.5129441526793245	0.5084537910649548	0.54578058838599	0.540754572166145	0.563200431067495	0.5578887986530375	0.5807417495717853	0.5751416586931368	0.6144842058907064	0.6083272374339466	0.06207587788867562	0.06163788663621813	-0.00013028838038875445	-0.015366933950787143	-0.00012895984283889383	-0.01521023718734682
51.53644458356769	0.5128481600657078	0.5083591191372213	0.5457213002758202	0.5406960110225654	0.5631608673614542	0.5578496391076752	0.5807221959071427	0.5751221796832587	0.6145034913808956	0.6083459536743397	0.06215079502116365	0.06171227199458399	-0.00012605124338394003	-0.01495670157925133	-0.0001247611499414214	-0.014803622844667075
51.84697758757708	0.5127519543488133	0.5082642456090832	0.5456626425726465	0.5406380781440304	0.5631223872871552	0.5578115536345821	0.5807041855988005	0.5751042269001668	0.6145252123274995	0.6083670734538313	0.06222722416518873	0.06178815862016889	-0.00012177421200776362	-0.01453620505206743	-0.0001205229234134686	-0.014386836700793992
52.15938170914916	0.5126555419314093	0.5081691769734926	0.5456046349812117	0.5405807931108733	0.5630850177238824	0.5577745688712791	0.5806877528179895	0.5750878341532148	0.6145494170823259	0.6083906445270499	0.06230518790677771	0.06186556893795024	-0.0001174577895886042	-0.014105367322741813	-0.00011624566143786375	-0.01395980233233729
52.47366822270851	0.5125589290563317	0.508073919567679	0.5455472972805023	0.5405241755781262	0.5630487857525446	0.5577387116552835	0.5806729320675971	0.5750730355796413	0.6145761545829223	0.6084167152263674	0.06238470923997725	0.06194452577799268	-0.00011310247556906017	-0.013664110875239999	-0.00011192985833941016	-0.01352244284797166
52.789848470613855	0.5124621217997173	0.5079784795665045	0.5454906493221469	0.5404682452739562	0.5630137186569034	0.5577040090253337	0.5806597581863078	0.5750598656486603	0.6146054743624321	0.6084453344716076	0.06246581157570819	0.06202505238425275	-0.00010870876552537823	-0.013212357720135515	-0.00010757600460054029	-0.013074680884159307
53.107933863567155	0.5123651260640351	0.5078828629756253	0.545434711028741	0.5404130219980401	0.5629798439248149	0.5576704882226283	0.5806482663528286	0.5750483591656315	0.6146374265596835	0.6084765517799849	0.06254851875086023	0.062107172423591754	-0.00010427715118599412	-0.012750029391312978	-0.00010318458688307608	-0.012616438602265134
53.42793588102576	0.5122679475709129	0.5077870756244487	0.5453795023921122	0.5403585256198683	0.5629471892494757	0.5576381766920664	0.5806384920902037	0.5750385512763209	0.6146720619295262	0.6085104172762853	0.06263285503760836	0.0621909099950365	-9.980812044818599e-05	-0.012277046941946423	-9.875608804510438e-05	-0.012147637684506662
53.74986607161648	0.5121705918537545	0.5076911231588854	0.5453250434715099	0.5403047760769861	0.5629157825306846	0.5576071020835072	0.5806304712702184	0.5750304774712505	0.614709431853418	0.6085469817032954	0.0627188451529763	0.06227628963926615	-9.530215740216619e-05	-0.011793330941728186	-9.429098715973971e-05	-0.011668199330415518
54.073736053552395	0.512073064250134	0.5075950110338839	0.5452713543917248	0.5402517933731589	0.5628856518761042	0.557577292253029	0.5806242401178952	0.575024173590138	0.6147495883502693	0.6085862964324842	0.06280651426864192	0.06236333634835225	-9.075974235150941e-05	-0.011298801473301978	-8.978975953954915e-05	-0.011178044254023689
54.399557515052166	0.5119753698939685	0.5074987445057454	0.5452184553411337	0.5401995975764666	0.5628568256025404	0.5575487752642038	0.5806198352160876	0.5750196758264311	0.6147925840875544	0.6086284134749487	0.06289588802100186	0.062452075575745634	-8.618135183058317e-05	-0.010793378128582276	-8.52528767532057e-05	-0.010677092679813427
54.727342214761876	0.5118775137074572	0.5074023286242098	0.5451663665696661	0.5401482088173223	0.5628293322372234	0.5575215793893769	0.5806172935101698	0.5750170207319393	0.6148384723926967	0.6086733854926262	0.06298699252149438	0.06254253324652817	-8.15674586317483e-05	-0.010276980005997416	-8.068080665080135e-05	-0.01016526433988929
55.057101982179326	0.5117795003927784	0.5073057682243044	0.5451151083866888	0.5400976472864094	0.5628032005191024	0.5574957331109567	0.5806166523128244	0.5750162452215616	0.6148873072647324	0.6087212658097856	0.06307985436719406	0.06263473576792816	-7.691853182911768e-05	-0.009749525707647422	-7.607401338372011e-05	-0.009642478470439642
55.38884871808102	0.5116813344235416	0.5072090679179521	0.5450647011588091	0.5400479332325394	0.5627784594001402	0.5574712651227125	0.5806179493089357	0.5750173865781173	0.6149391433862657	0.6087721084248019	0.06317450065168177	0.06272871004011352	-7.223503680009458e-05	-0.009210933335836557	-7.143295743250455e-05	-0.009108653809306588
55.722594394951685	0.5115830200359822	0.5071122320853245	0.5450151653075904	0.5399990869604235	0.5627551380466264	0.5574482043310772	0.5806212225605862	0.5750204824572792	0.6149940361357215	0.6088259680222247	0.06327095897620347	0.06282448346726743	-6.751743524968656e-05	-0.008661120490103258	-6.675809562783908e-05	-0.008563708592376429
56.058351057416104	0.5114845612198929	0.5070152648659392	0.5449665213071768	0.5399511288283563	0.5627332658404877	0.5574265798564634	0.5806265105121611	0.5750255708926152	0.6150520415999028	0.6088828999851468	0.06336925746112268	0.06292208396896061	-6.276618524136968e-05	-0.008100004265301664	-6.20498811775283e-05	-0.008007560551149595
56.39613082267415	0.5113859617092819	0.5069181701494868	0.5449187896818265	0.5399040792458096	0.5627128723806115	0.5574064210345797	0.5806338519955625	0.5750326903007352	0.6151132165868644	0.6089429604078849	0.0634694247576743	0.06302153999181564	-5.798174122062516e-05	-0.00752750124826207	-5.7308763692143216e-05	-0.007440126909756373
56.7359458809379	0.5112872249727518	0.5068209515663843	0.5448719910033487	0.5398579586709297	0.5626939874841728	0.5573877574177614	0.5806432862355395	0.5750418794865553	0.6151776186391096	0.6090062061089782	0.06357149006003368	0.06312288052149538	-5.316455404202891e-05	-0.006943527515375081	-5.253518921177758e-05	-0.006861324382398948
57.07780849587155	0.5111883542035849	0.5067236124780392	0.5448261458884367	0.5398127876079374	0.5626766411879704	0.5573706187763009	0.5806548528551302	0.5750531776486685	0.6152453060471227	0.6090726946445145	0.06367548311770842	0.06322613509499453	-4.831507100244714e-05	-0.006347998630857887	-4.772960023713413e-05	-0.006271069171305044
57.42173100503407	0.5110893523095318	0.5066261559668231	0.5447812749959031	0.5397685866044268	0.5626608637497639	0.5573550350997886	0.580668591881226	0.5750666243848424	0.6153163378632416	0.6091424843217981	0.06378143424825668	0.06333133381327716	-4.3433735867237644e-05	-0.005740829644054202	-4.2892435756614056e-05	-0.005669276964070491
57.7677258203244	0.5109902219022892	0.5065285848257383	0.5447373990238028	0.5397253762485584	0.5626466856496231	0.5573410365984575	0.5806845437502586	0.5750822596976295	0.6153907739158874	0.609215634213361	0.06388937435035587	0.06343850735424013	-3.852098890178013e-05	-0.005121935087458951	-3.802413127751425e-05	-0.005055862931740762
58.115805428429454	0.5108909652866563	0.5064309015477707	0.5446945387064452	0.5396831771661423	0.5626341375912749	0.5573286537045337	0.5807027493140081	0.5751001240001073	0.6154686748241549	0.6092922041713352	0.0639993349172158	0.06354768698603681	-3.357726690667029e-05	-0.004491228975496142	-3.3125118855559244e-05	-0.0044307417266935545
58.465982391274686	0.5107915844493638	0.5063331083149192	0.544652714811293	0.5396420100176093	0.5626232505034605	0.5573179170735925	0.580723249845545	0.5751202581217404	0.6155501020127807	0.6093722548421949	0.06411134805035969	0.06365890458075175	-2.8603003250027292e-05	-0.0038486248026288195	-2.8195827132648787e-05	-0.0037938274813882344
58.818269346477535	0.5106920810475595	0.5062352069868882	0.5446119481357371	0.5396018954948616	0.5626140555412912	0.5573088575859152	0.5807460870453	0.5751427033143761	0.6156351177274939	0.6094558476818752	0.06422544647377887	0.0637721926284574	-2.3598627902687852e-05	-0.0031940355421227196	-2.3236681368055123e-05	-0.0031450338066463246
59.172679007803275	0.5105924563969426	0.5061371990894351	0.5445722595037502	0.5395628543180054	0.5626065840876117	0.5573015063478541	0.5807713030472721	0.5751675012583726	0.6157237850507682	0.609543044971286	0.06434166354847494	0.06388758425164488	-1.8564567471512916e-05	-0.002527373644724662	-1.8248103470064336e-05	-0.0024842737899746226
59.52922416562417	0.510492711459533	0.5060390858023585	0.5445336697624106	0.5395249072319532	0.5626008677543637	0.5572958946931984	0.5807989404253733	0.5751946940688641	0.6158161679179784	0.609633909832225	0.06446003328739341	0.06400511322005661	-1.3501245240132853e-05	-0.0018485510381509584	-1.3230512038941988e-05	-0.0018114599953378274
59.887917687380885	0.5103928468310651	0.5059408679471187	0.544496199778289	0.5394880750028963	0.5625969383839514	0.5572920541845399	0.5808290421999178	0.5752243243021674	0.6159123311339837	0.6097285062437086	0.06458059037077982	0.06412481396592373	-8.409081208249347e-06	-0.0011574791264479245	-8.184322402238209e-06	-0.0011265044618937736
60.24877251804685	0.5102928627279925	0.5058425459740739	0.5444598704337007	0.5394523784146424	0.5625948280506086	0.5572900166146455	0.5808616518442569	0.5752564349623314	0.6160123403901403	0.6098268990587301	0.06470337016194827	0.06424672159962035	-3.2884921312703597e-06	-0.00045406878990661426	-3.109946652868345e-06	-0.00042931870362394875
60.6118016805955	0.5101927589740906	0.5057441199493224	0.5444247026228094	0.5394178382648084	0.5625945690617643	0.5572898140078255	0.580896813291562	0.5752910695078371	0.616116262281765	0.609929154021456	0.06482840872349138	0.06437087192576076	1.860108441387176e-06	0.0002617696156335114	1.992206307921407e-06	0.00028018629076598245
60.97701827647021	0.5100925349866446	0.5056455895411381	0.5443907172475845	0.5393844753608693	0.5625961939594136	0.5572914786213061	0.5809345709417655	0.5753282718584478	0.616224164326058	0.6100353377848786	0.06495574283393983	0.0644973014597326	7.03631011833572e-06	0.0009901262575766623	7.121730730141884e-06	0.001002100057746702
61.34443548605718	0.5099921897622076	0.5055469540059812	0.5443579352136007	0.539352310516054	0.5625997355214777	0.5572950429465973	0.5809749696686572	0.5753680864022164	0.6163361149805017	0.610145517928936	0.06508541000488742	0.06462604744469896	1.2239705620697983e-05	0.0017310918259170194	1.2278223967654434e-05	0.0017365126583257506
61.71406656916102	0.5098917218619154	0.5054482121740751	0.5443263774256772	0.539321364545083	0.5626052267631702	0.5573005397108616	0.5810180548271452	0.5754105580026525	0.6164521836617481	0.610259762979113	0.06521744849859595	0.0647571478690714	1.7469890736920846e-05	0.002484757532457138	1.746128643564937e-05	0.0024835146773938277
62.085924865483435	0.5097911293963416	0.5053493624345314	0.5442960647833499	0.5392916582597395	0.5626127009383535	0.5573080018782792	0.5810638722606802	0.5754557320060552	0.6165724407650105	0.6103781424255385	0.0653518973460911	0.06489064148448066	2.2726464276034974e-05	0.0032512151093015973	2.26705215634615e-05	0.00324319722253108
62.46002379510434	0.5096904100098804	0.50525040272001	0.5442670181761681	0.5392632124642763	0.5626221915408975	0.5573174626514105	0.581112468308855	0.5755036542490151	0.6166969576839777	0.6105007267425977	0.06548879636577326	0.06502656782424618	2.800902801525229e-05	0.004030556806966956	2.7905535741723497e-05	0.004015651922046004
62.83637685896657	0.5095895608646364	0.5051513304908941	0.5442392584788129	0.539236047950639	0.5626337323060265	0.5573289554725502	0.5811638898151783	0.5755543710660869	0.6168258068312612	0.6106275874090688	0.06562818618255437	0.06516496722237264	3.3317186644676866e-05	0.004822875391425896	3.316593827440428e-05	0.004800970923128034
63.21499763936286	0.5094885786238081	0.5050521427189703	0.5442128065460272	0.5392101854935092	0.5626473572116613	0.5573425140250811	0.5812181841350279	0.5756079292976449	0.6169590616593974	0.6107587969288056	0.06577010824753542	0.06530588083308822	3.865054771812204e-05	0.005628264142004014	3.8451341324963195e-05	0.005599246889360643
63.59589980042612	0.5093874594345489	0.504952835870591	0.5441876832073511	0.5391856458451584	0.5626631004797555	0.5573581722348147	0.581275399143791	0.5756643762979191	0.6170967966824195	0.6108944288519826	0.0659146048582482	0.06544935065093523	4.4008721593269406e-05	0.006446816847670789	4.3761359858507376e-05	0.006410572997225472
63.979097088622495	0.509286198910281	0.5048534058893033	0.544163909261656	0.5391624497300996	0.5626809965776193	0.5573759642713266	0.5813355832451957	0.5757237599432179	0.6172390874980157	0.6110345577969157	0.06606171917947837	0.06559541953143942	4.939132137182778e-05	0.007278627802904225	4.909561158972231e-05	0.007235042933430691
64.36460333324754	0.5091847921124524	0.504753848177927	0.5441415054714673	0.5391406178395375	0.5627010802192332	0.5573959245492841	0.5813987853798347	0.5757861286403471	0.617386010810297	0.6111792594724827	0.06621149526468227	0.06574413121237208	5.4797962843244896e-05	0.008123791803996028	5.445371691858991e-05	0.008072750889937197
64.75243244692527	0.5090832335317101	0.5046541575800618	0.544120492557074	0.539120170825602	0.5627233863665522	0.5574180877297544	0.581465055033895	0.5758515313352268	0.6175376444531869	0.6113286107011586	0.06636397807802356	0.06589553033562978	6.022826441531848e-05	0.008982404142983569	5.9835298869659326e-05	0.008923791559553251
65.14259842611021	0.5089815170684737	0.5045543283610026	0.5441008911904042	0.5391011292953637	0.562747950230789	0.5574424887215103	0.5815344422480898	0.5759200175217094	0.6176940674144585	0.6114826894426854	0.06651921351705277	0.06604966246973662	6.568184705257885e-05	0.009854560602761353	6.523998302787604e-05	0.009788260130733306
65.53511535159264	0.5088796360128868	0.5044543541880442	0.5440827219886738	0.5390835138046152	0.5627748072736921	0.5574691626823102	0.5816069976268051	0.5759916372506104	0.6178553598604365	0.6116415748183985	0.06667724843603791	0.06620657413301337	7.115833420567874e-05	0.010740357450259808	7.066739747241257e-05	0.010666252281552602
65.92999738900669	0.5087775830241246	0.504354228110155	0.5440660055077863	0.5390673448514149	0.562803993208793	0.5574981450201734	0.5816827723474643	0.5760664411389543	0.6180216031613862	0.6118053471362286	0.06683813066998395	0.06636631281741853	7.665735173967292e-05	0.011639891429325644	7.611717270816776e-05	0.01155786417326965
66.32725878934137	0.5086753501090362	0.5042539425369935	0.5440507622354805	0.5390526428693839	0.5628355440026477	0.5575294713946258	0.5817618181701143	0.5761444803794394	0.6181928799176111	0.6119740879164014	0.06700190905934746	0.06652892701308247	8.217852786440716e-05	0.01255325975343169	8.158894158893926e-05	0.012463192442226045
66.72691388945532	0.5085729286000972	0.5041534892172479	0.544037012584214	0.5390394282207401	0.5628694958760457	0.5575631777179335	0.5818441874472479	0.576225806750131	0.618369273986284	0.6121478799178579	0.06716863347549341	0.06669446623357032	8.77214930480319e-05	0.013480560095871397	8.70823392462583e-05	0.01338233419239998
67.12897711259382	0.508470309132647	0.5040528592162753	0.5440247768837744	0.5390277211890692	0.5629058853052005	0.557599300156309	0.5819299331338544	0.5763104726243892	0.6185508705090292	0.6123268071654182	0.06733835484688239	0.06686298104188566	9.328587994750226e-05	0.014421890581445496	9.25970030108969e-05	0.014315386986098133
67.53346296890952	0.5083674816213899	0.5039520428930132	0.5440140753736054	0.5390175419718126	0.5629447490229149	0.5576378751310965	0.5820191087977209	0.576398530981038	0.6187377559402886	0.6125109549777132	0.06751112518605006	0.0670345230772522	9.88713233190941e-05	0.015377349775562266	9.813257232826889e-05	0.015262448833937015
67.94038605598601	0.5082644352361277	0.5038510298761386	0.5440049281948351	0.5390089106724681	0.5629861240197146	0.5576789393199261	0.5821117686299802	0.5764900354147761	0.6189300180764901	0.6127004099959067	0.06768699761738814	0.06720914508267983	0.00010447745993202862	0.01634703667245674	0.00010368868867893788	0.01622361818438378
68.3497610593647	0.5081611583767037	0.5037498090394495	0.5439973553820019	0.5390018472924886	0.5630300475449527	0.5577225296578442	0.5822079674559165	0.5765850401468491	0.6191277460860484	0.6128952602132385	0.0678660264057468	0.06738690093336795	0.00011010392847898842	0.017331050683310423	0.00010926499548669089	0.017198993911762273
68.7616027530747	0.5080576386471221	0.5036483684764386	0.543991376854456	0.5389963717228656	0.5630765571078803	0.5577686833384051	0.5823077607460351	0.5766836000359759	0.6193310305402226	0.6130955950054112	0.06804826698590123	0.06756784566595131	0.00011575036948308082	0.01832949162269415	0.00011486113802550157	0.018188675302994284
69.17592600016614	0.5079538628288199	0.5035466954740316	0.5439870124074306	0.5389925037353905	0.5631256904786811	0.5578174378147326	0.5824112046274058	0.576785770589547	0.6195399634448632	0.6133015051618492	0.06823377599291013	0.06775203550862954	0.00012141642519925	0.01934245969408721	0.00012047676332893609	0.019192762044482947
69.59274575324658	0.5078498168530585	0.5034447764854603	0.5439842817027708	0.5389902629735758	0.5631774856894661	0.5578688308005428	0.5825183558952821	0.5768916079750999	0.6197546382730713	0.6135130829178606	0.06842261129337626	0.06793952791220759	0.00012710173951280268	0.020370055473989623	0.00012611152008812354	0.020211354206736587
70.01207705502031	0.5077454857724002	0.503342597102238	0.5439832042592968	0.5389896689432224	0.563231981035225	0.5579229002711251	0.5826292720250107	0.5770011690320735	0.6199751499988061	0.6137304219877298	0.06861483201767432	0.0681303815820775	0.00013280595783105031	0.021412379894428568	0.00013176505854894938	0.021244552227798863
70.43393503883172	0.5076408537312418	0.5032401420252064	0.5439837994428013	0.5389907410026235	0.5632892150747304	0.5579796844642799	0.582744011184237	0.57711451128386	0.6202015951314699	0.6139536175987705	0.06881049859314899	0.06832465651117653	0.00013852872697706076	0.022469534225649568	0.0001374370304012551	0.022292456895726787
70.85833492921113	0.5075359039353694	0.50313739503462	0.5439860864556529	0.5389934983523876	0.5633492266313981	0.5580392218812062	0.5828626322454131	0.5772316929501535	0.6204340717515014	0.614182766526378	0.0690096727783338	0.06852241401394887	0.00014426969507175258	0.023541620055453905	0.0001431270886709246	0.023355169329704495
71.2852920424243	0.5074306186204951	0.5030343389592307	0.5439900843259997	0.5389979600248634	0.5634120547940838	0.5581015512873428	0.582985194798618	0.5773527729596071	0.6206726795470155	0.6144179671301038	0.06921241769821597	0.068723716761354	0.0001500285114125477	0.024628739267981814	0.0001488348876015344	0.02443279095989226
71.71482178702524	0.5073249790197432	0.5029309556443403	0.543995811896549	0.5390041448731544	0.5634777389178329	0.5581667117131492	0.5831117591647015	0.5774778109628115	0.6209175198515193	0.6146593193907955	0.06941879788059635	0.06892862881695694	0.00015580482635535464	0.025730994021742504	0.0001545600825323401	0.02552542350510123
72.14693966441222	0.5072189653300466	0.5028272259187787	0.5440032878129131	0.5390120715597047	0.5635463186245624	0.5582347424548308	0.5832423864087573	0.5776068673455951	0.6211686956827457	0.614906924948834	0.06962887929356784	0.06913721567412708	0.00016159829117645685	0.026848486724034615	0.00016030232977004566	0.026633168949288688
72.58166126938723	0.5071125566774107	0.5027231295607726	0.5440125305114989	0.5390217585444373	0.5636178338036767	0.5583056830749976	0.5833771383539372	0.5777400032426654	0.6214263117826382	0.6151608871435058	0.06984272938416299	0.06934954429440582	0.000167408557939841	0.027981320005238786	0.00016606128645568763	0.02775612951596429
73.01900229071879	0.5070057310810052	0.5026186452626582	0.5440235582069244	0.5390332240724318	0.5636923246126162	0.5583795734032553	0.5835160775956187	0.5778772805515917	0.6216904746585309	0.6154213110535494	0.07006041711821183	0.06956568314705733	0.00017323527935864114	0.029129596690765425	0.0001718366104334068	0.028894407642198416
73.45897851170821	0.5068984654160409	0.5025137505944034	0.5440363888789429	0.5390464861611148	0.5637698314773264	0.5584564535367285	0.5836592675159258	0.5780187619471491	0.6219612926255575	0.6156883035389152	0.07028201302143715	0.06978570224987313	0.0001790781086425941	0.03029341977062927	0.0001776279600979036	0.030048105948409898
73.90160581075892	0.5067907353753844	0.5024084219658849	0.5440510402588534	0.5390615625869501	0.5638503950926474	0.5585363638404941	0.5838067722986274	0.5781645108960229	0.6222388758503397	0.6159619732837818	0.07050758922185672	0.07000967321124994	0.00018493669934871448	0.031472892367744976	0.00018343499424700038	0.031217327207670564
74.34690016194996	0.5066825154298666	0.5023026345878844	0.5440675298153812	0.5390784708716058	0.5639340564226185	0.558619344947945	0.583958656944416	0.5783145916718947	0.6225233363959909	0.6162424308408688	0.0707372194935145	0.07023766927360017	0.0001908107052198682	0.032668117703494204	0.00018925737193054015	0.0324021743134324
74.79487763561212	0.5065737787872322	0.5021963624317483	0.544085874739997	0.5390972282675741	0.5640208567006868	0.5587054377610539	0.5841149872865776	0.5784690693709165	0.6228147882684888	0.6165297886770972	0.07097097930160966	0.07046976535814715	0.00019669978001424226	0.03387919906074899	0.0001950947522779689	0.033602750242735624
75.24555439890803	0.5064644973496844	0.5020895781876639	0.544106091931663	0.5391178517432282	0.5641108374298194	0.5587946834505458	0.5842758300070678	0.57862800992758	0.6231133474644565	0.616824161220635	0.07120894584905452	0.07070603811113117	0.00020260357733226098	0.03510623974470661	0.00020094679433446672	0.034819158019388396
75.6989467164156	0.5063546416699665	0.5019822532215004	0.5441281979809742	0.5391403579672833	0.564204040382508	0.5588871234559699	0.5844412526530035	0.5787914801310029	0.6234191320204054	0.617125664909385	0.07145119812452712	0.07094656595151161	0.00020852175043784005	0.036349343042118676	0.00020681315688153568	0.03605150067359375
76.15507095071504	0.50624418090593	0.5018743575301599	0.5441522091536725	0.5391647632926455	0.5643005076006682	0.5589827994856608	0.5846113236535831	0.5789595476416332	0.6237322620634935	0.6174344182409592	0.07169781695206609	0.07119142912018794	0.00021445395206443063	0.03760861217608635	0.000212693498248262	0.037299881198393336
76.61394356297929	0.50613308277353	0.5017658596953813	0.5441781413735072	0.5391910837396199	0.5644002813954078	0.5590817535165832	0.5847861123374501	0.5791322810083938	0.624052859863844	0.6177505418241964	0.0719488850422699	0.07144070973081607	0.000220399834214402	0.03888415025861036	0.00021858747612180096	0.038564402504704276
77.07558111356816	0.506021313498185	0.5016567268359401	0.544206010204416	0.5392193349784498	0.5645034043466786	0.559184027794059	0.5849656889505057	0.5793097496862745	0.6243810498884876	0.6180741584322722	0.07220448704514458	0.07169449182226918	0.00022635904795698103	0.04017606024100928	0.00022449474734165253	0.03984516737205013
77.54000026262605	0.505908837764446	0.5015469245581811	0.5442358308319957	0.5392495323111601	0.5646099193027866	0.5592896648313544	0.5851501246741966	0.5794920240543827	0.6247169588569829	0.6184053930574628	0.07246470960468473	0.07195286141280138	0.00023233124320709564	0.04148444485983305	0.00023041496768916314	0.04114227839691864
78.00721777068286	0.5057956186639034	0.5014364169048215	0.5442676180442354	0.5392816906526783	0.5647198693797608	0.5593987074091379	0.5853394916442788	0.5796791754344768	0.6250607157987712	0.6187443729676189	0.0727296414152262	0.0722159065559875	0.00023831606849988862	0.04280940657987742	0.00023634779166770148	0.042455837937680485
78.47725049925933	0.5056816176412686	0.501325166301958	0.5443013862114774	0.5393158245111971	0.5648332979605668	0.5595111985747797	0.5855338629700795	0.5798712761099829	0.6254124521123335	0.61909122776441	0.07299937327965514	0.07248371739849191	0.0002443131707549062	0.044151047533944165	0.00024229287226684715	0.043785948055230506
78.95011541147531	0.5055667944385552	0.5012131335042068	0.5443371492655776	0.5393519479677523	0.5649502486941604	0.5596271816414999	0.5857333127542698	0.5800683993455216	0.6257723016262087	0.6194460894434032	0.07327399816953123	0.07275638623974562	0.0002503221950286294	0.04550946945845169	0.00024824986072691235	0.045132710451582625
79.42582957266194	0.5054511070372939	0.5011002775379086	0.5443749206782287	0.5393900746549777	0.5650707654943657	0.5597467001873482	0.585937916113165	0.5802706194069496	0.6261404006619443	0.6198090924560443	0.07355361128720572	0.07303400759359385	0.00025634278425246126	0.046884773624327636	0.00025421840628292447	0.0464962264029225
79.90441015097758	0.5053345115986959	0.500986555642318	0.5444147134384092	0.5394302177350067	0.5651948925385686	0.5598697980540015	0.5861477491975621	0.5804780115819411	0.6265168880990452	0.6201803737736056	0.07383831012999652	0.07331667825199469	0.00026237457896871597	0.04827706076564198	0.00026019815590139217	0.04787659668920696
80.38587441802741	0.5052169624016938	0.5008719232087043	0.5444565400289267	0.5394723898764806	0.5653226742662214	0.5599965193453775	0.5863628892141417	0.5806906522011187	0.626901905441996	0.6205600729531757	0.0741281945565135	0.07360449735084293	0.00026841721704140564	0.04968643100150416	0.000266188754004415	0.049273921519684905
80.87023974948666	0.5050984117787692	0.5007563337172781	0.5445004124020093	0.5395166032306254	0.5654541553771295	0.5601269084260432	0.5865834144474399	0.5809086186597521	0.6272955968894315	0.6209483322057625	0.07442336685520215	0.07389756643800278	0.0002744703333625864	0.05111298375416595	0.00027218984218035924	0.050688300452833346
81.35752362572781	0.504978810049487	0.5006397386718608	0.544546341953909	0.5395628694063614	0.5655893808295288	0.5602610099194103	0.5868094042824162	0.5811319894400425	0.6276981094055333	0.6213452964665902	0.07472393181520051	0.07419598954362451	0.00028053355954449355	0.052556817662917865	0.00027820105888121116	0.05211983231248496
81.8477436324513	0.5048581054516408	0.5005220875322077	0.544594339498474	0.539611199444396	0.5657283958379226	0.5603988687057068	0.587040939227627	0.5813608441340108	0.6281095927937319	0.6217511134676642	0.07502999679958378	0.0744998732528485	0.000286606523593691	0.054018030491235436	0.0002842220391087169	0.0535686150983139
82.34091746132043	0.5047362440699207	0.5004033276438917	0.5446444152396422	0.5396616037902652	0.5658712458706747	0.5605405299197047	0.587278100939033	0.5815952634670053	0.6285301997728059	0.6221659338126962	0.07534167182110951	0.07480932678096792	0.00029268884957300845	0.05549671902929276	0.0002902524140802054	0.055034745890495174
82.83706291059936	0.5046131697619992	0.5002834041656514	0.5446965787428134	0.5397140922662693	0.5660179766473374	0.5606860389481944	0.5875209722444502	0.5818353293218512	0.6289600860554564	0.6225899110544683	0.07565906962053773	0.07512446205116546	0.00029878015724227325	0.056992978989427456	0.0002962918108837531	0.05651832074894969
83.33619788579601	0.5044888240819384	0.5001622599941034	0.544750838905047	0.5397686740422604	0.5661686341357001	0.560835441427187	0.587769637168668	0.5820811247636569	0.6293994104294592	0.6230232017747313	0.07598230574763734	0.07544539377490458	0.0003048800616928249	0.05850690489720023	0.0003023398521145859	0.05801943460669179
83.83834040030794	0.5043631462008082	0.5000398356857124	0.5448072039240396	0.5398253576052285	0.5663232645485473	0.5609887832388313	0.5880241809592588	0.5823327340653036	0.6298483348414843	0.6234659656667306	0.07631149864498368	0.07577223953509654	0.0003109881729559394	0.060038589974340084	0.00030839615549560495	0.05953818115625609
84.34350857607244	0.5042360728244059	0.49991606937591127	0.5448656812658187	0.5398841507276354	0.5664819143400978	0.5611461105080243	0.5882846901130905	0.5825902427336304	0.6303070244836811	0.6239183656204577	0.07664676973465458	0.07610511987213402	0.0003171040955917137	0.06158812601447039	0.0003144603334792606	0.061074652729445233
84.85172064422062	0.5041075381079592	0.4997908966952549	0.5449262776311096	0.539945060434439	0.5666446302021133	0.5613074695987004	0.588551252403573	0.5828537375363454	0.6307756478831398	0.6243805678107287	0.07698824350793382	0.07644415837292062	0.0003232274282641834	0.06315560325244007	0.0003205319928282213	0.06262894016963116
85.36299494573534	0.5039774735676918	0.49966425068248854	0.544988998920304	0.5400080929687519	0.5668114590596562	0.5614729071097756	0.588823956908653	0.5831233065296758	0.6312543769943306	0.6248527417881966	0.07733604761814712	0.07678948176299867	0.0003293577632927924	0.06474111022495777	0.00032661073417961095	0.06420113269656724
85.87734993211305	0.5038458079891256	0.4995360616944079	0.5450538501969757	0.5400732537560717	0.5669824480664715	0.5616424698707311	0.5891028940395859	0.5833990390867874	0.6317433872946349	0.6253350605734108	0.07769031297675377	0.07714122000191259	0.00033549468618387923	0.0663447336238221	0.0003326961515864868	0.06579131776329916
86.39480416602983	0.5037124673319875	0.4994062573123784	0.5451208356498787	0.5401405473670229	0.5671576445999773	0.5618162049368113	0.5893881555705073	0.583681025926991	0.632242857883092	0.6258277007540349	0.07805117385281977	0.07749950638192292	0.00034163777513585014	0.06796655813892016	0.00033878783203777907	0.06739958090415143
86.91537632201124	0.5035773746315781	0.49927476224537776	0.5451899585533514	0.5402099774785374	0.5673370962558288	0.5619941595838139	0.5896798346688225	0.5839693591457655	0.632752971582472	0.6263308425853482	0.07841876797601346	0.07786447763021996	0.0003477866005231478	0.06960666629301215	0.0003448853549525843	0.06902600557353367
87.43908518710603	0.5034404498964657	0.49914149822942244	0.5452612212260692	0.5402815468334115	0.5675208508420465	0.5621763813024466	0.5899780259264478	0.5842641322456137	0.6332739150448138	0.6268446700941511	0.07879323664325454	0.07823627401475612	0.00035394072435646073	0.07126513826638359	0.00035098829164881273	0.07067067297454344
87.9659496615646	0.5033016100023465	0.49900638392322627	0.5453346249880565	0.5403552571981578	0.5677089563726647	0.5623629177922237	0.5902828253919239	0.584565440167788	0.6338058788605528	0.6273693711862103	0.07917472482918123	0.07861503945387192	0.00036009969971051436	0.07294205171045576	0.0003570962047936277	0.0723336618792274
88.4959887595208	0.5031607685819197	0.49886933479993806	0.5454101701158902	0.540431109319083	0.5679014610608875	0.5625538169548835	0.590594330603429	0.5848733793249031	0.6343490576713842	0.627905137757378	0.0795633813005711	0.07900092162984004	0.0003662630701295466	0.07463748155095118	0.00036320864781824724	0.07401504843615214
89.0292216096782	0.503017835910609	0.498730263034796	0.5454878557960056	0.5405091028765023	0.5680984133117102	0.5627491268872823	0.5909126406227185	0.5851880476344643	0.6349036502869972	0.6284521658085254	0.07995935873489023	0.07939407210650562	0.0003724303690011421	0.07635149977927824	0.00036932516430532303	0.07571490596706099
89.56566745600044	0.5028727187879615	0.4985890773885291	0.5455676800760215	0.540589236437013	0.5682998617139865	0.5629488958737496	0.5912378560700229	0.585509544553346	0.6354698598058419	0.6290106555644429	0.08036281384313658	0.07979464645118903	0.00037860111889875814	0.07808417523105504	0.00037544528734856364	0.07743330475139487
90.1053456584057	0.5027253204145401	0.49844568308633036	0.5456496398139932	0.5406715074037339	0.5685058550318949	0.5631531723778588	0.5915700791599267	0.585837971113239	0.6360478937400742	0.6295808115968593	0.08077390749714831	0.08020280436101268	0.00038477483088728004	0.07983557335104763	0.00038156853887494346	0.07917031179772493
90.6482756934654	0.5025755402641259	0.49829998169221257	0.5457337306254954	0.5407559119644164	0.5687164421957784	0.5633620050335887	0.5919094137382632	0.5861734299571042	0.6366379641448526	0.6301628429517392	0.08119280486156943	0.0806187097938561	0.00039095100380226455	0.08160575594544639	0.0003876944289413764	0.08092599060235273
91.19447715510712	0.5024232739510308	0.4981518709785599	0.545819946828439	0.5408424450373329	0.5689316722923192	0.5635754426358349	0.5922559653200563	0.5865160253766604	0.6372402877521517	0.6307569632810333	0.0816196755306642	0.08104253110411042	0.00039712912348544016	0.08339478091809838	0.0003938224549883129	0.08270040089246322
91.74396975532183	0.5022684130923164	0.49800124479066593	0.5459082813855132	0.5409311002148348	0.5691515945540015	0.563793534130232	0.592609841128534	0.5868658633509359	0.6378550861092734	0.6313633909790503	0.08205469367017601	0.08147444118344667	0.0004033086619801285	0.08520270199085189	0.00039995210105514545	0.08449359835401538
92.29677332487483	0.5021108451647025	0.4978479929060532	0.5459987258441418	0.5410218697044739	0.5693762583478268	0.5640163286022434	0.5929711501352561	0.587223051585919	0.6384825857222394	0.6319823493236375	0.08249803816445633	0.08191461760680205	0.0004094890766944692	0.08702956840838283	0.0004060828369600866	0.08630563434337546
92.85290781402206	0.501950453355943	0.4976920008883469	0.5460912702738407	0.5411147442675718	0.5696057131632373	0.5642438752654805	0.5933400031013807	0.587587699555339	0.6391230182042643	0.632614066622361	0.08294989276906958	0.08236324278380754	0.0004156698095126865	0.08887542462447584	0.00041221411743530556	0.08813655558250844
93.41239329322968	0.5017871164104328	0.49753314993547754	0.5461859032008519	0.5412097131551201	0.5698400085991931	0.5644762234492009	0.5937165126201083	0.5879599185426111	0.639776620429505	0.6332587763638847	0.08341044626911732	0.08282050411588006	0.00042185028586305684	0.09074030996903559	0.00041834538121704457	0.08998640383443046
93.97524995389855	0.5016207084687969	0.49737131672196444	0.5462826115399239	0.5413067640408799	0.5700791943503597	0.5647134225849347	0.594100793160338	0.5883398216839827	0.6404436346923053	0.6339167173747566	0.08387989264352287	0.08328659415923288	0.00042802991373813715	0.0926242582960839	0.00042447605008832934	0.09185521556001675
94.54149810909283	0.5014510989012094	0.49720637323503125	0.5463813805231064	0.5414058829515533	0.5703233201923466	0.5649555221921916	0.594492961111571	0.5887275240129133	0.6411243088721502	0.634588133981819	0.084358431235529	0.08376171079404308	0.00043420808266386723	0.09452729761019896	0.00043060552787327344	0.09374302155404735
95.11115819427312	0.501278152134169	0.49703818660428684	0.5464821936254155	0.5415070541938849	0.5705724359659462	0.5652025718631882	0.5948931348300999	0.5891231425057285	0.6418188966045651	0.6352732761804727	0.0848462669296799	0.08424605740005277	0.00044038416261471536	0.09644944967016045	0.0004367331993762602	0.0956498465590272
95.68425076803395	0.5011017274704497	0.49686661892469225	0.5465850324872192	0.5416102602785451	0.5708265915603055	0.5654546212465402	0.5953014346865181	0.5895267961285832	0.6425276574582004	0.6359723998090296	0.08534361033556048	0.08473984303887455	0.00044655750286848317	0.09839072956881978	0.0004428584292661686	0.09757570885574296
96.26079651284576	0.5009216789019321	0.49669152707252634	0.5466898768331849	0.5417154818406422	0.5710858368949708	0.565711720029853	0.5957179831145945	0.589938605885773	0.6432508571183501	0.6366857667294038	0.08585067797860017	0.08524328264329749	0.00045272743080565503	0.10035114528805877	0.00044898056090242333	0.09952061982922089
96.84081623580131	0.5007378549150056	0.4965127625140428	0.5467967043876251	0.5418226975567014	0.5713502219007386	0.5659739179211491	0.596142904661546	0.5903586948694366	0.6439887675771713	0.637413645014398	0.08636769249823424	0.08575659721389696	0.0004588932506404131	0.10233069722616506	0.0004550989150974294	0.10148458350847989
97.42433086936633	0.5005500982882184	0.49633017110650257	0.5469054907860643	0.5419318840579368	0.5716197964992332	0.5662412646290572	0.596576326039754	0.5907871883106847	0.6447416673308769	0.6381563091418588	0.08689488285375764	0.08628001402326765	0.00046505424208515	0.10432937769652995	0.0004612127888122819	0.10346759607759282
98.01136147213543	0.5003582458818346	0.4961435928912455	0.547016209482845	0.5420430158396367	0.5718946105811427	0.5665138098416885	0.5970183761799656	0.591224213632199	0.6455098415841912	0.6389140401959816	0.08743248453820852	0.08681376682821902	0.00047120965894309474	0.10634717039647512	0.0004673214537810888	0.10546964535755876
98.60192922959182	0.5001621284189446	0.495952861878454	0.5471288316545746	0.5421560651664722	0.5721747139830242	0.5667916032041218	0.5974691862860166	0.5916699005023474	0.6462935824623635	0.6396871260760604	0.08798073980063296	0.08735809609028995	0.00047735872762372233	0.10838404984265537	0.00047342415506557156	0.10749071025666979
99.1960554548718	0.4999615702577558	0.49575780582323975	0.5472433260992153	0.5422710019735284	0.5724601564625943	0.5670746942944123	0.5979288898911295	0.592124380890851	0.6470931892310592	0.6404758617129929	0.08853989787711283	0.0879132492049448	0.0004835006455793378	0.11043998077317951	0.0004795201095254553	0.10953076018691377
99.79376158953411	0.49975638915467485	0.49555824599267306	0.5473596591305943	0.5423877937628476	0.5727509876724144	0.5673631325980308	0.5983976229158198	0.5925877891260538	0.6479089685244539	0.6412805492938647	0.0891102152309456	0.08847948073984604	0.0004896345796552848	0.1125149175122857	0.00048560850420775736	0.1115897544444664
100.39506920433367	0.49954639601777207	0.49535399692335014	0.5474777944681128	0.5425064054952597	0.5730472571318656	0.5676569674806411	0.5988755237274646	0.5930602619538385	0.6487412345818714	0.642101498494947	0.08969195580238931	0.08905705268261829	0.0004957596643471174	0.11460880329597956	0.0004916884946469247	0.11366764155235387
101.00000000000001	0.49933139465019766	0.49514486616907666	0.5475976931214103	0.5426267994772643	0.5733490141973158	0.5679562481591082	0.5993627332015731	0.5935419385982279	0.649590309493327	0.6429390267234635	0.09028539126841173	0.08964623469852227	0.0004988290687330945	0.11566047563878938	0.0004947353988441059	0.11471130118977195
