# Supplementary material for: White matter micro- and macrostructure brain charts for the human lifespan
Source: Nature. 2026 May 13;655(8124):979–89. doi: 10.1038/s41586-026-10454-2 (PMC13391363; doi:10.1038/s41586-026-10454-2)
Supplement: Supplementary file 12 — Centiles trajectories of brain charts. SDT.T9.1–5 contain the brain charts for the global metrics; SDT.T9.6–509 contain the brain charts for the tract-specific metrics (unnormalized); and SDT.T9.510–1157 contain the brain charts for the tract-specific macrostructural metrics (normalized). Included in each table are the male and female centile trajectories for the 2.5th, 25th, 50th, 75th and 97.5th percentiles; the interquartile range normalized by the 50th centile; and the derivatives of the 50th centiles with respect to both age and log(age). Charts are sampled in logarithmically spaced intervals. Age is reported in years, while centile trajectory values are reported in metric-specific units: diffusivities in mm2 s−1, volume in mm3, surface area in mm2, average length in mm, and FA is dimensionless (unitless). [file 41586_2026_10454_MOESM12_ESM.zip › plotted_curves/SDT.T9.114-CST_left_md-mean_curve_metrics.csv]

ages	male_0.025th_percentile	female_0.025th_percentile	male_0.25th_percentile	female_0.25th_percentile	male_0.5th_percentile	female_0.5th_percentile	male_0.75th_percentile	female_0.75th_percentile	male_0.975th_percentile	female_0.975th_percentile	male_normalized_quantile_range	fwmale_normalized_quantile_range	male_median_centile_d_age	male_median_centile_d_log_age	female_median_centile_d_age	female_median_centile_d_log_age
0.25	0.0009343214002321014	0.0009366601159029153	0.0009750847457759305	0.000977780524621415	0.0009995610289369194	0.0010024929207964163	0.0010265883399876215	0.0010297997980689894	0.0010866753010521607	0.0010905776582217641	0.051526212728068836	0.051889915996861546	-0.00024691937312889547	-0.00014256601530770612	-0.0002476436319412059	-0.00014298418700324454
0.25150637576242696	0.0009339737236164997	0.000936311569012054	0.0009747219004457771	0.000977416676146888	0.0009991890755779644	0.0010021198764315407	0.0010262063293208779	0.0010294165923651329	0.001086270931039247	0.001090171836076856	0.05152621273938614	0.05188991600826423	-0.0002463177062672073	-0.00014264499548466425	-0.000247040200282711	-0.00014306339884317953
0.2530218281966045	0.0009336256617818493	0.0009359626359378948	0.0009743586530900337	0.0009770524245353066	0.0009988167101019694	0.0010017464187408122	0.0010258238953938766	0.0010290329620769418	0.0010858661129925689	0.0010897655642892535	0.051526212750874774	0.051889916019838986	-0.0002451127655507812	-0.00014280250257256433	-0.0002458317252586051	-0.00014322136792749296
0.25454641199404576	0.0009332772169389121	0.000935613318896734	0.0009739950060159174	0.0009766877721002665	0.0009984439348740678	0.0010013725500963018	0.0010254410406357033	0.0010286489096411017	0.0010854608494833915	0.0010893588454394562	0.05152621276253705	0.05188991603158892	-0.00024391187539335446	-0.0001429591029249444	-0.0002446273126747722	-0.00014337842761666386
0.2560801821758082	0.0009329283912994438	0.0009352636201058624	0.0009736309615316816	0.0009763227211564018	0.0009980707522604549	0.0010009982728711446	0.0010250577674765348	0.0010282644374953905	0.0010850551430841358	0.0010889516821091217	0.05152621277437549	0.05188991604351646	-0.00024271503910155978	-0.00014311479615075617	-0.00024342696584728207	-0.0001435345775184782
0.25762319409447826	0.0009325791870761134	0.0009349135417834888	0.0009732665219465334	0.000975957274019305	0.0009976971646283043	0.0010006235894394586	0.0010246740783475528	0.0010278795480785966	0.0010846489963682853	0.0010885440768809765	0.05152621278639342	0.051889916055624895	-0.00024152225980644815	-0.00014326958189275762	-0.00024223068791628943	-0.000143689817274667
0.2591755034361701	0.000932229606482418	0.0009345630861486502	0.0009729016895705441	0.0009755914330054332	0.0009973231743456753	0.001000248502176248	0.001024289975680848	0.001027494243830418	0.0010842424119102867	0.0010881360323387118	0.0515262127985934	0.051889916067916576	-0.00024033354046260058	-0.0001434234598260975	-0.0002410384818452016	-0.00014384414655954636
0.2607371662225343	0.0009318796517326115	0.000934212255421143	0.0009725364667145747	0.0009752252004320362	0.0009969487837814366	0.0009998730134573304	0.001023905461909343	0.0010271085271913885	0.001083835392285467	0.001087727551066903	0.05152621281097838	0.051889916080394755	-0.00023914888385145883	-0.00014357642966003614	-0.00023985035042356495	-0.00014399756508129413
0.2623082388127803	0.0009315293250416094	0.0009338610518214271	0.0009721708556901768	0.0009748585786170565	0.0009965739953051648	0.0009994971256592328	0.001023520539466688	0.0010267224006027713	0.0010834279400699233	0.0010873186356508977	0.0515262128235519	0.05188991609306258	-0.00023796829258171392	-0.0001437284911365022	-0.00023866629626750901	-0.00014415007258117285
0.2638887779057103	0.0009311786286249236	0.0009335094775705601	0.0009718048588095246	0.0009744915698790605	0.0009961988112870749	0.0009991208411591224	0.0010231352107871875	0.0010263358665064865	0.0010830200578404454	0.0010869092886767406	0.05152621283631606	0.05188991610592299	-0.00023679176908764088	-0.00014387964402912123	-0.0002374863218187473	-0.00014430166883219742
0.26547884054176485	0.0009308275646985736	0.0009331575348901087	0.0009714384783853218	0.0009741241765371457	0.000995823234097925	0.000998744162334711	0.0010227494783057044	0.0010259489273450138	0.001082611748174415	0.0010864995127310678	0.05152621284927446	0.05188991611897894	-0.00023561931563370608	-0.00014402988814504747	-0.00023631042934840751	-0.00014445235364093922
0.2670784841050822	0.0009304761354790123	0.000932805226002073	0.0009710717167307245	0.0009737564009108634	0.0009954472661089363	0.0009983670915641753	0.001022363344457578	0.0010255615855613103	0.0010822030136497173	0.0010860893104010223	0.05152621286243048	0.05188991613223344	-0.0002344509343144563	-0.0001441792233237149	-0.0002351386209568096	-0.00014460212684627716
0.26868776632556873	0.000930124343183042	0.0009324525531288054	0.0009707045761592536	0.0009733882453201309	0.0009950709096917046	0.0009979896312260674	0.001021976811678531	0.0010251738435987198	0.0010817938568446438	0.001085678684274155	0.05152621287578656	0.05188991614569021	-0.00023328662705368597	-0.00014432764943606013	-0.0002339708985737987	-0.000144750988318898
0.2703067452809827	0.0009297721900277449	0.0009320995184929364	0.000970337058984722	0.0009730197120851573	0.0009946941672181247	0.000997611783699239	0.0010215898824045945	0.0010247857039008927	0.001081384280337812	0.001085267636938343	0.05152621288934672	0.05188991615935228	-0.00023212639560699078	-0.00014447516638496638	-0.00023280726396002205	-0.00014489893796137965
0.2719354793990299	0.0009294196782303968	0.0009317461243172927	0.0009699691675211447	0.0009726508035263558	0.000994317041060299	0.0009972335513627503	0.001021202559072012	0.001024397168911694	0.0010809742867080644	0.00108485617098169	0.051526212903113856	0.05188991617322247	-0.00023097024156260026	-0.00014462177410515253	-0.00023164771870826106	-0.0001450459757081357
0.27357402745947257	0.0009290668100083987	0.0009313923728248256	0.0009696009040826677	0.0009722815219642695	0.0009939395335904634	0.0009968549365957956	0.001020814844117164	0.0010240082410751265	0.0010805638785343896	0.0010844442889924467	0.051526212917091016	0.05188991618730492	-0.00022981816634232155	-0.00014476747256247924	-0.0002304922642443752	-0.0001451921015249713
0.2752224485962505	0.0009287135875791922	0.0009310382662385269	0.000969232270983479	0.0009719118697194849	0.0009935616471808976	0.0009964759417776133	0.0010204267399764773	0.0010236189228352386	0.0010801530583958243	0.0010840319935589103	0.051526212931282046	0.05188991620160289	-0.00022867017120314914	-0.0001449122617548093	-0.00022934090182924471	-0.00014533731540983252
0.27688080229961526	0.0009283600131601886	0.0009306838067813588	0.0009688632705377353	0.0009715418491125562	0.0009931833842038492	0.0009960965692874086	0.0010200382490863442	0.0010232292166360438	0.0010797418288713688	0.001083619287269343	0.051526212945690396	0.051889916216119374	-0.00022752625723593267	-0.00014505614170975956	-0.00022819363255704994	-0.00014548161739041943
0.2785491484182772	0.0009280060889686949	0.0009303289966761778	0.000968493905059484	0.0009711714624639286	0.0009928047470314537	0.000995716821504275	0.0010196493738830429	0.0010228391249214423	0.0010793301925399032	0.0010832061727118858	0.05152621296031954	0.05188991623085867	-0.00022638642536843	-0.00014519911248608852	-0.00022705045735804674	-0.00014562500752549057
0.28022754716156506	0.000927651817221836	0.0009299738381456592	0.0009681241768625834	0.0009708007120938574	0.0009924257380356522	0.0009953367008071112	0.0010192601168026514	0.0010224486501351326	0.0010789181519800948	0.001082792652474467	0.05152621297517279	0.051889916245823446	-0.00022525067636808283	-0.00014534117417416836	-0.0002259113770017862	-0.00014576748590575117
0.2819160591015993	0.0009272972001364777	0.0009296183334122175	0.0009677540882606204	0.0009704296003223257	0.0009920463595881088	0.0009949562095745376	0.0010188704802809635	0.0010220577947205286	0.0010785057097703115	0.0010823787291447133	0.05152621299025408	0.05188991626101827	-0.00022411901083779773	-0.000145482326893126	-0.00022477639209333988	-0.0001459090526508
0.28361474517547763	0.0009269422399291638	0.0009292624846979448	0.0009673836415668466	0.0009700581294689807	0.0009916666140601423	0.000994575350184829	0.0010184804667534187	0.0010216665611206886	0.001078092868488545	0.0010819644053098746	0.05152621300556681	0.05188991627644621	-0.00022299142922127535	-0.0001456225707925085	-0.00022364550307724107	-0.00014604970791043392
0.2853236666874746	0.0009265869388160309	0.000928906294224525	0.0009670128390940882	0.0009696863018530427	0.0009912865038226371	0.0009941941250158238	0.00101809007865501	0.0010212749517782224	0.0010776796307123155	0.0010815496835567262	0.0515262130211152	0.0518899162921111	-0.0002218679318042316	-0.00014576190605292139	-0.00022251871024064895	-0.00014618945186600785
0.2870428853112538	0.0009262312990127406	0.0009285497642131657	0.0009666416831546766	0.0009693141197932352	0.0009909060312459695	0.0009938125364448503	0.001017699318420208	0.0010208829691352173	0.001077265999018589	0.0010811345664714898	0.05152621303690245	0.051889916308017675	-0.00022074851871300982	-0.00014590033288361393	-0.0002213960137097959	-0.00014632828472727066
0.28877246309209376	0.0009258753227344099	0.0009281928968845287	0.0009662701760603738	0.0009689415856077122	0.0009905251986999319	0.000993430586848653	0.0010173081884828853	0.0010204906156331586	0.0010768519759836999	0.0010807190566397506	0.05152621305293299	0.05188991632416863	-0.000219633189915025	-0.00014603785152231263	-0.00022027741345215235	-0.00014646620673258726
0.2905124624491269	0.0009255190121955411	0.000927835694458659	0.0009658983201223004	0.000968568701613984	0.0009901440085536603	0.0009930482786033163	0.0010169166912762386	0.0010200978937128554	0.0010764375641832665	0.001080303156646377	0.05152621306921063	0.05188991634056831	-0.00021852194522420376	-0.0001461744622375527	-0.00021916290928108983	-0.0001466032181514365
0.29226294617759224	0.0009251623696099401	0.0009274781591549042	0.0009655261176508514	0.0009681954701288321	0.0009897624631755454	0.0009926656140841783	0.0010165248292327005	0.00101970480581435	0.0010760227661920985	0.0010798868690754249	0.05152621308573908	0.051889916357221406	-0.00021741478429893046	-0.00014631016532659635	-0.00021805250085399352	-0.00014673931928180228
0.294023977451102	0.0009248053971906596	0.0009271202931918568	0.0009651535709556345	0.0009678218934682503	0.0009893805649331727	0.0009922825956657686	0.0010161326047838754	0.0010193113543768527	0.001075607584584129	0.0010794701965100707	0.051526213102522665	0.05188991637413097	-0.00021631170664199173	-0.00014644496111426708	-0.00021694618767220675	-0.00014687451044953503
0.29579561982392083	0.0009244480971499216	0.0009267620987872756	0.0009647806823453911	0.0009674479739473623	0.0009889983161932379	0.000991899225721725	0.0010157400203604555	0.00101891754183866	0.0010751920219323255	0.0010790531415325213	0.05152621311956575	0.05188991639130213	-0.00021521271160518385	-0.00014657884995514237	-0.00021584396908541637	-0.00014700879201012818
0.29757793723326015	0.0009240904716990492	0.0009264035781580195	0.0009644074541279245	0.0009670737138803522	0.0009886157193214763	0.0009915155066247223	0.0010153470783921454	0.0010185233706370776	0.0010747760808086104	0.0010786357067239362	0.05152621313687249	0.05188991640873901	-0.00021411779838703682	-0.0001467118322309724	-0.0002147458442902095	-0.00014714216434660865
0.29937099400158496	0.0009237325230484015	0.0009260447335199803	0.000964033888610032	0.0009666991155803947	0.0009882327766825912	0.0009911314407463996	0.0010149537813075897	0.0010181288432083476	0.0010743597637837843	0.0010782178946643474	0.051526213154446436	0.05188991642644528	-0.00021302696603625604	-0.00014684390835223438	-0.0002136518123322384	-0.0001472746278706749
0.3011748548389356	0.0009233742534073002	0.0009256855670880092	0.0009636599880974279	0.0009663241813595785	0.0009878494906401763	0.0009907470304572836	0.0010145601315342948	0.0010177339619875702	0.0010739430734274425	0.001077799707932578	0.051526213172293084	0.051889916444426074	-0.00021194021345127823	-0.00014697507875660598	-0.00021256187210677568	-0.00014740618302119812
0.30298958484526295	0.0009230156649839693	0.0009253260810758582	0.0009632857548946816	0.0009659489135288439	0.0009874658635566514	0.0009903622781267229	0.0010141661314985598	0.0010173387294086344	0.0010735260123079025	0.001077381149106169	0.05152621319041593	0.051889916462685426	-0.00021085753938282492	-0.00014710534390988128	-0.00021147602236082363	-0.00014753683026527686
0.30481524951277783	0.0009226567599854582	0.0009249662776961014	0.0009629111913051363	0.000965573314397903	0.0009870818977931795	0.0009899771861228072	0.0010137717836253947	0.0010169431479041362	0.0010731085829921178	0.0010769622207612915	0.05152621320882035	0.05188991648122764	-0.00020977894243462414	-0.0001472347043051936	-0.00021039426169394693	-0.000147666570097571
0.3066519147283146	0.0009222975406175858	0.0009246061591600786	0.000962536299630851	0.0009651973862751783	0.0009866975957096072	0.0009895917568123042	0.0010133770903384557	0.001016547219905315	0.001072690788045609	0.00107654292547268	0.051526213227509984	0.051889916500058454	-0.00020870442106196707	-0.0001473631604614889	-0.0002093165885571624	-0.00014779540303866412
0.3084996467757088	0.0009219380090848705	0.0009242457276778263	0.0009621610821725275	0.0009648211314677328	0.0009863129596643894	0.000989205992560587	0.0010129820540599717	0.0010161509478419754	0.0010722726300323858	0.001076123265813551	0.05152621324649024	0.051889916519181206	-0.00020763397357659308	-0.00014749071292530225	-0.00020824300125693584	-0.00014792332963645127
0.31035851233818973	0.0009215781675904651	0.0009238849854580124	0.0009617855412294428	0.0009644445522812003	0.0009859279920145213	0.0009888198957315644	0.0010125866772106712	0.00101575433414242	0.0010718541115148689	0.0010757032443555281	0.05152621326576573	0.05188991653860156	-0.00020656759814713377	-0.00014761736227061895	-0.00020717349795684736	-0.0001480503504667774
0.3122285785007863	0.0009212180183360877	0.0009235239347078662	0.0009614096790993764	0.0009640676510197128	0.0009855426951154626	0.0009884334686876045	0.0010121909622097056	0.0010153573812333675	0.001071435235053811	0.0010752828636685595	0.05152621328534107	0.05188991655832412	-0.00020550529279783625	-0.00014774310909643207	-0.00020610807667525988	-0.00014817646613043967
0.3141099127527488	0.0009208575635219698	0.0009231625776331265	0.0009610334980785567	0.0009636904299858466	0.000985157071321083	0.0009880467137894815	0.0010117949114745938	0.0010149600915398992	0.0010710160032082361	0.0010748621263208596	0.05152621330522117	0.051889916578353575	-0.00020444705541161623	-0.00014786795402807473	-0.00020504673528870532	-0.0001483016772544643
0.31600258298998396	0.0009204968053467801	0.0009228009164379651	0.0009606570004615805	0.0009633128914805425	0.0009847711229835792	0.000987659633396292	0.0010113985274211373	0.0010145624674853743	0.0010705964185353505	0.0010744410348788168	0.05152621332541136	0.051889916598695525	-0.00020339288373161235	-0.0001479918977172756	-0.0002039894715337165	-0.00014842598449246736
0.3179066575175057	0.0009201357460075707	0.0009224389533249338	0.0009602801885413582	0.00096293503780305	0.00098438485245342	0.0009872722298653988	0.0010110018124633614	0.00101416451149137	0.001070176483590481	0.0010740195919069352	0.05152621334591629	0.05188991661935475	-0.000202342775360409	-0.00014811494084066013	-0.00020293628300599442	-0.00014854938852312816
0.3198222050518999	0.0009197743876997095	0.0009220766904948959	0.0009599030646090422	0.000962556871250856	0.0009839982620792717	0.0009868845055523575	0.0010106047690134415	0.0010137662259776074	0.0010697562009269951	0.001073597799967752	0.05152621336674141	0.05188991664033638	-0.00020129672776303398	-0.00014823708410044434	-0.00020188716716312838	-0.00014867189005074444
0.32174929472380437	0.0009194127326168235	0.0009217141301469694	0.0009595256309539681	0.0009621783941196253	0.000983611354207939	0.0009864964628108562	0.0010102073994816398	0.001013367613361889	0.0010693355730962365	0.0010731756616217728	0.05152621338789195	0.05188991666164587	-0.00020025473826762452	-0.00014835832822424067	-0.00020084212132531754	-0.0001487934898050658
0.32368799608040405	0.0009190507829507323	0.0009213512744784598	0.0009591478898635859	0.0009617996087031311	0.0009832241311842915	0.0009861081039926425	0.0010098097062762328	0.001012968676060025	0.0010689146026474467	0.0010727531794273936	0.051526213409372766	0.05188991668328851	-0.00019921680406548292	-0.00014847867396383663	-0.00019980114267575955	-0.00014891418854007243
0.3256383790879404	0.000918688540891395	0.0009209881256848085	0.000958769843623403	0.0009614205172932009	0.0009828365953512108	0.00098571943144747	0.0010094116918034537	0.0010125694164857758	0.0010684932921277038	0.0010723303559408398	0.05152621343119015	0.05188991670526956	-0.00019818292221379652	-0.00014859812209594425	-0.000198764228262982	-0.00014903398703475235
0.32760051413423674	0.0009183260086268434	0.0009206246859595233	0.0009583914945169161	0.0009610411221796431	0.0009824487490495142	0.0009853304475230219	0.001009013358467417	0.0010121698370507768	0.0010680716440818441	0.001071907193716086	0.05152621345334894	0.051889916727595235	-0.00019715308963644262	-0.00014871667342203354	-0.00019773137500150861	-0.00014915288609282373
0.3295744720312385	0.0009179631883431273	0.0009202609574941268	0.0009580128448255534	0.0009606614256501944	0.0009820605946179006	0.0009849411545648577	0.0010086147086700605	0.0010117699401644804	0.0010676496610523996	0.001071483695304795	0.051526213475855	0.051889916750270736	-0.00019612730312407178	-0.00014883432876688918	-0.0001967025796729971	-0.0001492708865416248
0.33156032401756863	0.0009176000822242549	0.0009198969424780934	0.0009576338968286123	0.0009602814299904528	0.000981672134392884	0.000984551554916344	0.0010082157448110785	0.0010113697282340861	0.001067227345579527	0.001071059863256246	0.05152621349871421	0.051889916773301195	-0.00019510555933674456	-0.00014895108897972076	-0.0001956778389275715	-0.00014938798923283536
0.33355814176109866	0.0009172366924521344	0.0009195326430987934	0.0009572546528031991	0.0009599011374838204	0.000981283370708732	0.0009841616509185958	0.0010078164692878585	0.001010969203664483	0.0010668047002009428	0.0010706357001172683	0.05152621352193208	0.051889916796693705	-0.00019408785480404256	-0.00014906695493316358	-0.0001946571492847382	-0.00014950419504164425
0.33556799736153503	0.0009168730212065175	0.000919168061541434	0.000956875115024169	0.0009595205504114415	0.0009808943058974054	0.0009837714449104132	0.0010074168844954178	0.0010105683688581804	0.0010663817274518535	0.001070211208432173	0.0515262135455143	0.05188991682045371	-0.00019307418592673375	-0.00014918192752300108	-0.0001936405071345515	-0.00014961950486655495
0.3375899633530214	0.0009165090706649425	0.0009188031999890046	0.0009564952857640678	0.0009591396710521449	0.0009805049422884973	0.000983380939228223	0.0010070169928263434	0.001010167226215249	0.0010659584298648927	0.0010697863907426887	0.05152621356946756	0.05188991684458675	-0.0001920645489777717	-0.0001492960076682759	-0.00019262790873894597	-0.00014973391962902483
0.3396241127067558	0.000916144843002679	0.0009184380606222195	0.0009561151672930732	0.0009587585016823843	0.000980115282209173	0.0009829901362060167	0.0010066167966707282	0.0010097657781332596	0.0010655348099700556	0.0010693612495878957	0.05152621359379756	0.051889916869099766	-0.00019105894010396085	-0.00014940919631112326	-0.0001916193502335961	-0.00014984744027410346
0.3416705188336247	0.0009157803403926703	0.0009180726456194613	0.0009557347618789354	0.0009583770445761797	0.00097972532798411	0.0009825990381752902	0.0010062162984161098	0.0010093640270072185	0.001065110870294632	0.0010689357875041602	0.051526213618510376	0.05188991689399863	-0.00019005735532653945	-0.00014952149441613272	-0.0001906148276280828	-0.00014996006776929471
0.343729255586852	0.0009154155650054805	0.0009177069571567274	0.000955354071786922	0.0009579953020050613	0.00097933508193544	0.0009822076474649865	0.0010058155004474124	0.0010089619752295103	0.0010646866133631446	0.0010685100070250708	0.05152621364361275	0.05188991691928957	-0.0001890597905419844	-0.00014963290296959864	-0.00018961433680689255	-0.0001500718031038073
0.34580039726466444	0.000915050519009242	0.0009173409974075763	0.0009549730992797618	0.0009576132762380136	0.000978944546382694	0.0009818159664014396	0.0010054144051468874	0.001008559625189839	0.001064262041697288	0.0010680839106813776	0.05152621366911097	0.051889916944979304	-0.0001880662415240375	-0.00014974342298040844	-0.00018861787353105508	-0.00015018264728927644
0.3478840186129729	0.0009146852045695985	0.0009169747685430738	0.000954591846617588	0.0009572309695414181	0.0009785537236427393	0.0009814239973083144	0.0010050130148940525	0.0010081569792751665	0.0010638371578158634	0.0010676575010009272	0.051526213695011	0.05188991697107441	-0.00018707670392559272	-0.0001498530554799593	-0.00018762543344097438	-0.00015029260136026346
0.34998019482807	0.0009143196238496508	0.0009166082727317345	0.0009542103160578787	0.0009568483841789944	0.0009781626160297251	0.0009810317425065459	0.001004611332065632	0.0010077540398696517	0.0010634119642347142	0.001067230780508598	0.05152621372132025	0.051889916997581303	-0.00018609117327789138	-0.00014996180152027083	-0.00018663701205490213	-0.00015040166637197983
0.352089001559344	0.0009139537790099119	0.0009162415121394793	0.0009538285098554118	0.0009564655224117539	0.0009777712258550299	0.0009806392043142933	0.0010042093590355062	0.0010073508093546013	0.0010629864634666742	0.0010668037517262477	0.051526213748045196	0.05188991702450714	-0.0001851096449926315	-0.00015006966217487316	-0.00018565260477074186	-0.00015050984340084228
0.3542105149120084	0.0009135876722082464	0.0009158744889295744	0.0009534464302622016	0.0009560823864979368	0.0009773795554272006	0.0009802463850468747	0.0010038070981746466	0.0010069472901084039	0.001062560658021498	0.0010663764171726436	0.051526213775192994	0.05188991705185916	-0.00018413211436399401	-0.00015017663853872376	-0.00018467220686918528	-0.000150617133545361
0.35634481144984936	0.0009132213055998258	0.0009155072052625858	0.0009530640795274512	0.0009556989786929649	0.0009769876070519021	0.0009798532870167178	0.0010034045518510643	0.0010065434845064783	0.0010621345504058075	0.001065948779363409	0.05152621380277006	0.05188991707964322	-0.00018315857656803214	-0.00015028273172693063	-0.00018369581351188047	-0.00015072353792353055
0.35849196819798806	0.0009128546813370768	0.0009151396632963279	0.0009526814598975	0.0009553153012493875	0.0009765953830318632	0.0009794599125333063	0.0010030017224297559	0.0010061393949212202	0.0010617081431230323	0.0010655208408109646	0.051526213830783686	0.051889917107867736	-0.00018218902666672365	-0.0001503879428766397	-0.00018272341974648332	-0.00015082905767602184
0.36065206264566085	0.0009124878015696233	0.0009147718651858057	0.0009522985736157621	0.0009549313564168212	0.0009762028856668151	0.0009790662639031162	0.001002598612272639	0.001005735023721935	0.001061281438673344	0.00106509260402446	0.05152621385924144	0.0518899171365393	-0.00018122345960558395	-0.00015049227314373192	-0.00018175502050368775	-0.00015093369396218526
0.3628251727490157	0.0009121206684442543	0.0009144038130831815	0.0009519154229226929	0.0009545471464419155	0.000975810117253455	0.000978672343429582	0.0010021952237385151	0.0010053303732748043	0.001060854439553616	0.0010646640715097349	0.051526213888150006	0.05188991716566559	-0.0001802618702171077	-0.00015059572370465513	-0.00018079061060069512	-0.00015103744796182705
0.3650113769339257	0.0009117532841048557	0.0009140355091377075	0.0009515320100557181	0.0009541626735682817	0.0009754170800853753	0.000978278153413023	0.0010017915591829978	0.0010049254459428094	0.0010604271482573464	0.001064235245769242	0.05152621391751781	0.05188991719525396	-0.00017930425322232324	-0.00015069829575647953	-0.0001798301847431849	-0.0001511403208755424
0.36721075409881926	0.0009113856506923774	0.0009136669554956927	0.0009511483372491997	0.0009537779400364592	0.0009750237764530273	0.0009778836961506093	0.0010013876209584733	0.0010045202440856968	0.0010599995672746182	0.0010638061293020069	0.05152621394735182	0.051889917225312346	-0.00017835060322948793	-0.00015079999051434423	-0.0001788737375234828	-0.00015124231392196763
0.3694233836175272	0.0009110177703447784	0.0009132981543004477	0.0009507644067343782	0.000953392948083857	0.0009746302086436627	0.0009774889739363013	0.001000983411414043	0.0010041147700599158	0.0010595716990920363	0.0010633767246035644	0.051526213977660086	0.05188991725584829	-0.00017740091473891773	-0.00015090080921431603	-0.00017792126342594528	-0.00015134342834099979
0.37164934534214805	0.0009106496451969795	0.0009129291076922373	0.0009503802207393235	0.000953007699944705	0.0009742363789412828	0.0009770939890607997	0.0010005789328954694	0.0010037090262185677	0.001059143546192673	0.0010629470341659035	0.05152621400844997	0.051889917286869876	-0.0001764551821409055	-0.00015100075311072492	-0.00017697275682426739	-0.0001514436653904383
0.3738887196059291	0.0009102812773808216	0.0009125598178082384	0.0009499957814888912	0.0009526221978500094	0.0009738422896265946	0.0009766987438115011	0.0010001741877451319	0.001003303014911359	0.0010587151110560181	0.0010625170604774187	0.05152621403973003	0.051889917318385284	-0.000175513399718219	-0.00015109982347646933	-0.00017602821198442475	-0.0001515430263468731
0.3761415872261661	0.0009099126690250169	0.0009121902867824917	0.0009496110912046717	0.0009522364440275031	0.0009734479429769573	0.0009763032404724454	0.0009997691783019717	0.0010028967384845481	0.0010582863961579234	0.0010620868060228525	0.051526214071508175	0.05188991735040218	-0.00017457556164762744	-0.00015119802160357132	-0.00017508762306622794	-0.00015164151250629532
0.3784080295071193	0.0009095438222551042	0.0009118205167458565	0.000949226152104944	0.0009518504407015976	0.000973053341266336	0.0009759074813242667	0.0009993639069014442	0.0010024901992808965	0.0010578574039705499	0.0010616562732832441	0.05152621410379277	0.05188991738292936	-0.00017364166200087294	-0.00015129534880217732	-0.00017415098412393304	-0.00015173912518265387
0.3806881282429484	0.0009091747391934055	0.000911450509825967	0.0009488409664046297	0.0009514641900933377	0.0009726584867652538	0.0009755114686441486	0.0009989583758754697	0.0010020833996396195	0.001057428136962318	0.001061225464735878	0.051526214136592065	0.05188991741597546	-0.00017271169474497583	-0.0001513918064002806	-0.0001732182891069911	-0.00015183586570788332
0.38298196572066395	0.0009088054219589816	0.0009110802681471881	0.0009484555363152473	0.0009510776944203563	0.0009722633817407461	0.0009751152047057754	0.0009985525875523865	0.0010016763418963389	0.0010569985975978553	0.001060794382854233	0.05152621416991472	0.051889917449548795	-0.00017178565374542654	-0.0001514873957445817	-0.00017228953186276819	-0.00015193173543245897
0.3852896247230969	0.0009084358726675864	0.0009107097938305702	0.0009480698640448638	0.000950690955896825	0.0009718680284563093	0.0009747186917792837	0.0009981465442568988	0.0010012690283830313	0.0010565687883379437	0.0010603630301079282	0.0515262142037695	0.05188991748365819	-0.00017086353276471455	-0.00015158211819818468	-0.00017136470613543509	-0.0001520267357235372
0.38761118853188686	0.0009080660934316317	0.0009103390889938122	0.0009476839517980586	0.0009503039767334183	0.0009714724291718659	0.000974321932131224	0.0009977402483100392	0.0010008614614279905	0.0010561387116394786	0.0010599314089626817	0.05152621423816546	0.05188991751831256	-0.00016994532546554808	-0.00015167597514217923	-0.00017044380556918703	-0.0001521208679663988
0.3899467409304866	0.0009076960863601349	0.0009099681557512108	0.0009472978017758692	0.000949916759137258	0.0009710765861437057	0.0009739249280245048	0.000997333702029111	0.0010004536433557685	0.0010557083699554075	0.0010594995218802508	0.05152621427311118	0.051889917553521056	-0.00016903102541143689	-0.00015176896797472472	-0.0001695268237086045	-0.0001522141335631444
0.39229636620718694	0.0009073258535586885	0.0009095969962136289	0.0009469114161757579	0.0009495293053118824	0.0009706805016244558	0.0009735276817183603	0.0009969269077276545	0.0010000455764871438	0.0010552777657346956	0.001059067371318394	0.051526214308616085	0.05188991758929323	-0.00016812062606705314	-0.00015186109811027304	-0.00016861375399937484	-0.00015230653393252802
0.3946601491581577	0.00090695539712941	0.0009092256124884459	0.000946524797191561	0.000949141617457193	0.0009702841778630254	0.0009731301954682961	0.0009965198677153923	0.0009996372631390638	0.0010548469014222664	0.001058634959730816	0.05152621434468972	0.05188991762563783	-0.000167214120801229	-0.00015195236698065107	-0.00016770458979067926	-0.00015239807051048437
0.3970381750905084	0.0009065847191709085	0.0009088540066795238	0.0009461379470134537	0.0009487536977694197	0.0009698876171045702	0.0009727324715260535	0.0009961125842981916	0.0009992287056246095	0.0010544157794589633	0.0010582022895671253	0.051526214381340876	0.051889917662564546	-0.00016631150288679009	-0.00015204277603395044	-0.0001667993243355259	-0.00015248874474918517
0.39943052982536675	0.0009062138217782387	0.0009084821808871614	0.0009457508678279013	0.0009483655484410728	0.0009694908215904437	0.0009723345121395606	0.0009957050597780158	0.0009988199062529455	0.001053984402281497	0.0010577693632727832	0.051526214418580005	0.05188991770008356	-0.00016541276550158246	-0.00015213232673386146	-0.00016589795079202663	-0.00015257855811698362
0.4018372997009759	0.0009058427070428695	0.0009081101372080628	0.0009453635618176271	0.00094797717166091	0.0009690937935581637	0.0009719363195528973	0.0009952972964528872	0.0009984108673292832	0.001053552772322407	0.0010573361832890648	0.051526214456416454	0.051889917738204595	-0.000164517901729333	-0.00015222102055945097	-0.0001650004622235357	-0.00015266751209702667
0.40425857157581063	0.0009054713770526417	0.000907737877735295	0.0009449760311615685	0.0009475885696138929	0.0009686965352413662	0.0009715378960062523	0.0009948892966168434	0.0009980015911548363	0.0010531208920100143	0.0010569027520530119	0.05152621449486058	0.05188991777693763	-0.00016362690456389606	-0.00015230885900729962	-0.0001641068516030908	-0.00015275560819028033
0.4066944328317112	0.0009050998338917241	0.0009073654045582436	0.0009445882780348304	0.0009471997444811395	0.0009682990488697595	0.0009711392437358738	0.0009944810625598865	0.0009975920800267709	0.0010526887637683695	0.00105646907199738	0.05152621453392224	0.0518899178162929	-0.0001627397669055064	-0.0001523958435873385	-0.00016321711181049858	-0.0001528428479112831
0.4091449713770379	0.0009047280796405931	0.0009069927197625924	0.0009442003046086641	0.0009468106984399043	0.0009679013366691012	0.0009707403649740474	0.0009940725965679616	0.0009971823362381837	0.001052256390017229	0.0010560351455506155	0.05152621457361153	0.051889917856280804	-0.00016185648156552546	-0.0001524819758252638	-0.00016233123563585972	-0.0001529292327900611
0.411610275649843	0.0009043561163759754	0.0009066198254302668	0.0009438121130504086	0.0009464214336635179	0.0009675034008611384	0.0009703412619490377	0.0009936639009228958	0.0009967723620780394	0.0010518237731719888	0.0010556009751367884	0.05152621461393939	0.051889917896911934	-0.000160977041267496	-0.00015256725726273124	-0.00016144921578123417	-0.00015301476437268313
0.41409043462106226	0.000903983946170828	0.0009062467236394124	0.0009434237055234679	0.0009460319523213654	0.0009671052436635845	0.0009699419368850629	0.0009932549779023728	0.0009963621598311472	0.0010513909156436606	0.001055166563175569	0.051526214654916296	0.05188991793819707	-0.00016010143864531035	-0.00015265168945394203	-0.00016057104485911466	-0.00015309944421820765
0.41658553779772634	0.0009036115710942964	0.0009058734164643537	0.0009430350841872688	0.0009456422565788438	0.0009667068672900765	0.0009695423920022526	0.0009928458297798896	0.000995951731778116	0.0010509578198388244	0.0010547319120821793	0.05152621469655316	0.05188991798014688	-0.0001592296662480952	-0.0001527352739693344	-0.00015969671539675656	-0.000153183273901486
0.41909567522619073	0.0009032389932116778	0.0009054999059755579	0.0009426462511972217	0.0009452523485973224	0.0009663082739501336	0.0009691426295166074	0.0009924364588247145	0.000995541080195314	0.001050524488159584	0.0010542970242673497	0.05152621473886116	0.05188991802277308	-0.00015836171653932363	-0.00015281801239278026	-0.00015882621983542844	-0.00015326625501105307
0.4216209374953856	0.0009028662145843921	0.0009051261942396046	0.0009422572087046911	0.0009448622305341136	0.0009659094658491279	0.000968742651639968	0.0009920268673018567	0.000995130207354835	0.0010500909230035348	0.0010538619021372858	0.05152621478185147	0.05188991806608661	-0.00015749758189770313	-0.00015289990632189054	-0.00015795955053149457	-0.0001533483891492382
0.42416141574008476	0.0009024932372699442	0.0009047522833191489	0.0009418679588569553	0.0009444719045424323	0.0009655104451882427	0.0009683424605799742	0.0009916170574720234	0.0009947191155244592	0.0010496571267637192	0.001053426548093624	0.05152621482553583	0.05188991811009927	-0.00015663725461950717	-0.00015298095736818174	-0.00015709669975866314	-0.00015342967793222084
0.4267172016441951	0.0009021200633218933	0.0009043781752728903	0.0009414785037971756	0.0009440813727713643	0.0009651112141644408	0.0009679420585400331	0.0009912070315915868	0.000994307806967617	0.0010492231018285907	0.001052990964533395	0.05152621486992505	0.0518899181548224	-0.00015578072691846412	-0.0001530611671561044	-0.00015623765970784742	-0.00015351012298930877
0.42928838744406506	0.0009017466947898204	0.0009040038721555401	0.0009410888456643609	0.0009436906373658327	0.0009647117749704293	0.0009675414477192831	0.000990796791912549	0.0009938962839433553	0.0010487888505819772	0.0010525551538489875	0.05152621491503172	0.05188991820026816	-0.00015492799092864384	-0.00015314053732429223	-0.0001553824224899969	-0.00015358972596388187
0.43187506593181346	0.0009013731337192928	0.0009036293760177858	0.0009406989865933318	0.00094329970046656	0.0009643121297946208	0.0009671406303125562	0.0009903863406825015	0.0009934845487062974	0.0010483543754030383	0.0010521191184281052	0.05152621496086765	0.051889918246448744	-0.00015407903870331974	-0.00015321906952325826	-0.00015453098013509803	-0.00015366848851136594
0.4344773304586784	0.0009009993821518405	0.0009032546889062675	0.0009403089287146954	0.0009429085642100434	0.0009639122808211099	0.0009667396085103528	0.0009899756801446007	0.0009930726035066162	0.001047919678666239	0.0010516828606537399	0.05152621500744515	0.05188991829337634	-0.00015323386221829938	-0.0001532967654172268	-0.00015368332459547718	-0.0001537464123007315
0.4370952749383861	0.0009006254421249136	0.0009028798128635351	0.0009399186741548011	0.0009425172307285115	0.0009635122302296256	0.000966338384498796	0.0009895648125375202	0.0009926604505899894	0.0010474847627412987	0.001051246382904122	0.05152621505477659	0.05188991834106363	-0.00015239245337178575	-0.0001533736266824126	-0.00015283944774535652	-0.0001538234990131615
0.4397289938505404	0.0009002513156718654	0.000902504749928032	0.0009395282250357231	0.0009421257021499051	0.0009631119801955154	0.000965936960459614	0.0009891537400954328	0.000992248092197579	0.0010470496299931746	0.001050809687552701	0.051526215102874674	0.0518899183895237	-0.00015155480398457155	-0.0001534496550065212	-0.00015199934138190874	-0.00015389975034144077
0.4423785822440318	0.0008998770048219143	0.0009021295021340555	0.0009391375834752202	0.0009417339805978375	0.0009627115328897024	0.0009655353385700971	0.0009887424650479684	0.0009918355305659887	0.0010466142827820135	0.0010503727769680992	0.05152621515175238	0.05188991843876863	-0.000150720905804258	-0.00015352485209083055	-0.00015116299722825466	-0.00015397516799173228
0.4450441357404687	0.0008995025116001156	0.0009017540715117301	0.0009387467515867067	0.0009413420681915662	0.0009623108904786567	0.0009651335210030706	0.0009883309896201826	0.0009914227679272362	0.0010461787234631215	0.0010499356535140817	0.05152621520142266	0.05188991848881255	-0.00014989075050308998	-0.0001535992196472491	-0.00015033040693224198	-0.00015404975368088492
0.44772575053762753	0.0008991278380273374	0.000901378460086982	0.000938355731479227	0.0009409499670459662	0.0009619100551243688	0.0009647315099268664	0.0009879193160325314	0.0009910098065087228	0.0010457429543869357	0.001049498319549526	0.051526215251899134	0.05188991853966868	-0.0001490643296804539	-0.00015367275939925928	-0.00014950156206866572	-0.0001541235091375437
0.4504235234129248	0.0008987529861202287	0.0009010026698815083	0.0009379645252574223	0.0009405576792714976	0.0009615090289843156	0.0009643293075052897	0.0009875074465008342	0.0009905966485332003	0.001045306977898986	0.0010490607774283857	0.05152621530319512	0.05188991859135027	-0.000148241634864682	-0.000153745473082334	-0.00014867645414107233	-0.00015419643610237177
0.4531375517269096	0.0008983779578911919	0.0009006267029127484	0.0009375731350215029	0.0009401652069741767	0.000961107814211432	0.0009639269158975897	0.0009870953832362467	0.0009901832962187409	0.0010448707963398645	0.0010486230294996582	0.051526215355324825	0.05188991864387181	-0.00014742265751269135	-0.0001538173624423822	-0.0001478550745811491	-0.00015426853632613535
0.4558679334267773	0.0008980027553483606	0.0009002505611938625	0.0009371815628672234	0.0009397725522555524	0.0009607064129540849	0.0009635243372584362	0.0009866831284452324	0.0009897697517787115	0.001044434412045199	0.0010481850781073592	0.051526215408301775	0.05188991869724698	-0.00014660738901220438	-0.00015388842923649837	-0.0001470374147513609	-0.00015433981157120247
0.45861476704990445	0.0008976273804955665	0.0008998742467336981	0.0009367898108858491	0.0009393797172126715	0.0009603048273560403	0.0009631215737378823	0.00098627068432953	0.000989356017421738	0.0010439978273456146	0.0010477469255904832	0.051526215462140375	0.05188991875149057	-0.00014579582068258157	-0.00015395867523274043	-0.0001462234659458661	-0.00015441026361087684
0.4613781517274047	0.0008972518353323192	0.00089949776153677	0.000936397881164135	0.0009389867039380583	0.0009599030595564398	0.0009627186274813447	0.0009858580530861289	0.000988942095351683	0.00104356104456671	0.0010473085742829808	0.05152621551685527	0.05188991880661694	-0.00014498794377465485	-0.00015402810220829788	-0.000145413219389684	-0.00015447989422762154
0.4641581871877068	0.0008968761218537815	0.0008991211076032347	0.0009360057757842997	0.0009385935145196879	0.0009595011116897759	0.0009623155006295758	0.0009854452369072435	0.0009885279877676182	0.0010431240660290291	0.0010468700265137295	0.05152621557246149	0.05188991886264094	-0.00014418374947408608	-0.00015409671195160124	-0.00014460666624246943	-0.0001545487052149186
0.4669549737601532	0.0008965002420507401	0.0008987442869288621	0.000935613496823995	0.000938200151040956	0.0009590989858858582	0.0009619121953186337	0.0009850322379802796	0.0009881136968637933	0.0010426868940480267	0.0010464312846064996	0.0515262156289736	0.05188991891957812	-0.0001433832289008674	-0.00015416450626107303	-0.00014380379759837414	-0.0001546166983765196
0.46976861237862133	0.0008961241979095857	0.0008983673015050152	0.0009352210463562848	0.0009378066155806579	0.0009586966842697953	0.0009615087136798592	0.0009846190584878137	0.0009876992248296118	0.001042249530934046	0.001045992350879931	0.051526215686407244	0.05188991897744366	-0.00014258637311062583	-0.00015423148694426736	-0.00014300460448668506	-0.00015468387552536322
0.4725992045851658	0.0008957479914122878	0.0008979901533186241	0.0009348284264496192	0.0009374129102129624	0.0009582942089619646	0.0009611050578398501	0.0009842057006075647	0.0009872845738496056	0.0010418119789922882	0.0010455532276475033	0.051526215744777996	0.051889919036253125	-0.00014179317309609418	-0.00015429765581864707	-0.00014220907787376724	-0.0001547502384842414
0.4754468525336833	0.0008953716245363723	0.0008976128443521652	0.0009344356391678114	0.0009370190370073881	0.0009578915620779915	0.0009607012299204362	0.00098379216651237	0.0009868697461034093	0.0010413742405227877	0.0010451139172175108	0.05152621580410153	0.05188991909602298	-0.00014100361978788833	-0.00015436301471108416	-0.00014141720866367447	-0.00015481578908532745
0.47831165899359906	0.0008949950992548978	0.0008972353765836355	0.0009340426865700118	0.0009366249980287787	0.0009574887457287209	0.0009602972320386551	0.000983378458370158	0.0009864547437657336	0.001040936317820383	0.001044674421893034	0.05152621586439429	0.051889919156769014	-0.0001402177040551733	-0.00015442756545672176	-0.0001406289876986211	-0.00015488052916909356
0.4811937273535759	0.0008946184175364394	0.0008968577519865374	0.0009336495707106926	0.0009362307953372859	0.0009570857620202021	0.000959893066306733	0.000982964578343932	0.0009860395690063477	0.0010404982131746994	0.0010442347439719197	0.051526215925672136	0.051889919218507455	-0.0001394354167072731	-0.00015449130989989013	-0.0001398444057612025	-0.00015494446058547662
0.4840931616252451	0.0008942415813450585	0.0008964799725298488	0.0009332562936396152	0.0009358364309883379	0.0009566826130536565	0.0009594887348320543	0.0009825505285917364	0.0009856242239900475	0.001040059928870114	0.001043794885746749	0.0515262159879522	0.051889919281255824	-0.0001386567484951695	-0.00015455424989418987	-0.00013906345357506122	-0.00015500758519326752
0.4870100664469608	0.0008938645926402898	0.0008961020401780094	0.0009328628574018167	0.0009354419070326263	0.0009562793009254617	0.0009590842397171463	0.0009821363112666416	0.000985208710876639	0.001039621467185738	0.0010433548495048185	0.051526216051251315	0.051889919345030636	-0.00013788169011119678	-0.00015461638730068783	-0.00013828612180527555	-0.00015506990485913974
0.4899445470875755	0.0008934874533771169	0.0008957239568908959	0.0009324692640375853	0.0009350472255160791	0.0009558758277271274	0.0009586795830596532	0.0009817219285167184	0.000984793031820913	0.0010391828303953918	0.0010429146375281139	0.05152621611558653	0.05188991940984989	-0.00013711023219131757	-0.00015467772398933266	-0.0001375124010604134	-0.0001551314214584265
0.49289670945023945	0.0008931101655059534	0.0008953457246238042	0.0009320755155824396	0.0009346523884798429	0.0009554721955452745	0.0009582747669523167	0.000981307382485017	0.0009843771889726232	0.0010387440207675807	0.0010424742520932873	0.05152621618097586	0.051889919475730635	-0.00013634236531509525	-0.0001547382618373172	-0.00013674228189244908	-0.00015519213687401057
0.4958666600762229	0.0008927327309726257	0.0008949673453274312	0.0009316816140671112	0.0009342573979602637	0.0009550684064616172	0.0009578697934829563	0.0009808926753095471	0.0009839611844764686	0.0010383050405654763	0.001042033695471638	0.05152621624743652	0.051889919542691294	-0.00013557808000819183	-0.00015479800273041078	-0.00013597575479920576	-0.00015525205299710132
0.4988545061487607	0.0008923551517183499	0.000894588820947852	0.0009312875615175205	0.0009338622559888624	0.0009546644625529364	0.0009574646647344451	0.000980477809123254	0.0009835450204720663	0.001037865892046888	0.0010415929699290837	0.05152621631498722	0.051889919610749784	-0.00013481736674153533	-0.00015485694856123833	-0.0001352128102236061	-0.0001553111717257638
0.5018603554969207	0.000891977429679721	0.0008942101534265091	0.0009308933599547651	0.0009334669645923246	0.000954260365891071	0.0009570593827846989	0.0009800627860540058	0.0009831286990939416	0.0010374265774642521	0.0010411520777261498	0.05152621638364617	0.051889919679925366	-0.00013406021593329043	-0.0001549151012294192	-0.0001344534385557261	-0.0001553694949653628
0.5048843165994948	0.0008915995667886885	0.0008938313447001877	0.0009304990113950946	0.0009330715257924741	0.0009538561185428893	0.0009566539497066486	0.0009796476082245668	0.0009827122224714984	0.0010369870990646027	0.0010407110211179398	0.05152621645343281	0.05188991975023606	-0.0001333066179508846	-0.0001549724626430382	-0.00013369763013473812	-0.00015542702462942315
0.5079264985889148	0.0008912215649725406	0.000893452396701	0.0009301045178498949	0.0009326759416062572	0.0009534517225702739	0.0009562483675682249	0.0009792322777525799	0.000982295592729006	0.0010365474590895536	0.0010402698023541177	0.05152621652436528	0.05188991982170231	-0.00013255656310987018	-0.00015502903471587004	-0.00013294537524780048	-0.00015548376263738173
0.5109870112551897	0.0008908434261538919	0.0008930733113563736	0.0009297098813256735	0.0009322802140457294	0.0009530471800301075	0.0009558426384323436	0.0009788167967505537	0.0009818788119855808	0.0010361076597752833	0.0010398284236788932	0.0515262165964637	0.05188991989434258	-0.00013181004167631127	-0.00015508481936860052	-0.00013219666413241682	-0.00015553971091561425
0.5140659650498691	0.000890465152250662	0.0008926940905890282	0.0009293151038240391	0.0009318843451180326	0.0009526424929742501	0.0009554367643568833	0.0009784011673258388	0.0009814618823551658	0.001035667703352511	0.001039386887330996	0.05152621666974756	0.05188991996817759	-0.00013106704386764423	-0.0001551398185286046	-0.00013145148697737974	-0.00015559487139704675
0.5171634710900281	0.0008900867451760643	0.0008923147363169667	0.0009289201873416887	0.0009314883368253841	0.0009522376634495278	0.0009550307473946737	0.0009779853915806152	0.0009810448059465173	0.0010352275920464836	0.0010389451955436647	0.051526216744237324	0.05188992004322737	-0.00013032755985348254	-0.00015519403412952992	-0.0001307098339234647	-0.00015564924602126662
0.5202796411622786	0.0008897082068385863	0.000891935250453453	0.0009285251338703872	0.0009310921911650555	0.0009518326934977104	0.0009546245895934732	0.0009775694716118706	0.0009806275848631835	0.0010347873280769514	0.0010385033505446212	0.051526216819953494	0.05188992011951278	-0.000129591579756283	-0.00015524746811085288	-0.00012997169506412387	-0.00015570283673316254
0.5234145877268029	0.0008893295391419813	0.0008915556349070061	0.0009281299453969599	0.0009306959101293646	0.0009514275851555043	0.0009542182929959626	0.000977153409511392	0.0009802102212034948	0.0010343469136581606	0.001038061354556064	0.05152621689691653	0.05188992019705461	-0.0001288590936526779	-0.00015530012241773972	-0.00012923706044679073	-0.00015575564548353515
0.5265684239214125	0.0008889507439852488	0.0008911758915813787	0.0009277346239032699	0.000930299495705654	0.0009510223404545293	0.0009538118596397213	0.000976737207365743	0.0009797927170605426	0.001033906350998829	0.0010376192097946426	0.05152621697514787	0.051889920275874336	-0.00012813009157527921	-0.00015535199900210128	-0.00012850592007501715	-0.00015580767423029052
0.5297412635656308	0.0008885718232626212	0.0008907960223755447	0.0009273391713662061	0.000929902949876278	0.0009506169614213064	0.0009534052915572138	0.0009763208672562506	0.0009793750745221647	0.0010334656423021309	0.0010371769184714435	0.05152621705466938	0.05188992035599358	-0.00012740456351129081	-0.00015540309981978973	-0.00012777826390653058	-0.0001558589249348874
0.5329332211648017	0.0008881927788635578	0.0008904160291836926	0.0009269435897576765	0.0009295062746185961	0.0009502114500772507	0.0009529985907757846	0.0009759043912589976	0.0009789572956709386	0.0010330247897656904	0.0010367344827919831	0.05152621713550256	0.05188992043743437	-0.00012668249940597787	-0.00015545342683284669	-0.0001270540818571475	-0.00015590939956505734
0.5361444119142209	0.0008878136126727201	0.0008900359138952016	0.0009265478810445815	0.0009291094719049464	0.0009498058084386443	0.0009525917593176302	0.0009754877814447958	0.0009785393825841547	0.0010325837955815521	0.0010362919049561785	0.05152621721767012	0.051889920520219915	-0.00012596388916213952	-0.00015550298200803225	-0.0001263333637999131	-0.0001559591000934446
0.5393749517032939	0.0008874343265699746	0.0008896556783946434	0.0009261520471888181	0.0009287125437026502	0.0009494000385166404	0.0009521847991998027	0.000975071039879189	0.0009781213373338182	0.0010321426619361856	0.0010358491871583512	0.05152621730119455	0.05188992060437233	-0.00012524872264124687	-0.0001555517673167972	-0.00012561609956687758	-0.0001560080284973009
0.5426249571197181	0.000887054922430366	0.0008892753245617562	0.0009257560901472513	0.0009283154919739824	0.0009489941423172339	0.0009517777124341808	0.0009746541686224239	0.000977703161986621	0.0010317013910104529	0.0010354063315871954	0.0515262173860992	0.05188992068991536	-0.00012453698966563564	-0.00015559978473628222	-0.00012490227895015082	-0.00015605618675948452
0.5458945454536906	0.0008866754021241167	0.0008888948542714438	0.0009253600118717135	0.0009279183186761715	0.0009485881218412611	0.0009513705010274702	0.0009742371697294488	0.0009772848586039405	0.0010312599849796086	0.001034963340425778	0.05152621747240734	0.05188992077687254	-0.0001238286800168964	-0.0001556470362464868	-0.0001241918917015694	-0.00015610357686571263
0.5491838347021408	0.000886295767516614	0.0008885142693937626	0.0009249638143089914	0.0009275210257613862	0.0009481819790843859	0.000950963166981188	0.0009738200452499005	0.0009768664292418244	0.0010308184460132847	0.0010345202158515221	0.05152621756014306	0.0518899208652677	-0.00012312378343931618	-0.00015569352383268398	-0.00012348492753533336	-0.00015615020080728126
0.5524929435729888	0.0008859160204683964	0.0008881335717939078	0.0009245674994008114	0.0009271236151767213	0.0009477757160370852	0.0009505557122916497	0.0009734027972280885	0.0009764478759509785	0.001030376776275475	0.0010340769600361939	0.05152621764933066	0.05188992095512603	-0.000122422289639601	-0.00015573924948428242	-0.00012278137612792284	-0.00015619606057931668
0.55582199148943	0.0008855361628351468	0.0008877527633322076	0.0009241710690838328	0.0009267260888641903	0.0009473693346846419	0.0009501481389499615	0.0009729854277029879	0.0009760292007767563	0.001029934977924528	0.0010336335751458922	0.051526217739995044	0.05188992104647222	-0.0001217241882875697	-0.00015578421519379937	-0.00012208122711876435	-0.00015624115818024809
0.5591710985942444	0.0008851561964676843	0.0008873718458641139	0.0009237745252896396	0.0009263284487607172	0.0009469628370071362	0.0009497404489420116	0.000972567938708231	0.0009756104057591514	0.0010294930531131352	0.0010331900633410403	0.0515262178321615	0.051889921139331475	-0.00012102946901776379	-0.00015582842295822075	-0.00012138447011214581	-0.0001562854956128068
0.5625403857541326	0.0008847761232119515	0.0008869908212401895	0.0009233778699447259	0.0009259306967981225	0.0009465562249794309	0.0009493326442484555	0.0009721503322720911	0.0009751914929327833	0.0010290510039883182	0.0010327464267763699	0.05152621792585541	0.051889921233729784	-0.00012033812143003031	-0.00015587187477758557	-0.00012069109467727213	-0.0001563290748829993
0.565929974564078	0.0008843959449090118	0.0008866096913061061	0.0009229811049704948	0.0009255328349031209	0.0009461495005711699	0.0009489247268447144	0.0009717326104174827	0.0009747724643268943	0.0010286088326914246	0.0010323026676009191	0.051526218021103146	0.05188992132969377	-0.0001196501350899104	-0.000155914572655097	-0.00012000109034926432	-0.00015637189799982965
0.569339987351735	0.0008840156633950359	0.0008862284579026305	0.0009225842322832432	0.0009251348649973075	0.0009457426657467632	0.0009485166987009603	0.0009713147751619444	0.0009743533219653346	0.0010281665413581136	0.0010318587879580168	0.051526218117931046	0.051889921427249665	-0.0001189654995312206	-0.00015595651859826032	-0.00011931444663107471	-0.00015641396697682608
0.5727705471818436	0.000883635280501295	0.0008858471228656179	0.000922187253794155	0.0009247367889971497	0.00094533572246538	0.0009481085617821089	0.0009708968285176324	0.0009739340678665551	0.0010277241321183467	0.0010314147899852738	0.05152621821636628	0.05188992152642509	-0.00011828420425433195	-0.0001559977146158853	-0.00011863115299226568	-0.00015645528382846052
0.5762217778606706	0.0008832547980541617	0.0008854656880260121	0.0009217901714093022	0.0009243386088139894	0.0009449286726809482	0.00094770031804782	0.0009704787724913211	0.0009735147040436081	0.001027281607096389	0.0010309706758145846	0.05152621831643625	0.05188992162724732	-0.000117606238728446	-0.00015603816271955728	-0.00011795119887125782	-0.0001564958505724523
0.5796938039404782	0.0008828742178750943	0.0008850841552098308	0.0009213929870296281	0.0009239403263540251	0.0009445215183421402	0.0009472919694524809	0.0009700606090843859	0.0009730952325041305	0.0010268389684107918	0.0010305264475721086	0.05152621841816909	0.051889921729745186	-0.00011693159239406503	-0.00015607786492558007	-0.00011727457367755045	-0.00015653566923098938
0.5831867507240184	0.0008824935417806303	0.0008847025262381582	0.0009209957025509412	0.0009235419435183065	0.0009441142613923631	0.0009468835179451999	0.0009696423402927964	0.0009726756552503354	0.0010263962181743848	0.001030082107378263	0.05152621852159288	0.05188992183394674	-0.00011626025466063283	-0.00015611682325047949	-0.00011660126678947336	-0.00015657474182637077
0.5867007442690553	0.0008821127715823918	0.0008843208029271512	0.00092059831986392	0.0009231434622027395	0.0009437069037697671	0.0009464749654698116	0.000969223968107122	0.0009722559742790199	0.001025953358494281	0.0010296376573477285	0.05152621862673693	0.05188992193988131	-0.00011559221490900495	-0.0001561550397131406	-0.00011593126755682359	-0.00015661307038350447
0.5902359113929144	0.0008817319090870685	0.0008839389870880215	0.0009202008408540959	0.000922744884298068	0.0009432994474072251	0.000946066313964859	0.0009688054945125135	0.0009718361915815449	0.0010255103914718591	0.0010291930995894307	0.05152621873363064	0.05188992204757897	-0.00011492746249341934	-0.00015619251633589015	-0.00011526456530244755	-0.00015665065693054592
0.5937923796770596	0.0008813509560964178	0.0008835570805270366	0.0009198032674018534	0.0009223462116898753	0.0009428918942323345	0.0009456575653635932	0.0009683869214887034	0.0009714163091438359	0.0010250673192027627	0.0010287484362065393	0.05152621884230412	0.05188992215706939	-0.0001142659867399698	-0.00015622925514138797	-0.00011460114932132504	-0.0001566875034962334
0.597370277471697	0.0008809699144072628	0.000883175085045517	0.0009194056013824273	0.0009219474462585805	0.000942484246167414	0.0009452487215939716	0.0009679682510100024	0.0009709963289463805	0.001024624143776897	0.0010283036692964652	0.051526218952787535	0.051889922268383334	-0.000113607776949326	-0.00015626525815487513	-0.00011394100888262315	-0.00015672361211158115
0.6009697339004076	0.0008805887858114824	0.0008827930024398268	0.000919007844665893	0.0009215485898794291	0.0009420765051294935	0.0009448397845786472	0.0009675494850452907	0.0009705762529642179	0.0010241808672784192	0.0010278588009508503	0.05152621906511228	0.05188992238155261	-0.0001129528223965115	-0.00015630052740253642	-0.00011328413322994613	-0.00015675898480896344
0.6045908788648067	0.0008802075720960156	0.0008824108345013779	0.000918609999117171	0.0009211496444224973	0.000941668673030319	0.0009444307562349733	0.0009671306255580207	0.0009701560831669434	0.0010237374917857424	0.001027413833255572	0.051526219179309496	0.05188992249660852	-0.00011230111233245799	-0.00015633506491247173	-0.00011263051158269533	-0.00015679362362214233
0.6082338430492322	0.000879826275042849	0.0008820285830166171	0.0009182120665960131	0.0009207506117526786	0.000941260751776338	0.0009440216384749896	0.0009667116745062048	0.0009697358215186944	0.0010232940193715206	0.0010269687682907282	0.051526219295411756	0.05188992261358385	-0.00011165263598411634	-0.00015636887271339162	-0.00011198013313623578	-0.00015682753058601784
0.611898757925461	0.0008794448964290254	0.0008816462497670352	0.0009178140489570124	0.0009203514937296934	0.0009408527432687103	0.0009436124332054323	0.0009662926338424236	0.0009693154699781601	0.00102285045210266	0.0010265236081306482	0.05152621941345146	0.05188992273251111	-0.00011100738255515052	-0.00015640195283464497	-0.00011133298706256234	-0.00015686070773582306
0.6155857557574533	0.0008790634380266319	0.0008812638365291553	0.0009174159480495904	0.0009199522922080762	0.0009404446494032945	0.0009432031423277209	0.0009658735055138144	0.0009688950304985686	0.0010224067920403047	0.001026078354843878	0.05152621953346215	0.051889922853423844	-0.00011036534122846331	-0.00015643430730788443	-0.00011068906251279764	-0.00015689315710898377
0.6192949696061266	0.000878681901602802	0.0008808813450745336	0.0009170177657179993	0.0009195530090371778	0.0009400364720706497	0.0009427937677379604	0.0009654542914620716	0.0009684745050276898	0.0010219630412398387	0.0010256330104931835	0.051526219655477365	0.051889922976356764	-0.00010972650116450322	-0.0001564659381639022	-0.00011004834861558233	-0.0001569248807423984
0.6230265333341571	0.0008783002889197164	0.0008804987771697618	0.0009166195038013222	0.000919153646061166	0.0009396282131560374	0.0009423843113269417	0.0009650349936234487	0.0009680538955078338	0.0010215192017508869	0.001025187577135551	0.0515262197795316	0.05188992310134376	-0.00010909085150347109	-0.00015649684743418435	-0.00010941083447937872	-0.0001569558806736593
0.6267805816108112	0.0008779186017345984	0.0008801161345764616	0.0009162211641334696	0.0009187542051190209	0.0009392198745394163	0.0009419747749801377	0.0009646156139287541	0.000967633203875849	0.0010210752756173109	0.0010247420568221819	0.05152621990566022	0.05188992322842062	-0.00010845838136612496	-0.00015652703715129945	-0.00010877650919297044	-0.0001569861589410526
0.6305572499168048	0.0008775368417997152	0.0008797334190512861	0.0009158227485431792	0.0009183546880445364	0.0009388114580954428	0.0009415651605777041	0.00096419615430335	0.0009672124320631216	0.0010206312648772089	0.0010242964515984941	0.051526220033898416	0.0518899233576231	-0.00010782907985411316	-0.0001565565093469834	-0.00010814536182598977	-0.00015701571758239274
0.634356674549194	0.0008771550108623776	0.0008793506323459199	0.0009154242588540178	0.0009179550966663208	0.0009384029656934729	0.0009411554699944796	0.0009637766166671556	0.0009667915819955767	0.001020187171562917	0.001023850763504123	0.05152622016428272	0.05188992348898776	-0.00010720293605086251	-0.00015658526605361045	-0.00010751738142993073	-0.0001570445586360214
0.6381789926262927	0.00087677311066494	0.0008789677762070782	0.0009150256968843783	0.000917555432807794	0.000937994399197559	0.0009407457050999846	0.0009633570029346433	0.0009663706555936758	0.0010197429977010074	0.001023404994572919	0.0515262202968501	0.05188992362255184	-0.00010657993902266072	-0.00015661330930338835	-0.00010689255703889844	-0.00015707268414000275
0.642024342092622	0.0008763911429448003	0.0008785848523765082	0.0009146270644474826	0.0009171556982871909	0.0009375857604664525	0.0009403358677584228	0.0009629373150148419	0.0009659496547724204	0.001019298745312291	0.0010229591468329498	0.051526220431637876	0.0518899237583533	-0.00010596007781865646	-0.00015664064112755338	-0.00010627087767005328	-0.0001571000961316793
0.6458928617238878	0.0008760091094344036	0.0008782018625909909	0.0009142283633513831	0.0009167558949175627	0.0009371770513536071	0.0009399259598286839	0.0009625175548113384	0.0009655285814413521	0.001018854416411818	0.0010225132223065036	0.051526220568684576	0.05188992389643009	-0.00010534334147224711	-0.00015666726355723082	-0.00010565233232461002	-0.0001571267966480605
0.6497846911319898	0.0008756270118612409	0.0008778188085823413	0.0009138295953989627	0.0009163560245067765	0.0009367682737071764	0.0009395159831643428	0.0009620977242222778	0.0009651074375045545	0.0010184100130088798	0.0010220672230100874	0.05152622070802885	0.05188992403682211	-0.00010472971900211958	-0.00015669317862349041	-0.00010503690998892035	-0.00015715278772607255
0.6536999707700591	0.0008752448519478489	0.000877435692077408	0.0009134307623879348	0.0009159560888575156	0.0009363594293700151	0.0009391059396136601	0.0009616778251403628	0.0009646862248606513	0.0010179655371070078	0.0010216211509544283	0.051526220849710175	0.051889924179568975	-0.00010411919941184788	-0.0001567183883554868	-0.00010442459963443118	-0.00015717807140100404
0.6576388419375281	0.000874862631411821	0.000877052514798083	0.0009130318661108532	0.0009155560897672897	0.0009359505201796893	0.000938695831019591	0.0009612578594528651	0.0009642649454028181	0.0010175209907039846	0.0010211750081444838	0.05152622099376917	0.05188992432471115	-0.00010351177169096171	-0.00015674289478118109	-0.00010381539021830921	-0.00015720264970670028
0.661601446785229	0.0008744803519658009	0.0008766692784612972	0.0009126329083551074	0.0009151560290284298	0.0009355415479684713	0.0009382856592197832	0.0009608378290416194	0.0009638436010187769	0.0010170763757918388	0.0010207287965794372	0.051526221140246506	0.05188992447228967	-0.00010290742481697257	-0.00015676669992878423	-0.00010320927068571684	-0.00015722652467722864
0.6655879283205246	0.0008740980153174881	0.0008762859847790245	0.000912233890902927	0.0009147559084280926	0.0009351325145633445	0.0009378754260465783	0.000960417735783029	0.0009634221935908013	0.001016631694356851	0.0010202825182527018	0.05152622128918404	0.05188992462234719	-0.0001023061477548326	-0.0001567898058248418	-0.00010260622996932645	-0.00015724969834521318
0.6695984304124688	0.000873715623169641	0.000875902635458285	0.0009118348155313851	0.0009143557297482645	0.0009347234217860064	0.000937465133327018	0.000959997581548069	0.0009630007249957194	0.0010161869483795555	0.001019836175151926	0.051526221440624395	0.05188992477492596	-0.00010170792945711493	-0.0001568122144934292	-0.00010200625698919552	-0.00015727217274050243
0.6736330977969988	0.0008733331772200856	0.0008755192322011548	0.0009114356840124085	0.0009139554947657705	0.0009343142714528794	0.000937054782882852	0.0009595773682022961	0.0009625791971049244	0.0010157421398347538	0.001019389769259003	0.05152622159460994	0.05188992493006962	-0.00010111275886610926	-0.00015683392795787232	-0.00010140934065527851	-0.0001572939498926118
0.6776920760821589	0.00087295067916171	0.000875135776704759	0.0009110364981127699	0.0009135552052522683	0.0009339050653751024	0.0009366443765305322	0.0009591570976058428	0.0009621576117843677	0.0010152972706915044	0.0010189433025500634	0.0515262217511854	0.05188992508782231	-0.00010052062491394675	-0.00015685494823988733	-0.0001008154698672048	-0.00015731503182894735
0.6817755117533548	0.0008725681306824782	0.0008747522706612869	0.0009106372595941047	0.0009131548629742635	0.0009334958053585494	0.000936233916081229	0.0009587367716134323	0.000961735970894575	0.0010148523429131427	0.0010184967769954936	0.05152622191039505	0.05188992524822891	-9.993151652290533e-05	-0.00015687527735880336	-0.0001002246335147644	-0.00015733542057486116
0.6858835521786408	0.0008721855334654277	0.0008743687157579881	0.0009102379702129064	0.0009127544696931052	0.0009330864932038221	0.0009358234033408264	0.0009583163920743759	0.000961314276290643	0.0010144073584572747	0.0010180501945599313	0.051526222072284675	0.05188992541133579	-9.934542260629786e-05	-0.00015689491733181238	-9.963682047871292e-05	-0.00015735511815340164
0.6900163456140378	0.0008718028891886826	0.0008739851136771876	0.0009098386317205419	0.0009123540271650027	0.0009326771307062686	0.000935412840109938	0.0009578959608325877	0.0009608925298222545	0.0010139623192757955	0.001017603557202281	0.05152622223690038	0.05188992557718919	-9.876233206954077e-05	-0.0001569138701745243	-9.90520196320066e-05	-0.0001573741265861739
0.6941740412088835	0.0008714201995254476	0.000873601466096278	0.000909439245863244	0.0009119535371410163	0.0009322677196559738	0.0009350022281838998	0.0009574754797265771	0.0009604707333336704	0.00101351722731488	0.0010171568668757072	0.05152622240428906	0.051889925745836375	-9.818223381048707e-05	-0.00015693213789991223	-9.84702198398163e-05	-0.00015739244789200746
0.6983567890112157	0.0008710374661440272	0.0008732177746877395	0.0009090398143821324	0.0009115530013670795	0.0009318582618377816	0.0009345915693527912	0.0009570549505894717	0.0009600488886637533	0.0010130720845150062	0.0010167101255276578	0.05152622257449893	0.05188992591732604	-9.760511671988437e-05	-0.00015694972251834027	-9.789140996041557e-05	-0.00015741008408720614
0.702564739973187	0.0008706546907078192	0.0008728340411191336	0.0009086403390132065	0.0009111524215839906	0.0009314487590312869	0.0009341808654014267	0.0009566343752490082	0.0009596269976459577	0.0010126268928109478	0.0010162633350998549	0.05152622274757863	0.051889926091707166	-9.70309696826932e-05	-0.00015696662603822964	-9.731557884611053e-05	-0.00015742703718599205
0.7067980459565127	0.0008702718748753311	0.0008724502670531185	0.000908240821487362	0.0009107517995274311	0.0009310392130108541	0.0009337701181093756	0.0009562137555275515	0.0009592050621083497	0.0010121816541317926	0.0010158164975283147	0.05152622292357753	0.051889926269029586	-9.645978157740709e-05	-0.00015698285046381044	-9.674271534274026e-05	-0.00015744330919850724
0.7110568597379514	0.000869889020300183	0.0008720664541474538	0.0009078412635303953	0.0009103511369279684	0.0009306296255456195	0.0009333593292509634	0.0009557930932420982	0.0009587830838736101	0.0010117363704009472	0.0010153696147433518	0.05152622310254656	0.051889926449344204	-9.589154127841171e-05	-0.00015699839779789726	-9.61728082921609e-05	-0.000157458902133506
0.7153413350148182	0.0008695061286311127	0.0008716826040550041	0.0009074416668630075	0.0009099504355110608	0.0009302199983994975	0.0009329485005952784	0.0009553723902042816	0.0009583610647590398	0.0010112910435361414	0.0010149226886695842	0.05152622328453693	0.051889926632702775	-9.532623765554082e-05	-0.00015701327003969645	-9.560584653146853e-05	-0.0001574738179960511
0.7196516264105322	0.0008691232015119874	0.0008712987184237507	0.0009070420332008169	0.0009095496969970695	0.0009298103333311922	0.0009325376339061833	0.0009549516482203839	0.0009579390065765722	0.001010845675449443	0.0010144757212259463	0.0515262234696008	0.051889926819158085	-9.476385957478406e-05	-0.00015702746918516697	-9.504181889402608e-05	-0.0001574880587879024
0.7239878894801961	0.0008687402405818078	0.0008709147988967971	0.0009066423642543646	0.0009091489231012645	0.0009294006320942028	0.0009321267309423209	0.000954530869091343	0.0009575169111327791	0.0010104002680472626	0.001014028714325696	0.05152622365779128	0.05188992700876372	-9.42043958989669e-05	-0.00015704099722696485	-9.44807142099352e-05	-0.0001575016265074891
0.7283502807162107	0.0008683572474747212	0.0008705308471123807	0.0009062426617291254	0.0009087481155338362	0.0009289908964368364	0.0009317157934571268	0.0009541100546127644	0.0009570947802288833	0.0010099548232303677	0.0010135816698764275	0.05152622384916293	0.05188992720157398	-9.364783548874989e-05	-0.0001570538561545265	-9.392252130731304e-05	-0.0001575145231503261
0.7327389575539218	0.0008679742238200229	0.0008701468647038748	0.0009058429273255124	0.0009083472759998982	0.000928581128102211	0.000931304823198831	0.000953689206574924	0.0009566726156607618	0.0010095093428938858	0.0010131345897800748	0.051526224043770434	0.05188992739764469	-9.309416720283681e-05	-0.0001570660479538466	-9.336722901204242e-05	-0.00015752675070795918
0.7371540783773028	0.0008675911712421715	0.0008697628532998045	0.0009054431627388913	0.0009079464061995034	0.0009281713288282708	0.0009308938219104768	0.0009532683267627854	0.0009562504192189626	0.0010090638289273215	0.0010126874759329293	0.0515262242416698	0.05188992759703217	-9.254337989826611e-05	-0.00015707757460661775	-9.281482614856285e-05	-0.00015753831116796513
0.74159580252467	0.0008672080913607957	0.0008693788145238517	0.0009050433696595872	0.0009075455078276499	0.0009277615003477937	0.0009304827913299238	0.0009528474169560062	0.0009558281926887102	0.0010086182832145646	0.0010122403302256465	0.05152622444291823	0.05188992779979375	-9.199546243174317e-05	-0.00015708843809097983	-9.226530154088364e-05	-0.00015754920651445126
0.746064290294433	0.0008668249857907033	0.0008689947499948663	0.000904643549772895	0.000907144582574292	0.0009273516443884016	0.0009300717331898618	0.0009524264789289487	0.0009554059378499186	0.0010081727076339004	0.0010117931545432584	0.05152622464757381	0.0518899280059882	-9.145040365980683e-05	-0.00015709864038118693	-9.171864401280594e-05	-0.00015755943872725053
0.7505597029508803	0.0008664418561418924	0.0008686106613268762	0.0009042437047590905	0.0009067436321243508	0.000926941762672571	0.0009296606492178198	0.0009520055144506921	0.0009549836564772011	0.0010077271040580234	0.0010113459507651845	0.05152622485569552	0.05188992821567481	-9.090819243968984e-05	-0.00015710818344791266	-9.117484238892193e-05	-0.0001575690097828375
0.7550822027299987	0.0008660587040195573	0.0008682265501290936	0.0009038438362934368	0.0009063426581577209	0.0009265318569176408	0.0009292495411361741	0.000951584525285039	0.0009545613503398783	0.0010072814743540437	0.0010108987207652416	0.051526225067343605	0.05188992842891421	-9.036881762927718e-05	-0.0001571170692568069	-9.06338854945038e-05	-0.00015757792165291273
0.7596319528453285	0.0008656755310241062	0.000867842418005932	0.0009034439460462024	0.0009059416623492884	0.0009261219288358309	0.0009288384106621662	0.0009511635131905342	0.0009541390212019968	0.0010068358203835065	0.0010104514664116613	0.05152622528257922	0.05188992864576797	-8.983226808820244e-05	-0.00015712529976935619	-9.00957621564058e-05	-0.00015758617630440286
0.7642091174938536	0.0008652923387511647	0.0008674582665570115	0.0009030440356826661	0.0009055406463689361	0.000925711980134245	0.0009284272595079083	0.0009507424799204702	0.0009537166708223341	0.0010063901440024	0.0010100041895670974	0.05152622550146423	0.051889928866298694	-8.929853267837518e-05	-0.0001571328769428837	-8.956046120382755e-05	-0.00015759377570037647
0.7688138618619275	0.0008649091287915926	0.000867074097377173	0.0009026441068631322	0.0009051396118815581	0.0009253020125148895	0.0009280160893803986	0.0009503214272229036	0.0009532943009544157	0.00100594444706117	0.0010095568920886417	0.05152622572406234	0.05188992909057069	-8.876760026421682e-05	-0.00015713980272988315	-8.902797146864705e-05	-0.00015760072179921147
0.7734463521312342	0.0008645259027314902	0.0008666899120564873	0.0009022441612429399	0.0009047385605470704	0.0009248920276746807	0.000927604901981531	0.000949900356840664	0.0009528719133465237	0.001005498731404731	0.0010091095758278355	0.05152622595043771	0.05188992931864826	-8.823945971360436e-05	-0.00015714607907829636	-8.849828178603136e-05	-0.00015760701655448406
0.7781067554847866	0.0008641426621522144	0.0008663057121802688	0.0009018442004724773	0.0009043374940204237	0.0009244820273054603	0.0009271936990081097	0.0009494792705113702	0.0009524495097417127	0.0010050529988724825	0.0010086622426306853	0.051526226180656325	0.05188992955059777	-8.771409989814793e-05	-0.00015715170793106914	-8.797138099493618e-05	-0.00015761266191480217
0.7827952401129585	0.000863759408630387	0.0008659214993290863	0.000901444226197193	0.0009039364139516156	0.0009240720130940064	0.0009267824821518609	0.0009490581699674405	0.0009520270918778215	0.001004607251298322	0.0010082148943376743	0.05152622641478458	0.05188992978648659	-8.719150969377365e-05	-0.0001571566912263178	-8.744725793868868e-05	-0.0001576176598240553
0.7875119752195561	0.0008633761437379091	0.0008655372750787743	0.0009010442400576084	0.0009035353219857028	0.0009236619867220476	0.0009263712530994454	0.0009486370569361081	0.0009516046614874857	0.0010041614905106579	0.0010077675327837784	0.051526226652890854	0.051889930026382924	-8.667167798125097e-05	-0.00015716103089702393	-8.692590146550105e-05	-0.00015762201222094263
0.792257131027923	0.0008629928690419726	0.0008651530410004482	0.0009006442436893318	0.0009031342197628157	0.0009232519498662754	0.0009259600135324736	0.0009482159331394328	0.000951182220298154	0.0010037157183324249	0.0010073201597984808	0.05152622689504347	0.051889930270356426	-8.615459364696987e-05	-0.0001571647288713396	-8.64073004289978e-05	-0.00015762572103905637
0.7970308787870847	0.0008626095861050726	0.0008647687986605134	0.0009002442387230697	0.0009027331089181689	0.000922841904198358	0.0009255487651275169	0.0009477948002943166	0.0009507597700320991	0.001003269936581099	0.0010068727772057846	0.051526227141313545	0.0518899305184782	-8.56402455826355e-05	-0.00015716778707128287	-8.589144368847945e-05	-0.00015762878820624326
0.8018333907779276	0.0008622262964850238	0.0008643845496206839	0.0008998442267846454	0.0009023319910820806	0.0009224318513849576	0.0009251375095561258	0.0009473736601125201	0.0009503373124064369	0.0010028241470687157	0.0010064253868242335	0.05152622739177216	0.05188993077082009	-8.512862268696131e-05	-0.0001571702074142367	-8.537832011000501e-05	-0.00015763121564543736
0.8066648403194178	0.000861843001734967	0.0008640002954379876	0.0008994442094950048	0.0009019308678799779	0.0009220217930877372	0.0009247262484848381	0.0009469525143006709	0.0009499148491331338	0.0010023783516018773	0.0010059779904669193	0.05152622764649265	0.05188993102745548	-8.461971386540534e-05	-0.00015717199181194963	-8.486791856644749e-05	-0.0001576330052739383
0.8115254017748545	0.0008614597034033907	0.0008636160376647891	0.0008990441884702392	0.00090152974093242	0.0009216117309633839	0.0009243149835752002	0.0009465313645602857	0.0009494923819190306	0.0010019325519817796	0.001005530589941507	0.05152622790554869	0.05188993128845938	-8.411350803046169e-05	-0.0001571731421700362	-8.436022793785469e-05	-0.00015763415900299504
0.8164152505581643	0.0008610764030341388	0.0008632317778487963	0.0008986441653215936	0.0009011286118551066	0.0009212016666636174	0.0009239037164837766	0.0009461102125877807	0.0009490699124658504	0.001001486750004219	0.0010050831870502437	0.051526228169015684	0.051889931553907344	-8.360999410311765e-05	-0.0001571736603890317	-8.385523711272602e-05	-0.00015763467873877723
0.8213345631402307	0.0008606931021664271	0.0008628475175330775	0.0008982441416554838	0.0009007274822588942	0.0009207916018352076	0.0009234924488621674	0.000945689060074489	0.0009486474424702173	0.0010010409474596135	0.0010046357835899772	0.051526228436970876	0.05188993182387702	-8.310916101236798e-05	-0.0001571735483632819	-8.33529349875406e-05	-0.00015763456638115403
0.8262835170552626	0.0008603098023348576	0.0008624632582560758	0.000897844119073511	0.0009003263537498122	0.000920381538119989	0.0009230811823570235	0.0009452679087066753	0.0009482249736236725	0.001000595146133018	0.0010041883813521754	0.051526228709491695	0.05188993209844713	-8.261099769595048e-05	-0.00015717280798094313	-8.285331046758992e-05	-0.00015763382382372182
0.8312622909072027	0.0008599265050694351	0.0008620790015516252	0.0008974440991724801	0.0008999252279290797	0.00091997147715488	0.0009226699186100646	0.0009448467601655566	0.0009478025076126919	0.0010001493478041447	0.0010037409821229417	0.05152622898665823	0.05188993237769781	-8.211549310108146e-05	-0.00015717144112414871	-8.235635246771345e-05	-0.0001576324529543316
0.8362710643761712	0.000859543211895578	0.0008616947489489624	0.0008970440835444092	0.0008995241063931166	0.0009195614205718936	0.0009222586592580908	0.0009444256161273111	0.0009473800461186981	0.000999703554247375	0.001003293587683032	0.05152622926855109	0.051889932661710235	-8.162263618487209e-05	-0.0001571694496693976	-8.186204991257606e-05	-0.00015763045565483913
0.8413100182249524	0.000859159924334137	0.0008613105019727443	0.0008966440737765511	0.0008991229907335635	0.0009191513699981571	0.0009218474059330023	0.0009440044782631013	0.0009469575908180815	0.0009992577672317815	0.0010028461998078725	0.05152622955525291	0.05188993295056749	-8.113241591475862e-05	-0.00015716683548674948	-8.13703917372649e-05	-0.0001576278338007442
0.8463793343055166	0.0008587766439014065	0.0008609262621430607	0.0008962440714514044	0.000898721882537294	0.0009187413270559255	0.0009214361602618126	0.0009435833482390854	0.0009465351433822137	0.000998811988521142	0.0010023988202675763	0.05152622984684713	0.05188993324435444	-8.064482126833583e-05	-0.0001571636004389365	-8.088136688708114e-05	-0.00015762458926038558
0.8514791955655843	0.0008583933721091488	0.0008605420309754576	0.0008958440781467381	0.0008983207833864394	0.000918331293362606	0.000921024923866673	0.0009431622277164435	0.0009461127054774715	0.0009983662198739668	0.0010019514508269702	0.051526230143419074	0.05188993354315619	-8.015984123471709e-05	-0.00015715974638302876	-8.039496431883064e-05	-0.00015762072389616244
0.8566097860552276	0.0008580101104645986	0.000860157809980942	0.0008954440954355977	0.0008979196948583933	0.000917921270530764	0.0009206136983648792	0.0009427411183513842	0.0009456902787652449	0.0009979204630435042	0.0010015040932456003	0.051526230445055776	0.05188993384706086	-7.967746481477023e-05	-0.00015715527516960148	-7.991117300108763e-05	-0.00015761623956420112
0.861771290933513	0.0008576268604704887	0.000859773600666008	0.0008950441248863304	0.0008975186185258395	0.0009175112601681496	0.0009202024853688973	0.000942320021795171	0.0009452678649019637	0.0009974747197777705	0.001001056749277762	0.05152623075184541	0.05188993415615708	-7.919768102127023e-05	-0.0001571501886424853	-7.942998191440287e-05	-0.00015761113811357808
0.8669638964751838	0.0008572436236250589	0.0008593894045326453	0.0008946441680625958	0.0008971175559567605	0.000917101263877708	0.0009197912864863744	0.0009418989396941329	0.000944845465539108	0.0009970289918195608	0.0010006094206725098	0.05152623106387767	0.05188993447053548	-7.872047887930167e-05	-0.00015714448863834996	-7.89513800517061e-05	-0.00015760542138643086
0.8721877900773816	0.0008568604014220798	0.0008590052230783633	0.000894244226523391	0.0008967165087144625	0.0009166912832576054	0.0009193801033201644	0.0009414778736896919	0.0009444230823232344	0.000996583280906477	0.0010001621091736874	0.0515262313812441	0.05188993479028838	-7.824584742677221e-05	-0.0001571381769868152	-7.847535641873626e-05	-0.00015759909121781934
0.877443160266411	0.0008564771953508645	0.0008586210577962028	0.0008938443018230603	0.0008963154783575882	0.0009162813199012398	0.0009189689374683393	0.0009410568254183734	0.0009440007168959887	0.0009961375887709404	0.0009997148165199385	0.051526231704038035	0.05188993511550915	-7.777377571496769e-05	-0.00015713125551070073	-7.80019000346105e-05	-0.00015759214943580901
0.8827301967045416	0.0008560940068962909	0.0008582369101747575	0.0008934443955113213	0.0008959144664401389	0.0009158713753972659	0.000918557790524214	0.0009406357965118319	0.0009435783708941304	0.0009956919171402174	0.0009992675444447348	0.05152623203235388	0.051889935446293556	-7.730425280894071e-05	-0.00015712372602597058	-7.753099993237922e-05	-0.00015758459786172074
0.8880490901968541	0.0008557108375388116	0.0008578527816981858	0.0008930445091332743	0.0008955134745114867	0.0009154614513296064	0.000918146664076357	0.0009402147885968629	0.0009431560459495445	0.000995246267736434	0.0009988202946763873	0.05152623236628803	0.05188993578273864	-7.683726778838496e-05	-0.00015711559034226052	-7.70626451596923e-05	-0.0001575764383104361
0.8934000326981257	0.0008553276887544745	0.00085746867384623	0.0008926446442294239	0.0008951125041163948	0.0009150515492774733	0.0009177355597086127	0.0009397938032954248	0.0009427337436892638	0.0009948006422765964	0.0009983730689380704	0.05152623270593884	0.051889936124943296	-7.637280974640004e-05	-0.0001571068502597417	-7.659682477760554e-05	-0.00015756767258748305
0.8987832173197573	0.0008549445620149494	0.000857084588094243	0.0008922448023357055	0.0008947115567950449	0.0009146416708153957	0.000917324479000129	0.000939372842224667	0.0009423114657354969	0.0009943550424726232	0.0009979258689478522	0.05152623305140606	0.05188993647300808	-7.591086779158707e-05	-0.00015709750757242347	-7.613352786280114e-05	-0.00015755830249206126
0.904198838336744	0.0008545614587875307	0.0008567005259131922	0.0008918449849834904	0.0008943106340830425	0.0009142318175132249	0.0009169134235253619	0.0009389519069969348	0.0009418892137056339	0.00099390947003135	0.0009974786964186992	0.05152623340279119	0.05188993682703499	-7.545143104785434e-05	-0.00015708756406693225	-7.567274350737951e-05	-0.00015754832981618172
0.9096470911946843	0.000854178380535171	0.0008563164887696908	0.000891445193699619	0.0008939097375114483	0.0009138219909361673	0.0009165023948541086	0.0009385309992198053	0.0009414669892122811	0.0009934639266545664	0.0009970315530585137	0.05152623376019784	0.051889937187128726	-7.499448865505576e-05	-0.00015707702152259473	-7.521446081919236e-05	-0.0001575377563443059
0.915128172516836	0.0008537953287164827	0.0008559324781260026	0.0008910454300064036	0.0008935088686067836	0.0009134121926447894	0.0009160913945515138	0.0009381101204960893	0.0009410447938632647	0.0009930184140390195	0.0009965844405701383	0.05152623412373078	0.0518899375533955	-7.454002976881036e-05	-0.00015706588171074398	-7.475866892213412e-05	-0.0001575265838529294
0.9206422801112097	0.0008534123047857753	0.0008555484954400767	0.0008906456954216665	0.0008931080288910669	0.0009130024241950552	0.000915680424178105	0.0009376892724238726	0.0009406226292616696	0.000992572933876457	0.0009961373606513968	0.051526234493497615	0.05188993792594259	-7.408804356082155e-05	-0.00015705414639421988	-7.430535695616969e-05	-0.0001575148141100824
0.9261896129777101	0.0008530293101930606	0.000855164542165554	0.0008902459914587463	0.0008927072198818207	0.0009125926871383326	0.0009152694852898013	0.0009372684565965221	0.0009402004970058479	0.000992127487853632	0.0009956903149951032	0.05152623486960734	0.05188993830488014	-7.363851922020936e-05	-0.00015704181732895117	-7.385451407858346e-05	-0.00015750244887680065
0.931770371315315	0.0008526463463840793	0.0008547806197517937	0.000889846319626525	0.0008923064430920983	0.0009121829830214229	0.0009148585794379412	0.0009368476746027134	0.000939778398689446	0.0009916820776523368	0.0009952433052890894	0.051526235252170385	0.05188993869031962	-7.319144595296923e-05	-0.0001570288962627897	-7.340612946384051e-05	-0.00015748948990615408
0.9373847565293029	0.0008522634148003152	0.0008543967296438873	0.0008894466814294436	0.0008919057000304994	0.0009117733133865744	0.0009144477081692964	0.0009364269280264494	0.0009393563359014218	0.0009912367049494165	0.000994796333216225	0.051526235641300315	0.051889939082375214	-7.274681298283237e-05	-0.00015701538493576028	-7.296019230398909e-05	-0.00015747593894316347
0.9430329712385201	0.0008518805168790186	0.0008540128732826823	0.0008890470783675254	0.0008915049922011951	0.0009113636797715086	0.0009140368730260998	0.0009360062184470827	0.0009389343102260705	0.0009907913714167986	0.0009943494004544435	0.05152623603711153	0.051889939481162585	-7.23046095509744e-05	-0.00015700128507886713	-7.25166918086606e-05	-0.00015746179772396784
0.9487152192826929	0.0008514976540532263	0.0008536290521048021	0.0008886475119363979	0.0008911043211039471	0.0009109540837094413	0.0009136260755460639	0.0009355855474393398	0.0009385123232430447	0.0009903460787215148	0.0009939025086767648	0.05152623643972081	0.05188993988679926	-7.186482491737534e-05	-0.00015698659841623108	-7.2075617206388e-05	-0.00015744706797782282
0.9544317057297852	0.000851114827751776	0.0008532452675426603	0.0008882479836273071	0.0008907036882341246	0.0009105445267290977	0.0009132153172623986	0.0009351649165733369	0.000938090376527373	0.000989900828525719	0.0009934556595513138	0.0515262368492479	0.051889940299405385	-7.142744836022286e-05	-0.00015697132666295244	-7.163695774385637e-05	-0.00015743175142474142
0.9601826368833979	0.0008507320393993357	0.0008528615210244907	0.0008878484949271493	0.000890303095082734	0.0009101350103547446	0.0009128045997038415	0.0009347443274146113	0.0009376684716494907	0.000989455622486721	0.000993008854741354	0.05152623726581331	0.0518899407191029	-7.099246917631474e-05	-0.0001569554715251109	-7.120070268647194e-05	-0.00015741584977579937
0.9659682202902156	0.0008503492904164177	0.0008524778139743609	0.0008874490473184844	0.0008899025431364343	0.0009097255361062044	0.0009123939243946735	0.0009343237815241372	0.0009372466101752565	0.0009890104622570027	0.0009925620959053037	0.05152623768954033	0.051889941146016076	-7.055987668240504e-05	-0.00015693903470201387	-7.076684131961108e-05	-0.00015739936473524452
0.9717886647474951	0.0008499665822193984	0.000852094147812192	0.0008870496422795576	0.0008895020338775571	0.0009093161054988774	0.0009119832928547401	0.0009339032804583482	0.0009368247936659727	0.0009885653494842415	0.000992115384696759	0.051526238120554756	0.051889941580270944	-7.012966021449629e-05	-0.00015692201788347626	-7.033536294807907e-05	-0.0001573822979980266
0.9776441803106027	0.0008495839162205431	0.0008517105239537839	0.0008866502812843246	0.0008891015687841332	0.0009089067200437679	0.0009115727065994775	0.0009334828257691635	0.0009364030236784147	0.0009881202858113395	0.0009916687227645245	0.05152623855898398	0.05188994202199677	-6.970180912813095e-05	-0.0001569044227504035	-6.990625689619334e-05	-0.0001573646512499638
0.9835349783005937	0.0008492012938280263	0.0008513269438108353	0.0008862509658024731	0.0008887011493299134	0.0009084973812475058	0.0009111621671399352	0.0009330624190040104	0.0009359813017648515	0.0009876752728764466	0.0009912221117526346	0.05152623900495785	0.05188994247132392	-6.92763127994045e-05	-0.00015688625097562414	-6.947951250886597e-05	-0.00015734642616865857
0.9894612713118381	0.0008488187164459502	0.0008509434087909628	0.0008858516972994429	0.0008883007769843887	0.0009080880906123666	0.0009107516759827955	0.0009326420617058465	0.0009355596294730674	0.0009872303123129834	0.000990775553300378	0.05152623945860875	0.051889942928385516	-6.885316062488211e-05	-0.00015686750422300166	-6.905511915149265e-05	-0.0001573276244228039
0.9954232732196957	0.0008484361854743699	0.0008505599202977253	0.0008854524772364501	0.000887900453212815	0.0009076788496362981	0.0009103412346304002	0.0009322217554131843	0.0009351380083463896	0.0009867854057496676	0.000990329049042324	0.051526239920071215	0.051889943393317935	-6.843234202184856e-05	-0.0001568481841476288	-6.863306621041065e-05	-0.00015730824767254403
1.0014211991882311	0.0008480537023093103	0.0008501764797306415	0.0008850533070705076	0.0008875001794762331	0.0009072696598129396	0.0009099308445807697	0.000931801501660113	0.0009347164399237063	0.0009863405548105387	0.0009898826006083457	0.05152624038948233	0.05188994386625843	-6.80138464288077e-05	-0.0001568282923957165	-6.821334309307925e-05	-0.00015728829756880836
1.0074552656779823	0.0008476712683427932	0.000849793088485217	0.0008846541882544509	0.0008870999572314949	0.000906860522631649	0.000909520507327631	0.0009313813019763258	0.0009342949257394971	0.000985895761114984	0.0009894362096236487	0.0515262408669813	0.05188994434734765	-6.759766330546868e-05	-0.00015680783060412207	-6.779593922834337e-05	-0.0001572677757532004
1.013525690453769	0.0008472888849628555	0.0008494097479529629	0.0008842551222369584	0.0008866997879312841	0.0009064514395775241	0.0009091102243604383	0.0009309611578871415	0.0009338734673238534	0.0009854510262777645	0.0009889898777087952	0.05152624135271018	0.051889944836728805	-6.718378213368958e-05	-0.00015678680040173698	-6.738084406715528e-05	-0.00015724668385944107
1.0196326925925556	0.0008469065535535695	0.0008490264595214152	0.0008838561104625729	0.0008862996730241369	0.000906042412131424	0.0009086999971643943	0.0009305410709135269	0.0009334520662025004	0.0009850063519090363	0.0009885436064797255	0.051526241846813446	0.0518899453345471	-6.67721924165754e-05	-0.00015676520340665578	-6.696804708195003e-05	-0.00015722502351050993
1.0257764924913542	0.0008465242754950753	0.0008486432245741678	0.0008834571543717342	0.000885899613954475	0.0009056334417700028	0.0009082898272204846	0.0009301210425721307	0.0009330307238968322	0.0009845617396143885	0.0009880973975477973	0.0515262423494377	0.051889945840950406	-6.636288368001841e-05	-0.00015674304122875737	-6.655753776774187e-05	-0.00015720279632083778
1.0319573118751795	0.0008461420521635892	0.0008482600444908816	0.0008830582554007888	0.0008854996121626164	0.0009052245299657196	0.0009078797160054876	0.0009297010743752951	0.0009326094419239234	0.000984117190994854	0.0009876512525197952	0.05152624286073276	0.05188994635609004	-6.595584547261502e-05	-0.00015672031546923315	-6.614930564252663e-05	-0.0001571800038963067
1.0381753738050519	0.0008457598849314364	0.0008478769206473162	0.0008826594149820242	0.0008850996690848076	0.0009048156781868731	0.0009074696649920095	0.0009292811678310906	0.0009321882217965619	0.0009836727076469464	0.0009872051729979691	0.051526243380850864	0.051889946880118526	-6.555106736522154e-05	-0.0001566970277186719	-6.574334024657402e-05	-0.00015715664783211292
1.0444309026860459	0.0008453777751670703	0.0008474938544153499	0.0008822606345436885	0.0008846997861532456	0.0009044068878976232	0.0009070596756485049	0.0009288613244433371	0.0009317670650232743	0.000983228291162684	0.000986759160580057	0.05152624390994656	0.051889947413192944	-6.514853895217554e-05	-0.0001566731795589471	-6.533963114373209e-05	-0.0001571327297149594
1.05072412427539	0.0008449957242350956	0.0008471108471630023	0.0008818619155100142	0.0008842999647961004	0.0009039981605580139	0.0009066497494393006	0.00092844154571163	0.0009313459731083468	0.0009827839431296162	0.0009863132168593113	0.051526244448178306	0.051889947955471326	-6.474824985092109e-05	-0.00015664877256230114	-6.493816792096929e-05	-0.00015710825112161264
1.057055265690613	0.0008446137334962931	0.00084672790025446	0.0008814632593012458	0.0008839002064375426	0.0009035894976240019	0.000906239887824624	0.0009280218331313669	0.0009309249475518565	0.0009823396651308517	0.000985867343424529	0.0515262449957058	0.05188994850711555	-6.435018970260553e-05	-0.00015662380829123412	-6.453894018908224e-05	-0.00015708321361920796
1.0634245554177415	0.0008442318043076404	0.0008463450150500966	0.0008810646673336594	0.0008835005124977636	0.0009031809005474775	0.0009058300922606243	0.000927602188193771	0.0009305039898496924	0.0009818954587450836	0.0009854215418600748	0.05152624555269285	0.05188994906829065	-6.395434817214884e-05	-0.00015659828829872602	-6.414193758257081e-05	-0.0001570576187651107
1.0698322233195456	0.0008438499380223397	0.0008459621929065005	0.0008806661410195929	0.0008831008843930058	0.0009027723707762941	0.0009054203641994027	0.000927182612385921	0.0009300831014935858	0.0009814513255466213	0.000984975813745915	0.05152624611930528	0.05188994963916343	-6.356071494886817e-05	-0.0001565722141286252	-6.37471497605957e-05	-0.00015703146810785995
1.0762785006438331	0.0008434681359898326	0.0008455794351764907	0.0008802676817674613	0.0008827013235355782	0.0009023639097542863	0.0009050107050890282	0.0009267631071907686	0.0009296622839711288	0.000981007267105409	0.0009845301606576343	0.051526246695712805	0.05188995021990479	-6.316927974608921e-05	-0.00015654558731451051	-6.335456640631232e-05	-0.00015700476318544765
1.0827636200317978	0.0008430863995558362	0.0008451967432091525	0.0008798692909817941	0.000882301831333893	0.0009019555189213056	0.0009046011163735767	0.0009263436740871766	0.0009292415387658115	0.0009805632849870668	0.0009840845841664772	0.05152624728208723	0.051889950810688125	-6.278003230163198e-05	-0.0001565184093794969	-6.296417722738423e-05	-0.00015697750552545742
1.089287815526412	0.0008427047300623578	0.0008448141183498512	0.0008794709700632514	0.0008819024091924824	0.0009015471997132385	0.0009041915994931464	0.0009259243145499369	0.0009288208673570399	0.0009801193807529073	0.000983639085839367	0.051526247878603854	0.05188995141168994	-6.239296237851855e-05	-0.00015649068183806736	-6.257597195685749e-05	-0.0001569496966468964
1.0958513225808764	0.000842323128847722	0.0008444315619402607	0.0008790727204086508	0.0008815030585120257	0.0009011389535620338	0.0009037821558838864	0.0009255050300497986	0.0009284002712201654	0.0009796755559599685	0.0009831936672389358	0.051526248485441184	0.05188995202308997	-6.200805976440404e-05	-0.0001564624061936859	-6.218994035245284e-05	-0.000156921338057614
1.1024543780671139	0.0008419415972465981	0.0008440490753183909	0.0008786745434109979	0.0008811037806893794	0.0009007307818957338	0.0009033727869780283	0.0009250858220534999	0.0009279797518265154	0.000979231812161046	0.0009827483299235586	0.05152624910278066	0.05188995264507136	-6.162531427246487e-05	-0.00015643358394046292	-6.180607219734291e-05	-0.0001568924312558284
1.1090972202843215	0.0008415601365900173	0.0008436666598186035	0.0008782764404595025	0.0008807045771175942	0.0009003226861384906	0.0009029634942039022	0.0009246666920237857	0.0009275593106434117	0.0009787881509047117	0.0009823030754473711	0.05152624973080738	0.0518899532778199	-6.124471574145418e-05	-0.00015640421656248904	-6.142435730062401e-05	-0.0001568629777303765
1.115780088967567	0.0008411787482054046	0.0008432843167716454	0.0008778784129396133	0.0008803054491859484	0.0008999146677106023	0.0009025542789859717	0.000924247641419443	0.0009271389491342058	0.0009783445737353525	0.0009818579053603098	0.051526250369708655	0.051889953921525137	-6.0866254035507605e-05	-0.00015637430553300247	-6.104478549665004e-05	-0.00015683297895874304
1.1225032252964444	0.0008407974334165991	0.0008429020475046691	0.0008774804622330383	0.0008799063982799704	0.0008995067280285341	0.0009021451427448574	0.0009238286716953247	0.0009267186687583031	0.0009779010821931932	0.0009814128212081335	0.05152625101967677	0.0518899545763802	-6.048991904480938e-05	-0.0001563438523153604	-6.066734664592066e-05	-0.0001568024364083931
1.1292668719037753	0.0008404161935438826	0.0008425198533412602	0.0008770825897177751	0.0008795074257814667	0.0008990988685049478	0.0009017360868973655	0.0009234097843023787	0.0009262984709711912	0.0009774576778143302	0.0009809678245324583	0.05152625168090585	0.05188995524258107	-6.011570068574501e-05	-0.0001563128583628448	-6.029203063523392e-05	-0.00015677135153688293
1.1360712728843656	0.0008400350299040005	0.0008421377356014595	0.0008766847967681321	0.0008791085330685455	0.0008986910905487259	0.000901327112856511	0.0009229909806876728	0.000925878357224466	0.0009770143621307555	0.0009805229168707813	0.05152625235359451	0.051889955920327586	-5.974358890120657e-05	-0.00015628132511893988	-5.99188273780471e-05	-0.00015673972579213769
1.1429166738038161	0.0008396539438101877	0.0008417556956017878	0.0008762870847547568	0.0008787097215156432	0.0008982833955649983	0.0009009182220315455	0.0009225722622944229	0.000925458328965859	0.0009765711366703884	0.0009800780997565113	0.0515262530379445	0.05188995660982299	-5.937357366012086e-05	-0.00015624925401525047	-5.95477268138106e-05	-0.00015670756060973123
1.1498033217073829	0.0008392729365722002	0.0008413737346552794	0.0008758894550446673	0.0008783109924935574	0.0008978757849551769	0.0009005094158279922	0.0009221536305620267	0.0009250383876392727	0.0009761280029571107	0.0009796333747190066	0.05152625373416097	0.05188995731127454	-5.9005644958434744e-05	-0.000156216646473889	-5.917871890913362e-05	-0.00015667485741607812
1.1567314651288954	0.0008388920094963301	0.0008409918540714951	0.0008754919090012695	0.0008779123473694628	0.0008974682601169713	0.0009001006956476606	0.0009217350869260825	0.0009246185346847965	0.0009756849625107855	0.0009791887432835916	0.05152625444245335	0.051889958024892546	-5.863979281912901e-05	-0.00015618350390672608	-5.881179365778422e-05	-0.00015664161762718454
1.1637013540997225	0.0008385111638854407	0.0008406100551565585	0.0008750944479843922	0.000877513787506948	0.0008970608224444258	0.0008996920628886844	0.0009213166328184251	0.0009241987715387461	0.0009752420168472969	0.0009787442069715973	0.051526255163034315	0.051889958750891224	-5.82760072920796e-05	-0.00015614982771444685	-5.8446941080370074e-05	-0.00015660784264770466
1.1707132401577995	0.0008381304010389866	0.0008402283392131761	0.0008746970733503094	0.0008771153142660361	0.000896653473327942	0.0008992835189455443	0.0009208982696671501	0.0009237790996336857	0.0009747991674785753	0.000978299767300388	0.05152625589612047	0.05188995948948929	-5.791427845455721e-05	-0.00015611561928746687	-5.80841512251018e-05	-0.00015657353387232842
1.177767376356704	0.0008377497222530415	0.0008398467075406649	0.000874299786451769	0.0008767169290032145	0.0008962462141543086	0.0008988750652090962	0.000920479998896644	0.0009233595203984585	0.0009743564159126287	0.0009778554257833898	0.05152625664193217	0.05188996024090849	-5.755459641108851e-05	-0.0001560808800050162	-5.772341416752924e-05	-0.0001565386926841994
1.1848640172747877	0.0008373691288203265	0.0008394651614349811	0.0008739025886380216	0.0008763186330714643	0.0008958390463067306	0.0008984667030666034	0.000920061821927614	0.0009229400352582184	0.0009739137636535757	0.000977411183930127	0.051526257400693436	0.05188996100537513	-5.719695129424718e-05	-0.00015604561123655492	-5.7364720011207626e-05	-0.00015650332045683002
1.1920034190243662	0.0008369886220302289	0.0008390837021887385	0.0008735054812548418	0.0008759204278202803	0.0008954319711648506	0.0008980584339017555	0.0009196437401771116	0.0009225206456344497	0.0009734712122016686	0.0009769670432462432	0.05152625817263309	0.05188996178311858	-5.684133326410573e-05	-0.0001560098143398303	-5.700805888734367e-05	-0.00015646741855201984
1.1991858392609598	0.0008366082031688398	0.0008387023310912466	0.0008731084656445658	0.0008755223145957093	0.0008950249901047892	0.0008976502590947097	0.0009192257550585715	0.0009221013529450109	0.0009730287630533363	0.000976523005233545	0.051526258957983184	0.05188996257437403	-5.648773250879757e-05	-0.0001559734906622645	-5.665342095533682e-05	-0.00015643098832093805
1.2064115371925936	0.0008362278735189679	0.0008383210494285244	0.0008727115431461065	0.0008751242947403664	0.0008946181044991583	0.0008972421800221049	0.0009188078679818278	0.0009216821586041475	0.0009725864177012008	0.0009760790713900185	0.05152625975698064	0.05188996337937888	-5.613613924463495e-05	-0.000155936641540122	-5.63007964027723e-05	-0.0001563940311039569
1.2136807735891502	0.0008358476343601792	0.0008379398584833392	0.0008723147150949953	0.0008747263695934744	0.0008942113157171052	0.0008968341980571044	0.0009183900803531573	0.0009212630640225367	0.0009721441776341234	0.0009756352432098755	0.05152626056986576	0.05188996419837594	-5.578654371603958e-05	-0.00015589926829850942	-5.595017544546277e-05	-0.00015635654822995781
1.2209938107917835	0.000835467486968812	0.0008375587595352239	0.0008719179828233974	0.0008743285404908815	0.0008938046251243284	0.0008964263145694132	0.0009179723935752974	0.0009208440706073057	0.0009717020443372235	0.0009751915221835727	0.05152626139688401	0.05188996503161257	-5.5438936196340605e-05	-0.0001558613722524027	-5.560154832822545e-05	-0.00015631854101783027
1.2283509127223842	0.0008350874326180098	0.0008371777538605074	0.0008715213476601461	0.0008739308087650947	0.0008933980340831126	0.000896018530925312	0.0009175548090474805	0.000920425179762065	0.000971260019291915	0.0009747479097978482	0.0515262622382846	0.0518899658793395	-5.509330698704601e-05	-0.0001558229547048151	-5.525490532409805e-05	-0.00015628001077441778
1.2357523448931043	0.0008347074725777491	0.0008367968427323443	0.0008711248109307723	0.0008735331757453093	0.0008929915439523583	0.0008956108484876881	0.0009171373281654659	0.0009200063928869422	0.000970818103975941	0.000974304407535756	0.051526263094321484	0.05188996674181283	-5.474964641849489e-05	-0.0001557840169477409	-5.491023673506734e-05	-0.00015624095879546163
1.2431983744159416	0.000834327608114863	0.0008364160274207378	0.000870728373957529	0.0008731356427574335	0.0008925851560876079	0.0008952032686160599	0.0009167199523215655	0.0009195877113786058	0.0009703762998633995	0.0009738610168766917	0.05152626396525292	0.051889967619292696	-5.440794485030154e-05	-0.00015574456026290484	-5.4567532892471626e-05	-0.00015620138636648906
1.2506892700123766	0.0008339478404930688	0.0008360353091925671	0.0008703320380594194	0.000872738211124117	0.0008921788718410739	0.000894795792666607	0.0009163026829046741	0.000919169136630297	0.0009699346084247773	0.0009734177392964274	0.051526264851342096	0.051889968512044374	-5.406819267066154e-05	-0.00015570458591970815	-5.422678415629295e-05	-0.00015616129476050955
1.2582253020230734	0.0008335681709730001	0.0008356546893116205	0.0008699358045522319	0.0008723408821647855	0.0008917726925616752	0.0008943884219922053	0.0009158855213003051	0.0009187506700318646	0.0009694930311269865	0.0009729745762671475	0.051526265752856425	0.051889969420337065	-5.3730380297128955e-05	-0.00015566409517669966	-5.388798091602448e-05	-0.00015612068523992995
1.2658067424176331	0.000833188600812227	0.0008352741690386149	0.0008695396747485601	0.0008719436571956614	0.0008913666195950572	0.0008939811579424476	0.0009154684688906124	0.0009183323129697883	0.0009690515694333891	0.0009725315292574732	0.051526266670068405	0.05188997034444579	-5.3394498176713434e-05	-0.00015562308928140922	-5.355111359060111e-05	-0.0001560795590557773
1.2734338648044117	0.0008328091312652897	0.0008348937496312298	0.0008691436499578377	0.0008715465375297987	0.0008909606542836291	0.0008935740018636814	0.000915051527054428	0.0009179140668272146	0.0009686102248038349	0.0009720885997325021	0.051526267603255994	0.0518899712846496	-5.306053678563738e-05	-0.00015558156946940405	-5.321617262832312e-05	-0.00015603791744731033
1.2811069444403917	0.0008324297635837237	0.000834513432344132	0.0008687477314863665	0.0008711495244771097	0.0008905547979665893	0.0008931669550990335	0.0009146346971672892	0.0009174959329839854	0.0009681689986946927	0.0009716457891538369	0.051526268552700795	0.0518899722412332	-5.272848663006452e-05	-0.00015553953696592626	-5.288314850755704e-05	-0.00015599576164340712
1.2888262582411194	0.0008320504990160843	0.0008341332184290012	0.0008683519206373402	0.0008707526193443913	0.0008901490519799537	0.0008927600189884389	0.0009142179806014656	0.000917077912816665	0.0009677278925588781	0.0009712030989796156	0.05152626951868995	0.051889973214485505	-5.2398338245482345e-05	-0.0001554969929834782	-5.255203173595152e-05	-0.00015595309286003944
1.296592084790695	0.0008316713388079836	0.0008337531091345663	0.0008679562187108837	0.0008703558234353625	0.0008897434176565935	0.0008923531948686795	0.0009138013787260011	0.0009166600076985816	0.0009672869078458964	0.0009707605306645543	0.05152627050151643	0.05188997420470189	-5.2070082197340495e-05	-0.00015545393872368196	-5.2222812851332456e-05	-0.00015590991230238216
1.3044047043518285	0.000831292284202108	0.0008333731057066227	0.0008675606270040716	0.0008699591380506832	0.0008893378963262552	0.0008919464840734019	0.0009133848929067312	0.0009162422189998447	0.0009668460460018641	0.0009703180856599666	0.05152627150147772	0.05188997521218174	-5.17437090812381e-05	-0.00015541037537708524	-5.189548242167524e-05	-0.00015586622116445237
1.312264398875954	0.0008309133364382523	0.0008329932093880682	0.0008671651468109641	0.0008695625644879917	0.000888932489315597	0.0008915398879331573	0.000912968524506323	0.0009158245480873861	0.0009664053084695488	0.0009698757654138067	0.051526272518876697	0.05188997623723024	-5.141920952236867e-05	-0.00015536630412132935	-5.157003104470925e-05	-0.00015582202062736084
1.320171452013404	0.0008305344967533503	0.000832613421418931	0.0008667697794226382	0.0008691661040419334	0.0008885271979482212	0.0008911334077754299	0.0009125522748843064	0.0009154069963249905	0.0009659646966884033	0.0009694335713707023	0.051526273554021416	0.051889977280158345	-5.1096574176574816e-05	-0.00015532172612381379	-5.1246449348917034e-05	-0.00015577731186205979
1.3281261491236485	0.000830155766381493	0.00083223374303639	0.0008663745261272072	0.000868769758004183	0.0008881220235446942	0.0008907270449246601	0.0009121361453970966	0.0009149895650733178	0.0009655242120945899	0.0009689915049719771	0.05152627460722634	0.051889978341282124	-5.077579372976537e-05	-0.00015527664253964235	-5.0924727992771035e-05	-0.00015573209602676163
1.3361287772855897	0.0008297771465539711	0.0008318541754748167	0.0008659793882098648	0.0008683735276634869	0.0008877169674225911	0.0008903208007022891	0.000911720137398039	0.0009145722556899488	0.000965083856121027	0.0009685495676557013	0.051526275678810685	0.05188997942092352	-5.0456858898151324e-05	-0.00015523105451195618	-5.060485766532341e-05	-0.000155686374268188
1.3441796253079266	0.0008293986384992893	0.00083147471996579	0.0008655843669529013	0.0008679774143056804	0.0008873120308965132	0.000889914676426774	0.0009113042522374267	0.0009141550695294028	0.0009646436301974087	0.0009681077608567086	0.05152627676909941	0.051889980519410045	-5.013976042857193e-05	-0.00015518496317248887	-5.028682908626847e-05	-0.0001556401477212921
1.352278983739575	0.0008290202434432081	0.000831095377738137	0.0008651894636357454	0.0008675814192137287	0.0008869072152781303	0.0008895086734136329	0.0009108884912625451	0.000913738007943181	0.0009642035357502521	0.0009676660860066436	0.051526277878423454	0.05188998163707498	-4.9824489098335145e-05	-0.0001551383696409836	-4.997063300581778e-05	-0.0001555934175089535
1.3604271448801535	0.0008286419626087613	0.0008307161500179518	0.0008647946795349836	0.0008671855436677479	0.0008865025218762012	0.0008891027929754642	0.0009104728558176926	0.0009133210722797898	0.0009637635742029179	0.0009672245445339848	0.051526279007120375	0.05188998277425847	-4.951103571547433e-05	-0.00015509127502538744	-4.9656260205130365e-05	-0.00015554618474272752
1.3686244027905345	0.0008282637972162943	0.0008303370380286329	0.0008644000159244003	0.0008667897889450432	0.0008860979519966141	0.0008886970364219862	0.0009100573472442213	0.0009129042638847787	0.0009633237469756559	0.0009667831378640874	0.05152628015553226	0.051889983931305325	-4.919939111887317e-05	-0.00015504368042201788	-4.9343701496167014e-05	-0.00015549845052198474
1.3768710533034536	0.0008278857484834827	0.0008299580429909026	0.0008640054740749972	0.0008663941563201302	0.0008856935069424071	0.0008882914050600606	0.0009096419668805594	0.0009124875841007647	0.000962884055485627	0.0009663418674192068	0.05152628132400862	0.05188998510856697	-4.88895461781616e-05	-0.00015499558691497994	-4.903294772172495e-05	-0.00015545021593374453
1.3851673940341884	0.0008275078176253744	0.0008295791661228492	0.0008636110552550366	0.0008659986470647771	0.0008852891880138121	0.0008878859001937336	0.000909226716062256	0.0009120710342674775	0.000962444501146951	0.0009659007346185481	0.0515262825129044	0.05188998630640221	-4.858149179391702e-05	-0.00015494699557630498	-4.8723989755763975e-05	-0.00015540148205347992
1.3935137243912972	0.0008271300058544048	0.0008292004086399412	0.000863216760730058	0.0008656032624480221	0.0008848849965082731	0.0008874805231242552	0.0009088115961219991	0.0009116546157217755	0.0009620050853707267	0.0009654597408782823	0.05152628372258182	0.05188998752517492	-4.8275218897594896e-05	-0.00015489790746572862	-4.84168185031289e-05	-0.00015535224994397967
1.4019103455874267	0.0008267523143804413	0.0008288217717550728	0.0008628225917629249	0.0008652080037362195	0.0008844809337204922	0.000887075275150126	0.0009083966083896636	0.0009112383297976958	0.0009615658095650819	0.0009650188876116005	0.05152628495340836	0.05188998876525586	-4.797071845198675e-05	-0.00015484832363141243	-4.8111424900076916e-05	-0.00015530252065640293
1.410357560650181	0.000826374744410796	0.0008284432566785773	0.0008624285496138376	0.0008648128721930535	0.0008840770009424443	0.000886670157567111	0.0009079817541923265	0.0009108221778264692	0.0009611266751351902	0.000964578176228729	0.051526286205758436	0.051889990027022284	-4.766798145117157e-05	-0.00015479824510997164	-4.78077999142984e-05	-0.00015525229523050132
1.4188556744330574	0.0008259972971502683	0.000828064864618268	0.0008620346355403773	0.0008644178690795818	0.0008836731994634223	0.0008862651716682854	0.0009075670348543133	0.0009104061611365659	0.0009606876834833201	0.000964137608136977	0.051526287480013956	0.051889991310858814	-4.736699892002316e-05	-0.0001547476729242825	-4.7505934544299355e-05	-0.0001552015746920099
1.4274049936264492	0.0008256199738011699	0.0008276865967794646	0.0008616408507975331	0.0008640229956542626	0.0008832695305700637	0.0008858603187440618	0.0009071524516972255	0.0009099902810537236	0.0009602488360088635	0.000963697184740769	0.051526288776563	0.051889992617156266	-4.706776191500117e-05	-0.0001546966080860912	-4.720581982033817e-05	-0.0001551503600556725
1.4360058267687137	0.0008252427755633532	0.0008273084543650216	0.0008612471966377315	0.0008636282531729848	0.0008828659955463826	0.0008854556000822208	0.0009067380060399722	0.0009095745389009803	0.0009598101341083704	0.0009632569074416767	0.051526290095800564	0.051889993946313086	-4.6770261524192724e-05	-0.00015464505159540343	-4.690744680437009e-05	-0.00015509865232449238
1.4446584842573071	0.0008248657036342399	0.0008269304385753564	0.000860853674310866	0.0008632336428890969	0.0008824625956737978	0.000885051016967941	0.0009063236991988015	0.0009091589359987031	0.0009593715791755823	0.0009628167776384528	0.05152629143812854	0.051889995298733976	-4.647448886666017e-05	-0.0001545930044385413	-4.661080658939498e-05	-0.00015504645248773374
1.453363278359986	0.0008244887592088594	0.0008265525506084879	0.0008604602850643375	0.0008628391660534483	0.0008820593322311772	0.0008846465706838413	0.0009059095324873436	0.000908743473664634	0.0009589331726014758	0.0009623767967270763	0.05152629280395658	0.05188999667483159	-4.6180435093259864e-05	-0.00015454046759053042	-4.631589030033162e-05	-0.00015499376152319777
1.4621205232260774	0.000824111943479865	0.0008261747916600531	0.000860067030143071	0.0008624448239144053	0.000881656206494852	0.0008842422625099981	0.0009054955072166273	0.0009083281532139055	0.0009584949157742839	0.0009619369661007714	0.051526294193701125	0.05188999807502566	-4.588809138653116e-05	-0.00015448744201418396	-4.602268909380952e-05	-0.00015494058039641767
1.470930534897817	0.0008237352576375772	0.000825797162923351	0.0008596739107895618	0.000862050617717898	0.0008812532197386659	0.0008838380937239921	0.00090508162469513	0.0009079129759590901	0.0009580568100795456	0.0009614972871500605	0.05152629560778664	0.05188999949974334	-4.559744896023843e-05	-0.00015443392865871486	-4.5731194157835886e-05	-0.0001548869100594652
1.4797936313217521	0.0008233587028700068	0.0008254196655893637	0.0008592809282438977	0.0008616565487074425	0.0008808503732339974	0.0008834340656009319	0.0009046678862288001	0.0009074979432102246	0.0009576188569001319	0.0009610577612627875	0.05152629704664432	0.051890000949419784	-4.530849906028006e-05	-0.00015437992846245585	-4.544139671265601e-05	-0.00015483275145347641
1.48871013236022	0.0008229822803628839	0.000825042300846788	0.0008588880837437916	0.000861262618124173	0.0008804476682497936	0.0008830301794134872	0.0009042542931210926	0.0009070830562748432	0.000957181057616282	0.000960618389824155	0.05152629851071406	0.051890002424497456	-4.502123296408478e-05	-0.00015432544235044476	-4.5153288010107984e-05	-0.00015477810550620918
1.4976803598028874	0.0008226059912996936	0.0008246650698820697	0.0008584953785246174	0.0008608688272068783	0.0008800451060526067	0.0008826264364319259	0.0009038408466730055	0.0009066683164580168	0.0009567434136056441	0.0009601791742167664	0.05152630000044282	0.05189000392542728	-4.4735641980889196e-05	-0.0001542704712353682	-4.486685933392798e-05	-0.00015472297313293137
1.5067046373783677	0.000822229836861701	0.0008242879738794289	0.0008581028138194369	0.0008604751771920287	0.000879642687906621	0.0008822228379241415	0.0009034275481831095	0.0009062537250623807	0.0009563059262433052	0.0009597401158206534	0.0515263015162858	0.05189000545266802	-4.445171745164761e-05	-0.00015421501601700638	-4.458210199966006e-05	-0.00015466735523606
1.5157832907659001	0.0008218538182279882	0.0008239110140208973	0.0008577103908590379	0.0008600816693138148	0.0008792404150736937	0.0008818193851556932	0.000903014398947588	0.0009058392833881755	0.0009558685969018338	0.0009593012160133217	0.051526303058706625	0.05189000700668627	-4.4169450749330375e-05	-0.00015415907758303815	-4.429900735498926e-05	-0.0001546112527059107
1.5249166476071065	0.0008214779365754764	0.0008235341914863406	0.0008573181108719576	0.0008596883048041698	0.0008788382888133777	0.000881416079389829	0.0009026014002602615	0.0009054249927332718	0.0009554314269513067	0.0009588624761697758	0.051526304628177026	0.05189000858795747	-4.388883327897247e-05	-0.00015410265680892987	-4.401756677974156e-05	-0.00015455466642058657
1.5341050375178134	0.0008211021930789631	0.0008231575074534945	0.0008569259750845217	0.0008592950848928092	0.0008784363103829613	0.0008810129218875261	0.0009021885534126288	0.0009050108543932108	0.000954994417759352	0.0009584238976625627	0.051526306225177	0.05189001019696499	-4.3609856477166975e-05	-0.00015404575455618685	-4.373777168535653e-05	-0.00015449759724397993
1.5433487920999491	0.0008207265889111529	0.0008227809630979976	0.0008565339847208765	0.0008589020108072631	0.0008780344810375023	0.0008806099139075247	0.0009017758596939015	0.00090459686966124	0.0009545575706911864	0.0009579854818618101	0.05152630785019555	0.05189001183420176	-4.333251181283526e-05	-0.00015398837167493462	-4.3459613515754725e-05	-0.0001544400460286588
1.5526482449535108	0.0008203511252426818	0.000822404559593414	0.000856142141003014	0.0008585090837729017	0.0008776328020298537	0.0008802070567063531	0.0009013633203910298	0.000904183039828338	0.0009541208871096426	0.0009575472301352523	0.05152630950372966	0.051890013500168565	-4.3056790786859256e-05	-0.00015393050900219807	-4.318308374694213e-05	-0.0001543820136143681
1.5620037316886017	0.0008199758032421559	0.0008220282981112733	0.0008557504451508131	0.000858116305012976	0.000877231274610705	0.0008798043515383702	0.0009009509367887465	0.0009037693661832599	0.0009536843683752154	0.0009571091438482786	0.05152631118628589	0.05189001519537592	-4.278268493206061e-05	-0.00015387216736176268	-4.2908173886802015e-05	-0.0001543235008270305
1.5714155899375468	0.0008196006240761779	0.0008216521798210962	0.0008553588983820664	0.0008577236757486452	0.0008768299000286106	0.0008794017996557941	0.0009005387101695961	0.0009033558500125646	0.0009532480158460926	0.0009566712243639622	0.051526312898380264	0.05189001692034314	-4.251018581343663e-05	-0.00015381334756520149	-4.2634875475656975e-05	-0.00015426450848071704
1.580884159367074	0.00081922558890938	0.0008212762058904281	0.0008549675019125154	0.0008573311971990113	0.0008764286795300258	0.0008789994023087366	0.0009001266418139695	0.0009029424926006517	0.0009528118308781939	0.0009562334730431006	0.0515263146405365	0.05189001867559868	-4.223928502818802e-05	-0.0001537540504113477	-4.236318008606077e-05	-0.00015420503737656466
1.5904097816905756	0.0008188506989044519	0.0008209003774848669	0.0008545762569558799	0.0008569388705811487	0.0008760276143593367	0.0008785971607452346	0.0008997147330001383	0.0009025292952297935	0.0009523758148252042	0.0009557958912442485	0.051526316413289565	0.051890020461680696	-4.1969974205420535e-05	-0.00015369427668535107	-4.2093079322520766e-05	-0.00015414508830205453
1.5999928006804371	0.0008184759552221796	0.0008205246957681024	0.0008541851647238974	0.0008565466971101456	0.000875626705758901	0.0008781950762112914	0.0008993029850042937	0.0009021162591801777	0.0009519399690386177	0.0009553584803237631	0.051526318217182364	0.05189002227913673	-4.170224500660291e-05	-0.00015363402716039865	-4.18245648220808e-05	-0.00015408466203262194
1.6096335621804478	0.0008181013590214653	0.0008201491619019354	0.0008537942264263458	0.0008561546779991231	0.0008752259549690709	0.0008777931499508978	0.0008988913991005722	0.0009017033857299289	0.0009515042948677641	0.0009549212416358277	0.0515263200527686	0.05189002412852469	-4.143608912542812e-05	-0.00015357330259666013	-4.155762825406445e-05	-0.00015402375933062928
1.6193324141182788	0.0008177269114593702	0.000819773777046321	0.0008534034432710863	0.0008557628144592815	0.0008748253632282374	0.0008773913832060788	0.0008984799765611004	0.0009012906761551561	0.0009510687936598556	0.0009544841765325021	0.05152632192061163	0.051890026010411726	-4.117149828740396e-05	-0.00015351210374017765	-4.129226131970032e-05	-0.00015396238094433912
1.6290897065180392	0.0008173526136911405	0.0008193985423593952	0.0008530128164640918	0.0008553711076999276	0.0008744249317728601	0.0008769897772169211	0.0008980687186560247	0.0009008781317299825	0.0009506334667600206	0.0009540472863637543	0.05152632382128443	0.051890027925375566	-4.090846425081063e-05	-0.00015345043132586333	-4.102845575311431e-05	-0.00015390052761074524
1.6389057915129117	0.000816978466870235	0.0008190234589975016	0.0008526223472094756	0.0008549795589285028	0.000874024661837495	0.0008765883332216036	0.0008976576266535424	0.0009004657537265758	0.000950198315511334	0.0009536105724774918	0.05152632575537101	0.051890029874004616	-4.064697880581253e-05	-0.00015338828607430743	-4.076620332037206e-05	-0.00015383820005271387
1.6487810233578566	0.0008166044721483665	0.000818648528115234	0.0008522320367095347	0.0008545881693506281	0.0008736245546548413	0.0008761870524564415	0.0008972467018199465	0.0009000535434151933	0.0009497633412548672	0.0009531740362196118	0.05152632772346539	0.05189003185689673	-4.03870337747636e-05	-0.00015332566869324937	-4.050549581984669e-05	-0.00015377539897984405
1.6587157584424002	0.0008162306306755248	0.0008182737508654579	0.0008518418861647732	0.0008541969401701258	0.0008732246114557629	0.000875785936155911	0.0008968359454196515	0.0008996415020642083	0.0009493285453297144	0.0009527376789340272	0.05152632972617235	0.05189003387466171	-4.012862101252651e-05	-0.00015326257987774428	-4.024632508251025e-05	-0.00015371212508932808
1.6687103553034934	0.0008158569436000134	0.0008178991283993494	0.0008514518967739421	0.0008538058725890604	0.0008728248334693314	0.0008753849855526889	0.0008964253587152343	0.0008992296309401506	0.0009488939290730367	0.0009523015019627103	0.05152633176410699	0.05189003592791937	-3.9871732405917515e-05	-0.00015319902030899724	-3.9988682971378586e-05	-0.0001536483790643417
1.6787651746384535	0.0008154834120684806	0.000817524661866424	0.0008510620697340705	0.0008534149678077699	0.000872425221922857	0.0008749842018776871	0.0008960149429674685	0.0008988179313077413	0.0009484594938200978	0.0009518655066457308	0.05152633383789647	0.05189003801730148	-3.961635987431017e-05	-0.0001531349906560009	-3.973256138210812e-05	-0.00015358416157587595
1.6888805793179813	0.0008151100372259474	0.000817150352414567	0.0008506724062404957	0.000853024227024896	0.0008720257780419198	0.0008745835863600814	0.0008956046994353553	0.0008984064044299234	0.0009480252409042976	0.0009514296943212869	0.05152633594817837	0.051890040143450306	-3.9362495369232864e-05	-0.00015307049157414765	-3.947795224262113e-05	-0.00015351947328115512
1.6990569343992543	0.000814736820215846	0.0008167762011900699	0.0008502829074869028	0.0008526336514374234	0.00087162650305041	0.0008741831402273535	0.0008951946293761654	0.0008979950515679042	0.0009475911716572172	0.000950994066325752	0.051526338095601865	0.05189004230701978	-3.9110130874334126e-05	-0.00015300552370520193	-3.9224847513091854e-05	-0.00015345431482391425
1.7092946071391046	0.0008143637621800477	0.0008164022093376597	0.0008498935746653547	0.0008522432422407099	0.0008712273981705599	0.0008737828647053209	0.0008947847340454712	0.0008975838739811879	0.0009471572874086517	0.0009505586239937075	0.05152634028082784	0.05189004450867644	-3.885925840572263e-05	-0.0001529400876782716	-3.897323918617551e-05	-0.00015338868683500984
1.7195939670072704	0.0008139908642588956	0.0008160283780005315	0.0008495044089663257	0.0008518530006285206	0.0008708284646229765	0.0008733827610181732	0.0008943750146971823	0.0008971728729276095	0.0009467235894866495	0.000950123368657982	0.05152634250452894	0.05189004674909756	-3.860987001168964e-05	-0.00015287418410889209	-3.872311928682093e-05	-0.00015332258993178138
1.7299553856997325	0.0008136181275912379	0.0008156547083203814	0.000849115411578737	0.000851462927793063	0.0008704297036266802	0.0008729828303885067	0.0008939654725835824	0.0008967620496633742	0.0009462900792175508	0.000949688301649689	0.051526344767389994	0.05189004902897297	-3.8361957772674316e-05	-0.0001528078135990818	-3.8474479872298295e-05	-0.00015325602471810695
1.7403792371521247	0.00081324555331446	0.0008152812014374395	0.0008487265836899893	0.0008510730249250203	0.0008700311163991367	0.0008725830740373599	0.0008935561089553651	0.0008963514054430916	0.0009458567579260255	0.0009492534242982678	0.051526347070108426	0.05189005134900509	-3.8115513801617595e-05	-0.00015274097673811937	-3.822731303234489e-05	-0.00015318899178484724
1.7508658975532332	0.0008128731425645154	0.0008149078584904996	0.0008483379264859963	0.0008506832932135841	0.0008696327041562916	0.0008721834931842462	0.0008931469250616676	0.0008959409415198106	0.0009454236269351101	0.0009488187379315168	0.05152634941339344	0.05189005370990885	-3.787053024345566e-05	-0.00015267367410126687	-3.7981610888908335e-05	-0.00015312149170906841
1.76141574535857	0.0008125008964759612	0.0008145346806169565	0.0008479494411512213	0.0008502937338464916	0.000869234468112609	0.0008717840890471928	0.0008927379221501104	0.0008955306591450587	0.0009449906875662494	0.000948384243875638	0.05152635179796707	0.051890056112412306	-3.7626999275529316e-05	-0.00015260590625090775	-3.773736559634783e-05	-0.00015305352505465275
1.7720291613040315	0.0008121288161819862	0.0008141616689528321	0.0008475611288687062	0.0008499043480100552	0.0008688364094811001	0.0008713848628427708	0.0008923291014668287	0.0008951205595688725	0.0009445579411393295	0.0009479499434552693	0.05152635422456516	0.051890058557255335	-3.738491310737585e-05	-0.00015253767373590854	-3.7494569341378625e-05	-0.00015298509237221536
1.7827065284196406	0.0008117569028144473	0.0008137888246328143	0.0008471729908201112	0.0008495151368892009	0.0008684385294733646	0.0008709858157861344	0.0008919204642565127	0.0008947106440398405	0.0009441253889727213	0.0009475158379935282	0.05152635669393568	0.051890061045192795	-3.7144263980562475e-05	-0.00015246897709095264	-3.725321434280143e-05	-0.00015291619419804947
1.7934482320433673	0.0008113851575039026	0.0008134161487902875	0.000846785028185747	0.0008491261016675023	0.0008680408292996238	0.0008705869490910562	0.0008915120117624429	0.0008943009138051367	0.0009436930323833183	0.0009470819288120494	0.05152635920684026	0.05189006357699202	-3.6905044168970835e-05	-0.00015239981683792814	-3.7013292851835466e-05	-0.00015284683105531993
1.8042546598350382	0.0008110135813796405	0.0008130436425573646	0.0008463972421446081	0.0008487372435272128	0.0008676433101687547	0.0008701882639699606	0.0008911037452265256	0.000893891370110556	0.0009432608726865735	0.0009466482172310226	0.05152636176405511	0.05189006615343399	-3.6667245978776186e-05	-0.00015233019348534493	-3.6774797152049066e-05	-0.00015277700345409095
1.8151262017903238	0.0008106421755697148	0.0008126713070649196	0.0008460096338744072	0.0008483485636493	0.0008672459732883248	0.0008697897616339586	0.0008906956658893275	0.0008934820142005504	0.0009428289111965378	0.0009462147045692299	0.0515263643663687	0.051890068775314276	-3.643086174811433e-05	-0.0001522601075275576	-3.653771955915153e-05	-0.00015270671189032692
1.8260632502548164	0.0008102709412009785	0.0008122991434426232	0.0008456222045516117	0.0008479600632134839	0.0008668488198646314	0.0008693914432928871	0.000890287774990117	0.0008930728473182693	0.000942397149225902	0.0009457813921440894	0.051526367014585475	0.05189007144344248	-3.619588384733141e-05	-0.0001521895594457645	-3.630205242113188e-05	-0.00015263595684653075
1.8370661999381863	0.0008098998793991135	0.0008119271528189722	0.0008452349553514754	0.000847571743398266	0.0008664518511027315	0.0008689933101553388	0.0008898800737668951	0.0008926638707055912	0.0009419655880860317	0.0009453482812716887	0.051526369709522714	0.05189007415864303	-3.596230467893535e-05	-0.00015211854970745287	-3.606778811812705e-05	-0.00015256473879149413
1.848135447928429	0.0008095289912886678	0.0008115553363213261	0.0008448478874480758	0.00084718360538097	0.000866055068206483	0.0008685953634287047	0.0008894725634564371	0.0008922550856031645	0.0009415342290870105	0.0009449153732668299	0.05152637245201364	0.05189007692175419	-3.5730116677297474e-05	-0.0001520470787658157	-3.583491906238023e-05	-0.0001524930581797701
1.8592713937061955	0.0008091582779930875	0.0008111836950759399	0.0008444610020143491	0.0008467956503377734	0.0008656584723785779	0.0008681976043192058	0.0008890652452943278	0.0008918464932504437	0.0009411030735376781	0.0009444826694430662	0.051526375242905195	0.051890079733630134	-3.549931230913822e-05	-0.00015197514706138948	-3.560343769850455e-05	-0.00015242091545322745
1.8704744391592067	0.000808787740634746	0.0008108122302079929	0.0008440743002221205	0.0008464078794437406	0.0008652620648205757	0.0008678000340319271	0.0008886581205149953	0.0008914380948857232	0.0009406721227456653	0.0009440501711127386	0.05152637808306076	0.05189008259514077	-3.5269884073103885e-05	-0.00015190275502074968	-3.537333650315e-05	-0.0001523483110396351
1.8817449885967616	0.0008084173803349818	0.000810440942841628	0.0008436877832421432	0.000846020293872861	0.0008648658467329424	0.000867402653770858	0.000888251190351751	0.0008910298917461772	0.000940241378017439	0.0009436178795870191	0.05152638097335843	0.05189008550717026	-3.50418244997458e-05	-0.00015182990305601107	-3.5144607984920195e-05	-0.0001522752453523013
1.8930834487643238	0.0008080471982141316	0.000810069834099982	0.0008433014522441338	0.0008456328947980843	0.0008644698193150866	0.0008670054647389264	0.0008878444560368276	0.0008906218850678977	0.0009398108406583402	0.0009431857961759506	0.051526383914692234	0.05189008847061949	-3.481512615161053e-05	-0.00015175659156593801	-3.4917244684587456e-05	-0.00015220171879110067
1.9044902288582053	0.0008076771953915625	0.0008096989051052207	0.0008429153083968053	0.0008452456833913538	0.0008640739837653945	0.0008666084681380353	0.0008874379188014138	0.0008902140760859302	0.0009393805119726221	0.0009427539221884856	0.05152638690797201	0.05189009148640546	-3.458978162337867e-05	-0.00015168282093611096	-3.469123917510669e-05	-0.0001521277317428349
1.9159657405403292	0.0008073073729857012	0.000809328156978567	0.0008425293528678992	0.0008448586608236386	0.0008636783412812621	0.0008662116651690944	0.000887031579875689	0.0008898064660343068	0.0009389503932634871	0.0009423222589325206	0.05152638995412447	0.0518900945554616	-3.4365783541476236e-05	-0.00015160859153756645	-3.446658406124764e-05	-0.00015205328457959522
1.9275103979530908	0.0008069377321140776	0.0008089575908403442	0.000842143586824229	0.0008444718282649773	0.0008632828930591399	0.0008658150570320651	0.0008866254404888685	0.0008893990561460933	0.0009385204858331356	0.0009418908077149471	0.051526393054092665	0.05189009767873809	-3.414312456412327e-05	-0.00015153390372715791	-3.424327197970589e-05	-0.00015197837765920652
1.9391246177343011	0.0008065682738933491	0.0008085872078100019	0.0008417580114317076	0.0008440851868845055	0.0008628876402945617	0.00086541864492599	0.0008862195018692332	0.0008889918476534183	0.000938090790982796	0.0009414595698416828	0.05152639620883644	0.05189010085720202	-3.3921797381479546e-05	-0.00015145875784841611	-3.4021295599220847e-05	-0.00015190301132633754
1.9508088190322228	0.0008061989994393399	0.000808217009006153	0.0008413726278553875	0.0008436987378504959	0.0008624925841821851	0.0008650224300490319	0.0008858137652441716	0.0008885848417875149	0.0009376613100127715	0.0009410285466177151	0.05152639941933309	0.05189010409183808	-3.370179471554047e-05	-0.00015138315423099402	-3.3800647620409185e-05	-0.00015182718591144617
1.9625634235206988	0.0008058299098670706	0.0008078469955466059	0.000840987437259492	0.0008433124823303897	0.0008620977259158243	0.000864626413598509	0.0008854082318402134	0.0008881780397787552	0.0009372320442224742	0.000940597739347139	0.05152640268657741	0.051890107383648375	-3.348310932004689e-05	-0.00015130709319058355	-3.3581320775778745e-05	-0.00015175090173114025
1.9743888554143678	0.000805461006290795	0.000807477168548399	0.0008406024408074542	0.0008429264214908354	0.0008617030666884895	0.0008642305967709323	0.0008850029028830705	0.0008877714428566903	0.0009368029949104706	0.0009401671493331999	0.05152640601158181	0.05189011073365324	-3.326573398042265e-05	-0.00015123057502866577	-3.336330782957586e-05	-0.00015167415908784454
1.9862855414839768	0.000805092289824032	0.0008071075291278353	0.0008402176396619501	0.0008425405564977228	0.0008613086076924216	0.0008638349807620417	0.0008845977795976723	0.0008873650522500873	0.0009363741633745176	0.0009397367778783322	0.05152640939537737	0.05189011414289107	-3.3049661513719075e-05	-0.00015115360003242762	-3.314660157779231e-05	-0.0001515969582696064
1.9982539110717792	0.0008047237615796032	0.0008067380784005179	0.0008398330349849376	0.0008421548885162215	0.0008609143501191323	0.0008634395667668455	0.0008841928632082065	0.0008869588691869696	0.0009359455509116078	0.0009393066262842027	0.051526412839012936	0.05189011761241932	-3.283488476866353e-05	-0.00015107616847540029	-3.293119484817225e-05	-0.0001515192995506509
2.010294396107033	0.000804355422669662	0.0008063688174813795	0.0008394486279376879	0.000841769418710812	0.0008605202951594354	0.0008630443559796524	0.0008837881549381538	0.0008865528948946496	0.0009355171588180037	0.0009388766958517459	0.05152641634355738	0.051890121143313955	-3.262139662560393e-05	-0.00015099828061707066	-3.271708050017752e-05	-0.00015144118319129762
2.0224074311215867	0.000803987274205731	0.0008059997474847213	0.0008390644196808242	0.0008413841482453259	0.0008601264440034885	0.0008626493495941126	0.0008833836560103269	0.0008861471305997722	0.0009350889883892837	0.0009384469878812101	0.051526419910097425	0.05189012473667067	-3.240918999640463e-05	-0.00015091993670263149	-3.250425142491131e-05	-0.00015136260943743318
2.0345934532655616	0.0008036193172987345	0.0008056308695242442	0.0008386804113743563	0.0008409990782829786	0.000859732797840826	0.0008622545488032516	0.0008829793676469086	0.0008857415775283487	0.0009346610409203783	0.000938017503672194	0.05152642353974022	0.0518901283936044	-3.2198257824446463e-05	-0.0001508411369632312	-3.229270054500716e-05	-0.00015128357852078889
2.0468529023231294	0.0008032515530590345	0.0008052621847130854	0.0008382966041777174	0.0008406142099864083	0.0008593393578603994	0.0008618599547995103	0.0008825752910694908	0.0008853362369057987	0.0009342333177056151	0.000937588244523691	0.051526427233612795	0.051890132115250495	-3.198859308452956e-05	-0.00015076188161589066	-3.208242081467749e-05	-0.00015120409065907947
2.059186220728381	0.0008028839825964622	0.0008048936941638496	0.0008379129992497982	0.0008402295445177082	0.0008589461252506104	0.0008614655687747784	0.0008821714274991095	0.0008849311099569841	0.000933805820038754	0.0009371592117341255	0.05152643099286153	0.05189013590276486	-3.178018878285255e-05	-0.00015068217086328106	-3.187340521963039e-05	-0.00015112414605558677
2.0715938535812968	0.000802516607020356	0.0008045253989886476	0.0008375295977489857	0.0008398450830384675	0.0008585531011993534	0.0008610713919204361	0.0008817677781562879	0.0008845261979062519	0.0009333785492130349	0.0009367304066013998	0.05152643481865455	0.0518901397573234	-3.1573037956915406e-05	-0.00015060200489364073	-3.1665646776903034e-05	-0.00015104374489902095
2.084076248663807	0.0008021494274395933	0.0008041573002991282	0.0008371464008331979	0.0008394608267098039	0.0008581602868940478	0.0008606774254273883	0.0008813643442610711	0.0008841215019774704	0.000932951506521213	0.0009363018304229311	0.051526438712180274	0.051890143680124144	-3.136713367563049e-05	-0.00015052138388155223	-3.145913853511151e-05	-0.00015096288736446417
2.0966338564559543	0.0008017824449626254	0.0008037893992065126	0.0008367634096599192	0.0008390767766924013	0.0008577676835216766	0.0008602836704861016	0.0008809611270330649	0.0008837170233940673	0.0009325246932556028	0.0009358734844956934	0.05152644267464855	0.051890147672385936	-3.116246903911435e-05	-0.00015044030798702646	-3.1253873574096924e-05	-0.0001508815736124547
2.109267130152151	0.0008014156606975119	0.0008034216968216298	0.0008363806253862374	0.0008386929341465454	0.0008573752922688248	0.0008598901282866436	0.0008805581276914752	0.0008833127633790685	0.0009320981107081172	0.0009354453701162593	0.05152644670729109	0.05189015173534954	-3.0959037178562854e-05	-0.0001503587773553916	-3.104984500493235e-05	-0.00015079980378865376
2.1219765256775314	0.0008010490757519575	0.0008030541942549522	0.0008359980491688818	0.0008383093002321622	0.0008569831143217168	0.0008594968000187202	0.0008801553474551472	0.0008829087231551391	0.0009316717601703117	0.000935017488580842	0.05152645081136163	0.051890155870278405	-3.075683125643852e-05	-0.00015027679211809808	-3.084704597001997e-05	-0.00015071757802484487
2.1347625017044103	0.0008006826912333432	0.0008026868926166279	0.0008356156821642555	0.0008379258761088515	0.0008565911508662516	0.0008591036868717114	0.000879752787542602	0.0008825049039446184	0.0009312456429334224	0.0009345898411853349	0.05152645498813718	0.05189016007845838	-3.055584446619991e-05	-0.00015019435239199685	-3.0645469642882894e-05	-0.0001506348964384896
2.147625519668832	0.0008003165082487645	0.0008023197930165185	0.0008352335255284769	0.0008375426629359261	0.0008561994030880443	0.000858710790034711	0.0008793504491720773	0.000882101306969562	0.0009308197602884101	0.0009341624292253554	0.05152645923891619	0.05189016436119862	-3.0356070032253046e-05	-0.00015011145827903416	-3.0445109227991707e-05	-0.00015055175913147867
2.160566043787228	0.0007999505279050657	0.0008019528965642343	0.0008348515804174146	0.0008371596618724497	0.0008558078721724615	0.0008583181106965662	0.0008789483335615676	0.0008816979334517818	0.0009303941135260033	0.0009337352539962885	0.051526463565021635	0.05189016871983175	-3.0157501210228976e-05	-0.00015002810986808335	-3.0245957961215486e-05	-0.000150468166192963
2.1735845410731627	0.0007995847513088691	0.0008015862043691626	0.0008344698479867184	0.000836776874077266	0.000855416559304655	0.0008579256500459067	0.0008785464419288554	0.0008812947846128766	0.0009299687039367308	0.0009333083167933186	0.051526467967800006	0.051890173155714085	-2.9960131286400904e-05	-0.0001499443072322526	-3.004800910915567e-05	-0.0001503841176964671
2.1866814813541975	0.0007992191795666207	0.0008012197175405135	0.0008340883293918671	0.0008363943007090467	0.0008550254656696095	0.0008575334092711956	0.0008781447754915623	0.0008808918616742845	0.0009295435328109773	0.0009328816189114859	0.051526472448621935	0.05189017767022698	-2.9763953577878477e-05	-0.0001498600504301062	-2.985125596929178e-05	-0.0001502996137004997
2.199857337288837	0.0007988538137846163	0.0008008534371873471	0.0008337070257881961	0.0008360119429263208	0.0008546345924521715	0.0008571413895607571	0.0008777433354671786	0.0008804891658573116	0.0009291186014390145	0.0009324551616457183	0.05152647700888259	0.05189018226477576	-2.956896143277432e-05	-0.0001497753395068302	-2.965569187025202e-05	-0.0001502146542505245
2.213112584383593	0.0007984886550690384	0.0008004873644186093	0.0008333259383309363	0.0008356298018875114	0.0008542439408370895	0.0008567495921028169	0.0008773421230731045	0.0008800866983831738	0.0009286939111110455	0.0009320289462908741	0.0515264816500026	0.051890186940791845	-2.9375148229753012e-05	-0.00014969017449215083	-2.9461310171251254e-05	-0.0001501292393762399
2.2264477010101436	0.000798123704525995	0.0008001215003431718	0.0008329450681752545	0.0008352478787509783	0.0008538535120090554	0.000856358018085545	0.0008769411395266924	0.0008796844604730398	0.0009282694631172504	0.0009316029741417903	0.05152648637342763	0.051890191699732	-2.9182507377989442e-05	-0.00014960455540066753	-2.9268104262160366e-05	-0.00015004336909232863
2.2398631684225956	0.0007977589632615538	0.000799755846069865	0.0008325644164762894	0.0008348661746750523	0.0008534633071527412	0.0008559666686970899	0.000876540386045286	0.0008792824533480687	0.0009278452587478268	0.0009311772464933204	0.05152649118062952	0.05189019654307884	-2.8991032317578214e-05	-0.00014951848223376807	-2.9076067563797714e-05	-0.0001499570434000952
2.2533594707748548	0.0007973944323817714	0.0007993904027075085	0.0008321839843891826	0.0008344846908180674	0.0008530733274528318	0.0008555755451256148	0.0008761398638462535	0.0008788806782294446	0.000927421299293027	0.0009307517646403739	0.05152649607310728	0.05189020147234224	-2.8800716518909142e-05	-0.0001494319549772971	-2.888519352742258e-05	-0.00014987026228538425
2.2669370951380965	0.0007970301129927382	0.0007990251713649559	0.0008318037730691257	0.0008341034283384076	0.0008526835740940726	0.0008551846485593425	0.0008757395741470355	0.0008784791363384253	0.0009269975860432086	0.000930326529877967	0.05152650105238517	0.05189020648905908	-2.8611553482826846e-05	-0.00014934497360227783	-2.8695475634821915e-05	-0.00014978302571905244
2.2805965315183476	0.0007966660062006071	0.0007986601531511232	0.0008314237836713899	0.000833722388394537	0.0008522940482613005	0.0008547939801865877	0.0008753395181651796	0.0008780778288963748	0.0009265741202888714	0.000929901543501258	0.05152650612001673	0.05189021159479361	-2.842353674063769e-05	-0.000149257538065245	-2.8506907398313797e-05	-0.00014969533365763454
2.294338272874165	0.0007963021131116325	0.0007982953491750277	0.0008310440173513677	0.0008333415721450409	0.0008519047511394869	0.0008544035411958003	0.0008749396971183826	0.0008776767571248076	0.0009261509033207027	0.0009294768068055942	0.051526511277582496	0.05189021679113871	-2.8236659853894674e-05	-0.00014916964830782864	-2.831948236054621e-05	-0.000149607186042372
2.308162815134429	0.0007959384348322047	0.0007979307605458236	0.0008306644752646085	0.0008329609807486625	0.0008515156839137739	0.0008540133327756018	0.0008745401122245285	0.000877275922245426	0.0009257279364296183	0.0009290523210865533	0.0515265165266914	0.05189022207971499	-2.805091641448071e-05	-0.00014908130425719812	-2.8133194094639297e-05	-0.0001495185828002954
2.3220706572162446	0.0007955749724688843	0.0007975663883728349	0.0008302851585668554	0.0008325806153643385	0.0008511268477695124	0.0008536233561148224	0.0008741407647017287	0.0008768753254801605	0.0009253052209068051	0.0009286280876399841	0.05152652186898175	0.05189022746217342	-2.7866300044494113e-05	-0.00014899250582584012	-2.794803620397371e-05	-0.00014942952384375263
2.336062301042938	0.0007952117271284389	0.0007972022337655934	0.0008299060684140833	0.0008322004771512382	0.0008507382438923013	0.0008532336124025414	0.0008737416557683614	0.0008764749680512093	0.0009248827580437641	0.0009282041077620523	0.05152652730612108	0.05189023294019407	-2.7682804395925964e-05	-0.00014890325291039286	-2.7764002321902653e-05	-0.00014934000906879907
2.3501382515621807	0.0007948486999178828	0.0007968382978338781	0.0008295272059625404	0.0008318205672688056	0.000850349873468031	0.0008528441028281311	0.0008733427866431165	0.000876074851181084	0.0009244605491323575	0.0009277803827492865	0.051526532839806856	0.05189023851548709	-2.7500423150934178e-05	-0.00014881354539300617	-2.758108611206414e-05	-0.0001492500383573625
2.3642990167642037	0.0007944858919445069	0.0007964745816877452	0.0008291485723687803	0.00083144088687679	0.0008499617376829151	0.0008524548285812868	0.0008729441585450288	0.0008756749760926414	0.000924038595464846	0.0009273569138986145	0.05152653847176682	0.05189024418979332	-2.7319150021701266e-05	-0.00014872338314167455	-2.7399281268221387e-05	-0.0001491596115771321
2.378545107700138	0.0007941233043159174	0.0007961110864375668	0.0008287701687897024	0.0008310614371352881	0.0008495738377235332	0.0008520657908520716	0.0008725457726935228	0.00087527534400913	0.0009236168983339342	0.0009269337025074117	0.0515265442037609	0.05189024996488562	-2.7138978750233106e-05	-0.00014863276600857178	-2.7218581513974854e-05	-0.0001490687285796155
2.392877038500453	0.0007937609381400726	0.000795747813194068	0.0008283919963825906	0.0008306822192047816	0.0008491861747768699	0.0008516769908309553	0.0008721476303084516	0.0008748759561542284	0.0009231954590328149	0.0009265107498735429	0.0515265500375793	0.05189025584256807	-2.6959903108345062e-05	-0.00014854169383116123	-2.7038980602897555e-05	-0.00014897738920185977
2.4072953263935135	0.0007933987945253176	0.0007953847630683615	0.00082801405630515	0.000830303234246175	0.000848798750030353	0.0008512884297088513	0.0008717497326101374	0.0008744768137520857	0.0009227742788552115	0.0009260880572954062	0.05152655597504525	0.05189026182467732	-2.6781916897627295e-05	-0.00014845016643197373	-2.686047231839281e-05	-0.00014888559326586837
2.4218004917242455	0.0007930368745804214	0.0007950219371719847	0.0008276363497155449	0.0008299244834208332	0.0008484115646718933	0.0008509001086771583	0.0008713520808194123	0.0008740779180273628	0.0009223533590954214	0.0009256656260719764	0.05152656201801492	0.05189026791308348	-2.6605013949281692e-05	-0.0001483581836181358	-2.6683050473562397e-05	-0.00014879334057818494
2.436393057972914	0.0007926751794146132	0.0007946593366169363	0.000827258877772439	0.0008295459678906215	0.0008480246198899246	0.0008505120289277992	0.0008709546761576594	0.0008736792702052733	0.0009219327010483608	0.0009252434575028498	0.05152656816837725	0.051890274109689716	-2.642918812414269e-05	-0.0001482657451819247	-2.6506708911251675e-05	-0.00014870063093053165
2.4510735517740176	0.0007923137101376186	0.0007942969625157123	0.0008268816416350311	0.000829167688817942	0.0008476379168734418	0.0008501241916532593	0.0008705575198468528	0.000873280871511624	0.0009215123060096076	0.0009248215528882867	0.05152657442805594	0.05189028041643404	-2.625443331253155e-05	-0.00014817285090049093	-2.6331441503848335e-05	-0.00014860746409930958
2.46584250293529	0.0007919524678596955	0.0007939348159813431	0.0008265046424630955	0.0008287896473657737	0.000847251456812042	0.0008497365980466285	0.0008701606131095985	0.0008728827231728562	0.000921092175275445	0.0009243999135292565	0.05152658079900813	0.05189028683528925	-2.6080743434214737e-05	-0.00014807950053563612	-2.6157242153272003e-05	-0.00014851383984551547
2.4807004444568266	0.000791591453691672	0.0007935728981274294	0.0008261278814170193	0.0008284118446977106	0.0008468652408959623	0.000849349249301639	0.0008697639571691769	0.0008724848264160867	0.0009206723101429069	0.0009239785407274828	0.051526587283227857	0.05189029336826314	-2.590811243833452e-05	-0.00014798569383417393	-2.5984104790929136e-05	-0.00014841975791526907
2.4956479125503126	0.0007912306687449816	0.0007932112100681794	0.0008257513596578411	0.0008280342819779993	0.0008464792703161213	0.0008489621466127054	0.0008693675532495809	0.0008720871824691483	0.0009202527119098202	0.0009235574357854842	0.05152659388274354	0.0518903000173998	-2.5736534303266723e-05	-0.00014789143052756915	-2.5812023377529136e-05	-0.00014832521803931353
2.510685446658382	0.0007908701141317001	0.0007928497529184449	0.0008253750783472895	0.0008276569603715786	0.0008460935462641573	0.0008485752911749652	0.00086897140257556	0.0008716897925606324	0.0009198333818748502	0.0009231366000066226	0.05152660059962131	0.05189030678478103	-2.5566003036589513e-05	-0.00014779671033168795	-2.5640991903063542e-05	-0.00014823021993246033
2.5258135894740787	0.0007905097909645846	0.0007924885277937609	0.0008249990386478243	0.0008272798810441204	0.0008457080699324714	0.0008481886841843206	0.0008685755063726609	0.000871292657919931	0.0009194143213375461	0.0009227160346951473	0.051526607435963295	0.05189031367252495	-2.539651267506257e-05	-0.00014770153294782484	-2.5471004386802554e-05	-0.0001481347632952823
2.54103288696045	0.000790149700357105	0.000792127535810376	0.0008246232417226686	0.0008269030451620622	0.0008453228425142604	0.0008478023268374721	0.0008681798658672654	0.0008708957797772726	0.0009189955315983801	0.0009222957411562344	0.05152661439391074	0.05189032068278819	-2.522805728448832e-05	-0.0001476058980617867	-2.5302054877159724e-05	-0.00014803884781255938
2.556343888370238	0.0007897898434234862	0.0007917667780852965	0.0008242476887358553	0.0008265264538926529	0.0008449378652035653	0.0008474162203319661	0.0008677844822866365	0.0008704991593637715	0.0009185770139587989	0.0009218757206960381	0.051526621475642125	0.051890327817766736	-2.5060630959448243e-05	-0.00014750980534286584	-2.5134137451376243e-05	-0.0001479424731526402
2.571747146265715	0.0007894302212787447	0.0007914062557363215	0.0008238723808522635	0.000826150108403991	0.000844553139195308	0.000847030365866234	0.0008673893568589601	0.0008701027979114666	0.0009181587697212666	0.0009214559746217346	0.05152662868337652	0.05189033507969511	-2.489422782349371e-05	-0.00014741325444583842	-2.4967246215756855e-05	-0.00014784563896916292
2.5872432165386163	0.0007890708350387235	0.0007910459698820789	0.0008234973192376566	0.0008257740098650605	0.0008441686656853313	0.0008466447646396296	0.0008669944908133833	0.0008697066966533625	0.0009177408001893073	0.000921036504241565	0.05152663601937165	0.05189034247084933	-2.472884202911474e-05	-0.00014731624501049256	-2.4801375305669865e-05	-0.000147748344900972
2.602832658430207	0.0007887116858201276	0.0007906859216420603	0.0008231225050587192	0.0008253981594457699	0.0008437844458704364	0.0008462594178524686	0.0008665998853800557	0.0008693108568234684	0.0009173231066675487	0.0009206173108648781	0.05152664348592717	0.05189034999354526	-2.4564467757327152e-05	-0.0001472187766602684	-2.4636518885033654e-05	-0.0001476505905703418
2.6185160345514573	0.0007883527747405675	0.0007903261121366651	0.0008227479394831034	0.0008250225583169978	0.000843400480948431	0.0008458743267060759	0.0008662055417901778	0.0008689152796568481	0.0009169056904617743	0.0009201983958021828	0.0515266510853835	0.05189035765014076	-2.440109921778358e-05	-0.00014712084900322941	-2.447267114652485e-05	-0.00014755237558408685
2.6342939109033563	0.0007879941029185893	0.0007899665424872307	0.00082237362367946	0.0008246472076506238	0.0008430167721181617	0.0008454894924028187	0.0008658114612760336	0.0008685199663896537	0.0009164885528789597	0.0009197797603651865	0.051526658820122646	0.05189036544303682	-2.4238730648832446e-05	-0.00014702246163261767	-2.4309826311585264e-05	-0.00014745369953417242
2.6501668568973313	0.000787635671473716	0.0007896072138160732	0.0008219995588174823	0.0008242721086195731	0.0008426333205795583	0.0008451049161461509	0.0008654176450710394	0.0008681249182591721	0.0009160716952273234	0.0009193614058668432	0.05152666669257081	0.05189037337467716	-2.4077356317042664e-05	-0.00014692361412477206	-2.4147978629977807e-05	-0.0001473545619958827
2.666135445375801	0.000787277481526487	0.0007892481272465279	0.0008216257460679476	0.000823897262397858	0.0008422501275336782	0.0008447205991406562	0.000865024094409786	0.000867730136503869	0.0009156551188163735	0.0009189433336214023	0.05152667470519684	0.0518903814475493	-2.3916970517495056e-05	-0.00014682430604109897	-2.398712238003975e-05	-0.00014725496252920856
2.6822002526328483	0.0007869195341984905	0.0007888892839029812	0.0008212521866027518	0.000823522670160612	0.0008418671941827398	0.0008443365425920844	0.0008646308105280771	0.000867335622363427	0.0009152388249569485	0.000918525544944449	0.051526682860514615	0.0518903896641861	-2.3757567573577665e-05	-0.00014672453692785026	-2.382725186850232e-05	-0.00014715490067890302
2.6983618584350144	0.0007865618306124038	0.000788530684910911	0.0008208788815949513	0.000823148333084133	0.0008414845217301684	0.0008439527477073947	0.0008642377946629732	0.0008669413770787898	0.0009148228149612651	0.0009181080411529525	0.051526691161082945	0.051890398027165684	-2.3599141836767173e-05	-0.00014662430631434686	-2.3668361430275592e-05	-0.0001470543759730103
2.71462084604223	0.0007862043718920334	0.0007881723313969273	0.0008205058322188055	0.0008227742523459248	0.0008411021113806379	0.0008435692156947992	0.0008638450480528379	0.0008665474018922084	0.0009144070901429671	0.000917690823565315	0.05152669960950718	0.051890406539112664	-2.3441687686732993e-05	-0.00014652361371503275	-2.3510445428556043e-05	-0.0001469533879245588
2.730977802228858	0.0007858471591623464	0.0007878142244888039	0.0008201330396498107	0.0008224004291247312	0.0008407199643401072	0.0008431859477637983	0.0008634525719373726	0.0008661536980472762	0.0009139916518171645	0.0009172738935014108	0.051526708208438944	0.0518904152026992	-2.3285199531153378e-05	-0.0001464224586284757	-2.3353498254607974e-05	-0.00014685193603056201
2.747433317304874	0.0007854901935495165	0.0007874563653155225	0.000819760505064747	0.0008220268646005833	0.0008403380818158674	0.0008428029451252288	0.0008630603675576688	0.0008657602667889803	0.0009135765013004881	0.0009168572522826404	0.051526716960578686	0.051890424020645524	-2.3129671805618285e-05	-0.0001463208405369787	-2.3197514327690655e-05	-0.0001467500197717131
2.763987985137163	0.0007851334761809543	0.0007870987550073065	0.0008193882296417119	0.0008216535599548343	0.0008399564650165781	0.0008424202089913006	0.0008626684361562419	0.000865367109363738	0.0009131616399111276	0.0009164409012319711	0.05152672586867439	0.05189043299572021	-2.2975098973539165e-05	-0.00014621875890696856	-2.3042488094971586e-05	-0.0001466476386129678
2.780642403170963	0.0007847770081853531	0.0007867413946956639	0.0008190162145601679	0.0008212805163702047	0.0008395751151523144	0.0008420377405756426	0.0008622767789770834	0.0008649742270194466	0.0009127470689688867	0.0009160248416739896	0.05152673493552417	0.051890442130742856	-2.282147552618713e-05	-0.00014611621318960655	-2.288841403159589e-05	-0.00014654479200379433
2.797397172451417	0.0007844207906927171	0.0007863842855134169	0.0008186444610009723	0.0008209077350308145	0.0008391940334346002	0.0008416555410933371	0.0008618853972656926	0.0008645816210055163	0.0009123327897952181	0.0009156090749349385	0.051526744163976665	0.05189045142858335	-2.2668795982404982e-05	-0.00014601320281948382	-2.2735286640287317e-05	-0.00014644147937703522
2.8142528976452668	0.0007840648248344119	0.0007860274285947527	0.0008182729701464307	0.0008205352171222355	0.000838813221076461	0.0008412736117609728	0.0008614942922691333	0.000864189292572927	0.0009119188037132845	0.0009151936023427773	0.0515267535569314	0.051890460892162954	-2.2517054888662735e-05	-0.00014590972721537088	-2.258310045152867e-05	-0.00014633770014974012
2.831210187062679	0.00078370911174319	0.0007856708250752478	0.0008179017431803234	0.0008201629638315187	0.000838432679292453	0.0008408919537966736	0.000861103465236063	0.0008637972429742573	0.0009115051120479895	0.0009147784252272143	0.05152676311734083	0.05189047052445614	-2.2366246818859847e-05	-0.00014580578577969017	-2.2431850023325872e-05	-0.0001462334537226384
2.848269652679189	0.000783353652553243	0.0007853144760919222	0.0008175307812879616	0.0008197909763472498	0.0008380524092987204	0.0008405105684201552	0.0008607129174167919	0.0008634054734637443	0.0009110917161260431	0.00091436354491977	0.05152677284820993	0.0518904803284905	-2.2216366374398083e-05	-0.00014570137789929327	-2.2281529941218375e-05	-0.00014612873948066651
2.865431910157798	0.0007829984484002233	0.00078495838278326	0.0008171600856562099	0.0008194192558595721	0.0008376724123130182	0.0008401294568527505	0.0008603226500633075	0.000863013985297308	0.0009106786172759863	0.0009139489627538043	0.051526782752597984	0.05189049030734884	-2.206740818395947e-05	-0.00014559650294482251	-2.213213481812651e-05	-0.00014602355679252388
2.882697578871184	0.0007826435004213017	0.0007846025462892667	0.0008167896574735459	0.0008190478035602467	0.0008372926895547752	0.0008397486203174701	0.0008599326644293392	0.0008626227797326158	0.0009102658168282626	0.0009135346800645872	0.051526792833619876	0.051890500464169126	-2.1919366903315474e-05	-0.0001454911602698783	-2.1983659294174535e-05	-0.0001459179050100623
2.900067281924058	0.0007822888097551898	0.0007842469677514924	0.0008164194979300858	0.0008186766206426776	0.0008369132422451188	0.0008393680600390284	0.0008595429617703847	0.0008622318580291089	0.000909853316115245	0.0009131206981893255	0.051526803094446336	0.051890510802145705	-2.1772237215635787e-05	-0.0001453853492135726	-2.1836098036912693e-05	-0.0001458117834703121
2.9175416461756507	0.0007819343775421868	0.0007838916483130792	0.0008160496082176331	0.0008183057083019607	0.0008365340716069265	0.0008389877772438954	0.0008591535433437621	0.0008618412214480555	0.0009094411164712939	0.0009127070184672222	0.051526813538304836	0.0518905213245306	-2.1626013830843005e-05	-0.00014527906909700405	-2.1689445740748214e-05	-0.00014570519149226246
2.9351213022623317	0.0007815802049242194	0.0007835365891188001	0.0008156799895297204	0.0008179350677349256	0.0008361551788648684	0.000838607773160339	0.0008587644104086563	0.0008614508712525963	0.0009090292192328056	0.0009122936422395237	0.05152682416848232	0.051890532034635166	-2.1480691485897124e-05	-0.00014517231922536733	-2.1543697127215933e-05	-0.0001455981283791652
2.952806884620376	0.0007812262930448774	0.000783181791315095	0.0008153106430616473	0.0008175647001401741	0.0008357765652454473	0.000838228049018465	0.000858375564226157	0.0008610608087077837	0.0009086176257382563	0.0009118805708495648	0.051526834988323174	0.05189054293582981	-2.1336264944698397e-05	-0.00014506509888806418	-2.1398846944829103e-05	-0.00014549059341828485
2.970599031508854	0.000780872643049453	0.0007828272560501108	0.0008149415700105225	0.000817194606718122	0.000835398231977041	0.0008378486060502603	0.0008579870060593065	0.0008606710350806279	0.0009082063373282499	0.0009114678056428173	0.05152684600123384	0.05189055403154527	-2.119272899790345e-05	-0.00014495740735837037	-2.1254889968989193e-05	-0.000145382585880649
2.9884983850326714	0.0007805192560849794	0.0007824729844737388	0.000814572771575304	0.0008168247886710386	0.0008350201802899447	0.0008374694454896343	0.0008575987371731413	0.0008602815516401408	0.000907795355345567	0.0009110553479669369	0.051526857210681246	0.05189056532527555	-2.1050078462762217e-05	-0.00014484924389221443	-2.1111821001725678e-05	-0.000145274105020049
3.006505591165733	0.0007801661333002744	0.0007821189777376597	0.0008142042489568451	0.000816455247203095	0.0008346424114164182	0.0008370905685724677	0.0008572107588347412	0.0008598923596573844	0.0009073846811352154	0.0009106431991718172	0.051526868620194545	0.05189057682057612	-2.0908308183097135e-05	-0.00014474060772942665	-2.0969634871744608e-05	-0.00014516515007398367
3.0246212997742656	0.0007798132758459732	0.0007817652369953759	0.0008138360033579303	0.0008160859835203982	0.0008342649265907239	0.0008367119765366488	0.0008568230723132699	0.0008595034604055106	0.0009069743160444755	0.0009102313606096317	0.051526880233367746	0.051890588521067545	-2.076741302923027e-05	-0.00014463149809307296	-2.082832643432106e-05	-0.00014505572026321523
3.0428461646402667	0.0007794606848745757	0.0007814117634022586	0.0008134680359833238	0.00081571699883104	0.0008338877270491754	0.000836333670622124	0.0008564356788800241	0.0008591148551598122	0.0009065642614229527	0.0009098198336348905	0.05152689205385862	0.05189060043043569	-2.062738789788271e-05	-0.00014452191418981575	-2.068789057119505e-05	-0.00014494581479201907
3.0611808434850984	0.0007791083615404781	0.0007810585581155801	0.000813100348039804	0.0008153482943451324	0.0008335108140301745	0.0008359556520709338	0.0008560485798084729	0.0008587265451977609	0.0009061545186226209	0.0009094086196044795	0.05152690408539095	0.05189061255243209	-2.0488227712108648e-05	-0.0001444118552099416	-2.0548322190536844e-05	-0.00014483543284835032
3.079625997993227	0.000778756307000018	0.0007807056222945584	0.0008127329407362105	0.0008149798712748542	0.0008331341887742598	0.0008355779221272618	0.0008556617763743077	0.0008583385317990584	0.0009057450889978764	0.000908997719877718	0.051526916331756545	0.05189062489087702	-2.0349927421118436e-05	-0.00014430132032686172	-2.0409616226742255e-05	-0.00014472457360309443
3.0981822938360946	0.0007784045224115105	0.0007803529571003943	0.0008123658152834842	0.0008146117308344908	0.000832757852524147	0.0008352004820374752	0.0008552752698554841	0.0008579508162456775	0.0009053359739055834	0.0009085871358164027	0.0515269287968145	0.05189063744965855	-2.0212482000275117e-05	-0.00014419030869733396	-2.0271767640429178e-05	-0.000144613236210428
3.116850400696155	0.0007780530089352908	0.0007800005636963128	0.0008119989728947092	0.0008142438742404776	0.0008323818065247737	0.0008348233330501703	0.000854889061532269	0.0008575633998219108	0.0009049271747051249	0.0009081768687848596	0.05152694148449448	0.05189065023273591	-2.0075886450855035e-05	-0.00014407881946087997	-2.0134771418194725e-05	-0.00014450141980729136
3.135630992291033	0.0007777017677337546	0.0007796484432476048	0.0008116324147851591	0.0008138763027114442	0.0008320060520233463	0.0008344464764162184	0.0008545031526872886	0.000857176283814417	0.0009045186927584552	0.0009077669201499954	0.05152695439879637	0.05189066324413958	-1.9940135800141506e-05	-0.0001439668517406456	-1.9998622572764413e-05	-0.00014438912351444344
3.1545247463978408	0.0007773507999713937	0.0007792965969216622	0.0008112661421723324	0.0008135090174682523	0.0008316305902693775	0.0008340699133888036	0.0008541175446055676	0.0008567894695122614	0.0009041105294301424	0.0009073572912813421	0.05152696754379245	0.05189067648797176	-1.9805225101296453e-05	-0.00014385440464331767	-1.9863316142784e-05	-0.0001442763464357677
3.1735323448776414	0.00077700010681484	0.0007789450258880216	0.0008109001562759998	0.0008131420197340414	0.0008312554225147348	0.0008336936452234728	0.0008537322385745794	0.0008564029582069661	0.0009037026860874229	0.0009069479835511099	0.051526980923628694	0.051890689968409766	-1.967114943306897e-05	-0.00014374147725781938	-1.972884719255233e-05	-0.00014416308765738406
3.192654473700048	0.000776649689432906	0.0007785937313184066	0.0008105344583182476	0.0008127753107342737	0.0008308805500136853	0.000833317673178179	0.0008533472358842936	0.000856016751192558	0.0009032951641002533	0.0009065389983342408	0.05152699454252578	0.05189070368970629	-1.9537903899934095e-05	-0.00014362806865642064	-1.9595210812170527e-05	-0.00014404934624884236
3.211891822967991	0.0007762995489966228	0.0007782427143867633	0.0008101690495235176	0.0008124088916967723	0.0008305059740229372	0.000832941998513324	0.0008529625378272174	0.0008556308497656097	0.0009028879648413557	0.0009061303370084529	0.051527008404779945	0.05189071765618978	-1.9405483631884657e-05	-0.00014351417789448817	-1.946240211736852e-05	-0.00014393512126270602
3.2312450869426166	0.0007759496866792825	0.0007778919762693049	0.0008098039311186519	0.0008120427638517679	0.0008301316958016866	0.0008325666224918045	0.0008525781456984465	0.0008552452552252896	0.0009024810896862717	0.0009057220009542951	0.051527022514766214	0.05189073187226768	-1.9273883784358403e-05	-0.00014339980401020802	-1.9330416249366267e-05	-0.00014382041173430227
3.2507149640683446	0.000775600103656477	0.00077754151814455	0.000809439104332935	0.00081167692843194	0.0008297577166116604	0.0008321915463790561	0.0008521940607957074	0.0008548599688734074	0.0009020745400134106	0.0009053139915551958	0.05152703687693736	0.05189074634242663	-1.9143099538172087e-05	-0.0001432849460249741	-1.919924837485293e-05	-0.00014370521668213843
3.2703021569980693	0.0007752508011061395	0.0007771913411933637	0.0008090745703981364	0.0008113113866724604	0.0008293840377171612	0.0008318167714430968	0.0008518102844194053	0.0008544749920144595	0.0009016683172041003	0.0009049063101975138	0.05152705149582676	0.05189076107123414	-1.901312609936534e-05	-0.00014316960294255554	-1.9068893685785654e-05	-0.0001435895351069305
3.2900073726185273	0.0007749017802085867	0.000776841446599	0.0008087103305485568	0.0008109461398110381	0.0008290106603851144	0.0008314422989545764	0.0008514268178726738	0.0008540903259556792	0.0009012624226426409	0.0009044989582705912	0.051527066376050305	0.05189077606334071	-1.8883958699096592e-05	-0.00014305377374937422	-1.8939347399327122e-05	-0.0001434733659920473
3.3098313220758016	0.0007745530421465576	0.000776491835547142	0.0008083463860210688	0.0008105811890879616	0.000828637585885111	0.0008310681301868177	0.0008510436624614178	0.0008537059720070807	0.0009008568577163538	0.0009040919371668039	0.051527081522306034	0.051890791323480207	-1.8755592593702047e-05	-0.00014293745741542074	-1.881060475792881e-05	-0.00014335670830453728
3.329774720800988	0.0007742045881052532	0.0007761425092259398	0.0008079827380551585	0.0008102165357461406	0.000828264815489451	0.0008306942664158606	0.0008506608194943596	0.0008533219314815047	0.000900451623815629	0.0009036852482816097	0.05152709693937812	0.05189080685647193	-1.862802306436609e-05	-0.00014282065289250578	-1.8682661028914666e-05	-0.00014323956099304702
3.349838288536016	0.0007738564192723833	0.0007757934688260584	0.0008076193878929764	0.0008098521810311557	0.0008278923504731953	0.0008303207089205137	0.0008502782902830927	0.0008529382056946723	0.0009000467223339862	0.0009032788930136073	0.051527112632136184	0.051890822667222176	-1.8501245417211487e-05	-0.0001427033591152871	-1.8555511504633748e-05	-0.00014312192298898685
3.370022749359618	0.0007735085368382002	0.0007754447155407117	0.0008072563367793725	0.0008094881261912945	0.0008275201921142023	0.0008299474589823925	0.0008498960761421202	0.0008525547959652244	0.0008996421546681159	0.0009028728727645793	0.05152712860553762	0.0518908387607264	-1.8375254983112044e-05	-0.00014258557500115843	-1.8429151502262486e-05	-0.00014300379320661416
3.390328831713469	0.0007731609419955472	0.0007750962505657103	0.0008068935859619477	0.0008091243724776031	0.000827148341693182	0.0008295745178859714	0.000849514178388911	0.0008521717036147766	0.0008992379222179399	0.0009024671889395527	0.05152714486463019	0.05189085514207	-1.825004711760933e-05	-0.00014246729944986103	-1.8303576363721402e-05	-0.00014288517054217298
3.4107572684284713	0.0007728136359398941	0.000774748075099498	0.000806531136691092	0.0008087609211439249	0.0008267768004937343	0.0008292018869186251	0.0008491325983439393	0.0008517889299679604	0.0008988340263866567	0.0009020618429468448	0.05152716141455178	0.05189087181642914	-1.8125617200864114e-05	-0.00014234853134370562	-1.8178781455623072e-05	-0.00014276605387492092
3.431308796751202	0.000772466619869382	0.0007744001903431959	0.0008061689902200324	0.000808397773446947	0.000826405569802401	0.0008288295673706763	0.0008487513373307387	0.0008514064763524756	0.0008984304685807979	0.0009016568361981183	0.05152717826053374	0.0518908887890746	-1.8001960637486353e-05	-0.0001422292695472116	-1.8054762169088245e-05	-0.00014264644206585242
3.4519841583705158	0.0007721198949848645	0.0007740525975006442	0.0008058071478048754	0.0008080349306462451	0.000826034650908707	0.0008284575605354424	0.0008483703966759462	0.0008510243440991373	0.0008980272502102788	0.0009012521701084341	0.05152719540790168	0.051890906065372465	-1.7879072856497036e-05	-0.00014210951290746787	-1.793151391972503e-05	-0.00014252633395853143
3.47278409944432	0.0007717734624899484	0.000773705297778443	0.0008054456107046528	0.0008076723940043272	0.0008256640451052099	0.0008280858677092807	0.0008479897777093527	0.0008506425345419229	0.000897624372688452	0.0009008478460963033	0.051527212862077294	0.05189092365078423	-1.7756949311227566e-05	-0.00014198926025385528	-1.7809032147538678e-05	-0.0001424057283790081
3.4937093706264992	0.0007714273235910359	0.0007733582923859944	0.000805084380181364	0.0008073101647866775	0.000825293753687543	0.0008277144901916344	0.0008476094817639484	0.0008502610490180214	0.0008972218374321583	0.00090044386558374	0.05152723062857989	0.051890941550871976	-1.7635585479142818e-05	-0.00014186851039768578	-1.7687312316719966e-05	-0.00014228462413501397
3.514760727094002	0.0007710814794973684	0.0007730115825355457	0.000804723457500024	0.0008069482442618041	0.000824923777954466	0.000827343429285082	0.0008472295101759754	0.0008498798888678828	0.0008968196458617828	0.0009000402299963169	0.05152724871302911	0.051890959771296596	-1.7514976861816856e-05	-0.00014174726213231348	-1.756634991564865e-05	-0.00014216302001621162
3.535938928574102	0.000770735931421067	0.0007726651694422323	0.0008043628439287068	0.0008065866337012826	0.0008245541192079091	0.000826972686295382	0.0008468498642849736	0.0008494990554352672	0.0008964177994013069	0.0008996369407632173	0.051527267121145415	0.05189097831782194	-1.739511898491558e-05	-0.0001416255142339118	-1.7446140456855302e-05	-0.00014204091479511072
3.557244739371806	0.0007703906805771732	0.0007723190543241157	0.0008040025407385883	0.0008062253343797982	0.0008241847787530176	0.0008266022625315179	0.0008464705454338282	0.0008491185500672898	0.0008960162994783598	0.0008992339993172859	0.051527285858753075	0.05189099719631622	-1.7276007397929588e-05	-0.00014150326546025216	-1.732667947678887e-05	-0.0001419183072258745
3.578678928397448	0.0007700457281836948	0.0007719732384022307	0.0008036425492039948	0.000805864347575196	0.0008238157578982036	0.0008262321593057492	0.0008460915549688218	0.0008487383741144749	0.0008956151475242749	0.000898831407095088	0.05152730493178092	0.05189101641275282	-1.7157637674156817e-05	-0.00014138051455081513	-1.7207962535736865e-05	-0.00014179519604415325
3.600242269194432	0.0007697010754616455	0.0007716277229006262	0.0008032828706024464	0.0008055036745685237	0.0008234470579551898	0.0008258623779336567	0.0008457128942396815	0.0008483585289308026	0.0008952143449741425	0.0008984291655369602	0.051527324346265516	0.05189103597321334	-1.7040005410615816e-05	-0.00014125726022726215	-1.708998521782884e-05	-0.00014167157996788915
3.6219355399671502	0.0007693567236350898	0.0007712825090464079	0.0008029235062147036	0.0008051433166440775	0.0008230786802390586	0.0008254929197341896	0.0008453345645996302	0.0008479790158737598	0.0008948138932668654	0.0008980272760870669	0.051527344108352455	0.05189105588388988	-1.69231062279937e-05	-0.00014113350119346335	-1.697274313089761e-05	-0.00014154745769701105
3.643759523609069	0.0007690126739311818	0.0007709375980697796	0.0008025644573248106	0.0008047832750894468	0.0008227106260682961	0.0008251237860297123	0.0008449565674054312	0.0008475998363043861	0.0008944137938452091	0.0008976257401934507	0.05152736422429718	0.05189107615108493	-1.6806935770444925e-05	-0.00014100923613466487	-1.685623190630578e-05	-0.00014142282791276828
3.6657150077309777	0.0007686689275802137	0.0007705929912040897	0.0008022057252201441	0.0008044235511955627	0.0008223428967648446	0.0008247549781460552	0.000844578904017445	0.0008472209915873295	0.0008940140481558626	0.0008972245593080935	0.051527384700469865	0.0518910967812162	-1.669148970554965e-05	-0.0001408844637179052	-1.6740447198931863e-05	-0.00014129768927831354
3.6878027846894206	0.0007683254858156534	0.0007702486896858704	0.0008018473111914567	0.000804064146256741	0.000821975493654146	0.0008243864974125588	0.0008442015757996726	0.0008468424830908911	0.0008936146576494868	0.0008968237348869658	0.05152740554335422	0.05189111778081669	-1.6576763724244353e-05	-0.00014075918259223719	-1.6625384687066203e-05	-0.00014117204043859188
3.710023651615288	0.0007679823498741902	0.000769904694754883	0.0008014892165329236	0.0008037050615707303	0.0008216084180651917	0.0008240183451621236	0.0008438245841198092	0.000846464312187078	0.0008932156237807742	0.0008964232683900849	0.05152742675955211	0.05189113915653764	-1.6462753540634478e-05	-0.00014063339138759012	-1.6511040072240968e-05	-0.00014104588001950802
3.732378410442586	0.0007676395209957798	0.0007695610076541626	0.0008011314425421915	0.0008033462984387594	0.0008212416713305725	0.0008236505227312606	0.0008434479303492952	0.0008460864802516545	0.0008928169480085043	0.0008960231612815721	0.051527448355783816	0.05189116091514984	-1.6349454892004844e-05	-0.00014050708871604645	-1.639740907924056e-05	-0.0001409192066289533
3.7548678679373717	0.0007672970004236829	0.0007692176296300572	0.0008007739905204197	0.0008029878581655793	0.0008208752547865221	0.0008232830314601339	0.0008430716158633626	0.0008457089886641894	0.0008924186317955944	0.0008956234150297031	0.05152747033889204	0.05189118306354743	-1.6236863538698215e-05	-0.0001403802731712589	-1.6284487455966307e-05	-0.00014079201885641712
3.777492835726878	0.0007669547894045124	0.0007688745619322749	0.0008004168617723302	0.0008026297420595144	0.0008205091697729694	0.0008229158726926146	0.0008426956420410887	0.0008453318388081093	0.0008920206766091603	0.0008952240311069688	0.05152749271584223	0.05189120560874812	-1.6124975263952235e-05	-0.00014025294332803417	-1.6172270973280334e-05	-0.00014066431527240408
3.8002541303288	0.0007666128891882749	0.0007685318058139263	0.0008000600576062537	0.0008022719514325065	0.0008201434176335849	0.000822549047776326	0.0008423200102654452	0.0008449550320707483	0.000891623083920569	0.0008948250109901293	0.05152751549372553	0.05189122855789693	-1.6013785873840447e-05	-0.0001401250977423607	-1.6060755424970874e-05	-0.00014053609442868376
3.823152573180761	0.0007662713010284176	0.0007681893625315694	0.0007997035793341769	0.0008019144876001643	0.0008197779997158323	0.0008221825580626961	0.0008419447219233525	0.0008445785698434012	0.0008912258552054985	0.0008944263561602721	0.051527538679762216	0.05189125191826748	-1.5903291197168212e-05	-0.00013999673495143639	-1.59499366275892e-05	-0.00014040735485795763
3.8461889906699622	0.000765930026181869	0.0007678472333452532	0.0007993474282717891	0.0008015573518818086	0.0008194129173710149	0.0008218164049070041	0.0008415697784057277	0.0008442024535213738	0.0008908289919439922	0.0008940280681028678	0.05152756228130235	0.051891275697265905	-1.5793487085476177e-05	-0.00013986785347433472	-1.5839810420494732e-05	-0.00014027809507491384
3.8693642141629967	0.0007655890659090824	0.0007675054195185588	0.0007989916057385271	0.0008012005456005187	0.0008190481719543237	0.0008214505896684287	0.0008411951811075348	0.0008438266845040319	0.0008904324956205135	0.0008936301483078255	0.051527586305828696	0.05189129990243095	-1.5684369412832105e-05	-0.00013973845181125544	-1.573037266567115e-05	-0.00014014831357533897
3.892679080035866	0.0007652484214740821	0.0007671639223186472	0.0007986361130576249	0.0008008440700831805	0.0008186837648248884	0.0008210851137100985	0.0008408209314278387	0.000843451264194855	0.0008900363677240051	0.0008932325982695514	0.05152761076095947	0.051891324541438306	-1.5575934075647002e-05	-0.00013960852844219218	-1.5621619247483537e-05	-0.00014001800883459148
3.9161344297041563	0.00076490809414451	0.0007668227430163055	0.000798280951556164	0.0008004879266605387	0.0008183196973458307	0.0008207199783991467	0.00084044703076986	0.0008430761940014926	0.0008896406097479503	0.0008928354194870109	0.05152763565445028	0.05189134962210177	-1.546817699284858e-05	-0.0001394780818299579	-1.5513546072883078e-05	-0.00013988717931090466
3.9397311096534064	0.0007645680851916599	0.0007664818828859815	0.0007979261225651099	0.0008001321166672327	0.0008179559708843019	0.0008203551851067474	0.000840073480541016	0.0008427014753358043	0.0008892452231904186	0.0008924386134637732	0.05152766099419771	0.05189137515237666	-1.5361094105537793e-05	-0.00013934711041693748	-1.540614907106011e-05	-0.0001397558234420837
3.963469971469652	0.0007642283958905383	0.0007661413432058444	0.0007975716274193776	0.0007997766414418617	0.0008175925868115509	0.0008199907352081854	0.0008397002821529901	0.0008423271096139304	0.000888850209554141	0.0008920421817080893	0.05152768678823997	0.0518914011403624	-1.5254681376940249e-05	-0.0001392156126266142	-1.5299424193402494e-05	-0.00013962393964678244
3.987351871870168	0.0007638890275198925	0.0007658011252578129	0.0007972174674578614	0.0007994215023270154	0.0008172295465029556	0.0008196266300828861	0.0008393274370217658	0.000841953098256325	0.0008884555703465504	0.00089164612573293	0.05152771304476099	0.051891427594304214	-1.5148934792524188e-05	-0.00013908358686423594	-1.5193367413606634e-05	-0.0001394915263255858
4.01137767273438	0.0007635499813622663	0.0007654612303276111	0.0007968636440234952	0.0007990667006693338	0.000816866851338086	0.0008192628711144799	0.0008389549465676927	0.0008415794426878231	0.0008880613070798517	0.000891250447056058	0.051527739772092476	0.05189145452259699	-1.5043850359549443e-05	-0.0001389510315145115	-1.5087974727212572e-05	-0.00013935858185831762
4.035548241134971	0.0007632112587040405	0.0007651216597048097	0.0007965101584632953	0.0007987122378195512	0.0008165045027007488	0.0008188994596908465	0.0008385828122155327	0.0008412061443376863	0.0008876674212710754	0.0008908551472000815	0.05152776697871707	0.051891481933786496	-1.4939424107258265e-05	-0.00013881794494355337	-1.4983242151798276e-05	-0.00013922510460617765
4.059864449369175	0.000762872860835479	0.0007647824146828711	0.0007961570121284106	0.000798358115132545	0.0008161425019790393	0.0008185363972041674	0.0008382110353945161	0.0008408332046396587	0.0008872739144421382	0.0008904602276925138	0.05152779467327091	0.051891509836573736	-1.483565208661164e-05	-0.0001386843254974901	-1.4879165726754129e-05	-0.00013909109291038169
4.08432717499025	0.0007625347890507752	0.0007644434965591969	0.000795804206374172	0.0007980043339673866	0.0008157808505653942	0.0008181736850509776	0.0008378396175383937	0.0008404606250320209	0.0008868807881199026	0.0008900656900658348	0.05152782286454533	0.051891538239816494	-1.4732530370355212e-05	-0.00013855017150385396	-1.4775741513303742e-05	-0.00013895654509349376
4.108937300839158	0.0007621970446480926	0.0007641049066351679	0.0007954517425601366	0.000797650895687385	0.000815419549856636	0.0008178113246322118	0.0008374685600854873	0.000840088406957639	0.000886488043836232	0.000889671535857545	0.051527851561491145	0.05189156715253264	-1.4630055052769486e-05	-0.00013841548127002667	-1.4672965594268034e-05	-0.0001388214594577608
4.133695715076422	0.0007618596289296171	0.000763766646216197	0.0007950996220501437	0.0007972978016601429	0.0008150586012540329	0.0008174493173532635	0.0008370978644787495	0.0008397165518640257	0.0008860956831280569	0.0008892777666102338	0.051527880773220715	0.05189159658390351	-1.4528222249551859e-05	-0.00013828025308304515	-1.457083407394033e-05	-0.00013868583428516823
4.15860331121418	0.0007615225432015992	0.0007634287166117715	0.0007947478462123597	0.0007969450532576022	0.0008146980061633458	0.0008170876646240322	0.000836727532165815	0.0008393450612033903	0.0008857037075374323	0.0008888843838716348	0.05152791050901192	0.051891626543276295	-1.4427028097931116e-05	-0.0001381444852114333	-1.4469343078218205e-05	-0.0001385496678390219
4.183660988148428	0.0007611857887743986	0.0007630911191354969	0.0007943964164193266	0.0007965926518560927	0.0008143377659948779	0.0008167263678589735	0.0008363575645990515	0.0008389739364326916	0.0008853121186115956	0.0008884913891946856	0.05152794077830942	0.05189165704016674	-1.4326468756410693e-05	-0.00013800817590362002	-1.4368488754339798e-05	-0.00013841295836244938
4.208869650191461	0.0007608493669625317	0.0007627538551051456	0.0007940453340480138	0.0007962405988363826	0.0008139778821635296	0.0008163654284771538	0.000835987963235618	0.0008386031790136949	0.0008849209179030291	0.00088809878413759	0.05152797159072904	0.05189168808426305	-1.4226540404674998e-05	-0.00013787132338777264	-1.4268267270769325e-05	-0.00013827570407831669
4.2342302071045115	0.0007605132790847182	0.0007624169258427034	0.0007936946004798671	0.00079588889558373	0.0008136183560888499	0.0008160048479023022	0.0008356187295375181	0.000838232790413027	0.0008845301069695224	0.0008877065702638808	0.05152800295606008	0.05189171968542845	-1.4127239243523493e-05	-0.00013773392587221323	-1.4168674817172794e-05	-0.00013813790318972785
4.259743574130585	0.0007601775264639261	0.0007620803326744142	0.000793344217100858	0.0007955375434879305	0.0008132591891950875	0.0008156446275628613	0.0008352498649716552	0.0008378627721022294	0.000884139687374231	0.0008873147491424785	0.05152803488426953	0.05189175185370409	-1.4028561494797837e-05	-0.00013759598154527986	-1.406970760430698e-05	-0.00013799955387949758
4.285410672027485	0.0007598421104274188	0.0007617440769308279	0.0007929941853015347	0.0007951865439433687	0.0008129003829112448	0.0008152847688920417	0.0008348813710098875	0.0008374931255578156	0.0008837496606857401	0.0008869233223477557	0.05152806738550419	0.05189178459931349	-1.3930503401239636e-05	-0.00013745748857507678	-1.397136186387718e-05	-0.00013786065431020678
4.311232427101037	0.0007595070323068023	0.0007614081599468462	0.0007926445064770721	0.0007948358983490692	0.0008125419386711294	0.000814925273327874	0.0008345132491290832	0.000837123852261326	0.0008833600284781255	0.0008865322914595974	0.05152810047009423	0.051891817932664404	-1.3833061226485241e-05	-0.00013731844511008506	-1.3873633848564965e-05	-0.00013772120262486864
4.337209771238533	0.000759172293438069	0.0007610725830617686	0.00079229518202732	0.0007944856081087435	0.0008121838579134052	0.0008145661423132589	0.0008341455008111739	0.0008367549536993807	0.0008829707923310129	0.0008861416580634623	0.051528134148556226	0.05189185186435312	-1.3736231254850642e-05	-0.0001371788492778303	-1.3776519831780118e-05	-0.0001375811969453189
4.363343641942354	0.0007588378951616489	0.0007607373476193417	0.0007919462133568579	0.0007941356746308465	0.0008118261420816498	0.0008142073772960264	0.0008337781275432158	0.0008363864313637412	0.0008825819538296465	0.0008857514237504498	0.05152816843159829	0.05189188640516748	-1.3640009791275956e-05	-0.00013703869918538225	-1.3680016107620735e-05	-0.00013744063537293738
4.389634982363801	0.0007585038388224537	0.0007604024549678054	0.0007915976018750432	0.0007937860993286236	0.0008114687926244047	0.0008138489797289846	0.0008334111308174411	0.0008360182867513624	0.0008821935145649476	0.0008853615901173597	0.05152820333012078	0.051891921566089946	-1.354439316131155e-05	-0.00013689799291982663	-1.3584118990874958e-05	-0.00013729951598936974
4.416084741337141	0.0007581701257699243	0.0007600679064599382	0.000791249348996062	0.0007934368836201616	0.0008111118109952288	0.0008134909510699736	0.0008330445121313155	0.0008356505213644493	0.0008818054761335771	0.0008849721587667552	0.0515282388552215	0.05189195735830205	-1.3449377710925484e-05	-0.00013675672854751575	-1.3488824816762501e-05	-0.00013715783685477878
4.442693873413836	0.0007578367573580793	0.0007597337034531082	0.0007909014561389818	0.0007930880289284437	0.0008107551986527533	0.0008131332927819231	0.0008326782729875961	0.0008352831367105175	0.0008814178401380028	0.0008845831313070301	0.05152827501819974	0.051891993793187687	-1.3354959806494843e-05	-0.00013661490411462363	-1.3394129941004043e-05	-0.00013701559600962088
4.469463338897009	0.000757503734945559	0.0007593998473093157	0.0007905539247277995	0.0007927395366813942	0.0008103989570607328	0.0008127760063328986	0.0008323124148943839	0.0008349161343024426	0.0008810306081865564	0.0008841945093524666	0.05152831183055802	0.05189203088233595	-1.3261135834606239e-05	-0.0001364725176458692	-1.3300030739595708e-05	-0.00013687279147275855
4.49639410387609	0.0007571710598956795	0.0007590663393952474	0.000790206756191499	0.000792391408311939	0.0008100430876881048	0.0008124190931961668	0.0008319469393651885	0.0008345495156585279	0.0008806437818935074	0.0008838062945233085	0.05152834930400758	0.05189206863754666	-1.3167902202008974e-05	-0.00013632956714518252	-1.3206523608732743e-05	-0.0001367294212420711
4.523487140261684	0.0007568387335764748	0.000758733181082319	0.0007898599519640977	0.0007920436452580511	0.0008096875920090395	0.0008120625548502405	0.0008315818479189788	0.000834183282302553	0.0008802573628791189	0.0008834184884458179	0.051528387450471565	0.05189210707083187	-1.3075255335620248e-05	-0.00013618605059653732	-1.3113604964861553e-05	-0.00013658548329562037
4.550743425820648	0.0007565067573607453	0.0007584003737467245	0.0007895135134846996	0.0007916962489628037	0.000809332471502994	0.000811706392778937	0.0008312171420802418	0.0008338174357638347	0.0008798713527697152	0.000883031092752344	0.051528426282088084	0.05189214619442138	-1.2983191682258005e-05	-0.00013604196596186946	-1.302127124435705e-05	-0.00013644097558904167
4.578163944211368	0.0007561751326261113	0.0007580679187694884	0.0007891674421975513	0.0007913492208744269	0.0008089777276547731	0.0008113506084714362	0.0008308528233790449	0.0008334519775772888	0.0008794857531977513	0.0008826441090813906	0.05152846581121536	0.0518921860207665	-1.2891707708686043e-05	-0.00013589731118276993	-1.292951890362673e-05	-0.00013629589605779202
4.605749685019276	0.000755843860755052	0.0007577358175365057	0.0007888217395520868	0.0007910025624463527	0.0008086233619545749	0.0008109952034223283	0.0008304888933510866	0.0008330869092834797	0.0008791005658018691	0.0008822575390776748	0.05152850605043549	0.05189222656254288	-1.2800799901464821e-05	-0.0001357520841794857	-1.283834441891292e-05	-0.0001361502426159289
4.633501643792551	0.0007555129431349636	0.0007574040714386	0.0007884764070029888	0.0007906562751372753	0.0008082693758980558	0.0008106401791316775	0.0008301253535377619	0.0008327222324286895	0.000878715792226973	0.0008818713843922021	0.05152854701255706	0.05189226783265717	-1.2710464766814422e-05	-0.00013560628285050336	-1.2747744286200832e-05	-0.0001360040131557494
4.6614208220780515	0.000755182381158202	0.0007570726818715657	0.0007881314460102358	0.0007903103604111998	0.0008079157709863798	0.0008102855371050722	0.0008297622054862175	0.0008323579485649686	0.0008783314341242907	0.0008814856466823267	0.05152858871062139	0.05189230984424732	-1.2620698830663121e-05	-0.00013545990507407568	-1.2657715021209895e-05	-0.00013585720554890046
4.689508227457455	0.0007548521762221317	0.0007567416502362185	0.0007877868580391553	0.0007899648197374951	0.0008075625487262745	0.0008099312788536822	0.0008293994507494095	0.000831994059250198	0.0008779474931514391	0.0008811003276118196	0.051528631157905326	0.05189235261069069	-1.253149863840626e-05	-0.00013531294870613997	-1.2568253159197726e-05	-0.00013570981764499113
4.717764873583629	0.0007545223297291785	0.0007564109779384464	0.0007874426445604811	0.0007896196545909506	0.0008072097106300918	0.0008095774058943165	0.000829037090886167	0.0008316305660481503	0.0008775639709724962	0.0008807154288509385	0.05152867436792613	0.051892396145605625	-1.2442860754819512e-05	-0.00013516541158076212	-1.2479355254875132e-05	-0.0001355618472717035
4.746191780217212	0.0007541928430868766	0.000756080666389258	0.0007870988070504044	0.0007892748664518282	0.0008068572582158608	0.00080922391974948	0.0008286751274612492	0.0008312674705285481	0.0008771808692580649	0.000880330952076494	0.051528718354444954	0.05189244046285727	-1.2354781764145617e-05	-0.0001350172915117187	-1.239101788243907e-05	-0.0001354132922359863
4.774789973263409	0.0007538637177079145	0.0007557507170048284	0.0007867553469906239	0.0007889304568059124	0.0008065051930073413	0.0008088708219474254	0.0008283135620454023	0.0008309047742671212	0.0008767981896853386	0.0008799468989719138	0.051528763131473206	0.05189248557656217	-1.2267258269796008e-05	-0.00013486858629008225	-1.230323763534713e-05	-0.00013526415032241723
4.803560484809025	0.0007535349550101913	0.0007554211312065552	0.0007864122658684076	0.0007885864271445722	0.0008061535165340885	0.0008085181140222168	0.000827952396215426	0.0008305424788456726	0.000876415933938176	0.0008795632712273191	0.051528808713274234	0.05189253150109083	-1.2180286894328263e-05	-0.00013471929368505386	-1.2216011126255089e-05	-0.0001351144192936471
4.832504353159697	0.0007532065564168604	0.0007550919104211028	0.0007860695651766391	0.0007882427789648077	0.0008058022303315022	0.0008081657975137822	0.0008275916315542278	0.0008301805858521343	0.0008760341037071628	0.0008791800705395858	0.051528855114370574	0.0518925782510753	-1.2093864279446101e-05	-0.00013456941144479595	-1.2129334986996088e-05	-0.00013496409689084388
4.861622622877388	0.0007528785233563817	0.0007547630560804542	0.0007857272464138762	0.0007878995137693085	0.0008054513359408882	0.000807813873967972	0.0008272312696508866	0.0008298190968806293	0.0008756527006896836	0.0008787972986124172	0.05152890234954717	0.05189262584141111	-1.200798708575132e-05	-0.00013441893729446153	-1.2043205868384615e-05	-0.00013481318083252702
4.890916344818065	0.0007525508572625725	0.0007544345696219623	0.0007853853110844057	0.0007875566330665085	0.0008051008349095157	0.0008074623449366187	0.0008268713121007146	0.0008294580135315356	0.0008752717265899928	0.0008784149571564151	0.051528950433856434	0.05189267428726492	-1.1922651992754205e-05	-0.0001342678689376653	-1.1957620440176606e-05	-0.0001346616688151503
4.9203865761696335	0.0007522235595746561	0.0007541064524883988	0.000785043760698296	0.0007872141383706398	0.0008047507287906736	0.0008071112119775926	0.0008265117605053164	0.0008290973374115438	0.0008748911831192813	0.000878033047889146	0.05152899938262344	0.05189272360407603	-1.1837855698771174e-05	-0.00013411620405553992	-1.1872575391001783e-05	-0.000134509558513074
4.950034380490085	0.0007518966317373131	0.0007537787061280057	0.0007847025967714547	0.0007868720312017891	0.0008044010191437304	0.0008067604766548615	0.0008261526164726529	0.0008287370701337225	0.0008745110719957489	0.000877651572535216	0.051529049211450476	0.051892773807564185	-1.17535949207756e-05	-0.00013396394030665282	-1.1788067428205803e-05	-0.00013435684757776012
4.979860827745887	0.0007515700752007328	0.0007534513319945454	0.0007843618208256832	0.0007865303130859528	0.000804051707534193	0.0008064101405385502	0.0008257938816171023	0.000828377213317579	0.0008741313949446756	0.0008772705328263391	0.05152909993622165	0.05189282491373352	-1.1669866394470665e-05	-0.00013381107532836611	-1.1704093277907501e-05	-0.00013420353363946536
5.009866994350591	0.0007512438914206578	0.0007531243315473477	0.000784021434388726	0.0007861889855550874	0.0008037027955337579	0.0008060602052049918	0.0008254355575595171	0.0008280177685891164	0.0008737521536984846	0.0008768899305014042	0.05152915157310981	0.05189287693887758	-1.1586666873980578e-05	-0.00013365760673428317	-1.1620649684714393e-05	-0.00013404961430468765
5.040053963203681	0.0007509180818584465	0.0007527977062513705	0.0007836814389943401	0.000785848050147177	0.0008033542847203843	0.0008057106722368005	0.0008250776459272988	0.0008276587375809087	0.0008733733499968282	0.0008765097673065583	0.05152920413857887	0.05189292989958484	-1.1503993131860984e-05	-0.00013350353211538657	-1.1537733411696657e-05	-0.0001338950871570821
5.070422823729659	0.0007505926479811122	0.0007524714575772403	0.0007833418361823365	0.0007855075084062778	0.0008030061766783385	0.0008053615432229176	0.0008247201483544478	0.0008273001219321514	0.0008729949855866455	0.0008761300449952669	0.05152925764939201	0.05189298381274436	-1.1421841959105908e-05	-0.0001333488490410928	-1.1455341240442646e-05	-0.00013373994975879322
5.100974671917351	0.0007502675912613818	0.0007521455870013097	0.0007830026274986454	0.0007851673618825807	0.0008026584729982628	0.0008050128197586782	0.0008243630664816347	0.0008269419232887317	0.0008726170622222427	0.0008757507653283925	0.051529312122615384	0.05189303869555014	-1.1340210164851108e-05	-0.00013319355505655994	-1.1373469970718877e-05	-0.00013358419964748514
5.131710610359471	0.0007499429131777456	0.0007518200960057091	0.000782663814495371	0.0007848276121324681	0.000802311175277233	0.0008046645034458718	0.0008240064019562621	0.0008265841433032925	0.0008722395816653654	0.0008753719300742685	0.0515293675756236	0.051893094565508356	-1.1259094576483372e-05	-0.00013303764768488047	-1.1292116420596673e-05	-0.00013342783433889505
5.1626317482924104	0.0007496186152145064	0.0007514949860783935	0.0007823253987308445	0.0007844882607185658	0.0008019642851188153	0.0008043165958927965	0.0008236501564325255	0.000826226783635291	0.0008718625456852666	0.0008749935410087679	0.05152942402610666	0.05189315144044135	-1.1178492039439283e-05	-0.00013288112442588762	-1.1211277426264807e-05	-0.00013327085132533445
5.193739201636265	0.0007492946988618357	0.0007511702587132015	0.0007819873817696869	0.0007841493092098072	0.0008016178041331317	0.0008039690987143267	0.0008232943315714823	0.0008258698459510703	0.0008714859560587871	0.000874615599915383	0.051529481492074286	0.051893209338494194	-1.1098399417128896e-05	-0.00013272398275612773	-1.1130949841928889e-05	-0.0001331132480757169
5.225034093035115	0.0007489711656158209	0.0007508459154099008	0.0007816497651828606	0.0007838107591814839	0.0008012717339369158	0.0008036220135319679	0.0008229389290411115	0.0008255133319239178	0.0008711098145704237	0.0008742381085852945	0.05152953999186196	0.05189326827814054	-1.1018813590906243e-05	-0.00013256622012908226	-1.1051130539778409e-05	-0.0001329550220358633
5.256517551897525	0.0007486480169785222	0.0007505219576742449	0.0007813125505477314	0.0007834726122153087	0.000800926076153577	0.000803275341973922	0.0008225839505163824	0.0008251572432341354	0.0008707341230124088	0.0008738610688174508	0.05152959954413729	0.05189332827818824	-1.0939731459880253e-05	-0.00013240783397441835	-1.0971816409834079e-05	-0.00013279617062766924
5.288190714437326	0.0007483252544580218	0.0007501983870180248	0.0007809757394481239	0.0007831348698994704	0.0008005808324132609	0.000802929085675147	0.0008222293976793186	0.0008248015815691021	0.0008703588831847816	0.0008734844824186416	0.05152966016790607	0.051893389357786285	-1.0861149940951179e-05	-0.00013224882169896035	-1.0893004359942629e-05	-0.0001326366912501875
5.320054723714605	0.0007480028795684762	0.0007498752049591183	0.000780639333474378	0.0007827975338286913	0.0008002360043529083	0.0008025832462774167	0.0008218752722190609	0.0008244463486233385	0.0008699840968954644	0.0008731083512035712	0.051529721882518136	0.05189345153642921	-1.0783065968597225e-05	-0.0001320891806852187	-1.081469131558599e-05	-0.00013247658127804596
5.352110729676963	0.0007476808938301732	0.0007495524130215497	0.0007803033342234126	0.0007824606056042904	0.0007998915936163225	0.0008022378254293881	0.0008215215758319393	0.0008240915460985787	0.0008696097659603414	0.000872732676994941	0.05152978470767315	0.051893514833965676	-1.0705476494914448e-05	-0.0001319289082927222	-1.0736874219919451e-05	-0.00013231583806275204
5.384359889201005	0.000747359298769577	0.000749230012735533	0.000779967743298775	0.000782124086834233	0.0007995476018542224	0.0008018928247866545	0.0008211683102215297	0.000823737175703827	0.0008692358922033281	0.000872357461623517	0.05152984866342786	0.05189357927060298	-1.062837848941553e-05	-0.0001317680018566858	-1.0659550033553095e-05	-0.00013215445893144384
5.41680336613411	0.0007470380959193914	0.0007489080056375373	0.0007796325623107106	0.0007817879791332013	0.0007992040307243163	0.0008015482460118201	0.0008208154770987328	0.0008233832391554368	0.0008688624774564588	0.0008719827069282191	0.05152991377020239	0.05189364486691433	-1.0551768938970793e-05	-0.0001316064586879273	-1.0582715734518827e-05	-0.00013199244118700104
5.44944233133642	0.0007467172868186044	0.000748586393270329	0.0007792977928762131	0.0007814522841226432	0.0007988608818913547	0.0008012040907745519	0.0008204630781818299	0.0008230297381771677	0.0008684895235599541	0.0008716084147561876	0.05152998004878565	0.05189371164384605	-1.0475644847803e-05	-0.00013144427607411635	-1.0506368318256507e-05	-0.00013182978210887764
5.482277962723094	0.0007463968730125471	0.0007482651771830337	0.0007789634366190881	0.0007811170034308386	0.0007985181570271991	0.0008008603607516497	0.0008201111151965574	0.0008226766745002589	0.0008681170323623048	0.0008712345869628691	0.05153004752034419	0.051893779622722604	-1.0400003237305208e-05	-0.0001312814512781646	-1.0430504797390161e-05	-0.00013166647895143657
5.515311445306831	0.0007460768560529447	0.0007479443589311844	0.0007786294951700114	0.0007807821386929547	0.000798175857810882	0.000800517057627107	0.0008197595898761707	0.0008223240498634942	0.0008677450057203481	0.0008708612254120911	0.051530116206426946	0.05189384882525557	-1.0324841145971375e-05	-0.0001311179815385588	-1.0355122201743602e-05	-0.00013150252894508774
5.548543971240616	0.0007457572374979729	0.0007476239400767803	0.0007782959701665899	0.0007804476915511096	0.0007978339859286745	0.0008001741830921754	0.0008194085039615153	0.0008219718660132733	0.0008673734454993476	0.0008704883319761449	0.05153018612897349	0.0518939192735493	-1.0250155629359936e-05	-0.00013095386406961063	-1.0280217578236342e-05	-0.00013133792929581611
5.581976739860765	0.0007454380189123086	0.0007473039221883363	0.0007779628632534195	0.0007801136636544291	0.0007974925430741447	0.0007998317388454276	0.0008190578592010919	0.0008216201247036766	0.0008670023535730711	0.000870115908535861	0.05153025731032034	0.05189399099010867	-1.017594376000186e-05	-0.0001307890960614566	-1.020578799079512e-05	-0.000131172677185043
5.615610957730194	0.0007451192018671867	0.0007469843068409402	0.000777630176082146	0.0007797800566591085	0.0007971515309482257	0.0007994897265928225	0.0008187076573511264	0.0008212688276965363	0.0008666317318238712	0.0008697439569806926	0.051530329773208934	0.05189406399784535	-1.0102202627194218e-05	-0.00013062367467819858	-1.0131830520180435e-05	-0.00013100676976848802
5.649447838681973	0.000744800787940457	0.0007466650956163102	0.0007772979103115309	0.0007794468722284773	0.0007968109512592828	0.0007991481480477741	0.0008183579001756441	0.0008209179767615101	0.000866261582142771	0.0008693724792087996	0.05153040354079198	0.0518941383200873	-1.0028929337106002e-05	-0.00013045759706045712	-1.0058342264057663e-05	-0.00013084020417797326
5.6834886038631165	0.0007444827787166313	0.0007463462901028418	0.0007769660676075018	0.0007791141120330518	0.0007964708057231695	0.0007988070049312074	0.0008180085894465288	0.0008205675736761408	0.0008658919064295332	0.00086900147712712	0.05153047863664221	0.051894213980583366	-9.956121012595978e-06	-0.00013029086032384507	-9.98532033684961e-06	-0.00013067297752045182
5.717734481778674	0.0007441651757869467	0.0007460278918956707	0.0007766346496432234	0.0007787817777506044	0.0007961310960633022	0.0007984662989716323	0.0008176597269436031	0.0008202176202259368	0.000865522706592755	0.0008686309526514636	0.05153055508475908	0.051894291003513726	-9.883774793032277e-06	-0.00013012346155755194	-9.912761869533548e-06	-0.00013050508687639795
5.75218670833605	0.0007438479807494176	0.0007457099025967257	0.0007763036580991564	0.0007784498710662228	0.0007957918240107224	0.0007981260319052078	0.0008173113144546948	0.0008198681182044395	0.0008651539845499441	0.000868260907706589	0.051530632909575956	0.05189436941349616	-9.811887834394739e-06	-0.0001299553978267587	-9.84066400972275e-06	-0.00013033652930191653
5.786846526889619	0.0007435311952088896	0.0007453923238147823	0.0007759730946631161	0.0007781183936723703	0.0007954529913041607	0.0007977862054758051	0.0008169633537757066	0.0008195190694132915	0.0008647857422276	0.0008678913442262862	0.05153071213596945	0.05189444923559391	-9.740457309122263e-06	-0.00012978666617152745	-9.769023921572806e-06	-0.0001301673018283267
5.821715188285586	0.0007432148207770946	0.0007450751571655179	0.000775642961030335	0.0007777873472689473	0.0007951145996901032	0.0007974468214350735	0.0008166158467106867	0.0008191704756623094	0.0008644179815612984	0.0008675222641534599	0.05153079278926711	0.05189453049532462	-9.669480405951475e-06	-0.0001296172636056081	-9.697838785566529e-06	-0.00012999740146030225
5.856793950907131	0.0007428988590727119	0.000744758404271573	0.0007753132589035303	0.0007774567335633589	0.0007947766509228627	0.0007971078815425139	0.0008162687950719058	0.0008188223387695594	0.0008640507044957794	0.0008671536694402188	0.05153087489525464	0.05189461321866788	-9.598954329875092e-06	-0.0001294471871171321	-9.627105798482721e-06	-0.00012982682517664879
5.892084080719833	0.0007425833117214193	0.0007444420667626034	0.0007749839899929618	0.000777126554270574	0.0007944391467646416	0.0007967693875655402	0.0008159222006799239	0.0008184746605614269	0.0008636839129850278	0.000866785562047957	0.05153095848018475	0.05189469743207427	-9.528876302147132e-06	-0.00012927643366916763	-9.55682217342567e-06	-0.00012965556993149718
5.927586851317345	0.0007422681803559492	0.000744126146275334	0.0007746551560164943	0.0007767968111131863	0.0007941020889855988	0.0007964313412795464	0.0008155760653636632	0.0008181274428726862	0.0008633176089923571	0.0008664179439474369	0.0515310435707858	0.05189478316247335	-9.459243560111172e-06	-0.00012910500019888693	-9.486985139627382e-06	-0.00012948363265261054
5.963303543967366	0.0007419534666161474	0.0007438106444536207	0.0007743267586996636	0.0007764675058214822	0.000793765479363919	0.0007960937444679775	0.0008152303909604835	0.0008177806875465784	0.0008629517944904983	0.00086605081711888	0.0515311301942708	0.051894870437281776	-9.390053357087591e-06	-0.0001289328836166781	-9.41759194235392e-06	-0.00012931101024110658
5.999235447657878	0.0007416391721490295	0.0007434955629485046	0.0007739987997757398	0.0007761386401335025	0.000793429319685882	0.0007957565989223971	0.0008148851793162548	0.0008174343964348844	0.000862586471461686	0.0008656841835520526	0.051531218378345095	0.0518949592844144	-9.321302962363165e-06	-0.00012876008080722756	-9.348639842867226e-06	-0.0001291376995721516
6.035383859143656	0.000741325298608837	0.0007431809034182692	0.0007736712809857893	0.0007758102157951065	0.0007930936117459288	0.0007954199064425557	0.0008145404322854303	0.0008170885713979967	0.0008622216418977447	0.0008653180452463522	0.051531308151216884	0.05189504973229038	-9.25298966109045e-06	-0.00012858658862879846	-9.280126118354007e-06	-0.00012896369749457182
6.071750082993084	0.0007410118476570954	0.0007428666675284984	0.0007733442040787418	0.0007754822345600373	0.0007927583573467324	0.0007950836688364599	0.0008141961517311218	0.0008167432143049967	0.0008618573078001767	0.0008649524042108971	0.051531399541603844	0.051895141809844364	-9.185110754234005e-06	-0.00012841240391389674	-9.212048061847666e-06	-0.00012878900083113098
6.108335431635222	0.0007406988209626666	0.0007425528569521298	0.0007730175708114486	0.0007751546981899816	0.0007924235582992616	0.0007947478879204386	0.0008138523395251701	0.000816398327033724	0.000861493471180246	0.0008645872624646097	0.05153149257874547	0.051895235546534954	-9.11766355839519e-06	-0.0001282375234675226	-9.144402982075653e-06	-0.00012861360637714259
6.145141225407182	0.0007403862202018166	0.0007422394733695209	0.0007726913829487578	0.0007748276084546447	0.0007920892164228612	0.0007944125655192205	0.0008135089975482295	0.0008160539114708623	0.0008611301340590781	0.0008642226220363164	0.05153158729241042	0.051895330972354985	-9.05064540579828e-06	-0.00012806194406800309	-9.077188203435171e-06	-0.00012843751090133027
6.182168792601758	0.0007400740470582624	0.000741926518468497	0.0007723656422635684	0.0007745009671318043	0.0007917553335453103	0.0007940777034659953	0.0008131661276898324	0.0008157099695120035	0.0008607672984677363	0.000863858484964826	0.051531683712906826	0.05189542811784019	-8.984053644293943e-06	-0.0001278856624681024	-9.01040106598798e-06	-0.0001282607111464662
6.2194194695153895	0.0007397623032232348	0.000741613993944415	0.0007720403505369014	0.000774174776007382	0.000791421911502898	0.0007937433036024877	0.0008128237318484708	0.0008153665030617298	0.0008604049664473189	0.000863494853299026	0.051531781871091246	0.05189552701407976	-8.91788563704872e-06	-0.00012770867539177444	-8.944038925163753e-06	-0.00012808320382665106
6.256894600496366	0.0007394509903955398	0.0007413019015002237	0.0007717155095579676	0.0007738490368755125	0.0007910889521404972	0.0007934093677790336	0.0008124818119316765	0.0008150235140336947	0.0008600431400490536	0.0008631317290979776	0.05153188179838062	0.05189562769272653	-8.852138762685535e-06	-0.00012753097953677184	-8.878099151878038e-06	-0.00012790498562942343
6.294595537993358	0.0007391401102816102	0.0007409902428465151	0.000771391121124227	0.0007735237515386009	0.0007907564573116288	0.0007930758978546414	0.0008121403698560893	0.00081468100435069	0.0008596818213343794	0.0008627691144309984	0.05153198352676035	0.0518957301860062	-8.786810415124108e-06	-0.00012735257157370228	-8.812579132410833e-06	-0.0001277260532154545
6.332523642604218	0.0007388296645955694	0.0007406790197015899	0.0007710671870414615	0.0007731989218073972	0.0007904244288785381	0.000792742895697072	0.0008117994075475419	0.0008143389759447323	0.0008593210123750469	0.0008624070113777631	0.05153208708879571	0.0518958345267288	-8.721898003459516e-06	-0.00012717344814500153	-8.747476268246984e-06	-0.00012754640321693822
6.370680283125076	0.0007385196550592883	0.0007403682337915135	0.0007707437091238383	0.0007728745495010596	0.0007900928687122654	0.0007924103631829067	0.0008114589269411347	0.0008139974307571382	0.000858960715253208	0.000862045422028394	0.05153219251764187	0.051895940748299514	-8.657398951943118e-06	-0.00012699360586601594	-8.682787976077924e-06	-0.00012736603223892362
6.40906683659976	0.0007382100834024446	0.0007400578868501753	0.0007704206891939778	0.0007725506364472221	0.0007897617786927176	0.0007920783021976213	0.0008111189299813144	0.0008136563707386021	0.0008586009320615095	0.0008616843484835546	0.051532299847055	0.05189604888472789	-8.593310699883672e-06	-0.00012681304132422522	-8.618511687685446e-06	-0.00012718493685839882
6.447684688369473	0.0007379009513625817	0.0007397479806193484	0.0007700981290830203	0.0007722271844820622	0.000789431160708741	0.0007917467146356584	0.000810779418621953	0.0008133157978492764	0.0008582416649031879	0.0008613237928545445	0.05153240911140322	0.051896158970640184	-8.52963070157968e-06	-0.00012663175107924252	-8.554644849900067e-06	-0.0001270031136247074
6.486535232122802	0.0007375922606851684	0.0007394385168487485	0.0007697760306306941	0.0007719041954503683	0.0007891010166581944	0.0007914156024004992	0.000810440394826427	0.0008129757140588512	0.0008578829158921632	0.0008609637572633951	0.0515325203456772	0.051896271041291034	-8.466356426208368e-06	-0.00012644973166262008	-8.49118492447093e-06	-0.0001268205590587712
6.525619869945995	0.0007372840131236586	0.0007391294972960948	0.0007694543956853834	0.0007715816712056083	0.0007887713484480227	0.00079108496740474	0.0008101018605676973	0.0008126361213466332	0.0008575246871531358	0.000860604243842966	0.05153263358550159	0.05189638513257248	-8.40348535775283e-06	-0.00012626697957723865	-8.428129387989466e-06	-0.00012663726965275734
6.564940012373588	0.0007369762104395537	0.0007388209237271714	0.0007691332261041988	0.00077125961361	0.0007884421579943327	0.0007907548115701661	0.0008097638178283928	0.0008122970217016305	0.0008571669808216858	0.0008602452547370439	0.05153274886714778	0.051896501281028455	-8.341014994956916e-06	-0.00012608349129794583	-8.365475731861652e-06	-0.00012645324187085527
6.604497078439295	0.0007366688544024579	0.0007385127979158835	0.0007688125237530417	0.0007709380245345763	0.000788113447222463	0.000790425136827823	0.0008094262686008849	0.000811958417122628	0.0008568097990443633	0.0008598867921004364	0.051532866227543356	0.05189661952386404	-8.278942851245447e-06	-0.00012589926327119527	-8.303221462193505e-06	-0.00012626847214858294
6.644292495727218	0.0007363619467901429	0.0007382051216443222	0.0007684922905066774	0.0007706169058592572	0.000787785218067063	0.000790095945118096	0.0008090892148873746	0.000811620309618274	0.0008564531439787928	0.0008595288580990736	0.05153298570428533	0.051896739898960056	-8.217266454595834e-06	-0.00012571429191429728	-8.241364099723439e-06	-0.00012608295689245375
6.684327700423376	0.0007360554893886064	0.0007378978967028221	0.0007681725282488012	0.0007702962594729176	0.0007874574724721656	0.0007897672383907809	0.0008087526586999717	0.000811282701207159	0.0008560970177937686	0.0008591714549101058	0.05153310733565347	0.051896862444882945	-8.155983347505127e-06	-0.00012552857361583514	-8.179901179730317e-06	-0.0001258966924800875
6.724604137367524	0.0007357494839921344	0.0007375911248900255	0.000767853238872112	0.0007699760872734603	0.0007871302123912647	0.0007894390186051647	0.0008084166020607788	0.0008109455939179023	0.0008557414226693563	0.0008588145847220056	0.051533231160619836	0.05189698720089833	-8.095091086924092e-06	-0.00012534210473558183	-8.118830251977946e-06	-0.00012570967525993293
6.76512326010531	0.0007354439324033604	0.0007372848080129398	0.0007675344242783776	0.0007696563911678811	0.0007868034397873877	0.0007891112877300971	0.0008080810470019719	0.0008106089897892303	0.0008553863607969902	0.0008584582497346649	0.05153335721886386	0.051897114206984084	-8.034587244135777e-06	-0.0001251548816037784	-8.058148880624866e-06	-0.00012552190155118437
6.805886530940724	0.0007351388364333288	0.0007369789478870023	0.0007672160863785097	0.0007693371730723451	0.0007864771566331771	0.0007887840477440711	0.0008077459955658876	0.0008102728908700658	0.0008550318343795784	0.000858102452159501	0.05153348555078438	0.05189724350384258	-7.974469404700008e-06	-0.00012496690052116177	-7.997854644144556e-06	-0.00012533336764328218
6.846895420988873	0.000734834197901556	0.0007366735463361409	0.0007668982270926327	0.0007690184349122545	0.0007861513649109633	0.0007884573006352982	0.0008074114498051045	0.0008099372992196093	0.0008546778456316025	0.0008577471942195577	0.05153361619751199	0.05189737513291394	-7.914735168382259e-06	-0.00012477815775904788	-7.93794513524737e-06	-0.00012514406979616255
6.888151410229076	0.0007345300186360915	0.0007363686051928358	0.0007665808483501548	0.0007687001786223206	0.0007858260666128447	0.0007881310484017872	0.0008070774117825293	0.0008096022169074246	0.0008543243967792199	0.0008573924781496069	0.0515337492009235	0.05189750913638956	-7.855382149120696e-06	-0.0001245886495596371	-7.878417960864928e-06	-0.00012495400424047953
6.92965598755826	0.000734226300473578	0.0007360641262981785	0.000766263952089837	0.000768382406146633	0.0007855012637407601	0.0007878052930514177	0.0008067438835714782	0.0008092676460135222	0.0008539714900603661	0.0008570383061962515	0.05153388460365465	0.05189764555722622	-7.796407974850969e-06	-0.0001243983721343489	-7.819270741969697e-06	-0.00012476316717616176
6.971410650844719	0.0007339230452593199	0.0007357601115019419	0.000765947540259872	0.000768065119438738	0.0007851769583065762	0.0007874800366020272	0.0008064108672557702	0.0008089335886284507	0.0008536191277248644	0.0008566846806180371	0.051534022449114016	0.05189778443915855	-7.737810287464578e-06	-0.00012420732166426585	-7.760501113533366e-06	-0.00012457155477260673
7.01341690698215	0.0007336202548473404	0.0007354565626626368	0.0007656316148179506	0.0007677483204617063	0.0007848531523321594	0.0007871552810814834	0.0008060783649298077	0.0008086000468533803	0.0008532673120345273	0.0008563316036855518	0.05153416278149774	0.051897925826715194	-7.679586742831424e-06	-0.00012401549430127168	-7.702106724532046e-06	-0.0001243791631699298
7.055676271944047	0.0007333179311004449	0.0007351534816475752	0.0007653161777313348	0.0007674320111882055	0.0007845298478494554	0.0007868310285277648	0.0008057463786986639	0.0008082670228001886	0.000852916045263261	0.0008559790776815346	0.05153430564580291	0.05189806976523189	-7.62173501060899e-06	-0.00012382288616624715	-7.644085237778e-06	-0.00012418598847702134
7.098190270838397	0.000733016075890286	0.0007348508703329357	0.0007650012309769334	0.0007671161936005759	0.0007842070469005718	0.0007865072809890422	0.0008054149106781726	0.0008079345185915508	0.0008525653296971768	0.0008556271049009825	0.05153445108784283	0.05189821630086557	-7.56425277420765e-06	-0.00012362949334948636	-7.586434329883221e-06	-0.00012399202677229604
7.1409604379627405	0.0007327146910974247	0.0007345487306038251	0.0007646867765413726	0.0007668008696909016	0.0007838847515378554	0.0007861840405237575	0.0008050839629950136	0.0008076025363610275	0.0008522151676346946	0.0008552756876512596	0.051534599154261194	0.05189836548061146	-7.507137730710864e-06	-0.00012343531191028045	-7.5291516911657475e-06	-0.00012379727410297137
7.183988316859528	0.0007324137786113965	0.0007342470643543437	0.0007643728164210737	0.0007664860414610877	0.0007835629638239762	0.0007858613092007069	0.0008047535377868055	0.0008072710782531544	0.0008518655613866563	0.0008549248282522078	0.05153474989254744	0.05189851735231602	-7.450387590816204e-06	-0.0001232403378770286	-7.472235025599364e-06	-0.00012360172648537282
7.227275460371831	0.0007321133403307719	0.000733945873487647	0.0007640593526223222	0.0007661717109229314	0.0007832416858320043	0.000785539089099119	0.0008044236372021902	0.0008069401464235308	0.0008515165132764312	0.0008545745290362546	0.051534903351052805	0.0518986719646936	-7.394000078772903e-06	-0.00012304456724734902	-7.415682050754616e-06	-0.00012340537990479516
7.270823430699384	0.0007318133781632221	0.0007336451599160104	0.0007637463871613455	0.0007658578800981973	0.0007829209196454945	0.0007852173823087384	0.000804094263400925	0.0008066097430389098	0.0008511680256400284	0.0008542247923485247	0.051535059579004464	0.051898829367342414	-7.337972932248277e-06	-0.00012284799598677454	-7.359490497644422e-06	-0.0001232082303143367
7.31463379945495	0.0007315138940255843	0.0007333449255608964	0.0007634339220643891	0.0007655445510186964	0.0007826006673585685	0.0007848961909299105	0.0008037654185539759	0.0008062798702772921	0.0008508201008262103	0.0008538756205469555	0.051535218626523153	0.051898989610758894	-7.282303902312118e-06	-0.00012265062002952964	-7.303658110727543e-06	-0.00012301027363570416
7.358708147721062	0.0007312148898439252	0.0007330451723530156	0.0007631219593677898	0.000765231725726357	0.0007822809310759965	0.0007845755170736609	0.000803437104843605	0.0008059505303280151	0.0008504727411966033	0.0008535270160024076	0.05153538054463796	0.05189915274635706	-7.226990753384649e-06	-0.00012245243527878036	-7.248182647873885e-06	-0.00012281150575962907
7.403048066107065	0.0007309163675536018	0.0007327459022323896	0.0007628105011180485	0.0007649194062732998	0.0007819617129132772	0.0007842553628617762	0.0008031093244634606	0.0008056217253918415	0.0008501259491258067	0.0008531789810987744	0.05153554538530389	0.051899318826482056	-7.172031263085604e-06	-0.00012225343760485785	-7.19306188017195e-06	-0.00012261192254384157
7.447655154806527	0.0007306183290993339	0.0007324471171484235	0.0007624995493719139	0.0007646075947219206	0.0007816430149967292	0.0007839357304268968	0.0008027820796186773	0.000805293457681061	0.0008497797270015174	0.0008528315182331078	0.051535713201418344	0.05189948790442893	-7.117423222203004e-06	-0.00012205362284598009	-7.138293591901074e-06	-0.00012241151981348675
7.49253102365499	0.0007303207764352638	0.0007321488190599642	0.0007621891061964532	0.0007642962931449618	0.0007813248394635675	0.0007836166219125936	0.0008024553725259616	0.0008049657294195766	0.0008494340772246366	0.0008524846298157252	0.051535884046837475	0.05189966003445908	-7.063164434634173e-06	-0.00012185298680839063	-7.083875580527962e-06	-0.0001222102933621516
7.537677292188054	0.0007300237115250238	0.00073185100993537	0.0007618791736691313	0.000763985503625591	0.0007810071884619933	0.0007832980394734557	0.0008021292054136897	0.0008046385428430017	0.0008490890022093904	0.000852138318270331	0.051536057976394815	0.05189983527181839	-7.009252717325026e-06	-0.0001216515252659145	-7.029805656580054e-06	-0.00012200823895067159
7.583095589699846	0.0007297271363417993	0.000731553691752572	0.0007615697538778858	0.0007636752282574772	0.0007806900641512744	0.0007829799852751742	0.0008018035805219995	0.0008043119001987522	0.0008487445043834438	0.0008517925860341315	0.05153623504591907	0.05190001367275495	-6.95568590014517e-06	-0.00012144923395934759	-6.976081643550111e-06	-0.00012180535230660317
7.628787555301809	0.0007294310528683992	0.0007312568664991463	0.0007612608489212092	0.0007633654691448728	0.000780373468701836	0.0007826624614946316	0.0008014785001028884	0.000803985803746147	0.0008484005861880245	0.0008514474355579587	0.05153641531225027	0.05190019529453672	-6.902461825870551e-06	-0.00012124610859651219	-6.922701377866727e-06	-0.00012160162912455696
7.674754837981857	0.000729135463097317	0.0007309605361723738	0.000760952460908222	0.0007630562284026864	0.0007800574042953422	0.0007823454703199844	0.0008011539664203055	0.0008036602557564981	0.000848057250078036	0.0008511028693063846	0.05153659883326043	0.051900380195470885	-6.849578350067234e-06	-0.0001210421448520349	-6.8696627088075946e-06	-0.00012139706506594794
7.720999096663877	0.0007288403690308022	0.0007306647027793122	0.0007606445919587564	0.0007627475081565675	0.0007797418731247882	0.0007820290139507536	0.0008008299817502534	0.0008033352585132137	0.0008477144985221851	0.0008507588897578493	0.051536785667871704	0.05190056843492269	-6.797033341072317e-06	-0.00012083733836745769	-6.816963498450929e-06	-0.00012119165575902313
7.767522000267617	0.0007285457726809213	0.0007303693683368575	0.0007603372442034296	0.0007624393105429798	0.0007794268773945804	0.0007817130945979079	0.0008005065483808782	0.0008030108143118888	0.0008473723340030955	0.0008504154994047754	0.05153697587607452	0.05190076007333335	-6.7448246798759715e-06	-0.00012063168475037744	-6.7646016215471005e-06	-0.00012098539679758491
7.814325227768903	0.0007282516760696322	0.0007300745348718176	0.0007600304197837311	0.0007621316377092882	0.0007791124193206334	0.0007813977144839594	0.0008001836686125763	0.000802686925460412	0.0008470307590174402	0.0008500727007537013	0.05153716951894808	0.05190095517224129	-6.692950260088482e-06	-0.0001204251795750566	-6.712574965520371e-06	-0.00012077828374223998
7.861410468260233	0.0007279580812288408	0.0007297802044209704	0.0007597241208520923	0.0007618244918138286	0.0007787985011304473	0.0007810828758430414	0.0007998613447580818	0.0008023635942790535	0.0008466897760760539	0.0008497304963253927	0.05153736665867907	0.051901153794301394	-6.641407987863918e-06	-0.00012021781838156276	-6.66088143037695e-06	-0.00012057031211948344
7.908779421011744	0.0007276649902004797	0.0007294863790311409	0.0007594183495719768	0.0007615178750260001	0.0007784851250632081	0.0007807685809210089	0.0007995395791425768	0.0008020408231005769	0.0008463493877040685	0.0008493888886549825	0.051537567358583	0.05190135600330538	-6.590195781770031e-06	-0.00012000959667510247	-6.609518928571423e-06	-0.00012036147742064407
7.956433795532517	0.0007273724050365684	0.0007291930607592627	0.0007591131081179557	0.0007612117895263377	0.0007781722933698698	0.0007804548319755212	0.0007992183741037857	0.0008017186142703305	0.0008460095964410334	0.0008490478802920872	0.051537771683124796	0.05190156186420198	-6.539311572855908e-06	-0.00011980050992793645	-6.558485385067467e-06	-0.00012015177510393826
8.004375311632296	0.000727080327799281	0.0007289002516724455	0.0007588083986757875	0.0007609062375065945	0.0007778600083132443	0.0007801416312761324	0.000798897731992073	0.0008013969701463504	0.0008456704048410409	0.0008487074738009368	0.0515379796979375	0.05190177144311914	-6.4887533044368645e-06	-0.00011959055357618764	-6.507778737131417e-06	-0.00011994120059130586
8.052605699483543	0.0007267887605610212	0.0007286079538480504	0.0007585042234425069	0.0007606012211698307	0.0007775482721680994	0.0007798289811043898	0.0007985776551705548	0.000801075893099468	0.000845331815472863	0.0008483676717605108	0.051538191469846596	0.051901984807383436	-6.438518932084039e-06	-0.00011937972302158983	-6.457396934334003e-06	-0.00011972974927032531
8.101126699683881	0.000726497705404482	0.0007283161693737488	0.0007582005846264984	0.0007602967427304854	0.0007772370872212413	0.0007795168837539152	0.0007982581460151899	0.0008007553855134045	0.0008449938309200711	0.0008480284767646582	0.05153840706688911	0.05190220202554511	-6.388606423640003e-06	-0.00011916801363165419	-6.407337938546878e-06	-0.00011951741649424141
8.149940063318896	0.0007262071644227177	0.0007280249003475958	0.000757897484447582	0.0007599928044144657	0.0007769264557716093	0.0007792053415305023	0.0007979392069148877	0.0008004354497848774	0.0008446564537811699	0.0008476898914222338	0.05153862655833751	0.05190242316739624	-6.339013758981105e-06	-0.00011895542073711574	-6.357599723703228e-06	-0.00011930419757932853
8.199047552025359	0.0007259171397192173	0.0007277341488781026	0.0007575949251371013	0.0007596894084592315	0.0007766163801303742	0.0007788943567522131	0.0007976208402716159	0.0008001160883237096	0.0008443196866697358	0.0008473519183572352	0.0515388500147207	0.05190264830399697	-6.289738930083388e-06	-0.00011874193963393176	-6.3081802758827715e-06	-0.00011909008780697228
8.248450938054788	0.0007256276334079645	0.0007274439170842972	0.0007572929089379973	0.0007593865571138725	0.0007763068626210208	0.0007785839317494623	0.0007973030485004966	0.0007997973035529254	0.0008439835322145387	0.0008470145602089278	0.05153907750784826	0.051902877507696246	-6.240779940928053e-06	-0.00011852756558253241	-6.259077593197271e-06	-0.00011887508242289235
8.298152004337403	0.0007253386476135151	0.0007271542070958016	0.0007569914381049007	0.0007590842526391989	0.0007759979055794508	0.00077827406886512	0.0007969858340299185	0.000799479097908864	0.0008436479930596857	0.0008466778196319875	0.05153930911083237	0.05190311085215643	-6.192134807375682e-06	-0.00011831229380629416	-6.210289685672568e-06	-0.00011865917663561598
8.348152544546481	0.0007250501844710631	0.0007268650210528986	0.0007566905149042134	0.0007587824973078238	0.0007756895113540734	0.0007779647704546026	0.0007966691993016414	0.0007991614738412836	0.0008433130718647539	0.0008463416992966349	0.051539544898112265	0.05190334841237667	-6.143801557195738e-06	-0.00011809611949348264	-6.1618145752798115e-06	-0.00011844236561850408
8.398454363163072	0.0007247622461265085	0.0007265763611065989	0.0007563901416141901	0.0007584812934042451	0.0007753816823058978	0.0007776560388859654	0.0007963531467708994	0.0007988444338134652	0.0008429787713049233	0.00084600620188877	0.05153978494547853	0.0519035902647172	-6.095778229946863e-06	-0.00011787903779572617	-6.113650295822698e-06	-0.00011822464450828019
8.449059275541144	0.00072447483473653	0.0007262882294187139	0.0007560903205250277	0.0007581806432249342	0.000775074420808632	0.0007773478765400017	0.0007960376789065128	0.0007985279803023247	0.0008426450940711198	0.0008456713301101135	0.051540029330097346	0.05190383648692494	-6.048062876886674e-06	-0.00011766104382746057	-6.065794892828186e-06	-0.00011800600840408682
8.49996910797308	0.0007241879524686546	0.0007260006281619262	0.0007557910539389491	0.0007578805490784218	0.0007747677292487779	0.0007770402858103387	0.0007957227981909944	0.0007982121157985205	0.0008423120428701526	0.0008453370866783482	0.05154027813053532	0.051904087158156545	-6.0006535609231915e-06	-0.00011744213266581816	-6.0182464235083305e-06	-0.00011778645236781848
8.551185697755594	0.0007239016015013306	0.000725713559519862	0.000755492344170293	0.0007575810132853861	0.000774461610025731	0.0007767332691035372	0.000795408507120663	0.0007978968428065671	0.0008419796204248585	0.0008450034743272622	0.05154053142678535	0.05190434235900736	-5.953548356588817e-06	-0.00011722229935126616	-5.971002956727325e-06	-0.00011756597142442704
8.602710893256043	0.0007236157840239928	0.0007254270256871569	0.0007551941935455947	0.0007572820381787351	0.0007741560655518719	0.0007764268288391841	0.0007950948082057472	0.0007975821638449392	0.0008416478294742379	0.0008446704958068865	0.05154078930029252	0.05190460217153463	-5.90674534994666e-06	-0.0001170015388870238	-5.924062572933847e-06	-0.00011734456056169962
8.654546553979111	0.000723330502237138	0.0007251410288695302	0.000754896604403678	0.0007569836261036972	0.0007738510982526692	0.0007761209674499935	0.0007947817039705013	0.0007972680814461871	0.0008413166727736037	0.0008443381538836436	0.05154105183398022	0.05190486667928533	-5.860242638524617e-06	-0.00011677984623817417	-5.877423364056104e-06	-0.00011712221472906514
8.706694550633951	0.0007230457583523934	0.0007248555712838559	0.0007545995790957398	0.0007566857794179085	0.0007735467105667755	0.0007758156873819063	0.0007944691969533142	0.0007969545981570485	0.0008409861530947224	0.0008440064513404915	0.05154131911227713	0.051905135967323074	-5.81403833126333e-06	-0.0001165572163323858	-5.831083433472349e-06	-0.00011689892883828823
8.759156765201672	0.0007227615545925887	0.0007245706551582319	0.0007543031199854386	0.000756388500491499	0.0007732429049461269	0.0007755109910941867	0.0007941572897068229	0.0007966417165385605	0.0008406562732259609	0.0008436753909770704	0.05154159122114542	0.05190541012225667	-5.768130548389552e-06	-0.00011633364405785884	-5.785040895888577e-06	-0.00011667469776180384
8.811935091003267	0.0007224778931918328	0.000724286282732059	0.0007540072294489898	0.0007560917917071892	0.0007729396838560491	0.0007752068810595314	0.0007938459847980319	0.0007963294391661795	0.0008403270359724412	0.0008433449756098575	0.05154186824810725	0.05190568923226599	-5.722517421444771e-06	-0.00011610912426526787	-5.7392938773428645e-06	-0.00011644951633399403
8.865031432767935	0.0007221947763955757	0.0007240024562561023	0.0007537119098752432	0.0007557956554603686	0.0007726370497753474	0.0007749033597641585	0.0007935352848084169	0.0007960177686298872	0.000839998444156178	0.0008430152080723071	0.05154215028227394	0.0519059733871333	-5.6771970932149515e-06	-0.00011588365176709581	-5.693840515165471e-06	-0.00011622337935132676
8.918447706701835	0.0007219122064606881	0.0007237191779925704	0.0007534171636657808	0.0007555000941591921	0.000772335005196416	0.0007746004297079168	0.0007932251923340484	0.0007957067075343119	0.0008396705006162367	0.0008426860912150089	0.05154243741437535	0.05190626267826979	-5.632167717557063e-06	-0.00011565722133544121	-5.648678957788887e-06	-0.00011599628156966357
8.972185840557227	0.0007216301856555334	0.0007234364502151872	0.0007531229932350066	0.000755205110224671	0.0007720335526253391	0.0007742980934043882	0.0007929157099857065	0.000795396258498847	0.000839343208208886	0.0008423576279058406	0.05154272973678766	0.05190655719874749	-5.587427459468469e-06	-0.00011542982770396115	-5.603807364806812e-06	-0.00011576821770609147
9.02624777370205	0.0007213487162600361	0.0007231542752092622	0.000752829401010233	0.00075491070609076	0.0007717326945819905	0.0007739963533809874	0.0007926068403889963	0.0007950864241577641	0.0008390165698077474	0.00084202982103012	0.051543027343565806	0.05190685704332803	-5.542974494956825e-06	-0.0001152014655668443	-5.559223906858798e-06	-0.000115539182438118
9.080635457189915	0.0007210678005657585	0.0007228726552717654	0.0007525363894317762	0.0007546168842044516	0.0007714324336001402	0.0007736952121790692	0.000792298586184468	0.000794777207160335	0.000838690588303953	0.0008417026734907632	0.05154333033047192	0.051907162308493696	-5.498807010968082e-06	-0.00011497212957792269	-5.514926765566933e-06	-0.00011530917040306066
9.135350853830497	0.0007207874408759725	0.0007225915927113995	0.0007522439609530459	0.0007543236470258673	0.000771132772227558	0.0007733946723540307	0.0007919909500277357	0.0007944686101709512	0.0008383652666063027	0.000841376188208442	0.0515436387950073	0.05190747309247951	-5.4549232053613395e-06	-0.00011474181435125463	-5.470914133488131e-06	-0.00011507817619801908
9.190395938260405	0.0007205076395057329	0.0007223110898486743	0.0007519521180406384	0.0007540309970283504	0.0007708337130261179	0.0007730947364754185	0.0007916839345895977	0.0007941606358692436	0.0008380406076414213	0.0008410503681217437	0.051543952836444085	0.05190778949530347	-5.411321286848993e-06	-0.00011451051446093041	-5.427184214060361e-06	-0.00011484619438009713
9.245772697014415	0.0007202283987819489	0.0007220311490159769	0.0007516608631744269	0.000753738936698556	0.000770535258571902	0.0007727954071270314	0.0007913775425561547	0.0007938532869502025	0.0008377166143539172	0.0008407252161873284	0.05154427255585694	0.05190811161880078	-5.367999474895253e-06	-0.00011427822443996205	-5.38373522151591e-06	-0.00011461321946523717
9.301483128597186	0.0007199497210434614	0.0007217517725576504	0.0007513701988476583	0.0007534474685365489	0.0007702374114553106	0.0007724966869070312	0.000791071776628937	0.000793546566124305	0.0008373932897065464	0.0008404007353800968	0.05154459805615689	0.051908439566656576	-5.324955999661506e-06	-0.00011404493877997801	-5.34056538080592e-06	-0.00011437924592769266
9.357529243555355	0.0007196716086411162	0.0007214729628300665	0.0007510801275670467	0.000753156595055897	0.0007699401742811686	0.0007721985784280497	0.0007907666395250259	0.0007932404761176362	0.0008370706366803764	0.0008400769286933535	0.05154492944212362	0.051908773444438616	-5.282189102000234e-06	-0.00011381065193241668	-5.29767292760646e-06	-0.00011414426820155477
9.413913064550128	0.0007193940639378338	0.0007211947222016946	0.0007507906518528625	0.0007528663187837605	0.0007696435496688286	0.000771901084317292	0.000790462133977173	0.0007929350196720097	0.0008367486582749451	0.000839753799138967	0.05154526682044028	0.05190911335963207	-5.239697033340533e-06	-0.00011357535830680554	-5.255056108205772e-06	-0.00011390828067878167
9.47063662643026	0.00071911708930869	0.0007209170530531843	0.0007505017742390344	0.0007525766422609944	0.0007693475402522865	0.0007716042072166524	0.0007901582627339329	0.000792630199545101	0.0008364273575084347	0.0008394313497475452	0.0515456102997278	0.05190945942167513	-5.197478055629992e-06	-0.00011333905227065011	-5.212713179436612e-06	-0.00011367127770917085
9.527701976305488	0.0007188406871409856	0.0007206399577774333	0.0007502134972732393	0.0007522875680422385	0.0007690521486802851	0.0007713079497828185	0.000789855028559783	0.0007923260185105675	0.0008361067374178346	0.0008391095835685995	0.051545959990580204	0.05190981174199343	-5.15553044131041e-06	-0.00011310172814993358	-5.170642408652837e-06	-0.00011343325360088641
9.585111173620431	0.000718564859834323	0.0007203634387796662	0.0007499258235170008	0.0007519990986960161	0.000768757377616427	0.0007710123146873847	0.0007895524342352542	0.0007920224793581796	0.0008357868010591131	0.000838788503670717	0.051546316005600876	0.051910170434036985	-5.113852473198101e-06	-0.00011286338022734044	-5.128842073622714e-06	-0.00011319420261862723
9.642866290228868	0.0007182896098006848	0.0007200874984775096	0.0007496387555457878	0.0007517112368048326	0.0007684632297392882	0.0007707173046169652	0.0007892504825570604	0.0007917195848939513	0.0008354675515073925	0.0008384681131417375	0.0515466784594384	0.05191053561331697	-5.072442444468278e-06	-0.00011262400274328344	-5.087310462501167e-06	-0.00011295411898470942
9.700969410468568	0.0007180149394645026	0.0007198121393010659	0.0007493522959491072	0.000751423984965269	0.0007681697077425245	0.0007704229222733022	0.0007889491763382245	0.0007914173379402661	0.0008351489918571172	0.0008381484150889219	0.051547047468824846	0.05191090739744337	-5.031298658648986e-06	-0.00011238358989634767	-5.046045873815033e-06	-0.00011271299687928837
9.75942263123647	0.0007177408512627336	0.0007195373636929855	0.0007490664473306005	0.0007511373457880785	0.0007678768143349837	0.0007701291703733777	0.000788648518408206	0.0007911157413360067	0.0008348311252222283	0.0008378294126391285	0.05154742315261258	0.05191128590616252	-4.990419429429412e-06	-0.00011214213584029298	-5.005046616296527e-06	-0.00011247083043786077
9.818228062064373	0.0007174673476449432	0.0007192631741085514	0.00074878121230815	0.000750851321898293	0.0007675845522408272	0.0007698360516495349	0.0007883485116130431	0.0007908147979366949	0.0008345139547363494	0.0008375111089390004	0.05154780563181389	0.05191167126139623	-4.94980308070065e-06	-0.00011189963468596908	-4.96431100890319e-06	-0.00011222761375265233
9.877387825195074	0.0007171944310733692	0.0007189895730157444	0.0007484965935139664	0.0007505659159353106	0.0007672929241996319	0.0007695435688495824	0.0007880491588154715	0.0007905145106146147	0.000834197483552953	0.0008371935071551323	0.05154819502963966	0.05191206358728286	-4.909447946468103e-06	-0.00011165608050026088	-4.923837380731155e-06	-0.00011198334087170192
9.936904055658934	0.0007169221040230107	0.0007187165628953304	0.0007482125935947004	0.0007502811305530074	0.0007670019329665184	0.0007692517247369205	0.0007877504628950728	0.0007902148822589573	0.0008338817148455559	0.0008368766104742676	0.051548591471539826	0.05191246301021555	-4.869352370769943e-06	-0.00011141146730539453	-4.883624070949229e-06	-0.00011173800579841742
9.996778901350961	0.0007166503689816944	0.0007184441462409264	0.0007479292152115313	0.0007499969684198278	0.0007667115813122557	0.0007689605220906481	0.0007874524267483965	0.0007899159157759472	0.000833566651807889	0.000836560422103469	0.05154899508524416	0.051912869658884316	-4.82951470771615e-06	-0.00011116578908040853	-4.843669428819704e-06	-0.00011149160249282475
10.05701452310831	0.0007163792284501531	0.0007181723255590817	0.0007476464610402721	0.0007497134322188871	0.0007664218720233812	0.000768669963705682	0.0007871550532891008	0.0007896176140889819	0.000833252297654087	0.0008362449452703106	0.051549406000802926	0.05191328366431882	-4.78993332128988e-06	-0.00011091903975829487	-4.803971813509278e-06	-0.0001112441248686813
10.117613094788254	0.0007161086849421064	0.0007179011033693557	0.0007473643337714723	0.0007494305246480777	0.0007661328079023217	0.0007683800523928788	0.0007868583454480926	0.0007893199801387719	0.0008329386556188783	0.0008359301832230671	0.05154982435063091	0.051913705159928325	-4.750606585372623e-06	-0.00011067121322694273	-4.764529594113338e-06	-0.0001109955667945306
10.178576803346665	0.0007158387409843338	0.0007176304822043927	0.0007470828361105171	0.0007491482484201658	0.0007658443917675077	0.0007680907909791493	0.0007865623061736626	0.0007890230168834783	0.0008326257289577698	0.0008356161392309016	0.05155025026954887	0.05191413428154866	-4.711532883678281e-06	-0.0001104223033288887	-4.725341149585706e-06	-0.00011074592209336931
10.239907848916916	0.0007155693991167536	0.0007173604646100002	0.0007468019707777309	0.000748866606262897	0.000765556626453495	0.0007678021823075813	0.0007862669384316262	0.0007887267272988527	0.00083231352094724	0.0008353028165840599	0.05155068389482832	0.05191457116748293	-4.672710609708065e-06	-0.00011017230386134447	-4.686404868691797e-06	-0.00011049518454267493
10.301608444889292	0.0007153006618924965	0.0007170910531452232	0.0007465217405084766	0.0007485856009190949	0.0007652695148110802	0.0007675142292375547	0.0007859722452054609	0.0007884311143783764	0.0008320020348849277	0.0008349902185940594	0.05155112536623562	0.05191501595854946	-4.634138166663762e-06	-0.00010992120857486465	-4.6477191499375015e-06	-0.00011024334787326784
10.363680817990868	0.0007150325318779889	0.0007168222503824268	0.0007462421480532648	0.000748305235146771	0.000764983059707429	0.0007672269346448699	0.0007856782294964542	0.0007881361811334081	0.0008316912740898339	0.0008346783485938933	0.051551574826077765	0.051915468798125405	-4.5958139673956885e-06	-0.000109669011173541	-4.609282401495454e-06	-0.00010999040576917252
10.426127208365882	0.0007147650116530236	0.0007165540589073677	0.0007459631961778513	0.0007480255117192222	0.0007646972640261897	0.0007669403014218636	0.0007853848943238403	0.000787841930593322	0.0008313812419025111	0.0008343672099382214	0.05155203241924885	0.051915929832194826	-4.55773643438101e-06	-0.00010941570531483591	-4.571093041194629e-06	-0.0001097363518676453
10.488949869656532	0.0007144981038108441	0.0007162864813192772	0.000745684887663347	0.0007477464334251415	0.000764412130667623	0.0007666543324775365	0.0007850922427249503	0.0007875483658056576	0.0008310719416852698	0.0008340568060035766	0.05155249829327751	0.05191639920939512	-4.5199039996144524e-06	-0.00010916128460872199	-4.53314949641799e-06	-0.00010948117975845273
10.552151069084381	0.000714231810958217	0.0007160195202309354	0.0007454072253063198	0.0007474680030687189	0.0007641276625487208	0.0007663690307376739	0.000784800277755353	0.0007872554898362629	0.000830763376822374	0.0008337471401885643	0.051552972598373194	0.051916877081066536	-4.482315104603965e-06	-0.00010890574261804287	-4.495450204077336e-06	-0.0001092248829837883
10.615733087532126	0.0007139661357155133	0.0007157531782687512	0.0007451302119189014	0.0007471902234697498	0.0007638438626033323	0.0007660843991449733	0.0007845090024890052	0.0007869633057694436	0.0008304555507202487	0.0008334382159140687	0.05155345548747754	0.05191736360130111	-4.444968200283984e-06	-0.0001086490728574585	-4.45799361053871e-06	-0.0001089674550376063
10.679698219625935	0.0007137010807167855	0.0007154874580728403	0.0007448538503288936	0.0007469130974637413	0.0007635607337822901	0.0007658004406591684	0.0007842184200183988	0.0007866718167081118	0.0008301484668076847	0.0008331300366234607	0.05155394711631278	0.05191785892699137	-4.407861746977271e-06	-0.00010839126879358396	-4.420778171592907e-06	-0.00010870888936576062
10.744048773818252	0.0007134366486098447	0.0007152223622971011	0.000744578143379874	0.0007466366279020171	0.0007632782790535339	0.0007655171582571558	0.0007839285334547082	0.0007863810257739345	0.0008298421285360448	0.000832822605782805	0.05155444764343181	0.051918363217883935	-4.370994214295161e-06	-0.00010813232384376814	-4.383802352346186e-06	-0.00010844917936467247
10.808787072471103	0.0007131728420563448	0.0007149578936093008	0.0007443030939313093	0.0007463608176518326	0.000762996501402245	0.0007652345549331272	0.0007836393459279493	0.0007860909361074921	0.0008295365393794815	0.0008325159268810793	0.051554957230272085	0.05191887663663006	-4.334364081185274e-06	-0.00010787223137770363	-4.347064627259305e-06	-0.00010818831838263487
10.87391545193992	0.000712909663731849	0.0007146940546911402	0.0007440287048586511	0.0007460856695964698	0.00076271540383096	0.000764952633698687	0.000783350860587117	0.0007858015508684175	0.000829231702835136	0.0008322100034303752	0.05155547604120608	0.051919399348838276	-4.297969835777987e-06	-0.00010761098471501196	-4.310563480004401e-06	-0.0001079262997180086
10.93943626265785	0.0007126471163259236	0.0007144308482383483	0.0007437549790534602	0.0007458111866353624	0.0007624349893597176	0.0007646713975829963	0.0007830630806003552	0.0007855128732355672	0.0008289276224233701	0.0008319048389661314	0.051556004243595216	0.05191993152312938	-4.261809975350875e-06	-0.00010734857712532686	-4.274297403434636e-06	-0.00010766311661883354
11.00535186922059	0.0007123852025422039	0.0007141682769607483	0.000743481919423502	0.0007455373716841918	0.000762155261026174	0.0007643908496328912	0.0007827760091550986	0.0007852249064071628	0.0008286243016879701	0.0008316004370473388	0.05155654200784571	0.051920473331191104	-4.2258830063200345e-06	-0.00010708500182868286	-4.238264899559911e-06	-0.00010739876228338385
11.071664650471687	0.0007121239250984838	0.0007139063435823464	0.0007432095288928688	0.000745264227675008	0.0007618762218857453	0.0007641109929130235	0.0007824896494582393	0.000784937653600959	0.0008283217441963783	0.000831296801256774	0.05155708950746213	0.05192102494783364	-4.190187444133402e-06	-0.00010682025199437728	-4.202464479454056e-06	-0.00010713322985914098
11.138376999588447	0.000711863286726786	0.0007136450508414037	0.0007429378104020806	0.0007449917575563331	0.0007615978750117305	0.0007638318305059863	0.0007822040047362766	0.0007846511180543939	0.0008280199535399058	0.000830993935201214	0.05155764691910573	0.05192158655104645	-4.154721813268147e-06	-0.00010655432074127558	-4.166894663242687e-06	-0.00010686651244279366
11.205491324168262	0.0007116032901734476	0.0007133844014905198	0.0007426667669082022	0.0007447199642932771	0.0007613202234954509	0.0007635533655124524	0.0007819190782354817	0.0007843653030247548	0.0008277189333339652	0.0008306918425116696	0.05155821442265165	0.051922158322057904	-4.119484647136136e-06	-0.00010628720113672885	-4.131553980016474e-06	-0.00010659860307948854
11.273010046315514	0.0007113439381991954	0.0007131243982967093	0.0007423964013849526	0.0007444488508676473	0.0007610432704463801	0.0007632756010513053	0.000781634873222054	0.0007840802117893348	0.0008274186872182931	0.0008303905268436108	0.05155879220124582	0.05192274044539206	-4.084474488040557e-06	-0.0001060188861963518	-4.096440967775623e-06	-0.00010632949476221953
11.340935602728974	0.0007110852335792304	0.0007128650440414861	0.0007421267168228211	0.0007441784202780665	0.0007607670189922838	0.0007629985402597799	0.0007813513929822897	0.0007837958476456026	0.000827119218857187	0.0008300899918772043	0.05155938044136802	0.05192333310893019	-4.049689887151639e-06	-0.0001057493688842448	-4.061554173419475e-06	-0.00010605918043254947
11.409270444789758	0.0007108271791032994	0.0007126063415209348	0.0007418577162291739	0.0007439086755400774	0.000760491472279349	0.0007627221862935909	0.0007810686408227355	0.000783512213911357	0.0008268205319397291	0.0008297902413175394	0.051559979332889014	0.05192393650397272	-4.0151294044320565e-06	-0.00010547864211218894	-4.0268921526658355e-06	-0.00010578765297944437
11.478017038649782	0.0007105697775757822	0.0007123482935457981	0.000741589402628375	0.0007436396196862657	0.0007602166334723271	0.0007624465423270785	0.000780786620070363	0.000783229313924902	0.0008265226301800304	0.0008294912788948747	0.051560589069135104	0.051924550825299606	-3.980791608560602e-06	-0.00010520669873848032	-3.9924534699651085e-06	-0.00010551490523794116
11.547177865320764	0.0007103130318157681	0.0007120909029415537	0.0007413217790618975	0.0007433712557663709	0.0007599425057546707	0.0007621716115533435	0.0007805053340727314	0.0007829471510452101	0.000826225517317467	0.0008291931083648738	0.05156120984695039	0.05192517627123571	-3.9466750769035636e-06	-0.00010493353156812435	-3.958236698496827e-06	-0.00010524092999006363
11.616755420763786	0.0007100569446571391	0.000711834172548496	0.0007410548485884422	0.0007431035868474051	0.0007596690923286748	0.0007618973971843897	0.000780224786198159	0.0007826657286520946	0.0008259291971169225	0.0008288957335088526	0.05156184186676073	0.05192581304371468	-3.912778395511254e-06	-0.00010465913335358512	-3.924240420131488e-06	-0.00010496571996479465
11.686752215979308	0.000709801518948641	0.0007115781052218087	0.0007407886142840448	0.0007428366160137609	0.0007593963964156087	0.000761623902451258	0.000779944979835884	0.0007823850501463718	0.0008256336733690248	0.0008285991581340157	0.05156248533263957	0.05192646134834491	-3.879100158989644e-06	-0.00010438349679275927	-3.890463225330806e-06	-0.00010468926783624433
11.75717077709787	0.0007095467575539758	0.0007113227038316568	0.000740523079242205	0.0007425703463673404	0.0007591244212558705	0.0007613511306041786	0.0007796659183962489	0.0007821051189500461	0.0008253389498904064	0.0008283033860737191	0.05156314045237446	0.05192712139447718	-3.845638970468267e-06	-0.00010410661452855963	-3.8569037131052156e-06	-0.00010441156622362224
11.82801364547121	0.0007092926633518714	0.0007110679712632561	0.0007402582465739933	0.0007423047810276624	0.0007588531701091184	0.0007610790849127049	0.0007793876053108626	0.0007818259385064723	0.000825045030523942	0.00082800842118771	0.05156380743753473	0.05192779339527234	-3.812393441605423e-06	-0.00010382847915008098	-3.823560491008661e-06	-0.00010413260769198684
11.899283377763982	0.0007090392392361671	0.0007108139104169584	0.0007399941194081742	0.0007420399231319859	0.00075858264625442	0.0007608077686658628	0.0007791100440327805	0.0007815475122805374	0.0008247519191390088	0.000827714267362389	0.051564486503540806	0.05192847756777143	-3.779362192453742e-06	-0.00010354908319021305	-3.7904321750258443e-06	-0.00010385238474994174
11.970982546046038	0.0007087864881158931	0.0007105605242083314	0.0007397307008913248	0.0007417757758354287	0.0007583128529903971	0.0007605371851722954	0.0007788332380366798	0.0007812698437588367	0.0008244596196317403	0.0008274209285110652	0.05156517786973371	0.051929174132966015	-3.7465438514757907e-06	-0.00010326841912669527	-3.757517389570489e-06	-0.00010357088985080143
12.043113737885237	0.0007085344129153489	0.0007103078155682374	0.0007394679941879513	0.0007415123423110851	0.0007580437936353685	0.0007602673377604072	0.0007785571908190369	0.0007809929364498508	0.0008241681359252848	0.0008271284085742176	0.05156588175944907	0.051929883315870805	-3.713937055455606e-06	-0.00010298647938070116	-3.7248147673994703e-06	-0.00010328811539112026
12.115679556440844	0.0007082830165741864	0.000710055787442915	0.0007392060024806134	0.0007412496257501489	0.0007577754715275019	0.0007599982297785161	0.0007782819058983084	0.0007807167938841296	0.0008238774719700701	0.0008268367115197607	0.05156659840008667	0.05193060534559738	-3.6815404494709367e-06	-0.00010270325631694943	-3.6923229495928675e-06	-0.00010300405371072019
12.188682620557461	0.0007080323020474879	0.0007098044427940585	0.0007389447289700404	0.0007409876293620319	0.0007575078900249567	0.0007597298645949968	0.0007780073868151106	0.0007804414196144711	0.0008235876317440651	0.0008265458413433093	0.051567328023188266	0.051931340455428236	-3.649352686851612e-06	-0.00010241874224359293	-3.6600405855027884e-06	-0.00010271869709269077
12.26212556485955	0.0007077822723058461	0.0007095537845988972	0.0007386841768752553	0.000740726356374486	0.0007572410525060368	0.0007594622455984343	0.0007777336371324027	0.0007801668172161063	0.0008232986192530507	0.0008262558020684504	0.05156807086450991	0.05193208888289426	-3.6173724290832626e-06	-0.00010213292941038676	-3.6279663326596948e-06	-0.00010243203776144627
12.336011039846525	0.000707532930335448	0.0007093038158502796	0.0007384243494336979	0.0007404658100337292	0.0007569749623693423	0.0007591953761977761	0.0007774606604356754	0.0007798929902868886	0.0008230104385308932	0.0008259665977470201	0.0515688271641024	0.05193285086985094	-3.5855983458125268e-06	-0.000101845810009632	-3.5960988567802082e-06	-0.00010214406788386365
12.41034171198835	0.0007072842791381505	0.0007090545395567484	0.0007381652499013447	0.000740205993604563	0.0007567096230339171	0.0007589292598224801	0.000777188460333132	0.0007796199424474761	0.0008227230936398154	0.0008256782324593747	0.05156959716638657	0.05193362666255933	-3.5540291147811293e-06	-0.00010155737617556504	-3.5644368317037933e-06	-0.0001018547795683944
12.485120263821853	0.0007070363217315639	0.0007088059587426238	0.0007379068815528344	0.0007399469103705002	0.0007564450379394053	0.000758663899922672	0.0007769170404558805	0.0007793476773415236	0.0008224365886706777	0.0008253907103146761	0.05157038112023549	0.05193441651176408	-3.522663421748687e-06	-0.00010126761998266454	-3.532978939301684e-06	-0.00010156416486356568
12.560349394047481	0.0007067890611491321	0.0007085580764480849	0.0007376492476815933	0.0007396885636338902	0.0007561812105462057	0.0007583992999693001	0.0007766464044581247	0.0007790761986358759	0.0008221509277432616	0.0008251040354511761	0.051571179279055336	0.051935220672777754	-3.4914999604961777e-06	-0.00010097653344690039	-3.5017238695011707e-06	-0.00010127221575920164
12.63603181762671	0.0007065425004402097	0.0007083108957292452	0.0007373923515999561	0.0007394309567160389	0.0007559181443356226	0.0007581354634542872	0.000776376556017352	0.0007788055100207559	0.0008218661150065493	0.0008248182120364984	0.05157199190086804	0.05193603940556355	-3.460537432743542e-06	-0.0001006841085240684	-3.4706703201797806e-06	-0.00010097892418475807
12.712170265880024	0.000706296642670147	0.0007080644196582384	0.000737136196639297	0.0007391740929573417	0.0007556558428100296	0.0007578723938906934	0.000776107498834532	0.0007785356152099652	0.0008215821546390195	0.000824533244267938	0.051572819248394734	0.0519368729748198	-3.429774548087232e-06	-0.00010039033710931844	-3.4398169971253806e-06	-0.00010068428200868396
12.78876748658549	0.0007060514909203666	0.0007078186513232949	0.0007368807861501526	0.0007389179757174059	0.0007553943094930223	0.0007576100948128718	0.0007758392366343114	0.0007782665179410782	0.0008212990508489362	0.0008242491363727504	0.05157366158914479	0.05193772165006758	-3.399210023997609e-06	-0.00010009521103737651	-3.4091626140118902e-06	-0.0001003882810388379
12.865826244077915	0.0007058070482884463	0.0007075735938288241	0.0007366261235023512	0.0007386626083751804	0.0007551335479295799	0.0007573485697766292	0.0007755717731652111	0.0007779982219756422	0.0008210168078746463	0.0008239658926084521	0.051574519195499595	0.05193858570573836	-3.368842585759965e-06	-9.979872208210061e-05	-3.378705892353312e-06	-0.00010009091302193296
12.943349319348618	0.0007055633178881937	0.0007073292502954893	0.0007363722120851363	0.0007384079943290789	0.0007548735616862223	0.0007570878223593836	0.0007753051121998232	0.0007777307310993742	0.0008207354299848746	0.0008236835172631192	0.051575392344804474	0.051939465421264076	-3.338670966377376e-06	-9.950086195448238e-05	-3.3484455614135253e-06	-9.979216964181581e-05
13.0213395101458	0.0007053203028497368	0.0007070856238602981	0.0007361190553073051	0.00073815413699712	0.0007546143543511805	0.0007568278561603362	0.000775039257535023	0.0007774640491223742	0.0008204549214790391	0.0008234020146557034	0.0515762813194583	0.05194036108116807	-3.308693906600192e-06	-9.920162230417362e-05	-3.3183803582132257e-06	-9.949204252046595e-05
13.099799631075467	0.000705078006319589	0.0007068427176766676	0.0007358666565973229	0.000737901039817041	0.0007543559295345459	0.0007565686748006207	0.0007747742129921574	0.000777198179879315	0.000820175286687541	0.0008231213891363258	0.05157718640700729	0.05194127297515994	-3.2789101548358346e-06	-9.890099471793201e-05	-3.288509027460536e-06	-9.919052321682997e-05
13.178732513703073	0.0007048364314607442	0.0007066005349145186	0.0007356150194034696	0.0007376487062464445	0.0007540982908684503	0.0007563102819234834	0.0007745099824172667	0.000776933127229665	0.0008198965299720945	0.0008228416450866079	0.05157810790023683	0.05194220139822844	-3.2493184670759345e-06	-9.859897071820556e-05	-3.258830321464269e-06	-9.888760322532275e-05
13.258141006655675	0.0007045955814527462	0.0007063590787603457	0.000735364147193959	0.0007373971397629187	0.0007538414420072205	0.0007560526811944406	0.0007742465696812822	0.0007766688950578866	0.0008196186557260293	0.0008225627869199777	0.051579046097270355	0.05194314665073995	-3.2199176069353658e-06	-9.829554176515876e-05	-3.2293430001807677e-06	-9.858327397777034e-05
13.338027975724735	0.0007043554594917711	0.000706118352417299	0.0007351140434570745	0.0007371463438641726	0.0007535853866275492	0.0007557958763014468	0.0007739839786802389	0.0007764054872736502	0.0008193416683746134	0.0008222848190819946	0.05158000130166459	0.051944109038535156	-3.190706345516936e-06	-9.799069925334192e-05	-3.2000458310768587e-06	-9.827752684027358e-05
13.418396303969553	0.0007041160687907093	0.0007058783591052665	0.0007348647117013034	0.0007368963220681717	0.0007533301284286659	0.0007555398709550701	0.0007737222133354909	0.0007761429078120514	0.0008190655723753797	0.0008220077460506793	0.051580973822510555	0.05194508887303124	-3.1616834614183256e-06	-9.768443451302344e-05	-3.1709375891341915e-06	-9.797035311420732e-05
13.49924889182131	0.00070387741257924	0.000705639102060948	0.000734616155455465	0.0007366470779132654	0.0007530756711325019	0.0007552846688886538	0.0007734612775939209	0.0007758811606338199	0.0008187903722184478	0.0008217315723368364	0.05158196397453548	0.051946086471322976	-3.132847740670505e-06	-9.737673880888531e-05	-3.1420170567911243e-06	-9.766174403527672e-05
13.580588657187745	0.0007036394941039158	0.0007054005845379398	0.0007343683782688514	0.000736398614958328	0.0007528220184838675	0.0007550302738584979	0.0007732011754281617	0.0007756202497255444	0.0008185160724268617	0.0008214563024843972	0.05158297207820383	0.05194710215628643	-3.1041979767021735e-06	-9.706760334002307e-05	-3.1132830239028256e-06	-9.735169077323969e-05
13.662418535558457	0.0007034023166282346	0.000705162809806806	0.0007341213837113535	0.000736150936782886	0.0007525691742506172	0.0007547766896440224	0.0007729419108368087	0.0007753601790998843	0.0008182426775569181	0.0008211819410707486	0.05158399845982448	0.05194813625668628	-3.0757329702764402e-06	-9.675701923855806e-05	-3.084734287681426e-06	-9.704018443068563e-05
13.744741480110864	0.0007031658834327267	0.0007049257811551665	0.0007338751753736064	0.0007359040469872634	0.0007523171422238335	0.0007545239200479534	0.0007726834878446494	0.0007751009527958024	0.0008179701921985162	0.0008209084927070876	0.051585043451657105	0.05194918910728217	-3.0474515294474577e-06	-9.644497756919335e-05	-3.056369652646579e-06	-9.672721604242485e-05
13.827560461816718	0.000702930197815027	0.000704689501887768	0.0007336297568671183	0.0007356579491927099	0.0007520659262179948	0.0007542719688964909	0.0007724259105028802	0.00077484257487878	0.0008176986209754951	0.0008206359620387598	0.05158610739202189	0.05195026104893922	-3.019352469543074e-06	-9.61314693298243e-05	-3.028187930622858e-06	-9.641277657632119e-05
13.910878469549415	0.0007026952630899564	0.0007044539753265653	0.0007333851318244111	0.0007354126470415433	0.000751815530071157	0.0007540208400394908	0.0007721691828893349	0.0007745850494410507	0.0008174279685459867	0.0008203643537456164	0.05158719062540917	0.051951352428741555	-2.9914346131041172e-06	-9.581648544987331e-05	-3.000187940653022e-06	-9.609685693134917e-05
13.9946985101918	0.0007024610825895975	0.0007042192048107976	0.0007331413038991554	0.0007351681441972841	0.0007515659576451281	0.0007537705373506419	0.0007719133091087108	0.0007743283806018237	0.0008171582396027656	0.0008200936725423671	0.05158829350259454	0.0519524636001034	-2.963696789836691e-06	-9.55000167900677e-05	-2.9723685089789315e-06	-9.577944793764948e-05
14.079023608744702	0.0007022276596633747	0.0007039851936970675	0.0007328982767663122	0.0007349244443447974	0.0007513172128256527	0.0007535210647276483	0.0007716582932928011	0.0007740725725075206	0.000816889438873613	0.0008198239231789447	0.05158941638075236	0.05195359492288758	-2.9361378365497237e-06	-9.518205414130176e-05	-2.9447284689704256e-06	-9.546054035539098e-05
14.163856808436103	0.0007019949976781314	0.0007037519453594183	0.0007326560541222712	0.0007346815511904313	0.0007510692995225918	0.0007532724260924123	0.0007714041396007282	0.0007738176293320069	0.0008166215711216757	0.0008195551104408702	0.05159055962357504	0.05195474676352252	-2.9087565971549698e-06	-9.486258822485882e-05	-2.9172666610984346e-06	-9.514012487438217e-05
14.24920117083096	0.0007017631000182065	0.0007035194631894113	0.0007324146396849909	0.0007344394684621586	0.0007508222216701063	0.0007530246253912181	0.0007711508522191768	0.0007735635552768304	0.0008163546411458362	0.0008192872391496253	0.05159172360139032	0.05195591949512361	-2.881551922603691e-06	-9.454160969182834e-05	-2.8899819329115603e-06	-9.481819211437648e-05
14.335059775941703	0.0007015319700855102	0.0007032877505961994	0.0007321740371941378	0.0007341981999097143	0.0007505759832268394	0.000752777666594914	0.0007708984353626318	0.0007733103545714565	0.0008160886537810827	0.0008190203141630228	0.05159290869128531	0.051957113497615746	-2.854522670833748e-06	-9.421910912180143e-05	-2.8628731389597484e-06	-9.449473262326813e-05
14.421435722339384	0.000701301611299604	0.0007030568110066086	0.0007319342504112318	0.000733957749304743	0.0007503305881761075	0.0007525315536991052	0.000770646893273621	0.0007730580314735152	0.0008158236138988907	0.0008187543403755953	0.05159411527722907	0.051958329157857745	-2.8276677067349057e-06	-9.389507702273203e-05	-2.835939140762196e-06	-9.416973687687014e-05
14.50833212726552	0.0007010720270977732	0.0007028266478652093	0.0007316952831197851	0.0007337181204409369	0.0007500860405260833	0.0007522862907243369	0.0007703962302229551	0.0007728065902690394	0.0008155595264076019	0.0008184893227189742	0.051595343750200376	0.05195956686977008	-2.8009859020950573e-06	-9.356950382988227e-05	-2.8091788067639845e-06	-9.384319527822038e-05
14.595752126744532	0.0007008432209351079	0.0007025972646343978	0.0007314571391254506	0.0007334793171341861	0.0007498423443099916	0.0007520418817162911	0.0007701464505099772	0.0007725560352727196	0.0008152963962528176	0.0008182252661622887	0.05159659450831456	0.05196082703446466	-2.7744761355889477e-06	-9.324237990623874e-05	-2.782591012308322e-06	-9.351509815755388e-05
14.683698875697011	0.0007006151962845709	0.0007023686647944634	0.0007312198222561582	0.0007332413432227131	0.0007495995035862911	0.0007517983307459698	0.0007698975584628033	0.0007723063708281429	0.0008150342284177832	0.0008179621757125514	0.051597867956955853	0.051962110060376994	-2.7481372927061834e-06	-9.291369554073614e-05	-2.7561746395749626e-06	-9.318543577099825e-05
14.772175548053516	0.000700387956637082	0.0007021408518436722	0.0007309833363622695	0.0007330042025672293	0.0007493575224388786	0.0007515556419098982	0.0007696495584385833	0.0007720576013080564	0.0008147730279237971	0.0008177000564150725	0.051599164508911256	0.05196341636340106	-2.7219682656957206e-06	-9.258344094753568e-05	-2.7299285775272963e-06	-9.285419829954678e-05
14.861185336869132	0.0007001615055015866	0.0007019138292983364	0.0007307476853167166	0.0007327678990510742	0.0007491164049772751	0.0007513138193303138	0.0007694024548237469	0.0007718097311146144	0.000814512799830607	0.0008174389133538586	0.05160048458450583	0.051964746367024486	-2.695967953595356e-06	-9.225160626746831e-05	-2.7038517219296967e-06	-9.252137585036291e-05
14.95073145443871	0.0006999358464051294	0.0007016876006928868	0.0007305128730151491	0.000732532436580361	0.0007488761553368225	0.0007510728671553621	0.0007691562520342595	0.0007715627646796355	0.0008142535492368189	0.0008171787516520249	0.05160182861174115	0.05196610050247092	-2.670135262110296e-06	-9.191818156467635e-05	-2.677942975238233e-06	-9.218695845386593e-05
15.040817132412794	0.0006997109828929337	0.0007014621695799525	0.0007302789033760861	0.0007322978190841314	0.0007486367776788867	0.0007508327895593019	0.0007689109545158865	0.0007713167064648699	0.0008139952812803179	0.000816919576472221	0.05160319702643691	0.05196747920884016	-2.6444691035880027e-06	-9.158315682683549e-05	-2.6522012465633737e-06	-9.185093606353667e-05
15.131445621914246	0.0006994869185284716	0.0007012375395304303	0.0007300457803410615	0.0007320640505144996	0.0007483982761910538	0.0007505935907427015	0.0007686665667444526	0.0007710715609622578	0.0008137380011386853	0.0008166613930170501	0.05160459027237495	0.051968882933253906	-2.618968397026869e-06	-9.124652196582095e-05	-2.62662545169514e-06	-9.151329855680568e-05
15.222620193655578	0.0006992636568935346	0.000701013714133555	0.0007298135078747716	0.0007318311348467997	0.0007481606550873294	0.0007503552749326387	0.0007684230932261031	0.000770827332694194	0.0008134817140296219	0.0008164042065294963	0.05160600880144493	0.051970312131003664	-2.5936320679799396e-06	-9.090826681545927e-05	-2.601214512992084e-06	-9.117403573280503e-05
15.31434413805701	0.000699041201588311	0.000700790696996977	0.0007295820899652288	0.0007315990760797417	0.0007479239186083465	0.0007501178463829098	0.0007681805384975769	0.000770584026213802	0.0008132264252113861	0.0008161480222933667	0.051607453073793545	0.05197176726569953	-2.5684590485392997e-06	-9.056838113122301e-05	-2.575967359366542e-06	-9.083313731178544e-05
15.406620765365147	0.0006988195562314542	0.0007005684917468298	0.0007293515306239097	0.0007313678782355578	0.0007476880710215663	0.0007498813093742322	0.0007679389071264731	0.0007703416461052023	0.0008129721399832278	0.0008158928456337298	0.05160892355797725	0.05197324880942528	-2.5434482772849e-06	-9.022685458975888e-05	-2.5508829262430033e-06	-9.049059293508854e-05
15.499453405772549	0.0006985987244601565	0.0007003471020278037	0.0007291218338859087	0.0007311375453601582	0.000747453116621489	0.0007496456682144537	0.0007676982037115283	0.00077010019698379	0.0008127188636858353	0.0008156386819173651	0.05161042073111683	0.051974757242892036	-2.518598699261139e-06	-8.988367678858245e-05	-2.525960155529486e-06	-9.014639216450848e-05
15.592845409537835	0.0006983787099302156	0.0007001265315032115	0.0007288930038100865	0.0007309080815232783	0.0007472190597298557	0.0007494109272387576	0.0007674584328828863	0.0007698596834965088	0.0008124666017017811	0.0008153855365532124	0.05161194507905417	0.0519762930555998	-2.4939092659230847e-06	-8.95388372446626e-05	-2.5011979955550864e-06	-8.980052448079312e-05
15.686800147106629	0.0006981595163161105	0.0006999067838550649	0.0007286650444792294	0.0007306794908186392	0.0007469859046958671	0.0007491770908098814	0.0007672195993023859	0.0007696201103221382	0.0008122153594559852	0.000815133414992842	0.05161349709651329	0.05197785674599721	-2.469378935085302e-06	-8.919232539336686e-05	-2.476595401031817e-06	-8.945297928289464e-05
15.781321009233178	0.0006979411473110677	0.0006996878627841394	0.0007284379600001997	0.0007304517773640983	0.00074675365589639	0.0007489441633183241	0.0007669817076638401	0.0007693814821715742	0.0008119651424161736	0.0008148823227309131	0.05161507728726565	0.05197944882164676	-2.445006670915781e-06	-8.884413058943275e-05	-2.4521513330459307e-06	-8.910374588891323e-05
15.87641140710273	0.0006977236066271282	0.0006994697720100419	0.000728211754504089	0.000730224945301803	0.0007465223177361719	0.0007487121491825613	0.0007667447626933181	0.0007691438037881155	0.0008117159560933467	0.0008146322653056504	0.05161668616429369	0.051981069799393334	-2.4207914438565716e-06	-8.849424210416457e-05	-2.4278647589746558e-06	-8.875281353307174e-05
15.972074772454643	0.0006975068979952222	0.0006992525152712837	0.0007279864321463805	0.0007299989987983528	0.000746291894648062	0.0007484810528492676	0.0007665087691494436	0.0007689070799477604	0.000811467806042262	0.0008143832482993278	0.05161832424996325	0.0519827202055349	-2.396732230623786e-06	-8.81426491264603e-05	-2.40373465247622e-06	-8.840017136660383e-05
16.06831455770623	0.0006972910251652266	0.0006990360963253391	0.0007277619971070968	0.0007297739420449477	0.0007460623910932196	0.0007482508787935272	0.0007662737318236759	0.0007686713154594923	0.000811220697861907	0.0008141352773387475	0.05161999207619502	0.05198440057599713	-2.3728280141447136e-06	-8.77893407610908e-05	-2.379759993451254e-06	-8.804580845664378e-05
16.165134236077357	0.0006970759919060417	0.0006988205189487205	0.0007275384535909656	0.0007295497792575547	0.000745833811561345	0.0007480216315190624	0.0007660396555406154	0.000768436515165585	0.0008109746371959988	0.0008138883580957428	0.05162169018464124	0.05198611145650994	-2.349077783492335e-06	-8.743430602714541e-05	-2.355939767961692e-06	-8.768971378411705e-05
16.262537301715792	0.0006968618020056534	0.0006986057869370406	0.0007273158058275758	0.0007293265146770635	0.0007456061605708963	0.0007477933155584545	0.0007658065451583005	0.0007682026839419023	0.0008107296297334765	0.0008136424962876764	0.05162341912686603	0.0519878534027894	-2.325480533929992e-06	-8.707753385997496e-05	-2.3322729682667687e-06	-8.733187624573868e-05
16.36052726982327	0.000696648459271192	0.0006983919041050711	0.00072709405807153	0.0007291041525694399	0.000745379442669308	0.0007475659354733625	0.0007655744055685017	0.0007679698266981943	0.0008104856812089992	0.000813397697677942	0.051625179464526494	0.051989626980721806	-2.3020352667890882e-06	-8.671901310783325e-05	-2.3087585927237045e-06	-8.697228465096019e-05
16.459107676782416	0.0006964359675290081	0.0006981788742868175	0.0007268732146026166	0.0007288826972258975	0.0007451536624332285	0.0007473394958547601	0.0007653432416970411	0.0007677379483784182	0.0008102427974034695	0.0008131539680764909	0.05162697176956003	0.0519914327665508	-2.2787409894508767e-06	-8.635873253134974e-05	-2.285395645748676e-06	-8.661092772108137e-05
16.55828208028434	0.0006962243306247275	0.0006979667013355738	0.0007266532797259612	0.0007286621529630501	0.000744928824468739	0.0007471140013231578	0.0007651130585040919	0.0007675070539610394	0.0008100009841445407	0.0008129113133403472	0.051628796624374175	0.05199327134706875	-2.255596715347325e-06	-8.599668080450096e-05	-2.262183137825488e-06	-8.62477940903883e-05
16.658054059457015	0.0006960135524233162	0.0006977553891239873	0.0007264342577721923	0.0007284425241230774	0.0007447049334115865	0.000746889456528836	0.0007648838609844949	0.0007672771484593507	0.0008097602473071472	0.0008126697393741406	0.051630654622039515	0.05199514331981195	-2.2326014638800185e-06	-8.563284651200154e-05	-2.2391200854322835e-06	-8.588287230373859e-05
16.758427214994473	0.0006958036368091425	0.0006975449415441195	0.0007262161530976032	0.0007282238150738874	0.0007444819939274171	0.0007466658661520776	0.0007646556541680757	0.0007670482369217908	0.0008095205928140376	0.0008124292521306442	0.05163254636648756	0.051997049293258886	-2.2097542603919697e-06	-8.526721814913762e-05	-2.216205510997306e-06	-8.551615081589525e-05
16.859405169286727	0.000695594587686038	0.000697335362507508	0.0007259989700843171	0.0007280060302092813	0.0007442600107120095	0.0007464432349034056	0.000764428443119965	0.000766820324432267	0.0008092820266363166	0.0008121898576113228	0.05163447247270981	0.051998989887032054	-2.187054136141165e-06	-8.489978412098975e-05	-2.1934384428815533e-06	-8.514761799099935e-05
16.960991566550526	0.0006953864089773564	0.0006971266559452228	0.0007257827131404495	0.0007277891739491172	0.0007440389884915116	0.0007462215675238187	0.0007642022329409218	0.0007665934161104804	0.0008090445547939915	0.0008119515618668834	0.05163643356696308	0.052000965732104165	-2.164500128262834e-06	-8.453053274196098e-05	-2.1708179153445174e-06	-8.477726210254222e-05
17.063190072960847	0.0006951791046260309	0.0006969188258079243	0.0007255673867002728	0.0007275732507394739	0.0007438189320226771	0.0007460008687850289	0.0007639770287676607	0.0007663675171122544	0.00080880818335653	0.0008117143709978373	0.05163843028697856	0.0520029774710083	-2.142091279725214e-06	-8.415945223438914e-05	-2.148342968490407e-06	-8.440507133106179e-05
17.166004376783235	0.0006949726785946345	0.0006967118760659233	0.0007253529952243855	0.0007273582650528214	0.00074359984609311	0.0007457811434897082	0.0007637528357731858	0.0007661426326298722	0.0008085729184434257	0.0008114782911550743	0.05164046328217243	0.05200502575805082	-2.1198266392844466e-06	-8.378653072735331e-05	-2.126012648226948e-06	-8.403103376372623e-05
17.26943818850684	0.0006947671348654348	0.0006965058107092351	0.0007251395431998772	0.000727144221388185	0.0007433817355215058	0.00074556239647173	0.0007635296591671257	0.0007659187678924126	0.0008083387662247727	0.0008112433285404372	0.05164253321386304	0.05200711125953071	-2.0977052614537875e-06	-8.341175625653507e-05	-2.1038260062384954e-06	-8.365513739369557e-05
17.37349524097843	0.0006945624774404516	0.0006963006337476351	0.0007249270351404983	0.0007269311242713168	0.0007431646051578984	0.0007453446325964175	0.0007633075041960741	0.0007656959281660933	0.0008081057329218468	0.0008110094894073128	0.05164464075549078	0.052009234653959804	-2.075726206488427e-06	-8.303511676358011e-05	-2.081782099966085e-06	-8.327737011987191e-05
17.478179289537028	0.0006943587103415052	0.0006960963492107089	0.0007247154755868236	0.0007267189782548585	0.0007429484598839033	0.0007451278567607874	0.0007630863761439286	0.0007654741187546118	0.000807873824807692	0.0008107767800612218	0.05164678659284246	0.052011396632289666	-2.0538885403330147e-06	-8.265660009487696e-05	-2.0598799925579912e-06	-8.289771974537286e-05
17.583494112149474	0.0006941558376102755	0.0006958929611479085	0.0007245048691064275	0.0007265077879185178	0.0007427333046129722	0.000744912073893806	0.0007628662803322445	0.0007652533449995014	0.0008076430482077244	0.0008105452068604297	0.051648971424280675	0.05201359789814222	-2.032191334550102e-06	-8.227619399925334e-05	-2.0381187527903667e-06	-8.251617397531108e-05
17.689443509546752	0.0006939538633083534	0.0006956904736286049	0.0007242952202940548	0.0007262975578692382	0.0007425191442906463	0.0007446972889566443	0.0007626472221205872	0.0007650336122804856	0.0008074134095003413	0.0008103147762165593	0.05165119596097598	0.05201583916804422	-2.0106336663396583e-06	-8.189388612928061e-05	-2.0164974550988986e-06	-8.213272041815434e-05
17.79603130536116	0.000693752791517287	0.0006954888907421321	0.0007240865337717875	0.0007260882927413672	0.0007423059838948063	0.0007444835069429276	0.0007624292069068824	0.0007648149260158306	0.000807184915117534	0.0008100854945952111	0.05165346092714309	0.05201812117166506	-1.9892146184818243e-06	-8.150966403949744e-05	-1.9950151795107215e-06	-8.174734658392135e-05
17.90326134626431	0.000693552626338635	0.0006952882165978412	0.0007238788141892206	0.0007258799971968327	0.0007420938284359337	0.0007442707328789995	0.0007622122401277832	0.0007645972916627157	0.0008069575715455173	0.0008098573685165983	0.05165576706028625	0.052020444652063805	-1.9679332792996163e-06	-8.11235151853551e-05	-1.973671011614494e-06	-8.136003988309937e-05
18.011137502105942	0.0006933533718940096	0.0006950884553251412	0.0007236720662236318	0.0007256726759253118	0.0007418826829573661	0.000744058971824177	0.0007619963272590286	0.0007643807147175923	0.0008067313853253614	0.0008096304045561849	0.05165811511144168	0.052022810365933356	-1.94678874261469e-06	-8.073542692213498e-05	-1.9524640425096565e-06	-8.097078762545062e-05
18.119663666053608	0.0006931550323251294	0.0006948896110735524	0.000723466294580161	0.0007254663336444115	0.0007416725525355651	0.000743848228871021	0.0007617814738158203	0.000764165200716565	0.0008065063630536447	0.0008094046093453432	0.05166050584543105	0.05202521908385656	-1.9257801077152484e-06	-8.034538650378287e-05	-1.931393368780846e-06	-8.05795770190687e-05
18.228843754733095	0.0006929576117938591	0.0006946916880127446	0.0007232615039919803	0.0007252609750998388	0.0007414634422803769	0.0007436385091455963	0.0007615676853531912	0.0007639507552357615	0.0008062825113831022	0.0008091799895720101	0.05166294004111639	0.05202767159056268	-1.9049064793460677e-06	-7.995338108340855e-05	-1.9104580924792468e-06	-8.018639517062831e-05
18.338681708369887	0.0006927611144822532	0.000694494690332581	0.0007230576992204705	0.0007250566050655773	0.0007412553573352982	0.0007434298178077414	0.0007613549674663846	0.0007637373838917136	0.0008060598370232922	0.0008089565519813597	0.0516654184916612	0.052030168685189275	-1.8841669676378063e-06	-7.955939771051024e-05	-1.889657321061007e-06	-7.979122908288727e-05
18.44918149093129	0.0006925655445926002	0.0006942986222431599	0.0007228548850553995	0.0007248532283440661	0.00074104830287775	0.0007432221600513402	0.0007611433257912389	0.0007635250923417464	0.0008058383467412738	0.0008087343033764859	0.05166794200479501	0.05203271118155153	-1.86356068808749e-06	-7.916342333069704e-05	-1.868990167364689e-06	-7.939406565413143e-05
18.56034709026951	0.0006923709063474614	0.0006941034879748546	0.0007226530663150987	0.0007246508497663767	0.0007408422841193472	0.0007430155411045957	0.0007609327660045758	0.0007633138862843666	0.0008056180473622909	0.0008085132506190949	0.05167051140308619	0.05203529990841366	-1.8430867615246843e-06	-7.876544478496728e-05	-1.8484557495718028e-06	-7.899489167753626e-05
18.672182518265565	0.0006921772039897092	0.0006939092917783497	0.0007224522478466407	0.0007244494741923908	0.0007406373063061742	0.0007428099662303046	0.0007607232938245909	0.0007631037714596582	0.000805398945770468	0.0008082934006302063	0.05167312752421519	0.05203793570976781	-1.8227443140781015e-06	-7.836544880826524e-05	-1.828053191180786e-06	-7.859369383989012e-05
18.784691810974078	0.0006919844417825644	0.0006937160379246777	0.0007222524345260198	0.0007242491065109809	0.0007404333747190621	0.0007426054407261382	0.000760514915011253	0.0007628947536496822	0.0008051810489095178	0.0008080747603908678	0.0516757912212572	0.052040619445115684	-1.8025324771456762e-06	-7.796342202920359e-05	-1.8077816209714423e-06	-7.819045872092811e-05
18.897879028768923	0.0006917926240096288	0.0006935237307052513	0.0007220536312583288	0.0007240497516401876	0.0007402304946738674	0.00074240196992492	0.0007603076353667038	0.0007626868386788804	0.0008049643637834559	0.000807857336942877	0.05167850336296815	0.052043351989758575	-1.7824503873368862e-06	-7.755935096770417e-05	-1.7876401729502965e-06	-7.778517279122266e-05
19.01174825648978	0.0006916017549749241	0.0006933323744319011	0.000721855842977946	0.0007238514145274074	0.0007400286715217603	0.0007421995591949172	0.0007601014607356713	0.0007624800324144911	0.0008047488974573364	0.0008076411373895242	0.051681264834075695	0.05204613423509056	-1.7624971864502008e-06	-7.715322203435959e-05	-1.7676279863289117e-06	-7.737782241179492e-05
19.126303603589555	0.0006914118390029185	0.0006931419734369012	0.000721659074648712	0.0007236541001495689	0.000739827910649506	0.0007419982139401214	0.0007598963970058782	0.0007622743407669597	0.0008045346570579864	0.0008074261688963331	0.051684076535578403	0.052048967088898536	-1.7426720214739483e-06	-7.67450215310439e-05	-1.7477442055234549e-06	-7.696839383430909e-05
19.241549204282624	0.0006912228804385548	0.0006929525320729958	0.000721463331264111	0.0007234578135133145	0.0007396282174797511	0.0007417979396005382	0.0007596924501084573	0.0007620697696903579	0.0008043216497747556	0.0008072124386918184	0.05168693938504711	0.0520518514756675	-1.722974044497845e-06	-7.633473564763738e-05	-1.7279879800579864e-06	-7.655687319751969e-05
19.357489217694134	0.0006910348836472843	0.000692764054713434	0.0007212686178474609	0.0007232625596551921	0.0007394295974713226	0.0007415987416524875	0.0007594896260183828	0.0007618663251828172	0.0008041098828602881	0.0008069999540682658	0.05168985431693412	0.05205478833689125	-1.703402412702587e-06	-7.592235046133267e-05	-1.7083584645674957e-06	-7.614324652741034e-05
19.474127828010037	0.0006908478530150858	0.0006925765457519856	0.0007210749394520909	0.0007230683436418313	0.0007392320561195152	0.0007414006256088903	0.0007592879307548913	0.0007616640132869532	0.0008038993636312897	0.000806788722382505	0.05169282228288856	0.05205777863139031	-1.6839562883433704e-06	-7.550785193713438e-05	-1.6888548187805538e-06	-7.57274997373325e-05
19.59146924462811	0.0006906617929484911	0.0006923900096029666	0.0007208823011615288	0.0007228751705701319	0.0007390355989563906	0.000741203597019571	0.0007590873703819188	0.0007614628400903046	0.0008036900994693176	0.0008065787510567085	0.051695844252076954	0.05206082333563445	-1.6646348386831038e-06	-7.509122592447293e-05	-1.6694762074386492e-06	-7.530961862414753e-05
19.709517702309874	0.0006904767078746085	0.0006922044507012623	0.0007206907080896901	0.0007226830455674528	0.0007388402315510811	0.0007410076614715619	0.0007588879510085421	0.0007612628117257791	0.0008034820978215838	0.0008063700475792029	0.051698921211508354	0.05206392344407211	-1.645437235983302e-06	-7.467245815756529e-05	-1.650221800296621e-06	-7.488958886908703e-05
19.828277461333414	0.0006902926022411371	0.0006920198735023398	0.0007205001653810591	0.0007224919737917947	0.0007386459595100866	0.0007408128245894024	0.000758689678789421	0.0007610639343720974	0.0008032753662017634	0.0008061626195052835	0.05170205416637148	0.05206707996946631	-1.626362657468957e-06	-7.425153425399955e-05	-1.6310907720870974e-06	-7.446739603630959e-05
19.94775280764713	0.000690109480516388	0.0006918362824822678	0.000720310678210882	0.0007223019604319915	0.0007384527884775865	0.0007406190920354511	0.0007584925599252523	0.0007608662142542504	0.0008030699121908223	0.0008059564744580527	0.051705244140369463	0.052070293943236604	-1.607410285287339e-06	-7.382843971340258e-05	-1.6120823024784285e-06	-7.404302557120768e-05
20.067948053024427	0.0006899273471892943	0.0006916536821377263	0.0007201222517853506	0.000722113010707896	0.0007382607241357439	0.0007404264695101929	0.0007582966006632227	0.000760669657643957	0.0008028657434378544	0.0008057516201292631	0.05170849217606893	0.05207356641580773	-1.5885793064689645e-06	-7.340315991558044e-05	-1.5931955760378237e-06	-7.361646279910317e-05
20.188867535219305	0.0006897462067694283	0.0006914720769860222	0.0007199348913417978	0.0007219251298705744	0.0007380697722050256	0.0007402349627525584	0.0007581018072974794	0.0007604742708601346	0.000802662867660938	0.0008055480642801842	0.05171179933525222	0.052076898456964955	-1.5698689129193567e-06	-7.29756801209347e-05	-1.5744297822192083e-06	-7.318769292508076e-05
20.31051561812294	0.000689566063787003	0.0006912914715650897	0.0007197486021488783	0.0007217383232024883	0.0007378799384445057	0.0007400445775402321	0.0007579081861695874	0.0007602800602693625	0.0008024612926479925	0.0008053458147424659	0.05171516669927602	0.0520802911562161	-1.5512783013687387e-06	-7.254598546796442e-05	-1.5557841153103144e-06	-7.275670103182308e-05
20.432896691921076	0.0006893869227928877	0.0006911118704335051	0.0007195633895067703	0.0007215525960176964	0.0007376912286521979	0.0007398553196899832	0.0007577157436690168	0.0007600870322863723	0.0008022610262576696	0.0008051448794190405	0.05171859536943798	0.052083745623161364	-1.5328066733225933e-06	-7.211406097154538e-05	-1.5372577743940838e-06	-7.23234720778898e-05
20.55601517325261	0.0006892087883586069	0.0006909332781704834	0.0007193792587473607	0.0007213679536620395	0.0007375036486653692	0.0007396671950579821	0.0007575244862336178	0.0007598951933745237	0.0008020620764202396	0.0008049452662850161	0.05172208646735104	0.05208726298786849	-1.5144532350876844e-06	-7.167989152426224e-05	-1.5188499633616778e-06	-7.188799089868914e-05
20.679875505368887	0.0006890316650763388	0.0006907556993758771	0.0007191962152344354	0.0007211844015133316	0.0007373172043608627	0.0007394802095401263	0.0007573344203501049	0.0007597045500462951	0.0008018644511384976	0.0008047469833885933	0.0517256411353229	0.0520908444012568	-1.4962171976736112e-06	-7.124346189193997e-05	-1.5005598908188027e-06	-7.145024220231444e-05
20.804482158294064	0.0006888555575589233	0.0006905791386701818	0.0007190142643638817	0.0007210019449815629	0.0007371319016554371	0.0007392943690723789	0.0007571455525545613	0.0007595151088637909	0.0008016681584886974	0.0008045500388520069	0.051729260536743926	0.052094491035488265	-1.4780977767819663e-06	-7.080475671361608e-05	-1.4823867700826734e-06	-7.101021056982182e-05
20.92983962898646	0.0006886804704398494	0.000690403600694522	0.0007188334115638744	0.0007208205895090845	0.0007369477465060888	0.0007391096796310938	0.0007569578894329314	0.0007593268764392356	0.0008014732066214789	0.0008043544408724641	0.05173294585648346	0.05209820408436598	-1.460094192811106e-06	-7.036376050173487e-05	-1.4643298191746416e-06	-7.056788045459172e-05
21.055952441500814	0.00068850640837325	0.0006902290901106464	0.0007186536622950725	0.0007206403405708079	0.0007367647449103903	0.0007389261472333556	0.0007567714376215302	0.0007591398594354892	0.0008012796037628256	0.0008041601977231113	0.05173669830129266	0.05210198476373981	-1.4422056707702816e-06	-6.992045763828947e-05	-1.4463882607412652e-06	-7.012323617910932e-05
21.18282514715158	0.0006883333760338951	0.000690055611600917	0.0007184750220508184	0.0007204612036744024	0.0007365829029068326	0.000738743777937323	0.0007565862038075613	0.000758954064566567	0.0008010873582150371	0.0008039673177540154	0.05174051910021511	0.05210583431192088	-1.4244314402800731e-06	-6.94748323751826e-05	-1.4285613220478034e-06	-6.967626193499221e-05
21.31046232467717	0.0006881613781171732	0.0006898831698682919	0.0007182974963573295	0.0007202831843604881	0.0007364022265751613	0.0007385625778425689	0.0007564021947296324	0.0007587694985981607	0.0008008964783577078	0.0008037758093931544	0.051744409505005334	0.05210975399010301	-1.4067707355398633e-06	-6.9026868832478e-05	-1.4108482349556653e-06	-6.922694178146394e-05
21.438868580405217	0.0006879904193390786	0.0006897117696363091	0.0007181210907738989	0.0007201062882028363	0.0007362227220367287	0.0007383825530904304	0.000756219417178288	0.0007585861683481733	0.0008007069726487341	0.0008035856811474325	0.051748370790556115	0.05211374508279366	-1.3892227952831682e-06	-6.857655099662407e-05	-1.3932482358729702e-06	-6.877525964363307e-05
21.568048548418737	0.0006878205044361896	0.0006895414156490637	0.0007179458108930915	0.0007199305208085659	0.0007360443954548386	0.0007382037098643591	0.0007560378779965435	0.0007584040806872572	0.0008005188496253283	0.0008033969416037067	0.05175240425533438	0.05211780889825193	-1.3717868627533512e-06	-6.81238627194547e-05	-1.3757605657237562e-06	-6.832119931082792e-05
21.69800689072348	0.0006876516381656468	0.0006893721126711859	0.0007177716623409448	0.0007197558878183454	0.0007358672530351044	0.0007380260543902789	0.000755857584080429	0.0007582232425393634	0.0008003321179050581	0.0008032095994298348	0.05175651122182402	0.05212194676893603	-1.3544621856776025e-06	-6.766878771674589e-05	-1.35838446993497e-06	-6.786474443612467e-05
21.828748297416116	0.0006874838253051233	0.0006892038654878075	0.0007175986507771645	0.000719582394906587	0.0007356913010258005	0.0007378495929369391	0.0007556785423795362	0.0007580436608822908	0.0008001467861868923	0.0008030236633757337	0.051760693036978334	0.052126160051959095	-1.337248016232244e-06	-6.721130956682808e-05	-1.3411191983878946e-06	-6.740587853423796e-05
21.960277486853503	0.0006873170706527985	0.0006890366789045361	0.0007174267818953297	0.0007194100477816537	0.0007355165457182283	0.0007376743318162838	0.0007555007598975814	0.0007578653427482534	0.0007999628632522786	0.0008028391422744663	0.051764951072681344	0.052130450129552454	-1.3201436109989279e-06	-6.675141170839338e-05	-1.3239640053821534e-06	-6.694458497941147e-05
22.092599205822967	0.0006871513790273211	0.0006888705577474155	0.0007172560614230902	0.000719238852186056	0.0007353429934470787	0.0007375002773838151	0.0007553242436929676	0.0007576882952244484	0.0007997803579662256	0.000802656045043337	0.051769286726218194	0.05213481840954247	-1.3031482309581316e-06	-6.628907744013479e-05	-1.3069181496292055e-06	-6.648084700539014e-05
22.225718229713628	0.0006869867552677728	0.0006887055068628875	0.0007170864951223698	0.0007190688138966556	0.0007351706505908001	0.0007373274360389633	0.0007551490008793594	0.0007575125254536321	0.000799599279278412	0.0008024743806850105	0.0517737014207541	0.0521392663258295	-1.2862611414444884e-06	-6.582428991872002e-05	-1.2899808942072426e-06	-6.601464770306098e-05
22.359639362688714	0.0006868232042336253	0.000688541531117748	0.0007169180887895673	0.0007188999387248668	0.0007349995235719719	0.0007371558142254615	0.000754975038626263	0.0007573380406347072	0.0007994196362243099	0.0008022941582886468	0.05177819660582286	0.05214379533888336	-1.269481612112093e-06	-6.535703215695965e-05	-1.273151506521724e-06	-6.554597001870444e-05
22.494367437858962	0.0006866607308046969	0.0006883786353991011	0.0007167508482557617	0.0007187322325168618	0.0007348296188576813	0.0007369854184317262	0.0007548023641596186	0.0007571648480233182	0.0007992414379263315	0.0008021153870310613	0.051782773757826174	0.052148406936244895	-1.2528089169180218e-06	-6.48872870228634e-05	-1.2564292582919329e-06	-6.507479675302297e-05
22.629907317457054	0.0006864993398810993	0.000688216824614305	0.0007165847793869127	0.0007185657011537717	0.0007346609429599019	0.0007368162551912365	0.000754630984762394	0.0007569929549324494	0.0007990646935949882	0.0008019380761778946	0.051787434380539635	0.052153102633035874	-1.2362423340837349e-06	-6.441503723775277e-05	-1.2398134255158476e-06	-6.460111055930917e-05
22.766263893012997	0.0006863390363831873	0.0006880561036909185	0.0007164198880840678	0.0007184003505518932	0.0007344935024358807	0.0007366483310829228	0.0007544609077751947	0.00075682236873304	0.0007988894125300792	0.0008017622350848137	0.05179218000563294	0.05215788397248361	-1.2197811460582138e-06	-6.39402653744292e-05	-1.2233032884276414e-06	-6.412489394164167e-05
22.903442085530802	0.0006861798252514988	0.0006878964775766408	0.0007162561802835665	0.0007182361866628936	0.0007343273038885262	0.0007364816527315585	0.0007542921405968778	0.000756653096854602	0.0007987156041218922	0.0008015878731987262	0.051797012193196844	0.05216275252645159	-1.2034246395032158e-06	-6.346295385617484e-05	-1.2068981314846718e-06	-6.364612925352509e-05
23.041446845665973	0.0006860217114466914	0.0006877379512392447	0.0007160936619572444	0.0007180732154740156	0.0007341623539668003	0.0007363162268081524	0.0007541246906851738	0.0007564851467858471	0.0007985432778524279	0.0008014150000590164	0.05180193253228173	0.052167709895981615	-1.1871721052559778e-06	-6.298308495478189e-05	-1.1905972433297503e-06	-6.316479869633573e-05
23.180283153904217	0.0006858646999494764	0.0006875805296665096	0.0007159323391126417	0.0007179114430082841	0.0007339986593661172	0.0007361520600303511	0.0007539585655573209	0.0007563185260753265	0.0007983724432966473	0.000801243625298806	0.05180694264144673	0.05217275771184944	-1.1710228382884498e-06	-6.250064078824891e-05	-1.1743999167529787e-06	-6.268088431690688e-05
23.31995602074116	0.0006857087957605481	0.0006874242178661481	0.0007157722177932097	0.0007177508753247158	0.0007338362268287463	0.0007359891591628427	0.0007537937727907083	0.0007561532423320771	0.0007982031101237393	0.0008010737586462363	0.05181204416932055	0.052177897635126105	-1.1549761376968871e-06	-6.201560332033673e-05	-1.1583054486787384e-06	-6.219436800691813e-05
23.460470486863187	0.0006855540039005037	0.0006872690208657246	0.000715613304078516	0.0007175915185185217	0.0007336750631442148	0.0007358275310177624	0.0007536303200235223	0.0007559893032262747	0.0007980352880984071	0.0008009054099257668	0.05181723879517145	0.05218313135775577	-1.1390313066723598e-06	-6.152795435859781e-05	-1.1423131401335981e-06	-6.170523150095253e-05
23.60183162332936	0.0006854003294097632	0.0006871149437125725	0.0007154556040844537	0.0007174333787213188	0.00073351517514972	0.0007356671824551072	0.0007534682149554091	0.0007558267164899004	0.0007978689870821817	0.0008007385890595027	0.05182252822948965	0.052188460603140335	-1.1231876524478435e-06	-6.103767555140638e-05	-1.1264222961973082e-06	-6.121345637358222e-05
23.744044531754422	0.0006852477773484846	0.0006869619914737075	0.0007152991239634518	0.0007172764621013392	0.0007333565697305475	0.0007355081203831555	0.0007533074653481469	0.0007556654899174184	0.0007977042170347586	0.0008005733060685468	0.05182791421458224	0.052193887126740106	-1.1074444862821733e-06	-6.054474838723678e-05	-1.1106322259889223e-06	-6.071902403875784e-05
23.887114344492932	0.0006850963527964696	0.000686810169235731	0.000715143869904682	0.0007171207748636378	0.0007331992538204872	0.0007353503517588863	0.000753148079026322	0.0007555056313664574	0.0007975409880153537	0.0008004095710743689	0.0518333985251773	0.05219941271668236	-1.0918011234435643e-06	-6.004915419310919e-05	-1.0949422426438128e-06	-6.022191574792113e-05
24.031046224824397	0.0006849460608530679	0.0006866594821047321	0.000714989848134269	0.0007169663232503026	0.0007330432344022598	0.0007351938835884074	0.00075299006387802	0.0007553471487585072	0.0007973793101840863	0.0008002473943002043	0.05183898296904314	0.05220503919438458	-1.0762568831662427e-06	-5.955087413248017e-05	-1.0793516632694351e-06	-5.9722112587951015e-05
24.175845367139747	0.0006847969066370722	0.0006865099352061807	0.0007148370649154993	0.0007168131135406646	0.0007328885185079448	0.0007350387229273862	0.0007528334278555241	0.0007551900500796222	0.0007972191938033855	0.0008000867860724742	0.05184466938761699	0.05221076841518844	-1.0608110886235582e-06	-5.904988920291121e-05	-1.0638598089297152e-06	-5.9219595479304e-05
24.32151699712871	0.000684648895286612	0.000686361533684818	0.0007146855265490337	0.000716661152051508	0.0007327351132194164	0.0007348848768814871	0.0007526781789760265	0.0007550343433811376	0.0007970606492394217	0.0007999277568222339	0.05185045965664805	0.05221660226900798	-1.04546306688982e-06	-5.8546180234292367e-05	-1.0484660045925742e-06	-5.871434517348839e-05
24.468066371968433	0.0006845020319590412	0.000686214282704543	0.0007145352393731195	0.0007165104451372855	0.0007325830256687836	0.0007347323526068159	0.0007525243253223505	0.0007548800367803989	0.0007969036869635675	0.0007997703170866487	0.05185635568685247	0.0522225426809897	-1.030212148931623e-06	-5.803972788778755e-05	-1.0331695791303622e-06	-5.8206342252425936e-05
24.61549878051318	0.000684356321830813	0.0006860681874482836	0.0007143862097637968	0.0007163609991903232	0.0007324322630388301	0.00073458115731036	0.000752371875043677	0.0007547271384614929	0.0007967483175538744	0.0007996144775104865	0.051862359424582505	0.052228591612185855	-1.015057669571419e-06	-5.7530512653419796e-05	-1.017969865281694e-06	-5.769556712603707e-05
24.763819543485244	0.0006842117700973574	0.0006859232531178729	0.000714238444135115	0.0007162128206410374	0.0007322828325634679	0.000734431298250446	0.0007522208363562907	0.0007545756566759993	0.0007965945516965881	0.0007994602488476494	0.05186847285250768	0.05223475106024143	-9.999989674467497e-07	-5.7018514847628765e-05	-1.0028661996050459e-06	-5.7182000029465385e-05
24.91303401366693	0.0006840683819729484	0.0006857794849339125	0.0007140919489393435	0.0007160659159581458	0.0007321347415281892	0.0007342827827371938	0.0007520712175443318	0.0007544255997437503	0.0007964424001876836	0.0007993076419627262	0.05187469799030981	0.05224102306009503	-9.850353849915998e-07	-5.6503714611549904e-05	-9.878579224687802e-07	-5.6665621021884105e-05
25.063147576093755	0.0006839261626905657	0.0006856368881356324	0.0007139467306671848	0.0007159202916488804	0.0007319879972705289	0.0007341356181329808	0.0007519230269605622	0.0007542769760536006	0.000796291873934432	0.0007991566678325749	0.05188103689539339	0.05224740968469439	-9.701662684043037e-07	-5.5986091909265845e-05	-9.72944378014283e-07	-5.614640998427567e-05
25.214165648248784	0.0006837851175017483	0.0006854954679807414	0.0007138027958479872	0.0007157759542592006	0.0007318426071805263	0.0007339898118529078	0.0007517762730271403	0.0007541297940642099	0.0007961429839569917	0.0007990073375479331	0.05188749166360859	0.052253913045724125	-9.55390967634969e-07	-5.546562652603004e-05	-9.581249141360146e-07	-5.562434661740556e-05
25.366093680258146	0.0006836452516764418	0.0006853552297452727	0.0007136601510499568	0.0007156329103740056	0.0007316985787011964	0.0007338453713652731	0.0007516309642364087	0.0007539840623048363	0.0007959957413900314	0.0007988596623150567	0.05189406442998987	0.052260535294350645	-9.407088363269298e-07	-5.4942298065047135e-05	-9.433988824398762e-07	-5.509941043946309e-05
25.518937155087716	0.0006835065705028423	0.0006852161787234234	0.0007135188028803741	0.0007154911666173502	0.0007315559193290085	0.0007337023041920509	0.0007514871091516965	0.0007538397893761455	0.0007958501574843843	0.0007987136534573939	0.05190075736950825	0.052267278621980856	-9.261192318141438e-07	-5.441608594652925e-05	-9.28765638228031e-07	-5.457158078450708e-05
25.672701588741027	0.0006833690792872266	0.0006850783202273824	0.0007133787579858038	0.0007153507296526558	0.000731414636614363	0.0007335606179093745	0.0007513447164081286	0.0007536969839510258	0.000795706243608727	0.0007985693224172812	0.05190757269784078	0.05227414526103603	-9.11621515082596e-07	-5.388696940497595e-05	-9.14224540459873e-07	-5.404083679952376e-05
25.827392530458226	0.0006832327833537817	0.0006849416595871576	0.0007132400230523122	0.0007152116061829276	0.0007312747381620826	0.0007334203201480282	0.0007512037947134538	0.0007535556547754238	0.0007955640112512966	0.0007984266807576803	0.05191451267215405	0.05228113748574228	-8.972150507369041e-07	-5.335492748681503e-05	-8.99774951724705e-07	-5.3507157442511666e-05
25.983015562916506	0.0006830976880444225	0.0006848062021503902	0.0007131026048056804	0.0007150738029509674	0.0007311362316319037	0.0007332814185939425	0.0007510643528488807	0.0007534158106691863	0.0007954234720216331	0.0007982857401639402	0.0519215795919035	0.052288257612935526	-8.828992069821046e-07	-5.281993904832083e-05	-8.854162382174527e-07	-5.297052148028891e-05
26.139576302431465	0.000682963798718605	0.0006846719532821642	0.0007129665100116194	0.0007149373267395896	0.0007309991247389758	0.0007331439209886961	0.0007509263996699298	0.0007532774605269205	0.0007952846376523604	0.000798146512445596	0.051928775799649655	0.0522955080028851	-8.686733555893916e-07	-5.228198275386564e-05	-8.711477697100414e-07	-5.243090748635604e-05
26.297080399159835	0.0006828311207531269	0.0006845389183648044	0.0007128317454759825	0.0007148021843718327	0.0007308634252543647	0.000733007835130022	0.0007507899441072951	0.0007531406133188614	0.0007951475200009927	0.0007980090095381965	0.051936103681890916	0.05230289106013192	-8.545368718783364e-07	-5.174103707325517e-05	-8.56968919528845e-07	-5.188829383878657e-05
26.455533537303385	0.0006826996595419248	0.0006844071027976702	0.0007126983180449818	0.000714668382711177	0.000730729141005564	0.0007328731688723221	0.0007506549951677234	0.0007530052780917588	0.000795012131051781	0.0007978732435051722	0.051943565669912914	0.05231040923434415	-8.40489134663544e-07	-5.119708027848113e-05	-8.428790645056798e-07	-5.134265871664656e-05
26.614941435314055	0.0006825694204958637	0.0006842765119969422	0.0007125662346054046	0.0007145359286617609	0.0007305962798770156	0.0007327399301271907	0.0007505215619349079	0.0007528714639697784	0.0007948784829175954	0.0007977392265397371	0.05195116424065617	0.05231806502119132	-8.265295262546539e-07	-5.065009044286084e-05	-8.288775849704319e-07	-5.0793980098856606e-05
26.77530984610034	0.0006824404090425101	0.0006841471513953911	0.000712435502084824	0.00071440482916859	0.0007304648498106262	0.0007326081268639348	0.0007503896535703881	0.0007527391801554095	0.0007947465878418335	0.0007976069709668182	0.051958901917599117	0.05232586096323663	-8.126574324173082e-07	-5.0100045438039587e-05	-8.149638647185313e-07	-5.0242235761749354e-05
26.93664455723489	0.0006823126306259079	0.0006840190264421508	0.0007123061274518178	0.0007142750912177589	0.000730334858806303	0.0007324777671101118	0.0007502592793144754	0.0007526084359303977	0.0007946164582003767	0.0007974764892450358	0.05196678127166243	0.05233379965084479	-7.988722423436616e-07	-4.95469229312151e-05	-8.011372909805942e-07	-4.968740327579435e-05
27.098951391163432	0.0006821860907063335	0.0006838921426024696	0.0007121781177161793	0.0007141467218366597	0.000730206314922485	0.0007323488589520654	0.000750130448487183	0.0007524792406566824	0.0007944881065035731	0.0007973477939687061	0.051974804922130226	0.05234188372311195	-7.851733486250595e-07	-4.8990700382861574e-05	-7.873972543907641e-07	-4.912946000357188e-05
27.26223620541477	0.0006820607947600533	0.0006837665053574642	0.0007120514799291369	0.0007140197280942022	0.00073007922627669	0.0007322214105354746	0.0007500031704891802	0.0007523516037773598	0.0007943615453982689	0.000797220897869897	0.05198297553758934	0.05235011586881269	-7.715601472182108e-07	-4.843135504395413e-05	-7.737431489572219e-07	-4.8568383096803114e-05
27.426504892812353	0.0006819367482790625	0.0006836421202038548	0.0007119262211835648	0.0007138941171010256	0.0007299536010460613	0.0007320954300659051	0.0007498774548027538	0.000752225534817652	0.0007942367876698685	0.0007970958138205111	0.05199129583688996	0.052358498827367005	-7.580320374282745e-07	-4.78688639535263e-05	-7.601743720435372e-07	-4.800414949410192e-05
27.59176338168682	0.0006818139567708197	0.0006835189926536957	0.000711802348614201	0.0007137698960097152	0.0007298294474679264	0.0007319709258093697	0.0007497533109927913	0.000752101043385899	0.000794113846244442	0.000796972554834417	0.05199976859012418	0.05236703538982715	-7.445884218724302e-07	-4.730320393614429e-05	-7.466903243331068e-07	-4.743673591822706e-05
27.758017636089992	0.000681692425757968	0.000683397128234093	0.0007116798693978586	0.0007136470720150145	0.0007297067738403572	0.0007318479060928942	0.0007496307487077763	0.0007519781391745612	0.0007939927341908676	0.0007968511340696154	0.05200839661962686	0.05237572839988608	-7.312287064729396e-07	-4.6734351600158375e-05	-7.332904098170112e-07	-4.6866118874250295e-05
27.925273656010095	0.0006815721607780454	0.0006832765324869102	0.000711558790753638	0.0007135256523540376	0.0007295855885227388	0.0007317263793050876	0.0007495097776807969	0.0007518568319612381	0.0007938734647230144	0.0007967315648304484	0.05201718280099517	0.05238458075490362	-7.179523003933951e-07	-4.616228333290118e-05	-7.199740357376368e-07	-4.6292274644949005e-05
28.09353747758831	0.0006814531673831932	0.0006831572109684737	0.000711439119943148	0.0007134056443064896	0.0007294658999363535	0.0007316063538967317	0.0007493904077305849	0.0007517371316097152	0.0007937560512019809	0.0007966138605698615	0.05202613006413078	0.05239359540695872	-7.047586160322146e-07	-4.558697529899458e-05	-7.06740612575231e-07	-4.571517928894653e-05
28.2628151733366	0.0006813354511398416	0.000683039169249253	0.0007113208642707123	0.000713287055194874	0.0007293477165649589	0.0007314878383813611	0.0007492726487625537	0.0007516190480710115	0.0007936405071383575	0.0007964980348916931	0.05203524139430315	0.052402775363919456	-6.916470689987894e-07	-4.5008403438073774e-05	-6.935895540322902e-07	-4.5134808638575e-05
28.43311285235687	0.0006812190176283921	0.00068292241291354	0.0007112040310835862	0.0007131698923847081	0.0007292310469553838	0.0007313708413358639	0.0007491565107698664	0.0007515025913844562	0.0007935268461945493	0.0007963841015530229	0.0520445198332349	0.05241212369053799	-6.786170780718505e-07	-4.442654346095698e-05	-6.805202769823854e-07	-4.455113829585078e-05
28.604436660561465	0.0006811038724428866	0.0006828069475591127	0.0007110886277721683	0.0007130541632847357	0.0007291158997181263	0.0007312553714010833	0.0007490420038345156	0.0007513877716787781	0.0007934150821871356	0.0007962720744665597	0.05205396848021007	0.05242164350956533	-6.656680651894939e-07	-4.3841370847758077e-05	-6.67532201463223e-07	-4.3964143630392805e-05
28.77679278089485	0.0006809900211906627	0.0006826927787968868	0.0007109746617702112	0.0007129398753471381	0.0007290022835279593	0.0007311414372824278	0.0007489291381284225	0.0007512745991732151	0.0007933052290892773	0.0007961619677030763	0.05206359049320544	0.0524313380028944	-6.527994554006086e-07	-4.3252860843639995e-05	-6.546247506324099e-07	-4.337379977567557e-05
28.950187433556945	0.0006808774694920033	0.0006825799122505604	0.0007108621405550369	0.0007128270360677483	0.0007288902071245515	0.0007310290477504939	0.0007488179239145586	0.0007511630841786432	0.0007931973010331792	0.0007960537954938991	0.05207338909004693	0.052441210412721345	-6.400106768449272e-07	-4.266098845634447e-05	-6.417973507431667e-07	-4.2780081626059285e-05
29.124626876227456	0.000680766222979766	0.0006824683535562388	0.0007107510716477453	0.0007127156529862594	0.0007287796793130849	0.0007309182116416908	0.000748708371548079	0.0007510532370987229	0.0007930913123125904	0.000795947572233438	0.0520833675495873	0.0524512640427371	-6.273011607421837e-07	-4.206572845408263e-05	-6.290494311321851e-07	-4.2182963834791476e-05
29.30011740429177	0.0006806562872990032	0.0006823581083620504	0.0007106414626134227	0.0007126057336864351	0.0007286707089648867	0.000730808937858874	0.0007486004914774783	0.0007509450684310635	0.0007929872773853595	0.0007958433124817722	0.052093529212911854	0.05246150225933888	-6.146703413357352e-07	-4.1467055360705496e-05	-6.163804241649841e-07	-4.158242080920527e-05
29.476665351068124	0.0006805476681065754	0.0006822491823277539	0.0007105333210613577	0.0007124972857963227	0.0007285633050180735	0.0007307012353719945	0.0007484942942457715	0.0007508385887684136	0.0007928852108760476	0.0007957410309672911	0.05210387748456817	0.05247192849286975	-6.021176558786839e-07	-4.086494345342806e-05	-6.037897652237667e-07	-4.097842670824914e-05
29.654277088036206	0.0006804403710707386	0.0006821415811243224	0.0007104266546452436	0.0007123903169884575	0.0007284574764781936	0.0007305951132187461	0.0007483897904916844	0.0007507338087998643	0.0007927851275785802	0.0007956407425893802	0.05211441583382143	0.05248254623888565	-5.896425446130608e-07	-4.025936675958186e-05	-5.91276892683134e-07	-4.037095543957259e-05
29.832959025067048	0.0006803344018707316	0.0006820353104335236	0.0007103214710633914	0.0007122848349800745	0.0007283532324188878	0.000730490580505229	0.0007482869909508755	0.00075063073931208	0.0007926870424589663	0.0007955424624211686	0.05212514779593858	0.05249335905944788	-5.772444507277583e-07	-3.965029905309003e-05	-5.788412478706199e-07	-3.975998065564035e-05
30.0127176106544	0.000680229766196338	0.000681930375947479	0.000710217778058934	0.0007121808475333134	0.0007282505819825517	0.0007303876464066179	0.0007481859064571695	0.0007505293911905438	0.0007925909706580622	0.0007954462057123284	0.05213607697349589	0.05250437058444064	-5.649228203407491e-07	-3.903771385135868e-05	-5.664822750458751e-07	-3.914547575056826e-05
30.193559332147448	0.0006801264697474427	0.0006818267833682125	0.000710115583420034	0.0007120783624554252	0.0007281495343810124	0.0007302863201678423	0.0007480865479438196	0.0007504297754208309	0.0007924969274943992	0.0007953519878919325	0.05214720703771938	0.052515584512922826	-5.526771024609231e-07	-3.8421584411030274e-05	-5.541994213629359e-07	-3.852741385593217e-05
30.37549071598484	0.0006800245182335698	0.000681724538407185	0.0007100148949800905	0.0007119773875989797	0.0007280500988962116	0.0007301866111042755	0.0007479889264447894	0.0007503319030899024	0.0007924049284670665	0.0007952598245713742	0.05215854172984918	0.05252700461450304	-5.40506748973775e-07	-3.780188372567994e-05	-5.41992136858082e-07	-3.790576783871402e-05
30.55851832793038	0.0006799239173734018	0.0006816236467848075	0.0007099157206179389	0.0007118779308620654	0.0007279522848808949	0.000730088528602427	0.000747893053096053	0.0007502357853874162	0.0007923149892586495	0.0007951697315473371	0.052170084862537096	0.05253863473074612	-5.284112146054093e-07	-3.717858452156886e-05	-5.298598744129732e-07	-3.728051029647239e-05
30.742648773309874	0.0006798246728942926	0.000681524114229947	0.0007098180682580584	0.0007117800001884955	0.0007278561017593182	0.0007299920821206548	0.0007477989391369265	0.0007501414336070714	0.0007922271257382364	0.0007950817248048402	0.05218184032127181	0.05255047877661159	-5.163899568804732e-07	-3.655165925309234e-05	-5.178020897069445e-07	-3.665161355301261e-05
30.92788869724955	0.0006797267905317589	0.0006814259464794144	0.000709721945870775	0.0007116836035680119	0.0007277615590279598	0.0007298972811898828	0.0007477065959114192	0.0007500488591479717	0.0007921413539644839	0.0007949958205203377	0.05219381206583465	0.05256254074191995	-5.04442436125626e-07	-3.5921080101142255e-05	-5.058182412321852e-07	-3.6019049657165514e-05
31.114244784915854	0.0006796302760289496	0.000681329149277426	0.0007096273614724537	0.0007115887490364769	0.0007276686662562346	0.0007298041354143177	0.0007476160348696003	0.0007499580735160039	0.0007920576901887385	0.0007949120350648782	0.05220600413178918	0.05257482469285317	-4.925681154146783e-07	-3.528681896775021e-05	-4.939077902260842e-07	-3.538279037659797e-05
31.30172376175672	0.0006795351351361138	0.0006812337283750669	0.0007095343231257089	0.0007114954446760831	0.0007275774330872359	0.0007297126544721987	0.0007475272675690089	0.0007498690883252622	0.0007919761508582411	0.0007948303850073475	0.05221842063199995	0.05258733477348659	-4.8076646054474e-07	-3.464884747231278e-05	-4.820702006543172e-07	-3.474280719426015e-05
31.4903323937443	0.0006794413736100357	0.0006811396895297182	0.0007094428389395929	0.000711403698615542	0.0007274878692384681	0.0007296228481165343	0.0007474403056760709	0.000749781915299476	0.0007918967526193801	0.00079475088711776	0.052231065758187215	0.0526000752073546	-4.6903694001713785e-07	-3.400713694828861e-05	-4.703049391878607e-07	-3.409907130544343e-05
31.68007748761912	0.0006793489972134639	0.0006810470385044818	0.0007093529170697988	0.0007113135190302867	0.0007273999845026057	0.0007295347261758663	0.0007473551609675539	0.0007496965662734805	0.0007918195123210271	0.0007946735583706343	0.052243943782513125	0.05261305029904894	-4.5737902500402224e-07	-3.3361658438924024e-05	-4.5861147517436973e-07	-3.345155361306196e-05
31.870965891135747	0.0006792580117145119	0.0006809557810675725	0.0007092645657188481	0.0007112249141426588	0.0007273137887482492	0.0007294482985550307	0.0007472718453320384	0.0007496130531947003	0.0007917444470179315	0.0007945984159484291	0.05225705905920348	0.05262626443585487	-4.4579218931237174e-07	-3.271238269275667e-05	-4.4698928059784537e-07	-3.280022472326727e-05
32.063004493309954	0.0006791684228860538	0.0006808659229917082	0.0007091777931362917	0.0007111378922221094	0.0007272292919207063	0.000729363575235946	0.0007471903707714301	0.0007495313881246752	0.0007916715739742013	0.0007945254772450654	0.05227041602620571	0.05263972208941979	-4.3427590935927324e-07	-3.205928015953541e-05	-4.3543783005196325e-07	-3.2145054941035145e-05
32.25620022466719	0.0006790802365050863	0.0006807774700534651	0.0007090926076188938	0.0007110524615853831	0.0007271465040427702	0.0007292805662783963	0.0007471107494024832	0.0007494515832406	0.0007916009106668443	0.0007944547598695094	0.05228401920688205	0.05265342781746135	-4.2282966415609254e-07	-3.140232098700069e-05	-4.239566007318337e-07	-3.1486014267556595e-05
32.45056005749291	0.0006789934583520803	0.000680690428032622	0.0007090090175108235	0.0007109686305967084	0.0007270654352155176	0.0007291992818208337	0.0007470329934583637	0.0007493736508368994	0.0007915324747893923	0.0007943862816494425	0.05229787321174055	0.05266738626551086	-4.1145293525274643e-07	-3.0741475014472996e-05	-4.12545072369817e-07	-3.082307239307691e-05
32.64609100608406	0.0006789080942103138	0.0006806048027114862	0.0007089270312038452	0.0007108864076679887	0.0007269860956191192	0.0007291197320811975	0.0007469571152902409	0.0007492976033268372	0.0007914662842556087	0.000794320060635011	0.05231198274020407	0.052681602168696905	-4.00145206733149e-07	-3.0076711770521403e-05	-4.012027272335718e-07	-3.0156198694814007e-05
32.84280012700226	0.0006788241498651731	0.0006805205998741872	0.0007088466571374955	0.0007108058012589779	0.0007269084955136508	0.0007290419273577292	0.0007468831273688987	0.0007492234532441409	0.0007914023572032592	0.0007942561151026448	0.052326352582419175	0.052696080353568056	-3.889059651759636e-07	-2.9408000467329165e-05	-3.8992905008810794e-07	-2.948536223132403e-05
33.040694519328454	0.0006787416311034484	0.0006804378253059658	0.000708767903799274	0.0007107268198774724	0.0007268326452399336	0.0007289658780298197	0.000746811042286392	0.0007491512132446754	0.0007913407119979872	0.0007941944635589788	0.05234098762110437	0.0527108257399548	-3.77734699617523e-07	-2.873530999572549e-05	-3.7872352815979116e-07	-2.881053173758863e-05
33.239781324919136	0.0006786605437125944	0.0006803564847924252	0.0007086907797248181	0.0007106494720794832	0.0007267585552203704	0.0007288915945588507	0.000746740872757721	0.0007490808961081309	0.000791281367237253	0.0007941351247448402	0.05235589283343926	0.05272584334287416	-3.6663090153144645e-07	-2.80586089210777e-05	-3.675856511096715e-07	-2.8131675620546304e-05
33.44006772866406	0.0006785808934799788	0.000680276584118775	0.0007086152934980862	0.000710573766469421	0.0007266862359598077	0.0007288190874890655	0.0007466726316225491	0.0007490125147397609	0.000791224341754378	0.0007940781176393426	0.05237107329299654	0.052741138274478315	-3.5559406479828207e-07	-2.7377865478572794e-05	-3.5651491100681214e-07	-2.744876195429069e-05
33.64156095874556	0.000678502686192098	0.000680198129069035	0.0007085414537515253	0.000710499711700262	0.0007266156980463967	0.0007287483674484343	0.0007466063318469396	0.0007489460821721314	0.0007911696546226588	0.0007940234614640489	0.05238653417171799	0.052756715746042196	-3.4462368567645014e-07	-2.6693047568054906e-05	-3.455108023011841e-07	-2.6761758475407627e-05
33.84426828689945	0.0006784259276337795	0.0006801211254252325	0.0007084692691662514	0.0007104273164737281	0.0007265469521524816	0.0007286794451495502	0.0007465419865251409	0.0007488816115669264	0.0007911173251595904	0.0007939711756872484	0.05240228074193204	0.05277258107000143	-3.33719262756273e-07	-2.6004122748085612e-05	-3.3457282177249206e-07	-2.6070632576313812e-05
34.04819702867729	0.0006783506235873544	0.0006800455789665656	0.0007083987484722159	0.0007103565895404539	0.0007264800090354926	0.0007286123313905292	0.0007464796088813963	0.0007488191162167741	0.0007910673729311734	0.0007939212800283154	0.052418318378420765	0.052788739662031195	-3.228802969558551e-07	-2.5311058232696526e-05	-3.2370046853039125e-07	-2.5375351302509008e-05
34.25335454371064	0.000678276779831803	0.000679971495468539	0.0007083299004483699	0.0007102875397001485	0.0007264148795388502	0.0007285470370559207	0.0007464192122717892	0.0007487586095471088	0.0007910198177563154	0.000793873794462165	0.05243465256053067	0.05280519704317656	-3.121062914686074e-07	-2.4613820884367144e-05	-3.1289324396006034e-07	-2.4675881345109785e-05
34.45974823597649	0.0006782044021418844	0.0006798988807020875	0.0007082627339228344	0.0007102201758017668	0.0007263515745928956	0.0007284835731176452	0.0007463608101861312	0.0007487001051180802	0.0007909746797113429	0.000793828739223821	0.052451288874330614	0.05282195884202747	-3.0139675173787746e-07	-2.3912377209389657e-05	-3.021506516929281e-07	-2.397218903615883e-05
34.66738555406454	0.0006781334962872278	0.0006798277404326565	0.0007081972577730539	0.0007101545067436627	0.0007262901052158191	0.0007284219506359312	0.0007463044162498776	0.0007486436166264849	0.0007909319791345995	0.000793786134813072	0.05246823301482269	0.05283903079694428	-2.907511854302776e-07	-2.3206693352234575e-05	-2.9147219758498925e-07	-2.3264240343157105e-05
34.87627399144595	0.0006780640680314105	0.0006797580804192708	0.0007081334809259614	0.0007100905414737523	0.0007262304825146191	0.00072836218076028	0.0007462500442260926	0.0007485891579077522	0.0007908917366311645	0.0007937460019992464	0.05248549078820015	0.0528564187583357	-2.8016910240012335e-07	-2.2496735090082876e-05	-2.808573896805923e-07	-2.2552000863540478e-05
35.086421086743854	0.0006779961231309928	0.0006796899064135618	0.000708071412358123	0.000710028288989659	0.0007261727176860601	0.0007283042747304322	0.0007461977080174368	0.0007485367429379516	0.0007908539730776615	0.0007937083618260824	0.05250306811415704	0.052874128690986566	-2.6965001465517266e-07	-2.1782467826580998e-05	-2.7030573817297433e-07	-2.1835435818101656e-05
35.29783442400536	0.0006779296673345436	0.0006796232241587823	0.0007080110610958995	0.0007099677583388749	0.0007261168220176635	0.0007282482438773664	0.000746147421668217	0.0007484863858358613	0.0007908187096271976	0.0007936732356167283	0.052520971028253864	0.05289216667644005	-2.5919343633255647e-07	-2.1063856586817087e-05	-2.598167553862635e-07	-2.1114510046049695e-05
35.51052163297529	0.0006778647063816148	0.0006795580393887717	0.00070795243621558	0.0007099089586188919	0.0007260628068886922	0.0007281940996242912	0.0007460991993664495	0.0007484381008650536	0.0007907859677143903	0.000793640644978833	0.05253920568433349	0.0529105389154357	-2.4879888366581907e-07	-2.0340866010881697e-05	-2.4938995573796537e-07	-2.0389187998681724e-05
35.72449038937153	0.0006778012460017086	0.0006794943578269128	0.0007078955468435351	0.0007098518989773563	0.0007260106837711751	0.0007281418534876777	0.0007460530554459917	0.0007483919024360468	0.0007907557690605385	0.0007936106118097797	0.052557778356995974	0.05292925173040171	-2.384658749294069e-07	-1.961346034637379e-05	-2.3902485568453626e-07	-1.9659433731444853e-05
35.93974841516195	0.0006777392919131992	0.0006794321851850447	0.0007078404021563518	0.0007097965886122023	0.0007259604642309303	0.0007280915170782927	0.0007460090043887007	0.0007483478051084859	0.0007907281356788939	0.0007935831583020256	0.05257669544413012	0.05294831156800589	-2.2819393044062018e-07	-1.8881603444598216e-05	-2.2872097372116616e-07	-1.8925210900272438e-05
36.15630347884324	0.0006776788498222265	0.0006793715271623442	0.0007077870113809655	0.0007097430367717833	0.0007259121599286097	0.0007280431021022498	0.0007459670608266383	0.0007483058235933691	0.0007907030898800594	0.000793558306948568	0.05259596346950245	0.052967725001767586	-2.1798257250822163e-07	-1.814525875259987e-05	-2.1847783033450766e-07	-1.8186482753701494e-05
36.374163395721176	0.0006776199254215606	0.0006793123894441815	0.0007077353837947924	0.0007096912527550037	0.0007258657826207643	0.0007279966203620843	0.0007459272395443252	0.000748265972755326	0.0007906806542775194	0.0007935360805485427	0.052615589085408775	0.052987498734728085	-2.0783132538950214e-07	-1.7404389306197032e-05	-2.0829494795648884e-07	-1.744321212551747e-05
36.59333602819267	0.0006775625243894323	0.0006792547777009387	0.0007076855287258555	0.0007096412459114443	0.0007258213441609246	0.0007279520837578422	0.0007458895554810412	0.0007482282676149389	0.0007906608517932969	0.0007935165022129549	0.05263557907538648	0.05300763960218399	-1.9773971527488506e-07	-1.665895772429149e-05	-1.981718509463156e-07	-1.6695361429203137e-05
36.813829286029524	0.0006775066523883255	0.0006791986975867913	0.000707637455552902	0.0007095930256414786	0.0007257788565006946	0.0007279095042881846	0.0007458540237331666	0.0007481927233511102	0.0007906437056637404	0.0007934995953705374	0.052655940356989395	0.05302815457448631	-1.8770727024477497e-07	-1.5908926201596563e-05	-1.8810806555144034e-07	-1.594289265033355e-05
37.03565112666392	0.0006774523150637412	0.0006791441547384616	0.0007075911737055219	0.0007095466013963915	0.000725738331690873	0.0007278688940515162	0.0007458206595565823	0.0007481593553034865	0.0007906292394454562	0.0007934853837737604	0.05267667998463144	0.05304905075990528	-1.7773352022944222e-07	-1.515425650097657e-05	-1.7810311986462754e-07	-1.5185767339165324e-05
37.25880955547555	0.0006773995180429212	0.0006790911547739298	0.0007075466926642569	0.0007095019826784867	0.0007256997818825841	0.0007278302652471281	0.0007457894783691132	0.0007481281789749252	0.0007906174770213767	0.000793473891504975	0.05269780515249465	0.05307033540756001	-1.678179969849536e-07	-1.4394909946979784e-05	-1.6815654380075186e-07	-1.4423946603947524e-05
37.483312626080554	0.0006773482669335356	0.0006790397032911097	0.0007075040219607055	0.000709459179041191	0.000725663219328434	0.0007277936301763613	0.0007457604957530237	0.0007480992100340185	0.0007906084426069753	0.0007934651429827088	0.052719323197505844	0.05309201591042246	-1.5796023404438322e-07	-1.3630847417706038e-05	-1.5826786904584063e-07	-1.3657391102539496e-05
37.70916844062219	0.0006772985673223355	0.00067898980586649	0.0007074631711776246	0.0007094182000891558	0.0007256286563836849	0.0007277590012437934	0.0007457337274575724	0.0007480724643176719	0.0007906021607566347	0.0007934591629681155	0.052741241602387655	0.05311409980838864	-1.48159766692876e-07	-1.2862029337618042e-05	-1.484366290332214e-07	-1.2886061035388696e-05
37.93638515006311	0.0006772504247737615	0.00067894146805373	0.0007074241499490204	0.0007093790554783466	0.0007255961055074469	0.0007277263909584388	0.0007457091894016116	0.0007480479578337322	0.0007905986563701634	0.0007934559765715746	0.05276356799877865	0.0531365947914262	-1.3841613192558042e-07	-1.2088415669880836e-05	-1.3866235890232226e-07	-1.2109916137592602e-05
38.164970954479706	0.0006772038448285175	0.0006788946953822202	0.0007073869679602389	0.0007093417549161324	0.0007255655792638939	0.0007276958119349764	0.0007456868976762506	0.0007480257067636776	0.0007905979546994767	0.0007934556092594583	0.05278631017043003	0.053159508702795476	-1.2872886841403842e-07	-1.1309965908090636e-05	-1.289445954598574e-07	-1.1328915670572037e-05
38.39493410335793	0.0006771588330020992	0.0006788494933555986	0.0007073516349480447	0.0007093063081613645	0.0007255370903234971	0.0007276672768949941	0.0007456668685475717	0.0007480057274653624	0.000790600081355436	0.00079345808686106	0.05280947605648017	0.05318284954234983	-1.1909751646064885e-07	-1.0526639067864885e-05	-1.1928287713819374e-07	-1.0543018413439187e-05
38.626282895891045	0.0006771153947832856	0.0006788058674502282	0.0007073181607007003	0.0007092727250244543	0.0007255106514642868	0.0007276407986682601	0.0007456491184594096	0.000747988036475826	0.000790605062314864	0.0007934634355756987	0.052833073754805025	0.05320662546991479	-1.0952161796223825e-07	-9.738393678349055e-06	-1.0967674396087333e-07	-9.752182654920727e-06
38.859025681279114	0.0006770735356325817	0.0006787638231136269	0.0007072865550580323	0.0007092410153674388	0.000725486275573128	0.0007276163901940112	0.0007456336640361878	0.0007479726505141583	0.0007906129239277247	0.0007934716819799933	0.05285711152545455	0.05323084480874902	-1.0000071637970322e-07	-8.945187774306307e-06	-1.0012573750314835e-07	-8.956366184642572e-06
39.09317085903034	0.0006770332609806209	0.0006787233657628549	0.0007072568279114944	0.0007092111891040426	0.0007254639756470247	0.0007275940645222686	0.0007456205220858194	0.0007479595864844309	0.000790623692924488	0.0007934828530353218	0.052881597794169205	0.05325551604908995	-9.053435669897913e-08	-8.146978887485501e-06	-9.062940086097294e-08	-8.155526284719938e-06
39.328726879264174	0.0006769945762265143	0.000678684500782851	0.0007072289892042175	0.0007091832561997267	0.0007254437647944408	0.00072757383481517	0.0007456097096026651	0.0007479488614786877	0.0007906373964236701	0.0007934969760954605	0.05290654115598195	0.05328064785178645	-8.112208537054168e-08	-7.343724035602239e-06	-8.118727858681847e-08	-7.349619718766132e-06
39.56570224301631	0.0006769574867361699	0.000678647233524736	0.0007072030489310679	0.0007091572266717466	0.0007254256562366605	0.0007275557143483435	0.0007456012437705768	0.0007479404927800192	0.0007906540619395814	0.0007935140789144327	0.05293195037891247	0.053306249052019285	-7.176345028837329e-08	-6.535379714900369e-06	-7.179891666603787e-08	-6.538602723954456e-06
39.80410550254544	0.0006769219978405395	0.0006786115693040458	0.000707179017138674	0.0007091331105891773	0.0007254096633091498	0.00072753971651228	0.0007455951419659807	0.0007479344978656798	0.0007906737173902434	0.0007935341896545295	0.05295783440774869	0.05333232866311512	-6.245800074876351e-08	-5.721901890354264e-06	-6.24638624789186e-08	-5.722431001525807e-06
40.04394526164196	0.0006768881148338383	0.0006785775133989351	0.0007071569039254694	0.0007091109180729553	0.0007253957994629668	0.0007275258548137579	0.0007455914217610559	0.0007479308944103001	0.0007906963911055323	0.0007935573368945596	0.05298420236792204	0.05335889588045288	-5.320528738894312e-08	-4.903245984594351e-06	-5.3181664738449416e-08	-4.9010597052701055e-06
40.28523017593832	0.0006768558429716991	0.0006785450710483161	0.0007071367194417103	0.0007090906592958955	0.0007253840782661812	0.0007275141428772746	0.0007455901009269687	0.0007479297002891553	0.0007907221118355118	0.0007935835496382921	0.0530110635694816	0.053385960085468094	-4.4004862171688475e-08	-4.0793668696359475e-06	-4.395187347015425e-08	-4.074443433338404e-06
40.52796895322162	0.000676825187469279	0.0006785142474499496	0.000707118473889492	0.0007090723444827063	0.0007253745134053282	0.0007275045944465149	0.0007455911974371862	0.0007479309335815158	0.0007907509087589879	0.0007936128573231242	0.053038427511163784	0.0534135308497578	-3.485627831918518e-08	-3.2502188552774314e-06	-3.477403995029264e-08	-3.2425362161692117e-06
40.77217035374772	0.0006767961534993128	0.0006784850477584817	0.0007071021775227563	0.0007090559839099959	0.0007253671186868881	0.0007274972233858441	0.0007455947294708673	0.0007479346125740732	0.0007907828114922832	0.0007936452898289707	0.053066303884566776	0.05344161793928546	-2.5759090280935704e-08	-2.4157556789694556e-06	-2.5647716671815812e-08	-2.4052915067740432e-06
41.017843190557436	0.0006767687461901087	0.000678457477083423	0.0007070878406472876	0.0007090415879062675	0.0007253619080387931	0.0007274920436818285	0.0007456007154163273	0.0007479407557644446	0.0007908178500982353	0.0007936808774873821	0.05309470257842659	0.05347023131869444	-1.6712853677597686e-08	-1.5759304941020957e-06	-1.6572457288204986e-08	-1.562662168413942e-06
41.26499632979458	0.0006767429706234925	0.0006784315404870756	0.0007070754736207055	0.0007090291668519102	0.0007253588955119681	0.0007274890694447916	0.000745609173874592	0.0007479493818647637	0.0007908560550954377	0.0007937196510909077	0.05312363368300438	0.05349938115572893	-7.717125267807379e-09	-7.3069586015162e-07	-7.5478165748738e-09	-7.146004646352289e-07
41.51363869102594	0.0006767188318326819	0.0006784072429823902	0.0007070650868524358	0.0007090187311791699	0.0007253580952818893	0.000727488314910388	0.0007456201236630197	0.0007479605098053433	0.000790897457467707	0.0007937616419026896	0.05315310749458252	0.053529077825765874	1.2285371064641587e-09	1.199962697817636e-07	1.426649618536599e-09	1.3894195302621704e-07
41.763779247563185	0.0006766963348001147	0.0006783845895307758	0.0007070566908036869	0.0007090102913721236	0.0007253595216501893	0.0007274897944412226	0.0007456335838190259	0.0007479741587384411	0.0007909420886738189	0.0007938068816663273	0.05318313452007462	0.05355933191646383	1.0124574566098068e-08	9.761945607977829e-07	1.0351384418247692e-08	9.980140572574125e-07
42.0154270267867	0.0006766754844552011	0.000678363585039835	0.0007070502959874007	0.0007090038579666293	0.0007253631890462776	0.000727493522528488	0.0007456495736038798	0.0007479903480420972	0.0007909899806574823	0.0007938554026159861	0.05321372548175521	0.053590154232529594	1.8971427248387282e-08	1.8379483081587544e-06	1.922682998293894e-08	1.8626654572084789e-06
42.26859111047143	0.000676656285672027	0.000678344234361047	0.0007070459129682082	0.0007089994415502811	0.000725369112029009	0.0007274995137936493	0.0007456681125066071	0.0007480090973240814	0.0007910411658575967	0.0007939072374867923	0.05324489132210848	0.053621555800606534	2.7769534351055128e-08	2.7053074501681706e-06	2.805342754559799e-08	2.732946411343473e-06
42.523280635114425	0.0006766387432669761	0.0006783265422873714	0.0007070435523623583	0.0007089970527623356	0.0007253773052883697	0.0007275077829901463	0.0007456892202479696	0.0007480304264259156	0.0007910956772187666	0.0007939624195254876	0.05327664320880282	0.05365354787428954	3.651933417996023e-08	3.578322580133353e-06	3.683161746165925e-08	3.6089078394585528e-06
42.77950479226489	0.0006766228619962967	0.0006783105135507957	0.0007070432248376479	0.0007089967022936414	0.0007253877836472096	0.0007275183450051431	0.0007457129167845541	0.00074805435542701	0.0007911535482021122	0.0007940209825013866	0.05330899253979318	0.05368614193926968	4.522126421523283e-08	4.457044961103662e-06	4.556183927795915e-08	4.490601338003053e-06
43.03727282885567	0.0006766086465535946	0.0006782961528198077	0.0007070449411133342	0.0007089984008865506	0.0007254005620630045	0.0007275312148613084	0.0007457392223129555	0.000748080904648891	0.0007912148127963657	0.0007940829607176218	0.05334195094855822	0.053719349718610795	5.3875761146619794e-08	5.341526537916419e-06	5.424453176504536e-08	5.3780791918756066e-06
43.29659404753705	0.0006765961015672507	0.0006782834646967925	0.0007070487119600326	0.0007090021593348149	0.0007254156556296515	0.0007275464077186281	0.0007457681572740561	0.00074811009465953	0.0007912795055292659	0.0007941483890226936	0.0533755303094686	0.053753183178164625	6.248326094243986e-08	6.231819952629003e-06	6.288013299198675e-08	6.271394390328089e-06
43.55747780701245	0.0006765852315977761	0.0006782724537153663	0.000707054548199612	0.0007090079884834791	0.0007254330795793113	0.0007275639388762678	0.0007457997423574239	0.0007481419462777912	0.0007913476614792748	0.0007942173028223454	0.05340974274330134	0.0537876545321295	7.104419890054114e-08	7.127978558313375e-06	7.146908037429511e-08	7.170600640982183e-06
43.81993352237618	0.0006765760411350775	0.0006782631243376224	0.0007070624607050638	0.0007090158992287497	0.0007254528492842767	0.0007275838237744585	0.0007458339985058041	0.0007481764805779734	0.0007914193162876031	0.0007942897380917526	0.05344460062289623	0.05382277624875138	7.955900969925864e-08	8.030056433738775e-06	8.001181072640057e-08	8.07575238445657e-06
44.08397066545326	0.0006765685345956583	0.000678255480951307	0.0007070724604003684	0.0007090259025178603	0.0007254749802588903	0.0007276060779964361	0.0007458709469197336	0.0007482137188944772	0.0007914945061705778	0.0007943657313880588	0.05348011657896144	0.0538585610561775	8.802812746810419e-08	8.938108399553224e-06	8.850876033364256e-08	8.986904810964758e-06
44.349598765141174	0.0006765627163197309	0.0006782495278669114	0.0007070845582603429	0.0007090380093489164	0.0007254994881614978	0.0007276307172704131	0.000745910609062265	0.0007482536828265831	0.0007915732679323474	0.000794445319863255	0.05351630350603282	0.053895021948465544	9.645198583395354e-08	9.85219003299398e-06	9.696036499889059e-08	9.904113875219833e-06
44.6168274077539	0.0006765585905682488	0.0006782452693146812	0.0007070987653104732	0.0007090522307707285	0.000725526388796443	0.0007276577574715959	0.0007459530066638113	0.000748296394243351	0.0007916556389779428	0.0007945285412774191	0.0535531745685948	0.05393217219175238	1.0483101799260361e-07	1.0772357685179257e-05	1.0536706011626991e-07	1.0827436313920469e-05
44.88566623736761	0.0006765561615198585	0.000678242709441543	0.0007071150926267382	0.0007090685778826328	0.0007255556981161102	0.000727687214624248	0.0007459981617271149	0.0007483418752886472	0.0007917416573267084	0.0007946154340123322	0.05359074320735914	0.053970025330586306	1.1316565676515108e-07	1.1698668497123199e-05	1.1372928072558852e-07	1.1756929662015692e-05
45.15612495616904	0.0006765554332677561	0.0006782418523079378	0.0007071335513354084	0.0007090870618342894	0.0007255874322230044	0.0007277191049037921	0.0007460460965323381	0.0007483901483862925	0.0007918313616261043	0.0007947060370854701	0.053629023145718144	0.05400859519443182	1.2145633466694762e-07	1.2631180417638221e-05	1.2204746158432818e-07	1.2692652270746008e-05
45.42821332480542	0.0006765564098164643	0.0006782427018845738	0.0007071541526128408	0.000709107693825476	0.0007256216073718856	0.0007277534446389674	0.0007460968336422935	0.0007484412362453542	0.0007919247911659118	0.0007948003901644048	0.05366802839636821	0.05404789590434887	1.297034839704836e-07	1.3569952220821024e-05	1.30322037232046e-07	1.3634663325767793e-05
45.701941162736816	0.0006765590950785071	0.0006782452620490752	0.0007071769076852461	0.0007091304851058542	0.000725658239971941	0.0007277902503140261	0.0007461503959077983	0.0007484951618655615	0.0007920219858928311	0.0007948985335816068	0.05370777326811475	0.054087941879851005	1.3790753676892233e-07	1.4515043524065963e-05	1.3855344205304133e-07	1.4583022864805839e-05
45.97731834859046	0.0006765634928709957	0.0006782495365825426	0.0007072018278284471	0.000709155446974725	0.0007256973465890126	0.0007278295385709831	0.0007462068064731757	0.0007485519485428717	0.0007921229864255075	0.0007950005083496753	0.053748272372860714	0.054128747845955304	1.460689250580658e-07	1.546651480829886e-05	1.467421103583215e-07	1.5537791798581058e-05
46.25435482051728	0.0006765696069121186	0.0006782555291660161	0.0007072289243676197	0.0007091825907807697	0.000725738943947876	0.0007278713262119216	0.0007462660887818997	0.000748611619875181	0.0007922278340699908	0.0007951063561770171	0.053789540632786646	0.05417032884041839	1.5418808079316684e-07	1.6424427435990374e-05	1.5488847644826859e-07	1.649903192912916e-05
46.533060576550575	0.0006765774408175214	0.000678263243376829	0.0007072582086770079	0.0007092119279217638	0.0007257830489345616	0.0007279156302013384	0.0007463282665823816	0.0007486741997681785	0.0007923365708356332	0.0007952161194839637	0.05383159328772969	0.054212700221177586	1.6226543597176214e-07	1.738884367244453e-05	1.6299297469135263e-07	1.7466805971255717e-05
46.813445674966815	0.0006765869980965972	0.0006782726826848694	0.0007072896921796345	0.0007092434698442852	0.0007258296785987442	0.0007279624676685611	0.0007463933639339221	0.0007487397124413692	0.0007924492394514685	0.0007953298414193805	0.05387444590276256	0.05425587767399364	1.7030142270978328e-07	1.8359826706920712e-05	1.7105603960457932e-07	1.8441177573769174e-05
47.09552023464871	0.0006765982821486571	0.0006782838504487234	0.00070732338634698	0.0007092772280433928	0.0007258788501561744	0.0007280118559102052	0.0007464614052128098	0.0007488081824342432	0.0007925658833830555	0.0007954475658777452	0.05391811437598609	0.054299877220304826	1.7829647330812673e-07	1.9337440672645423e-05	1.790781059178917e-07	1.9422211340242024e-05
47.37929443545016	0.0006766112962589989	0.000678296749911714	0.000707359302698648	0.0007093132140622903	0.0007259305809911728	0.0007280638123926981	0.0007465324151185903	0.000748879634612621	0.0007926865468498268	0.0007955693375167428	0.05396261494653661	0.05434471522530445	1.8625102033895634e-07	2.032175067007147e-05	1.8705960866806197e-07	2.0409972852353242e-05
47.66477851856398	0.0006766260435948592	0.000678311384197824	0.0007073974528020106	0.0007093514394919704	0.0007259848886591832	0.0007281183547548594	0.0007466064186805028	0.000748954094175165	0.0007928112748429513	0.0007956952017753776	0.05400796420281831	0.05439040840623762	1.941654967307048e-07	2.131282279008162e-05	1.9500098327566995e-07	2.1404528693175218e-05
47.951982786891236	0.0006766425272012516	0.000678327756307503	0.0007074378482718325	0.0007093919159708368	0.0007260417908893869	0.0007281755008105458	0.0007466834412640925	0.0007490315866600721	0.0007929401131437301	0.000795825204892629	0.05405417909096507	0.05443697384093762	2.020403358522077e-07	2.2310724137719617e-05	2.0290266563921175e-07	2.240594647190397e-05
48.24091760541319	0.0006766607499966857	0.0006783458691133564	0.0007074805007698756	0.0007094346551843096	0.0007261013055873808	0.00072823526855136	0.0007467635085780064	0.0007491121379519507	0.0007930731083425465	0.0007959593939266724	0.054101276923545556	0.05448442897659901	2.0987597159076617e-07	2.331552285586569e-05	2.1076509220882556e-07	2.3414294847229344e-05
48.53159340156531	0.000676680714768756	0.0006783657253557018	0.0007075254220044766	0.0007094796688643993	0.0007261634508379141	0.0007282976761494186	0.0007468466466809683	0.0007491957742888793	0.0007932103078583814	0.0007960978167746684	0.05414927538850834	0.05453279163880221	2.1767283844755653e-07	2.4327288151076987e-05	2.1858870008408665e-07	2.442964355367505e-05
48.82402066561362	0.0006767024241696133	0.0006783873276380075	0.0007075726237301082	0.0007095269687892686	0.0007262282449077024	0.000728362741960198	0.0007469328819889575	0.0007492825222696718	0.000793351759958931	0.000796240522193169	0.05419819255839006	0.05458208004079338	2.2543137162848656e-07	2.534609031998314e-05	2.2637392710898353e-07	2.54520634288824e-05
49.11820995103327	0.0006767258807112973	0.0006784106784221924	0.0007076221177469134	0.0007095765667827649	0.0007262957062483013	0.0007284304845254439	0.0007470222412825801	0.0007493724088613394	0.0007934975137813313	0.0007963875598191371	0.05424804689978002	0.05463231279303286	2.3315200714307469e-07	2.6372000776403448e-05	2.3412121197014663e-07	2.6481626440783e-05
49.41417187488941	0.0006767510867609414	0.000678435780023796	0.0007076739159002197	0.0007096284747139333	0.0007263658534990624	0.0007285009225761602	0.0007471147517146549	0.000749465461406767	0.0007936476193535261	0.0007965389801916214	0.05429885728306213	0.054683508913015794	2.408351818972577e-07	2.7405092079435533e-05	2.4183099429160755e-07	2.7518405715909466e-05
49.71191711822035	0.0006767780445358308	0.0006784626346070024	0.0007077280300800231	0.0007096827044965002	0.0007264387054901532	0.0007285740750356651	0.000747210440818006	0.000749561707632602	0.000793802127616289	0.0007966948347740927	0.05435064299243628	0.054735687835378466	2.484813337922699e-07	2.8445437961766018e-05	2.4950371473194365e-07	2.8562475568233436e-05
50.01145642642306	0.000676806756098324	0.0006784912441795243	0.0007077844722204515	0.0007097392680883347	0.0007265142812456608	0.0007286499610227316	0.0007473093365134822	0.0007496611756573717	0.0007939610904459335	0.0007968551759774818	0.054403423736230576	0.05478886942229806	2.560909018315457e-07	2.9493113360173906e-05	2.5713981509942023e-07	2.961391153047388e-05
50.3128006096408	0.0006768372233506222	0.0006785216105873374	0.0007078432542991991	0.0007097981774908832	0.0007265925999867718	0.0007287285998548064	0.0007474114671182055	0.0007497638939998327	0.0007941245606777328	0.0007970200571839366	0.05445721965751748	0.05484307397419609	2.6366432623239205e-07	3.054819444711643e-05	2.64739738461495e-07	3.0672790386071513e-05
50.61596054315354	0.0006768694480293926	0.0006785537355092656	0.0007079043883369396	0.0007098594447485815	0.0007266736811350397	0.0007288100110513165	0.0007475168613540594	0.0007498698915875655	0.0007942925921300785	0.0007971895327713313	0.054512051345036255	0.0548983222407559	2.7120204852747014e-07	3.1610758662065086e-05	2.7230392924564896e-07	3.173919020038607e-05
50.9209471677702	0.0006769034317002259	0.0006785876204513996	0.000707967886396701	0.000709923081948228	0.0007267575443157285	0.0007288942143370527	0.0007476255483564176	0.0007499791977658087	0.0007944652396293959	0.0007973636581385409	0.054567939844444045	0.05495463543226601	2.7870451168882787e-07	3.268088474570052e-05	2.7983283336970727e-07	3.281319035602914e-05
51.22777149022361	0.0006769391757519458	0.000678623266741368	0.0007080337605832283	0.0007099891012183474	0.000726844209361259	0.0007289812296456585	0.0007477375576831402	0.0007500918423065697	0.0007946425590358673	0.00079754248973154	0.054624906669894294	0.0550120352312986	2.861721602426086e-07	3.375865277402412e-05	2.873268983565481e-07	3.389487158758642e-05
51.53644458356769	0.000676976681390738	0.0006786606755224248	0.0007081020230422995	0.0007100575147285043	0.0007269336963147304	0.0007290710771231963	0.0007478529193238203	0.0007502078554179842	0.00079482460726996	0.0007977260850703173	0.05468297381596473	0.055070543804737124	2.936054403770375e-07	3.484414419274717e-05	2.947865734449079e-07	3.498431601620111e-05
51.84697758757708	0.0006770159496341152	0.0006786998477473738	0.0007081726859600214	0.0007101283346885998	0.0007270260254335457	0.000729163777131816	0.0007479716637093114	0.000750327267753964	0.0007950114423398201	0.0007979145027766697	0.054742163769937666	0.055130183816162276	3.0100480009681227e-07	3.59374418573144e-05	3.0221230974225403e-07	3.6081607190124876e-05
52.15938170914916	0.0006770569813047104	0.0006787407841723201	0.0007082457615620994	0.0007102015733481409	0.0007271212171931421	0.0007292593502535336	0.0007480938217215482	0.0007504501104241409	0.0007952031233695601	0.0007981078026029033	0.054802499524455685	0.0551909784386134	3.0837068933542607e-07	3.703863006970787e-05	3.09604560344047e-07	3.7186830122271086e-05
52.47366822270851	0.0006770997770238766	0.0006787834853502256	0.0007083212621130624	0.0007102772429954643	0.0007272192922908087	0.0007293578172940948	0.000748219424703644	0.0007505764150040911	0.0007953997106284499	0.0007983060454614551	0.05486400459055301	0.05525295136773337	3.157035600852721e-07	3.8147794617110486e-05	3.169637804636277e-07	3.8300071329849805e-05
52.789848470613855	0.0006771443372051067	0.0006788279516242852	0.0007083991999154644	0.000710355355956939	0.000727320271649619	0.0007294591992869602	0.0007483485044703078	0.0007507062135458843	0.0007956012655610811	0.0007985092934555004	0.05492670301108932	0.05531612683531561	3.230038665509496e-07	3.926502281553779e-05	3.2429042758769233e-07	3.942141887786077e-05
53.107933863567155	0.0006771906620472593	0.0006788741831211074	0.0007084795873090521	0.0007104359245961334	0.0007274241764224745	0.0007295635174973971	0.0007484810933185737	0.0007508395385889489	0.0007958078508185201	0.0007987176099105668	0.05499061937458825	0.055380529623261586	3.302720652910776e-07	4.039040355177659e-05	3.315849616194067e-07	4.055096242230882e-05
53.42793588102576	0.0006772387515275845	0.0006789221797436926	0.0007085624366698972	0.0007105189613129473	0.0007275310279962589	0.0007296707934266896	0.0007486172240388621	0.0007509764231712733	0.0007960195302904976	0.0007989310594072	0.05505577882950567	0.055446185077970805	3.375086153644454e-07	4.1524027327960455e-05	3.388478450308454e-07	4.168879325550101e-05
53.74986607161648	0.0006772886053945429	0.0006789719411642067	0.0007086477604094918	0.0007106044785427099	0.0007276408479961119	0.0007297810488164663	0.0007487569299263779	0.0007511169008409516	0.0007962363691386704	0.0007991497078147199	0.0551222070989346	0.05551311912517228	3.4471397848223444e-07	4.266598630722762e-05	3.4607954301261144e-07	4.28350043518988e-05
54.073736053552395	0.0006773402231604118	0.0006790234668165359	0.0007087355709738081	0.0007106924887552368	0.0007277536582898229	0.0007298943056531504	0.0007489002447928638	0.0007512610056680846	0.0007964584338309997	0.0007993736223261107	0.05518993049576722	0.055581358285217576	3.5188861917498544e-07	4.381637436254304e-05	3.532805236490435e-07	4.3989690418216876e-05
54.399557515052166	0.000677393604093678	0.0006790767558886318	0.0007088258808423249	0.00071078300445386	0.0007278694809923587	0.0007300105861725484	0.000749047202978727	0.0007514087722570654	0.0007966857921772974	0.0007996028714940986	0.05525897593833081	0.05565092968885104	3.590330049608667e-07	4.49752871264919e-05	3.6045125808388187e-07	4.515294794391056e-05
54.727342214761876	0.0006774487472111984	0.0006791318073146205	0.0007089187025270105	0.0007108760381744107	0.0007279883384705175	0.0007301299128645635	0.0007491978393655406	0.0007515602357592398	0.0007969185133659743	0.0007998375252684493	0.0553293709665121	0.05572186109347343	3.6614760651220747e-07	4.614282204273845e-05	3.675922206922231e-07	4.632487525313422e-05
55.057101982179326	0.0006775056512701347	0.0006791886197666841	0.0007090140485712719	0.00071097160248417	0.0007281102533477256	0.0007302523084780556	0.0007493521893889467	0.0007517154318859781	0.0007971566680020516	0.0008000776550345511	0.05540114375838957	0.05579418089991897	3.73232897836126e-07	4.7319078419649774e-05	3.747038892648342e-07	4.7505572559669584e-05
55.38884871808102	0.0006775643147596414	0.0006792471916466965	0.0007091119315488572	0.000711069709980773	0.0007282352485089703	0.0007303777960258415	0.0007495102890519674	0.0007518743969221573	0.0007974003281464749	0.0008003233336533203	0.055474323147395116	0.055867918169763976	3.8028935646491555e-07	4.8504157486917165e-05	3.81786745200707e-07	4.8695142024129945e-05
55.722594394951685	0.0006776247358923149	0.0006793075210776166	0.0007092123640627269	0.0007111703732910811	0.0007283633471058924	0.0007305063987898536	0.00074967217493875	0.0007520371677400871	0.000797649567356799	0.0008005746355025007	0.05554893864001763	0.055943102643187456	3.8731746364686383e-07	4.969816245342651e-05	3.888412736991788e-07	4.989368781280201e-05
56.058351057416104	0.0006776869125953784	0.0006793696058946181	0.000709315358743872	0.0007112736050700031	0.000728494572562021	0.000730638140326446	0.0007498378842287488	0.0007522037818138759	0.0007979044607292792	0.0008008316365193928	0.05562502043407716	0.056019764757401475	3.9431770454379476e-07	5.090119856743236e-05	3.958679639650634e-07	5.110131615901348e-05
56.39613082267415	0.0006777508425016126	0.0006794334436359622	0.0007094209282500986	0.000711379417999282	0.0007286289485781806	0.0007307730444718746	0.0007500074547113778	0.0007523742772342769	0.0007981650849424518	0.0008010944142450942	0.055702599437585126	0.05609793566567793	4.012905684405363e-07	5.211337317945208e-05	4.028673094183359e-07	5.231813542688757e-05
56.7359458809379	0.0006778165229400047	0.0006794990315335878	0.0007095290852647589	0.0007114878247862284	0.0007287664991380531	0.0007309111353479355	0.0007501809248011351	0.0007525486927240101	0.0007984315183022394	0.0008013630478702934	0.055781707288215236	0.05617764725698911	4.082365489665313e-07	5.333479580893474e-05	4.0983980792051386e-07	5.354425617884462e-05
57.07780849587155	0.0006778839509261337	0.0006795663665034367	0.0007096398424954518	0.0007115988381624246	0.0007289072485139331	0.0007310524373677971	0.0007503583335532416	0.000752727067653609	0.0007987038407886761	0.0008016376182827078	0.055862376373406845	0.05625893217628726	4.1515614431528007e-07	5.4565578210902244e-05	4.167859619964853e-07	5.477979124371424e-05
57.42173100503407	0.0006779531231522437	0.0006796354451354655	0.000709753212672656	0.0007117124708823611	0.0007290512212726384	0.0007311969752419941	0.0007505397206797779	0.0007529094420577712	0.000798982134104278	0.0008019182081161953	0.055944639851126854	0.05634182384544977	4.220498574713724e-07	5.580583444689258e-05	4.237062790684795e-07	5.602485578876104e-05
57.7677258203244	0.0006780240359770414	0.0006797062636833799	0.0007098692085483364	0.0007118287357220466	0.0007291984422816344	0.0007313447739846355	0.0007507251265663857	0.0007530958566522803	0.0007992664817241782	0.0008022049018016586	0.056028531671313865	0.056426356484911	4.2891819647221385e-07	5.705568096078806e-05	4.306012717184438e-07	5.727956739642881e-05
58.115805428429454	0.0006780966854151739	0.0006797788180540476	0.000709987842894491	0.0007119476454775605	0.0007293489367153409	0.0007314958589197992	0.0007509145922895171	0.0007532863528514883	0.000799556968948063	0.000802497785619781	0.056114086598030515	0.05651256513601146	4.357616746437313e-07	5.8315236653699865e-05	4.374714579302545e-07	5.854404614091813e-05
58.465982391274686	0.0006781710671263917	0.0006798531037965954	0.0007101091285016507	0.0007120692129635559	0.0007295027300616469	0.0007316502556881388	0.0007511081596342752	0.000753480972786392	0.0007998536829540012	0.0008027969477556889	0.0562013402323523	0.05660048568408829	4.4258081086231624e-07	5.9584622964237166e-05	4.443173613568642e-07	5.9818414669426945e-05
58.818269346477535	0.0006782471764043801	0.0006799291160911728	0.0007102330781773251	0.000712193451011712	0.0007296598481286365	0.0007318079902537028	0.0007513058711128597	0.0007536797593233287	0.0008001567128542445	0.0008031024783556149	0.05629032903602171	0.056690154882340395	4.4937612984083733e-07	6.086396395343918e-05	4.5113951160696483e-07	6.110279828849818e-05
59.172679007803275	0.0006783250081652648	0.0006800068497373885	0.0007103597047444077	0.0007123203724691444	0.0007298203170515467	0.000731969088910992	0.0007515077699836605	0.0007538827560833257	0.0008004661497530992	0.0008034144695856681	0.056381090355897154	0.05678161037649409	4.561481624094487e-07	6.215338639151136e-05	4.5793844453490343e-07	6.239732505239348e-05
59.52922416562417	0.000678404556935755	0.0006800862991423819	0.0007104890210395159	0.0007124499901967531	0.0007299841632999464	0.0007321335782922399	0.000751713900271	0.0007540900074621103	0.0008007820868069318	0.0008037330156927762	0.05647366244922914	0.056874890730303336	4.628974458035541e-07	6.345301984761464e-05	4.6471470253298293e-07	6.370212585427026e-05
59.887917687380885	0.0006784858168409329	0.000680167458308541	0.0007106210399112842	0.0007125823170675216	0.000730151413685162	0.000732301485374945	0.0007519243067855706	0.0007543015586508241	0.0008011046192864234	0.0008040582130679125	0.05656808450979217	0.056970035451917665	4.696245239767076e-07	6.47629967853447e-05	4.714688348467482e-07	6.501733452299319e-05
60.24877251804685	0.000678568781591669	0.0006802503208208428	0.0007107557742185995	0.00071271736596476	0.0007303220953679545	0.0007324728374896571	0.0007521390351455885	0.0007545174556574657	0.0008014338446411651	0.0008043901603117016	0.0566643966949118	0.05706708502115057	4.763299479273921e-07	6.608345266181925e-05	4.782013979108719e-07	6.634308792446975e-05
60.6118016805955	0.0006786534444716592	0.000680334879833814	0.0007108932368287856	0.0007128551497802997	0.0007304962358664632	0.0007326476623280385	0.0007523581317987033	0.0007547377453290986	0.0008017698625667023	0.0008047289583025209	0.05676264015342248	0.05716608091768703	4.830142760294844e-07	6.741452603081788e-05	4.849129556843898e-07	6.76795260657892e-05
60.97701827647021	0.0006787397983240582	0.000680421128058086	0.000711033440615725	0.0007129956814126225	0.0007306738630644199	0.0007328259879511935	0.0007525816440446799	0.000754962475374844	0.0008021127750741277	0.0008050747102671873	0.05686285705458684	0.057267065650265174	4.896780743820182e-07	6.875635865011276e-05	4.916040800032832e-07	6.902679220460728e-05
61.34443548605718	0.0006788278355377083	0.0006805090577465463	0.0007111763984579269	0.0007131389737649406	0.0007308550052196534	0.0007330078427982996	0.0007528096200588996	0.0007551916943897059	0.0008024626865623472	0.0008054275218543691	0.0569650906180223	0.05737008278687249	4.963219171747781e-07	7.010909559437839e-05	4.982753509579982e-07	7.038503296438736e-05
61.71406656916102	0.0006789175480329471	0.0006805986606800615	0.0007113221232365359	0.0007132850397432153	0.0007310396909728922	0.00073319325569554	0.0007530421089167129	0.0007554254518792585	0.0008028197038931373	0.0008057875012108312	0.05706938514467609	0.05747517698600074	5.029463870658175e-07	7.14728853722646e-05	5.049273572742177e-07	7.175439845280573e-05
62.085924865483435	0.0006790089272469738	0.0006806899281527625	0.0007114706278332784	0.0007134338922541165	0.0007312279493568805	0.0007333822558653511	0.0007532791606186716	0.0007556637982852295	0.0008031839364691138	0.0008061547590606462	0.057175786048884056	0.057582394028996606	5.095520755801211e-07	7.28478800494925e-05	5.11560696716401e-07	7.31350423871513e-05
62.46002379510434	0.0006791019641187716	0.0006807828509568799	0.0007116219251283528	0.000713585544202925	0.0007314198098058227	0.0007335748729360093	0.0007535208261166948	0.0007559067850120275	0.0008035554963147563	0.0008065294087875105	0.05728433989156702	0.05769178085356015	5.161395835261541e-07	7.423423537758489e-05	5.181759765173453e-07	7.452712222522084e-05
62.83637685896657	0.0006791966490735634	0.0006808774193671135	0.0007117760279982578	0.0007137400084913757	0.0007316153021651716	0.0007337711369515637	0.0007537671573411985	0.0007561544644542501	0.0008039344981606239	0.0008069115665203096	0.0573950944146062	0.05780338558843338	5.227095214223884e-07	7.563211092717625e-05	5.247738138061198e-07	7.59307993010161e-05
63.21499763936286	0.0006792929720067839	0.0006809736231245133	0.0007119329493135535	0.000713897298015434	0.0007318144567017678	0.0007339710783821276	0.0007540182072292274	0.0007564068900252106	0.0008043210595309031	0.0008073013512220695	0.05750809857644654	0.057917257589330855	5.292625099523416e-07	7.704167022878905e-05	5.31354836075899e-07	7.734623896779591e-05
63.59589980042612	0.0006793909222675628	0.0006810714514198735	0.0007120927019365687	0.0007140574256630194	0.0007320173041143634	0.0007341747281345608	0.0007542740297536533	0.0007566641161865435	0.000804715300834459	0.000807698884782477	0.05762340258898393	0.058033447476164034	5.357991804377229e-07	7.846308092010479e-05	5.379196816619877e-07	7.877361074756783e-05
63.979097088622495	0.0006794904886416899	0.0006811708928766013	0.000712255298719036	0.000714220404311659	0.0007322238755445292	0.000734382117563539	0.0007545346799534621	0.0007569261984789192	0.000805117345459537	0.0008081042921141093	0.05774105795578488	0.0581520071716142	5.423201753236139e-07	7.989651489823113e-05	5.444690002363254e-07	8.021308848629727e-05
64.36460333324754	0.0006795916593340544	0.000681271935533062	0.000712420752499668	0.0007143862468260827	0.000732434202587973	0.0007345932784830466	0.0007548002139651973	0.0007571931935539311	0.0008055273198722987	0.0008085177012525683	0.057861117511697625	0.05827298994110838	5.4882614870268e-07	8.134214848179444e-05	5.510034533429738e-07	8.166485051894212e-05
64.75243244692527	0.0006796944219505408	0.0006813745668243774	0.0007125890761016711	0.000714554966055758	0.000732648317306293	0.0007348082431783079	0.0007550706890556093	0.0007574651592072081	0.0008059453537193757	0.0008089392434607021	0.05798363546391412	0.05839645043426321	5.553177668503329e-07	8.28001625789998e-05	5.575237149406517e-07	8.312907983967777e-05
65.14259842611021	0.0006797987634793558	0.0006814787735636506	0.0007127602823301879	0.0007147265748323553	0.0007328662522391722	0.0007350270444181676	0.0007553461636555553	0.0007577421544127951	0.0008063715799346192	0.0008093690533370945	0.05810866743454501	0.05852244472785363	5.617957087856963e-07	8.427074286329606e-05	5.640304719719408e-07	8.460596428105926e-05
65.53511535159264	0.0006799046702717772	0.000681584541922614	0.0007129343839696816	0.0007149010859671554	0.0007330880404170496	0.0007352497154679563	0.0007556266973952209	0.0007580242393588775	0.0008068061348502663	0.0008098072689290516	0.058236270504770336	0.058651030370376965	5.682606668623883e-07	8.575407995850548e-05	5.705244249691382e-07	8.609569670237072e-05
65.92999738900669	0.0006800121280222981	0.0006816918574116683	0.00071311139378125	0.0007150785122483911	0.0007333137153742796	0.0007354762901028549	0.0007559123511407139	0.0007583114754848985	0.0008072491583127211	0.0008102540318502828	0.05836650326063861	0.05878226642827788	5.747133473885764e-07	8.725036963286303e-05	5.770062886815757e-07	8.759847518674535e-05
66.32725878934137	0.0006801211217481547	0.0006818007048593031	0.0007132913244998813	0.0007152588664385296	0.0007335433111628156	0.0007357068026217878	0.0007562031870321041	0.0007586039255201455	0.0008077007938031893	0.0008107094874035236	0.05849942584058024	0.05891621353391061	5.811544712695836e-07	8.875981300124347e-05	5.834767927303695e-07	8.911450324694536e-05
66.72691388945532	0.0006802316357682062	0.0006819110683908668	0.0007134741888316366	0.0007154421612714862	0.000733776862366426	0.0007359412878618618	0.0007564992685229636	0.0007589016535238594	0.0008081611885633903	0.0008111737847083241	0.05863509998471661	0.059052933935309505	5.87584774679119e-07	9.028261673757476e-05	5.899366822929852e-07	9.064399004163337e-05
67.12897711259382	0.0006803436536811545	0.0006820229314066755	0.0007136599994507734	0.0007156284094497793	0.0007340144041154847	0.000736179781213387	0.0007568006604214914	0.0007592047249269533	0.0008086304937266106	0.000811647076834275	0.058773589086040044	0.05919249154785349	5.940050097822227e-07	9.181899329990806e-05	5.963867188369179e-07	9.218715060396732e-05
67.53346296890952	0.0006804571583430856	0.0006821362765594397	0.0007138487689968099	0.0007158176236416303	0.0007342559721023622	0.000736422318635509	0.0007571074289332958	0.0007595132065754156	0.0008091088644543625	0.0008121295209399408	0.05891495824354729	0.05933495200790125	6.004159454602725e-07	9.33691611624543e-05	6.02827680858467e-07	9.374420607766165e-05
67.94038605598601	0.0006805721318442879	0.0006822510857309647	0.0007140405100715111	0.0007160098164779857	0.0007345016025974263	0.0007366689366724618	0.0007574196417058944	0.0007598271667754584	0.0008095964600789121	0.0008126212784177646	0.05905927431741641	0.059480382728496664	6.068183680985485e-07	9.493334506222029e-05	6.092603646854801e-07	9.53153839684806e-05
68.3497610593647	0.000680688555485359	0.0006823673400081392	0.0007142352352358324	0.0007162050005495021	0.0007347513324657211	0.0007369196724705116	0.0007577373678750525	0.0007601466753405295	0.0008100934442520053	0.0008131225150452867	0.05920660598631814	0.0596288529572208	6.132130824052385e-07	9.651177625835672e-05	6.15685585309369e-07	9.69009184074443e-05
68.7616027530747	0.0006808064097525449	0.0006824850196581523	0.0007144329570067894	0.0007164031884034578	0.0007350051991843201	0.0007371745637955835	0.0007580606781130081	0.000760471803640247	0.0008105999851000731	0.0008136334011429574	0.05935702380695399	0.05978043383630546	6.196009122567915e-07	9.810469280119305e-05	6.221041772448829e-07	9.850105042458202e-05
69.17592600016614	0.0006809256742923013	0.0006826041041029302	0.0007146336878542713	0.0007166043925406123	0.0007352632408604096	0.0007374336490516336	0.0007583896446786998	0.0007608026246513628	0.0008111162553862669	0.0008141541117389039	0.0595106002759298	0.0599351984650972	6.259827016012742e-07	9.971233981820316e-05	6.285169954533057e-07	0.00010011602824039345
69.59274575324658	0.0006810463278850553	0.0006827245718927709	0.0007148374401978008	0.0007168086254120168	0.0007355254962501335	0.0007376969672997973	0.0007587243414700927	0.0007611392130108624	0.000811642432679673	0.000814684826741009	0.05966740989406442	0.060093221964988584	6.323593153992422e-07	0.00010133496981326595	6.349249162966629e-07	0.00010174610756985558
70.01207705502031	0.0006811683484181275	0.0006828464006791364	0.0007150442264032355	0.0007170158994157656	0.000735792004778238	0.0007379645582783457	0.000759064844078697	0.0007614816450712873	0.0008121786995320719	0.00081522573111667	0.05982752923324969	0.06025458154692321	6.38731640614917e-07	0.00010297284298116383	6.413288385465716e-07	0.00010339155194244443
70.43393503883172	0.0006812917128578015	0.0006829695671865906	0.0007152540587794207	0.0007172262268937082	0.0007360628065585592	0.0007382364624235062	0.0007594112298464001	0.0007618299989584131	0.000812725243662647	0.0008157770150806558	0.05999103700597922	0.060419356581600116	6.451005872522503e-07	0.0001046262275391785	6.477296844415543e-07	0.00010505263303964285
70.85833492921113	0.0006814163972205023	0.0006830940471838405	0.0007154669495747906	0.0007174396201281092	0.000736337942415395	0.0007385127208911792	0.0007597635779247174	0.0007621843546313815	0.0008132822581510487	0.0008163388742914721	0.06015801413766809	0.060587628672499894	6.51467089443354e-07	0.00010629540007389693	6.541284007931421e-07	0.000106729631048047
71.2852920424243	0.0006815423765430539	0.0006832198154538593	0.0007156829109739227	0.0007176560913382682	0.0007366174539058055	0.0007387933755795998	0.0007601219693365868	0.0007625447939454194	0.000813849941639264	0.0008169115100566944	0.06032854384189853	0.06075948173186443	6.578321065985136e-07	0.00010798064590875067	6.605259601567045e-07	0.0001084228350329286
71.71482178702524	0.000681669624851999	0.0006833468457630629	0.0007159019550940576	0.0007178756526771084	0.0007369013833429009	0.0007390784691530056	0.000760486487040845	0.0007629114007172813	0.0008144284985427635	0.0008174951295477515	0.06050271169872542	0.06093500205977385	6.641966246084601e-07	0.000109682259489291	6.669233620564896e-07	0.00011013254333058775
72.14693966441222	0.0006817981151319288	0.0006834751108294983	0.0007161240939815711	0.0007180983162277243	0.0007371897738201521	0.0007393680450663448	0.000760857215999503	0.0007632842607935377	0.0008150181392714119	0.0008180899460246551	0.06068060573619026	0.061114278426461964	6.705616571146215e-07	0.00011140054478983585	6.733216342773426e-07	0.00011185906396204981
72.58166126938723	0.0006819278192928146	0.0006836045822900279	0.0007163493396084302	0.0007183240939999144	0.0007374826692368015	0.0007396621475911025	0.0007612342432479913	0.0007636634621218805	0.0008156190804606931	0.0008186961790712341	0.06086231651519503	0.061297402158032914	6.769282468388959e-07	0.00011313581574082243	6.797218342193077e-07	0.00011360271506805075
73.01900229071879	0.000682058708136282	0.000683735230666457	0.000716577703868607	0.0007185529979266825	0.0007377801143244033	0.0007399608218422794	0.0007616176579684972	0.0007640490948255727	0.0008162315452137796	0.0008193140548414209	0.061047937217898585	0.06148446722573584	6.832974669817313e-07	0.00011488839667916917	6.86125050321511e-07	0.00011536382536733725
73.45897851170821	0.0006821907513208167	0.0006838670253305862	0.0007168091985744844	0.0007187850398607332	0.0007380821546745834	0.0007402641138066088	0.0007620075515665835	0.0007644412512812301	0.0008168557633550737	0.0008199438063172223	0.06123756373980725	0.06167557033897288	6.89670422707048e-07	0.0001166586228252553	6.925324035734299e-07	0.00011714273464211167
73.90160581075892	0.0006823239173258538	0.0006839999344681488	0.0007170438354532501	0.0007190202315709623	0.0007383888367680694	0.0007405720703720677	0.0007624040177512468	0.0007648400262001031	0.0008174919716958384	0.0008205856735790094	0.06143129478573702	0.0618708110422267	6.960482526878779e-07	0.00011844684078260448	6.98945049088396e-07	0.00011893979424640322
74.34690016194996	0.0006824581734147145	0.0006841339250415894	0.0007172816261432804	0.0007192585847389461	0.0007387002080050579	0.0007408847393587488	0.0007628071526185944	0.0007652455167130336	0.000818140414312588	0.0008212399040888116	0.06162923196984168	0.062070291816092873	7.024321307463281e-07	0.00012025340906723914	7.053641777741331e-07	0.00012075536764524775
74.79487763561212	0.0006825934855963591	0.0006842689627516588	0.0007175225821905401	0.0007195001109554504	0.000739016316737006	0.0007412021695511822	0.0007632170547393453	0.0007656578224593006	0.0008188013428389707	0.0008219067529873572	0.061831479919903454	0.06227411818262748	7.088232675769206e-07	0.00012207869866562304	7.11791018085696e-07	0.00012258983098212273
75.24555439890803	0.0006827298185859098	0.0006844050119977736	0.0007177667150449887	0.0007197448217169571	0.0007393372122999108	0.00074152441073217	0.0007636338252503447	0.0007660770456795464	0.0008194750167718877	0.0008225864834056242	0.06203814638610414	0.06248239881522116	7.152229125649079e-07	0.00012392309362391218	7.182268378795641e-07	0.00012444357367893955
75.6989467164156	0.000682867135763911	0.0006845420358371139	0.0007180140360570252	0.0007199927284222349	0.0007396629450491746	0.0007418515137182383	0.000764057567950325	0.0007665032913130174	0.0008201617037926788	0.0008232793667917466	0.062249342354494544	0.06269524565322603	7.2163235569848e-07	0.00012578699166945762	7.24672946359568e-07	0.00012631699906864857
76.15507095071504	0.0006830053991342773	0.0006846799959424027	0.0007182645564739629	0.0007202438423689494	0.0007399935663961281	0.0007421835303967729	0.0007644883894001248	0.0007669366670993421	0.000820861680104218	0.0008239856832541389	0.062465182165405087	0.06291277402158277	7.280529295938375e-07	0.00012767080486825177	7.311306961376319e-07	0.00012821052506445385
76.61394356297929	0.0006831445692808978	0.0006848188525583424	0.000718518287436569	0.0007204981747503495	0.0007403291288463263	0.0007425205137649631	0.0007649263990276344	0.0007673772836851099	0.0008215752307848674	0.0008247057219218033	0.0626857836370484	0.06313510275569233	7.344860116255403e-07	0.00012957496031965055	7.376014854067322e-07	0.0001301245848671917
77.07558111356816	0.0006832846053228418	0.0006849585644566475	0.0007187752399756673	0.0007207557366520231	0.0007406696860396959	0.000742862517970628	0.0007653717092377027	0.0007678252547354979	0.0008223026501602423	0.0008254397813227956	0.06291126819457553	0.06336235433180895	7.409330261754681e-07	0.00013149990089006414	7.440867602265039e-07	0.00013205962771167812
77.54000026262605	0.0006834254648681292	0.0006850990888896423	0.0007190354250088318	0.0007210165390487579	0.0007410152927926603	0.0007432095983550556	0.000765824435527303	0.000768280697051243	0.0008230442421938596	0.0008261881697819442	0.06314176100487454	0.06359465500323835	7.473954470114518e-07	0.00013344608599014096	7.505880169489257e-07	0.0001340161196582701
78.00721777068286	0.000683567103966017	0.0006852403815423701	0.0007192988533371862	0.0007212805928015173	0.0007413660051423418	0.0007435618114979589	0.000766284696606237	0.0007687437306912489	0.0008238003208977733	0.0008269512058389448	0.06337739111740026	0.06383213494264008	7.538747997934067e-07	0.00013541399239536123	7.571068047693402e-07	0.00013599454442833614
78.47725049925933	0.0006837094770577518	0.0006853823964831688	0.0007195655356423295	0.0007215479086545557	0.0007417218803929697	0.0007439192152646747	0.0007667526145236969	0.0007692144791011495	0.0008245712107643937	0.0008277292186880604	0.06361829161136164	0.06407492839075926	7.603726647290856e-07	0.00013740411511678485	7.636447284313204e-07	0.00013799540429043633
78.95011541147531	0.0006838525369257476	0.0006855250861126679	0.0007198354824834146	0.0007218184972326993	0.0007420829771646239	0.0007442818688557436	0.0007672283148010214	0.000769693069248169	0.0008253572472207733	0.0008285225486407277	0.06386459974959535	0.0643231738119215	7.668906793717543e-07	0.00013941696832042716	7.702034510761709e-07	0.0001400192209966289
79.42582957266194	0.0006839962346411242	0.0006856684011111456	0.000720108704294395	0.0007220923690388097	0.0007424493554444423	0.0007446498328589948	0.0007677119265709843	0.0007701796317626315	0.0008261587771067021	0.000829331547612449	0.0641164571394817	0.06457701405665593	7.734305415887368e-07	0.0001414530863036445	7.767846972658995e-07	0.0001420665367763141
79.90441015097758	0.0006841405195095789	0.0006858122903842167	0.0007203852113814861	0.0007223695344514766	0.0007428210766404581	0.0007450231693043113	0.0007682035827240203	0.000770674301086523	0.0008269761591780995	0.0008301565796354835	0.06437400990128242	0.06483659653182657	7.799940126959528e-07	0.00014351302452828008	7.833902561766269e-07	0.00014413791538825382
80.38587441802741	0.000684285339015509	0.0006859567010067711	0.0007206650139208472	0.0007226500037229464	0.0007431982036381982	0.0007454019417212046	0.0007687034200617569	0.0007711772156294874	0.000827809764637227	0.0008309980213988968	0.06463740884429747	0.0651020733786755	7.865829207688536e-07	0.000145597360715094	7.900219849687204e-07	0.00014623394323484695
80.87023974948666	0.0006844306387643571	0.0006861015781651327	0.0007209481219565366	0.0007229337869773425	0.0007435808008602321	0.0007457862151993942	0.0007692115794583111	0.0007716885179327213	0.0008286599776914178	0.0008318562628177008	0.06490680965127073	0.06537360165921505	7.931991641684649e-07	0.00014770669600794317	7.966818123807074e-07	0.00014835523054751443
81.35752362572781	0.0006845763624231154	0.0006862468650973771	0.0007212345453987724	0.0007232208942092096	0.0007439689343288433	0.0007461760564525675	0.0007697282060297956	0.0007722083548412198	0.000829527196142101	0.0008327317076329007	0.06518237307149218	0.06565134355141855	7.998447152464307e-07	0.0001498416562039917	8.033717425025158e-07	0.00015050241263955821
81.8477436324513	0.0006847224516589181	0.0006863925030317373	0.0007215242940225244	0.0007235113352824065	0.0007443626717319986	0.0007465715338854963	0.00077025344931251	0.0007727368776848609	0.000830411832006018	0.0008336247740443869	0.06546426512307713	0.06593546655370369	8.06521624293244e-07	0.00015200289306305237	8.100938587972135e-07	0.00015267615123920608
82.34091746132043	0.0006848688460756969	0.0006865384311230705	0.0007218173774665078	0.0007238051199294247	0.0007447620824928521	0.0007469727176647532	0.0007707874634503724	0.0007732742424688889	0.000831314312170721	0.0008345358953788084	0.06575265730493807	0.06622614369922192	8.132320237174123e-07	0.00015419108569722506	8.168503283569354e-07	0.00015487713590472962
82.83706291059936	0.000685015483148803	0.0006866845863872932	0.0007221138052325967	0.0007241022577511472	0.0007451672378429645	0.0007473796797932117	0.0007713304073921065	0.000773820610074329	0.0008322350790865121	0.0008354655207946317	0.06604772681898506	0.06652355378050702	8.199781324680269e-07	0.0001564069420455505	8.236434064096956e-07	0.00015710608552624294
83.33619788579601	0.0006851622981575679	0.0006868309036337547	0.0007224135866857347	0.0007244027582171296	0.0007455782108995016	0.0007477924941885992	0.0007718824450988181	0.0007743761464689691	0.000833174591497224	0.0008364141160268424	0.0663496568031432	0.06682788158506961	8.267622607374897e-07	0.00015865120044283865	8.304754411093919e-07	0.0001593637499233136
83.83834040030794	0.0006853092241157189	0.0006869773153954651	0.0007227167310543822	0.0007247066306664427	0.0007459950767466414	0.0007482112367663334	0.0007724437457625675	0.0007749410229295364	0.0008341333252123527	0.0008373821641738501	0.06665863657579324	0.06713931814256084	8.335868149464583e-07	0.0001609246312868351	8.37348878612908e-07	0.00016165091154279887
84.34350857607244	0.0006854561916996028	0.0006871237518571357	0.0007230232474315752	0.000725013884309156	0.0007464179125214703	0.000748635985526934	0.0007730144840366394	0.0007755154162757786	0.0008351117739232895	0.0008383701665294119	0.06697486189229981	0.06745806098417324	8.404543030381129e-07	0.0001632280388119689	8.44266268477706e-07	0.00016396838726551177
84.85172064422062	0.0006856031291741446	0.0006872701407809519	0.0007233331447766559	0.0007253245282285205	0.0007468467975046456	0.0007490668206482874	0.0007735948402782287	0.0007760995091171798	0.0008361104500665726	0.0008393786434625524	0.06729853521432574	0.0677843144149885	8.473673400993115e-07	0.00016556226297628762	8.512302693834857e-07	0.0001663170303276562
85.36299494573534	0.0006857499623164829	0.0006874164074300295	0.0007236464319177544	0.0007256385713839363	0.0007472818132161388	0.0007495038245830832	0.0007741850008043274	0.0007766934901131182	0.0008371298857373209	0.0008404081353487207	0.0676298659926781	0.06811828980003086	8.543286543351942e-07	0.00016792818147012833	8.582436552223658e-07	0.0001686977323669958
85.87734993211305	0.000685896614337212	0.0006875624744894765	0.0007239631175550981	0.0007259560226147813	0.0007477230435163786	0.0007499470821617564	0.0007747851581616446	0.0007772975542473054	0.0008381706336562401	0.0008414592035556442	0.06796907096448643	0.06846020586483229	8.613410934201144e-07	0.00017032671185654435	8.653093215702694e-07	0.0001711114256029711
86.39480416602983	0.0006860430057991734	0.0006877082619850115	0.00072428321026525	0.0007262768906452044	0.0007481705747131626	0.0007503966807012997	0.0007753955114114685	0.0007779119031174396	0.0008392332681938742	0.0008425324314876423	0.06831637446556113	0.06881028901137809	8.684076312507e-07	0.00017275881385050984	8.724302925652112e-07	0.00017355908515806484
86.91537632201124	0.0006861890545337168	0.0006878536871990524	0.0007246067185063511	0.0007266011840899654	0.0007486244956746941	0.0007508527101203183	0.0007760162664304131	0.0007785367452410321	0.0008403183864560247	0.0008436284256924057	0.06867200875884966	0.0691687736503534	8.755313751341144e-07	0.0001752254917501972	8.796097282330346e-07	0.0001760417315344598
87.43908518710603	0.0006863346755543828	0.0006879986645842348	0.0007249336506245036	0.0007269289114614526	0.0007490848979491788	0.0007513152630607656	0.0007766476362281085	0.0007791722963784825	0.0008414266094346204	0.0008447478170346245	0.06903621437995326	0.06953590255067732	8.827155734397046e-07	0.00017772779702932007	8.868509322843433e-07	0.0001785604332548152
87.9659496615646	0.0006864797809679201	0.0006881431056742686	0.000725264014861381	0.0007272600811779786	0.0007495518758913895	0.0007517844350167776	0.0007772898412829202	0.0007798187798745183	0.0008425585832286048	0.0008458912619411381	0.06940924050075724	0.06991192720738727	8.899636237417932e-07	0.00018026683110261565	8.941573604113583e-07	0.0001811163096793189
88.4959887595208	0.000686624279882587	0.0006882869189920866	0.0007255978193632142	0.0007275947015734962	0.000750025526796693	0.0007522603244711074	0.0007779431098969069	0.0007804764270192199	0.0008437149803398169	0.000847059443722696	0.06979134531227993	0.07029710822899421	8.972790815037039e-07	0.0001828437482795653	9.015326291377185e-07	0.00018371053401469717
89.0292216096782	0.000686768078313657	0.0006884300099552052	0.0007259350721912801	0.0007279327809088703	0.0007505059510430268	0.0007527430330396613	0.0007786076785712909	0.0007811454774299404	0.0008448965010492211	0.0008482530739778074	0.07018279642794072	0.0706917157455331	9.046656693312109e-07	0.00018545975891834376	9.08980525248437e-07	0.00018634433652753302
89.56566745600044	0.0006869110790860759	0.0006885722807782447	0.0007262757813340509	0.0007282743273848693	0.0007509932522413831	0.0007532326656246995	0.0007792837924038248	0.0007818261794555275	0.0008461038748792857	0.0008494728940846187	0.07058387130852162	0.0710960298385951	9.12127286840079e-07	0.00018811613279587358	9.165050158455512e-07	0.00018901900797763105
90.1053456584057	0.000687053181734186	0.0006887136303725267	0.0007266199547211609	0.0007286193491570302	0.0007514875373953708	0.0007537293305772881	0.0007799717055095348	0.0007825187906043532	0.0008473378621487769	0.0008507196767872309	0.07099485771020117	0.07151034099474529	9.196680211873533e-07	0.00019081420271183092	9.241102590816161e-07	0.00019173590328969148
90.6482756934654	0.0006871942823984753	0.0006888539542427095	0.0007269676002393863	0.0007289678543526046	0.0007519889170705053	0.0007542331398696583	0.0007806716814664509	0.0007832235779978025	0.0008485992556267841	0.0008519942278834284	0.07141605415712446	0.07193495058381291	9.272921583114999e-07	0.00019355536834278486	9.318006156146252e-07	0.00019449644548036327
91.19447715510712	0.0006873342737192623	0.0006889931443803694	0.0007273187257508132	0.000729319851089762	0.0007524975055738808	0.0007547442092781495	0.0007813839937880328	0.0007839408188509532	0.0008498888822933133	0.0008532973880213381	0.07184777044009946	0.0723701713636619	9.350041949395113e-07	0.00019634110036706454	9.395806608468102e-07	0.00019730212986146523
91.74396975532183	0.0006874730447272795	0.0006891310891544968	0.0007276733391134332	0.0007296753474992959	0.000753013421144984	0.0007552626585775014	0.0007821089264241714	0.0007846708009823746	0.0008512076052144687	0.0008546300346132216	0.07229032814311198	0.07281632801317076	9.428088514194148e-07	0.0001991729448830304	9.474551980033713e-07	0.00020015452854132976
92.29677332487483	0.000687610480731076	0.0006892676731988261	0.0007280314482043825	0.0007300343517490541	0.00075353678615842	0.0007557886117472838	0.0007828467742927568	0.0007854138233550684	0.0008525563255408694	0.0008559930838752587	0.07274406119948883	0.07327375769526907	9.507110854361893e-07	0.00020205252814006758	9.554292721148912e-07	0.00020305529524630717
92.85290781402206	0.0006877464632011925	0.0006894027772959576	0.0007283930609460929	0.0007303968720713689	0.0007540677273394139	0.0007563221971913492	0.0007835978438439921	0.0007861701966507822	0.000853935984638738	0.0008573874930029828	0.07320931647967334	0.07374281065203576	9.587161066895852e-07	0.0002049815616124162	9.635081849774813e-07	0.00020600617049110204
93.41239329322968	0.0006878808696510542	0.0006895362782582133	0.0007287581853356317	0.0007307629167937686	0.0007546063759930103	0.0007568635479712392	0.0007843624536597965	0.0007869402438800757	0.0008553475663638924	0.0008588142624928477	0.07368645441273054	0.0742238508339971	9.668293925949988e-07	0.00020796184743762658	9.71697511157124e-07	0.00020900898712047922
93.97524995389855	0.0006880135735145154	0.000689668048805171	0.0007291268294775267	0.0007311324943732777	0.0007551528682479532	0.0007574128020545553	0.0007851409350908151	0.0007877243010307258	0.0008567920994897752	0.0008602744386213314	0.07417584964385825	0.07471725656595372	9.750567051076877e-07	0.0002109952842555829	9.800031151425102e-07	0.00021206567626066986
94.54149810909283	0.0006881444440200431	0.0006897979574378571	0.0007294990016204379	0.0007315056134346707	0.0007557073453163536	0.0007579701025794181	0.0007859336329338155	0.0007885227177572884	0.0008582706603016766	0.0008617691160940246	0.07467789173036686	0.07522342125182126	9.834041087443792e-07	0.0002140838734766004	9.88431169717495e-07	0.00021517827370703957
95.11115819427312	0.0006882733460614568	0.0006899258683095247	0.0007298747101980097	0.0007318822828130245	0.0007562699537702757	0.0007585355981361702	0.0007867409061523987	0.0007893358581148198	0.000859784375370333	0.0008632994408782149	0.0751929858787735	0.0757427541211868	9.9187798989779e-07	0.00021722972601292967	9.969881756510769e-07	0.0002183489267852945
95.68425076803395	0.0006884001400652224	0.0006900516410930135	0.0007302539638743258	0.0007322625116010017	0.0007568408458365301	0.0007591094430676366	0.0007875631286442749	0.0007901641013400682	0.0008613344245193452	0.0008648666132337604	0.07572155372587722	0.07627568102048683	1.0004850775648371e-06	0.00022043506951760494	1.0056809828316426e-06	0.0002215799017297182
96.26079651284576	0.0006885246818542532	0.0006901751308446509	0.0007306367715943948	0.0007326463092013	0.0007574201797110316	0.0007596917977893261	0.0007884006900585839	0.0007910078426836891	0.0008629220440021345	0.000866471890958365	0.07626403416690983	0.07682264525195479	1.0092324655868769e-06	0.0002237022561681068	1.014516812943055e-06	0.00022487359161654785
96.84081623580131	0.0006886468225082062	0.0006902961878646796	0.0007310231426401492	0.0007330336853847635	0.0007580081198942075	0.0007602828291310899	0.0007892539966670521	0.0007918674942973569	0.0008645485299056314	0.0008681165928648739	0.07682088423410295	0.07738410846373212	1.0181276365333778e-06	0.00022703377104260625	1.0235032838170266e-06	0.00022823252490278279
97.42433086936633	0.0006887664082202556	0.000690414657554206	0.0007314130866924741	0.0007334246503546839	0.0007586048375490623	0.0007608827107018761	0.0007901234722931007	0.0007927434861799718	0.0008662152417994825	0.0008698021025098474	0.07739258002929551	0.07796055159483013	1.027178487365203e-06	0.00023043224113908356	1.032648435602833e-06	0.00023165937462008013
98.01136147213543	0.0006888832801503443	0.0006905303802686646	0.0007318066138998445	0.0007338192148178817	0.0007592105108836482	0.0007614916232793641	0.0007910095593033796	0.0007936362671875361	0.0008679236066513448	0.000871529872194498	0.07797961771449738	0.07855247587892329	1.0363933570292898e-06	0.0002339004450940263	1.0419607589049612e-06	0.00023515696828232957
98.60192922959182	0.0006889972742749241	0.0006906431911678191	0.0007322037349541933	0.000734217390063205	0.0007598253255598413	0.0007621097552264145	0.0007919127196666015	0.0007945463061116686	0.0008696751230307895	0.0008733014272610795	0.07858251456466583	0.07916040391129817	1.0457810561426964e-06	0.00023744132365857706	1.0514492250563107e-06	0.00023872829856602662
99.1960554548718	0.0006891082212332036	0.0006907529200623218	0.0007326044611746956	0.0007346191880481476	0.0007604494751304767	0.0007627373029364351	0.0007928334360849617	0.0007954740928321682	0.000871471365626503	0.0008751183707100487	0.07920181008729354	0.07978488078364257	1.0553508989487011e-06	0.00024105799100124226	1.061123318707143e-06	0.00024237653483372146
99.79376158953411	0.0006892159461699473	0.0006908593912568772	0.0007330088046002241	0.0007350246214943533	0.0007610831615071019	0.0007633744713099594	0.0007937722132039357	0.0007964201395495304	0.0008733139901038853	0.0008769823881657852	0.07983806721382136	0.08042647529176825	1.0651127377319823e-06	0.00024475374690641205	1.070993072923741e-06	0.0002461050355714589
100.39506920433367	0.0006893202685748603	0.0006909624233900537	0.0007334167780912796	0.0007354337039928346	0.0007617265954607627	0.0007640214742649103	0.0007947295789067253	0.0007973849821038314	0.000875204738332782	0.0008788952532213723	0.08049187356830831	0.08108578122179366	1.0750769999195824e-06	0.0002485320899523469	1.0810691070315109e-06	0.0002499173618258632
101.00000000000001	0.0006894210021186628	0.0006910618292708477	0.0007338283954423286	0.0007358464501198515	0.0007623799971585209	0.0007646785352832938	0.0007957060857002577	0.000798369181387031	0.0008771454440180967	0.0008808588331960284	0.08116384281926929	0.08176341872080457	1.08012635898031e-06	0.00025044235843541197	1.0861755147706801e-06	0.0002518449395594517
