# Supplementary material for: White matter micro- and macrostructure brain charts for the human lifespan
Source: Nature. 2026 May 13;655(8124):979–89. doi: 10.1038/s41586-026-10454-2 (PMC13391363; doi:10.1038/s41586-026-10454-2)
Supplement: Supplementary file 12 — Centiles trajectories of brain charts. SDT.T9.1–5 contain the brain charts for the global metrics; SDT.T9.6–509 contain the brain charts for the tract-specific metrics (unnormalized); and SDT.T9.510–1157 contain the brain charts for the tract-specific macrostructural metrics (normalized). Included in each table are the male and female centile trajectories for the 2.5th, 25th, 50th, 75th and 97.5th percentiles; the interquartile range normalized by the 50th centile; and the derivatives of the 50th centiles with respect to both age and log(age). Charts are sampled in logarithmically spaced intervals. Age is reported in years, while centile trajectory values are reported in metric-specific units: diffusivities in mm2 s−1, volume in mm3, surface area in mm2, average length in mm, and FA is dimensionless (unitless). [file 41586_2026_10454_MOESM12_ESM.zip › plotted_curves/SDT.T9.115-CST_left_rd-mean_curve_metrics.csv]

ages	male_0.025th_percentile	female_0.025th_percentile	male_0.25th_percentile	female_0.25th_percentile	male_0.5th_percentile	female_0.5th_percentile	male_0.75th_percentile	female_0.75th_percentile	male_0.975th_percentile	female_0.975th_percentile	male_normalized_quantile_range	fwmale_normalized_quantile_range	male_median_centile_d_age	male_median_centile_d_log_age	female_median_centile_d_age	female_median_centile_d_log_age
0.25	0.0006470107255329085	0.0006547715243338027	0.0007290714883372189	0.0007374719460199705	0.0007776468506453906	0.0007864026218136769	0.0008305560254165083	0.0008396802769664194	0.000945159143103181	0.0009550196174344392	0.13050208715571152	0.1299694687064067	-0.00037706849065092174	-0.00021771135868764313	-0.00038130284534610353	-0.0002201561853881241
0.25150637576242696	0.0006465907288291413	0.0006543462986065773	0.0007285601423935772	0.0007369546382353135	0.0007770788438102991	0.0007858282364493031	0.0008299242460596996	0.000839041680980286	0.0009443823564488453	0.0009542351256749332	0.1304424956019874	0.12991012286125517	-0.0003760453772657657	-0.00021777119508303855	-0.0003802682505406052	-0.00022021669827396173
0.2530218281966045	0.0006461704567221917	0.0006539207942032035	0.0007280484959678558	0.0007364370265224356	0.0007765105247500506	0.0007852535353298582	0.0008292921443963931	0.000838402759078495	0.0009436052355797822	0.0009534502959478166	0.13038284118702245	0.12985071441063564	-0.0003739969433780854	-0.00021788995642788023	-0.00037819682899081775	-0.0002203368023703245
0.25454641199404576	0.000645749912655257	0.0006534950146100154	0.0007275365533103028	0.0007359191151812365	0.0007759418982205527	0.0007846785232646262	0.0008286597257553966	0.0008377635166471566	0.0009428277871392179	0.0009526651349616034	0.13032312429190496	0.12979124373405837	-0.0003719564486885374	-0.00021800689572526455	-0.00037613343562742374	-0.0002204550639702818
0.2560801821758082	0.0006453291000698153	0.0006530689633116	0.0007270243186678694	0.0007354009085082754	0.000775372968973306	0.000784103205058434	0.0008280269954597571	0.0008371239590665602	0.0009420500177611595	0.0009518796494155102	0.13026334529771952	0.1297317112110312	-0.00036992389311268914	-0.00021812201469395553	-0.00037407807036715646	-0.00022057148481238742
0.25762319409447826	0.0006449080224055137	0.0006526426437906855	0.0007265117962840649	0.0007348824107966359	0.0007748037417552499	0.0007835275855114936	0.000827393958826588	0.0008364840917109987	0.0009412719340701762	0.000951093845999238	0.13020350458553973	0.12967211722103733	-0.0003678992762383704	-0.00021823531511366845	-0.0003720307327933492	-0.0002206860666955912
0.2591755034361701	0.000644486683100051	0.0006522160595280216	0.000725998990398822	0.0007343636263357721	0.0007742342213085987	0.0007829516694192449	0.0008267606211668835	0.000835843919948592	0.0009404935426811817	0.0009503077313927531	0.1301436025363949	0.12961246214353558	-0.00036588259733316697	-0.00021834679882729024	-0.0003699914221663436	-0.00022079881148340252
0.2607371662225343	0.0006440650855890536	0.000651789214002255	0.0007254859052483368	0.00073384455941136	0.0007736644123706752	0.0007823754615721764	0.0008261269877853411	0.0008352034491410922	0.0009397148501992058	0.0009495213122660515	0.1300836395312772	0.12955274635793468	-0.00036387385534042416	-0.0002184564677373546	-0.00036796013741755007	-0.00022090972109872764
0.2623082388127803	0.0006436432333059712	0.0006513621106898221	0.0007249725450649452	0.0007333252143051685	0.0007730943196737668	0.0007817989667556944	0.000825493063980193	0.0008345626846437252	0.0009389358632191911	0.0009487345952789613	0.13002361595111164	0.12949297024358003	-0.00036187304888035676	-0.0002185643238042101	-0.00036593687715313905	-0.00022101879752417508
0.2638887779057103	0.0006432211296819576	0.0006509347530648313	0.0007244589140769747	0.0007328055952949105	0.000772523947944967	0.0007812221897499419	0.0008248588550430291	0.0008339216318050065	0.000938156588325777	0.0009479475870809164	0.12996353217674844	0.12943313417974187	-0.0003598801762600412	-0.00021867036905034998	-0.00036392163966320057	-0.00022112604280527526
0.26547884054176485	0.0006427987781457568	0.000650507144598943	0.0007239450165086057	0.0007322857066540973	0.0007719533019060097	0.0007806451353296517	0.0008242243662586226	0.0008332802959665655	0.0009373770320930813	0.0009471602943107429	0.12990338858894676	0.1293732385456039	-0.00035789523546883584	-0.00021877460555605466	-0.0003619144229133342	-0.00022123145904426322
0.2670784841050822	0.0006423761821235946	0.0006500792887612655	0.0007234308565797369	0.0007317655526519109	0.0007713823862731336	0.0007800678082639976	0.0008235896029047656	0.0008326386824629809	0.0009365972010845019	0.0009463727235964538	0.12984318556836244	0.12931328372024245	-0.0003559182241827663	-0.00021887703545983572	-0.0003599152245550852	-0.00022133504840371465
0.26868776632556873	0.000641953345039062	0.0006496511890182312	0.0007229164385058458	0.0007312451375530562	0.0007708112057569142	0.0007794902133164278	0.0008229545702520956	0.0008319967966216017	0.0009358171018525005	0.0009455848815550333	0.12978292349553394	0.1292532700826176	-0.00035394913976966036	-0.00021897766095976823	-0.0003579240419258889	-0.00022143681310529684
0.2703067452809827	0.0006415302703130079	0.0006492228488334938	0.0007224017664978558	0.0007307244656176299	0.0007702397650621205	0.000778912355244524	0.0008223192735639277	0.0008313546437623821	0.0009350367409384011	0.0009447967747922318	0.1297226027508635	0.12919319801155466	-0.00035198797928326364	-0.0002190764843079951	-0.0003559408720495705	-0.00022153675542735396
0.2719354793990299	0.000641106961363433	0.0006487942716678143	0.0007218868447620043	0.0007302035411009854	0.0007696680688875762	0.0007783342387998454	0.0008216837180960946	0.0008307122291977177	0.0009342561248721914	0.000944008409902366	0.12966222371460673	0.12913306788573495	-0.00035003473947414765	-0.00021917350781541778	-0.0003539657116415629	-0.00022163487770687773
0.27357402745947257	0.0006406834216053719	0.0006483654609789482	0.0007213716774997032	0.0007296823682535931	0.0007690961219259923	0.0007777558687277797	0.0008210479090967744	0.0008300695582322712	0.0009334752601723122	0.0009432197934681085	0.1296017867668597	0.12907288008367868	-0.0003480894167919857	-0.0002192687338511412	-0.0003519985571102391	-0.00022173118233789757
0.2752224485962505	0.000640259654450792	0.0006479364202215381	0.0007208562689074098	0.0007291609513209081	0.0007685239288638305	0.0007771772497673941	0.0008204118518063323	0.0008294266361628107	0.0009326941533454638	0.0009424309320602851	0.12954129228754588	0.12901263498373333	-0.000346152007380196	-0.0002193621648373112	-0.00035003940455680116	-0.00022182567176956547
0.27688080229961526	0.0006398356633084883	0.0006475071528470112	0.0007203406231765044	0.0007286392945432491	0.000767951494381163	0.0007765983866512966	0.0008197755514571655	0.0008287834682780576	0.000931912810886416	0.0009416418322376928	0.12948074065639864	0.12895233296405842	-0.00034422250708360247	-0.0002194538032516402	-0.00034808824978085906	-0.00022191834850757153
0.2785491484182772	0.0006394114515839694	0.0006470776623034601	0.0007198247444931475	0.0007281174021556497	0.0007673788231515227	0.0007760192841054798	0.0008191390132735285	0.0008281400598585056	0.0009311312392777968	0.0009408525005468794	0.1294201322529472	0.12889197440261085	-0.0003423009114517095	-0.000219543651627796	-0.00034614508828401114	-0.0002220092151144215
0.28022754716156506	0.0006389870226793617	0.0006466479520355472	0.000719308637038163	0.0007275952783877422	0.0007668059198417615	0.0007754399468491803	0.0008185022424713916	0.0008274964161762802	0.000930349444989918	0.0009400629435219684	0.12935946745650878	0.12883155967713952	-0.0003403872157392296	-0.0002196317125532088	-0.0003442099152662914	-0.0002220982742050237
0.2819160591015993	0.0006385623799932974	0.0006462180254843944	0.0007187923049869016	0.0007270729274636249	0.0007662327891119111	0.0007748603795947466	0.0008178652442582744	0.0008268525424949693	0.0009295674344805718	0.0009392731676844557	0.12929874664617466	0.12877108916515936	-0.0003384814149071935	-0.0002197179886683498	-0.0003422827256328309	-0.0002221855284490204
0.28361474517547763	0.0006381375269208193	0.0006457878860874813	0.0007182757525091288	0.0007265503536017382	0.0007656594356150451	0.0007742805870474849	0.0008172280238330989	0.0008262084440694745	0.0009287852141948525	0.0009384831795430271	0.12923797020078903	0.1287105632439477	-0.00033658350362886225	-0.00021980248266798008	-0.0003403635140000749	-0.00022227098057256423
0.2853236666874746	0.0006377124668532692	0.0006453575372785356	0.000717758983768884	0.0007260275610147296	0.0007650858639971347	0.0007737005739055191	0.0008165905863860234	0.000825564126145844	0.0009280027905649571	0.0009376929855933598	0.12917713849894036	0.12864998229052535	-0.0003346934762895326	-0.0002198851972990412	-0.00033845227468981554	-0.0002223546333522397
0.2870428853112538	0.0006372872031781922	0.000644926982487437	0.0007172420029243659	0.0007255045539093381	0.0007645120788969193	0.0007731203448596666	0.0008159529370983074	0.0008249195939611354	0.0009272201700100129	0.000936902592317945	0.12911625191895867	0.1285893466816511	-0.0003328113269880917	-0.00021996613535960052	-0.0003365490017356587	-0.00022243648961742246
0.28877246309209376	0.0006368617392792389	0.0006444962251401145	0.0007167248141278146	0.0007249813364862692	0.00076393808494577	0.000772539904593288	0.0008153150811421509	0.0008242748527432552	0.0009264373589358944	0.0009361120061859048	0.1290553108388816	0.1285286567938004	-0.0003309370495422348	-0.00022004529970021114	-0.00033465368888616065	-0.00022251655224994615
0.2905124624491269	0.0006364360785360605	0.0006440652686584432	0.0007162074215253849	0.0007244579129400694	0.0007633638867675524	0.0007719592577821633	0.0008146770236805522	0.0008236299077108094	0.0009256543637350364	0.0009353212336528052	0.12899431563645836	0.1284679130031562	-0.00032907063748990883	-0.00022012269322260747	-0.00033276632960846375	-0.00022259482418443555
0.29226294617759224	0.0006360102243242123	0.0006436341164601459	0.0007156898292570242	0.0007239342874590086	0.0007627894889784961	0.0007713784090943403	0.0008140387698671548	0.0008229847640729586	0.0009248711907862635	0.0009345302811604788	0.12893326668913133	0.1284071156855986	-0.0003272120840907	-0.00022019831887842845	-0.0003308869170872697	-0.00022267130840547544
0.294023977451102	0.0006355841800150556	0.000643202771958695	0.0007151720414563609	0.000723410464224957	0.0007622148961870651	0.0007707973631900255	0.0008134003248461101	0.0008223394270292673	0.0009240878464546097	0.000933739155136847	0.1288721643740241	0.12834626521668724	-0.00032536138233035805	-0.00022027217967032775	-0.0003290154442291138	-0.00022274600794811028
0.29579561982392083	0.0006351579489756615	0.0006427712385632113	0.000714654062250582	0.0007228864474132703	0.0007616401129938214	0.0007702161247214299	0.0008127616937519259	0.0008216939017695604	0.000923304337091145	0.0009329478619957437	0.12881100906792678	0.12828536197164983	-0.00032351852491890876	-0.00022034427864808803	-0.0003271519036647519	-0.0002228189258974278
0.29757793723326015	0.0006347315345687192	0.0006423395196783741	0.0007141358957603243	0.0007223622411926698	0.0007610651439913151	0.0007696346983326621	0.000812122881709335	0.0008210481934737873	0.000922520669032811	0.0009321564081367491	0.12874980114728374	0.12822440632537868	-0.00032168350429889747	-0.0002204146189123679	-0.0003252962877513532	-0.00022289006538750433
0.29937099400158496	0.000634304940152432	0.0006419076187043184	0.0007136175460995475	0.0007218378497251281	0.0007604899937639292	0.0007690530886595795	0.0008114838938331451	0.0008204023073118681	0.000921736848602242	0.0009313647999450086	0.12868854098818983	0.12816339865240373	-0.0003198563126454723	-0.00022048320361239826	-0.0003234485885774685	-0.00022295942960298687
0.3011748548389356	0.0006338781690804318	0.0006414755390365414	0.0007130990173754341	0.0007213132771657517	0.0007599146668877811	0.0007684713003296733	0.0008108447352281053	0.0008197562484435585	0.0009209528821076021	0.0009305730437910684	0.1286272289663618	0.12810233932688816	-0.0003180369418659401	-0.00022055003594328992	-0.0003216087979600879	-0.00022302702177445788
0.30298958484526295	0.0006334512247016837	0.000641043284065812	0.0007125803136882688	0.0007207885276626714	0.0007593391679305817	0.0007678893379619437	0.0008102054109887688	0.0008191100220183182	0.0009201687758424227	0.000929781146030711	0.12856586545714022	0.1280412287226205	-0.00031622538360709385	-0.00022061511914905907	-0.0003197769074533563	-0.00022309284518221006
0.30481524951277783	0.0006330241103603925	0.0006406108571780736	0.0007120614391313276	0.0007202636053569257	0.0007587635014515212	0.0007673072061667656	0.0008095659261993576	0.0008184636331751627	0.0009193845360854346	0.0009289891130047892	0.12850445083547515	0.12798006721299357	-0.00031442162925315875	-0.00022067845651882467	-0.0003179529083465471	-0.00022315690315261039
0.3066519147283146	0.0006325968293959156	0.0006401782617543568	0.0007115423977907778	0.0007197385143823558	0.0007581876720011482	0.0007667249095457821	0.0008089262859336302	0.0008178170870425397	0.0009186001691004131	0.0009281969510390628	0.1284429854759034	0.12791885517099866	-0.00031262566993189855	-0.00022074005138883468	-0.0003161367916677815	-0.00022321919905854415
0.3084996467757088	0.0006321693851426694	0.0006397455011706826	0.000711023193745555	0.0007192132588654881	0.0007576116841212443	0.0007661424526917684	0.000808286495254747	0.0008171703887381863	0.0009178156811360146	0.0009274046664440387	0.1283814697525526	0.12785759296921237	-0.0003108374965170302	-0.00022079990714160558	-0.0003143285481881364	-0.00022327973631952602
0.31035851233818973	0.00063174178093004	0.0006393125787979763	0.0007105038310672654	0.0007186878429254334	0.0007570355423447077	0.000765559840188525	0.0008076465592151417	0.000816523543369002	0.0009170310784256194	0.0009266122655148121	0.12831990403912036	0.12779628097978052	-0.0003090570996285291	-0.00022085802720428482	-0.00031252816842367026	-0.00022333851840125596
0.3122285785007863	0.0006313140200822985	0.0006388794980019757	0.0007099843138200767	0.000718162270673769	0.0007564592511954378	0.0007649770766107425	0.0008070064828563892	0.0008158765560309172	0.0009162463671871817	0.0009258197545309109	0.12825828870885997	0.12773491957441999	-0.0003072844696329624	-0.0002209144150462361	-0.000310735642635368	-0.00022339554881301016
0.3141099127527488	0.0006308861059185141	0.0006384462621431498	0.0007094646460606173	0.0007176365462144516	0.0007558828151882295	0.0007643941665239105	0.0008063662712090904	0.0008152294318087712	0.0009154615536230786	0.0009250271397561489	0.12819662413457938	0.12767350912438824	-0.00030551959665334194	-0.00022096907418378553	-0.00030895096083369267	-0.0002234508311085015
0.31600258298998396	0.0006304580417524631	0.0006380128745766011	0.000708944831837867	0.0007171106736436929	0.0007553062388286342	0.0007638111144841766	0.0008057259292927289	0.0008145821757761735	0.0009146766439199504	0.0009242344274384609	0.1281349106886165	0.12761205000048456	-0.00030376247056723704	-0.00022102200817658568	-0.0003071741127840255	-0.00022350436888754488
0.3179066575175057	0.000630029830892547	0.0006375793386519851	0.0007084248751930565	0.0007165846570498602	0.0007547295266128725	0.0007632279250382463	0.0008050854621155591	0.0008139347929953835	0.0009138916442485605	0.0009234416238097586	0.12807314874283862	0.12755054257303938	-0.000302013081005581	-0.00022107322062431267	-0.00030540508800325217	-0.0002235561657910612
0.3198222050518999	0.0006296014766417118	0.0006371456577134294	0.0007079047801595696	0.000716058500513391	0.000754152683027713	0.0007626446027232689	0.0008044448746744861	0.0008132872885171967	0.0009131065607636529	0.0009226487350857943	0.12801133866862996	0.12748898721189247	-0.0003002714173625243	-0.0002211227151714401	-0.00030364387576584106	-0.00022360622550307574
0.32174929472380437	0.0006291729822973577	0.0006367118350994408	0.0007073845507628406	0.0007155322081066662	0.0007535757125503589	0.0007620611520667269	0.0008038041719549352	0.0008126396673808065	0.0009123213996037968	0.0009218557674659953	0.12794948083687233	0.12742738428639583	-0.00029853746879360266	-0.0002211704955036864	-0.000301890465106619	-0.00022365455175057947
0.32368799608040405	0.000628744351151263	0.0006362778741428269	0.0007068641910202557	0.0007150057838939295	0.0007529986196483476	0.0007614775775863223	0.0008031633589307408	0.0008119919346136992	0.0009115361668912568	0.0009210627271333412	0.12788757561794348	0.12736573416539668	-0.00029681122421854056	-0.00022121656534748735	-0.00030014484482240866	-0.0002237011483020579
0.3256383790879404	0.0006283155864894975	0.0006358437781706133	0.0007063437049410555	0.0007144792319311829	0.0007524214087794371	0.0007608938837898733	0.000802522440564024	0.0008113440952315216	0.0009107508687318419	0.000920269620254204	0.12782562338170003	0.12730403721721692	-0.00029509267232591396	-0.00022126092847099543	-0.0002984070034745545	-0.00022374601896699153
0.32760051413423674	0.0006278866915923469	0.0006354095505039642	0.0007058230965262402	0.0007139525562660871	0.000751844084391503	0.0007603100751752048	0.0008018814218050829	0.0008106961542379764	0.00090996551121478	0.0009194764529782256	0.12776362449747342	0.12724229380966157	-0.00029338180157242877	-0.0002213035886814707	-0.00029667692939067125	-0.0002237891675947179
0.3295744720312385	0.0006274576697342338	0.000634975194458099	0.0007053023697684774	0.0007134257609378734	0.000751266650922437	0.0007597261562300485	0.0008012403075922781	0.0008100481166247028	0.0009091801004125774	0.0009186832314381733	0.127701579334054	0.12718050430999203	-0.0002916786001867788	-0.0002213445498252531	-0.00029495461066950113	-0.0002238305980755695
0.33156032401756863	0.0006270285241836334	0.0006345407133422122	0.000704781528652002	0.0007128988499772364	0.0007506891128000448	0.00075914213143193	0.0008005991028519089	0.0008093999873711532	0.0009083946423808785	0.0009178899617498013	0.12763948825967467	0.1271186690849206	-0.00028998305617419784	-0.0002213838157890391	-0.00029324003518307884	-0.00022387031434009663
0.33355814176109866	0.000626599258203003	0.0006341061104593991	0.0007042605771525287	0.0007123718274062538	0.0007501114744419373	0.0007585580052480715	0.0007999578124981191	0.0008087517714444994	0.0009076091431583463	0.0009170966500117284	0.12757735164201636	0.12705678850060578	-0.00028829515731709776	-0.0002214213904979112	-0.000291533190575316	-0.0002239083203555703
0.33556799736153503	0.0006261698750487028	0.0006336713891065779	0.0007037395192371601	0.0007118446972382845	0.0007495337402554389	0.0007579737821352974	0.000799316441432779	0.0008081034737995085	0.0009068236087665296	0.0009163033023053	0.12751516984818664	0.126994862922636	-0.0002866148911771782	-0.0002214572779144497	-0.0002898340642688846	-0.0002239446201285078
0.3375899633530214	0.0006257403779709168	0.0006332365525744096	0.0007032183588642961	0.0007113174634778845	0.0007489559146374843	0.0007573894665399239	0.0007986749945453751	0.0008074550993784372	0.0009060380452097285	0.0009155099246944598	0.12745294324470716	0.126932892716016	-0.0002849422450991457	-0.0002214914820388436	-0.00028814264346929686	-0.00022397921770550555
0.3396241127067558	0.000625310770213584	0.0006328016041472224	0.0007026970999835425	0.0007107901301207125	0.0007483780019745243	0.0007568050628976603	0.000798033476712909	0.0008068066531109274	0.0009052524584748781	0.0009147165232256274	0.12739067219751327	0.12687087824516688	-0.0002832772062116573	-0.00022152400690769736	-0.00028645891516207445	-0.00022401211716846503
0.3416705188336247	0.0006248810550143252	0.0006323665471029453	0.0007021757465356333	0.0007102627011534422	0.0007478000066424315	0.0007562205756335239	0.0007973918927997956	0.0008061581399138978	0.0009044668545314258	0.0009139231039275725	0.12732835707193424	0.12680881987390943	-0.00028161976143142864	-0.00022155485659428042	-0.000284782866115052	-0.00022404332263395443
0.343729255586852	0.0006244512356043658	0.0006319313847130281	0.0007016543024523348	0.000709735180553683	0.0007472219330064021	0.0007556360091617433	0.0007967502476577549	0.0008055095646914478	0.0009036812393312073	0.0009131296728112967	0.1272659982326902	0.12674671796545423	-0.00027996989746578715	-0.00022158403520794456	-0.0002831144828882304	-0.00022407283825809365
0.34580039726466444	0.0006240213152084658	0.0006314961202423664	0.0007011327716563617	0.0007092075722898792	0.000746643785420866	0.0007550513678856493	0.0007961085461257105	0.0008048609323347399	0.000902895618808326	0.000912336235869904	0.12720359604387946	0.12668457288239382	-0.0002783276008147262	-0.00022161154689367968	-0.00028145375183077914	-0.00022410066823200236
0.3478840186129729	0.0006235912970448513	0.0006310607569492365	0.0007006111580613	0.0007086798803212373	0.0007460655682293912	0.0007544666561976017	0.0007954667930296955	0.00080421224772191	0.000902109998879038	0.0009115427990784908	0.12714115086896816	0.12662238498668915	-0.000276692857771238	-0.0002216373958293938	-0.0002798006590841451	-0.00022412681678160573
0.34998019482807	0.0006231611843251427	0.0006306252980852226	0.000700089465571517	0.0007081521085976414	0.000745487285764607	0.0007538818784788802	0.000794824993182751	0.0008035635157179734	0.0009013243854416437	0.0009107493683940279	0.12707866307078428	0.12656015463967005	-0.0002750656544283636	-0.0002216615862292992	-0.00027815519058463356	-0.000224151288166885
0.352089001559344	0.0006227309802542882	0.0006301897468951455	0.0006995676980820836	0.0007076242610595649	0.000744908942348092	0.0007532970390996163	0.0007941831513848288	0.0008029147411747113	0.0009005387843763627	0.0009099559497552473	0.1270161330115056	0.12649788220201022	-0.0002734459766781938	-0.0002216841223404986	-0.0002765173320658232	-0.00022417408668148897
0.3542105149120084	0.0006223006880304933	0.0006297541066169966	0.0006990458594786978	0.0007070963416379952	0.0007443305422903144	0.0007527121424186852	0.0007935412724226996	0.0008022659289305929	0.0008997532015452382	0.0009091625490825327	0.12695356105264502	0.1264355680337371	-0.0002718338102141171	-0.00022170500844204133	-0.0002748870690641725	-0.00022419521665481557
0.35634481144984936	0.0006218703108451569	0.000629318380481869	0.000698523953637598	0.000706568354254353	0.0007437520898905244	0.0007521271927836284	0.0007928993610698575	0.0008016170838106657	0.0008989676427920169	0.0009083691722778052	0.12689094755505292	0.1263732124942014	-0.0002702291405377033	-0.00022172424884822628	-0.00027326438691566146	-0.00022421468244618326
0.35849196819798806	0.0006214398518828016	0.0006288825717138902	0.0006980019844254882	0.0007060403028204091	0.0007431735894366786	0.0007515421945305732	0.0007922574220864294	0.0008009682106264736	0.000898182113942045	0.0009075758252244165	0.1268282928789036	0.12631081594208857	-0.00026863195295431797	-0.00022174184790221818	-0.00027164927076431256	-0.00022423248844974375
0.36065206264566085	0.0006210093143210157	0.0006284466835301585	0.0006974799556994713	0.0007055121912382156	0.0007425950452053641	0.0007509571519841333	0.0007916154602190871	0.0008003193141759618	0.0008973966208021678	0.0009067825137870477	0.12676559738367596	0.12624837873539463	-0.00026704223258131043	-0.0002217578099805717	-0.00027004170556219065	-0.00022424863909151216
0.3628251727490157	0.0006205787013303799	0.0006280107191406773	0.0006969578713069592	0.0007049840234000239	0.0007420164614617015	0.0007503720694573409	0.0007909734802009513	0.0007996703992433862	0.0008966111691606255	0.0009059892438116026	0.12670286142815532	0.12618590123142281	-0.00026545996435059505	-0.0002217721394922323	-0.00026844167606845937	-0.00022426313882628612
0.3650113769339257	0.0006201480160744133	0.0006275746817482888	0.0006964357350856075	0.0007044558031882107	0.0007414378424592714	0.0007497869512515648	0.0007903314867515156	0.0007990214705992276	0.0008958257647869478	0.0009051960211251043	0.12664008537042803	0.12612338378677473	-0.0002638851330062919	-0.0002217848408744283	-0.00026684916685870697	-0.00022427599214230876
0.36721075409881926	0.0006197172617095053	0.0006271385745486177	0.0006959135508632385	0.0007039275344752059	0.0007408591924400414	0.0007492018016564172	0.0007896894845765526	0.0007983725330001055	0.0008950404134318662	0.0009044028515356032	0.12657726956786525	0.12606082675734406	-0.0002623177231091123	-0.00022179591859378123	-0.00026526416232292016	-0.00022428720355752163
0.3694233836175272	0.0006192864413848578	0.0006267024007300013	0.0006953913224577744	0.0007033992211234184	0.0007402805156342855	0.0007486166249496928	0.0007890474783680321	0.0007977235911886906	0.0008942551208272028	0.0009036097408320676	0.12651441437711142	0.12599823049830197	-0.0002607577190419652	-0.00022180537714780457	-0.00026368664666889807	-0.0002242967776193705
0.37164934534214805	0.0006188555582424242	0.0006262661634734361	0.0006948690536771648	0.0007028708669851674	0.0007397018162605033	0.0007480314253972752	0.0007884054728040426	0.0007970746498936288	0.0008934698926857936	0.0009028166947843017	0.12645152015408434	0.12593559536409882	-0.0002592051050104016	-0.00022181322106346046	-0.00026211660392397307	-0.00022430471890383386
0.3738887196059291	0.0006184246154168504	0.0006258298659525141	0.0006943467483193157	0.0007023424759026121	0.0007391230985253468	0.0007474462072530816	0.0007877634725487078	0.0007964257138294485	0.0008926847347013809	0.000902023719142844	0.12638858725396543	0.12587292170843836	-0.0002576598650434747	-0.00022181945489474497	-0.0002605540179393129	-0.00022431103201639435
0.3761415872261661	0.0006179936160354162	0.0006253935113333624	0.000693824410172027	0.0007018140517076815	0.000738544366623553	0.0007468609747589643	0.0007871214822521047	0.0007957767876964913	0.0008918996525485303	0.0009012308196388749	0.12632561603117962	0.12581020988428873	-0.0002561219829979311	-0.00022182408322404812	-0.000258998872393168	-0.0002243157215921776
0.3784080295071193	0.0006175625632179752	0.0006249571027745887	0.0006933020430129147	0.0007012855982220042	0.0007379656247378635	0.0007462757321446547	0.0007864795065501882	0.000795127876180825	0.0008911146518825359	0.0009004380019841301	0.12626260683940604	0.12574746024386443	-0.00025459144256134714	-0.0002218271106617653	-0.00025745115078742997	-0.00022431879229029006
0.3806881282429484	0.0006171314600769091	0.0006245206434272242	0.0006927796506093632	0.0007007571192568492	0.0007373868770389581	0.000745690483627694	0.0007858375500647227	0.0007944789839541775	0.0008903297383393481	0.0008996452718708202	0.12619956003155586	0.1256846731386229	-0.00025306822725176814	-0.00022182854184388257	-0.0002559108364584284	-0.00022432024880064683
0.38298196572066395	0.0006167003097170549	0.0006240841364346624	0.00069225723671844	0.000700228618613056	0.000736808127685388	0.0007451052334133415	0.0007851956174031919	0.0007938301156738436	0.0008895449175354698	0.0008988526349715269	0.126136475959771	0.12562184891924238	-0.00025155232042370357	-0.00022182838143397499	-0.0002543779125745993	-0.00022432009583900347
0.3852896247230969	0.000616269115235667	0.0006236475849326107	0.0006917348050868492	0.000699700100080973	0.0007362293808234982	0.0007445199856945317	0.0007845537131587376	0.0007931812759826324	0.0008887601950678859	0.0008980600969391372	0.12607335497541156	0.12555898793563577	-0.0002500437052675719	-0.0002218266341208197	-0.0002528523621368184	-0.00022431833814504087
0.38761118853188686	0.0006158378797223545	0.000623210992049032	0.0006912123594508601	0.000699171567440389	0.0007356506405873746	0.0007439347446517923	0.0007839118419100833	0.0007925324695087772	0.0008879755765139816	0.0008972676634067504	0.12601019742905137	0.12549609053692865	-0.0002485423648124485	-0.00022182330461753552	-0.0002513341679853398	-0.00022431498048544607
0.3899467409304866	0.0006154066062590323	0.0006227743609040944	0.0006906899035362526	0.0006986430244604805	0.0007350719110987686	0.0007433495144531855	0.0007832700082214706	0.0007918837008658777	0.0008871910674314596	0.0008964753399876117	0.12594700367047262	0.12543315707145625	-0.00024704828193242157	-0.00022181839766477474	-0.00024982331280232195	-0.00022431002765335717
0.39229636620718694	0.0006149752979198636	0.0006223376946101131	0.0006901674410582507	0.0006981144748997468	0.0007344931964670299	0.0007427642992542285	0.000782628216642579	0.0007912349746528213	0.0008864066733582627	0.0008956831322750141	0.1258837740486528	0.1253701878867522	-0.00024556143934284513	-0.00022181191802500555	-0.0002483197791111058	-0.00022430348446561554
0.3946601491581577	0.0006145439577712181	0.0006219009962715052	0.0006896449757214701	0.0006975859225059452	0.0007339145007890593	0.0007421791031978491	0.0007819864717084671	0.0007905862954537158	0.0008856223998125033	0.0008948910458422385	0.12582050891175633	0.12530718332954546	-0.0002440818196066119	-0.0002218038704849823	-0.00024682354927815786	-0.00022429535576118376
0.3970381750905084	0.0006141125888716172	0.0006214642689847394	0.0006891225112198586	0.000697057371016046	0.0007333358281492291	0.000741593930414315	0.0007813447779395078	0.0007899376678378375	0.0008848382522923912	0.0008940990862424792	0.1257572086071358	0.1252441437457573	-0.00024260940513606832	-0.0002217942598553846	-0.0002453346055197314	-0.0002242856464050591
0.39943052982536675	0.000613681194271682	0.000621027515838279	0.0006886000512366372	0.0006965288241561636	0.0007327571826193384	0.0007410087850211687	0.0007807031398413206	0.000789289096359542	0.0008840542362761511	0.0008933072590087621	0.12569387348131977	0.12518106948047641	-0.0002411441781955681	-0.00022178309096998472	-0.00024385292990194984	-0.00022427436128508171
0.4018372997009759	0.0006132497770140908	0.0006205907399125417	0.0006880775994442484	0.000696000285641508	0.0007321785682585367	0.0007404236711231728	0.0007800615619047049	0.0007886405855582216	0.0008832703572219663	0.000892515569653882	0.1256305038799994	0.12511796087797208	-0.00023968612090216612	-0.00022177036868406552	-0.00024237850434186137	-0.00022426150531076883
0.40425857157581063	0.0006128183401335307	0.0006201539442798488	0.0006875551595043025	0.0006954717591763256	0.0007315999891132887	0.0007398385928122525	0.000779420048605594	0.0007879921399582341	0.0008824866205679064	0.0008917240236703339	0.12556710014803754	0.1250548182816779	-0.00023823521522992053	-0.00022175609787525308	-0.00024091131061121374	-0.00022424708341370336
0.4066944328317112	0.0006123868866566468	0.0006197171320043738	0.0006870327350675224	0.0006949432484538463	0.0007310214492172922	0.0007392535541674374	0.0007787786044049736	0.0007873437640688396	0.0008817030317318559	0.0008909326265302402	0.12550366262943974	0.12499164203418223	-0.0002367914430114193	-0.00022174028344265628	-0.00023945133033984045	-0.0002242311005481723
0.4091449713770379	0.0006119554196020026	0.0006192803061421037	0.0006865103297736913	0.0006944147571562369	0.0007304429525914482	0.000738668559254801	0.0007781372337488419	0.0007866954623841502	0.0008809195961114556	0.0008901413836852938	0.1254401916673696	0.12492843247722613	-0.000235354785937808	-0.0002217229303041468	-0.00023799854501627138	-0.00022421356168883522
0.411610275649843	0.0006115239419800344	0.0006188434697407911	0.0006859879472516074	0.0006938862889545412	0.0007298645032437938	0.0007380836121274155	0.0007774959410681451	0.0007860472393830707	0.000880136319084046	0.0008893503005666934	0.12537668760412585	0.1248651899517039	-0.00023392522556731077	-0.0002217040434014106	-0.00023655293598873195	-0.00022419447182936425
0.41409043462106226	0.0006110924567930046	0.0006184066258399098	0.0006854655911190296	0.000693357847508639	0.0007292861051694441	0.0007374987168252979	0.0007768547307787205	0.0007853990995292321	0.0008793532060065952	0.0008885593825850797	0.1253131507811428	0.12480191479763103	-0.00023250274332195509	-0.00022168362769445227	-0.0002351144844726094	-0.00022417383598630214
0.41658553779772634	0.0006106609670349607	0.0006179697774706102	0.0006849432649826281	0.0006928294364671904	0.0007287077623505547	0.0007369138773753433	0.000776213607281247	0.000784751047270952	0.0008785702622156462	0.0008877686351304772	0.12524958153898744	0.12473860735416961	-0.00023108732049056946	-0.00022166168816190046	-0.000233683171548843	-0.00022415165919517643
0.41909567522619073	0.0006102294756916946	0.0006175329276556794	0.0006844209724379411	0.000692301059467587	0.0007281294787562627	0.000736329097791294	0.0007755725749611852	0.0007841030870411699	0.000877787493027263	0.0008869780635722378	0.12518598021734073	0.12467526795960386	-0.0002296789382328912	-0.0002216382298018127	-0.000232258978165506	-0.00022412794650908396
0.4216209374953856	0.0006097979857406999	0.0006170960794094985	0.000683898717069327	0.0006917727201359143	0.0007275512583426438	0.0007357443820736782	0.0007749316381887359	0.0007834552232573982	0.0008770049037369679	0.0008861876732589851	0.12512234715500475	0.12461189695132824	-0.0002282775775817314	-0.00022161325763150885	-0.00023084188514338466	-0.00022410270300154966
0.42416141574008476	0.0006093665001511347	0.0006166592357380013	0.0006833765024499217	0.0006912444220868957	0.0007269731050526547	0.0007351597342097642	0.0007742908013187841	0.0007828074603216785	0.0008762224996196987	0.0008853974695185602	0.12505868268988773	0.12454849466586394	-0.00022688321944391854	-0.00022158677668546178	-0.00022943187317478464	-0.00022407593376258528
0.4267172016441951	0.0006089350218837802	0.0006162223996386404	0.0006828543321415885	0.0006907161689238589	0.0007263950228161015	0.0007345751581735209	0.0007736500686908509	0.0007821598026205246	0.0008754402859297486	0.0008846074576579719	0.12499498715900316	0.1244850614388254	-0.00022549584460351824	-0.00022155879201604667	-0.00022802892282994258	-0.00022404764390213106
0.42928838744406506	0.0006085035538909973	0.000615785574100335	0.0006823322096948789	0.0006901879642386761	0.0007258170155495775	0.000733990657925553	0.0007730094446290457	0.0007815122545248725	0.0008746582679007154	0.0008838176429633379	0.12493126089846128	0.12442159760493736	-0.00022411543372335974	-0.00022152930869229204	-0.00022663301455561058	-0.00022401783854605894
0.43187506593181346	0.0006080720991167013	0.0006153487621034499	0.0006818101386489935	0.0006896598116117396	0.000725239087156439	0.0007334062374130828	0.0007723689334420247	0.000780864820390049	0.0008738764507454662	0.000883028030699851	0.12486750424346209	0.1243581034980197	-0.000222741967347867	-0.00022149833179976874	-0.00022524412867708232	-0.00022398652283553422
0.4344773304586784	0.0006076406604963154	0.000614911966619746	0.000681288122531741	0.000689131714611914	0.0007246612415267425	0.0007328219005698883	0.0007717285394229434	0.0007802175045557124	0.0008730948396560767	0.00088223862611172	0.12480371752828853	0.12429457945097487	-0.00022137542590641712	-0.00022146586644161692	-0.00022386224540571487	-0.00022395370193156738
0.4370952749383861	0.0006072092409567348	0.0006144751906123473	0.0006807661648594877	0.0006886036767964874	0.0007240834825372168	0.000732237651316262	0.0007710882668494116	0.0007795703113458074	0.0008723134398037894	0.0008814494344221254	0.12473990108631079	0.12423102579579096	-0.0002200157897118138	-0.00022143191773388304	-0.00022248734483390487	-0.00022391938100746467
0.4397289938505404	0.0006067778434163017	0.0006140384370357107	0.0006802442691371381	0.0006880757017111491	0.0007235058140512224	0.0007316534935589875	0.0007704481199834587	0.0007789232450685418	0.0008715322563389837	0.0008806604608331868	0.12467605524996424	0.1241674428635369	-0.00021866303896711514	-0.00022139649081023838	-0.0002211194069429434	-0.0002238835652539628
0.4423785822440318	0.0006063464707847585	0.0006136017088355826	0.0006797224388580775	0.000687547792889935	0.0007229282399187009	0.0007310694311912722	0.0007698081030714838	0.0007782763100163247	0.0008707512943911152	0.0008798717105259076	0.12461218035075958	0.12410383098435442	-0.00021731715376552274	-0.00022135959081881484	-0.0002197584116036544	-0.00022384625987700857
0.4450441357404687	0.000605915125963222	0.0006131650089489725	0.000679200677504149	0.0006870199538552031	0.00072235076397615	0.0007304854680927348	0.0007691682203442272	0.000777629510465738	0.0008699705590686917	0.0008790831886601448	0.12454827671927089	0.12404019048744719	-0.00021597811409096446	-0.0002213212229200956	-0.00021840433857586716	-0.00022380747009498325
0.44772575053762753	0.0006054838118441502	0.0006127283403041177	0.0006786789885456165	0.0006864921881175883	0.0007217733900465839	0.0007299016081293541	0.000768528476016723	0.0007769828506774952	0.0008691900554592266	0.0008782949003745661	0.12448434468511996	0.12397652170108668	-0.0002146458998248113	-0.00022128139229146693	-0.0002170571675157995	-0.00022376720114294923
0.4504235234129248	0.0006050525313113082	0.0006122917058204494	0.0006781573754411224	0.0006859644991759755	0.0007211961219394849	0.0007293178551534316	0.0007678888742882682	0.0007763363348964054	0.0008684097886292052	0.000877506850786612	0.12442038457699181	0.12391282495259599	-0.00021332049074332393	-0.0002212401041215284	-0.000215716877972838	-0.0002237254582670989
0.4531375517269096	0.0006046212872397401	0.000611855108408565	0.00067763584163766	0.0006854368905174627	0.0007206189634507931	0.0007287342130035719	0.000767249419342389	0.0007756899673513395	0.0008676297636240539	0.0008767190449924685	0.12435639672261856	0.12384910056835007	-0.00021200186652109432	-0.00022119736361125852	-0.00021438344939495035	-0.00022368224672744685
0.4558679334267773	0.0006041900824957404	0.0006114185509701972	0.0006771143905705448	0.0006849093656173271	0.0007200419183628523	0.0007281506855046298	0.0007666101153468034	0.0007750437522551954	0.0008668499854681026	0.0008759314880670274	0.12429238144876846	0.12378534887377397	-0.0002106900067362638	-0.00022115317597670714	-0.00021305686113137767	-0.00022363757179791333
0.45861476704990445	0.0006037589199368167	0.0006109820363981796	0.0006765930256633747	0.0006843819279389893	0.0007194649904443853	0.0007275672764676906	0.0007659709664533869	0.0007743976938048604	0.0008660704591645514	0.0008751441850638503	0.12422833908124829	0.12372157019333518	-0.0002093848908690521	-0.0002211075464445822	-0.0002117370924329398	-0.0002235914387641036
0.4613781517274047	0.0006033278024116719	0.0006105455675764242	0.0006760717503280044	0.0006838545809339943	0.0007188881834504629	0.0007269839896900293	0.0007653319767981489	0.0007737517961811835	0.0008652911896954469	0.0008743571410151483	0.1241642699449035	0.12365776485052926	-0.00020808649830400539	-0.00022106048025244407	-0.00021042412245270148	-0.00022354385292122636
0.4641581871877068	0.0006028967327601718	0.0006101091473798955	0.000675550567964518	0.0006833273280419727	0.0007183115011224788	0.0007264008289551002	0.0007646931505011997	0.0007731060635489538	0.0008645121820216573	0.0008735703609317533	0.12410017436360395	0.12359393316789635	-0.00020679480833477037	-0.00022101198265045419	-0.0002091179302531332	-0.00022349481957892325
0.4669549737601532	0.000602465713813315	0.0006096727786745709	0.0006750294819611933	0.0006828001726906137	0.000717734947188108	0.0007258177980324731	0.0007640544916667129	0.0007724605000568505	0.000863733441082828	0.0008727838498030795	0.12403605266024112	0.1235300754669913	-0.00020550980016412201	-0.00022096205889945986	-0.00020781849480441816	-0.0002234443440570777
0.46976861237862133	0.000602034748393215	0.0006092364643174294	0.000674508495694486	0.0006822731182956382	0.0007171585253612935	0.0007252349006778435	0.0007634160043829139	0.0007718151098374344	0.0008629549717973783	0.0008719976125971094	0.12397190515672621	0.12346619206839805	-0.00020423145290537903	-0.00022091071426946773	-0.00020652579498517398	-0.00022339243168359446
0.4725992045851658	0.0006016038393130669	0.0006088002071564167	0.0006739876125289886	0.0006817461682607715	0.0007165822393422116	0.00072465214063298	0.0007627776927220397	0.0007711698970071178	0.0008621767790624645	0.000871211654260368	0.12390773217398775	0.12340228329172549	-0.0002029597455874277	-0.00022085795404219732	-0.00020523980959027965	-0.00022333908780011735
0.4754468525336833	0.0006011729893771277	0.000608364010030424	0.0006734668358174192	0.0006812193259777199	0.0007160060928172454	0.0007240695216257052	0.0007621395607403204	0.0007705248656661265	0.0008613988677539626	0.0008704259797178957	0.12384353403195708	0.12333834945558103	-0.00020169465715282053	-0.00022080378350702867	-0.00020396051732693432	-0.00022328431775556212
0.47831165899359906	0.0006007422013806955	0.0006079278757692666	0.00067294616890059	0.000680692594826143	0.0007154300894589711	0.0007234870473698777	0.0007615016124779623	0.0007698800198984959	0.0008606212427264506	0.0008696405938732373	0.12377931104958197	0.12327439087759703	-0.000200436166463841	-0.00022074820796424977	-0.00020268789681998634	-0.00022322812690878102
0.4811937273535759	0.0006003114781100752	0.0006074918071936502	0.0006724256151073784	0.0006801659781736285	0.0007148542329261151	0.0007229047215653578	0.0007608638519591048	0.0007692353637720276	0.0008598439088131764	0.0008688555016084058	0.12371506354480395	0.12321040787440253	-0.00019918425230203152	-0.00022069123272258628	-0.0002014219266134737	-0.00022317052062770237
0.4840931616252451	0.0005998808223425707	0.0006070558071151643	0.0006719051777547206	0.0006796394793756767	0.0007142785268635528	0.0007223225478979936	0.0007602262831918209	0.0007685909013382858	0.0008590668708260621	0.0008680707077838865	0.1236507918345585	0.12314640076163143	-0.00019793889336834625	-0.0002206328630962595	-0.00020016258517099872	-0.00022311150428738769
0.4870100664469608	0.0005994502368464554	0.0006066198783362489	0.0006713848601475729	0.0006791131017756728	0.0007137029749022812	0.0007217405300395992	0.0007595889101680885	0.0007679466366325673	0.0008582901335556699	0.0008672862172386058	0.12358649623478504	0.1230823698539149	-0.00019670006829063114	-0.00022057310441092604	-0.00019890985088015511	-0.00022305108327186352
0.4899445470875755	0.0005990197243809521	0.0006061840236501777	0.0006708646655789016	0.0006785868487048637	0.0007131275806593862	0.0007211586716479285	0.0007589517368637681	0.00076730257367388	0.0008575137017711956	0.0008665020347899198	0.12352217706040439	0.1230183154648767	-0.00019546775562229168	-0.00022051196199948664	-0.0001976637020538602	-0.00022298926297331656
0.49289670945023945	0.0005985892876962169	0.0006057482458410397	0.0006703445973296588	0.0006780607234823479	0.0007125523477380381	0.0007205769763666595	0.0007583147672385904	0.0007666587164649369	0.0008567375802204572	0.0008657181652336076	0.12345783462532753	0.12295423790713327	-0.00019424193384254274	-0.0002204494411997826	-0.00019642411693106265	-0.0002229260487900675
0.4958666600762229	0.0005981589295333156	0.0006053125476837154	0.0006698246586687651	0.0006775347294150435	0.00071197727972747	0.0007199954478253777	0.000757678005236136	0.0007660150689921241	0.0008559617736298747	0.0008649346133438479	0.1233934692424445	0.12289013749228585	-0.0001930225813609604	-0.0002203855473570382	-0.00019519107368053124	-0.00022286144612820857
0.4988545061487607	0.0005977286526242092	0.0006048769319438633	0.0006693048528530908	0.0006770088697976811	0.0007114023802029609	0.0007194140896395521	0.000757041454783823	0.0007653716352254969	0.000855186286704471	0.0008641513838732179	0.1233290812236265	0.1228260145309194	-0.00019180967651964698	-0.00022032028582399943	-0.00019396455040071592	-0.00022279546039899456
0.5018603554969207	0.0005972984596917346	0.0006044414013778998	0.0006687851831274434	0.0006764831479127828	0.0007108276527258133	0.0007188329054105324	0.0007564051197928905	0.0007647284191187583	0.0008544111241278575	0.0008633684815526845	0.12326467087971407	0.1227618693325923	-0.00019060319759443833	-0.0002202536619593798	-0.00019274452512299534	-0.00022272809701978646
0.5048843165994948	0.0005968683534495867	0.0006040059587329805	0.0006682656527245405	0.0006759575670306422	0.0007102531008433446	0.0007182518987255203	0.0007557690041583841	0.0007640854246092498	0.0008536362905622251	0.0008625859110915925	0.12320023852052658	0.12269770220584642	-0.00018940312279414062	-0.0002201856811247238	-0.0001915309758145356	-0.0002226593614147454
0.5079264985889148	0.0005964383366023055	0.0006035706067469887	0.0006677462648650093	0.0006754321304093194	0.000709678728088881	0.0007176710731575618	0.0007551331117591522	0.0007634426556179388	0.0008528617906483443	0.0008618036771776597	0.12313578445484778	0.12263351345818697	-0.0001882094302674414	-0.0002201163486895974	-0.0001903238803791646	-0.00022258925901330606
0.5109870112551897	0.0005960084118452588	0.0006031353481485153	0.0006672270227573625	0.000674906841294611	0.0007091045379817217	0.000717090432265528	0.000754497446457821	0.0007628001160494066	0.000852087629005556	0.0008610217844769756	0.12307130899042155	0.1225693033961023	-0.0001870220981017856	-0.0002200456700277298	-0.00018912321665733034	-0.00022251779524756765
0.5140659650498691	0.0005955785818646277	0.0006027001856568468	0.0006667079295979871	0.0006743817029200541	0.0007085305340271521	0.0007165099795941209	0.0007538620121007996	0.0007621578097918342	0.0008513138102317703	0.0008602402376339958	0.12300681243396155	0.1225050723250252	-0.00018584110432418033	-0.00021997365051554252	-0.0001879289624309305	-0.00022244497555501397
0.5171634710900281	0.0005951488493373917	0.0006022651219819489	0.0006661889885711325	0.0006738567185068963	0.0007079567197164182	0.0007159297186738381	0.0007532268125182596	0.0007615157407170055	0.0008505403389034646	0.000859459041271538	0.12294229509113394	0.12244082054937677	-0.00018466642690667667	-0.00021990029553592416	-0.00018674109542585193	-0.0002223708053795126
0.5202796411622786	0.000594719216931317	0.0006018301598244545	0.0006656702028488978	0.0006733318912640978	0.0007073830985267173	0.0007153496530209762	0.0007525918515241322	0.0007608739126802843	0.0008497672195756824	0.0008586781999907873	0.1228777572665619	0.12237654837251954	-0.00018349804376482926	-0.00021982561047398375	-0.00018555959330918137	-0.00022229529016498661
0.5234145877268029	0.0005942896873049449	0.0006013953018756543	0.0006651515755912254	0.0006728072243883185	0.0007068096739211961	0.0007147697861376262	0.0007519571329161073	0.0007602323295206207	0.0008489944567820385	0.0008578977183712948	0.12281319926382342	0.12231225609677467	-0.0001823359327607077	-0.00021974960071791116	-0.00018438443369604707	-0.0002222184353609935
0.5265684239214125	0.000593860263107577	0.0006009605508174765	0.0006646331099458844	0.000672282721063897	0.0007062364493489363	0.0007141901215116489	0.0007513226604756146	0.0007595909950605358	0.0008482220550347135	0.0008571176009709751	0.12274862138544027	0.12224794402342447	-0.0001811800717052836	-0.00021967227165936576	-0.00018321559414938293	-0.00022214024642025487
0.5297412635656308	0.0005934309469792661	0.000600525909322485	0.0006641148090484677	0.0006717583844628571	0.0007056634282449509	0.0007136106626166837	0.0007506884379678303	0.000758949913106125	0.0008474500188244646	0.0008563378523261175	0.12268402393288128	0.12218361245269513	-0.00018003043836044286	-0.00021959362869355958	-0.00018205305218028933	-0.00022206072879610295
0.5329332211648017	0.0005930017415508045	0.0006000913800538606	0.0006635966760223741	0.0006712342177448841	0.0007050906140301697	0.0007130314129121352	0.000750054469141671	0.0007583090874470476	0.0008466783526206259	0.0008555584769513836	0.12261940720657159	0.12211926168376748	-0.00017888701043765332	-0.0002195136772149553	-0.00018089678525251562	-0.0002219798879457835
0.5361444119142209	0.0005925726494437181	0.0005996569656653987	0.0006630787139788217	0.0006707102240573323	0.0007045180101114576	0.0007124523758431677	0.0007494207577297937	0.0007576685218565318	0.000845907060871122	0.0008547794793398248	0.12255477150585883	0.12205489201476348	-0.00017774976560437639	-0.0002194324226225397	-0.00017974677078227974	-0.00022189772932723617
0.5393749517032939	0.0005921436732702508	0.0005992226688014945	0.0006625609260168124	0.000670186406535208	0.0007039456198815722	0.0007118735548407061	0.0007487873074485837	0.0007570282200913657	0.0008451361480024628	0.0008540008639628724	0.12249011712904417	0.12199050374274692	-0.00017661868148315107	-0.00021934987031635433	-0.0001786029861411964	-0.00022181425840059332
0.5426249571197181	0.0005917148156333618	0.0005987884920971361	0.0006620433152231498	0.000669662768301167	0.0007033734467192014	0.0007112949533214237	0.0007481541219981674	0.0007563881858919056	0.0008443656184197652	0.000853222635270365	0.12242544437335645	0.12192609716372992	-0.0001754937356527042	-0.00021926602569641296	-0.00017746540865837268	-0.00022172948062815223
0.5458945454536906	0.0005912860791267136	0.0005983544381778977	0.0006615258846724226	0.0006691393124655064	0.0007028014939889255	0.0007107165746877434	0.0007475212050624075	0.0007557484229820642	0.0008435954765067536	0.0008524447976905436	0.12236075353496613	0.12186167257265655	-0.00017437490565189173	-0.0002191808941647	-0.00017633401561979734	-0.0002216434014707669
0.5491838347021408	0.0005908574663346692	0.0005979205096599315	0.0006610086374270072	0.0006686160421261702	0.000702229765041245	0.0007101384223278438	0.0007468885603089031	0.0007551089350693267	0.0008428257266257777	0.0008516673556300732	0.12229604490896491	0.12179723026340629	-0.00017326216897917135	-0.0002190944811226725	-0.00017520878427239317	-0.00022155602639081784
0.5524929435729888	0.0005904289798322814	0.0005974867091499611	0.0006604915765370584	0.0006680929603687345	0.0007016582632125557	0.0007095604996156453	0.0007462561913889969	0.0007544697258447457	0.0008420563731178216	0.0008508903134740481	0.12223131878938281	0.12173277052879872	-0.00017215550309634953	-0.00021900679197300876	-0.0001740896918255852	-0.00022146736085168484
0.55582199148943	0.0005900006221852899	0.0005970530392452766	0.0006599747050405083	0.0006675700702664101	0.0007010869918251668	0.0007089828099108187	0.000745624101937776	0.000753830798982944	0.0008412874203025177	0.0008501136755860124	0.12216657546917725	0.12166829366058167	-0.00017105488542842884	-0.0002189178321171381	-0.00017297671545124516	-0.00022137741031480473
0.5591710985942444	0.0005895723959501155	0.0005966195025337282	0.0006594580259630696	0.0006670473748800447	0.0007005159541872894	0.0007084053565587865	0.0007449922955740728	0.0007531921581421224	0.0008405188724781631	0.0008493374463079692	0.12210181524022051	0.12160379994942777	-0.0001699602933665223	-0.00021882760695660086	-0.0001718698322875356	-0.00022128618024264135
0.5625403857541326	0.0005891443036738539	0.0005961861015937211	0.000658941542318225	0.0006665248772581119	0.0006999451535930478	0.0007078281428907167	0.0007443607759004797	0.0007525538069640635	0.0008397507339217326	0.0008485616299603963	0.12203703839332247	0.12153928968494518	-0.00016887170426863052	-0.00021873612189138303	-0.00017076901943979816	-0.00022119367609679808
0.565929974564078	0.0005887163478942722	0.0005957528389942128	0.0006584252571072366	0.0006660025804367167	0.0006993745933224759	0.0007072511722235332	0.000743729546503345	0.0007519157490741382	0.0008389830088888958	0.0008477862308422677	0.12197224521820074	0.12147476315566706	-0.00016778909546218135	-0.0002186433823210543	-0.00016967425397963753	-0.000221099903334826
0.569339987351735	0.000588288531139811	0.0005953197172947133	0.0006579091733191414	0.000665480487439605	0.0006988042766415234	0.0007066744478599266	0.0007430986109527955	0.000751277988081318	0.000838215701614045	0.0008470112532310744	0.12190743600350781	0.12141022064904108	-0.00016671244424516785	-0.000218549393643519	-0.00016858551295116653	-0.00022100486741566394
0.5727705471818436	0.0005878608559295711	0.0005948867390452718	0.0006573932939307554	0.0006649586012781449	0.0006982342068020581	0.0007060979730883363	0.0007424679728027237	0.0007506405275781768	0.0008374488163102976	0.0008462367013828329	0.12184261103679504	0.12134566245145229	-0.00016564172788714748	-0.00021845416125410022	-0.00016750277337067299	-0.00022090857379672424
0.5762217778606706	0.0005874333247733225	0.000594453906786487	0.0006568776219066708	0.0006644369249513464	0.0006976643870418765	0.0007055217511829757	0.0007418376355908194	0.0007500033711409043	0.0008366823571695337	0.0008454625795321182	0.12177777060454849	0.1212810888481968	-0.00016457692363174015	-0.0002183576905464557	-0.00016642601222563447	-0.00022081102793045093
0.5796938039404782	0.0005870059401714946	0.000594021223049499	0.0006563621601992655	0.0006639154614458579	0.000697094820584703	0.0007049457854038341	0.000741207602838562	0.0007493665223293134	0.0008359163283624058	0.0008446888918920769	0.12171291499215353	0.12121650012348695	-0.00016351800869814082	-0.000218259986911995	-0.00016535520648050528	-0.00022071223526923256
0.5831867507240184	0.0005865787046151811	0.0005935886903559866	0.0006558469117487007	0.0006633942137359671	0.0006965255106402014	0.0007043700789966742	0.000740577878051243	0.0007487299846868544	0.0008351507340383672	0.000843915642654456	0.12164804448391713	0.12115189656045885	-0.0001624649602818412	-0.00021816105573863043	-0.00016429033307517604	-0.0002206122012611278
0.5867007442690553	0.0005861516205861358	0.0005931563112181723	0.0006553318794829287	0.0006628731847836096	0.0006959564604039823	0.0007037946351930572	0.0007399484647179733	0.0007480937617406271	0.0008343855783256947	0.0008431428359896236	0.12158315936305435	0.1210872784411617	-0.00016141775555737758	-0.0002180609024121094	-0.00016323136892838763	-0.00022051093135197486
0.5902359113929144	0.0005857246905567747	0.0005927240881388219	0.0006548170663176983	0.0006623523775383715	0.0006953876730576065	0.00070321945721033	0.0007393193663116984	0.0007474578570013943	0.0008336208653315157	0.0008423704760465945	0.12151825991169081	0.12102264604656426	-0.0001603763716786777	-0.00021795953231393272	-0.00016217829093918834	-0.0002204084309849752
0.5937923796770596	0.0005852979169901762	0.0005922920236112398	0.0006543024751565537	0.0006618317949374972	0.0006948191517686044	0.0007026445482516509	0.0007386905862892082	0.0007468222739635889	0.0008328565991418281	0.0008415985669530571	0.12145334641086333	0.12095799965653822	-0.0001593407857813367	-0.00021785695082229828	-0.00016113107598605958	-0.00022030470559719628
0.597370277471697	0.0005848713023400831	0.0005918601201192765	0.0006537881088908522	0.0006613114399058925	0.0006942508996904733	0.0007020699115059963	0.0007380621280911564	0.0007461870161053378	0.0008320927838215336	0.0008408271128154014	0.12138841914051136	0.12089333954987536	-0.00015831097498407443	-0.0002177531633116292	-0.00016008970093123187	-0.00022019976062309654
0.6009697339004076	0.0005844448490509073	0.0005914283801373314	0.0006532739703997641	0.000660791315356138	0.0006936829199626997	0.0007014955501481676	0.000737433995142075	0.0007455520868884777	0.0008313294234144655	0.0008400561177187482	0.12132347837948246	0.12082866600427725	-0.00015728691638942915	-0.00021764817515129709	-0.00015905414262086526	-0.0002200936014922772
0.6045908788648067	0.0005840185595577246	0.0005909968061303483	0.0006527600625502793	0.0006602714241884893	0.0006931152157107643	0.00070092146733881	0.0007368061908503882	0.000744917489758561	0.0008305665219434119	0.0008392855857269718	0.12125852440553156	0.12076397929635053	-0.0001562685870868108	-0.00021754199170728739	-0.0001580243778878665	-0.00021998623363109204
0.6082338430492322	0.0005835924362862859	0.0005905654005538242	0.0006522463881972172	0.0006597517692908865	0.0006925477900461532	0.0007003476662244099	0.0007361787186084304	0.0007442832281448817	0.0008298040834101532	0.0008385155208827387	0.12119355749531707	0.12069927970161758	-0.00015525596415190412	-0.0002174346183394793	-0.00015700038355181967	-0.00021987766246037155
0.611898757925461	0.0005831664816530191	0.0005901341658538148	0.0006517329501832408	0.0006592323535389742	0.0006919806460663799	0.0006997741499373268	0.0007355515817924668	0.0007436493054604963	0.0008290421117954897	0.0008377459272075368	0.12112857792439691	0.12063456749450184	-0.00015424902464945822	-0.00021732606040289482	-0.00015598213641906944	-0.00021976789339320235
0.6155857557574533	0.0005827406980650297	0.0005897031044669338	0.0006512197513388612	0.0006587131797960979	0.000691413786854988	0.000699200921595802	0.000734924783762709	0.0007430157251022356	0.0008282806110592732	0.0008369768087017039	0.12106358596723132	0.12056984294833603	-0.0001532477456348269	-0.00021721632324767093	-0.00015496961328897996	-0.00021965693184103352
0.6192949696061266	0.0005823150879201094	0.00058927221882036	0.0006507067944824469	0.0006581942509133185	0.0006908472154815738	0.0006986279843039577	0.0007342983278633386	0.0007423824904507256	0.0008275195851404415	0.0008362081693444666	0.12099858189718828	0.1205051063353606	-0.00015225210415500956	-0.00021710541221844903	-0.00015396279095117316	-0.00021954478320804216
0.6230265333341571	0.0005818896536067388	0.0005888415113318426	0.000650194082420238	0.0006576755697294293	0.000690280935001793	0.0006980553411518366	0.000733672217422523	0.0007417496048704138	0.0008267590379570504	0.0008354400130939692	0.12093356598653289	0.1204403579267182	-0.00015126207724931728	-0.0002169933326527651	-0.00015296164618716634	-0.00021943145289080035
0.6267805816108112	0.0005814643975040971	0.0005884109844097087	0.00064968161794636	0.000657157139070959	0.0006897149484573908	0.0006974829952154018	0.000733046455752438	0.0007411170717095853	0.0008259989734063131	0.0008346723438873125	0.12086853850642335	0.12037559799246036	-0.00015027764195145454	-0.0002168800898821599	-0.00015196615577495187	-0.0002193169462827993
0.6305572499168048	0.0005810393219820619	0.0005879806404528655	0.0006491694038428279	0.0006566389617521921	0.0006891492588762028	0.0006969109495565525	0.0007324210461492909	0.0007404848943003831	0.000825239395364629	0.0008339051656405883	0.12080349972692657	0.12031082680153408	-0.00014929877529164248	-0.00021676568923240103	-0.00015097629648556932	-0.00021920126876695534
0.634356674549194	0.0005806144294012272	0.0005875504818508171	0.000648657442879572	0.0006561210405751808	0.0006885838692721842	0.000696339207223164	0.0007317959918933489	0.000739853075958844	0.0008244803076876341	0.0008331384822489256	0.12073844991700466	0.12024604462179685	-0.00014832545429696586	-0.00021665013602265026	-0.00014999204508911457	-0.0002190844257224378
0.6381789926262927	0.0005801897221128951	0.0005871205109836545	0.0006481457378144353	0.0006556033783297483	0.0006880187826454157	0.0006957677712490672	0.0007311712962489458	0.0007392216199849001	0.0008237217142102161	0.000832372297586506	0.12067338934451642	0.12018125172000609	-0.0001473576559919837	-0.00021653343556335414	-0.00014901337835364348	-0.00021896642252058895
0.642024342092622	0.0005797652024591013	0.0005866907302220858	0.000647634291393206	0.0006550859777935226	0.0006874540019821427	0.0006951966446541099	0.0007305469624645281	0.0007385905296624297	0.0008229636187465805	0.0008316066155066318	0.12060831827621801	0.12011644836182171	-0.0001463953574018101	-0.00021641559315896397	-0.00014804027304585188	-0.00021884726452375824
0.6458928617238878	0.0005793408727726078	0.0005862611419274244	0.0006471231063496136	0.0006545688417319298	0.0006868895302547673	0.000694625830444142	0.0007299229937726601	0.0007379598082592574	0.0008222060250902668	0.000830841439841742	0.12054323697776567	0.12005163481180599	-0.0001454385355526	-0.0002162966141062983	-0.00014707270593508626	-0.00021872695708910483
0.6497846911319898	0.0005789167353769253	0.0005858317484516149	0.0006466121854053625	0.0006540519728982313	0.0006863253704218962	0.0006940553316110581	0.0007292993933900674	0.0007373294590272025	0.0008214489370142048	0.0008300767744034714	0.12047814571370954	0.1199868113334214	-0.00014448716747278434	-0.00021617650369457064	-0.0001461106537921919	-0.0002186055055646563
0.6536999707700591	0.0005784927925863093	0.0005854025521372266	0.000646101531270133	0.0006535353740335193	0.0006857615254283324	0.000693485151132802	0.0007286761645176454	0.000736699485202086	0.0008206923582707433	0.0008293126229826714	0.12041304474749534	0.1199219781890338	-0.00014354123019447163	-0.0002160552672046956	-0.00014515409339180274	-0.00021848291529041886
0.6576388419375281	0.0005780690467057825	0.0005849735553174795	0.000645591146641606	0.0006530190478667492	0.0006851979982051269	0.0006929152919734045	0.0007280533103405053	0.0007360698900037719	0.000819936292591705	0.0008285489893494775	0.12034793434147296	0.11985713563990777	-0.00014260070075318432	-0.0002159329099074292	-0.0001442030015123552	-0.00021835919159648998
0.661601446785229	0.0005776455000311382	0.0005845447603162422	0.0006450810342054799	0.0006525029971147519	0.00068463479166958	0.0006923457570829968	0.0007274308340279859	0.0007354406766361895	0.000819180743688422	0.000827785877253333	0.12028281475687834	0.11979228394620649	-0.00014166555619250787	-0.0002158094370677821	-0.00014325735494023772	-0.00021823433980691642
0.6655879283205246	0.0005772221548489514	0.0005841161694480498	0.0006445711966354851	0.0006519872244822465	0.0006840719087252701	0.000691776549397829	0.0007268087387336894	0.0007348118482873631	0.0008184257152517764	0.000827023290423041	0.1202176862538463	0.11972742336700053	-0.00014073577356336908	-0.00021568485394204973	-0.00014231713046861105	-0.000218108365235975
0.6695984304124688	0.0005767990134365913	0.0005836877850181135	0.0006440616365934012	0.0006514717326618674	0.0006835093522620701	0.0006912076718403027	0.0007261870275955127	0.0007341834081294419	0.0008176712109522542	0.0008262612325668084	0.1201525490914177	0.11966255416025577	-0.00013981132992352263	-0.00021555916577498113	-0.00014138230489853243	-0.00021798127318764515
0.6736330977969988	0.0005763760780622371	0.0005832596093223344	0.0006435523567290874	0.0006509565243341804	0.0006829471251561918	0.0006906391273189913	0.0007255657037356731	0.0007335553593187333	0.0008169172344399851	0.0008254997073722949	0.12008740352751181	0.11959767658284187	-0.00013889220234129807	-0.00021543237780316526	-0.0001404528550420503	-0.0002178530689584124
0.6776920760821589	0.0005759533509848816	0.0005828316446473098	0.0006430433596804832	0.0006504416021676983	0.000682385230270183	0.0006900709187286603	0.0007249447702607401	0.000732927704995724	0.0008161637893447894	0.0008247387185066525	0.1200222498189606	0.11953279089052542	-0.00013797836789608553	-0.00021530449525400397	-0.00013952875772106632	-0.00021772375783307707
0.6817755117533548	0.0005755308344543536	0.0005824038932703576	0.0006425346480736472	0.0006499269688189082	0.0006818236704529795	0.0006895030489503066	0.0007243242302616709	0.0007323004482851262	0.0008154108792762268	0.0008239782696165845	0.11995708822148338	0.1194678973379779	-0.00013706980367970967	-0.00021517552334560097	-0.00013860998977054118	-0.00021759334508814066
0.6858835521786408	0.000575108530711321	0.0005819763574595146	0.0006420262245227614	0.0006494126269322847	0.000681262448539901	0.0006889355208511632	0.0007237040868138284	0.0007316735922958957	0.0008146585078236387	0.0008232183643283754	0.11989191898969496	0.11940299617877094	-0.00013616648679720678	-0.00021504546728623453	-0.00013769652803859167	-0.00021746183598944646
0.6900163456140378	0.0005746864419873153	0.0005815490394735653	0.0006415180916301649	0.0006488985791403167	0.0006807015673527066	0.0006883683372847498	0.0007230843429770358	0.0007310471401212741	0.0008139066785562081	0.0008224590062479628	0.11982674237711456	0.11933808766537721	-0.00013526839436671378	-0.0002149143322718039	-0.00013678834938779527	-0.00021732923579267927
0.6941740412088835	0.0005742645705047357	0.0005811219415620455	0.0006410102519863705	0.0006483848280635294	0.0006801410296996039	0.0006878015010908755	0.0007224650017955926	0.0007304210948388193	0.0008131553950229958	0.000821700198960967	0.11976155863615227	0.11927317204917069	-0.00013437550352339567	-0.00021478212349021475	-0.00013588543069723014	-0.00021719554974394817
0.6983567890112157	0.0005738429184768711	0.000580695065965261	0.0006405027081700831	0.0006478713763105023	0.0006795808383752817	0.0006872350150956857	0.0007218460662983083	0.000729795459510437	0.0008124046607529962	0.0008209419460327535	0.11969636801811259	0.1192082495804264	-0.00013348779141876543	-0.000214648846118215	-0.00013498774886157305	-0.000217060783076789
0.702564739973187	0.0005734214881079106	0.0005802684149143053	0.0006399954627482291	0.0006473582264778979	0.0006790209961609351	0.0006866688821116809	0.0007212275394985533	0.0007291702371824228	0.0008116544792551941	0.0008201842510084813	0.11963117077321027	0.11914332050832459	-0.00013260523522140577	-0.0002145145053207842	-0.00013409528079363908	-0.00021692494101432924
0.7067980459565127	0.0005730002815929617	0.0005798419906310702	0.0006394885182759753	0.0006468453811504776	0.0006784615058243027	0.0006861031049377528	0.0007206094243942745	0.0007285454308854869	0.000810904854018608	0.0008194271174131526	0.1195659671505469	0.11907838508094448	-0.00013172781211934215	-0.00021437910625277112	-0.00013320800342633832	-0.0002167880287698709
0.7110568597379514	0.0005725793011180634	0.0005794157953282647	0.0006389818772967537	0.0006463328429011325	0.0006779023701196812	0.0006855376863591986	0.0007199917239680403	0.000727921043634802	0.0008101557885123421	0.0008186705487516683	0.11950075739812581	0.11901344354527592	-0.00013085549932081997	-0.00021424265405825538	-0.00013232589371232895	-0.00021665005154494765
0.7153413350148182	0.0005721585488602035	0.0005789898312094301	0.000638475542342285	0.0006458206142909054	0.0006773435917879679	0.0006849726291477688	0.000719374441187078	0.0007272970784300291	0.000809407286185644	0.0008179145485088791	0.11943554176285348	0.11894849614720412	-0.0001299882740541658	-0.00021410515386832696	-0.00013144892862425317	-0.00021651101452743737
0.7196516264105322	0.0005717380269873375	0.0005785641004689592	0.0006379695159326046	0.0006453086978690155	0.0006767851735566851	0.0006844079360616901	0.0007187575790033062	0.0007266735382553635	0.000808659350467959	0.0008171591201496422	0.11937032049053165	0.11888354313152504	-0.00012912611357031312	-0.00021396661080363977	-0.00013057708515849809	-0.00021637092289586435
0.7239878894801961	0.0005713177376584003	0.0005781386052921098	0.0006374638005760838	0.0006447970961728805	0.0006762271181400111	0.0006838436098456915	0.0007181411403533731	0.0007260504260795623	0.0008079119847689747	0.0008164042671188732	0.11930509382586635	0.118818584741936	-0.0001282689951433158	-0.00021382702997282954	-0.00012971034033452955	-0.00021622978181645713
0.7283502807162107	0.0005708976830233294	0.0005777133478550257	0.000636958398769464	0.0006442858117281516	0.000675669428238811	0.0006832796532310428	0.0007175251281587006	0.0007254277448559965	0.0008071651924786901	0.0008156499928416027	0.11923986201246438	0.11875362122104308	-0.0001274168960712918	-0.00021368641647259712	-0.00012884867119536403	-0.0002160875964418163
0.7327389575539218	0.0005704778652230804	0.0005772883303247539	0.000636453312997873	0.0006437748470487276	0.0006751121065406688	0.0006827160689355863	0.0007169095453255113	0.0007248054975226773	0.0008064189769674612	0.0008148963007230336	0.11917462529283138	0.11868865281036016	-0.00012656979367671461	-0.00021354477538632066	-0.0001279920548098723	-0.0002159443719132459
0.7371540783773028	0.0005700582863896434	0.0005768635548592618	0.0006359485457348553	0.0006432642046367945	0.0006745551557199249	0.0006821528596637651	0.0007162943947448782	0.0007241836870023049	0.0008056733415860599	0.000814143194148597	0.11910938390838192	0.1186236797503066	-0.00012572766530906387	-0.0002134021117862206	-0.00012714046827418113	-0.00021580011336069793
0.74159580252467	0.0005696389486460629	0.0005764390236074567	0.0006354440994424005	0.0006427538869828416	0.0006739985784376962	0.000681590028106653	0.0007156796792927571	0.0007235623162022964	0.0008049282896657299	0.000813390676484008	0.11904413809943007	0.11855870228020733	-0.00012489048834453398	-0.000213258430731611	-0.00012629388871043812	-0.00021565482589941398
0.746064290294433	0.000569219854106459	0.0005760147387092048	0.0006349399765709703	0.0006422438965656928	0.0006734423773419237	0.0006810275769420026	0.0007150654018300309	0.0007229413880148387	0.0008041838245182449	0.0008126387510753236	0.11897888810519407	0.11849372063830282	-0.0001240582401875745	-0.0002131137372691494	-0.0001254522932688379	-0.00021550851463078557
0.7505597029508803	0.0005688010048760432	0.0005755907022953539	0.0006344361795595221	0.0006417342358525403	0.000672886555067391	0.0006804655088342679	0.0007144515652025481	0.0007223209053169276	0.0008034399494359714	0.0008118874212490074	0.11891363416380386	0.11842873506174241	-0.00012323089827122324	-0.00021296803643211515	-0.00012461565913050865	-0.0002153611846462955
0.7550822027299987	0.0005683824030511383	0.0005751669164877454	0.0006339327108355435	0.0006412249072989646	0.0006723311142357758	0.0006799038264346347	0.0007138381722411645	0.0007217008709704005	0.0008026966676919154	0.0008111366903119775	0.11884837651229022	0.11836374578658561	-0.0001224084400582165	-0.00021282133324013186	-0.00012378396350587462	-0.00021521284102232752
0.7596319528453285	0.0005679640507192035	0.0005747433833992459	0.0006334295728150781	0.0006407159133489728	0.000671776057455669	0.0006793425323810686	0.0007132252257617876	0.0007210812878219898	0.0008019539825397963	0.0008103865615516795	0.11878311538659636	0.11829875304780285	-0.00012159084304347312	-0.0002126736327017209	-0.0001229571836367238	-0.00021506348882199822
0.7642091174938536	0.000567545949958847	0.0005743201051337552	0.0006329267679027491	0.0006402072564350135	0.0006712213873226145	0.0006787816292983358	0.0007126127285654098	0.0007204621587033524	0.0008012118972140927	0.0008096370382361335	0.11871785102157445	0.11823375707928233	-0.00012077808475229046	-0.00021252493980961074	-0.00012213529679702684	-0.00021491313309507376
0.7688138618619275	0.0005671281028398524	0.0005738970837862393	0.0006324242984918018	0.0006396989389780264	0.0006706671064191504	0.0006782211197980523	0.000712000683438161	0.0007198434864311272	0.000800470414930116	0.0008088881236140053	0.11865258365098025	0.11816875811382098	-0.00011997014274209294	-0.00021237525954206915	-0.00012131828029296465	-0.0002147617788760825
0.7734463521312342	0.0005667105114232008	0.0005734743214427454	0.0006319221669641232	0.0006391909633874563	0.0006701132173148447	0.0006776610064787149	0.000711389093151349	0.0007192252738069732	0.0007997295388840617	0.0008081398209146662	0.11858731350748633	0.11810375638314191	-0.00011916699460590152	-0.00021222459686684458	-0.00012050611146563472	-0.00021460943118714604
0.7781067554847866	0.0005662931777610844	0.0005730518201804213	0.0006314203756902719	0.0006386833320612897	0.0006695597225663138	0.0006771012919257336	0.0007107779604614991	0.0007186075236176018	0.0007989892722530734	0.0008073921333482465	0.11852204082268034	0.11803875211787122	-0.00011836861797019649	-0.00021207295673614235	-0.00011969876769069021	-0.00021445609503589758
0.7827952401129585	0.000565876103896938	0.0005726295820675446	0.0006309189270295141	0.0006381760473860865	0.0006690066247172852	0.0006765419787114758	0.000710167288110402	0.0007179902386348425	0.0007982496181953068	0.0008066450641057107	0.118456765827061	0.11797374554756823	-0.00011757499049590281	-0.0002119203440865136	-0.00011889622637954733	-0.00021430177541575945
0.7875119752195561	0.0005654592918654532	0.0005722076091635376	0.0006304178233298519	0.0006376691117370095	0.0006684539262986162	0.0006759830693952957	0.0007095570788251542	0.000717373421615669	0.0007975105798499878	0.0008058986163589088	0.11839148875003944	0.1179087369007029	-0.00011678608988130446	-0.00021176676384232485	-0.00011809846498003762	-0.00021414647730549907
0.792257131027923	0.0005650427436926062	0.0005717859035189971	0.0006299170669280559	0.0006371625274778592	0.0006679016298283393	0.0006754245665235816	0.0007089473353182087	0.0007167570753022545	0.0007967721603374825	0.00080515279326065	0.1183262098199472	0.11784372640466637	-0.00011600189386111459	-0.00021161222091259368	-0.00011730546097660222	-0.00021399020566789662
0.7970308787870847	0.0005646264613956798	0.0005713644671757148	0.0006294166601496978	0.0006366562969611036	0.0006673497378116969	0.0006748664726297923	0.0007083380602874203	0.0007161412024220206	0.0007960343627593567	0.0008044075979447626	0.11826092926403678	0.11777871428578073	-0.00011522238020744702	-0.0002114567201908779	-0.00011651719189319232	-0.000213832965453159
0.8018333907779276	0.0005642104469832828	0.000570943302166695	0.0006289166053091762	0.0006361504225279115	0.0006667982527411863	0.0006743087902344856	0.0007077292564160802	0.0007155258056876691	0.0007952971901984361	0.0008036630335261547	0.11819564730847407	0.1177137007692803	-0.00011444752673177294	-0.00021130026655735712	-0.00011573363529249203	-0.00021367476159611654
0.8066648403194178	0.0005637947024553769	0.0005705224105161862	0.0006284169047097595	0.0006356449065081838	0.0006662471770965857	0.0006737515218453707	0.0007071209263729744	0.0007149108877972428	0.0007945606457188776	0.0008029191031008815	0.11813036417834641	0.11764868607933306	-0.00011367731128496261	-0.0002111428648773339	-0.00011495476877601551	-0.00021351559901455763
0.8115254017748545	0.0005633792298032989	0.0005701017942397036	0.0006279175606436095	0.0006351397512205887	0.0006656965133450055	0.0006731946699573445	0.0007065130728124298	0.0007142964514341674	0.0007938247323662308	0.0008021758097462191	0.1180650800976738	0.11758367043903402	-0.00011291171175693837	-0.00021098451999884693	-0.00011418056998699355	-0.00021335548261311454
0.8164152505581643	0.0005629640310097875	0.0005696814553440507	0.0006274185753918234	0.0006346349589725987	0.0006651462639409265	0.0006726382370525239	0.0007059056983743521	0.0007136824992672991	0.0007930894531675052	0.0008014331565207193	0.11799979528938519	0.11751865407040171	-0.00011215070607999145	-0.00021082523675730602	-0.000113411016610096	-0.0002131944172808764
0.8213345631402307	0.0005625491080490027	0.0005692613958273446	0.0006269199512244584	0.0006341305320605149	0.0006645964313262281	0.0006720822256002945	0.0007052988056842809	0.0007130690339509715	0.0007923548111312325	0.0008006911464642789	0.11793450997534613	0.1174536371943921	-0.00011139427222749132	-0.00021066501997168974	-0.00011264608637134854	-0.00021303240789005695
0.8262835170552626	0.0005621344628865541	0.0005688416176790428	0.0006264216904005715	0.0006336264727695113	0.000664047017930246	0.0006715266380573502	0.0007046923973534353	0.0007124560581250458	0.0007916208092475376	0.0007999497825982129	0.11786922437634632	0.11738862003088874	-0.00011064238821496819	-0.00021050387444473961	-0.0001118857570401588	-0.0002128694592977709
0.8312622909072027	0.0005617200974795251	0.0005684221228799671	0.0006259237951682522	0.0006331227833736679	0.000663498026169799	0.0006709714768677321	0.0007040864759787637	0.0007118435744149588	0.000790887450488202	0.0007992090679253126	0.11780393871210779	0.11732360279870602	-0.00010989503210193097	-0.00021034180496490307	-0.00011113000642949677	-0.00021270557634531229
0.8362710643761712	0.0005613060137764974	0.0005680029134023277	0.0006254262677646591	0.0006326194661359973	0.0006629494584492363	0.0006704167444628726	0.0007034810441429885	0.0007112315854317707	0.0007901547378067329	0.0007984690054299207	0.11773865320127755	0.1172585857156002	-0.00010915218199097909	-0.00021017881630361335	-0.00011037881239750469	-0.00021254076385920917
0.8413100182249524	0.0005608922137175772	0.0005675839912097534	0.0006249291104160502	0.0006321165233084905	0.0006624013171604801	0.0006698624432616278	0.0007028761044146582	0.0007106200937722171	0.0007894226741384301	0.000797729598077998	0.11767336806144024	0.11719356899826307	-0.00010841381603002298	-0.00021001491321723242	-0.00010963215284680305	-0.0002123750266487534
0.8463793343055166	0.0005604786992344203	0.0005671653582573126	0.0006244323253378247	0.0006316139571321492	0.0006618536046830606	0.0006693085756703356	0.000702271659348196	0.0007100091020187581	0.0007886912624004537	0.0007969908488171878	0.11760808350911073	0.1171285528623228	-0.00010767991241220076	-0.00020985010044599628	-0.00010889000572560092	-0.000212208369506528
0.8514791955655843	0.0005600654722502573	0.0005667470164915424	0.0006239359147345487	0.0006311117698370185	0.0006613063233841657	0.0006687551440828444	0.0007016677114839498	0.0007093986127396229	0.000787960505491893	0.0007962527605768903	0.11754279975974945	0.11706353752234662	-0.00010695044937682197	-0.00020968438271434797	-0.00010815234902915305	-0.00021204079720948954
0.8566097860552276	0.0005596525346799218	0.0005663289678504729	0.0006234398808000024	0.0006306099636422244	0.0006607594756186734	0.0006682021508805659	0.0007010642633482371	0.0007087886284888695	0.000787230406293833	0.000795515336268326	0.11747751702774221	0.11699852319185176	-0.00010622540520893731	-0.00020951776472830086	-0.00010741916079948233	-0.00021187231451735844
0.861771290933513	0.000559239888429879	0.0005659112142636618	0.0006229442257172132	0.0006301085407560171	0.0006602130637292158	0.0006676495984325122	0.0007004613174534106	0.000708179151806435	0.0007865009676694332	0.0007947785787846197	0.11741223552642503	0.11693351008329783	-0.00010550475824203098	-0.0002093502511796297	-0.00010669041912754473	-0.0002117029261752834
0.8669638964751838	0.0005588275353982442	0.0005654937576522091	0.0006224489516584841	0.0006296075033757989	0.0006596670900461893	0.0006670974890953354	0.000699858876297888	0.000707570185218174	0.0007857721924639801	0.0007940424910008475	0.11734695546807372	0.11686849840808425	-0.00010478848685782638	-0.0002091818467438722	-0.00010596610215209135	-0.00021153263691003898
0.8721877900773816	0.0005584154774748209	0.0005650765999287952	0.0006219540607854417	0.0006291068536881658	0.000659121556887829	0.000666545825213383	0.0006992569423662186	0.0007069617312359281	0.0007850440835049759	0.0007933070757741297	0.11728167706390542	0.11680348837656956	-0.00010407656948568239	-0.00020901255607796987	-0.00010524618806063979	-0.00021136145143063612
0.877443160266411	0.0005580037165411176	0.0005646597429977031	0.0006214595552490649	0.0006286065938689451	0.0006585764665602319	0.0006659946091187357	0.0006986555181291261	0.0007063537923575613	0.0007843166436021919	0.0007925723359436883	0.11721640052408563	0.116738480198051	-0.0001033689846053551	-0.000208842383824015	-0.00010453065509137549	-0.00021118937443070918
0.8827301967045416	0.0005575922544703821	0.0005642431887548463	0.0006209654371897262	0.0006281067260832302	0.0006580318213574101	0.0006654438431312497	0.000698054606043567	0.0007057463710670251	0.0007835898755477525	0.0007918382743309225	0.1171511260577319	0.11667347408078962	-0.00010266571074535324	-0.0002086713346050595	-0.00010381948153310311	-0.0002110164105872392
0.8880490901968541	0.0005571810931276293	0.0005638269390878015	0.000620471708737234	0.0006276072524854262	0.0006574876235613382	0.0006648935295586013	0.0006974542085527774	0.0007051394698344055	0.000782863782116199	0.0007911048937394831	0.11708585387290042	0.1166084702319935	-0.00010196672648546401	-0.00020849941302830688	-0.00010311264572498285	-0.0002108425645580836
0.8934000326981257	0.0005567702343696677	0.0005634109958758335	0.0006199783720108578	0.0006271081752192785	0.0006569438754419877	0.000664343670696342	0.0006968543280863286	0.0007045330911159775	0.0007821383660645655	0.0007903721969553397	0.11702058417661511	0.11654346885783523	-0.00010127201045732198	-0.00020832662368558408	-0.00010241012605848032	-0.0002106678409853624
0.8987832173197573	0.0005563596800451232	0.000562995360989921	0.0006194854291193774	0.0006266094964179154	0.0006564005792573731	0.000663794268827926	0.000696254967060176	0.0007039272373542505	0.0007814136301324418	0.0007896401867468552	0.11695531717484574	0.11647847016343858	-0.00010058154134314629	-0.0002081529711489838	-0.00010171190097745669	-0.00021049224449373738
0.904198838336744	0.0005559494319944765	0.0005625800362927917	0.000618992882161118	0.0006261112182038938	0.0006558577372536091	0.0006632453262247728	0.0006956561278767141	0.000703321910978035	0.0007806895770420569	0.0007889088658648578	0.11689005307251829	0.11641347435288917	-9.989529787764184e-05	-0.0002079784599736123	-0.00010101794897812016	-0.00021031577968927406
0.9096470911946843	0.0005555394920500839	0.0005621650236389489	0.0006185007332239888	0.0006256133426892237	0.0006553153516649416	0.0006626968451463027	0.000695057812924832	0.000702717114402487	0.000779966209498343	0.0007881782370427161	0.11682479207352107	0.11634848162924513	-9.921325884919285e-05	-0.00020780309469872749	-0.00010032824861051087	-0.00021013845116113483
0.915128172516836	0.0005551298620362121	0.0005617503248746977	0.0006180089843855204	0.0006251158719754236	0.0006547734247137992	0.0006621488278399889	0.0006944600245799628	0.0007021128500291633	0.0007792435301890118	0.0007874483029964093	0.11675953438070431	0.11628349219451671	-9.853540309853054e-05	-0.000207626879843964	-9.96427784788062e-05	-0.0002099602634809128
0.9206422801112097	0.0005547205437690627	0.0005613359418381796	0.0006175176377129074	0.0006246188081535473	0.0006542319586108448	0.000661601276541397	0.0006938627652041386	0.0007015091202460799	0.0007785215417846252	0.0007867190664246011	0.11669428019587687	0.11621850624969512	-9.786170952105072e-05	-0.00020744981991263622	-9.896151724163305e-05	-0.00020978122120221543
0.9261896129777101	0.0005543115390568066	0.0005609218763593995	0.0006170266952630445	0.0006241221533042321	0.0006536909555550089	0.0006610541934742401	0.0006932660371460459	0.0007009059274277617	0.0007778002469386724	0.0007859905300087167	0.11662902971981802	0.11615352399473385	-9.719215706689016e-05	-0.0002072719193906558	-9.828444361269922e-05	-0.00020960132886047034
0.931770371315315	0.0005539028496996073	0.0005605081302602554	0.000616536159082568	0.0006236259094977347	0.0006531504177335463	0.0006605075808504173	0.0006926698427410792	0.0007003032739352978	0.0007770796482876371	0.0007852626964130147	0.11656378315227549	0.11608854562855958	-9.652672474075308e-05	-0.0002070931827455047	-9.761153636151515e-05	-0.00020942059097353583
0.9373847565293029	0.0005534944774896572	0.0005600947053545707	0.0006160460312078946	0.0006231300787939749	0.0006526103473220774	0.0006599614408700681	0.0006920741843113944	0.0006997011621164003	0.0007763597484510784	0.0007845355682846598	0.11649854069196695	0.11602357134907312	-9.586539160295893e-05	-0.0002069136144264433	-9.694277431370607e-05	-0.00020923901204092377
0.9430329712385201	0.0005530864242112037	0.0005596816034481229	0.0006155563136652644	0.0006226346632425713	0.00065207074648464	0.0006594157757216132	0.0006914790641659647	0.0006990995943054592	0.0007756405500316976	0.0007838091482538004	0.11643330253658099	0.115958601353161	-9.520813676976159e-05	-0.00020673321886463536	-9.627813635141452e-05	-0.0002090565965435498
0.9487152192826929	0.0005526786916405794	0.0005592688263386734	0.0006150670084707771	0.0006221396648828862	0.0006515316173737328	0.0006588705875818106	0.0006908844846006343	0.0006984985728235917	0.000774922055615418	0.0007830834389336435	0.11636806888278241	0.11589363583667962	-9.455493941450815e-05	-0.00020655200047436928	-9.561760141436199e-05	-0.00020887334894503784
0.9544317057297852	0.0005522712815462331	0.0005588563758160009	0.0006145781176304331	0.0006216450857440669	0.0006509929621303602	0.0006583258786157902	0.0006902904478981747	0.000697898099978703	0.0007742042677714544	0.0007823584429205238	0.11630283992621768	0.11582867499446825	-9.390577876751405e-05	-0.00020636996365150373	-9.49611484997448e-05	-0.00020868927368994372
0.9601826368833979	0.000551864195688763	0.0005584442536619289	0.0006140896431401794	0.000621150927845081	0.0006504547828840835	0.000657781650977118	0.0006896969563283386	0.0006972981780655431	0.0007734871890523934	0.000781634162793989	0.11623761586150574	0.11576371902035759	-9.326063411598667e-05	-0.0002061871127722742	-9.430875666272681e-05	-0.00020850437520417153
0.9659682202902156	0.000551457435820944	0.0005580324616503627	0.0006136015869859448	0.000620657193194767	0.0006499170817530716	0.00065723790680783	0.0006891040121479219	0.0006966988093657622	0.0007727708219942664	0.0007809106011168685	0.11617239688225853	0.11569876810716127	-9.261948480536464e-05	-0.00020600345219524974	-9.366040501734146e-05	-0.00020831865789547321
0.9717886647474951	0.000551051003687761	0.0005576210015473155	0.0006131139511436834	0.000620163883791873	0.0006493798608441433	0.0006566946482384922	0.000688511617600809	0.0006960999961479675	0.0007720551691166216	0.0007801877604353524	0.11610718318106514	0.11563382244667966	-9.198231024021286e-05	-0.0002058189862618881	-9.301607273694279e-05	-0.00020813212615353183
0.9776441803106027	0.0005506449010264352	0.0005572098751109382	0.0006126267375794139	0.0006196710016250867	0.0006488431222528134	0.0006561518773882356	0.0006879197749180342	0.0006955017406677751	0.0007713402329226002	0.0007794656432790608	0.1160419749495061	0.11556888222971655	-9.134908988331358e-05	-0.00020563371929398222	-9.237573905360869e-05	-0.00020794478434757457
0.9835349783005937	0.0005502391295664655	0.0005567990840915607	0.0006121399482492672	0.0006191785486731015	0.0006483068680633501	0.0006556095963648277	0.0006873284863178457	0.0006949040451678725	0.0007706260158990173	0.0007787442521611344	0.11597677237815608	0.11550394764604993	-9.071980325653373e-05	-0.0002054476555939655	-9.173938326027115e-05	-0.00020775663682989776
0.9894612713118381	0.0005498336910296482	0.0005563886302317117	0.0006116535850995198	0.0006186865269046319	0.0006477711003488179	0.0006550678072646891	0.0006867377540057428	0.0006943069118780746	0.0007699125205164304	0.0007780235895782938	0.11591157565657215	0.11543901888447894	-9.009442994205308e-05	-0.000205260799447049	-9.110698471014034e-05	-0.0002075676879337851
0.9954232732196957	0.0005494285871301168	0.0005559785152661614	0.0006111676500666414	0.0006181949382784801	0.0006472358211711249	0.0006545265121729766	0.0006861475801745559	0.0006937103430153807	0.00076919974922922	0.0007773036580109285	0.11584638497332224	0.11537409613278372	-8.94729495819549e-05	-0.00020507315511919533	-9.047852281687113e-05	-0.00020737794197270287
1.0014211991882311	0.0005490238195743705	0.0005555687409219446	0.0006106821450773355	0.0006177037847435572	0.000646701032581076	0.0006539857131636028	0.0006855579670044813	0.0006931143407840299	0.000768487704475664	0.0007765844599231688	0.11578120051595664	0.11530917957776214	-8.885534187901001e-05	-0.00020488472685777082	-8.985397705538883e-05	-0.00020718740324107698
1.0074552656779823	0.0005486193900613079	0.0005551593089184017	0.0006101970720485829	0.0006172130682389435	0.0006461667366184165	0.0006534454122993167	0.0006849689166631593	0.0006925189073755612	0.0007677763886780155	0.0007758659977629639	0.11571602247104186	0.11524426940520505	-8.824158659719722e-05	-0.00020469551889192028	-8.923332696222225e-05	-0.00020699607601429304
1.013525690453769	0.0005482153002822571	0.0005547502209672052	0.0006097124328876809	0.0006167227906939234	0.0006456329353118838	0.0006529056116317215	0.0006843804313057132	0.0006919240449688721	0.0007670658042425772	0.0007751482739621588	0.11565085102413913	0.11517936579991708	-8.763166356065555e-05	-0.00020450553542909755	-8.861655213691921e-05	-0.00020680396455094452
1.0196326925925556	0.0005478115519210102	0.0005543414787723942	0.0006092282294922905	0.0006162329540280257	0.0006450996306792687	0.0006523663132013455	0.0006837925130748181	0.0006913297557302726	0.0007663559535597797	0.0007744312909365727	0.11558568635981685	0.115114468945715	-8.70255526566957e-05	-0.00020431478066126885	-8.800363223973595e-05	-0.00020661107308635185
1.0257764924913542	0.0005474081466538548	0.0005539330840304082	0.0006087444637504745	0.0006157435601510746	0.0006445668247274348	0.0006518275190376917	0.0006832051641007515	0.0006907360418135466	0.0007656468390042572	0.0007737150510860734	0.11552052866165417	0.11504957902542252	-8.642323383407924e-05	-0.0002041232587596531	-8.739454699484978e-05	-0.00020641740583927926
1.0319573118751795	0.0005470050861496055	0.0005535250384301199	0.0006082611375407437	0.0006152546109632273	0.0006440345194524083	0.0006512892311592756	0.000682618386501459	0.0006901429053600115	0.0007649384629349255	0.0007729995567946593	0.11545537811224416	0.11498469622088682	-8.582468710378183e-05	-0.00020393097387590153	-8.678927618979704e-05	-0.00020622296700957554
1.0381753738050519	0.0005466023720696382	0.000553117343652866	0.0006077782527320984	0.0006147661083550175	0.0006435027168393887	0.0006507514515736846	0.0006820321823826039	0.0006895503484985716	0.0007642308276950579	0.0007722848104305353	0.11539023489319386	0.11491982071297194	-8.522989254051289e-05	-0.0002037379301447484	-8.618779967515394e-05	-0.00020602776077681406
1.0444309026860459	0.0005462000060679223	0.0005527100013724835	0.0006072958111840713	0.000614278054207403	0.0006429714188628278	0.0006502141822776257	0.0006814465538376306	0.0006889583733457817	0.0007635239356123629	0.0007715708143461876	0.11532509918512995	0.11485495268156432	-8.463883028080738e-05	-0.00020354413167839036	-8.559009736486961e-05	-0.00020583179129966822
1.05072412427539	0.0005457979897910556	0.000552303013255345	0.0006068138147467774	0.0006137904503918111	0.0006424406274864673	0.0006496774252569862	0.0006808615029478204	0.0006883669820059074	0.0007628177889990668	0.0007708575708784715	0.11525997116769011	0.11479009230557277	-8.405148052554462e-05	-0.00020334958257203772	-8.499614923745957e-05	-0.0002056350627185205
1.057055265690613	0.000545396324878295	0.0005518963809603841	0.0006063322652609457	0.0006133032987701741	0.0006419103446633907	0.000649141182486869	0.0006802770317823504	0.0006877761765709733	0.0007621123901519786	0.0007701450823486755	0.11519485101954592	0.1147252397629319	-8.346782353929605e-05	-0.00020315428690108328	-8.440593533684537e-05	-0.00020543757915614247
1.0634245554177415	0.0005449950129615905	0.0005514901061391399	0.0006058511645579707	0.0006128166011949825	0.0006413805723360742	0.0006486054559316488	0.0006796931423983545	0.0006871859591208353	0.0007614077413525822	0.0007694333510626139	0.11512973891839627	0.1146603952306098	-8.288783965067215e-05	-0.00020295824872142154	-8.381943577083495e-05	-0.0002052393447135037
1.0698322233195456	0.0005445940556656185	0.0005510841904357817	0.0006053705144599584	0.000612330359509323	0.0006408513124364377	0.0006480702475450297	0.0006791098368409768	0.0006865963317232345	0.000760703844867104	0.0007687223793106948	0.11506463504095922	0.11459555888461195	-8.231150925292613e-05	-0.00020276147207000383	-8.323663071230919e-05	-0.0002050403634715342
1.0762785006438331	0.0005441934546078168	0.0005506786354871483	0.0006048903167797611	0.0006118445755469254	0.0006403225668858927	0.0006475355592700918	0.0006785271171434338	0.0006860072964338501	0.0007600007029465938	0.0007680121693680029	0.11499953956299488	0.11453073089997039	-8.17388128039262e-05	-0.0002025639609640889	-8.265750040008929e-05	-0.0002048406394929564
1.0827636200317978	0.0005437932113984158	0.0005502734429227797	0.0006044105733210307	0.0006113592511322097	0.0006397943375953972	0.0006470013930393405	0.0006779449853270714	0.0006854188552963728	0.0007592983178270056	0.000767302723494379	0.11493445265929113	0.11446591145076564	-8.116973082602369e-05	-0.00020236571939993842	-8.208202513838164e-05	-0.00020464017681955105
1.089287815526412	0.000543393327640477	0.0005498686143649561	0.0006039312858782602	0.0006108743880803281	0.0006392666264655101	0.0006464677507747658	0.0006773634434014318	0.0006848310103425523	0.000758596691729274	0.000766594043934502	0.11486937450368126	0.11440110071011297	-8.060424390755189e-05	-0.0002021667513558839	-8.15101852978048e-05	-0.0002044389794743362
1.0958513225808764	0.0005429938049299193	0.0005494641514287223	0.0006034524562368222	0.0006103899881972078	0.0006387394353864303	0.0006459346343878806	0.0006767824933642951	0.0006842437635922597	0.0007578958268593871	0.0007658861329179524	0.11480430526903201	0.11433629885017603	-8.004233270249989e-05	-0.0002019670607910501	-8.094196131537557e-05	-0.00020423705146072058
1.1024543780671139	0.000542594644855561	0.0005490600557219342	0.000602974086173024	0.0006099060532796008	0.0006382127662380588	0.0006454020457797861	0.0006762021372017576	0.0006836571170535547	0.0007571957254084736	0.0007651789926593158	0.11473924512725747	0.11427150604217036	-7.948397793016565e-05	-0.00020176665164325924	-8.03773336938568e-05	-0.00020403439676013047
1.1090972202843215	0.000542195848999148	0.0005486563288452832	0.0006024961774541433	0.0006094225851151267	0.0006376866208900463	0.0006448699868412196	0.0006756223768882786	0.0006830710727227313	0.0007564963895528751	0.0007644726253582379	0.1146741942493163	0.11420672245634904	-7.892916037623154e-05	-0.00020156552783152926	-7.981628300363086e-05	-0.00020383101933590941
1.115780088967567	0.0005417974189353948	0.0005482529723923399	0.0006020187318384755	0.0006089395854823168	0.000637161001201845	0.0006443384594526017	0.0006750432143867496	0.0006824856325843978	0.0007557978214542299	0.0007637670331995255	0.11460915280522768	0.11414194826203933	-7.837786089279208e-05	-0.00020136369325515768	-7.925878988197799e-05	-0.00020362692313100061
1.1225032252964444	0.0005413993562320089	0.0005478499879495793	0.0006015417510753797	0.000608457056150661	0.0006366359090227588	0.0006438074654840955	0.0006744646516485406	0.0006819007986115127	0.0007551000232595435	0.0007630622183532037	0.11454412096405024	0.11407718362760427	-7.783006039857598e-05	-0.00020116115179370786	-7.870483503361753e-05	-0.00020342211206854366
1.1292668719037753	0.0005410016624497345	0.0005474473770964248	0.0006010652369053248	0.000607974998880651	0.0006361113461919966	0.000643277006795651	0.0006738866906135725	0.000681316572765467	0.0007544029971012736	0.000762358182974614	0.1144790988939035	0.11401242872048477	-7.728573987893922e-05	-0.00020095790730637053	-7.815439923080508e-05	-0.0002032165900513888
1.1360712728843656	0.0005406043391423843	0.0005470451414052778	0.0006005891910599293	0.0006074934154238317	0.0006355873145387248	0.0006427470852370658	0.0006733093332103714	0.0006807329569961312	0.0007537067450974082	0.0007616549292044839	0.11441408676197146	0.11394768370717137	-7.674488038645483e-05	-0.00020075396363304632	-7.76074633131868e-05	-0.0002030103609614864
1.1429166738038161	0.0005402073878568709	0.0005466432824415537	0.0006001136152620109	0.0006070123075228365	0.0006350638158821163	0.0006422177026480346	0.0006727325813561246	0.0006801499532419204	0.0007530112693515409	0.0007609524591690091	0.11434908473449155	0.11388294875323107	-7.620746304089904e-05	-0.00020054932459327712	-7.706400818930509e-05	-0.00020280342866257905
1.1498033217073829	0.0005398108101332462	0.0005462418017637185	0.0005996385112256296	0.000606531676911444	0.0006345408520314066	0.0006416888608581936	0.0006721564369567502	0.0006795675634298547	0.0007523165719529537	0.0007602507749799298	0.11428409297677701	0.11381822402329476	-7.56734690299174e-05	-0.00020034399398771718	-7.652401483546067e-05	-0.00020259579699710706
1.1567314651288954	0.0005394146075047325	0.0005458407009233223	0.0005991638806561358	0.000606051525314617	0.0006340184247859373	0.0006411605616871879	0.0006715809019069447	0.0006789857894756161	0.0007516226549766926	0.000759549878734617	0.11421911165319677	0.11375350968106257	-7.514287960832394e-05	-0.0002001379755957322	-7.598746429610809e-05	-0.00020238746978652744
1.1637013540997225	0.0005390187814977628	0.000545439981465038	0.000598689725250212	0.0006055718544485491	0.0006334965359352231	0.0006406328069447131	0.0006710059780902572	0.000678404633283619	0.0007509295204836489	0.000758849772516145	0.11415414092720437	0.11368880588932341	-7.461567609901715e-05	-0.00019993127317710635	-7.545433768513937e-05	-0.00020217845083403407
1.1707132401577995	0.0005386233336320068	0.0005450396449266906	0.0005982160466959182	0.0006050926660207128	0.0006329751872589871	0.0006401055984305698	0.0006704316673791335	0.0006778240967470539	0.0007502371705206345	0.0007581504583933743	0.11408918096131884	0.11362411280992736	-7.40918398933546e-05	-0.0001997238904725418	-7.49246161848155e-05	-0.0002019687439214074
1.177767376356704	0.0005382282654204154	0.0005446396928393	0.0005977428466727421	0.0006046139617299056	0.000632454380527225	0.00063957893793472	0.0006698579716349914	0.0006772441817479678	0.0007495456071204657	0.0007574519384210319	0.11402423191714298	0.11355943060381918	-7.357135245043139e-05	-0.00019951583120125793	-7.439828104601615e-05	-0.00020175835280888954
1.1848640172747877	0.0005378335783692516	0.0005442401267271136	0.0005972701268516394	0.0006041357432662933	0.0006319341175002532	0.0006390528272373436	0.0006692848927082689	0.0006766648901573104	0.0007488548323020395	0.0007567542146397915	0.11395929395535537	0.1134947594310224	-7.305419529805846e-05	-0.00019930709906322563	-7.387531358993282e-05	-0.00020154728123947252
1.1920034190243662	0.0005374392739781253	0.0005438409481076379	0.0005967978888950811	0.0006036580123114558	0.0006314143999287613	0.0006385272681088716	0.0006687124324384937	0.0006760862238349994	0.0007481648480704116	0.0007560572890763479	0.11389436723572711	0.11343009945065383	-7.25403500326724e-05	-0.00019909769773805708	-7.335569520645208e-05	-0.00020133553293373574
1.1991858392609598	0.00053704535374003	0.0005434421584916834	0.0005963261344571009	0.0006031807705384432	0.0006308952295538651	0.0006380022623100701	0.0006681405926543357	0.0006755081846299856	0.000747475656416878	0.0007553611637435045	0.11382945191710836	0.11336545082091126	-7.202979831965467e-05	-0.00019888763088583838	-7.283940735473143e-05	-0.00020112311159134477
1.2064115371925936	0.0005366518191413775	0.0005430437593833909	0.00059585486518334	0.0006027040196118027	0.0006303766081071559	0.0006374778115920653	0.0006675693751736745	0.0006749307743803087	0.0007467872593190501	0.0007546658406402465	0.11376454815744685	0.11330081369910547	-7.152252189301933e-05	-0.00019867690214568634	-7.232643156452473e-05	-0.00020091002089392407
1.2136807735891502	0.0005362586716620344	0.0005426457522802744	0.0005953840827110914	0.0006022277611876483	0.0006298585373107612	0.0006369539176964126	0.0006669987818036516	0.0006743539949131583	0.0007460996587409385	0.0007539713217518249	0.11369965611377715	0.1132361882416227	-7.10185025560861e-05	-0.00019846551513702515	-7.181674943476657e-05	-0.00020069626450076872
1.2209938107917835	0.0005358659127753554	0.0005422481386732536	0.000594913788669347	0.0006017519969136859	0.0006293410188773857	0.0006364305823551443	0.0006664288143407394	0.0006737778480449397	0.0007454128566330275	0.0007532776090498332	0.1136347759422394	0.11317157460397077	-7.051772218155672e-05	-0.00019825347345950317	-7.131034263502256e-05	-0.00020048184605245267
1.2283509127223842	0.000535473543948222	0.0005418509200466902	0.0005944439846788437	0.000601276728429274	0.000628824054510374	0.0006359078072908187	0.0006658594745707948	0.0006732023355813274	0.0007447268549323572	0.0007525847044922887	0.1135699077980689	0.11310697294074855	-7.00201627112651e-05	-0.00019804078069195208	-7.080719290449705e-05	-0.00020026676916781727
1.2357523448931043	0.0005350815666410763	0.0005414540978784261	0.0005939746723521086	0.0006008019573654653	0.0006283076459037572	0.0006353855942165859	0.0006652907642691245	0.0006726274593173349	0.0007440416555626023	0.0007518926100237137	0.1135050518356097	0.11304238340566813	-6.952580615639942e-05	-0.00019782744039258116	-7.030728205235925e-05	-0.0002000510374443043
1.2431983744159416	0.0005346899823079574	0.0005410576736398187	0.0005935058532935103	0.0006003276853450546	0.0006277917947423125	0.0006348639448362324	0.0006647226852005409	0.0006720532210373697	0.0007433572604341498	0.0007512013275752127	0.11344020820830053	0.11297780615154823	-6.903463459831394e-05	-0.00019761345610069814	-6.981059195887429e-05	-0.00019983465446075932
1.2506892700123766	0.0005342987923965359	0.000540661648795775	0.0005930375290992919	0.0005998539139826215	0.0006272765027016031	0.000634342860844234	0.0006641552391194292	0.0006714796225152965	0.0007426736714441759	0.0007505108590645513	0.11337537706871216	0.11291324133032693	-6.854663018772411e-05	-0.00019739883133448877	-6.931710457501461e-05	-0.0001996176237760855
1.2582253020230734	0.0005339079983481517	0.0005402660248047909	0.0005925697013576336	0.0005993806448845807	0.0006267617714480487	0.0006338223439258067	0.0006635884277697986	0.0006709066655144967	0.0007419908904767302	0.0007498212063962407	0.11331055856850661	0.11284868909305698	-6.806177514478984e-05	-0.00019718356959055883	-6.882680192149548e-05	-0.00019939994892627377
1.2658067424176331	0.0005335176015978518	0.0005398708031189888	0.0005921023716486886	0.0005989078796492324	0.0006262476026389667	0.0006333023957569758	0.0006630222528853558	0.0006703343517879378	0.0007413089194028146	0.0007491323714616152	0.11324575285847871	0.11278414958991355	-6.758005176092652e-05	-0.0001969676743490273	-6.833966609044034e-05	-0.0001991816334285662
1.2734338648044117	0.0005331276035744179	0.0005394759851841467	0.0005916355415446289	0.0005984356198667978	0.0006257339979226183	0.0006327830180046045	0.0006624567161895496	0.000669762683078218	0.0007406277600804526	0.0007484443561389054	0.11318096008853723	0.11271962297019351	-6.710144239664012e-05	-0.00019675114906686497	-6.785567924509628e-05	-0.00019896268078059554
1.2811069444403917	0.0005327380057004111	0.0005390815724397424	0.0005911692126096959	0.0005979638671194776	0.0006252209589382821	0.0006322642123264673	0.0006618918193956444	0.000669191661117644	0.0007399474143547782	0.000747757162293327	0.1131161804077169	0.11265510938232283	-6.662592948241536e-05	-0.00019653399718032316	-6.73748236185226e-05	-0.00019874309445608307
1.2888262582411194	0.0005323488093922079	0.0005386875663189887	0.0005907033864002471	0.0005974926229814937	0.000624708487316289	0.0006317459803713017	0.000661327564206776	0.0006686212876282853	0.000739267884058115	0.000747070791777159	0.11305141396417742	0.11259060897385777	-6.615349551958305e-05	-0.00019631622210704303	-6.689708151575574e-05	-0.00019852287791111145
1.296592084790695	0.0005319600160600282	0.0005382939682488662	0.0005902380644647989	0.000597021889019134	0.0006241965846780844	0.0006312283237788484	0.0006607639523160107	0.0006680515643220338	0.0007385891710100464	0.0007463852464298172	0.11298666090520822	0.11252612189149025	-6.568412307975807e-05	-0.00019609782724430702	-6.642243531305297e-05	-0.00019830203458150175
1.3044047043518285	0.000531571627107981	0.0005379007796501636	0.0005897732483440737	0.0005965516667908048	0.0006236852526362725	0.0006307112441799168	0.0006602009854064107	0.0006674824929006672	0.0007379112770175023	0.000745700528077939	0.1129219213772395	0.1124616482810454	-6.521779480436057e-05	-0.00019587881596731804	-6.595086745714296e-05	-0.00019808056788050976
1.312264398875954	0.0005311836439340944	0.0005375080019375143	0.0005893089395710504	0.0005960819578470738	0.0006231744927946867	0.0006301947431964374	0.0006596386651510895	0.0006669140750559141	0.0007372342038748372	0.000745016638535464	0.11285719552582879	0.11239718828749612	-6.475449340585804e-05	-0.00019565919163264112	-6.548236046633599e-05	-0.0001978584812016848
1.320171452013404	0.0005307960679303536	0.0005371156365194292	0.0005888451396710039	0.0005956127637307168	0.0006226643067484168	0.0006296788224415121	0.000659076993213275	0.0006663463124695041	0.0007365579533639009	0.0007443335796037054	0.11279248349568198	0.11233274205495039	-6.429420166723099e-05	-0.0001954389575765103	-6.501689693061419e-05	-0.00019763577791911957
1.3281261491236485	0.0005304089004827382	0.0005367236847983382	0.0005883818501615559	0.0005951440859767663	0.0006221546960838877	0.0006291634835194653	0.0006585159712463703	0.0006657792068132427	0.0007358825272541288	0.0007436513530714406	0.11272778543064782	0.11226830972667377	-6.383690244168155e-05	-0.0001952181171137879	-6.455445951093763e-05	-0.00019741246138525737
1.3361287772855897	0.0005300221429712568	0.0005363321481706236	0.0005879190725527208	0.0005946759261125574	0.0006216456623788926	0.0006286487280259062	0.0006579556008940113	0.0006652127597490625	0.0007352079273026103	0.0007429699607149809	0.11266310147371913	0.11220389144507785	-6.338257865340369e-05	-0.00019499667353994887	-6.409503093967456e-05	-0.00019718853493183586
1.3441796253079266	0.0005296357967699859	0.0005359410280266608	0.0005874568083469552	0.0005942082856577783	0.0006211372072026603	0.0006281345575477741	0.0006573958837901358	0.0006646469729290896	0.0007345341552541752	0.0007422894042982555	0.11259843176704325	0.11213948735172706	-6.29312132971252e-05	-0.0001947746301297626	-6.363859402079564e-05	-0.00019696400187031726
1.352278983739575	0.0005292498632471029	0.0005355503257508502	0.0005869950590391957	0.0005937411661245113	0.0006206293321158966	0.0006276209736633989	0.0006568368215590307	0.0006640818479957024	0.0007338612128414652	0.0007416096855728909	0.11253377645192043	0.11207509758734677	-6.248278943827429e-05	-0.00019455199013758417	-6.318513162976297e-05	-0.00019673886549163855
1.3604271448801535	0.0005288643437649272	0.0005351600427216591	0.0005865338261169161	0.0005932745690172878	0.0006201220386708489	0.000627107977942548	0.0006562784158154065	0.0006635173865815969	0.0007331891017850209	0.0007409308062782899	0.11246913566880944	0.1120107222918225	-6.203729021322241e-05	-0.00019432875679795125	-6.27346267140852e-05	-0.000196513129067738
1.3686244027905345	0.0005284792396799485	0.0005347701803116513	0.0005860731110601641	0.000592808495833121	0.0006196153284113454	0.0006265955719464785	0.0006557206681644455	0.0006629535903098352	0.0007325178237933468	0.0007402527681417048	0.11240450955733021	0.11194636160420508	-6.15946988290969e-05	-0.00019410493332498724	-6.228706229201297e-05	-0.00019628679584725306
1.3768710533034536	0.0005280945523428738	0.0005343807398875351	0.0005856129153416153	0.0005923429480615736	0.0006191092028728623	0.0006260837572280064	0.0006551635802018705	0.0006623904607939278	0.0007318473805630063	0.0007395755728783268	0.11233989825626585	0.11188201566271319	-6.115499856319817e-05	-0.00019388052291043067	-6.184242145364227e-05	-0.00019605986905904538
1.3851673940341884	0.0005277102830986576	0.0005339917228101907	0.0005851532404266183	0.0005918779271847862	0.0006186036635825733	0.0006255725353315405	0.0006546071535140057	0.000661827999637877	0.0007311777737786862	0.0007388992221913573	0.11227530190356926	0.1118176846047416	-6.0718172764873124e-05	-0.00019365552872947778	-6.140068736108784e-05	-0.00019583235191257542
1.3935137243912972	0.0005273264332865367	0.0005336031304347098	0.0005846940877732357	0.0005914134346775378	0.0006180987120593866	0.0006250619077931501	0.0006540513896778303	0.0006612662084362422	0.00073050900511328	0.0007382237177720891	0.11221072063636779	0.1117533685668469	-6.028420485360009e-05	-0.000193429953934815	-6.0961843248170944e-05	-0.0001956042475970976
1.4019103455874267	0.0005269430042400715	0.0005332149641104333	0.000584235458832296	0.0005909494720072808	0.0006175943498140249	0.0006245518761406024	0.0006534962902610402	0.0006607050887742044	0.0007298410762279657	0.0007375490612999819	0.11214615459095542	0.11168906768477918	-5.985307831968267e-05	-0.000193203801658548	-6.052587242001001e-05	-0.0001953755592799672
1.410357560650181	0.0005265599972871806	0.0005328272251809914	0.0005837773550474401	0.0005904860406341992	0.0006170905783490536	0.0006240424418934397	0.0006529418568221196	0.0006601446422276292	0.0007291739887722861	0.0007368752544427499	0.1120816039028181	0.11162478209346664	-5.942477672458979e-05	-0.00019297707501343686	-6.009275825316629e-05	-0.00019514629010741746
1.4188556744330574	0.0005261774137501769	0.0005324399149843335	0.0005833197778551668	0.0005900231420112485	0.0006165873991589528	0.000623533606563012	0.0006523880909103847	0.0006595848703631175	0.0007285077443842222	0.0007362022988564281	0.11201706870660932	0.11156051192701719	-5.8999283700428284e-05	-0.00019274977709124452	-5.9662484196518206e-05	-0.00019491644320714097
1.4274049936264492	0.0005257952549458041	0.0005320530348527722	0.0005828627286848767	0.0005895607775842062	0.000616084813730155	0.0006230253716525413	0.0006518349940660558	0.000659025774738078	0.0007278423446902722	0.0007355301961854617	0.11195254913617937	0.1114962573187343	-5.857658295040785e-05	-0.00019252191096416627	-5.923503377040784e-05	-0.00019468602168577764
1.4360058267687137	0.0005254135221852758	0.0005316665861130152	0.0005824062089589235	0.0005890989487917174	0.00061558282354111	0.0006225177386571675	0.0006512825678203135	0.0006584673569007807	0.000727177791305532	0.0007348589480627777	0.11188804532456284	0.1114320184011106	-5.815665824833449e-05	-0.00019229347968320598	-5.8810390566391146e-05	-0.00019445502862791564
1.4446584842573071	0.000525032216774308	0.0005312805700862076	0.0005819502200926578	0.0005886376570653416	0.00061508143006233	0.0006220107090640171	0.0006507308136953597	0.0006579096183904206	0.0007265140858337701	0.0007341885561098676	0.11182355740398782	0.11136779530583538	-5.773949343911011e-05	-0.00019206448627989703	-5.838853824818857e-05	-0.00019422346709940808
1.453363278359986	0.0005246513400131581	0.0005308949880879625	0.0005814947634944699	0.0005881769038296005	0.0006145806347564464	0.0006215042843522325	0.0006501797332044749	0.0006573525607371787	0.000725851229867503	0.0007335190219368585	0.11175908550588205	0.11130358816380016	-5.732507243839946e-05	-0.00019183493376546956	-5.796946055122015e-05	-0.00019399134014588815
1.4621205232260774	0.0005242708931966613	0.0005305098414284029	0.0005810398405658462	0.0005877166905020241	0.0006140804390782589	0.0006209984659930481	0.0006496293278520805	0.0006567961854622804	0.0007251892249880782	0.0007328503471426013	0.11169462976086304	0.11123939710509621	-5.691337923265094e-05	-0.0001916048251304342	-5.755314128201572e-05	-0.00019375865079070131
1.470930534897817	0.0005238908776142694	0.0005301251314121999	0.0005805854527014067	0.0005872570184932015	0.0006135808444747943	0.0006204932554498303	0.0006490795991338044	0.0006562404940780617	0.0007245280727657484	0.0007321825333147417	0.11163019029876411	0.1111752222590238	-5.650439787906192e-05	-0.00019137416334530366	-5.71395643189157e-05	-0.00019352540203775026
1.4797936313217521	0.0005235112945500822	0.0005297408593386035	0.0005801316012889523	0.0005867978892068213	0.0006130818523853523	0.0006199886541781396	0.0006485305485365308	0.0006556854880880217	0.0007238677747597469	0.0007315155820297985	0.11156576724862233	0.11111106375409123	-5.609811250568281e-05	-0.00019114295136059278	-5.672871361198095e-05	-0.00019329159687102304
1.48871013236022	0.0005231321452828885	0.0005293570265014871	0.0005796782877095194	0.0005863393040397251	0.000612583464241564	0.000619484663625772	0.0006479821775384658	0.0006551311689868901	0.0007232083325183686	0.0007308494948532454	0.11150136073867581	0.11104692171801994	-5.569450731143094e-05	-0.00019091119210709606	-5.632057318273598e-05	-0.00019305723825374654
1.4976803598028874	0.0005227534310862011	0.0005289736341893773	0.0005792255133374121	0.000585881264381946	0.0006120856814674365	0.0006189812852328257	0.0006474344876091962	0.0006545775382606842	0.0007225497475790398	0.0007301842733395826	0.1114369708963905	0.11098279627775585	-5.529356656546608e-05	-0.00019067888849383374	-5.591512712387753e-05	-0.00019282232912785913
1.5067046373783677	0.0005223751532282956	0.0005285906836854988	0.0005787732795402654	0.0005854237716167684	0.0006115885054794213	0.0006184785204317459	0.0006468874802097529	0.0006540245973867708	0.0007218920214684077	0.0007295199190324213	0.11137259784843916	0.11091868755945437	-5.4895274607814903e-05	-0.00019044604341059146	-5.551235959982276e-05	-0.00019258687241585637
1.5157832907659001	0.0005219973129722414	0.0005282081762678047	0.0005783215876790757	0.0005849668271207622	0.0006110919376864466	0.0006179763706473811	0.0006463411567926617	0.0006534723478339269	0.0007212351557024013	0.0007288564334645541	0.11130824172071975	0.11085459568850431	-5.44996158493502e-05	-0.00019021265972782309	-5.511225484637616e-05	-0.00019235087101993065
1.5249166476071065	0.0005216199115759443	0.0005278261132090169	0.0005778704391082573	0.0005845104322638354	0.0006105959794899863	0.0006174748372970328	0.0006457955188020155	0.0006529207910623987	0.0007205791517863203	0.0007281938181580382	0.11124390263836008	0.1107905207895215	-5.410657477104841e-05	-0.0001899787402943609	-5.471479717061162e-05	-0.00019211432782159643
1.5341050375178134	0.0005212429502921829	0.0005274444957766648	0.0005774198351756877	0.0005840545884092831	0.0006101006322841035	0.0006169739217905143	0.0006452505676735222	0.0006523699285239634	0.0007199240112149091	0.00072753207462427	0.11117958072570554	0.11072646298634961	-5.3716135924565533e-05	-0.0001897442879395389	-5.4319970950511554e-05	-0.0001918772456808715
1.5433487920999491	0.0005208664303686409	0.0005270633252331178	0.0005769697772227488	0.0005835992969138294	0.0006096058974555083	0.0006164736255302032	0.0006447063048345725	0.0006518197616619869	0.0007192697354724263	0.0007268712043640607	0.11111527610634278	0.11066242240206779	-5.332828393239675e-05	-0.00018950930547402545	-5.3927760636098e-05	-0.00019163962744024599
1.5526482449535108	0.0005204903530479451	0.0005266826028356254	0.0005765202665843749	0.0005831445591276776	0.0006091117763835978	0.0006159739499110808	0.0006441627317042935	0.0006512702919114868	0.0007186163260327279	0.0007262112088677162	0.11105098890309373	0.11059839915899605	-5.294300348651637e-05	-0.0001892737956855628	-5.353815074777418e-05	-0.0001914014759192978
1.5620037316886017	0.0005201147195677066	0.0005263023298363564	0.0005760713045891079	0.0005826903763945558	0.0006086182704405362	0.0006154748963208125	0.0006436198496936137	0.0006507215206991925	0.0007179637843593441	0.0007255520896151147	0.11098671923800792	0.11053439337869578	-5.256027934968238e-05	-0.00018903776134313044	-5.315112587727516e-05	-0.0001911627939181204
1.5714155899375468	0.0005197395311605502	0.0005259225074824278	0.0005756228925591246	0.0005822367500517619	0.0006081253809912716	0.0006149764661397682	0.0006430776602053161	0.0006501734494436022	0.0007173121119055473	0.0007248938480757743	0.11092246723239411	0.11047040518197665	-5.218009635520743e-05	-0.0001888012051972504	-5.2766670687688644e-05	-0.00019092358421775313
1.580884159367074	0.0005193647890541576	0.0005255431370159527	0.0005751750318103048	0.0005817836814302148	0.0006076331093936162	0.0006144786607411021	0.0006425361646341065	0.0006496260795550453	0.0007166613101144379	0.0007242364857089452	0.11085823300679638	0.11040643468889239	-5.180243940603596e-05	-0.00018856412997636518	-5.238476991242108e-05	-0.0001906838495770169
1.5904097816905756	0.0005189904944712983	0.0005251642196740699	0.0005747277236522598	0.000581331171854495	0.0006071414569982812	0.0006139814814907891	0.0006419953643666606	0.0006490794124357421	0.0007160113804190122	0.0007235800039636719	0.11079401668101083	0.11034248201875697	-5.14272934752924e-05	-0.00018832653838944668	-5.2005408356113614e-05	-0.00019044359273555356
1.5999928006804371	0.0005186166486298719	0.0005247857566889839	0.0005742809693883869	0.0005808792226428985	0.0006066504251489435	0.0006134849297476874	0.0006414552607816947	0.0006485334494798635	0.0007153623242422424	0.0007229244042788764	0.11072981837409139	0.11027854729013403	-5.105464360589951e-05	-0.00018808843312466406	-5.1628570893975934e-05	-0.00019020281641227155
1.6096335621804478	0.0005182432527429402	0.0005244077492880007	0.0005738347703159176	0.0005804278351074776	0.0006061600151822873	0.0006129890068635849	0.0006409158552500216	0.0006479881920735909	0.0007147141429971521	0.000722269688083435	0.11066563820434619	0.11021463062085259	-5.0684474911234095e-05	-0.00018784981685228408	-5.12542424721818e-05	-0.00018996152330688632
1.6193324141182788	0.0005178703080187645	0.000524030198693564	0.0005733891277259556	0.0005799770105540885	0.0006056702284280561	0.0006124937141832528	0.0006403771491346007	0.0006474436415951729	0.0007140668380868867	0.0007216158567962499	0.11060147628934064	0.11015073212800179	-5.031677257430825e-05	-0.00018761069222214544	-5.0882408107390253e-05	-0.00018971971609853255
1.6290897065180392	0.0005174978156608422	0.0005236531061232945	0.0005729440429035259	0.0005795267502824365	0.0006051810662091075	0.0006119990530444992	0.0006398391437906079	0.000646899799414988	0.0007134204109047922	0.0007209629118263256	0.1105373327459121	0.11008685192794372	-4.9951521847519526e-05	-0.00018737106186279828	-5.0513052886617255e-05	-0.00018947739744573644
1.6389057915129117	0.0005171257768679467	0.000523276472790026	0.0005724995171276271	0.0005790770555861306	0.0006046925298414692	0.0006115050247782233	0.0006393018405654922	0.0006463566668956068	0.0007127748628344929	0.0007203108545728521	0.11047320769016027	0.11002299013630627	-4.9588708053049935e-05	-0.0001871309283834749	-5.0146161967357106e-05	-0.00018923456998710952
1.6487810233578566	0.0005167541928341587	0.0005229002999018415	0.0005720555516712691	0.0005786279277527166	0.0006042046206343837	0.0006110116307084649	0.0006387652407990304	0.0006458142453918414	0.00071213019524996	0.0007196596864252694	0.11040910123745742	0.10995914686799424	-4.9228316582727166e-05	-0.0001868902943741313	-4.9781720577467964e-05	-0.0001889912363414875
1.6587157584424002	0.0005163830647489053	0.0005225245886621103	0.000571612147801519	0.000578179368063736	0.0006037173398903646	0.0006105188721524582	0.0006382293458233901	0.0006452725362508172	0.0007114864095155919	0.0007190094087633526	0.11034501350245945	0.1098953222371916	-4.887033289750417e-05	-0.00018664916240365703	-4.941971401487347e-05	-0.0001887473991070976
1.6687103553034934	0.0005160123937969989	0.0005221493402695278	0.0005711693067795569	0.0005777313777947662	0.0006032306889052498	0.0006100267504206854	0.0006376941569631854	0.0006447315408120245	0.0007108435069862869	0.000718360022957281	0.1102809445990862	0.10983151635736255	-4.85147425280108e-05	-0.00018640753502256746	-4.906012764769804e-05	-0.00018850306086254376
1.6787651746384535	0.0005156421811586671	0.0005217745559181468	0.0005707270298607075	0.0005772839582154634	0.0006027446689682444	0.0006095352668169258	0.0006371596755355374	0.0006441912604073776	0.0007102014890075163	0.0007177115303677155	0.11021689464055627	0.10976772934126201	-4.8161531074061154e-05	-0.00018616541476150494	-4.8702946914107315e-05	-0.00018825822416668192
1.6888805793179813	0.0005152724280095953	0.0005214002367974189	0.0005702853182944955	0.0005768371105896177	0.0006022592813619815	0.0006090444226383093	0.0006366259028501285	0.0006436516963612764	0.0007095603569153973	0.0007170639323458736	0.11015286373936291	0.10970396130092734	-4.7810684204261517e-05	-0.00018592280413010087	-4.8348157322013197e-05	-0.00018801289155782885
1.6990569343992543	0.0005149031355209598	0.0005210263840922302	0.0005698441733246896	0.0005763908361751913	0.0006017745273625712	0.0006085542191753704	0.0006360928402092677	0.0006431128499906629	0.0007089201120367739	0.0007164172302336037	0.11008885200729525	0.109640212347692	-4.7462187656444055e-05	-0.00018567970561925162	-4.7995744449150224e-05	-0.00018776706555467815
1.7092946071391046	0.0005145343048594648	0.0005206529989829356	0.0005694035961893433	0.0005759451362243681	0.0006012904082396487	0.0006080646577120967	0.0006355604889079421	0.0006425747226050845	0.0007082807556892807	0.0007157714253634592	0.11002485955543703	0.10957648259219153	-4.711602723720884e-05	-0.00018543612169985568	-4.764569394283269e-05	-0.0001875207486558006
1.7195939670072704	0.0005141659371873797	0.0005202800826454009	0.0005689635881208486	0.0005755000119836007	0.0006008069252564313	0.0006075757395259849	0.0006350288502338791	0.0006420373155067466	0.000707642289181429	0.0007151265190587769	0.10996088649416468	0.10951277214435298	-4.6772188821913446e-05	-0.0001851920548230357	-4.729799151992342e-05	-0.0001872739433399495
1.7299553856997325	0.000513798033662574	0.0005199076362510336	0.0005685241503459738	0.000575055464693655	0.0006003240796697642	0.0006070874658880886	0.0006344979254676015	0.0006415006299905751	0.000707004713812667	0.0007144825126337449	0.10989693293315766	0.10944908111341041	-4.6430658354593146e-05	-0.00018494750742067967	-4.695262296670194e-05	-0.00018702665206621338
1.7403792371521247	0.000513430595438554	0.0005195356609668244	0.0005680852840859109	0.000574611495589653	0.0005998418727301753	0.0006065998380630732	0.000633967715882489	0.0006409646673442753	0.000706368030873466	0.0007138394073934809	0.10983299898140608	0.10938540960791182	-4.609142184762091e-05	-0.00018470248190423366	-4.66095741385765e-05	-0.0001867788772731277
1.7508658975532332	0.0005130636236645014	0.0005191641579553815	0.0005676469905563254	0.0005741681059011288	0.0005993603056819267	0.0006061128573092679	0.0006334382227448349	0.0006404294288483893	0.0007057322416453853	0.0007131972046341097	0.10976908474720393	0.10932175773570627	-4.575446538189476e-05	-0.00018445698066639482	-4.626883096025755e-05	-0.00018653062138034027
1.76141574535857	0.0005126971194853031	0.0005187931283749657	0.0005672092709673955	0.0005737252968520581	0.0005988793797630612	0.0006056265248787124	0.0006329094473138969	0.0006398949157763521	0.0007050973474011466	0.0007125559056428274	0.10970519033815267	0.10925812560396966	-4.541977510649081e-05	-0.00018421100607994567	-4.593037942534836e-05	-0.00018628188678718183
1.7720291613040315	0.0005123310840415967	0.0005184225733795329	0.0005667721265238632	0.0005732830696609228	0.0005983990962054602	0.0006051408420172164	0.000632381390841969	0.0006393611293945545	0.0007044633494047127	0.0007119155116979863	0.10964131586117719	0.10919451331918488	-4.508733723863553e-05	-0.0001839645604983925	-4.559420559640051e-05	-0.00018603267587354033
1.7827065284196406	0.0005119655184697957	0.000518052494118761	0.0005663355584250707	0.0005728414255407378	0.0005979194562348856	0.0006046558099644013	0.0006318540545744241	0.0006388280709623935	0.00070383024891135	0.000711276024069155	0.10957746142252191	0.10913092098716572	-4.4757138063403895e-05	-0.00018371764625529918	-4.5260295604580836e-05	-0.0001857829909992642
1.7934482320433673	0.0005116004239021366	0.0005176828917380981	0.0005658995678650161	0.000572400365699116	0.0005974404610710421	0.0006041714299537629	0.000631327439749781	0.0006382957417323431	0.0007031980471677128	0.00071063744401721	0.10951362712774952	0.10906734871304662	-4.442916393361529e-05	-0.00018347026566452318	-4.492863564957081e-05	-0.00018553283450419011
1.8042546598350382	0.0005112358014667081	0.0005173137673787901	0.000565464156032392	0.0005719598913382951	0.0005969621119276186	0.0006036877032127139	0.0006308015475997594	0.0006377641429500003	0.0007025667454119087	0.0007099997727943919	0.10944981308175482	0.10900379660130104	-4.41034012700868e-05	-0.0001832224210215616	-4.45992119997643e-05	-0.0001852822087096001
1.8151262017903238	0.0005108716522874872	0.00051694512217792	0.0005650293241106314	0.0005715200036551968	0.0005964844100123413	0.0006032046309626374	0.0006302763793493349	0.0006372332758541453	0.0007019363448735706	0.0007093630116443863	0.10938601938876064	0.108940264755724	-4.377983656090462e-05	-0.00018297411460165003	-4.42720109915945e-05	-0.0001850311159161261
1.8260632502548164	0.000510507977484379	0.0005165769572684461	0.0005645950732779548	0.0005710807038414678	0.0005960073565270273	0.0006027222144189412	0.0006297519362167991	0.0006367031416768074	0.0007013068467739337	0.0007087271618023995	0.1093222461523252	0.1088767532794579	-4.3458456361618325e-05	-0.00018272534866087264	-4.394701902973516e-05	-0.00018477955840529026
1.8370661999381863	0.0005101447781732478	0.0005162092737792344	0.0005641614047074094	0.0005706419930835208	0.0005955309526676305	0.000602240454791104	0.0006292282194138122	0.0006361737416433086	0.0007006782523259033	0.0007080922244952215	0.1092584934753459	0.10881326227498028	-4.3139247294994576e-05	-0.00018247612543594027	-4.36242225868716e-05	-0.00018452753843904712
1.848135447928429	0.0005097820554659589	0.0005158420728351003	0.0005637283195669216	0.0005702038725625893	0.000595055199624297	0.0006017593532827305	0.0006287052301454672	0.0006356450769723343	0.0007000505627341284	0.0007074582009413096	0.1091947614600634	0.10874979184411308	-4.2822196050954636e-05	-0.00018222644714438463	-4.3303608203475175e-05	-0.00018427505825965862
1.8592713937061955	0.0005094198104704077	0.0005154753555568387	0.0005632958190193363	0.0005697663434547595	0.0005945800985814095	0.0006012789110915992	0.0006281829696103375	0.0006351171488759827	0.0006994237791950719	0.0007068250923508519	0.10913105020806017	0.10868634208803568	-4.250728938616499e-05	-0.00018197631598383668	-4.298516248759515e-05	-0.00018402212008940266
1.8704744391592067	0.0005090580442905634	0.0005151091230612692	0.0005628639042224672	0.0005693294069310347	0.0005941056507176468	0.0006007991294097192	0.0006276614390005442	0.0006345899585598297	0.0006987979028970892	0.0007061928999258508	0.10906735982026956	0.1086229131072693	-4.2194514124217763e-05	-0.00018172573413328952	-4.266887211496623e-05	-0.0001837687261318638
1.8817449885967616	0.0005086967580264971	0.0005147433764612609	0.000562432576329131	0.0005688930641573579	0.0005936318572060219	0.0006003200094233706	0.0006271406395018017	0.0006340635072229713	0.0006981729350204868	0.0007055616248601793	0.10900369039698204	0.10855950500169403	-4.1883857155426e-05	-0.00018147470375294572	-4.235472382873792e-05	-0.0001835148785714058
1.8930834487643238	0.0005083359527744224	0.0005143781168657769	0.0005620018364872034	0.0005684573162946754	0.0005931587192139419	0.0005998415523131647	0.0006266205722934815	0.0006335377960581005	0.000697548876737605	0.0007049312683396655	0.10894004203783993	0.10849611787055381	-4.1575305436324095e-05	-0.0001812232269828018	-4.2042704439082534e-05	-0.00018326057957211705
1.9044902288582053	0.0005079756296267283	0.0005140133453799087	0.0005615716858396568	0.0005680221644989709	0.0005926862379032528	0.0005993637592540891	0.0006261012385486675	0.0006330128262515465	0.0006969257292128814	0.0007043018315421596	0.10887641484185115	0.10843275181244988	-4.126884598986899e-05	-0.00018097130594431354	-4.173280082328881e-05	-0.0001830058312792121
1.9159657405403292	0.0005076157896720184	0.0005136490631049109	0.0005611421255246057	0.0005675876099213143	0.0005922144144302923	0.0005988866314155615	0.0006255826394342088	0.0006324885989833433	0.0006963034936029286	0.0007036733156376068	0.10881280890738627	0.10836940692535654	-4.0964465905100195e-05	-0.00018071894273960498	-4.142499992549828e-05	-0.00018275063581851825
1.9275103979530908	0.000507256433995142	0.000513285271138238	0.0005607131566753527	0.0005671536537079067	0.0005917432499459375	0.0005984101699614775	0.0006250647761107781	0.0006319651154272811	0.000695682171056598	0.0007030457217881174	0.10874922433218236	0.10830608330661654	-4.0662152337098134e-05	-0.00018046613945205126	-4.1119288756608086e-05	-0.00018249499529665592
1.9391246177343011	0.000506897563677234	0.0005129219705735809	0.0005602847804204328	0.0005667202970001253	0.0005912727455956551	0.0005979343760502619	0.0006245476497329295	0.0006314423767509631	0.000695061762715055	0.0007024190511480382	0.10868566121335009	0.108242781052945	-4.036189250661987e-05	-0.00018021289814557084	-4.081565439395529e-05	-0.00018223891180078888
1.9508088190322228	0.0005065391797957466	0.0005125591625009016	0.0005598569978836539	0.0005662875409345639	0.0005908029025195527	0.0005974592508349196	0.0006240312614491517	0.0006309203841158645	0.000694442269711848	0.0007017933048640247	0.10862211964737914	0.1081795002604436	-4.0063673699995e-05	-0.0001799592208647921	-4.0514083981198906e-05	-0.0001819823873986104
1.9625634235206988	0.000506181283424491	0.0005121968480064729	0.0005594298101841481	0.0005658553866430895	0.0005903337218524283	0.0005969847954630866	0.0006235156124019264	0.0006303991386773876	0.0006938236931729804	0.0007011684840751131	0.10855859973013444	0.10811624102458246	-3.976748326927834e-05	-0.00017970510963656594	-4.021456472841009e-05	-0.00018172542413964765
1.9743888554143678	0.0005058238756336614	0.0005118350281729066	0.0005590032184364052	0.0005654238352528653	0.0005898652047238131	0.0005965110110770729	0.0006230007037277774	0.0006298786415849135	0.0006932060342169736	0.0007005445899127831	0.1084951015568669	0.10805300344023372	-3.9473308631545606e-05	-0.00017945056646777313	-3.9917083911419904e-05	-0.00018146802405319407
1.9862855414839768	0.0005054669574898845	0.0005114737040791998	0.0005585772237503287	0.0005649928878864206	0.0005893973522580336	0.0005960378988139261	0.0006224865365573359	0.0006293588939818694	0.0006925892939549476	0.0006999216235010432	0.10843162522221206	0.10798978760164869	-3.9181137268872596e-05	-0.0001791955933458239	-3.96216288718193e-05	-0.00018121018914911413
1.9982539110717792	0.0005051105300562457	0.0005111128768007622	0.0005581518272312719	0.0005645625456616782	0.0005889301655742505	0.0005955654598054685	0.0006219731120153922	0.0006288398970057758	0.0006919734734906835	0.0006992995859564882	0.10836817082020225	0.10792659360247785	-3.8890956728689086e-05	-0.00017894019224140578	-3.932818701729568e-05	-0.00018095192142025818
2.010294396107033	0.0005047545943923232	0.0005107525474094522	0.0005577270299800792	0.0005641328096920003	0.0005884636457865075	0.000595093695178349	0.0006214604312209424	0.0006283216517882969	0.0006913585739206908	0.0006986784783883685	0.10830473844425971	0.10786342153576219	-3.8602754622817786e-05	-0.0001786843651046255	-3.9036745820574675e-05	-0.00018069322283853495
2.0224074311215867	0.0005043991515542315	0.0005103927169736208	0.0005573028330931405	0.0005637036810862388	0.0005879977940037894	0.0005946226060541008	0.0006209484952872576	0.0006278041594553118	0.0006907445963342861	0.0006980583018986739	0.10824132818720567	0.10780027149395155	-3.831651862762006e-05	-0.00017842811386685475	-3.874729281972897e-05	-0.00018043409535702104
2.0345934532655616	0.0005040442025946498	0.0005100333865581374	0.0005568792376624233	0.0005632751609487761	0.0005875326113300623	0.0005941521935491816	0.0006204373053219297	0.0006272874211269624	0.0006901315418136526	0.000697439057582189	0.10817794014126804	0.10773714356890211	-3.8032236483933474e-05	-0.00017817144044100786	-3.845981561797357e-05	-0.0001801745409101274
2.0468529023231294	0.0005036897485628611	0.0005096745572244329	0.0005564562447755256	0.000562847250379573	0.0005870680988643292	0.0005936824587750308	0.0006199268624269328	0.000626771437917705	0.0006895194114339182	0.0006968207465265732	0.10811457439808063	0.10767403785186673	-3.774989599682893e-05	-0.00017791434672169426	-3.817430188352011e-05	-0.00017991456141377982
2.059186220728381	0.0005033357905047815	0.0005093162300305285	0.0005560338555157135	0.0005624199504742019	0.0005866042577006704	0.0005932134028381087	0.0006194171676986673	0.0006262562109363698	0.0006889082062632115	0.0006962033698124201	0.10805123104867857	0.1076109544335247	-3.7469485035308836e-05	-0.00017765683458435821	-3.7890739349209085e-05	-0.0001796541587644751
2.0715938535812968	0.0005029823294630032	0.0005089584060310788	0.0005556120709619664	0.0005619932623239061	0.0005861410889283027	0.000592745026839959	0.0006189082222280288	0.0006257417412862203	0.000688297927362747	0.0006955869285133372	0.10798791018352381	0.10754789340396491	-3.71909915321926e-05	-0.00017739890588587548	-3.7609115812381466e-05	-0.00017939333483983633
2.084076248663807	0.0005026293664768234	0.000508601086277398	0.0005551908921890201	0.0005615671870156284	0.0005856785936316175	0.0005922773318772446	0.0006184000271004514	0.0006252280300649983	0.0006876885757868769	0.0006949714236960052	0.10792461189248927	0.10748485485269971	-3.691440348398828e-05	-0.0001771405624647615	-3.732941913483362e-05	-0.0001791320914991401
2.0966338564559543	0.0005022769025822821	0.000508244271817506	0.0005547703202674121	0.0005611417256320675	0.000585216772890238	0.0005918103190418075	0.0006178925833959672	0.0006247150783649872	0.0006870801525831724	0.0006943568564202557	0.10786133626486837	0.1074218388686607	-3.663970895051091e-05	-0.00017688180614039428	-3.7051637242359325e-05	-0.0001788704305821509
2.109267130152151	0.000501924938812196	0.0005078879636961549	0.0005543503562635196	0.0005607168792517141	0.0005847556277790621	0.0005913439894207109	0.0006173858921892605	0.0006242028872730648	0.0006864726587924833	0.000693743227739135	0.10779808338938751	0.10735884554021173	-3.636689605488602e-05	-0.0001766226387138886	-3.6775758124753255e-05	-0.00017860835391021734
2.1219765256775314	0.0005015734761961961	0.0005075321629548703	0.0005539310012396109	0.0005602926489488979	0.000584295159368315	0.0005908783440962927	0.0006168799545497212	0.0006236914578707604	0.0006858660954490137	0.0006931305386989743	0.10773485335419325	0.10729587495515105	-3.609595298327897e-05	-0.00017636306196790186	-3.650176983559239e-05	-0.00017834586328605018
2.1347625017044103	0.0005012225157607563	0.0005071768706319814	0.0005535122562538808	0.0005598690357938313	0.0005838353687235927	0.0005904133841462097	0.0006163747715415002	0.0006231807912343019	0.0006852604635803816	0.0006925187903394568	0.10767164624687318	0.10723292720070204	-3.5826867984822125e-05	-0.00017610307766710576	-3.622966049207296e-05	-0.0001780829604940276
2.147625519668832	0.0005008720585292348	0.0005068220877626595	0.0005530941223604942	0.0005594460408526455	0.0005833762569059122	0.0005899491106434891	0.0006158703442235595	0.0006226708884346797	0.0006846557642076902	0.0006919079836936851	0.1076084621544513	0.10717000236354542	-3.555962937114299e-05	-0.00017584268755707622	-3.59594182746531e-05	-0.00017781964729940425
2.160566043787228	0.0005005221055219038	0.000506467815378953	0.0005526766006096357	0.0005590236651874462	0.0005829178249717613	0.0005894855246565765	0.0006153666736497302	0.0006221617505376927	0.0006840519983455954	0.0006912981197882533	0.10754530116338684	0.1071071005297876	-3.529422551624625e-05	-0.00017558189336447372	-3.5691031426844655e-05	-0.00017755592544835275
2.1735845410731627	0.0005001726577559908	0.000506114054509823	0.0005522596920475475	0.0005586019098563526	0.0005824600739731474	0.0005890226272493879	0.0006148637608687685	0.0006216533786040145	0.0006834491670023784	0.0006906891996433145	0.10748216335959056	0.10704422178499147	-3.503064485664564e-05	-0.00017532069679888906	-3.542448825532077e-05	-0.00017729179666947648
2.1866814813541975	0.0004998237162457033	0.0005057608061811753	0.0005518433977165679	0.0005581807759135319	0.0005820030049576376	0.0005885604194813487	0.0006143616069244	0.0006211457736892321	0.0006828472711799985	0.0006900812242726418	0.10741904882842072	0.10698136621417081	-3.4768875890791445e-05	-0.0001750590995510254	-3.5159777129447484e-05	-0.00017702726267256053
2.199857337288837	0.0004994752820022741	0.0005054080714158987	0.0005514277186551857	0.0005577602644092538	0.000581546618968417	0.0005880989024074535	0.0006138602128553839	0.0006206389368439125	0.000682246311874176	0.000689474194683704	0.10735595765468428	0.10691853390179318	-3.4508907178990716e-05	-0.00017479710329328102	-3.489688648109987e-05	-0.00017676232514865498
2.213112584383593	0.0004991273560339853	0.000505055851233897	0.0005510126558980689	0.0005573403763899271	0.0005810909170443265	0.0005876380770783035	0.0006133595796955584	0.0006201328691136484	0.0006816462900744453	0.0006888681118777261	0.10729288992265158	0.10685572493178334	-3.425072734316442e-05	-0.00017453470967963847	-3.463580480449549e-05	-0.0001764969857704357
2.2264477010101436	0.0004987799393462132	0.0005047041466521286	0.0005505982104761184	0.0005569211128981476	0.0005806359002199207	0.0005871779445401656	0.0006128597084739009	0.0006196275715391224	0.0006810472067642352	0.0006882629768497644	0.1072298457160509	0.10679293938753424	-3.399432506670866e-05	-0.00017427192034595584	-3.437652065601399e-05	-0.00017623124619227382
2.2398631684225956	0.0004984330329414537	0.0005043529586846343	0.0005501843834165028	0.0005565024749727331	0.0005801815695255042	0.0005867185058350087	0.0006123606002145724	0.0006191230451561459	0.0006804490629209211	0.0006876587905887652	0.10716682511807447	0.106730177351901	-3.3739689094338526e-05	-0.0001740087369103971	-3.4119022654009734e-05	-0.00017596510805031884
2.2533594707748548	0.0004980866378193633	0.0005040022883425797	0.0005497711757427087	0.0005560844636487774	0.0005797279259871886	0.0005862597620005619	0.0006118622559369822	0.0006186192909957295	0.0006798518595159026	0.0006870555540776374	0.10710382821138359	0.10666743890721281	-3.348680823171343e-05	-0.00017374516097237724	-3.3863299478447545e-05	-0.0001756985729619437
2.2669370951380965	0.0004977407549767875	0.0005036521366342828	0.0005493585884745714	0.0005556670799576816	0.0005792749706269324	0.000585801714070355	0.0006113646766558265	0.0006181163100841197	0.0006792555975146611	0.0006864532682933161	0.10704085507811213	0.10660472413526931	-3.3235671345333007e-05	-0.00017348119411343677	-3.360933987086798e-05	-0.00017543164252642462
2.2805965315183476	0.000497395385407801	0.0005033025045652554	0.0005489466226283295	0.0005552503249272053	0.0005788227044625951	0.0005853443630737719	0.0006108678633811568	0.0006176141034428699	0.0006786602778768331	0.0006858519342068319	0.10697790579987318	0.10654203311735785	-3.298626736234281e-05	-0.0001732168378970056	-3.335713263413753e-05	-0.00017516431832494128
2.294338272874165	0.0004970505301037382	0.0005029533931382315	0.0005485352792166589	0.0005548341995815036	0.0005783711285079771	0.0005848877100360919	0.0006103718171184194	0.0006171126720888739	0.0006780659015562691	0.0006852515527833726	0.10691498045775587	0.1064793659342359	-3.273858527030188e-05	-0.0001729520938686252	-3.310666663217457e-05	-0.0001748966019202436
2.308162815134429	0.0004967061900532282	0.0005026048033532083	0.0005481245592487185	0.000554418704941174	0.0005779202437728734	0.0005844317559785446	0.0006098765388685181	0.0006166120170344398	0.0006774724695011056	0.0006846521249823556	0.10685207913233886	0.10641672266616026	-3.2492614117012736e-05	-0.00017268696355597635	-3.2857930789814e-05	-0.00017462849485710974
2.3220706572162446	0.0004963623662422268	0.0005022567362074717	0.0005477144637301882	0.0005540038420232964	0.0005774700512631126	0.0005839765019183484	0.0006093820296278546	0.000616112139287324	0.000676879982653821	0.0006840536517574873	0.10678920190368257	0.10635410339286488	-3.224834301019178e-05	-0.00017242144846840723	-3.2610914092529725e-05	-0.00017435999866199925
2.336062301042938	0.0004960190596540568	0.0005019091926956422	0.0005473049936633176	0.0005535896118414736	0.0005770205519806143	0.0005835219488687682	0.0006088882903883977	0.0006156130398508008	0.0006762884419513147	0.0006834561340568352	0.10672634885134741	0.10629150819359505	-3.2005761117368664e-05	-0.00017215555009759964	-3.2365605586240354e-05	-0.00017409111484330275
2.3501382515621807	0.0004956762712694315	0.0005015621738096979	0.0005468961500469592	0.0005531760154058768	0.0005765717469234235	0.0005830680978391513	0.0006083953221377174	0.0006151147197237001	0.0006756978483249559	0.0006828595728228857	0.10666352005438473	0.10622893714708093	-3.176485766568857e-05	-0.00017188926991744402	-3.2121994377135726e-05	-0.00017382184489142527
2.3642990167642037	0.0004953340020665014	0.0005012156805390195	0.0005464879338766167	0.0005527630537232886	0.0005761236370857689	0.0005826149498349861	0.0006079031258590531	0.0006146171799004716	0.0006751082027006632	0.000682263968992621	0.10660071559135392	0.1061663903315594	-3.152562194155134e-05	-0.00017162260938370644	-3.188006963135079e-05	-0.00017355219027846702
2.378545107700138	0.0004949922530208763	0.000500869713870414	0.000546080346144484	0.0005523507277971417	0.0005756762234580995	0.0005821625058579383	0.0006074117025313518	0.0006141204213712322	0.0006745195059989591	0.000681669323497571	0.10653793554030948	0.10610386782477493	-3.128804329063928e-05	-0.00017135556993491674	-3.163982057496906e-05	-0.00017328215245915324
2.392877038500453	0.0004946510251056661	0.0005005242747881572	0.0005456733878394881	0.0005519390386275608	0.0005752295070271377	0.0005817107669059055	0.0006069210531293298	0.0006136244451218193	0.0006739317591350386	0.0006810756372638883	0.10647517997881883	0.1060413697039863	-3.105211111742792e-05	-0.00017108815299118896	-3.140123649352303e-05	-0.0001730117328696129
2.4072953263935135	0.0004943103192915128	0.0005001793642740233	0.0005452670599473256	0.0005515279872114072	0.0005747834887759224	0.0005812597339730597	0.00060643117862352	0.0006131292521338401	0.0006733449630188322	0.0006804829112124086	0.1064124489839669	0.10597889604595927	-3.0817814885106265e-05	-0.00017082035995499845	-3.1164306731910896e-05	-0.00017274093292804493
2.4218004917242455	0.0004939701365466252	0.0004998349833073239	0.0005448613634505144	0.0005511175745423227	0.0005743381696838581	0.0005808094080498985	0.0006059420799803273	0.0006126348433847334	0.0006727591185550748	0.0006798911462587207	0.10634974263234943	0.10591644692698501	-3.058514411551083e-05	-0.00017055219221188966	-3.092902069430983e-05	-0.00017246975403543974
2.436393057972914	0.000493630477836807	0.0004994911328649321	0.0005444562993284207	0.0005507078016107617	0.0005738935507267536	0.0005803597901232836	0.0006054537581620706	0.0006121412198478052	0.0006721742266433572	0.000679300343313218	0.10628706100008514	0.10585402242287223	-3.035408838867812e-05	-0.00017028365112937982	-3.069536784380128e-05	-0.0001721981975747744
2.4510735517740176	0.000493291344125498	0.000499147813921328	0.0005440518685573152	0.0005502986694040426	0.0005734496328768778	0.000579910881176496	0.0006049662141270451	0.0006116483824923	0.000671590288178206	0.0006787105032811803	0.1062244041628124	0.1057916226089671	-3.0124637342546223e-05	-0.0001700147380565703	-3.0463337701985838e-05	-0.00017192626491029095
2.46584250293529	0.0004929527363738043	0.0004988050274486276	0.0005436480721104014	0.0005498901789063893	0.0005730064171030003	0.0005794626821892791	0.0006044794488295717	0.000611156332283436	0.0006710073040491373	0.0006781216270628274	0.1061617721957128	0.10572924756012904	-2.9896780673117906e-05	-0.00016974545432611732	-3.023291984917409e-05	-0.00017165395738955036
2.4807004444568266	0.0004926146555405302	0.0004984627744166134	0.0005432449109578651	0.0005494823310989644	0.0005725639043704357	0.0005790151941378822	0.0006039934632200416	0.0006106650701824681	0.0006704252751407193	0.0006775337155533835	0.10609916517348866	0.10566689735076974	-2.967050813391589e-05	-0.00016947580125264983	-3.0004103923893938e-05	-0.00017138127634214184
2.4956479125503126	0.0004922771025822135	0.0004981210557927739	0.0005428423860669134	0.0005490751269599166	0.0005721220956410941	0.0005785684179951109	0.0006035082582449734	0.0006101745971467325	0.000669844202332642	0.0006769467696431446	0.10603658317038166	0.10560457205483367	-2.9445809535885714e-05	-0.0001692057801335467	-2.977687962267203e-05	-0.00017110822307980778
2.510685446658382	0.0004919400784531574	0.0004977798725423325	0.0005424404984018102	0.0005486685674644232	0.0005716809918735207	0.0005781223547303699	0.0006030238348470594	0.0006096849141297025	0.0006692640864997749	0.0006763607902175397	0.10597402626017814	0.10554227174580828	-2.9222674747118177e-05	-0.00016893539224818732	-2.9551236699839473e-05	-0.00017083479889634656
2.5258135894740787	0.0004916035841054681	0.0004974392256282883	0.0005420392489239287	0.0005482626535847294	0.0005712405940229493	0.0005776770053097138	0.0006025401939652254	0.0006091960220810376	0.0006686849285122348	0.0006757757781571987	0.10591149451620756	0.10547999649672678	-2.9001093692679336e-05	-0.00016866463885902017	-2.9327164967379166e-05	-0.0001705610050684453
2.54103288696045	0.0004912676204890796	0.0004970991160114391	0.0005416386385917759	0.000547857386290187	0.000570800903041338	0.0005772323706958856	0.0006020573365346695	0.0006087079219466349	0.0006681067292354413	0.0006751917343380073	0.10584898801135571	0.10541774638017824	-2.8781056354485607e-05	-0.00016839352121141016	-2.9104654294731525e-05	-0.0001702868428555132
2.556343888370238	0.0004909321885517946	0.000496759544650423	0.000541238668361047	0.0005474527665472984	0.0005703619198774222	0.0005767884518483682	0.0006015752634869181	0.0006082206146686809	0.0006675294895301869	0.000674608659631179	0.10578650681805353	0.10535552146830725	-2.8562552770769467e-05	-0.0001681220405323619	-2.8883694608284466e-05	-0.00017001231349823842
2.571747146265715	0.0004905972892393163	0.0004964205125017523	0.0005408393391846643	0.0005470487953197613	0.0005699236454767576	0.0005763452497234308	0.0006010939757498814	0.0006077341011857031	0.0006669532102526975	0.0006740265549033151	0.1057240510082932	0.10529332183281241	-2.8345573036225175e-05	-0.00016785019803255974	-2.866427589149484e-05	-0.0001697374182208361
2.5872432165386163	0.0004902629234952754	0.0004960820205198397	0.0005404406520128062	0.0005466454735684977	0.0005694860807817622	0.0005759027652741685	0.000600613474247893	0.0006072483824326195	0.0006663778922546893	0.000673445421016464	0.1056616206536331	0.10523114754496933	-2.8130107301623658e-05	-0.00016757799490529912	-2.8446388184579646e-05	-0.00016946215823007704
2.602832658430207	0.0004899290922612712	0.0004957440696570394	0.0005400426077929608	0.0005462428022517091	0.0005690492267317651	0.0005754609994505532	0.0006001337599017709	0.0006067634593407878	0.0006658035363834387	0.0006728652588281897	0.10559921582519873	0.10516899867560693	-2.7916145773462103e-05	-0.00016730543232612582	-2.8230021584099707e-05	-0.00016918653471484357
2.6185160345514573	0.0004895957964768985	0.0004954066608636746	0.000539645207469962	0.0005458407823249045	0.0005686130842630504	0.000575019953199477	0.0005996548336288589	0.0006062793328380613	0.0006652301434818399	0.0006722860691916292	0.10553683659367825	0.10510687529514365	-2.7703678713908442e-05	-0.00016703251145339104	-2.8015166242872924e-05	-0.00016891054884633772
2.6342939109033563	0.0004892630370797872	0.0004950697950880783	0.0005392484519860268	0.0005454394147409548	0.0005681776543089027	0.0005745796274648	0.0005991766963430853	0.0006057960038488349	0.0006646577143884684	0.0006717078529555632	0.10547448302934684	0.1050447774735586	-2.749269644061747e-05	-0.00016675923342894527	-2.7801812369845913e-05	-0.0001686342017793302
2.6501668568973313	0.000488930815005625	0.0004947334732766151	0.0005388523422807973	0.0005450387004501193	0.0005677429377996484	0.0005741400231873891	0.0005986993489550007	0.0006053134732940966	0.0006640862499376415	0.0006711306109644647	0.10541215520204837	0.10498270528042374	-2.7283189326376966e-05	-0.00016648559937720853	-2.758995022972971e-05	-0.00016835749465084204
2.666135445375801	0.0004885991311881988	0.0004943976963737261	0.0005384568792913823	0.0005446386404000975	0.0005673089356627045	0.0005737011413051712	0.000598222792371842	0.0006048317420914787	0.0006635157509594789	0.000670554344058576	0.10534985318121927	0.10492065878488886	-2.7075147798875238e-05	-0.00016621161040505927	-2.7379570142718745e-05	-0.0001680804285800891
2.6822002526328483	0.00048826798655942505	0.0004940624653219548	0.0005380620639523948	0.0005442392355360588	0.0005668756488226218	0.000573262982753173	0.0005977470274975712	0.0006043508111553073	0.0006629462182799686	0.0006699790530739609	0.10528757703588032	0.10485863805570446	-2.6868562340597035e-05	-0.0001659372676029447	-2.7170662484452685e-05	-0.00016780300466988363
2.6983618584350144	0.0004879373820493795	0.0004937277810619817	0.0005376678971959941	0.0005438404868006968	0.0005664430782011277	0.0005728255484635672	0.0005972720552329314	0.0006038706813966525	0.0006623776527210232	0.0006694047388425704	0.10522532683464736	0.10479664316120091	-2.6663423488577226e-05	-0.00016566257204432555	-2.696321768572499e-05	-0.00016752522400578784
2.71462084604223	0.0004876073185863328	0.0004933936445326569	0.000537274379951922	0.0005434423951342519	0.0005660112247171711	0.0005723888393657162	0.0005967978764754876	0.0006033913537233769	0.0006618100551005399	0.0006688314021923	0.10516310264572706	0.10473467416932247	-2.6459721834036498e-05	-0.00016538752478525987	-2.6757226232108217e-05	-0.00016724708765560037
2.730977802228858	0.0004872777970967828	0.0004930600566710351	0.000536881513147548	0.0005430449614745677	0.0005655800892869694	0.0005719528563862206	0.0005963244921196904	0.0006029128290401889	0.0006612434262324694	0.0006682590439470598	0.10510090453693764	0.10467273114760768	-2.625744802221136e-05	-0.0001651121268645972	-2.655267866380831e-05	-0.00016696859666993913
2.747433317304874	0.0004869488185054869	0.000492727018412408	0.0005364892977079057	0.000542648186757126	0.0005651496728240507	0.0005715176004489611	0.0005958519030569126	0.000602435108248692	0.0006606777669268701	0.0006676876649268293	0.10503873257569485	0.10461081416320311	-2.6056592752378427e-05	-0.00016483637930547745	-2.634956557567847e-05	-0.00016668975208336545
2.763987985137163	0.00048662038373548984	0.0004923945306903319	0.0005360977345557291	0.00054225207191508	0.0005647199762392936	0.0005710830724751396	0.0005953801101754989	0.0006019581922474267	0.0006601130779899654	0.0006671172659477155	0.10497658682902615	0.10454892328286589	-2.5857146777226447e-05	-0.00016456028311305493	-2.6147877616559956e-05	-0.00016641055491233014
2.780642403170963	0.0004862924937081661	0.0004920625944366702	0.0005357068246115001	0.0005418566178793024	0.0005642910004409813	0.0005706492733833331	0.0005949091143608282	0.0006014820819319332	0.0006595493602242159	0.0006665478478220256	0.10491446736358154	0.10448705857297658	-2.5659100902863247e-05	-0.0001642838392758722	-2.5947605489368836e-05	-0.0001661310061565474
2.797397172451417	0.0004859651493432406	0.000491731210581615	0.000535316568793481	0.0005414618255784228	0.0005638627463348343	0.000570216204089527	0.000594438916495343	0.0006010067781947905	0.0006589866144283676	0.0006659794113583135	0.10485237424561794	0.10442522009953048	-2.5462445988666538e-05	-0.00016400704876642913	-2.5748739950828825e-05	-0.00016585110679948056
2.8142528976452668	0.00048563835155882826	0.0004914003800537278	0.0005349269680177566	0.0005410676959388638	0.0005634352148240611	0.0005697838655071667	0.0005939695174586139	0.0006005322819256665	0.0006584248413975172	0.0006654119573614519	0.10479030754102583	0.1043634079281501	-2.526717294672881e-05	-0.00016372991253914282	-2.555127181098904e-05	-0.00016557085780614933
2.831210187062679	0.0004853121012714663	0.0004910701037799711	0.0005345380231982746	0.0005406742298848911	0.0005630084068094024	0.0005693522585472021	0.0005935009181273813	0.000600058594011377	0.0006578640419231763	0.0006648454866326905	0.10472826731531854	0.10430162212408728	-2.5073272741968355e-05	-0.00016345243153242928	-2.5355191933317672e-05	-0.00016529026012550296
2.848269652679189	0.0004849863993961414	0.0004907403826857361	0.0005341497352468812	0.0005402814283386405	0.0005625823231891699	0.000568921384118127	0.0005930331193756043	0.0005995857153359224	0.0006573042167933237	0.0006642799999697116	0.10466625363364536	0.10423986275222931	-2.4880736391862113e-05	-0.00016317460666860628	-2.5160491234445248e-05	-0.00016500931469028146
2.865431910157798	0.0004846612468463245	0.0004904112176948786	0.0005337621050733626	0.000539889292220164	0.0005621569648592917	0.000568491243126024	0.0005925661220745097	0.0005991136467805415	0.0006567453667924669	0.0006637154981666925	0.10460426656079194	0.10417812987710104	-2.4689554966022403e-05	-0.0001628964388525611	-2.4967160683710132e-05	-0.0001647280224155584
2.882697578871184	0.0004843366445340041	0.0004900826097297517	0.0005333751335854851	0.0005394978224474691	0.0005617323327133577	0.0005680618364746126	0.0005920999270926416	0.0005986423892237626	0.0006561874927017063	0.0006631519820143692	0.104542306161185	0.10411642356287176	-2.4499719586013047e-05	-0.00016261792897216687	-2.4775191302978117e-05	-0.000164446384199185
2.900067281924058	0.0004840125933697169	0.0004897545597112381	0.0005329888216890337	0.0005391070199365582	0.0005613084276426632	0.0005676331650652902	0.0005916345352959112	0.0005981719435414508	0.0006556305952987917	0.0006625894523000952	0.10448037249890023	0.1040547438733585	-2.4311221425332014e-05	-0.00016233907789957314	-2.4584574166656298e-05	-0.00016416440092310858
2.9175416461756507	0.00048368909426257814	0.0004894270685587792	0.0005326031702878448	0.0005387168856014661	0.0005608852505362472	0.0005672052297971741	0.0005911699475476365	0.0005977023106068556	0.0006550746753581779	0.0006620279098078963	0.10441846563766402	0.10399309087203232	-2.4124051709047134e-05	-0.00016205988649044267	-2.4395300401259395e-05	-0.00016388207345255368
2.9351213022623317	0.0004833661481203157	0.0004891001371904104	0.0005322181802838553	0.0005383274203542994	0.0005604628022809401	0.0005667780315671471	0.0005907061647085999	0.0005972334912906571	0.0006545197336510896	0.0006614673553185362	0.10435658564085516	0.10393146462201748	-2.393820171340405e-05	-0.00016178035558282733	-2.4207361185104442e-05	-0.00016359940263506456
2.952806884620376	0.00048304375584930166	0.0004887737665227944	0.0005318338525771354	0.0005379386251052811	0.0005600410837614083	0.0005663515712699043	0.0005902431876370966	0.0005967654864610259	0.0006539657709455811	0.0006609077896095764	0.1042947325715215	0.10386986518610705	-2.375366276593377e-05	-0.00016150048599929134	-2.4020747748300375e-05	-0.00016331638930228154
2.970599031508854	0.0004827219183545814	0.0004884479574712487	0.0005314501880659273	0.0005375505007627801	0.0005596200958601896	0.0005659258497979887	0.0005897810171889695	0.0005962982969836556	0.0006534127880065868	0.000660349213455429	0.1042329064923626	0.10380829262675662	-2.3570426245034595e-05	-0.00016122027854598153	-2.383545137247048e-05	-0.0001630330342695524
2.9884983850326714	0.0004824006365399074	0.0004881227109497806	0.0005310671876466834	0.000537163048233358	0.0005591998394577443	0.000565500868041841	0.0005893196542176736	0.0005958319237218197	0.0006528607855959877	0.0006597916276274226	0.10417110746576305	0.1037467470060911	-2.3388483579640795e-05	-0.00016093973401169748	-2.3651463390322175e-05	-0.00016274933833466954
3.006505591165733	0.0004820799113077708	0.00048779802787111867	0.0005306848522141069	0.0005367762684218031	0.000558780315432494	0.0005650766268898413	0.0005888590995743122	0.0005953663675364214	0.0006523097644726701	0.0006592350328938605	0.10410933555377412	0.1036852283859196	-2.3207826249215663e-05	-0.00016065885316957074	-2.346877518560539e-05	-0.00016246530227921607
3.0246212997742656	0.0004817597435594335	0.0004874739091467457	0.0005303031826611911	0.0005363901622311769	0.000558361524660865	0.0005646531272283523	0.0005883993541076895	0.0005949016292860388	0.0006517597253925787	0.0006586794300200769	0.10404759081812569	0.10362373682772344	-2.3028445783449675e-05	-0.00016037763677635708	-2.328737819290959e-05	-0.00016218092686853813
3.0428461646402667	0.0004814401341949553	0.00048715035568692804	0.0005299221798792517	0.0005360047305628414	0.0005579434680173301	0.0005642303699417603	0.0005879404186643578	0.0005944377098269695	0.0006512106691087798	0.000658124819768498	0.10398587332024099	0.10356227239267453	-2.2850333761970792e-05	-0.0001600960855722977	-2.310726389732551e-05	-0.00016189621285123135
3.0611808434850984	0.0004811210841132316	0.00048682736840074926	0.000529541844757972	0.0005356199743165072	0.0005575261463744531	0.0005638083559125216	0.0005874822940886615	0.0005939746100132861	0.0006506625963715172	0.0006575712028987013	0.1039241831212248	0.10350083514163629	-2.267348181413456e-05	-0.00015981420028110538	-2.2928423834191886e-05	-0.0001616111609590576
3.079625997993227	0.000480802594212021	0.0004865049481961416	0.00052916217818544	0.0005352358943902708	0.0005571095606029301	0.0005633870860212044	0.0005870249812227888	0.0005935123306968795	0.0006501155079282718	0.0006570185801674728	0.1038625202818758	0.1034394251351642	-2.249788161891829e-05	-0.00015953198161094972	-2.2750849589057293e-05	-0.00016132577190816622
3.0981822938360946	0.0004804846653879743	0.00048618309597991597	0.000528783181048181	0.0005348524916806456	0.0005566937115716303	0.0005629665611465286	0.000586568480906816	0.0005930508727275041	0.0006495694045238165	0.0006564669523288654	0.10380088486269828	0.10337804243351978	-2.23235249045238e-05	-0.00015924943025309723	-2.2574532797244723e-05	-0.00016104004639763692
3.116850400696155	0.00048016729853667204	0.00048586181265779585	0.0005284048542312018	0.0005344697670826105	0.0005562786001476426	0.000562546782165414	0.000586112793978756	0.000592590236952831	0.0006490242869002789	0.0006559163201342588	0.1037392769238971	0.10331668709666612	-2.2150403448198755e-05	-0.00015896654688248024	-2.239946514367118e-05	-0.0001607539851100348
3.135630992291033	0.0004798504945526511	0.0004855410991344482	0.000528027198618029	0.000534087721489645	0.000555864227196314	0.000562127749953019	0.0005856579212746051	0.0005921304242184937	0.0006484801557971965	0.000655366684332419	0.1036776965253832	0.10325535918427758	-2.1978509076182873e-05	-0.00015868333215884878	-2.222563836277655e-05	-0.0001604675887124235
3.1545247463978408	0.0004795342543294336	0.0004852209563135122	0.0005276502150907355	0.0005337063557937614	0.0005554505935812913	0.0005617094653827827	0.0005852038636283877	0.00059167143536813	0.00064793701195157	0.0006548180456695496	0.10361614372679413	0.10319405875574425	-2.180783366319966e-05	-0.00015839978672479993	-2.2053044238044828e-05	-0.00016018085785461655
3.1735323448776414	0.00047921857875956567	0.00048490138509763616	0.0005272739045299986	0.0005333256708855544	0.0005550377001645682	0.0005612919293264731	0.000584750621872207	0.0005912132712434401	0.000647394856097931	0.0006542704048893617	0.10355461858747002	0.10313278587017696	-2.1638369132414778e-05	-0.00015811591120715174	-2.1881674601957266e-05	-0.00015989379317053742
3.192654473700048	0.0004789034687346401	0.0004845823863885023	0.0005268982678151178	0.000532945667654227	0.0005546255478065208	0.000560875142654221	0.0005842981968362873	0.0005907559326842224	0.0006468536889683893	0.0006537237627331188	0.10349312116648708	0.1030715405864142	-2.147010745523481e-05	-0.00015783170621702647	-2.1711521335749523e-05	-0.00015960639527817788
3.211891822967991	0.00047858892514533177	0.00048426396108686306	0.0005265233058240635	0.0005325663469876404	0.0005542141373659543	0.0005604591062345701	0.0005838465893490273	0.0005902994205284283	0.000646313511292696	0.0006531781199397045	0.10343165152265418	0.10301032296301885	-2.1303040650877056e-05	-0.0001575471723486016	-2.1542576369019614e-05	-0.00015931866477830736
3.2312450869426166	0.0004782749488814297	0.00048394611009257163	0.0005261490194335175	0.0005321877097723424	0.000553803469700144	0.0005600438209345163	0.0005833958002370388	0.0005898437356122102	0.0006457743237982995	0.0006526334772456777	0.10337020971449938	0.10294913305830274	-2.1137160786425038e-05	-0.0001572623101809556	-2.137483167976781e-05	-0.00015903060225659627
3.2507149640683446	0.00047796154083186237	0.00048362883430460863	0.0005257754095188967	0.0005318097568936111	0.0005533935456648734	0.0005596292876195473	0.0005829458303251972	0.0005893888787699585	0.0006452361272104	0.0006520898353853235	0.10330879580030751	0.10288797093030527	-2.097245997640003e-05	-0.00015697712027681887	-2.120827929397509e-05	-0.00015874220828210328
3.2703021569980693	0.00047764870188473285	0.0004833121346211199	0.0005254024769544022	0.0005314324892354905	0.0005529843661144818	0.0005592155071536894	0.0005824966804366886	0.0005889348508343595	0.0006446989222520108	0.0006515471950907235	0.10324740983810464	0.1028268366368202	-2.0808930382561555e-05	-0.00015669160318260156	-2.104291128538112e-05	-0.00015845348340746968
3.2900073726185273	0.00047733643292734976	0.00048299601193944295	0.0005250302226130584	0.0005310559076808309	0.0005525759319019016	0.0005588024803995471	0.000582048351393055	0.0005884816526364378	0.000644162709644012	0.0006510055570918014	0.10318605188566007	0.10276573023539044	-2.0646564213803315e-05	-0.000156405759429476	-2.0878719775362792e-05	-0.0001581644281695438
3.3098313220758016	0.00047702473484625404	0.0004826804671561377	0.000524658647366738	0.0005306800131113222	0.0005521682438787001	0.0005583902082183451	0.0005816008440142379	0.0005880292850056007	0.0006436274901052068	0.0006504649221163863	0.10312472200050837	0.10270465178331613	-2.0485353725788885e-05	-0.0001561195895321693	-2.071569693261853e-05	-0.00015787504308896472
3.329774720800988	0.00047671360852725357	0.00048236550116702157	0.0005242877520862139	0.000530304806407536	0.0005517613028951241	0.0005579786914699713	0.0005811541591186319	0.0005875777487696909	0.0006430932643523826	0.0006499252908902699	0.10306342023994182	0.10264360133766358	-2.032529122078866e-05	-0.00015583309398962963	-2.055383497300868e-05	-0.00015758532867050923
3.349838288536016	0.00047640305485545137	0.00048205111486719545	0.0005239175376411849	0.0005299302884489603	0.0005513551098001374	0.0005575679310130165	0.0005807082975231211	0.0005871270447550258	0.0006425600331003606	0.0006493866641372595	0.1030021466610195	0.10258257895526307	-2.0166369047516786e-05	-0.00015554627328530357	-2.039312615929878e-05	-0.00015729528540288362
3.370022749359618	0.0004760930747152751	0.0004817373091510777	0.000523548004900318	0.0005295564601140389	0.000550949665441464	0.0005571579277048185	0.0005802632600431313	0.0005866771737864484	0.0006420277970620574	0.0006488490425792395	0.1029409013205745	0.10252158469271924	-2.000857960079115e-05	-0.00015525912788659502	-2.0233562800895874e-05	-0.00015700491375868209
3.390328831713469	0.00047578366899051036	0.00048142408491243336	0.0005231791547312855	0.0005291833222802092	0.0005505449706656291	0.0005567486824015022	0.0005798190474926755	0.0005862281366873731	0.0006414965569485393	0.0006483124269362253	0.10287968427521953	0.10246061860641413	-1.9851915321320024e-05	-0.0001549716582445182	-2.007513725362474e-05	-0.00015671421419409526
3.4107572684284713	0.0004754748385643305	0.00048111144304440666	0.0005228109880008046	0.0005288108758239371	0.0005501410263180029	0.0005563401959580249	0.0005793756606843981	0.0005857799342798338	0.0006409663134690827	0.000647776817926424	0.10281849558134366	0.10239968075252082	-1.9696368695618777e-05	-0.00015468386479527974	-1.9917841919618595e-05	-0.00015642318715013148
3.431308796751202	0.000475166584319323	0.00048079938443954705	0.0005224435055746654	0.0005284391216207567	0.0005497378332428349	0.0005559324692282103	0.0005789331004296183	0.0005853325673845238	0.0006404370673312208	0.0006472422162662846	0.10275733529513119	0.1023387711869954	-1.954193225567162e-05	-0.00015439574795889088	-1.9761669247006855e-05	-0.00015613183305168699
3.4519841583705158	0.0004748589071375252	0.00048048790998984675	0.0005220767083177776	0.0005280680605453083	0.0005493353922833034	0.0005555255030647987	0.0005784913675383855	0.0005848860368208491	0.0006399088192408094	0.0006467086226705622	0.10269620347256578	0.10227788996559051	-1.9388598578721702e-05	-0.00015410730813984752	-1.9606611729654916e-05	-0.00015584015230761528
3.47278409944432	0.000474551807900448	0.0004801770205867637	0.0005217105970942011	0.0005276976934713713	0.0005489337042815475	0.0005551192983194804	0.0005780504628195085	0.0005844403434069711	0.0006393815699020759	0.0006461760378523654	0.10263510016941997	0.10221703714386722	-1.923636028704559e-05	-0.00015381854572650566	-1.9452661906992422e-05	-0.00015554814531078265
3.4937093706264992	0.00047424528748911464	0.0004798667171212606	0.0005213451727671863	0.0005273280212719083	0.0005485327700787188	0.0005547138558429457	0.0005776103870806197	0.0005839954879598522	0.0006388553200176831	0.0006456444625232245	0.10257402544128572	0.10215621277718372	-1.9085210047722553e-05	-0.00015352946109165044	-1.929981236375826e-05	-0.00015525581243815145
3.514760727094002	0.0004739393467840821	0.00047955700048382617	0.000520980436199211	0.0005269590448190969	0.0005481325905150115	0.000554309176484918	0.0005771711411282056	0.0005835514712953047	0.0006383300702887744	0.0006451138973931366	0.10251297934355497	0.10209541692071845	-1.893514057255477e-05	-0.0001532400545931345	-1.9148055729882596e-05	-0.0001549631540514601
3.535938928574102	0.0004736339866654751	0.000479247871564511	0.0005206163882520125	0.0005265907649843665	0.0005477331664297096	0.0005539052610942	0.0005767327257676603	0.0005831082942280317	0.0006378058214150383	0.000644584343170629	0.10245196193144758	0.10203464962946718	-1.8786144617640582e-05	-0.00015295032657243468	-1.8997384680124324e-05	-0.00015467017049618226
3.557244739371806	0.00047332920801301624	0.0004789393312529574	0.0005202530297866283	0.0005262231826384388	0.0005473344986612256	0.0005535021105187123	0.0005762951418033268	0.0005826659575716782	0.0006372825740947597	0.0006440558005628099	0.10239097326000264	0.10197391095825141	-1.8638214983253062e-05	-0.00015266027735566512	-1.884779193389932e-05	-0.0001543768621020125
3.578678928397448	0.0004730250117060547	0.0004786313804384277	0.0005198903616634319	0.0005258562986513629	0.0005469365880471423	0.0005530997256055375	0.0005758583900385444	0.0005822244621388725	0.0006367603290248774	0.0006435282702754312	0.10233001338408979	0.1019132009617206	-1.8491344513647465e-05	-0.00015236990725343846	-1.8699270255094838e-05	-0.00015408322918308848
3.600242269194432	0.00047272139862359643	0.00047832402000983686	0.0005195283847421704	0.0005254901138925537	0.0005465394354242507	0.0005526981072009569	0.0005754224712756941	0.0005817838087412737	0.0006362390869010364	0.0006430017530129375	0.10226908235841374	0.10185251969435831	-1.8345526096816625e-05	-0.00015207921656094914	-1.855181245183704e-05	-0.00015378927203794912
3.6219355399671502	0.0004724183696443326	0.0004780172508557781	0.000519167099881995	0.000525124629230823	0.0005461430416285936	0.0005522972561504952	0.0005749873863162432	0.0005813439981896197	0.0006357188484176478	0.0006424762494785264	0.10220818023753013	0.10179186721050362	-1.820075266423596e-05	-0.00015178820555758477	-1.840541137620652e-05	-0.00015349499094906294
3.643759523609069	0.00047211592564667276	0.0004777110738645596	0.0005188065079415066	0.0005247598455344242	0.0005457474074955041	0.00055189717329896	0.0005745531359607877	0.0005809050312937668	0.0006351996142679407	0.0006419517603742037	0.10214730707582943	0.10173124356433146	-1.8057017190686517e-05	-0.00015149687450738414	-1.8260059924092575e-05	-0.00015320038618345244
3.6657150077309777	0.0004718140675087707	0.0004774054899242282	0.0005184466097787847	0.0005243957636710854	0.0005453525338596475	0.0005514978594904826	0.0005741197210091006	0.0005804669088627419	0.0006346813851440177	0.0006414282864008377	0.10208646292756378	0.10167064880987824	-1.7914312694003454e-05	-0.0001512052236586625	-1.8115751034922592e-05	-0.00015290545799231947
3.6878027846894206	0.00047151279610855624	0.0004771004999226045	0.0005180874062514284	0.0005240323845080465	0.000544958421555061	0.0005510993155685599	0.0005736871422601791	0.0005800296317047827	0.0006341641617369138	0.0006409058282582182	0.10202564784684787	0.10161008300103724	-1.7772632234954594e-05	-0.00015091325324481653	-1.7972477691509392e-05	-0.00015261020661155866
3.710023651615288	0.00047121211232376166	0.00047679610474730705	0.0005177288982165854	0.0005236697089120924	0.000544565071415192	0.0005507015423760921	0.0005732554005122805	0.0005795932006273856	0.0006336479447366439	0.0006403843866451046	0.10196486188766253	0.10154954619157616	-1.7631968916943797e-05	-0.00015062096348379683	-1.7830232919817043e-05	-0.0001523146322616603
3.732378410442586	0.00047091201703195607	0.0004764923052857862	0.0005173710865309988	0.0005233077377495938	0.0005441724842729405	0.0005503045407554258	0.0005728244965629762	0.0005791576164373494	0.0006331327348322654	0.0006398639622592904	0.1019041051038582	0.10148903843513285	-1.74923158856935e-05	-0.00015032835457721994	-1.768900978858269e-05	-0.00015201873514644748
3.7548678679373717	0.0004706125111105709	0.0004761891024253556	0.0005170139720510355	0.0005229464718865453	0.0005437806609607019	0.0005499083115483976	0.0005723944312091926	0.0005787228799408251	0.0006326185327119309	0.0006393445557976568	0.10184337754916857	0.10142855978522688	-1.7353666329286352e-05	-0.00015003542671249148	-1.7548801409375536e-05	-0.00015172251545543525
3.777492835726878	0.00047031359543692956	0.0004758864970532139	0.0005166575556327215	0.000522585912188594	0.0005433896023103983	0.0005495128555963653	0.0005719652052472552	0.0005782889919433499	0.0006321053390629379	0.0006388261679562194	0.10178267927721689	0.10136811029526048	-1.7216013477741945e-05	-0.00014974218006119644	-1.7409600936180505e-05	-0.00015142597336208208
3.8002541303288	0.0004700152708882792	0.000475584490056485	0.000516301838131783	0.0005222260595210835	0.0005429993091535297	0.0005491181737402602	0.0005715368194729344	0.0005778559532499082	0.0006315931545717931	0.0006383087994301974	0.101722010341516	0.10130769001853941	-1.707935060278956e-05	-0.00014944861477880766	-1.7271401565171e-05	-0.00015112910902377596
3.823152573180761	0.00046971753834181744	0.0004752830823222388	0.0005159468204036812	0.0005218669147490895	0.0005426097823212069	0.0005487242668206189	0.0005711092746814908	0.0005774237646649651	0.0006310819799242612	0.0006377924509140589	0.10166137079547756	0.10124729900826036	-1.6943671017902867e-05	-0.00014915473100714227	-1.713419653473318e-05	-0.00015083192258392997
3.8461889906699622	0.0004694203986747202	0.00047498227473752357	0.0005155925033036419	0.0005215084787374484	0.0005422210226441902	0.0005483311356776244	0.0005706825716677154	0.000576992426992511	0.0006305718158054149	0.000637277123101576	0.10160076069242359	0.10118693731753148	-1.6808968077782968e-05	-0.00014886052887136403	-1.6997979124910856e-05	-0.00015053441416901236
3.8693642141629967	0.00046912385276417633	0.00047468206818939926	0.0005152388876867015	0.0005211507523508051	0.000541833030952937	0.0005479387811511534	0.0005702567112259813	0.0005765619410361165	0.0006300626628997031	0.0006367628166858893	0.10154018008558548	0.10112660499937452	-1.6675235178295958e-05	-0.0001485660084817042	-1.6862742657391613e-05	-0.0001502365838904618
3.892679080035866	0.0004688279014874098	0.0004743824635649594	0.0005148859744077312	0.0005207937364536376	0.0005414458080776325	0.0005475472040808077	0.0005698316941502814	0.000576132307598964	0.0006295545218909916	0.000636249532359552	0.1014796290281226	0.10106630210673025	-1.654246575627863e-05	-0.0001482711699333783	-1.6728480495309048e-05	-0.00014993843184457623
3.9161344297041563	0.0004685325457217148	0.00047408346175136873	0.0005145337643214858	0.0005204374319103047	0.0005410593548482373	0.000547156405305961	0.0005694075212342763	0.0005757035274839066	0.0006290473934626266	0.0006357372708145927	0.10141910757310925	0.1010060286924686	-1.6410653289266122e-05	-0.00014797601330615584	-1.659518604294266e-05	-0.00014963995811213826
3.9397311096534064	0.00046823778634447915	0.0004737850636358838	0.0005141822582826265	0.0005200818395850702	0.0005406736720945203	0.0005467663856657939	0.000568984193271338	0.0005752756014934988	0.0006285412782974846	0.0006352260327425637	0.101358615773566	0.1009457848093925	-1.6279791295320187e-05	-0.00014768053866469344	-1.6462852745549594e-05	-0.00014934116275845677
3.963469971469652	0.0004679436242332176	0.00047348727010588994	0.0005138314571457651	0.0005197269603421481	0.0005402887606461048	0.0005463771459993392	0.000568561711054593	0.0005748485304300528	0.0006280361770780291	0.0006347158188346053	0.1012981536824469	0.10088557051024859	-1.614987333275336e-05	-0.00014738474605811847	-1.633147408909054e-05	-0.000149042045833242
3.987351871870168	0.00046765006026559786	0.00047319008204892567	0.0005134813617654959	0.0005193727950457341	0.0005399046213325035	0.0005459886871455182	0.0005681400753769698	0.0005744223150956788	0.0006275320904863653	0.0006342066297814913	0.10123772135266096	0.10082538584773414	-1.6020893000033565e-05	-0.00014708863552072293	-1.6201043600132595e-05	-0.00014874260737116063
4.01137767273438	0.0004673570953194705	0.0004728935003527138	0.0005131319729964317	0.0005190193445600427	0.0005395212549831603	0.0005456010099431827	0.0005677192870312381	0.0005739969562923264	0.0006270290192042922	0.0006336984662736903	0.10117731883706832	0.1007652308744972	-1.5892843935503068e-05	-0.00014679220707182472	-1.607155484555957e-05	-0.00014844284739168323
4.035548241134971	0.0004670647302728962	0.00047259752590518816	0.0005127832916932393	0.0005186666097493415	0.0005391386624274875	0.0005452141152311526	0.0005672993468100573	0.0005735724548218325	0.0006265269639133585	0.0006331913290014158	0.10111694618849609	0.10070510564315223	-1.5765719817147777e-05	-0.0001464954607152541	-1.5943001432358606e-05	-0.00014814276589875108
4.059864449369175	0.00046677296600417727	0.00047230215959452533	0.0005124353187106754	0.0005183145914779907	0.000538756844494909	0.0005448280038482589	0.000566880255506016	0.0005731488114859688	0.0006260259252949163	0.0006326852186546853	0.10105660345973602	0.1006450102062854	-1.563951436241509e-05	-0.00014619839643958965	-1.5815377007417225e-05	-0.00014784236288095665
4.08432717499025	0.0004664818033918819	0.0004720074023091721	0.0005120880549036199	0.0005179632906104723	0.0005383758020148965	0.0005444426766333811	0.0005664620139116833	0.000572726027086478	0.0006255259040301768	0.0006321801359233717	0.10099629070356868	0.10058494461645967	-1.5514221328009198e-05	-0.0001459010142183248	-1.5688675257297807e-05	-0.0001475416383112521
4.108937300839158	0.0004661912433148796	0.00047171325493787736	0.0005117415011271183	0.0005176127080114374	0.0005379955358170124	0.0005440581344254914	0.000566044622819646	0.0005723041024251308	0.0006250269008002656	0.0006316760814972652	0.10093600797274598	0.10052490892622312	-1.5389834509708933e-05	-0.00014560331401022863	-1.5562889908102284e-05	-0.00014724059214804575
4.133695715076422	0.0004659012866523589	0.0004714197183697117	0.0005113956582364036	0.0005172628445457257	0.0005376160467309433	0.0005436743780636863	0.0005656280830225545	0.0005718830383037559	0.0006245289162862694	0.0006311730560661141	0.1008757553200271	0.10046490318812121	-1.5266347742124917e-05	-0.00014530529575869366	-1.543801472519632e-05	-0.0001469392243342027
4.15860331121418	0.0004656119342838675	0.00047112679349411	0.0005110505270869461	0.0005169137010784159	0.0005372373355865472	0.0005432914083872362	0.0005652123953131704	0.0005714628355242953	0.0006240319511693011	0.0006306710603196966	0.10081553279816487	0.10040492745469462	-1.5143754898519143e-05	-0.00014500695939226316	-1.531404351301502e-05	-0.0001466375347972948
4.183660988148428	0.0004653231870893306	0.0004708344812008856	0.0005107061085344748	0.0005165652784748494	0.0005368594032138836	0.0005429092262356154	0.0005647975604844011	0.0005710434948888426	0.0006235360061305449	0.0006301700949478585	0.10075534045992371	0.1003449817785016	-1.5022049890534364e-05	-0.0001447083048239789	-1.519097011481313e-05	-0.000146335523449434
4.208869650191461	0.0004650350459490878	0.0004705427823802725	0.0005103624034350272	0.0005162175776006775	0.000536482250443264	0.0005425278324485529	0.0005643835793293589	0.0005706250171996941	0.0006230410818513188	0.0006296701606405865	0.1006951783580857	0.10028506621211176	-1.490122666808133e-05	-0.00014440933195214445	-1.5068788412557488e-05	-0.0001460331901878692
4.2342302071045115	0.00046474751174391265	0.00047025169792294213	0.0005100194126449701	0.000515870599321888	0.0005361058781052787	0.0005421472278660592	0.000563970452641388	0.0005702074032593834	0.0006225471790131189	0.0006291712580880431	0.10063504654545725	0.10022518080811747	-1.4781279219134094e-05	-0.00014411004066051947	-1.4947492326691098e-05	-0.00014573053489504162
4.259743574130585	0.0004644605853550475	0.0004699612287200387	0.0005096771370210443	0.000515524344504841	0.0005357302870308458	0.0005417674133284768	0.0005635581812141187	0.0005697906538707336	0.000622054298297681	0.0006286733879806367	0.10057494507487516	0.10016532561915219	-1.4662201569365721e-05	-0.00014381043081658496	-1.4827075815775775e-05	-0.00014542755743687796
4.285410672027485	0.00046417426766423055	0.0004696713756632085	0.000509335577420396	0.000515178814016313	0.000535355478051247	0.0005413883896765156	0.000563146765841513	0.0005693747698369015	0.0006215624403870361	0.0006281765510090708	0.10051487399922694	0.10010550069788342	-1.4543987782184714e-05	-0.0001435105022740274	-1.4707532876533785e-05	-0.00014512425766546877
4.311232427101037	0.00046388855955371903	0.0004693821396446207	0.0005089947347006106	0.0005148340087235188	0.0005349814519981636	0.00054101015775129	0.0005627362073178963	0.0005689597519614131	0.0006210716059635547	0.0006276807478643956	0.10045483337143848	0.10004570609703173	-1.4426631958377664e-05	-0.00014321025487123995	-1.4588857543499159e-05	-0.00014482063541734758
4.337209771238533	0.0004636034619063225	0.0004690935215570048	0.0005086546097197499	0.000514489929494158	0.0005346082097037212	0.000540632718394363	0.0005623265064380155	0.0005685456010482205	0.0006205817957100128	0.0006271859792380687	0.10039482324450348	0.0999859418693778	-1.4310128235895878e-05	-0.00014290968843103102	-1.447104388876963e-05	-0.00014451669051340765
4.363343641942354	0.00046331897560542994	0.00046880552229367276	0.0005083152033363878	0.0005141465771964452	0.0005342357520005252	0.0005402560724477833	0.0005619176639970752	0.000568132317901736	0.0006200930103096377	0.0006266922458220047	0.10033484367147834	0.09992620806776521	-1.4194470789785987e-05	-0.00014260880276220633	-1.4354086021966736e-05	-0.0001442124227602759
4.389634982363801	0.000463035101535033	0.00046851814274854835	0.0005079765164096369	0.0005138039526991449	0.0005338640797216989	0.0005398802207541231	0.0005615096807907772	0.0005677199033268809	0.0006196052504461652	0.0006261995483086318	0.10027489470549689	0.0998665047451162	-1.4079653831843009e-05	-0.00014230759765784806	-1.4237978089871525e-05	-0.00014390783194875856
4.416084741337141	0.00046275184057976087	0.0004682313838161983	0.0005076385497991982	0.0005134620568716101	0.0005334931937009275	0.0005395051641565226	0.0005611025576153787	0.0005673083581291318	0.0006191185168038957	0.0006257078873909489	0.10021497639977786	0.09980683195443835	-1.3965671610485439e-05	-0.00014200607289631406	-1.4122714276287515e-05	-0.00014360291785464607
4.442693873413836	0.0004624691936249025	0.00046794524639185586	0.0005073013043653818	0.0005131208905838126	0.0005331230947724907	0.0005391309034987239	0.0005606962952677183	0.0005668976831145556	0.0006186328100677437	0.0006252172637625757	0.10015508880762848	0.09974718974882565	-1.385251841058005e-05	-0.00014170422824134887	-1.4008288801881097e-05	-0.0001432976802389907
4.469463338897009	0.00046218716155643574	0.00046765973137145227	0.0005069647809691475	0.0005127804547063843	0.0005327537837713066	0.0005387574396251143	0.0005602908945452733	0.0005664878790898673	0.0006181481309232963	0.0006247276781178118	0.10009523198246673	0.0996875781814807	-1.374018855318862e-05	-0.0001414020634415425	-1.3894695923940409e-05	-0.00014299211884775953
4.49639410387609	0.00046190574526105467	0.0004673748396516413	0.0005066289804721399	0.0005124407501106426	0.0005323852615329667	0.0005383847733807611	0.0005598863562461941	0.0005660789468624588	0.0006176644800568637	0.0006242391311516859	0.10003540597781259	0.0996279973057145	-1.3628676395373643e-05	-0.00014109957823038588	-1.378192993613421e-05	-0.0001426862334113349
4.523487140261684	0.00046162494562619974	0.00046709057212983236	0.0005062939037367212	0.0005121017776686362	0.0005320175288937798	0.0005380129056114584	0.0005594826811693579	0.0005656708872404579	0.0006171818581555381	0.000623751623560019	0.09997561084731885	0.09956844717496072	-1.3517976330019651e-05	-0.00014079677232653465	-1.3669985168350551e-05	-0.00014238002364509728
4.550743425820648	0.0004613447635400816	0.0004668069297042116	0.0005059595516260077	0.0005117635382531731	0.0005316505866908054	0.0005376418371637588	0.0005590798701144017	0.0005652637010327618	0.0006167002659072436	0.0006232651560394703	0.09991584664475776	0.099508927842781	-1.3408082785682299e-05	-0.000140493645434156	-1.3558855986577079e-05	-0.00014207348925013297
4.578163944211368	0.00046106519989170977	0.0004665239132737761	0.0005056259250039011	0.0005114260327378589	0.0005312844357618958	0.0005372715688850163	0.0005586779238817727	0.0005648573890490855	0.0006162197040007916	0.0006227797292875972	0.09985611342404876	0.0994494393628739	-1.3298990226295188e-05	-0.00014019019724212378	-1.3448536792559293e-05	-0.00014176662991169375
4.605749685019276	0.0004607862555709197	0.0004662415237383551	0.000505293024735126	0.0005110892619971284	0.0005309190769457342	0.0005369021016234257	0.0005582768432727679	0.0005644519521000067	0.000615740173125937	0.0006222953440029098	0.0997964112392545	0.09938998178909351	-1.3190693151053645e-05	-0.00013988642742451818	-1.3339022023684324e-05	-0.00014145944530015442
4.633501643792551	0.00046050793146840244	0.00046595976199864436	0.0005049608516852648	0.0005107532269062839	0.0005305545110818735	0.000536533436228061	0.0005578766290895825	0.0005640473909970061	0.0006152616739734302	0.0006218120008849239	0.09973674014459928	0.0993305551754444	-1.3083186094187474e-05	-0.00013958233564066724	-1.3230306152802254e-05	-0.00014115193507112378
4.6614208220780515	0.0004602302284757274	0.00046567862895622805	0.0005046294067207865	0.0005104179283415281	0.0005301907390107744	0.0005361655735489139	0.0005574772821353492	0.0005636437065525137	0.000614784207235072	0.0006213297006342157	0.09967710019448053	0.09927115957610039	-1.2976463624756254e-05	-0.00013927792153478613	-1.3122383687962438e-05	-0.0001408440988648063
4.689508227457455	0.000459953147485373	0.0004653981255136099	0.0005042986907090898	0.0005100833671799974	0.0005298277615738462	0.0005357985144369357	0.0005570788032141844	0.0005632408995799576	0.0006143077736037704	0.0006208484439524808	0.09961749144346842	0.09921179504542459	-1.2870520346503628e-05	-0.0001389731847365322	-1.3015249172279933e-05	-0.00014053593630664052
4.717764873583629	0.00045967668939075304	0.0004651182525742369	0.0005039687045185297	0.0005097495442998004	0.0005294655796134823	0.0005354322597440731	0.0005566811931312304	0.0005628389708937991	0.0006138323737735908	0.0006203682315425839	0.09955791394632593	0.09915246163795677	-1.2765350897609232e-05	-0.00013866812486047764	-1.290889718371345e-05	-0.0001402274470068826
4.746191780217212	0.0004594008550862429	0.0004648390110425334	0.0005036394490184588	0.0005094164605800539	0.0005291041939731031	0.0005350668103233106	0.0005562844526926999	0.0005624379213095847	0.0006133580084398144	0.0006198890641086185	0.09949836775800983	0.09909315940843524	-1.2660949950563799e-05	-0.000138362741506734	-1.2803322334902292e-05	-0.00013991863056118936
4.774789973263409	0.0004591256454672045	0.000464560401823917	0.0005033109250792481	0.0005090841169009046	0.0005287436054971886	0.0005347021670287047	0.0005558885827059178	0.0005620377516439808	0.0006128846782989888	0.0006194109423559558	0.099438852933701	0.0990338884118147	-1.2557312211903746e-05	-0.00013805703426027216	-1.269851927292523e-05	-0.00013960948654991034
4.803560484809025	0.00045885106143001887	0.0004642824258248384	0.0005029831335723421	0.0005087525141435826	0.0005283838150313244	0.00053433833071543	0.000555493583979369	0.0005616384627148308	0.0006124123840489874	0.000618933866991307	0.0993793695287844	0.09897464870326395	-1.2454432422015146e-05	-0.00013775100269072804	-1.2594482679074981e-05	-0.00013930001453775487
4.832504353159697	0.00045857710387210807	0.00046400508395280144	0.0005026560753702779	0.0005084216531904243	0.0005280248234222367	0.0005339753022398141	0.0005550994573227377	0.0005612400553411901	0.0006119411263890614	0.0006184578387227761	0.09931991759888013	0.09891544033818354	-1.235230535510251e-05	-0.00013744464635420672	-1.2491207268861687e-05	-0.00013899021407594303
4.861622622877388	0.0004583037736919613	0.0004637283771163879	0.000502329751346717	0.0005080915349249067	0.0005276666315178273	0.0005336130824593734	0.0005547062035469517	0.0005608425303433692	0.0006114709060198912	0.0006179828582599092	0.09926049719985981	0.09885626337221363	-1.2250925818772448e-05	-0.0001371379647908122	-1.2388687791560146e-05	-0.0001386800846994024
4.890916344818065	0.0004580310717891675	0.00046345230622529327	0.0005020041623764941	0.0005077621602316864	0.0005273092401672218	0.0005332516722328623	0.0005543138234642316	0.0005604458885429865	0.0006110017236436504	0.0006175089263137608	0.09920110838783872	0.09879711786125261	-1.2150288653983363e-05	-0.00013683095752610452	-1.2286919030164711e-05	-0.00013836962592825297
4.9203865761696335	0.00045775899906443443	0.0004631768721903443	0.0005016793093356372	0.0005074335299966339	0.0005269526502207977	0.0005328910724203008	0.0005539223178881248	0.0005600501307630026	0.0006105335799640498	0.0006170360435969402	0.0991417512191984	0.09873800386145158	-1.2050388734870243e-05	-0.00013652362407125251	-1.2185895801241839e-05	-0.00013805883726834833
4.950034380490085	0.0004574875564196215	0.00046290207592353217	0.0005013551931014117	0.0005071056451068643	0.0005265968625302314	0.0005325312838830223	0.0005535316876335581	0.0005596552578277735	0.0006100664756864005	0.0006165642108236713	0.09908242575059203	0.09867892142924779	-1.1951220968494866e-05	-0.00013621596392239532	-1.2085612954629982e-05	-0.00013774771821001286
4.979860827745887	0.0004572167447577588	0.0004626279183380346	0.0005010318145523412	0.0005067785064507762	0.0005262418779485296	0.0005321723074837061	0.0005531419335168752	0.0005592612705630843	0.0006096004115176624	0.0006160934287098443	0.09902313203897217	0.0986198706213495	-1.1852780294658444e-05	-0.00013590797656050368	-1.1986065373281729e-05	-0.000137436268228458
5.009866994350591	0.00045694656498308496	0.0004623544003482491	0.0005007091745682619	0.0005064521149180807	0.0005258876973300769	0.0005318141440864237	0.0005527530563558872	0.000558868169796205	0.000609135388166508	0.0006156236979730786	0.09896387014157444	0.09856085149477767	-1.1755061685754173e-05	-0.0001355996614518934	-1.1887247973121559e-05	-0.00013712448678401823
5.040053963203681	0.0004566770180010606	0.0004620815228698115	0.0005003872740303345	0.0005061264713998431	0.0005255343215306648	0.0005314567945566706	0.0005523650569699085	0.0005584759563559286	0.0006086714063433682	0.0006151550193327695	0.09890464011595693	0.09850186410685426	-1.1658060146626723e-05	-0.00013529101804869714	-1.1789155702874102e-05	-0.00013681237332270613
5.070422823729659	0.0004564081047184026	0.00046180928681962787	0.0005000661138210938	0.0005058015767885101	0.0005251817514075365	0.0005311002597614091	0.0005519779361798061	0.0005580846310726117	0.0006082084667604923	0.00061468739351015	0.09884544201999362	0.09844290851521931	-1.1561770714263453e-05	-0.00013498204578746287	-1.169178354377097e-05	-0.0001364999272747136
5.100974671917351	0.0004561398260431083	0.0004615376931158986	0.0004997456948244765	0.0005054774319779462	0.0005248299878194236	0.0005307445405691075	0.0005515916948080426	0.0005576941947782266	0.0006077465701320027	0.0006142208212283448	0.09878627591189511	0.09838398477785443	-1.1466188457705945e-05	-0.00013467274409022234	-1.1595126509462289e-05	-0.00013618714805557763
5.131710610359471	0.00045587218288448107	0.0004612667426781482	0.0004994260179258548	0.0005051540378634716	0.0005244790316265854	0.0005303896378497782	0.0005512063336787169	0.0005573046483064036	0.0006072857171739507	0.0006137553032124272	0.09872714185021651	0.09832509295308385	-1.1371308477857445e-05	-0.0001343631123644079	-1.1499179645810265e-05	-0.00013587403506605533
5.1626317482924104	0.00045560517615315525	0.0004609964364272451	0.0004991070840120706	0.0005048313953418919	0.0005241288836908453	0.0005300355524750162	0.0005508218536176126	0.0005569159924924689	0.0006068259086043704	0.0006132908401894714	0.098668039893878	0.09826623309958453	-1.1277125907233065e-05	-0.00013405315000183937	-1.140393803064979e-05	-0.0001355605876911803
5.193739201636265	0.0004553388067611279	0.0004607267752854385	0.0004987888939714752	0.0005045095053115384	0.0005237795448756361	0.000529682285318043	0.0005504382554522413	0.0005565282281735005	0.0006063671451433395	0.0006128274328886186	0.09860897010216288	0.09820740527640635	-1.1183635909892131e-05	-0.00013374285638037553	-1.1309396773713856e-05	-0.00013524680530184463
5.225034093035115	0.00045507307562177356	0.0004604577601763707	0.0004984714486939494	0.0005041883686722914	0.0005234310160460276	0.000529329837253736	0.0005500555400118808	0.0005561413561883615	0.0006059094275130254	0.0006123650820411178	0.09854993253474957	0.09814860954298754	-1.1090833681214399e-05	-0.00013343223086319245	-1.1215551016394154e-05	-0.00013493268725395247
5.256517551897525	0.0004548079836498817	0.0004601893920251146	0.0004981547490709515	0.0005038679863256239	0.0005230832980687752	0.0005289782091586776	0.000549673708127627	0.0005557553773777512	0.0006054527564377504	0.0006119037883803964	0.09849092725170853	0.09808984595916062	-1.0998714447605154e-05	-0.00013312127279749286	-1.1122395931480872e-05	-0.00013461823288749009
5.288190714437326	0.00045454353176167616	0.0004599216717581964	0.0004978387959955474	0.0005035483591746374	0.0005227363918123556	0.0005286274019111893	0.0005492927606324347	0.0005553702925842496	0.0006049971326440439	0.0006114435526421116	0.09843195431351856	0.09803111458516175	-1.0907273466536846e-05	-0.0001328099815169903	-1.1029926723171365e-05	-0.00013430344152878804
5.320054723714605	0.0004542797208748388	0.0004596546003036167	0.0004975235903624354	0.0005032294881240838	0.0005223902981470003	0.0005282774163913686	0.0005489126983611585	0.0005549861026523539	0.0006045425568606955	0.0006109843755642008	0.09837301378109106	0.09797241548165436	-1.0816506026181325e-05	-0.00013249835633988294	-1.0938138626690255e-05	-0.00013398831248818965
5.352110729676963	0.00045401655190854286	0.00045938817859088484	0.0004972091330679947	0.0005029113740804126	0.0005220450179447438	0.0005279282534811355	0.0005485335221506025	0.0005546028084285373	0.0006040890298188188	0.0006105262578869504	0.09831410571576459	0.0979137487097417	-1.072640744528841e-05	-0.00013218639656917275	-1.084702690819922e-05	-0.000133672845060967
5.384359889201005	0.0004537540257834712	0.00045912240755103774	0.0004968954250103037	0.000502594017951799	0.0005217005520794547	0.0005275799140642651	0.0005481552328395627	0.0005542204107612818	0.0006036365522519003	0.0006100692003530445	0.09825523017934658	0.09785511433097152	-1.0636973073107833e-05	-0.0001318741014942476	-1.0756586864698117e-05	-0.00013335703852850045
5.41680336613411	0.0004534921434218421	0.00045885728811666807	0.000496582467089186	0.000502277420648177	0.0005213569014268754	0.0005272323990264268	0.0005477778312688668	0.0005538389105011254	0.0006031851248958581	0.0006096132037076215	0.09819638723409405	0.09779651240735682	-1.0548198289066571e-05	-0.00013156147038875798	-1.066681382370753e-05	-0.0001330408921563081
5.44944233133642	0.00045323090574743956	0.00045859282122195086	0.000496270260206239	0.000501961583081277	0.0005210140668646643	0.0005268857092552283	0.0005474013182814253	0.0005534583085007119	0.0006027347484891017	0.0006091582686983351	0.09813757694275044	0.09773794300139078	-1.04600785026214e-05	-0.00013124850251097775	-1.0577703143109171e-05	-0.00013272440519437878
5.482277962723094	0.00045297031368563565	0.00045832900780266904	0.000495958805264867	0.0005016465061646574	0.0005206720492724343	0.0005265398456402526	0.0005470256947222729	0.0005530786056148318	0.0006022854237725864	0.0006087043960754131	0.09807879936855592	0.09767940617606034	-1.0372609153184303e-05	-0.00013093519710538626	-1.048925021107823e-05	-0.00013240757687864313
5.515311445306831	0.00045271036816341365	0.0004580658487962348	0.0004956481031703155	0.0005013321908137387	0.0005203308495317863	0.0005261948090730942	0.0005466509614386123	0.0005526998027004665	0.0006018371514898684	0.0006082515865917082	0.0980200545752594	0.09762090199485844	-1.028578570990736e-05	-0.0001306215534016275	-1.0401450445861327e-05	-0.00013209040643012704
5.548543971240616	0.00045245107010939445	0.00045780334514172044	0.000495338154829702	0.000501018637945837	0.0005199904685263526	0.000525850600447401	0.0005462771192798571	0.0005523219006168323	0.0006013899323871634	0.00060779984100276	0.09796134262713617	0.09756243052179805	-1.0199603671425146e-05	-0.00013030757061381626	-1.0314299295526713e-05	-0.000131772893054119
5.581976739860765	0.000452192420453864	0.00045754149777988047	0.0004950289611520595	0.000500705848480202	0.000519650907141835	0.0005255072206589141	0.000545904169097682	0.0005519449002254332	0.0006009437672134053	0.0006073491600668524	0.09790266358899365	0.09750399182143399	-1.0114058565793144e-05	-0.00012999324794170375	-1.0227792237881873e-05	-0.00013145503594137742
5.615610957730194	0.00045193442012879284	0.00045728030765317557	0.0004947205230483562	0.0005003938233380411	0.0005193121662660414	0.000525164670605504	0.0005455321117460606	0.0005515688023900927	0.0006004986567203002	0.0006068995445450699	0.09784401752620187	0.09744558595887257	-1.0029145950221467e-05	-0.000129678584569623	-1.0141924780228927e-05	-0.00013113683426713152
5.649447838681973	0.0004516770700678673	0.00045701977570580414	0.0004944128414315374	0.0005000825634425707	0.0005189742467889297	0.0005248229511872156	0.0005451609480813155	0.0005511936079770145	0.0006000546016623901	0.000606450995201361	0.09778540450470131	0.09738721299978245	-9.94486141097338e-06	-0.0001293635796672521	-1.0056692459235392e-05	-0.00013081828719163635
5.6834886038631165	0.0004514203712065099	0.0004567599028837188	0.0004941059172165621	0.0004997720697190292	0.0005186371496026405	0.0005244820633063009	0.0005447906789621615	0.0005508193178548164	0.0005996116027971023	0.0006060035128025888	0.0977268245910114	0.09732887301042992	-9.861200563205698e-06	-0.00012904823238973906	-9.972090840796276e-06	-0.0001304993938605753
5.717734481778674	0.00045116432448190363	0.0004565006901346571	0.0004937997513204248	0.0004994623430947286	0.0005183008756015402	0.0005241420078672627	0.0005444213052497473	0.0005504459328945773	0.0005991696608848142	0.0006055570981185952	0.0976682778522631	0.09727056605766303	-9.778159050755422e-06	-0.0001287325418772023	-9.888115519811162e-06	-0.00013018015340454658
5.75218670833605	0.00045090893083301784	0.00045624213840816165	0.0004934943446621993	0.0004991533844990727	0.0005179654256822559	0.0005238027857768898	0.0005440528278077037	0.0005500734539698854	0.0005987287766889056	0.0006051117519222538	0.09760976435620115	0.09721229220896473	-9.69573254594805e-06	-0.00012841650725432807	-9.80476211998385e-06	-0.0001298605649383
5.786846526889619	0.0004506541912006348	0.00045598424865561296	0.0004931896981630699	0.0004988451948636089	0.0005176308007437219	0.000523464397944304	0.0005436852475021905	0.0005497018819568849	0.0005982889509758254	0.0006046674749895392	0.09755128417120777	0.09715405153243505	-9.61391674950303e-06	-0.00012810012763135592	-9.722026293726947e-06	-0.0001295406275621247
5.821715188285586	0.0004504001065273677	0.00045572702183024265	0.0004928858127463623	0.0004985377751220443	0.0005172970016872076	0.0005231268452809886	0.0005433185652019349	0.0005493312177343149	0.0005978501845151381	0.0006042242680995711	0.09749283736631378	0.09709584409683224	-9.532707390349018e-06	-0.00012778340210375938	-9.639903721983187e-06	-0.00012922034036128016
5.856793950907131	0.00045014667775769216	0.0004554704588871676	0.0004925826893375766	0.0004982311262102902	0.0005169640294163672	0.0005227901287008387	0.000542952781778282	0.0005489614621835643	0.0005974124780795953	0.0006037821320346886	0.09743442401122432	0.09703766997158432	-9.452100225389691e-06	-0.00012746632975146888	-9.558390113979971e-06	-0.0001288997024053995
5.892084080719833	0.000449893905837965	0.00045521456078341006	0.0004922803288644251	0.0004979252490664944	0.0005166318848372711	0.0005224542491201924	0.0005425878981052403	0.000548592616188708	0.0005969758324451824	0.0006033410675804977	0.09737604417633101	0.09697952922679247	-9.37209103940486e-06	-0.0001271489096396211	-9.477481207147836e-06	-0.00012857871274921107
5.927586851317345	0.00044964179171645235	0.00045495932847792325	0.0004919787322568645	0.0004976201446310718	0.0005163005688584516	0.0005221192074578769	0.0005422239150595242	0.0005482246806365609	0.0005965402483911905	0.0006029010755259417	0.09731769793272274	0.09692142193326943	-9.292675644909099e-06	-0.00012683114081887825	-9.397172766946113e-06	-0.00012825737043260788
5.963303543967366	0.00044939033634334736	0.0004547047629316124	0.0004916779004471225	0.0004973158138467399	0.0005159700823909327	0.0005217850046352401	0.000541860833520599	0.0005478576564167165	0.0005961057267002609	0.000602462156663347	0.09725938535222019	0.09686334816254141	-9.213849881945305e-06	-0.0001265130223248867	-9.31746058667731e-06	-0.0001279356744804394
5.999235447657878	0.0004491395406707999	0.0004544508651073632	0.0004913778343697381	0.000497012257658554	0.0005156404263482786	0.0005214516415761979	0.0005414986543707289	0.0005474915444215975	0.0005956722681584585	0.0006020243117884981	0.09720110650738181	0.09680530798687141	-9.135609617847915e-06	-0.00012619455317726402	-9.238340487245991e-06	-0.00012761362390130426
6.035383859143656	0.0004488894056529396	0.00045419763597006387	0.0004910785349615981	0.0004967094770139392	0.000515311601646629	0.0005211191192072709	0.000541137378495023	0.0005471263455465038	0.0005952398735553228	0.0006015875417006892	0.09714286147151875	0.0967473014792837	-9.057950747222952e-06	-0.0001258757323813614	-9.159808317132749e-06	-0.00012729121768942364
6.071750082993084	0.00044863993224589796	0.00045394507648663075	0.0004907800031619632	0.0004964074728627232	0.0005149836092047382	0.0005207874384576235	0.0005407770067814792	0.0005467620606896538	0.0005948085436839329	0.0006011518472027874	0.09708465031872321	0.0966893287135765	-8.98086919173726e-06	-0.00012555655892781958	-9.081859952180839e-06	-0.00012696845482412789
6.108335431635222	0.00044839112140782886	0.00045369318762602634	0.0004904822399124975	0.0004961062461571728	0.0005146564499440125	0.0005204566002591017	0.000540417540121028	0.0005463986907522297	0.0005943782793409617	0.0006007172291012906	0.09702647312389226	0.09663138976433298	-8.904360899912936e-06	-0.0001252370317918472	-9.004491295398417e-06	-0.00012664533426916258
6.145141225407182	0.0004481429740989368	0.00045344197035929027	0.0004901852461573163	0.0004958057978520241	0.000514330124788554	0.0005201266055462775	0.0005400589794075842	0.0005460362366384318	0.000593949081326742	0.0006002836882063934	0.0969683299627286	0.09657348470696234	-8.828421846997225e-06	-0.00012491714993347058	-8.927698276796348e-06	-0.00012632185497268855
6.182168792601758	0.00044789549128149917	0.0004531914256595583	0.0004898890228430066	0.000495506128904521	0.000514004634665195	0.0005197974552564851	0.0005397013255380865	0.0005456746992555157	0.0005935209504453252	0.0005998512253320439	0.09691022091177416	0.09651561361769244	-8.753048034815941e-06	-0.00012459691229788072	-8.85147685329192e-06	-0.00012599801586823944
6.2194194695153895	0.0004476486739198859	0.00045294155450208785	0.0004895935709186632	0.0004952072402744428	0.0005136799805035419	0.0005194691503298613	0.0005393445794125486	0.0005453140795138457	0.0005930938875045429	0.0005994198412960077	0.09685214604843327	0.09645777657361398	-8.67823549159305e-06	-0.00012427631781505855	-8.775823008479004e-06	-0.0001256738158737919
6.256894600496366	0.0004474025229805869	0.0004526923578642788	0.0004892988913359294	0.0004949091329241407	0.0005133561632360104	0.0005191416917093865	0.0005389887419341027	0.0005449543783269387	0.0005926678933160641	0.0005989895369199282	0.09679410545097296	0.09639997365269042	-8.60398027180756e-06	-0.0001239553653999137	-8.700732752498809e-06	-0.00012534925389189044
6.294595537993358	0.00044715703943223265	0.00045244383672570035	0.000489004985049018	0.0004946118078185747	0.0005130331837978686	0.0005188150803409237	0.0005386338140090457	0.0005445955966115096	0.0005922429686954639	0.0005985603130293911	0.09673609919856783	0.09634220493376863	-8.530278456012237e-06	-0.00012363405395199312	-8.626202121877688e-06	-0.00012502432880995284
6.332523642604218	0.0004469122242456164	0.00045219599206811116	0.0004887118530147544	0.000494315265925343	0.0005127110431272745	0.0005184893171732589	0.0005382797965468878	0.0005442377352875225	0.000591819114462279	0.0005981321704539833	0.09667812737130525	0.0962844704966166	-8.4571261507356e-06	-0.00012331238235620268	-8.552227179389228e-06	-0.00012469903950025618
6.370680283125076	0.0004466680783937181	0.00045194882487548246	0.000488419496192604	0.0004940195082147135	0.0005123897421653148	0.0005181644031581397	0.0005379266904603977	0.0005438807952782324	0.0005913963314400722	0.0005977051100273575	0.09662019005021574	0.09622677042193813	-8.38451948823992e-06	-0.0001229903494816692	-8.478804013835675e-06	-0.0001243733848191736
6.40906683659976	0.000446424602851728	0.0004517023361340241	0.00048812791554470996	0.0004937245356596659	0.0005120692818560484	0.0005178403392503191	0.0005375744966656511	0.0005435247775102399	0.0005909746204564964	0.0005972791325872976	0.09656228731728807	0.09616910479139211	-8.312454626437094e-06	-0.00012266795418262866	-8.4059287399664e-06	-0.000124047363608229
6.447684688369473	0.0004461817985970641	0.000451456526832202	0.00048783711203592044	0.0004934303492359155	0.0005117496631465403	0.00051751712640759	0.0005372232160820713	0.0005431696829135287	0.0005905539823433521	0.0005968542389757747	0.09650441925549257	0.09611147368761505	-8.240927748748988e-06	-0.00012234519529864818	-8.333597498317441e-06	-0.000123720974693875
6.486535232122802	0.00044593966660939904	0.0004512113979607631	0.0004875470866338255	0.0004931369499219503	0.0005114308869869048	0.0005171947655908288	0.0005368728496324836	0.0005428155124215193	0.0005901344179366542	0.0005964304300390174	0.09644658594880891	0.09605387719424732	-8.169935063816886e-06	-0.00012202207165264156	-8.261806454928737e-06	-0.00012339421688588315
6.525619869945995	0.0004456982078706853	0.0004509669505127632	0.0004872578403087972	0.0004928443386990725	0.0005111129543303488	0.0005168732577640389	0.0005365233982431635	0.0005424622669711203	0.0005897159280766988	0.0005960077066275752	0.096388787482237	0.09599631539594805	-8.099472805546577e-06	-0.0001216985820537142	-8.190551801390972e-06	-0.00012306708897992513
6.564940012373588	0.00044545742336516407	0.00045072318548357635	0.0004869693740340029	0.0004925525165514155	0.0005107958661332007	0.000516552603894381	0.0005361748628438702	0.0005421099475027645	0.000589298513608115	0.0005955860695963754	0.09633102394183418	0.09593878837842813	-8.029537232834283e-06	-0.00012137472529540061	-8.119829754560208e-06	-0.00012273958975597687
6.604497078439295	0.00044521731407940336	0.0004504801038709311	0.00048668168878545997	0.0004922614844659926	0.0005104796233549627	0.0005162328049522245	0.0005358272443679132	0.0005417585549604686	0.0005888821753799411	0.000595165519804797	0.09627329541473152	0.09588129622846561	-7.960124629373226e-06	-0.00012105050015484564	-8.049636556379212e-06	-0.00012241171797755523
6.644292495727218	0.00044497788100230983	0.0004502377066749235	0.0004863947855420576	0.0004919712434327221	0.0005101642269583441	0.0005159138619111821	0.000535480543752187	0.0005414080902918751	0.000588466914245684	0.0005947460581167306	0.0962156019891559	0.0958238390339351	-7.891231303656238e-06	-0.00012072590539527472	-7.979968473854036e-06	-0.00012208347239389683
6.684327700423376	0.0004447391251251493	0.00044999599489804174	0.0004861086652855886	0.0004916817944444639	0.0005098496779093004	0.0005155957757481495	0.0005351347619372201	0.0005410585544483001	0.0005880527310633791	0.0005943276854006423	0.09615794375445881	0.09576641688382452	-7.822853588692127e-06	-0.00012040093976381505	-7.91082179879641e-06	-0.0001217548517381678
6.724604137367524	0.0004445010474415775	0.0004497549695451882	0.00048582332900079143	0.0004913931384970534	0.0005095359771770783	0.0005152785474433499	0.0005347898998672285	0.0005407099483847861	0.000587639626695665	0.0005939104025296434	0.0961003208011351	0.09570902986826682	-7.754987841897265e-06	-0.00012007560199218947	-7.842192847689299e-06	-0.00012142585472779688
6.76512326010531	0.0004442636489476507	0.0004495146316237009	0.0004855387776753728	0.0004911052765893331	0.0005092231257342515	0.0005149621779803714	0.0005344459584901577	0.0005403622730601451	0.0005872276020098389	0.0005934942103815517	0.09604273322085556	0.09565167807855887	-7.687630444969812e-06	-0.00011974989079688303	-7.77407796157762e-06	-0.00012109648006490559
6.805886530940724	0.00044402693064185425	0.00044927498214337433	0.000485255012300049	0.0004908182097231845	0.0005089111245567639	0.0005146466683462094	0.0005341029387577356	0.0005400155294370117	0.0005868166578779294	0.0005930791098389626	0.09598518110648628	0.0955943616071979	-7.620777803748341e-06	-0.00011942380487937887	-7.706473505909514e-06	-0.00012076672643634989
6.846895420988873	0.0004437908935251168	0.0004490360221164799	0.00048497203386857143	0.0004905319389035667	0.0005085999746239649	0.0005143320195313041	0.0005337608416255141	0.0005396697184818873	0.0005864067951767554	0.0005926651017893072	0.09592766455211643	0.09553708054788898	-7.554426348002803e-06	-0.00011909734292504803	-7.63937587034292e-06	-0.00012043659251284589
6.888151410229076	0.00044355553860084035	0.00044879775255778987	0.000484689843377769	0.0004902464651385445	0.0005082896769186577	0.000514018232529587	0.0005334196680529284	0.0005393248411651953	0.0005859980147880017	0.0005922521871249304	0.09587018365308597	0.09547983499559203	-7.488572531331311e-06	-0.00011877050360389885	-7.572781468621545e-06	-0.0001201060769493445
6.92965598755826	0.0004433208668749107	0.0004485601744845953	0.00048440844182756854	0.0004899617894393276	0.000507980232427132	0.0005137053083385167	0.000533079419003333	0.000538980898461325	0.0005855903175982751	0.0005918403667431499	0.09581273850601292	0.09542262504652804	-7.4232128310361065e-06	-0.0001184432855707851	-7.506686738460375e-06	-0.00011977517838562823
6.971410650844719	0.00044308687935572624	0.0004483232889167287	0.00048412783022104116	0.0004896779128202953	0.00050767164213921	0.0005133932479591223	0.0005327400954440606	0.000538637891348682	0.0005851837044991798	0.0005914296415463266	0.09575532920881437	0.09536545079822537	-7.35834374791626e-06	-0.00011811568746437906	-7.441088141359187e-06	-0.00011944389544536749
7.01341690698215	0.0004428535770542144	0.0004480870968765836	0.0004838480095644283	0.0004893948362990397	0.0005073639070482844	0.0005130820523960442	0.0005324016983464661	0.0005382958208097399	0.000584778176387382	0.0005910200124419335	0.09569795586073705	0.09530831234953026	-7.293961806212161e-06	-0.00011778770790864257	-7.37598216247852e-06	-0.00011911222673668953
7.055676271944047	0.0004426209609838494	0.0004478515993891363	0.0004835689808671698	0.0004891125608963911	0.0005070570281513578	0.0005127717226575741	0.0005320642286859761	0.0005379546878310877	0.0005843737341646744	0.0005906114803426215	0.09564061856239649	0.09525120980064862	-7.230063553380871e-06	-0.0001174593455114531	-7.311365310486151e-06	-0.0001187801708519981
7.098190270838397	0.00044238903216067756	0.00044761679748196373	0.0004832907451419477	0.0004888310876364559	0.0005067510064490869	0.0005124622597556972	0.0005317276874421402	0.0005376144934034795	0.0005839703787380501	0.0005902040461662914	0.09558331741578675	0.09519414325316317	-7.166645559968619e-06	-0.0001171305988648258	-7.247234117399234e-06	-0.0001184477263675987
7.1409604379627405	0.00044215779160333495	0.0004473826921852662	0.00048301330340471294	0.0004885504175466482	0.0005064458429458212	0.0005121536647061342	0.00053139207559868	0.0005372752385218872	0.0005835681110197678	0.0005897977108361612	0.09552605252432199	0.09513711281007135	-7.103704419530142e-06	-0.00011680146654574619	-7.183585138490628e-06	-0.00011811489184442026
7.183988316859528	0.00044192724033306416	0.00044714928453188534	0.0004827366566747172	0.000488270551657723	0.0005061415386496426	0.0005118459385283792	0.0005310573941435335	0.0005369369241855462	0.0005831669319274202	0.000589392475280835	0.09546882399285649	0.0950801185758065	-7.0412367483918895e-06	-0.00011647194711481013	-7.12041495206945e-06	-0.000117781665827002
7.227275460371831	0.0004416973793737399	0.0004469165755573267	0.0004824608059745494	0.00048799149100381287	0.0005058380945724114	0.0005115390822457474	0.0005307236440689173	0.0005365995513980132	0.0005827668423840089	0.0005889883404343783	0.09541163192773143	0.09502316065627345	-6.9792391855939134e-06	-0.00011614203911734788	-7.057720159397811e-06	-0.00011744804684422905
7.270823430699384	0.0004414682097518803	0.00044668456629977355	0.0004821857523301641	0.0004877132366224515	0.0005055355117297999	0.0005112330968854094	0.0005303908263713629	0.0005362631211672081	0.0005823678433180052	0.0005885853072363801	0.09535447643678804	0.09496623915888394	-6.9177083927207325e-06	-0.00011581174108295234	-6.9954973845546414e-06	-0.00011711403340926296
7.31463379945495	0.00044123973249667454	0.00044645325780011456	0.00048191149677092123	0.00048743578955462143	0.000505233791141341	0.0005109279834784384	0.0005300589420517754	0.0005359276345054716	0.0005819699356634307	0.0005881833766320333	0.09529735762940035	0.09490935419256893	-6.856641053734798e-06	-0.00011548105152507648	-6.93374327423793e-06	-0.00011677962401888953
7.358708147721062	0.00044101194863999305	0.0004462226511019543	0.0004816380403296101	0.0004871591508447741	0.000504932933830464	0.0005106237430598489	0.0005297279921154821	0.0005355930924296121	0.0005815731203599198	0.0005877825495721979	0.09524027561652117	0.09485250586783082	-6.796033874900166e-06	-0.00011514996894189389	-6.872454497699673e-06	-0.00011644481715440691
7.403048066107065	0.00044078485921641384	0.0004459927472516377	0.0004813653840424891	0.00048688332154086936	0.0005046329408245378	0.0005103203766686388	0.0005293979775722823	0.0005352594959609585	0.0005811773983527958	0.0005873828270134786	0.09518323051069753	0.09479569429676274	-6.735883584565658e-06	-0.0001148184918150219	-6.811627746525564e-06	-0.00011610961128044606
7.447655154806527	0.0004405584652632375	0.00044576354729826856	0.00048109352894931846	0.00048660830269441015	0.0005043338131549149	0.0005100178853478337	0.0005290688994365009	0.0005349268461254141	0.000580782770593142	0.000586984209918296	0.09512622242610964	0.09473891959308561	-6.676186933084194e-06	-0.00011448661861042375	-6.75125973455086e-06	-0.00011577400484569234
7.49253102365499	0.0004403327678205043	0.000445535052293727	0.0004808224760933844	0.00048633409536047196	0.0005040355518569689	0.0005097162701445266	0.0005287407587270357	0.000534595143953504	0.0005803892380378734	0.0005865866992549592	0.09506925147861235	0.09468218187217749	-6.616940692695701e-06	-0.00011415434777868605	-6.6913471977415526e-06	-0.00011543799628339901
7.537677292188054	0.0004401077679310132	0.00044530726329268386	0.00048055222652154466	0.0004860607005977343	0.0005037381579701366	0.0005094155321099181	0.0005284135564674096	0.0005342643904804284	0.0005799968016498076	0.0005861902959977361	0.09501231778574604	0.09462548125111549	-6.558141657328487e-06	-0.00011382167775383922	-6.631886894002681e-06	-0.00011510158401004111
7.583095589699846	0.00043988346664034314	0.0004450801813526275	0.000480282781284251	0.0004857881194685213	0.0005034416325379634	0.0005091156722993645	0.0005280872936858271	0.0005339345867461167	0.000579605462397744	0.0005857950011269348	0.09495542146679979	0.0945688178486967	-6.499786642484746e-06	-0.00011348860695387097	-6.572875603048228e-06	-0.00011476476642577338
7.628787555301809	0.0004396598649968646	0.0004448538075338752	0.0004800141414355882	0.0004855163530388285	0.0005031459766081408	0.0005088166917724138	0.0005277619714152196	0.0005336057337952789	0.0005792152212565297	0.0005854008156289714	0.09489856264282182	0.09451219178548508	-6.4418724851451545e-06	-0.00011315513378100384	-6.514310126318722e-06	-0.00011442754191505478
7.674754837981857	0.0004394369640517616	0.0004446281428995915	0.0004797463080333023	0.0004852454023783566	0.0005028511912325512	0.0005085185915928524	0.0005274375906933005	0.0005332778326774563	0.0005788260792071411	0.000585007740496448	0.09484174143666829	0.09445560318384003	-6.384396043595392e-06	-0.0001128212566213066	-6.4561872867869435e-06	-0.00011408990884566317
7.720999096663877	0.00043921476485904654	0.00044440318851580806	0.00047947928213883285	0.00048497526856054615	0.0005025572774673076	0.0005082213728287451	0.000527114152562619	0.0005329508844470761	0.0005784380372367545	0.0005846157767282279	0.09478495797304391	0.09439905216795418	-6.327354197308184e-06	-0.00011248697384477757	-6.398503928868593e-06	-0.00011375186556943084
7.767522000267617	0.0004389932684755787	0.00044417894545143854	0.00047921306481735323	0.0004847059526626125	0.0005022642363727981	0.0005079250365524786	0.000526791658070608	0.0005326248901635055	0.0005780510963388217	0.0005842249253295105	0.09472821237851432	0.0943425388638861	-6.270743846791514e-06	-0.00011215228380484499	-6.3412569182410075e-06	-0.00011341341042141184
7.814325227768903	0.0004387724759610809	0.0004439554147782982	0.0004789476571377964	0.0004844374557655733	0.000501972069013727	0.0005076295838408051	0.0005264701082696434	0.0005322998508911034	0.0005776652575131499	0.0005838351873119123	0.09467150478156869	0.09428606339960674	-6.214561913488008e-06	-0.00011181718483908865	-6.284443141740814e-06	-0.0001130745417202983
7.861410468260233	0.00043855238837815357	0.00044373259757111814	0.0004786830601728863	0.00048416977895428677	0.000501680776459157	0.0005073350157748846	0.0005261495042170919	0.0005319757676992762	0.0005772805217659741	0.0005834465636935386	0.0946148353126501	0.0942296259050291	-6.158805339642227e-06	-0.00011148167526890684	-6.228059507256377e-06	-0.00011273525776878124
7.908779421011744	0.0004383330067922945	0.0004435104949075624	0.0004784192749991752	0.0004839029233174801	0.0005013903597825514	0.0005070413334403257	0.0005258298469753668	0.0005316526416625265	0.0005768968901100346	0.000583059055499065	0.09455820410418975	0.09417322651204742	-6.1034710881471485e-06	-0.00011114575339932209	-6.172102943555191e-06	-0.00011239555685294
7.956433795532517	0.00043811433227191124	0.0004432891078682453	0.0004781563026970739	0.0004836368899477885	0.0005011008200618173	0.0005067485379272314	0.0005255111376119795	0.0005313304738605137	0.0005765143635646582	0.0005826726637598137	0.0945016112906457	0.09411686535457535	-6.048556142429669e-06	-0.0001108094175189811	-6.116570400158984e-06	-0.00011205543724217282
8.004375311632296	0.0004378963658883408	0.00044306843753674595	0.00047789414435088506	0.00048337167994178074	0.0005008121583793477	0.000506456630330241	0.0005251933771995955	0.0005310092653781034	0.0005761329431558322	0.0005822873895138342	0.09444505700854601	0.09406054256859081	-5.994057506310095e-06	-0.00011047266589990501	-6.061458847222284e-06	-0.00011171489718912742
8.052605699483543	0.0004376791087158624	0.00044284848499962713	0.00047763280104883455	0.0004831072943999994	0.0005005243758220663	0.0005061656117485748	0.0005248765668160901	0.0005306890173054257	0.0005757526299162873	0.000581903233805984	0.09438854139653426	0.09400425829216813	-5.939972203891121e-06	-0.00011013549679804446	-6.0067652754005815e-06	-0.00011137393493014514
8.101126699683881	0.00043746256183171294	0.00044262925134644474	0.0004773722738831062	0.0004828437344269869	0.0005002374734814665	0.0005058754832860748	0.0005245607075445961	0.0005303697307379291	0.0005753734248855746	0.0005815201976880053	0.0943320645953931	0.09394801266553184	-5.886297279429457e-06	-0.0001097979084527384	-5.952486695737572e-06	-0.00011103254868491397
8.149940063318896	0.0004372467263161019	0.0004424107376697708	0.00047711256394987093	0.0004825810011313242	0.0004999514524536592	0.0005055862460512512	0.0005242458004735684	0.000530051406776435	0.0005749953291101474	0.0005811382822186103	0.09427562674811168	0.09389180583108421	-5.833029797203994e-06	-0.00010945989908700549	-5.8986201395255095e-06	-0.00011069073665653795
8.199047552025359	0.00043703160325222616	0.00044219294506519927	0.0004768536723493182	0.00048231909562565804	0.00049966631383941	0.0005052979011573222	0.0005239318466968278	0.0005297340465271903	0.0005746183436434391	0.0005807574884635579	0.09421922799990931	0.09383563793345315	-5.780166841375285e-06	-0.00010912146690689184	-5.845162658146483e-06	-0.00011034849703080163
8.248450938054788	0.0004368171937262885	0.0004419758746313725	0.0004765956001856994	0.00048205801902674226	0.0004993820587441904	0.0005050104497222642	0.0005236188473136271	0.0005294176511019331	0.0005742424695459513	0.0005803778174957431	0.09416286849827642	0.09377950911953763	-5.727705515864122e-06	-0.00010878261010180412	-5.792111322978737e-06	-0.0001100058279768501
8.298152004337403	0.0004366034988275028	0.00044175952746998274	0.00047633834856734494	0.0004817977724554609	0.000499098688278214	0.0005047238928688488	0.0005233068034286996	0.000529102221617937	0.0005738677078853292	0.0005799992703952728	0.0941065483930363	0.09372341953854779	-5.675642944296018e-06	-0.0001084433268453977	-5.739463225329887e-06	-0.00010966272764800777
8.348152544546481	0.0004363905196481147	0.00044154390468579467	0.0004760819186067048	0.0004815383570368638	0.0004988162035564819	0.0005044382317246887	0.000522995716152315	0.0005287877591980728	0.0005734940597364455	0.00057962184824955	0.09405026783637369	0.09366736934205389	-5.623976269755748e-06	-0.0001081036152935505	-5.687215476175844e-06	-0.00010931919417941915
8.398454363163072	0.00043617825728341485	0.00044132900738665787	0.0004758263114203811	0.00048127977390020394	0.0004985346056988302	0.000504153467422286	0.0005226855866003398	0.0005284742649708694	0.0005731215261814901	0.0005792455521533667	0.09399402698288671	0.09361135868403077	-5.572702654745715e-06	-0.00010776347358566751	-5.635365206121783e-06	-0.00010897522568947826
8.449059275541144	0.0004359667128317492	0.0004411148366835174	0.00047557152812915905	0.00048102202417896596	0.0004982538958299688	0.0005038696010990714	0.0005223764158942917	0.0005281617400705635	0.0005727501083100477	0.000578870383208979	0.09393782598963368	0.09355538772089741	-5.521819281057577e-06	-0.00010742289984469466	-5.583909565304128e-06	-0.00010863082028030047
8.49996910797308	0.0004357558873945329	0.0004409013936904286	0.00047531756985803663	0.0004807651090108993	0.0004979740750795282	0.0005035866338974507	0.0005220682051613946	0.0005278501856371598	0.0005723798072191843	0.0005784963425261968	0.09388166501617924	0.09349945661156846	-5.47132334961873e-06	-0.00010708189217618902	-5.532845723181523e-06	-0.00010828597603607104
8.551185697755594	0.0004355457820762658	0.00044068867952457344	0.000475064437736263	0.00048050902953805067	0.0004976951445821034	0.0005033045669648508	0.0005217609555346412	0.0005275396028164926	0.0005720106240135372	0.0005781234312224736	0.09382554422464297	0.09344356551750985	-5.4212120804168415e-06	-0.00010674044866937349	-5.4821708685027365e-06	-0.00010794069102459947
8.602710893256043	0.0004353363979845381	0.0004404766953062643	0.00047481213289736354	0.0004802537869067989	0.0004974171054772952	0.0005030234014537597	0.0005214546681528409	0.0005272299927602768	0.0005716425598053941	0.0005777516504229849	0.09376946377974196	0.09338771460276925	-5.371482712330719e-06	-0.00010639856739610987	-5.431882209121913e-06	-0.00010759496329623697
8.654546553979111	0.0004351277362300499	0.0004402654421589666	0.00047456065647917566	0.0004799993822678833	0.0004971399589097596	0.0005027431385217775	0.000521149344160688	0.0005269213566261714	0.0005712756157147888	0.0005773810012607285	0.09371342384885425	0.09333190403404289	-5.3221325030175515e-06	-0.00010605624641084332	-5.381976971867604e-06	-0.00010724879088346018
8.706694550633951	0.00043491979792661977	0.0004400549212093036	0.00047431000962388576	0.00047974581677644266	0.0004968637060292496	0.000502463779331659	0.0005208449847088159	0.0005266136955778396	0.0005709097928695842	0.0005770114848766044	0.09365742460205116	0.09327613398071634	-5.273158728878215e-06	-0.00010571348375240652	-5.3324524025358255e-06	-0.00010690217180318873
8.759156765201672	0.0004347125841911891	0.0004398451335870666	0.0004740601934780463	0.0004794930915920367	0.0004965883479906542	0.0005021853250513518	0.0005205415909538472	0.000526307010784997	0.0005705450924055576	0.0005766431024195025	0.09360146621216264	0.09322040461491632	-5.22455868478839e-06	-0.00010537027744077221	-5.283305765607302e-06	-0.00010655510405335744
8.811935091003267	0.0004345060961438481	0.0004396360804252343	0.0004738112091926279	0.00047924120787869206	0.000496313885954058	0.0005019077768540572	0.0005202391640584715	0.0005260013034234891	0.000570181515466504	0.0005762758550464074	0.09354554885482545	0.09316471611156923	-5.176329684075144e-06	-0.00010502662547917652	-5.234534344209299e-06	-0.00010620758561459553
8.865031432767935	0.0004343003349078322	0.0004394277628599773	0.00047356305792303354	0.0004789901668049266	0.0004960403210847696	0.0005016311359182601	0.0005199377051914865	0.0005256965746753354	0.0005698190632043101	0.0005759097439224718	0.09348967270853756	0.09310906864844119	-5.128469058444073e-06	-0.00010468252585456306	-5.186135440056645e-06	-0.00010585961445132297
8.918447706701835	0.00043409530160953955	0.00043922018203066787	0.00047331574082914237	0.00047873996954378033	0.0004957676545533773	0.0005013554034277835	0.0005196372155278656	0.0005253928257287961	0.0005694577367790564	0.0005755447702211209	0.09343383795470264	0.09305346240620649	-5.080974157758121e-06	-0.00010433797653579269	-5.13810637323836e-06	-0.00010551118850977981
8.972185840557227	0.0004338909973785363	0.0004390133390798916	0.000473069259075333	0.00047849061727285174	0.0004954958875357881	0.0005010805805718286	0.0005193376962488157	0.0005250900577784315	0.0005690975373591042	0.0005751809351241381	0.09337804477769926	0.09299789756849276	-5.033842349977738e-06	-0.0001039929754743929	-5.090444482127449e-06	-0.00010516230571844254
9.02624777370205	0.0004336874233475716	0.00043880723515346033	0.00047282361383052513	0.00047824211117433073	0.0004952250212132795	0.0005008066685450275	0.000519039148541841	0.0005247882720251642	0.0005687384661211941	0.0005748182398217667	0.09332229336492308	0.0929423743219356	-4.98707102101776e-06	-0.00010364752060425253	-5.043147123262939e-06	-0.00010481296398799633
9.080635457189915	0.0004334845806525826	0.0004386018714004152	0.0004725788062682001	0.00047799445243502676	0.0004949550567725392	0.0005005336685474836	0.0005187415736007994	0.0005244874696763407	0.0005683805242505337	0.000574456685512796	0.09326658390685731	0.09288689285624617	-4.940657574680624e-06	-0.00010330160984221848	-4.996211671264884e-06	-0.00010446316121198729
9.135350853830497	0.0004332824704327039	0.00043839724897304084	0.0004723348375664433	0.0004777476422464047	0.0004946859954057145	0.0005002615817848204	0.0005184449726259674	0.0005241876519457887	0.000568023712940897	0.0005740962734046651	0.09321091659711736	0.09283145336425092	-4.894599432501111e-06	-0.00010295524108754062	-4.949635518699917e-06	-0.00010411289526617018
9.190395938260405	0.00043308109383027524	0.00043819336902687045	0.00047209170890796613	0.00047750168180461333	0.000494417838310455	0.0004999904094682255	0.0005181493468240969	0.0005238888200538848	0.0005676680333947172	0.0005737370047135522	0.09315529163252036	0.09277605604196981	-4.8488940336483335e-06	-0.000102608412221733	-4.903416075951149e-06	-0.00010376216400828642
9.245772697014415	0.00043288045199085193	0.00043799023272069533	0.0004718494214801434	0.00047725657231052104	0.0004941505866899621	0.0004997201528145006	0.000517854697408482	0.0005235909752276151	0.0005673134868231866	0.0005733788806644773	0.09309970921314113	0.09272070108866258	-4.803538834801703e-06	-0.0001022611211086294	-4.857550771111482e-06	-0.00010341096527820282
9.301483128597186	0.0004326805460632065	0.00043778784121657115	0.0004716079764750463	0.0004770123149697449	0.0004938842417530319	0.0004994508130461049	0.0005175610255990182	0.0005232941187006342	0.0005669600744463504	0.0005730219024913986	0.09304416954236579	0.09266538870688941	-4.758531310042509e-06	-0.00010191336559411956	-4.812037049880397e-06	-0.00010305929689777282
9.357529243555355	0.0004324813771993459	0.0004375861956798283	0.0004713673750894702	0.000476768910992686	0.0004936188047141058	0.0004991823913912057	0.0005172683326222676	0.0005229982517133372	0.0005666077974932103	0.0005726660714373147	0.09298867282696474	0.09261011910258196	-4.7138689507628465e-06	-0.00010156514350680157	-4.766872375455526e-06	-0.00010270715667121122
9.413913064550128	0.0004322829465545034	0.00043738529727907374	0.00047112761852496443	0.0004765263615945553	0.0004933542767933104	0.0004989148890837198	0.0005169766197115166	0.0005227033755129142	0.0005662566572018174	0.0005723113887543577	0.09293321927714945	0.0925548924850992	-4.669549265538114e-06	-0.0001012164526571907	-4.722054228405159e-06	-0.00010235454238445574
9.47063662643026	0.00043208525528715987	0.0004371851471862018	0.00047088870798787057	0.0004762846679954131	0.0004930906592165116	0.0004986483073633674	0.0005166858881068478	0.0005224094913534198	0.0005659066548193793	0.0005719578557039057	0.09287780910663763	0.09249970906728723	-4.6255697799899714e-06	-0.00010086729083749746	-4.6775801065485414e-06	-0.00010200145180504216
9.527701976305488	0.00043188830455903794	0.00043698574657639785	0.00047065064468934697	0.0004760438314201943	0.0004928279532153563	0.000498382647475714	0.000516396139055198	0.000522116600495837	0.0005655577916023584	0.0005716054735566748	0.0928224425327213	0.09244456906555473	-4.581928036739499e-06	-0.0001005176558226406	-4.633447524884753e-06	-0.00010164788268292313
9.585111173620431	0.0004316920955351127	0.00043678709662814164	0.0004704134298454031	0.00047580385309874324	0.000492566160027321	0.0004981179106722209	0.0005161073738104222	0.0005218247042081416	0.0005652100688165751	0.0005712542435928288	0.09276711977632525	0.09238947269993211	-4.538621595231128e-06	-0.000100167545368679	-4.589654015431377e-06	-0.00010129383274905257
9.642866290228868	0.0004314966293836166	0.00043658919852321824	0.0004701770646769321	0.000475564734265846	0.0004923052808957611	0.000497854098210293	0.0005158195936333642	0.0005215338037653686	0.0005648634877373118	0.0005709041671020837	0.09271184106208329	0.09233442019413762	-4.495648031673655e-06	-9.981695721412998e-05	-4.546197127157717e-06	-0.00010093929971664861
9.700969410468568	0.0004313019072760397	0.00043639205344671577	0.0004699415504097375	0.00047532647616125846	0.0004920453170699537	0.0004975912113533244	0.0005155327997919158	0.0005212439004496774	0.0005645180496494166	0.0005705552453838097	0.09265660661840347	0.09227941177565205	-4.453004938924018e-06	-9.946588907941423e-05	-4.503074425862494e-06	-0.00010058428128051355
9.75942263123647	0.0004311079303871364	0.00043619566258703136	0.00046970688827456785	0.0004750890800297405	0.0004917862698051491	0.0004973292513707483	0.0005152469935610844	0.0005209549955504162	0.00056417375584741	0.0005702074797471401	0.09260141667753365	0.09222444767577861	-4.410689926335511e-06	-9.91143386658705e-05	-4.460283494036807e-06	-0.00010022877511636774
9.818228062064373	0.00043091469989492995	0.0004360000271358776	0.00046947307950714813	0.0004748525471210881	0.0004915281403626184	0.0004970682195380869	0.0005149621762230633	0.0005206670903641953	0.0005638306076355943	0.0005698608715110822	0.09254627147563951	0.09216952812972339	-4.368700619728286e-06	-9.876230365750416e-05	-4.417821930811222e-06	-9.987277888214019e-05
9.877387825195074	0.0004307222169807089	0.0004358051482882801	0.00046924012534820545	0.0004746168786901601	0.000491270930009697	0.0004968081171369942	0.0005146783490672903	0.0005203801861949458	0.0005634886063281552	0.0005695154220046186	0.09249117125287264	0.09211465337666083	-4.3270346612002755e-06	-9.840978171900272e-05	-4.375687351787505e-06	-9.951629021645592e-05
9.936904055658934	0.00043053048282903894	0.0004356110272425858	0.00046900802704350896	0.00047438207599691734	0.0004910146400198416	0.0004965489454553138	0.0005143955133905269	0.0005200942843539988	0.0005631477532492797	0.0005691711325668284	0.0924361162534458	0.09205982365981136	-4.28568970907775e-06	-9.805677049687378e-05	-4.3338773889735685e-06	-9.915930673951023e-05
9.996778901350961	0.0004303394986277537	0.0004354176652004586	0.00046877678584389046	0.00047414814030644455	0.000490759271672668	0.000496290705787118	0.0005141136704969126	0.0005198093861601415	0.0005628080497332592	0.0005688280045469863	0.09238110672570533	0.09200503922651165	-4.244663437831184e-06	-9.770326761979198e-05	-4.292389690699339e-06	-9.880182605324916e-05
10.05701452310831	0.00043014926556796313	0.0004352250633668842	0.00046854640300528124	0.0004739150728889875	0.0004905048262540065	0.0004960333994327631	0.0005138328216980425	0.0005195254929396931	0.0005624694971246029	0.000568486039304685	0.09232614292221011	0.09195030032829092	-4.203953537877496e-06	-9.734927069657284e-05	-4.251221921425068e-06	-9.844384573991227e-05
10.117613094788254	0.0004299597848440525	0.0004350332229501708	0.0004683168797887422	0.0004736828750199824	0.0004902513050559499	0.0004957770276989372	0.0005135529683130336	0.0005192426060265761	0.0005621320967781556	0.0005681452382099442	0.09227122509980637	0.0918956072209542	-4.1635577155575004e-06	-9.6994777317852e-05	-4.210371761717915e-06	-9.808536336305962e-05
10.178576803346665	0.00042977105765368105	0.0004348421451619477	0.00046808821746049245	0.0004734515479800873	0.0004899987093769008	0.0004955215918987099	0.0005132741116685934	0.0005189607267623813	0.0005617958500592043	0.0005678056026433266	0.09221635351970801	0.09184096016465135	-4.123473693035291e-06	-9.663978505596027e-05	-4.169836908131386e-06	-9.772637646777993e-05
10.239907848916916	0.00042958308519777964	0.00043465183121716366	0.00046786041729193875	0.00047322109305520977	0.0004897470405216193	0.000495267093351579	0.0005129962530990872	0.0005186798564964387	0.0005614607583435971	0.0005674671339960534	0.09216152844757411	0.091786359423962	-4.083699208129107e-06	-9.628429146359141e-05	-4.129615073067416e-06	-9.736688257948323e-05
10.301608444889292	0.00042939586868055506	0.00043446228233409034	0.0004676334805597106	0.00047299151153654286	0.0004894962998012781	0.0004950135333835266	0.0005127193939466173	0.0005183999965858945	0.0005611268230178632	0.0005671298336701251	0.09210675015359743	0.09173180526797861	-4.04423201427577e-06	-9.592829407481518e-05	-4.089703984714796e-06	-9.700687920471962e-05
10.363680817990868	0.0004292094093094812	0.0004342734997343142	0.0004674074085456839	0.0004727628047205895	0.0004892464885335043	0.0004947609133270611	0.0005124435355610833	0.0005181211483957733	0.0005607940454793216	0.0005667937030784343	0.09205201891257987	0.09167729797038297	-4.005069880403181e-06	-9.557179040484143e-05	-4.050101386914723e-06	-9.664636383063807e-05
10.426127208365882	0.0004290237082953023	0.00043408548464274045	0.00046718220253701674	0.0004725349739091994	0.0004889976080424364	0.0004945092345212766	0.0005121686793002599	0.0005178433132990611	0.0005604624271362116	0.0005664587436448938	0.09199733500401737	0.09162283780953794	-3.966210590811495e-06	-9.521477794921518e-05	-4.0108050390706e-06	-9.62853339248615e-05
10.488949869656532	0.0004288387668520256	0.00043389823828758525	0.0004669578638261759	0.0004723080204095942	0.0004887496596587695	0.0004942584983118955	0.0005118948265298673	0.0005175664926767686	0.0005601319694078045	0.000566124956804551	0.09194269871218945	0.09156842506856534	-3.927651945122377e-06	-9.485725418506563e-05	-3.971812716076044e-06	-9.592378693638881e-05
10.552151069084381	0.00042865458619692015	0.0004337117619003729	0.0004667343937109669	0.0004720819455343997	0.0004885026447198068	0.000494008706051323	0.0005116219786236442	0.0005172906879180101	0.000559802673724529	0.000565792344003715	0.09188811032624761	0.09151406003543919	-3.889391758123747e-06	-9.449921656959348e-05	-3.933122208155289e-06	-9.556172029383248e-05
10.615733087532126	0.0004284711675505112	0.00043352605671593403	0.00046651179349456586	0.0004718567506016767	0.00048825656456951116	0.0004937598590986987	0.0005113501369634212	0.0005170159004200757	0.0005594745415280952	0.0005654609067000797	0.09183357014029844	0.09145974300306997	-3.851427859703424e-06	-9.414066254079256e-05	-3.8947313208050754e-06	-9.519913140654257e-05
10.679698219625935	0.000428288512136575	0.0004333411239723992	0.00046629006448554696	0.00047163243693495007	0.00048801142055855456	0.0004935119588199462	0.0005110793029391939	0.0005167421315885053	0.0005591475742716186	0.0005651306463628496	0.09177907845349877	0.0914054742693949	-3.8137580947550202e-06	-9.378158951744986e-05	-3.856637874697071e-06	-9.483601766445415e-05
10.744048773818252	0.000428106621182133	0.0004331569649111901	0.00046606920799791257	0.000471409005863238	0.0004877672140443685	0.000493265006587824	0.0005108094779491965	0.0005164693828371648	0.0005588217734197452	0.0005648015644728669	0.09172463557014356	0.09135125413747344	-3.7763803230638805e-06	-9.342199489884018e-05	-3.8188397055633795e-06	-9.447237643767092e-05
10.808787072471103	0.0004279254959174437	0.00043297358077701704	0.0004658492253511214	0.0004711864587210828	0.0004875239463911956	0.0004930190037819785	0.0005105406633999777	0.0005161976555883215	0.0005584971404487793	0.00056447366252274	0.09167024179976449	0.09129708291557756	-3.739292419209072e-06	-9.306187606425431e-05	-3.781334664095491e-06	-9.410820507628481e-05
10.87391545193992	0.0004277451375760005	0.0004327909728178707	0.000465630117870121	0.00047096479684858005	0.0004872816189701421	0.0004927739517889956	0.0005102728607064797	0.0005159269512727199	0.0005581736768468143	0.0005641469420169753	0.09161589745722408	0.09124296091728586	-3.7024922724814176e-06	-9.270123037360967e-05	-3.744120615857549e-06	-9.374350091062578e-05
10.93943626265785	0.0004275655473945153	0.00043260914228501247	0.0004654118868853724	0.00047074402159140796	0.0004870402331592264	0.0004925298520024516	0.0005100060712921073	0.0005156572713296585	0.0005578513841138621	0.0005638214044721045	0.09156160286280883	0.09118888846158095	-3.665977786755127e-06	-9.234005516649268e-05	-3.707195441167953e-06	-9.337826125049853e-05
11.00535186922059	0.00042738672661292063	0.00043242809043297063	0.00046519453373288557	0.0004705241343008596	0.0004867997903434369	0.0004922867058229701	0.0005097402965888138	0.0005153886172070724	0.0005575302637619873	0.0005634970514168281	0.09150735834233047	0.09113486587295011	-3.629746880450934e-06	-9.197834776333846e-05	-3.670557035046016e-06	-9.301248338623724e-05
11.071664650471687	0.0004272086764743471	0.00043224781851952215	0.00046497805975423775	0.00047030513633386484	0.00048656029191477385	0.0004920445146582662	0.0005094755380371683	0.0005151209903616023	0.0005572103173154358	0.000563173884392135	0.09145316422722957	0.0910808934814828	-3.5937974864094606e-06	-9.161610546483401e-05	-3.6342033071018118e-06	-9.264616458851127e-05
11.138376999588447	0.00042703139822512326	0.0004320683278056906	0.000464762466296612	0.00047008702905302594	0.00048632173927231075	0.0004918032799232055	0.0005092117970864419	0.0005148543922586799	0.0005568915463107738	0.0005628519049514502	0.09139902085467107	0.09102697162297153	-3.5581275517368276e-06	-9.125332555001697e-05	-3.598132181370506e-06	-9.227930210592428e-05
11.205491324168262	0.00042685489311476265	0.0004318896195557339	0.0004645477547128236	0.00046986981382664733	0.00048608413382224546	0.0004915630030398591	0.0005089490751946845	0.0005145888243726108	0.0005565739522970298	0.0005625311146607745	0.09134492856764982	0.09097310063901896	-3.522735037813328e-06	-9.089000527902347e-05	-3.5623415963145257e-06	-9.191189316787307e-05
11.273010046315514	0.0004266791623959469	0.0004317116950371276	0.0004643339263613435	0.0004696534920287579	0.00048584747697794827	0.0004913236854375502	0.0005086873738288054	0.000514324288186645	0.0005562575368358226	0.0005622115150988135	0.09129088771510702	0.09091928087713783	-3.487617920168093e-06	-9.052614189207497e-05	-3.526829504710803e-06	-9.154393498378433e-05
11.340935602728974	0.0004265042073245169	0.0004315345555205551	0.0004641209826063308	0.0004694380650391435	0.0004856117701600175	0.0004910853285529109	0.0005084266944646472	0.0005140607851930657	0.0005559423015015074	0.0005618931078571281	0.09123689865201763	0.09086551269086522	-3.4527741883511563e-06	-9.016173260846527e-05	-3.491593873510262e-06	-9.117542474176843e-05
11.409270444789758	0.0004263300291594591	0.0004313582022798949	0.00046390892481765867	0.00046922353424337524	0.0004853770147963331	0.0004908479338299366	0.0005081670385870746	0.0005137983168932666	0.0005556282478813183	0.0005615758945402735	0.09118296173951894	0.09081179643986263	-3.4182018458354425e-06	-8.979677462636615e-05	-3.4566326837493465e-06	-9.080635960877215e-05
11.478017038649782	0.00042615662916289086	0.0004311826365922078	0.00046369775437094706	0.00046900990103284013	0.00048514321232211323	0.0004906115027200424	0.0005079084076900573	0.0005135368847978422	0.0005553153775755147	0.0005612598767659495	0.09112907734501373	0.0907581324900376	-3.3838989100002867e-06	-8.943126512461763e-05	-3.4219439305218334e-06	-9.043673673207742e-05
11.547177865320764	0.00042598400860004165	0.0004310078597377143	0.0004634874726475808	0.00046879716680476154	0.00048491036417995856	0.000490376036682109	0.0005076508032767395	0.0005132764904266581	0.0005550036921975162	0.0005609450561651373	0.09107524584227888	0.09070452121364705	-3.3498634119757432e-06	-8.906520126102102e-05	-3.3875256228270423e-06	-9.006655323763602e-05
11.616755420763786	0.00042581216873924336	0.00043083387299978665	0.0004632780810347475	0.0004685853329622368	0.00048467847181991793	0.0004901415371825483	0.0005073942268595417	0.000513017135308949	0.0005546931933740639	0.0005606314343822598	0.09102146761159528	0.09065096298941912	-3.316093396544574e-06	-8.869858017196419e-05	-3.353375783470957e-06	-8.969580622980589e-05
11.686752215979308	0.0004256411108519063	0.0004306606776649282	0.0004630695809254584	0.0004683744009142576	0.0004844475366995342	0.0004899080056953503	0.0005071386799602276	0.0005127588209833934	0.0005543838827453605	0.0005603190130753242	0.0909677430398453	0.09059745820266578	-3.282586922122299e-06	-8.833139897418407e-05	-3.3194924490471435e-06	-8.932449279319687e-05
11.75717077709787	0.00042547083621250484	0.0004304882750227521	0.00046286197371857567	0.00046816437207573933	0.000484217560283901	0.0004896754437021396	0.0005068841641100006	0.0005125015489982015	0.000554075761965221	0.0005600077939160752	0.09091407252065449	0.09054400724540232	-3.2493420605824233e-06	-8.796365476251844e-05	-3.285873669760242e-06	-8.895260999015886e-05
11.82801364547121	0.0004253013460985574	0.000430316666365969	0.0004626552608188435	0.0004679552478675515	0.0004839885440457203	0.0004894438526922345	0.0005066306808495832	0.0005122453209112069	0.0005537688327012338	0.0005596977785901531	0.09086045645449314	0.09049061051647392	-3.2163568972295477e-06	-8.75953446112937e-05	-3.2525175093908384e-06	-8.858015486226667e-05
11.899283377763982	0.00042513264179060503	0.0004301458529903593	0.0004624494436369091	0.00046774702971653904	0.00048376048946535184	0.0004892132341626969	0.0005063782317293034	0.0005119901382899443	0.0005534630966349042	0.0005593889687972441	0.09080689524881223	0.09043726842167032	-3.1836295306740363e-06	-8.722646557329794e-05	-3.2194220451762026e-06	-8.820712442936252e-05
11.970982546046038	0.00042496472457219365	0.00042997583619476	0.00046224452358935574	0.0004675397190555565	0.0004835333980308761	0.0004889835896183954	0.0005061268183091889	0.0005117360027117473	0.0005531585554618244	0.0005590813662512471	0.09075338931816886	0.09038398137385704	-3.1511580727552543e-06	-8.685701468001683e-05	-3.186585367737863e-06	-8.78335156898058e-05
12.043113737885237	0.0004247975957298485	0.00042980661728103523	0.0004620405020987231	0.00046733331732348797	0.0004833072712381424	0.0004887549205720541	0.0005058764421590443	0.0005114829157638298	0.0005528552108918204	0.0005587749726804244	0.0906999390843465	0.09033074979310245	-3.1189406484912613e-06	-8.648698894252183e-05	-3.1540055810165557e-06	-8.745932562126413e-05
12.115679556440844	0.0004246312565530501	0.0004296381975540575	0.0004618373805935345	0.0004671278259652758	0.00048308211059082737	0.0004885272285443125	0.0005056271048585468	0.0005112308790433775	0.0005525530646491174	0.0005584697898275675	0.09064654497649652	0.09027757410680592	-3.0869753959226857e-06	-8.611638534941624e-05	-3.1216808021252047e-06	-8.708455117865943e-05
12.188682620557461	0.00042446570833421524	0.00042947057832168166	0.00046163516050832626	0.0004669232464319489	0.0004828579176004939	0.0004883005150637837	0.0005053788079973337	0.0005109798941576408	0.0005522521184725073	0.0005581658194501654	0.09059320743125919	0.09022445474983172	-3.0552604660667552e-06	-8.574520086782056e-05	-3.0896091612990506e-06	-8.670918929526428e-05
12.26212556485955	0.0004243009523686659	0.00042930376089472057	0.00046143384328366997	0.00046671958018064646	0.0004826346937866441	0.00048807478166710926	0.0005051315531750934	0.0005107299627240238	0.0005519523741155067	0.0005578630633205657	0.09053992689290731	0.09017139216464282	-3.0237940228327286e-06	-8.537343244345574e-05	-3.0577888018071785e-06	-8.633323688254924e-05
12.336011039846525	0.0004241369899546072	0.0004291377465869184	0.00046123343036619946	0.00046651682867464533	0.0004824124406767779	0.0004878500298990182	0.0005048853420016585	0.0005104810863701778	0.00055165383334653	0.000557561523226148	0.09048670381348299	0.09011838680143738	-2.992574242938195e-06	-8.500107700036563e-05	-3.026217879876624e-06	-8.595669083036328e-05
12.41034171198835	0.0004239738223930952	0.00042897253671492024	0.0004610339232086332	0.00046631499338338185	0.0004821911598064477	0.00048762626131238076	0.0005046401760970924	0.0005102332667340914	0.000551356497949053	0.0005572612009694874	0.09043353865293348	0.09006543911828994	-2.9615993158019563e-06	-8.462813144034798e-05	-2.9948945645765813e-06	-8.557954800590684e-05
12.485120263821853	0.0004238114509880135	0.0004288081325982496	0.0004608353232698038	0.0004661140757824832	0.00048197085271931993	0.0004874034774682731	0.0005043960570917898	0.0005099865054641895	0.0005510603697217923	0.0005569620983685381	0.09038043187925715	0.09001254958129044	-2.930867443476804e-06	-8.425459264324586e-05	-2.963817037747278e-06	-8.520180525406484e-05
12.560349394047481	0.00042364987704603785	0.0004286445355592709	0.00046063763201467786	0.00046591407735378624	0.0004817515209672278	0.0004871816799360285	0.000504152986626564	0.0005097408042194231	0.0005507654504788708	0.0005566642172567977	0.09032738396864626	0.08995971866469142	-2.900376840577531e-06	-8.388045746719752e-05	-2.9329834939383938e-06	-8.482345939790636e-05
12.63603181762671	0.00042348910187660897	0.000428481746923163	0.0004604408509143828	0.0004657149995853658	0.000481533166110232	0.00048696087029330036	0.000503910966352746	0.0005094961646693683	0.0005504717420499999	0.0005563675594834932	0.0902743954056366	0.0899069468510535	-2.870125734167738e-06	-8.350572274749835e-05	-2.902392140284593e-06	-8.44445072374217e-05
12.712170265880024	0.0004233291267918983	0.0004283197680178867	0.00046024498144623093	0.0004655168439715582	0.0004813157897166789	0.0004867410501261194	0.0005036699979322791	0.0005092525884943224	0.000550179246280657	0.0005560721269137579	0.09022146668325558	0.08985423463139551	-2.840112363685244e-06	-8.313038529711436e-05	-2.872041196436137e-06	-8.406494555002197e-05
12.78876748658549	0.00042316995310677546	0.00042815860017414887	0.00046005002509374364	0.0004653196120129866	0.00048109939336325925	0.00048652222102895477	0.0005034300830378172	0.0005090100773854024	0.0005498879650322659	0.0005557779214288151	0.09016859830317639	0.08980158250534592	-2.8103349808900405e-06	-8.275444190700143e-05	-2.8419288945003354e-06	-8.368477109073347e-05
12.865826244077915	0.00042301158213877175	0.0004279982447253677	0.0004598559833466715	0.0004651233052165814	0.0004808839786350642	0.0004863043846047692	0.0005031912233528187	0.0005087686330446406	0.000549597900182379	0.0005554849449261583	0.09011579077587378	0.08974899098129824	-2.7807918497493693e-06	-8.237788934525869e-05	-2.8120534789344287e-06	-8.330398059165633e-05
12.943349319348618	0.0004228540152080449	0.00042783870300763983	0.0004596628577010222	0.000464927925095608	0.0004806695471256484	0.0004860875424650836	0.00050295342057165	0.0005085282571850887	0.0005493090536248662	0.0005551931993197471	0.09006304462078084	0.08969646057656909	-2.7514812463639952e-06	-8.200072435726735e-05	-2.7824132064631878e-06	-8.292257076188136e-05
13.0213395101458	0.00042269725363734136	0.0004276799763596953	0.0004594706496590787	0.0004647334731696857	0.0004804561004370855	0.0004858716962300328	0.0005027166763996809	0.0005082889515309137	0.0005490214272700992	0.000554902686540189	0.0900103603664517	0.08964399181755779	-2.7224014588849398e-06	-8.162294366524658e-05	-2.753006345992178e-06	-8.254053828692098e-05
13.099799631075467	0.00042254129875195944	0.0004275220661228683	0.0004592793607294279	0.0004645399509648172	0.00048024364018003365	0.0004856568475284324	0.0005024809925533916	0.0005080507178175072	0.00054873502304515	0.0005546134085349372	0.08995773855072461	0.08959158523991094	-2.6935507874432246e-06	-8.124454396872538e-05	-2.723831178546611e-06	-8.215787982947254e-05
13.178732513703073	0.0004223861518797043	0.0004273649736410488	0.0004590889924269756	0.00046434736001340325	0.0004800321679737883	0.0004854429979978315	0.0005022463707604673	0.0005078135577915788	0.000548449842893974	0.0005543253672684853	0.0899051797208896	0.08953924138868671	-2.6649275440813504e-06	-8.08655219445703e-05	-2.6948859972002193e-06	-8.177459202945991e-05
13.258141006655675	0.0004222318143508476	0.00042720870026064346	0.00045889954627297295	0.00046415570185426937	0.0004798216854463475	0.00048523014928457837	0.0005020128127599054	0.0005075774732112662	0.000548165888777616	0.0005540385647225599	0.08985268443385784	0.08948696081852657	-2.6365300526336004e-06	-8.048587424569487e-05	-2.6661691069455873e-06	-8.139067150240986e-05
13.338027975724735	0.00042207828749808994	0.0004270532473305328	0.00045871102379503733	0.0004639649780326882	0.00047961219423447174	0.0004850183030438821	0.0005017803203021189	0.0005073424658462389	0.0005478831626744033	0.0005537530028963292	0.08980025325633385	0.08943474409382471	-2.608356648675734e-06	-8.01055975018089e-05	-2.637678824647313e-06	-8.100611484031239e-05
13.418396303969553	0.00042192557265650807	0.0004268986162020259	0.00045852342652717395	0.0004637751901004002	0.0004794036959837453	0.000484807460939874	0.0005015488951490422	0.0005071085374778049	0.0005476016665801523	0.0005534686838066012	0.08974788676499296	0.08938259178890595	-2.5804056794490916e-06	-7.972468831936308e-05	-2.609413478971319e-06	-8.062091861178733e-05
13.49924889182131	0.00042177367116351367	0.0004267448082288142	0.00045833675600979453	0.00046358633961563357	0.00047919619234863624	0.00048459762464566817	0.0005013185390742356	0.0005068756898990158	0.0005473214025083664	0.0005531856094880322	0.08969558554666049	0.0893305044882027	-2.5526755037799317e-06	-7.934314328127134e-05	-2.5813714102998486e-06	-8.023507936177898e-05
13.580588657187745	0.00042162258435880345	0.0004265918247669215	0.0004581510137897395	0.000463398428143126	0.0004789896849925589	0.0004843887958434242	0.0005010892538629928	0.0005066439249147757	0.0005470423724904499	0.0005529037819933314	0.08964335019849203	0.08927848278643623	-2.5251644919896572e-06	-7.896095894652233e-05	-2.553550970633457e-06	-7.984859361075125e-05
13.662418535558457	0.0004214723135843116	0.0004264396671746591	0.0004579662014202978	0.0004632114572541463	0.00047878417558793655	0.00048418097622441225	0.0005008610413124509	0.0005064132443419529	0.0005467645785759146	0.0005526232033934804	0.08959118132816139	0.08922652728880245	-2.4978710258184884e-06	-7.857813184995732e-05	-2.5259505235220546e-06	-7.946145785489578e-05
13.744741480110864	0.00042132286018415753	0.0004262883368125705	0.00045778232046122787	0.00046302542852651396	0.0004785796658162648	0.0004839741674890748	0.0005006339032317002	0.0005061836500094895	0.0005464880228325968	0.0005523438757779428	0.0895390795540481	0.08917463861116053	-2.4707934983708192e-06	-7.819465850279761e-05	-2.498568444011997e-06	-7.907366856663156e-05
13.827560461816718	0.0004211742255045935	0.00042613783504337883	0.0004575993724787736	0.0004628403435446168	0.00047837615736817093	0.0004837683713470889	0.0005004078414418918	0.0005059551437585107	0.0005462127073468677	0.0005520658012548841	0.08948704550542978	0.08912281738022178	-2.4439303140237102e-06	-7.781053539221428e-05	-2.471403118543304e-06	-7.868522219386942e-05
13.910878469549415	0.00042102641089395055	0.00042598816323193673	0.0004574173590456864	0.00046265620389943264	0.0004781736519434809	0.00048356358951743184	0.0005001828577763539	0.0005057277274424419	0.0005459386342238589	0.0005517889819513915	0.08943507982267974	0.08907106423374864	-2.4172798883457906e-06	-7.742575898074533e-05	-2.4444529448768015e-06	-7.829611515977608e-05
13.9946985101918	0.00042087941770258203	0.0004258393227451627	0.0004572362817412419	0.000462473011188547	0.0004779721512512802	0.00048335982372844433	0.0004999589540807018	0.0005055014029271195	0.0005456658055876808	0.0005515134200136992	0.08938318315746326	0.08901937982074862	-2.3908406480343744e-06	-7.704032570669817e-05	-2.417716332022129e-06	-7.790634386284356e-05
14.079023608744702	0.00042073324728280725	0.00042569131495199196	0.00045705614215125925	0.0004622907670161724	0.00047777165700997945	0.00048315707571789626	0.0004997361322129542	0.0005052761720909098	0.0005453942235816522	0.0005512391176074179	0.08933135617294158	0.08896776480168027	-2.364611030827423e-06	-7.665423198367771e-05	-2.391191700161846e-06	-7.751590467683367e-05
14.163856808436103	0.0004205879009888505	0.0004255441412233089	0.0004568769418681175	0.00046210947299316464	0.00047757217094737805	0.0004829553472330501	0.0004995143940436487	0.0005050520368248222	0.0005451238903685245	0.0005509660769177596	0.0892795995439802	0.08891621984865541	-2.338589485448902e-06	-7.626747420075297e-05	-2.3648774805829116e-06	-7.712479395056981e-05
14.24920117083096	0.0004204433801767803	0.0004253978029318896	0.0004566986824907733	0.00046192913073704194	0.0004773736948007284	0.00048275464003072764	0.0004992937414559579	0.0005048289990326306	0.000544854808130717	0.0005506943001497788	0.08922791395735606	0.08886474564565157	-2.312774471506431e-06	-7.5880048721777e-05	-2.338772115576069e-06	-7.673300800725702e-05
14.335059775941703	0.0004202996862044476	0.0004252523014523406	0.00045652136562477957	0.00046174974187200297	0.0004771762303168032	0.0004825549558773765	0.0004990741763458109	0.000504607060630993	0.0005445869790705548	0.0005504237895286072	0.08917630011197318	0.08881334288872293	-2.287164459456592e-06	-7.549195188620572e-05	-2.3128740584076567e-06	-7.634054314564764e-05
14.421435722339384	0.000420156820431417	0.00042510763816102607	0.00045634499288229555	0.0004615713080289383	0.00047697977925195554	0.0004823562965491315	0.0004988557006220064	0.0005043862235495666	0.0005443204054105006	0.0005501545472996893	0.08912475871908047	0.08876201228621719	-2.2617579305051795e-06	-7.51031800082097e-05	-2.2871817732116224e-06	-7.594739563880626e-05
14.50833212726552	0.00042001478421890484	0.0004249638144360079	0.00045616956588211013	0.0004613938308454525	0.0004767843433721907	0.0004821586638318877	0.0004986383162063413	0.0005041664897311373	0.0005440550893934037	0.0005498865757290368	0.08907329050249228	0.08871075455899752	-2.236553376519599e-06	-7.471372937591092e-05	-2.2616937349045213e-06	-7.55535617335823e-05
14.595752126744532	0.00041987357892970655	0.00042482083165697263	0.00045599508624965277	0.00046121731196587727	0.00047658992445323014	0.0004819620595213635	0.0004984220250337294	0.00050394786113174	0.0005437910332827455	0.0005496198771034686	0.08902189619881526	0.08865957044066577	-2.2115492999937383e-06	-7.432359625261786e-05	-2.2364084291490866e-06	-7.515903765160925e-05
14.683698875697011	0.0004197332059281272	0.0004246786912051634	0.00045582155561700995	0.00046104175304128653	0.0004763965242805774	0.00048176648542316933	0.0004982068290523261	0.0005037303397207839	0.0005435282393628867	0.0005493544537308677	0.08897057655767658	0.0886084606777929	-2.1867442139738083e-06	-7.393277687645083e-05	-2.211324352276167e-06	-7.476381958908263e-05
14.772175548053516	0.0004195936665799065	0.0004245373944633001	0.0004556489756229349	0.00046086715572950834	0.00047620414464958315	0.0004815719433528721	0.0004979927302236502	0.0005035139274811763	0.0005432667099393187	0.0005490903079404288	0.08891933234196041	0.08855742603015086	-2.162136641954693e-06	-7.354126745916234e-05	-2.1864400111862824e-06	-7.436790371560809e-05
14.861185336869132	0.000419454962252148	0.00042439694281551257	0.0004554773479128689	0.0004606935216951441	0.00047601278736551805	0.00048137843513606886	0.0004977797305227172	0.0005032986264094553	0.0005430064473389282	0.000548827442082928	0.08886816432804237	0.08850646727094927	-2.1377251178231367e-06	-7.314906418634526e-05	-2.161753923287605e-06	-7.397128617435411e-05
14.95073145443871	0.00041931709431323734	0.00042425733764725525	0.0004553066741389482	0.00046052085260957833	0.00047582245424363607	0.00048118596260845147	0.0004975678319381624	0.0005030844385159162	0.0005427474539102519	0.0005485658585309782	0.08881707330603437	0.08845558518707766	-2.1135081858204494e-06	-7.275616321847367e-05	-2.137264616456063e-06	-7.357396308295405e-05
15.040817132412794	0.000419180064132764	0.00042411858034523294	0.00045513695596001777	0.0004603491501509911	0.00047563314710924264	0.0004809945276158752	0.0004973570364723712	0.0005028713658247414	0.0005424897320237403	0.0005483055596792961	0.08876606008003128	0.08840478057935147	-2.089484400424977e-06	-7.23625606892514e-05	-2.1129706289243176e-06	-7.31759305320906e-05
15.131445621914246	0.00041904387308144234	0.0004239806722973147	0.0004549681950416451	0.00046017841600437304	0.0004754448677977659	0.0004808041320144305	0.0004971473461416119	0.0005026594103741352	0.0005422332840720322	0.000548046547944977	0.08871512546836031	0.08835405426275988	-2.065652326301362e-06	-7.196825270576468e-05	-2.0888705092240827e-06	-7.277718458557902e-05
15.222620193655578	0.00041890852253102296	0.00042384361489245263	0.0004548003930561299	0.0004600086518615348	0.00047525761815482445	0.0004806147776705117	0.0004969387629761679	0.0005024485742164565	0.0005419781124702237	0.000547788825767766	0.08866427030383879	0.08830340706672282	-2.0420105382363586e-06	-7.157323534881521e-05	-2.064962816123242e-06	-7.237772128058928e-05
15.31434413805701	0.0004187740138542128	0.0004237074095205931	0.00045463355168251604	0.0004598398594211192	0.00047507140003629676	0.0004804264664608872	0.0004967312890204718	0.0005022388594183552	0.0005417242196561459	0.0005475323956103415	0.08861349543403231	0.0882528398353503	-2.0185576210768157e-06	-7.117750467261486e-05	-2.0412461185607966e-06	-7.197753662739614e-05
15.406620765365147	0.0004186403484245775	0.00042357205757258937	0.00045446767260659955	0.00045967204038861064	0.00047488621530839036	0.0004802392002727695	0.0004965249263332405	0.0005020302680609071	0.000541471608090645	0.0005472772599585921	0.08856280172152195	0.08820235342770347	-1.995292169651615e-06	-7.07810567046746e-05	-2.017718995574007e-06	-7.157662660933761e-05
15.499453405772549	0.0004185075276164612	0.00042343756044010717	0.00045430275752093944	0.0004595051964763448	0.0004747020658477124	0.00048005298100388616	0.0004963196769876134	0.0005018228022397544	0.0005412202802578676	0.0005470234213219069	0.08851219004417235	0.08815194871806663	-1.9722127886931742e-06	-7.03838874449858e-05	-1.994380036211222e-06	-7.117498718192672e-05
15.592845409537835	0.00041837555280488343	0.00042330391951553255	0.0004541388081248669	0.00045933932940351945	0.000474518953541342	0.0004798678105625534	0.0004961155430712921	0.0005016164640652467	0.0005409702386655522	0.0005467708822334709	0.0884616612954071	0.08810162659621905	-1.9493180927875747e-06	-6.998599286653362e-05	-1.9712278394872114e-06	-7.077261427329562e-05
15.686800147106629	0.0004182444253654484	0.0004231711361918777	0.00045397582612449256	0.00045917444089620054	0.0004743368802868994	0.00047968369086774583	0.0004959125266866805	0.0005014112556625815	0.0005407214858453211	0.0005465196452505552	0.08841121638448785	0.08805138796771417	-1.926606706306039e-06	-6.958736891501949e-05	-1.94826101431074e-06	-7.036950378412621e-05
15.781321009233178	0.0004181141466742451	0.00042303921186267785	0.00045381381323271415	0.00045901053268733216	0.0004741558479926189	0.00047950062384916997	0.0004957106299510279	0.000501207179171949	0.0005404740243529825	0.000546269712954822	0.08836085623679986	0.08800123375416105	-1.9040772633342404e-06	-6.91880115086807e-05	-1.925478179416046e-06	-6.99656515872199e-05
15.87641140710273	0.0004179847181077463	0.00042290814792189066	0.0004536527711692223	0.00045884760651674077	0.0004739758585774194	0.0004793186114473359	0.0004955098549965717	0.0005010042367486766	0.0005402278567688269	0.0005460210879526293	0.08831058179414093	0.08795116489351622	-1.8817284076046506e-06	-6.878791653783245e-05	-1.9028779632891159e-06	-6.956105352722008e-05
15.972074772454643	0.00041785614104270294	0.0004227779457637929	0.0004534927016605084	0.00045868566413114425	0.00047379691397097926	0.0004791376556136328	0.0004953102039706862	0.0005008024305633785	0.0005399829856979417	0.0005457737728753375	0.08826039401501702	0.08790118234037612	-1.8595587924345215e-06	-6.838707986504822e-05	-1.8804590041143418e-06	-6.915570542073701e-05
16.06831455770623	0.00041772841685603967	0.00042264860678287115	0.0004533336064398675	0.0004585247072841551	0.00047361901611380657	0.0004789577583103996	0.0004951116790360276	0.0005006017628021013	0.000539739413770521	0.0005455277703796305	0.08821029387494272	0.08785128706627432	-1.8375670806573645e-06	-6.798549732467407e-05	-1.858219949695157e-06	-6.874960305580657e-05
16.165134236077357	0.000417601546924746	0.0004225201323737138	0.00045317548724740523	0.00045836473773628727	0.000473442166957316	0.00047877892151100337	0.0004949142823706867	0.0005004022356664795	0.0005394971436421814	0.0005452830831478298	0.08816028236674675	0.08780148005999083	-1.815751944570041e-06	-6.758316472313397e-05	-1.8361594574024288e-06	-6.83427421921956e-05
16.262537301715792	0.00041747553262575903	0.0004223925239308969	0.0004530183458300379	0.0004582057572549573	0.00047326636846389754	0.00047860114719990856	0.0004947180161683361	0.0005002038513738836	0.0005392561779942849	0.0005450397138882216	0.08811036050088394	0.08775176232785738	-1.7941120658425576e-06	-6.71800778378473e-05	-1.8142761940920585e-06	-6.793511856047207e-05
16.36052726982327	0.000417350375335855	0.00042226578284887043	0.00045286218394150146	0.0004580477676144923	0.00047309162260699913	0.00047842443737275983	0.0004945228826383909	0.0005000066121575807	0.0005390165195342725	0.0005447976653353892	0.08806052930575212	0.08770213489407638	-1.7726461354816356e-06	-6.67762324180754e-05	-1.7925688360581442e-06	-6.752672786269898e-05
16.459107676782416	0.0004172260764315264	0.00042213991052183467	0.0004527070033423448	0.000457890770596125	0.0004729179313711913	0.00047824879403644865	0.0004943288840061541	0.0004998105202668839	0.0005387781709959845	0.0005445569402505397	0.08801078982801457	0.08765259880104172	-1.7513528537678284e-06	-6.637162418458853e-05	-1.7710360689709645e-06	-6.7117565772018e-05
16.55828208028434	0.0004171026372888611	0.0004220149083436221	0.00045255280579993855	0.0004577347679880017	0.00047274529675225076	0.0004780742192091967	0.0004941360225129826	0.0004996155779673171	0.0005385411351400079	0.0005443175414218557	0.08796114313292977	0.08760315510966542	-1.7302309301527388e-06	-6.596624882822255e-05	-1.7496765877785328e-06	-6.670762793146989e-05
16.658054059457015	0.0004169800592834218	0.0004218907777075723	0.00045239959308847257	0.0004575797615851803	0.0004725737207572331	0.0004779007149206302	0.0004939443004164432	0.0004994217875407739	0.0005383054147540166	0.0005440794716648304	0.0879115903046853	0.08755380489971176	-1.7092790832516462e-06	-6.556010201157203e-05	-1.7284890966927195e-06	-6.629690995547943e-05
16.758427214994473	0.0004168583437901121	0.0004217675200064024	0.0004522473669889531	0.00045742575318962825	0.00047240320540454763	0.00047772828321185465	0.0004937537199904717	0.0004992291512856781	0.0005380710126531185	0.0005438427338226234	0.08786213244673953	0.08750454927013734	-1.6884960407298824e-06	-6.515317936696408e-05	-1.707472309082133e-06	-6.588540742794025e-05
16.859405169286727	0.00041673749218305416	0.0004216451366320774	0.0004520961292892077	0.0004572727446102271	0.0004722337527240404	0.0004775569261355393	0.0004935642835255435	0.0004990376715171548	0.000537837931680213	0.0005436073307664211	0.08781277068216801	0.08745538933943574	-1.6678805392902549e-06	-6.474547649813756e-05	-1.6866249474460984e-06	-6.5473115903672e-05
16.960991566550526	0.0004166175058354444	0.0004215236289756695	0.0004519458817838724	0.00045712073766276034	0.00047206536475706025	0.00047738664575598465	0.000493375993328827	0.0004988473505671865	0.0005376061747063415	0.0005433732653957856	0.08776350615401703	0.0874063262459893	-1.6474313245780706e-06	-6.433698897878593e-05	-1.6659457433326925e-06	-6.506003090728241e-05
17.063190072960847	0.00041649838611942616	0.0004214029984272296	0.0004517966262743999	0.00045696973416992136	0.0004718980435565496	0.00047721744414921247	0.0004931888517243645	0.000498658190784794	0.0005373757446310648	0.0005431405406390402	0.0877143400256637	0.08735736114842829	-1.627147151110446e-06	-6.392771235191885e-05	-1.6454334372645839e-06	-6.464614793240397e-05
17.166004376783235	0.00041638013440594194	0.00042128324637563777	0.0004516483645690469	0.0004568197359613015	0.00047173179118711395	0.0004770493234030373	0.0004930028610532334	0.0004984701945362007	0.000537146644382826	0.00054290915945363	0.08766527348118257	0.08730849522599704	-1.6070267822593937e-06	-6.351764213127775e-05	-1.625086778713012e-06	-6.423146244295685e-05
17.26943818850684	0.00041626275206459293	0.0004211643742084607	0.00045150109848287267	0.00045667074487338834	0.00047156660972510464	0.0004768822856171501	0.0004928180236737214	0.0004982833642050079	0.0005369188769193291	0.0005426791248265065	0.08761630772571888	0.08725972967892325	-1.5870689901520754e-06	-6.310677379996188e-05	-1.6049045260045462e-06	-6.381596987194149e-05
17.37349524097843	0.00041614624046348744	0.0004210463833118033	0.0004513548298377307	0.0004565227627495583	0.0004714025012586966	0.0004767163329031961	0.0004926343419614995	0.0004980977021923701	0.000536692445227924	0.0005424504397745134	0.08756744398586765	0.0872110657287972	-1.5672725556204956e-06	-6.269510281017854e-05	-1.5848854462690437e-06	-6.33996656211333e-05
17.478179289537028	0.0004160306009690963	0.00042092927507015725	0.0004512095604622642	0.000456375791440072	0.00047123946788797124	0.00047655146738485946	0.0004924518183098013	0.0004979132109171759	0.0005364673523259949	0.0005422231073447799	0.08751868351006138	0.08716250461895773	-1.547636268160301e-06	-6.228262458392309e-05	-1.5650283153954142e-06	-6.298254506169332e-05
17.583494112149474	0.00041591583494608714	0.0004208130508662403	0.0004510652921918923	0.0004562298328020602	0.00047107751172499146	0.0004763876911979388	0.0004922704551295972	0.0004977298928162227	0.0005362436012613515	0.0005419971306151154	0.08747002756896584	0.08711404761488518	-1.5281589258548875e-06	-6.186933451222953e-05	-1.5453319179613637e-06	-6.25646035336408e-05
17.689443509546752	0.00041580194375717466	0.00042069771208084073	0.0004509220268688056	0.00045608488869952027	0.0004709166348938882	0.0004762250064904338	0.0004920902548497794	0.000497547750344405	0.0005360211951126374	0.000541772512694417	0.08742147745587771	0.08706569600459986	-1.5088393352977701e-06	-6.145522795404645e-05	-1.5257950471483928e-06	-6.21458363445071e-05
17.79603130536116	0.000415688928762953	0.0004205832600926528	0.0004507797663419546	0.0004559409610033044	0.00047075683953094136	0.00047606341542262836	0.0004919112199173469	0.0004973667859748992	0.0005358001369897373	0.0005415492567230829	0.0873730344871364	0.08701745109906991	-1.4896763115826092e-06	-6.104030023804108e-05	-1.5064165047292202e-06	-6.17262387710843e-05
17.90326134626431	0.00041557679132172843	0.0004204696962781065	0.000450638512467033	0.0004557980515911036	0.00047059812778465663	0.0004759029201671679	0.0004917333527975844	0.0004971870021993461	0.0005355804300341871	0.0005413273658734235	0.08732470000253842	0.08696931423262551	-1.4706686782091014e-06	-6.06245466609201e-05	-1.4871951009849498e-06	-6.130580605802349e-05
18.011137502105942	0.00041546553278935285	0.00042035702201119566	0.0004504982671064715	0.0004556561623474408	0.00047044050181585566	0.0004757435229091495	0.0004915566559742604	0.0004970084015280481	0.0005353620774196016	0.0005411068433500963	0.08727647536576327	0.08692128676338093	-1.4518152670205293e-06	-6.02079624870272e-05	-1.4681296546304769e-06	-6.088453341727973e-05
18.119663666053608	0.00041535515451904124	0.0004202452386633059	0.0004503590321294187	0.0004555152951636528	0.00047028396379775476	0.0004755852258462024	0.0004913811319498118	0.0004968309864901574	0.0005351450823521	0.0005408876923905297	0.08722836196480349	0.08687337007366494	-1.4331149181703688e-06	-5.979054294903696e-05	-1.4492189927823966e-06	-6.0462416028625454e-05
18.228843754733095	0.00041524565786120145	0.00042013434760302895	0.0004502208094117287	0.00045537545193787774	0.0004701285159160514	0.00047542803118857577	0.0004912067832455419	0.0004966547596338755	0.0005349294480707452	0.0005406699162653676	0.08718036121240484	0.08682556557045859	-1.4145664800598381e-06	-5.9372283247594027e-05	-1.4304619508978544e-06	-6.003944903955338e-05
18.338681708369887	0.00041513704416324044	0.0004200243501959789	0.00045008360083594046	0.00045523663457503415	0.00046997416036900476	0.00047527194115921906	0.0004910336124018118	0.0004964797235266454	0.0005347151778479823	0.0005404535182789101	0.08713247454651336	0.08677787468584121	-1.3961688092689432e-06	-5.8953178550660845e-05	-1.4118573727099279e-06	-5.961562756455485e-05
18.44918149093129	0.00041502931476938636	0.0004199152478046069	0.0004499474082912639	0.00045509884498680814	0.00046982089936752595	0.0004751169579938738	0.000490861621978245	0.0004963058807553586	0.0005345022749900908	0.0005402385017695741	0.08708470343073281	0.08673029887744346	-1.3779207705113747e-06	-5.853322399344829e-05	-1.3934041101742838e-06	-5.919094668507818e-05
18.56034709026951	0.00041492247102048474	0.0004198070417880002	0.00044981223367355567	0.00045496208509162846	0.0004696687351352583	0.0004749630839411545	0.0004906908145539248	0.0004961332339265531	0.0005342907428376437	0.000540024870110346	0.0870370493547896	0.08668283962891216	-1.3598212365724914e-06	-5.811241467822137e-05	-1.3751010234058607e-06	-5.876540144911235e-05
18.672182518265565	0.0004148165142538127	0.0004196997335016903	0.000449678078885304	0.00045482635681465196	0.0004695176699086693	0.0004748103212626422	0.0004905211927276028	0.0004959617856666263	0.0005340805847659736	0.0005398126267092605	0.08698951383500352	0.08663549845038063	-1.341869088249039e-06	-5.769074567381349e-05	-1.3569469806229244e-06	-5.833898687084005e-05
18.784691810974078	0.00041471144580286945	0.00041959332429744757	0.0004495449458356023	0.00045469166208773724	0.00046936770593713307	0.00047465867223296713	0.0004903527591179038	0.0004957915386220387	0.0005338718041856429	0.0005396017750098709	0.08694209841477106	0.08658827687894681	-1.3240632143105523e-06	-5.726821201595955e-05	-1.33894085810847e-06	-5.791169793120665e-05
18.897879028768923	0.0004146072669971729	0.00041948781552307113	0.00044941283644012723	0.0004545580028494229	0.0004692188454830205	0.0004745081391398998	0.0004901855163635379	0.0004956224954595285	0.0005336644045429295	0.0005393923184917342	0.08689480466505718	0.08654117647916361	-1.3064025114347365e-06	-5.684480870676856e-05	-1.321081540140833e-06	-5.7483529577045944e-05
19.01174825648978	0.0004145039791620453	0.00041938320852217815	0.00044928175262111153	0.00045442538104489995	0.0004690710908217845	0.00047435872428443785	0.0004900194671235109	0.0004954546588663257	0.00053345838932031	0.0005391842606709046	0.08684763418489375	0.08649419884353929	-1.288885884148487e-06	-5.642053071439057e-05	-1.3033679189360103e-06	-5.7054476720774794e-05
19.126303603589555	0.0004144015836184	0.00041927950463398607	0.00044915169630732073	0.0004542937986259896	0.0004689244442420523	0.00047421042998089846	0.0004898546140773445	0.000495288031550372	0.0005332537620369627	0.0005389776051004373	0.08680058860188888	0.0864473455930391	-1.2715122447719447e-06	-5.599537297228119e-05	-1.2857988945904134e-06	-5.6624534239949065e-05
19.241549204282624	0.00041430008168251854	0.0004191767051930894	0.0004490226694340236	0.00045416325755111265	0.0004687789080457136	0.0004740632585570082	0.0004896909599252944	0.0004951226162405415	0.0005330505262492729	0.0005387723553708964	0.08675366957274659	0.08640061837760696	-1.2542805133855355e-06	-5.556933038042278e-05	-1.2683733750500775e-06	-5.619369697813792e-05
19.357489217694134	0.000414199474665822	0.0004190748115292275	0.0004488946739429594	0.00045403375978525815	0.00046863448454800784	0.0004739172123539906	0.0004895285073885698	0.0004949584156868621	0.0005328486855513428	0.0005385685151108692	0.086706878783795	0.08635401887668816	-1.2371896177553778e-06	-5.514239780370078e-05	-1.2510902760295636e-06	-5.576195974345277e-05
19.474127828010037	0.0004140997638746413	0.0004189738249670576	0.0004487677117823117	0.00045390530729995593	0.0004684911760776193	0.00047377229372666307	0.0004893672592095639	0.0004947954326607481	0.000532648243575521	0.0005383660879875001	0.08666021795152375	0.0863075487997683	-1.2202384932756029e-06	-5.4714570071764945e-05	-1.2339485209616509e-06	-5.532931730842239e-05
19.59146924462811	0.000414000950609979	0.000418873746825911	0.00044864178490667275	0.0004537779020732419	0.00046834898497676643	0.0004736285050435262	0.0004892072181520802	0.0004946336699552283	0.0005324492039929306	0.0005381650777070247	0.08661368882313225	0.08626120988691717	-1.2034260829419004e-06	-5.4285841979653804e-05	-1.2169470409626425e-06	-5.489576441071453e-05
19.709517702309874	0.00041390303616726474	0.00041877457841954806	0.0004485168952770073	0.000453651546089622	0.00046820791360129276	0.00047348584868685614	0.0004890483870015645	0.0004944731303851789	0.0005322515705140136	0.0005379654880153083	0.08656729317709108	0.08621500390934524	-1.186751337280828e-06	-5.3856208287031415e-05	-1.2000847747668797e-06	-5.4461295751997985e-05
19.828277461333414	0.0004138060218361065	0.00041867632105590987	0.00044839304486061815	0.0004535262413400371	0.0004680679643207608	0.00047334432705279994	0.0004888907685653401	0.0004943138167875631	0.000532055346889076	0.0005377673226984121	0.08652103282370639	0.08616893266997211	-1.1702132142947345e-06	-5.342566371747959e-05	-1.183360668666894e-06	-5.4025905997637236e-05
19.94775280764713	0.0004137099089000382	0.0004185789760368621	0.00044827023563110893	0.0004534019898218261	0.0004679291395185462	0.0004732039425514698	0.0004887343656728491	0.0004941557320216718	0.0005318605369088545	0.000537570585583146	0.08647490960570192	0.08612299800400118	-1.1538106794170902e-06	-5.299420295887258e-05	-1.1667736764704728e-06	-5.358958977690065e-05
20.067948053024427	0.0004136146986362579	0.0004184825446579295	0.00044814846956834123	0.00045327879353868343	0.0004677914415919302	0.0004730646976070373	0.0004885791811758924	0.0004939988789693676	0.0005316671444050828	0.0005373752805376515	0.0864289253988109	0.08607720177951074	-1.1375427054597948e-06	-5.256182066278037e-05	-1.1503227594484005e-06	-5.3152341682349835e-05
20.188867535219305	0.0004135203923153609	0.0004183870282080315	0.0004480277486583957	0.00045315665450061963	0.0004676548729521964	0.00047292659465783044	0.0004884252179488778	0.0004938432605353333	0.0005314751732510715	0.0005371814114719806	0.08638308211237555	0.08603154589805012	-1.121408272559835e-06	-5.212851144426045e-05	-1.1340068862767793e-06	-5.271415626967313e-05
20.31051561812294	0.0004134269912010664	0.00041829242796920707	0.0004479080748935262	0.00045303557472391604	0.00046751943602472436	0.00047278963615642906	0.0004882724788890675	0.0004936888796473232	0.0005312846273622971	0.0005369889823386888	0.08633738168995969	0.08598603229525209	-1.1054063681456734e-06	-5.169426988239911e-05	-1.117825033004503e-06	-5.2275028058032524e-05
20.432896691921076	0.0004133344965499387	0.00041819874521632647	0.00044778945027211205	0.0004529155562310769	0.00046738513324908425	0.00047265382456976014	0.00048812096691682995	0.0004935357392564157	0.0005310955106970027	0.0005367979971334412	0.0862918261099759	0.08594066294145372	-1.0895359868483452e-06	-5.125909051806321e-05	-1.1017761829695567e-06	-5.18349515283012e-05
20.55601517325261	0.00041324290961110397	0.0004181059812168176	0.00044767187679861854	0.0004527966010507888	0.0004672519670791411	0.0004725191623792023	0.0004879706849759045	0.0004933838423372801	0.0005309078272568098	0.0005366084598956304	0.08624641738631852	0.08589543984233089	-1.0737961304808571e-06	-5.082296785526019e-05	-1.0858593267667072e-06	-5.139392112378516e-05
20.679875505368887	0.00041315223162595487	0.00041801413723035964	0.00044755535648353717	0.0004526787112178625	0.0004671199399831432	0.0004723856520806771	0.00048782163603365244	0.0004932331918884315	0.0005307215810873348	0.000536420374708994	0.08620115756901396	0.08585036503954364	-1.058185808001759e-06	-5.0385896361263005e-05	-1.0700734622177965e-06	-5.095193125076447e-05
20.804482158294064	0.00041306246382785434	0.0004179232145085881	0.0004474398913433386	0.00045256188877318496	0.00046698905444382506	0.0004722532961847511	0.00048767382308132634	0.0004930837909325001	0.0005305367762788264	0.0005362337457022573	0.08615604874488028	0.08580544061139278	-1.0427040354206007e-06	-4.994787046433413e-05	-1.0544175942784999e-06	-5.0508976276189554e-05
20.92983962898646	0.00041297360744182814	0.0004178332142947852	0.0004473254834004203	0.00045244613576366687	0.00046685931295850815	0.00047212209721673895	0.00048752724913434106	0.0004929356425165056	0.0005303534169668044	0.0005360485770497809	0.08611109303820108	0.08576066867349161	-1.0273498357790678e-06	-4.9508884554863575e-05	-1.038890735012522e-06	-5.00650505286665e-05
21.055952441500814	0.000412885663684254	0.00041774413782356745	0.0004472121346830472	0.00045233145424218314	0.00046673071803919803	0.00047199205771680065	0.0004873819172325422	0.000492788749712128	0.0005301715073327164	0.0005358648729722168	0.08606629261140973	0.08571605137944834	-1.0121222391084803e-06	-4.906893298525783e-05	-1.0234919035532163e-06	-4.962014829844319e-05
21.18282514715158	0.0004127986337625397	0.00041765598632056007	0.0004470998472252942	0.00045221784626751574	0.000466603272212685	0.0004718631802400441	0.00048723783044048446	0.0004926431156159878	0.0005299910516046039	0.000535682637737178	0.08602164966578872	0.08567159092156137	-9.970202823551995e-07	-4.862801006867701e-05	-1.0082201260255223e-06	-4.9174263835966014e-05
21.31046232467717	0.00041271251887479895	0.00041756876100207234	0.00044698862306698727	0.0004521053139042945	0.0004664769780206487	0.0004717354673566303	0.0004870949918477149	0.0004924987433499319	0.0005298120540577774	0.000535501875659928	0.08597716644218249	0.08562728953152919	-9.820430093600285e-07	-4.818611007967322e-05	-9.930744355281847e-07	-4.872739135286519e-05
21.438868580405217	0.00041262732020951184	0.00041748246307475345	0.0004468784642536354	0.0004519938592229288	0.00046635183801975444	0.0004716089216518708	0.00048695340456905234	0.0004923556360613153	0.0005296345190155077	0.0005353225911040664	0.08593284522172155	0.08558314948117215	-9.671894707901241e-07	-4.774322725327462e-05	-9.780538720630637e-07	-4.827952502078903e-05
21.568048548418737	0.0004125430389451886	0.00041739709373525677	0.0004467693728363723	0.00045188348429954896	0.0004662278547817634	0.0004714835457263389	0.00048681307174488505	0.0004922137969233004	0.0005294584508497317	0.0005351447884822435	0.08588868832656255	0.08553917308316877	-9.524587240934603e-07	-4.729935578462463e-05	-9.63157482486562e-07	-4.7830658970918205e-05
21.69800689072348	0.0004124596762500162	0.0004173126541698818	0.00044666135087188184	0.00045177419121593214	0.0004661050308936308	0.0004713593421959694	0.00048667399654145804	0.0004920732291351483	0.0005292838539817583	0.0005349684722568756	0.08584469812064191	0.08549536269180749	-9.378498334656517e-07	-4.685448982931495e-05	-9.483843204825208e-07	-4.73807872947013e-05
21.828748297416116	0.0004123772332814999	0.00041722914555421373	0.0004465544004223318	0.00045166598205943515	0.00046598336895761343	0.00047123631369216636	0.0004865361821511755	0.0004919339359225225	0.000529110732883006	0.0005347936469408787	0.08580087701044227	0.08545172070374919	-9.233618697805646e-07	-4.640862350210884e-05	-9.337334464858908e-07	-4.692990404218944e-05
21.960277486853503	0.00041229571118610016	0.0004171465690527584	0.00044644852355529987	0.00045155885892292103	0.0004658628715913759	0.00047111446286191136	0.00048639963179290444	0.0004917959205377948	0.0005289390920757381	0.0005346203170984185	0.08575722744577731	0.08540824955880773	-9.089939105655972e-07	-4.596175087763499e-05	-9.192039276599649e-07	-4.647800322282736e-05
22.092599205822967	0.0004122151110988541	0.00041706492581856166	0.0004463437223436964	0.0004514528239046805	0.00046574354142809324	0.00047099379236786697	0.0004862643487122793	0.0004916591862603535	0.0005287689361338153	0.0005344484873456614	0.08571375192058633	0.08536495174074399	-8.947450399515895e-07	-4.551386598987406e-05	-9.04794837848456e-07	-4.6025078805217445e-05
22.225718229713628	0.0004121354341429951	0.0004169842169928237	0.0004462399988656863	0.00045134787910835447	0.0004656253811165608	0.0004708743048884866	0.0004861303361820168	0.0004915237363969195	0.0005286002696834678	0.0005342781623515531	0.08567045297374941	0.08532182977807531	-8.806143486086385e-07	-4.5064962830937416e-05	-8.905052575043735e-07	-4.5571124715398925e-05
22.359639362688714	0.00041205668142956187	0.0004169044437045091	0.0004461373552046102	0.0004512440266428552	0.00046550839332130256	0.00047075600311812654	0.00048599759750223503	0.0004913895742818696	0.0005284330974040718	0.0005341093468386083	0.08562733318991429	0.08527888624489985	-8.6660093371509e-07	-4.461503535155287e-05	-8.763342736620508e-07	-4.511613483761112e-05
22.494367437858962	0.0004119788540569962	0.0004168256070699378	0.0004460357934488976	0.00045114126862227846	0.0004653925807226788	0.00047063888976715216	0.00048586613600077406	0.0004912567032775584	0.0005282674240289511	0.0005339420455837056	0.08558439520034132	0.08523612376173798	-8.527038989098335e-07	-4.416407746059281e-05	-8.622809798948614e-07	-4.4660103014029784e-05
22.629907317457054	0.0004119019531107344	0.00041674770819237727	0.0004459353156919822	0.00045103960716581836	0.0004652779460169971	0.00047052296756205106	0.00048573595503352546	0.0004911251267746504	0.000528103254346184	0.0005337762634189072	0.0855416416837631	0.08519354499638887	-8.389223542469831e-07	-4.3712083024630144e-05	-8.4834447625819e-07	-4.4203023043906664e-05
22.766263893012997	0.00041182597966278687	0.0004166707481616182	0.0004458359240322101	0.000450939044397676	0.0004651644919166216	0.00047040823924554407	0.00048560705798476373	0.0004909948481924553	0.0005279405931994278	0.0005336120052322897	0.08549907536726252	0.08515115266480475	-8.252554161535929e-07	-4.3259045867855006e-05	-8.345238692527863e-07	-4.374488868366666e-05
22.903442085530802	0.0004117509347713138	0.00041659472805354416	0.00044573762057274757	0.00045083958244696666	0.0004650522211500853	0.0004702947075766978	0.000485479448267486	0.0004908658709792693	0.0005277794454887622	0.0005334492759687917	0.08545669902716714	0.08510894953198045	-8.117022073828202e-07	-4.2804959771713946e-05	-8.208182717792285e-07	-4.328569364658863e-05
23.041446845665973	0.0004116768194801802	0.00041651964892968805	0.000445640407421483	0.00045074122344762173	0.0004649411364622006	0.00047018237533103685	0.0004853531293237527	0.0004907381986127197	0.0005276198161715392	0.0005332880806310699	0.08541451548995882	0.0850669384128609	-7.982618569545106e-07	-4.2349818473480516e-05	-8.072268030737389e-07	-4.2825431601375974e-05
23.180283153904217	0.00041160363481851695	0.0004164455118367875	0.0004455442866909341	0.0004506439695382938	0.0004648312406141792	0.00047007124530066446	0.0004852281046250448	0.0004906118346001229	0.0005274617102632666	0.0005331284242803863	0.08537252763320435	0.08502512217326773	-7.849335001337311e-07	-4.189361566737937e-05	-7.937485886884508e-07	-4.2364096173128085e-05
23.31995602074116	0.00041153138180025393	0.0004163723178063152	0.00044544926049813597	0.0004505478228622471	0.000464722536383737	0.0004699613202943694	0.00048510437767260807	0.0004904867824788345	0.0005273051328384811	0.0005329703120374936	0.08533073838650151	0.0849835037308407	-7.71716278386101e-07	-4.143634500404503e-05	-7.803827604447883e-07	-4.1901680942910136e-05
23.460470486863187	0.00041146006142365956	0.00041630006785401286	0.0004453553309645422	0.00045045278556725556	0.00046461502656521653	0.00046985260313774877	0.0004849819519978219	0.000490363045816618	0.000527150089031663	0.000532813749083551	0.08528915073244495	0.08494208605600041	-7.586093393120892e-07	-4.09780000890092e-05	-7.671284563697152e-07	-4.1438179446254275e-05
23.60183162332936	0.0004113896746708544	0.0004162287629794071	0.0004452625002159123	0.00045035885980549176	0.0004645087139697	0.0004697450966733227	0.00048486083116256216	0.0004902406282120131	0.0005269965840381544	0.0005326587406610504	0.08524776770761049	0.08490087217292767	-7.456118366231616e-07	-4.0518574483339176e-05	-7.539848206699305e-07	-4.097358517381189e-05
23.744044531754422	0.00041132022250732757	0.00041615840416531745	0.0004451707703821999	0.0004502660477334135	0.000464403601425128	0.00046963880376065404	0.00048474101875957556	0.0004901195332947108	0.0005268446231150983	0.0005325052920747601	0.08520659240355874	0.08485986516056318	-7.327229300919079e-07	-4.005806170301329e-05	-7.409510036819958e-07	-4.050789157067358e-05
23.887114344492932	0.0004112517058814334	0.00041608899237735103	0.0004450801435974359	0.0004501743515116462	0.00046429969177641647	0.00046953372727646643	0.00048462251841285673	0.0004899997647259356	0.0005266942115823919	0.0005323534086926909	0.08516562796785672	0.0848190681536277	-7.199417855119263e-07	-3.9596455218504634e-05	-7.280261618296171e-07	-4.004109203584183e-05
24.031046224824397	0.0004111841257238793	0.0004160205285633854	0.000444990621999608	0.0004500837733048633	0.0004641969878855765	0.0004694298701147663	0.00048450533377803444	0.0004898813261988331	0.0005265453548236643	0.0005322030959470733	0.08512487760512295	0.08477848434365733	-7.072675746531542e-07	-3.913374845457285e-05	-7.15209457580494e-07	-3.957317992218934e-05
24.175845367139747	0.00041111748294720085	0.00041595301365304337	0.0004449022077305364	0.00044999431528166026	0.00046409549263183407	0.0004693272351869622	0.00048438946854276156	0.0004897642214388644	0.0005263980582872669	0.0005320543593353581	0.0850843445780895	0.08473811698006678	-6.946994752187168e-07	-3.866993478938985e-05	-7.025000594038187e-07	-3.910414853557087e-05
24.32151699712871	0.00041105177844523124	0.0004158864485571549	0.00044481490293574736	0.00044990597961442805	0.00046399520891175246	0.0004692258254219903	0.0004842749264271151	0.0004896484542042082	0.0005262523274872877	0.0005319072044212386	0.0850440322086875	0.08469796937122633	-6.822366708030773e-07	-3.820500755459533e-05	-6.898971417258239e-07	-3.863399113476773e-05
24.468066371968433	0.00041098701309254736	0.0004158208341672014	0.00044472870976433983	0.00044981876847921846	0.00046389613963935313	0.00046912564376643467	0.00048416171118399824	0.0004895340282861672	0.0005261081680045752	0.0005317616368356797	0.08500394387915107	0.08465804488556562	-6.698783508582093e-07	-3.7738960035102465e-05	-6.773998848968229e-07	-3.816270093143226e-05
24.61549878051318	0.0004109231877439135	0.0004157561713547537	0.00044464363036884907	0.0004497326840556079	0.0004637982877462387	0.000469026693184653	0.000484049826599552	0.0004894209475095815	0.0005259655854877944	0.0005316176622779847	0.08496408303314722	0.08461834695269374	-6.57623710634183e-07	-3.727178546765464e-05	-6.650074751296271e-07	-3.769027108843637e-05
24.763819543485244	0.0004108603032337117	0.0004156924609709014	0.0004445596669051102	0.0004496477285265604	0.00046370165618172095	0.0004689289766589054	0.0004839392764935768	0.0004893092157332553	0.0005258245856544986	0.0005314752865168671	0.08492445317692383	0.08457887906454613	-6.454719511561798e-07	-3.680347704156095e-05	-6.527191044765606e-07	-3.721669472080136e-05
24.91303401366693	0.0004107983603753485	0.0004156297038456512	0.00044447682153210874	0.0004495639040782761	0.0004636062479129406	0.0004688324971894752	0.00048383006471995203	0.000489198836850378	0.0005256851742922123	0.0005313345153915501	0.08488505788048252	0.08453964477655165	-6.334222791774379e-07	-3.6334027897974575e-05	-6.405339707863094e-07	-3.674196489494852e-05
25.063147576093755	0.000410737359960666	0.00041556790078733626	0.0004443950964118355	0.00044948121290004715	0.0004635120659249989	0.00046873725779480183	0.0004837221951670733	0.0004890898147889663	0.0005255473572595491	0.0005311953548128867	0.08484590077877581	0.08450064770882479	-6.214739071337162e-07	-3.586343112899071e-05	-6.284512776503614e-07	-3.6266074627658296e-05
25.214165648248784	0.0004106773027593204	0.00041550705258199227	0.0004443144937091315	0.00044939965718410093	0.00046341911322108167	0.0004686432615116069	0.0004836156717582892	0.0004889821535123035	0.0005254111404873448	0.0005310578107645004	0.08480698557292445	0.08446189154737731	-6.09626053113153e-07	-3.5391679777965757e-05	-6.164702343767689e-07	-3.57890168864311e-05
25.366093680258146	0.0004106181895181631	0.0004154471599927283	0.0004442350155915307	0.0004493192391254418	0.0004633273928225899	0.0004685505113950252	0.0004835104984523496	0.0004888758570193924	0.0005252765299798078	0.0005309218893039472	0.08476831603146255	0.08442338004536125	-5.978779407981531e-07	-3.49187668381018e-05	-6.045900559335533e-07	-3.5310784588210575e-05
25.518937155087716	0.00041056002096059933	0.000415388223759086	0.0004441566642290992	0.00044923996092168997	0.00046323690776927095	0.0004684590105187377	0.0004834066792438629	0.0004887709293454146	0.0005251435318157021	0.0005307875965639044	0.0847298959916064	0.08438511702432802	-5.862287994452212e-07	-3.444468525290456e-05	-5.92809962922684e-07	-3.4831370599744393e-05
25.672701588741027	0.0004105027977859302	0.0004153302445963748	0.00044407944179426486	0.00044916182477291013	0.0004631476611193461	0.00046836876197510046	0.00048330421816375496	0.0004886673745621942	0.0005250121521495431	0.0005306549387533746	0.08469172936054724	0.08434710637551934	-5.746778638357399e-07	-3.39694279155589e-05	-5.811291815360602e-07	-3.435076773679324e-05
25.827392530458226	0.00041044652066868907	0.00041527322319500205	0.0004440033504616473	0.00044908483288144067	0.00046305965594964615	0.00046827976887528136	0.00048320311927974323	0.0004885651967786755	0.0005248823972128267	0.0005305239221589208	0.0846538201167726	0.08430935206118166	-5.632243742343356e-07	-3.349298766794351e-05	-5.695469435075887e-07	-3.3868968763436924e-05
25.983015562916506	0.00041039119025795286	0.0004152171602197834	0.00044392839240787985	0.0004490089874517143	0.00046297289535574324	0.0004681920343493937	0.0004831033866968142	0.000488464400141404	0.0005247542733152702	0.000530394553145924	0.08461617231141082	0.08427185811590654	-5.51867576361123e-07	-3.30153573011166e-05	-5.580624860910665e-07	-3.3385966392365796e-05
26.139576302431465	0.0004103368071766431	0.0004151620563092345	0.0004438545698114259	0.00044893429069007396	0.00046288738245208437	0.0004681055615466302	0.0004830050245577106	0.000488364988835017	0.0005246277868460909	0.0005302668381598609	0.0845787900696069	0.08423462864799824	-5.40606721331641e-07	-3.2536529553595095e-05	-5.466750519968634e-07	-3.2901753283243185e-05
26.297080399159835	0.00041028337202081384	0.00041510791207485635	0.00044378188485239527	0.00044886074480458745	0.00046280312037213193	0.0004680203536354059	0.0004829080370434308	0.00048826696708274787	0.0005245029442753026	0.0005301407837276133	0.0845416775919205	0.08419766784087	-5.294410656379867e-07	-3.205649711189584e-05	-5.353838893691534e-07	-3.2416322043121726e-05
26.455533537303385	0.00041023088535891496	0.00041505472810039187	0.000443710339712345	0.0004487883520048482	0.0004627201122684945	0.0004679364138034898	0.00048281242837372825	0.000488170339146928	0.000524379752155033	0.0005300163964587989	0.08450483915575767	0.08416097995446509	-5.183698711073992e-07	-3.1575252609994386e-05	-5.241882517512206e-07	-3.192966522606866e-05
26.614941435314055	0.00041017934773104724	0.00041500250494107624	0.00044363993657408533	0.00044871711450177927	0.00046263836131307015	0.00046785374525814974	0.00048271820280762994	0.00048807510932951086	0.0005242582171208812	0.0005298936830471294	0.0844682791168286	0.08412456932671311	-5.073924048530371e-07	-3.1092788628256374e-05	-5.130873980297313e-07	-3.14417753318752e-05
26.77530984610034	0.0004101287596481963	0.00041495124312286493	0.0004435706776214728	0.0004486470345074258	0.00046255787069718313	0.0004677723512262906	0.0004826253646439561	0.0004879812819725948	0.0005241383458932884	0.0005297726502717972	0.08443200191063396	0.08408844037500747	-4.965079392405848e-07	-3.06090976930351e-05	-5.02080592404159e-07	-3.0952644805959384e-05
26.93664455723489	0.00041007912159145125	0.0004149009431416468	0.0004435025650392023	0.00044857811423474573	0.00046247864363172886	0.0004676922349545999	0.00048253391822185646	0.00048788886145896337	0.0005240201452789455	0.0005296533049988926	0.0843960120539853	0.08405259759772073	-4.857157518624484e-07	-3.0124172277060102e-05	-4.911671043592459e-07	-3.0462266039393837e-05
27.098951391163432	0.0004100304340112013	0.00041485160546243403	0.0004434356010125856	0.00044851035589738735	0.00046240068334730866	0.0004676133997096858	0.00048244386792134486	0.0004877978522126246	0.0005239036221722188	0.0005295356541828333	0.08436031414655193	0.084017045575744	-4.750151254826786e-07	-2.963800479777179e-05	-4.803462086094921e-07	-2.9970631367448597e-05
27.26223620541477	0.0004099826973263215	0.0004148032305185439	0.0004433697877273371	0.0004484437617094731	0.0004623239930943836	0.00046753584877823003	0.00048235521816386063	0.0004877082586993765	0.0005237887835566211	0.0005294197048678521	0.08432491287244229	0.08398178897406439	-4.644053480059619e-07	-2.9150587617279844e-05	-4.6961718507074895e-07	-2.9477733069729894e-05
27.426504892812353	0.0004099359119233321	0.0004147558187107492	0.0004433051273693356	0.0004483783338853609	0.00046224857614340936	0.00046745958546712594	0.00048226797341281984	0.0004876200854273621	0.0005236756365062908	0.0005293054641894815	0.08428981300181726	0.08394683254336831	-4.5388571245008266e-07	-2.866191304227994e-05	-4.58979318825525e-07	-2.898356336951402e-05
27.59176338168682	0.00040989007815554605	0.0004147093704064213	0.0004432416221243971	0.0004483140746394155	0.00046217443578499054	0.0004673846131036339	0.0004821821381741956	0.0004875333369476551	0.0005235641881875188	0.0005291929393760962	0.08425501939253541	0.08391218112168253	-4.4345551689149547e-07	-2.8171973322624333e-05	-4.4843190007549764e-07	-2.8488114432886902e-05
27.758017636089992	0.00040984519634219027	0.00041466388593864423	0.0004431792741780274	0.0004482509861857591	0.000462101575330023	0.0004673109350355243	0.00048209771699709393	0.0004874480178548396	0.0005234544458602987	0.0005290821377504661	0.0842205369918331	0.08387783963604614	-4.331140644453762e-07	-2.7680760651696557e-05	-4.3797422411744405e-07	-2.7991378368910635e-05
27.925273656010095	0.0004098012667675127	0.0004146193656053168	0.0004431180857151764	0.00044818907073802464	0.0004620299981098461	0.00046723855463123246	0.00048201471447435024	0.0004873641327876111	0.0005233464168799073	0.0005289730667313573	0.08418637083803879	0.08384381310421897	-4.2286066321206225e-07	-2.7188267164801605e-05	-4.2760559128642885e-07	-2.749334722784713e-05
28.09353747758831	0.000409758289679868	0.00041457580966822795	0.0004430580589199833	0.0004481283305090995	0.0004619597074763934	0.00046716747528001044	0.00048193313524313346	0.0004872816864293856	0.0005232401086985246	0.0005288657338351533	0.08415252606232272	0.0838101066364229	-4.126946262573202e-07	-2.6694484939748797e-05	-4.173253069447453e-07	-2.699401300204629e-05
28.2628151733366	0.0004097162652907759	0.00041453321835211083	0.0004429991959755098	0.00044806876771085705	0.00046189070680234225	0.00046709770039207716	0.00048185298398555705	0.00048720068350891513	0.0005231355288668778	0.0005287601466775155	0.0841190078904835	0.0837767254371219	-4.026152715683271e-07	-2.6199405995588898e-05	-4.071326814274884e-07	-2.6493367624447206e-05
28.43311285235687	0.0004096751937739698	0.0004144915918436858	0.0004429414990634753	0.00044801038455389024	0.0004618229994812705	0.00046702923339877843	0.00048177426542930996	0.0004871211288009236	0.0005230326850359242	0.0005286563129750806	0.08408582164476965	0.08374367480683637	-3.926219220150729e-07	-2.570302229211452e-05	-3.9702703000959495e-07	-2.599140296813407e-05
28.604436660561465	0.0004096350752644118	0.00041445093029066245	0.00044288497036397493	0.0004479531832472282	0.00046175658892780937	0.0004669620777527393	0.00048169698434829145	0.00048704302712674594	0.0005229315849585717	0.0005285542405471836	0.08405297274574322	0.08371096014399727	-3.8271390532520697e-07	-2.5205325729707462e-05	-3.8700767287830513e-07	-2.5488110846225154e-05
28.77679278089485	0.0004095959098572931	0.00041441123380073897	0.00044282961205519656	0.00044789716599805113	0.00046169147857780013	0.00046689623692802463	0.0004816211455632614	0.00048696638335498445	0.0005228322364914258	0.000528453937317625	0.08402046671417623	0.08367858694683829	-3.7289055403958576e-07	-2.4706308148311762e-05	-3.7707393508610784e-07	-2.4983483010693197e-05
28.950187433556945	0.00040955769760700803	0.00041437250244056646	0.00044277542631312685	0.0004478423350113953	0.0004616276718884531	0.0004668317144202976	0.0004815467539425034	0.000486891202402176	0.0005227346475965833	0.0005283554113164718	0.08398830917299335	0.0836465608153268	-3.6315120546998904e-07	-2.4205961326351222e-05	-3.672251465156127e-07	-2.4477511151602127e-05
29.124626876227456	0.00040952043852610873	0.00041433473623469163	0.0004427224153112529	0.0004477886924898518	0.00046156517233850966	0.000466768513746984	0.00048147381440250095	0.0004868174892334736	0.0005226388263434594	0.0005282586706819012	0.08395650584924978	0.08361488745313647	-3.534952016826399e-07	-2.370427698122901e-05	-3.5746064185439644e-07	-2.3970186897259715e-05
29.30011740429177	0.00040948413258422745	0.00041429793516447786	0.00044267058122024797	0.00044773624063325167	0.0004615039834283985	0.0004667066384474303	0.00048140233190862084	0.00048674524886333523	0.0005225447809106472	0.0005281637236620674	0.0839250625761544	0.08358357266966007	-3.439218894559209e-07	-2.320124676835622e-05	-3.477797605546708e-07	-2.3461501813287766e-05
29.476665351068124	0.0004094487797069827	0.00041426209916699876	0.00044261992620765744	0.00044768498163834874	0.0004614441086804028	0.0004666460920830727	0.00048133231147581693	0.0004866744863562329	0.0005224525195878274	0.0005280705786170285	0.08389398529513305	0.0835526223820668	-3.3443062023353655e-07	-2.2696862279625307e-05	-3.381818467888299e-07	-2.2951447401331482e-05
29.654277088036206	0.00040941437977485895	0.0004142272281339102	0.0004425704524375719	0.00044763491769849123	0.0004613855516388247	0.00046658687823760217	0.00048126375816934453	0.0004866052068273718	0.0005223620507777101	0.0005279792440206978	0.0838632800579373	0.08352204261739982	-3.2502075011041874e-07	-2.219111504404847e-05	-3.2866624943210347e-07	-2.244001509944804e-05
29.832959025067048	0.0004093809326220519	0.00041419332191028807	0.0004425221620702884	0.0004475860510032816	0.00046132831587014894	0.0004665290005171308	0.00048119667710548494	0.00048653741544342136	0.0005222733829980182	0.0005278897284628463	0.08383295302879772	0.0834918395147216	-3.1569163978740697e-07	-2.1683996526564164e-05	-3.192323220189714e-07	-2.192719628102413e-05
30.0127176106544	0.0004093484380353	0.00041416038029344984	0.0004424750572619691	0.00044753838373823177	0.00046127240496321323	0.0004664724625503629	0.00048113107345228954	0.0004864711174232642	0.0005221865248835178	0.0005278020406511375	0.08380301048661967	0.08346201932730173	-3.064426545287477e-07	-2.1175498126552172e-05	-3.0987942269827817e-07	-2.141298225338817e-05
30.193559332147448	0.00040931689575268184	0.0004141284030317439	0.000442429140164288	0.0004474919180844079	0.0004612178225293802	0.00046641726798876915	0.0004810669524303383	0.00048640631803876036	0.0005221014851880906	0.0005277161894132236	0.08377345882723133	0.08343258842485535	-2.972731641460481e-07	-2.0665611178596888e-05	-3.006069142169696e-07	-2.089736425807398e-05
30.37549071598484	0.0004092863054623843	0.00041409738982330785	0.0004423844129240624	0.0004474466562180613	0.00046116457220270364	0.000466363420506755	0.000481004319313505	0.0004863430226155192	0.0005220182727868429	0.0005276321836988621	0.08374430456567537	0.08340355329582398	-2.8818254296249755e-07	-2.0154326951474233e-05	-2.914141638845312e-07	-2.038033347043222e-05
30.55851832793038	0.00040925666680144646	0.0004140673403148017	0.0004423408776828827	0.00044740260031025323	0.0004611126576401056	0.0004663109238018381	0.0004809431794297469	0.0004862812365336935	0.0005219368966782692	0.0005275500325820969	0.0837155543385516	0.08337492054971028	-2.791701697584404e-07	-1.9641636646069993e-05	-2.823005435202957e-07	-1.9861880997271153e-05
30.742648773309874	0.00040922797935447156	0.0004140382541001152	0.00044229853657673025	0.00044735975252647254	0.0004610620825215533	0.0004662597815948284	0.00048088353816190776	0.0004862209652287903	0.000521857365986463	0.0005274697452634829	0.08368721490640857	0.08334669691945991	-2.702354277583658e-07	-1.912753139610146e-05	-2.7326542943783075e-07	-1.9341997877606043e-05
30.92788869724955	0.00040920024265231363	0.0004140101307190358	0.00044225739173557935	0.00044731811502623326	0.000461012850550233	0.0004662099976300018	0.00048082540094853164	0.00048616221419248834	0.000521779689963366	0.0005273913310723499	0.08365929315618899	0.08331888926389544	-2.6137770460228464e-07	-1.8612002267617833e-05	-2.6430820241609906e-07	-1.8820675082145688e-05
31.114244784915854	0.0004091734561707233	0.000413982969655894	0.0004422174452829927	0.0004472776899626693	0.00046096496545272906	0.00046616157567528304	0.0004807687732846967	0.00048610498897348075	0.0005217038779910743	0.000527314799469123	0.08363179610372665	0.08329150457020426	-2.5259639228284586e-07	-1.8095040256307926e-05	-2.5542824763570733e-07	-1.82979035104891e-05
31.30172376175672	0.0004091476193289792	0.00041395677033817616	0.00044217869933571276	0.00044723847948212125	0.000460918430979212	0.0004661145195224336	0.0004807136607228724	0.0004860492951783361	0.0005216299395841971	0.0005272401600477013	0.08360473089629517	0.08326454995647681	-2.438908871490227e-07	-1.7576636289165504e-05	-2.4662495468129146e-07	-1.7773673992693695e-05
31.4903323937443	0.0004091227314884637	0.00041393153213509714	0.00044214115600322174	0.00044720048572369616	0.00046087325090360913	0.00046606883298722676	0.00048066006887377305	0.00048599513847236197	0.0005215578843922494	0.0005271674225378639	0.08357810481521627	0.08323803267430463	-2.3526058986079318e-07	-1.7056781222907214e-05	-2.3789771749663062e-07	-1.724797728792915e-05
31.68007748761912	0.0004090987919512326	0.0004139072543561502	0.00044210481738731367	0.0004471637108188354	0.0004608294290238003	0.00046602451990964257	0.000480608003407255	0.00048594252458050507	0.0005214877222021238	0.0005270965968077567	0.08355192527852373	0.08321196011143034	-2.2670490533232765e-07	-1.6535465841294172e-05	-2.2924593433650865e-07	-1.6720804082326346e-05
31.870965891135747	0.00040907579995852846	0.00041388393624961677	0.0004420696855816419	0.00044712815689085624	0.000460786969161803	0.00046598158415405393	0.00048055747005321526	0.0004858914592882567	0.0005214194629405996	0.0005270276928664176	0.0835261998436821	0.0831863397944612	-2.1822324273025433e-07	-1.601268085686669e-05	-2.2066900774871633e-07	-1.619214498943533e-05
32.063004493309954	0.0004090537546892743	0.00041386157700104673	0.00044203576267125413	0.00044709382605449057	0.0004607458751639589	0.0004659400296094191	0.00048050847460251076	0.00048584194844258314	0.0005213531166769066	0.0005269607208663661	0.08350093621036957	0.08316117939163488	-2.0981501544069942e-07	-1.548841690969527e-05	-2.121663445465126e-07	-1.56619905496147e-05
32.25620022466719	0.0004090326552585191	0.00041384017573169	0.0004420030507321168	0.00044706072041540034	0.0004607061509011253	0.00046589986018947117	0.0004804610229078974	0.00048579399795286644	0.0005212886936253525	0.0005268956911062353	0.0834761422233198	0.083136486715652	-2.014796410170286e-07	-1.49626645652573e-05	-2.0373735576590703e-07	-1.5130331228449534e-05
32.45056005749291	0.000409012500715863	0.00041381973149691074	0.000441971551830632	0.00044702884206969357	0.00046066780026887325	0.00046586107983291906	0.000480415120884994	0.0004857476137918785	0.0005212262041480116	0.0005268326140334878	0.08345182587522729	0.08311226972657045	-1.9321654116076503e-07	-1.443541431454809e-05	-1.9538145663248324e-07	-1.4597157415918716e-05
32.64609100608406	0.00040899329004382746	0.0004138002432845469	0.0004419412680231312	0.0004469981931034148	0.0004606308271876777	0.00046582369250364045	0.0004803707745132546	0.00048570280199675955	0.0005211656587574612	0.0005267715002471645	0.08342799530971437	0.08308853653475828	-1.8502514169383387e-07	-1.3906656573456355e-05	-1.8709806654123272e-07	-1.4062459426381069e-05
32.84280012700226	0.00040897502215620217	0.00041378171001324064	0.00044191220135536335	0.00044696877559202974	0.00046059523560311943	0.0004657877021908839	0.00048032798983697184	0.00048565956867002925	0.0005211070681195916	0.0005267123605007182	0.08340465882436998	0.08306529540392134	-1.7690487251454355e-07	-1.3376381680918481e-05	-1.7888660900993412e-07	-1.3526227496521437e-05
33.040694519328454	0.00040895769589634103	0.00041376413053072745	0.0004418843538619672	0.0004469405915998933	0.0004605610294860846	0.00046575311290947193	0.00048028677296629494	0.0004856179199806122	0.0005210504430564739	0.0005266552057048982	0.08338182487384774	0.08304255475418916	-1.6885516758045546e-07	-1.284457989915444e-05	-1.707465116598545e-07	-1.2988451785392319e-05
33.239781324919136	0.0004089413100354273	0.00041374750361208124	0.0004418577275659259	0.0004469136431797019	0.00046052821283296564	0.0004657199287000029	0.00048024713007826993	0.0004855778621648858	0.0005209957945492947	0.000526600046930701	0.08335950207304224	0.08302032316527684	-1.6087546486198007e-07	-1.2311241411530616e-05	-1.6267720617303173e-07	-1.2449122372693022e-05
33.44006772866406	0.00040892586327069444	0.0004137318279579259	0.00044183232447801463	0.0004468879323719365	0.0004604967896658716	0.0004656881536290632	0.00048020906741790627	0.00048553940152775435	0.0005209431337413568	0.0005265468954123975	0.08333769920032913	0.08299860937971178	-1.5296520632177707e-07	-1.1776356322601433e-05	-1.5467812826993992e-07	-1.1908229258505987e-05
33.64156095874556	0.00040891135422359775	0.00041371710219259247	0.00044180814659622325	0.00044686346120428134	0.0004604667640328292	0.00046565779178943064	0.0004801725912992568	0.00048550254444373745	0.000520892471941146	0.0005264957625506148	0.08331642520088234	0.0829774223061398	-1.451238378878672e-07	-1.1239914657221184e-05	-1.4674871767913177e-07	-1.1365762362422482e-05
33.84426828689945	0.0004088977814379551	0.00041370332486224384	0.000441785195905172	0.00044684023169103636	0.00046043814000799773	0.00046562884730029107	0.00048013770810652925	0.00048546729735808944	0.0005208438206254728	0.0005264466599155013	0.08329568919006376	0.08295677102269804	-1.373508094052768e-07	-1.070190635836521e-05	-1.3888841809300313e-07	-1.0821711521460942e-05
34.04819702867729	0.00040888514337803335	0.00041369049443294926	0.0004417634743755083	0.00044681824583250933	0.00046041092169188104	0.00046560132430745237	0.00048010442429521894	0.0004854336667879401	0.000520797191442687	0.0005263995992499583	0.08327550045689273	0.08293666478047147	-1.2964557462584632e-07	-1.0162321287782161e-05	-1.3109667715348154e-07	-1.0276066490608193e-05
34.25335454371064	0.0004088734384265925	0.00041367860928871107	0.0004417429839632839	0.0004467975056143892	0.0004603851132115398	0.0004655752269835588	0.00048007274639326036	0.00048540165932345537	0.0005207525962159539	0.0005263545924729471	0.08325586846758991	0.08291711300702309	-1.2200759116724746e-07	-9.621149223912329e-06	-1.2337294641407912e-07	-9.728816940807183e-06
34.45974823597649	0.00040886266488288385	0.00041366766772944817	0.0004417237266093224	0.0004467780130071094	0.0004603607187208137	0.0004655505595283151	0.0004800426810022125	0.00048537128162903103	0.0005207100469466272	0.000526311651682873	0.08323680286920543	0.08289812531000595	-1.1443632047915611e-07	-9.078379860971708e-06	-1.1571668130433074e-07	-9.179952458082674e-06
34.66738555406454	0.00040885282096059754	0.0004136576679689284	0.00044170570423856284	0.0004467597699651865	0.00046033774240053873	0.0004655273261687053	0.0004800142347984625	0.0004853425404445039	0.0005206695558176831	0.000526270789161048	0.08321831349332962	0.08287971148085763	-1.06931227819183e-07	-8.534002808063823e-06	-1.0812734110442375e-07	-8.629462542444899e-06
34.87627399144595	0.00040884390478576583	0.00041364860813265466	0.0004416889187593924	0.00044674277842654845	0.0004603161884587742	0.00046550553115922284	0.0004799874145344607	0.0004853154425863987	0.0005206311351972453	0.0005262320173752383	0.08320041035988535	0.08286188149858251	-9.949178222034769e-08	-7.98800758801399e-06	-1.0060438891288867e-07	-8.077336606918117e-06
35.086421086743854	0.0004088359143946081	0.00041364048625569576	0.0004416733720629525	0.0004467270403118372	0.0004602960611310257	0.00046548517878209467	0.0004799622270399774	0.0004852899949491904	0.0005205947976421841	0.0005261953489832864	0.08318310368101486	0.08284464553361315	-9.211745646462398e-08	-7.440383636647674e-06	-9.314729162036156e-08	-7.52356397669407e-06
35.29783442400536	0.00040882884773133063	0.0004136333002804662	0.0004416590660224351	0.00044671255752369777	0.00046027736468047623	0.000465466273347515	0.0004799386792233911	0.00048526620450660505	0.0005205605559018093	0.0005261607968368283	0.08316640386504699	0.08282801395177197	-8.480772704737814e-08	-6.891120301139031e-06	-8.575551987402216e-08	-6.968133887522154e-06
35.51052163297529	0.0004088227026458697	0.00041362704805445344	0.00044164600249235346	0.00044669933194604633	0.0004602601033982176	0.0004654488191938784	0.00047991677807300364	0.00048524407831294247	0.0005205284229216442	0.0005261283739850921	0.08315032152056478	0.08281199731831455	-7.75620741506975e-08	-6.340206839081097e-06	-7.842854805135621e-08	-6.411035484876759e-06
35.72449038937153	0.0004088174768915806	0.0004136217273278881	0.00044163418330779694	0.00044668736544331865	0.0004602442816034866	0.00046543282068801787	0.0004798965306583844	0.00048522362350443104	0.0005204984118472903	0.0005260980936787885	0.08313486746056212	0.08279660640207291	-7.037998161346648e-08	-5.78763241734781e-06	-7.116585422481045e-08	-5.852257822500095e-06
35.93974841516195	0.0004088131681228701	0.0004136173357513619	0.00044162361028366354	0.0004466766598596978	0.00046022990364390194	0.00046541828222544516	0.0004798779441317452	0.00048520484730061166	0.0005204705360283879	0.0005260699693740969	0.08312005270670231	0.08278185217969385	-6.326093690165943e-08	-5.233386110914395e-06	-6.396692013859069e-08	-5.291789861569529e-06
36.15630347884324	0.00040880977389277294	0.00041361387087337934	0.00044161428521387303	0.00044666721701832143	0.00046021697389570697	0.0004654052082305939	0.0004798610257293438	0.0004851877570057528	0.0005204448090226677	0.0005260440147367416	0.08310588849366975	0.08276774583997695	-5.620443107819985e-08	-4.677456901483468e-06	-5.683123117526841e-08	-4.729620469129392e-06
36.374163395721176	0.0004088072916504668	0.00041361133013785714	0.0004416062098705581	0.0004466590387204678	0.00046020549676401376	0.0004653936031570672	0.00047984578277292234	0.0004851723600102978	0.0005204212446001008	0.0005260202436461723	0.08309238627363225	0.082754298788314	-4.920995877498793e-08	-4.119833676471951e-06	-4.975827632498937e-08	-4.165738417036269e-06
36.59333602819267	0.0004088057187387264	0.00041360971088155924	0.00044159938600323327	0.0004466521267447189	0.0004601954766830509	0.000465383471487887	0.0004798322226711741	0.00048515866379234354	0.0005203998567471496	0.0005259986701998426	0.08307955772080054	0.0827415226512334	-4.2277018162326097e-08	-3.560505227609423e-06	-4.2747548160320184e-08	-3.6001323807377528e-06
36.813829286029524	0.00040880505239131724	0.0004136090103314673	0.00044159381533794207	0.00044664648284610086	0.00046018691811641494	0.00046537481773574767	0.0004798203529212465	0.0004851466759191529	0.0005203806596711238	0.0005259793087175887	0.08306741473610103	0.08272942928105205	-3.540511091379081e-08	-2.999460248967467e-06	-3.5798542796132773e-08	-3.032790937121388e-06
37.03565112666392	0.0004088052897303248	0.0004136092256020949	0.0004415894995763831	0.0004466421087552052	0.00046017982555732857	0.00046536764644327684	0.00047981018111028053	0.00048513640404870687	0.0005203636678046422	0.0005259621737461254	0.08305596945195921	0.08271803076064008	-2.859374218910221e-08	-2.4366873368208974e-06	-2.8910759870739294e-08	-2.4637025642509913e-06
37.25880955547555	0.00040880642776341497	0.00041361035369271863	0.00044158644039500513	0.0004466390061772769	0.00046017420352889284	0.00046536196218328993	0.00047980171491697677	0.00048512785593128	0.0005203488958101957	0.0005259472800636406	0.08304523423719519	0.08270733940829413	-2.184242060376644e-08	-1.8721749881767114e-06	-2.2083702523340715e-08	-1.8928556403396968e-06
37.483312626080554	0.00040880846338102743	0.00041361239148455603	0.0004415846394440846	0.00044663717679128517	0.0004601700565843528	0.000465357769559057	0.00047979496211320537	0.00048512103941106337	0.0005203363585848337	0.0005259346426845055	0.08303522170203724	0.08269736778273418	-1.515065818614124e-08	-1.3059115980401659e-06	-1.5316877342635635e-08	-1.3202384405580636e-06
37.70916844062219	0.0004088113933535053	0.0004136153357378701	0.0004415840983467779	0.0004466366222489694	0.00046016738930736416	0.0004653550732045733	0.0004797899305656531	0.00048511596242782243	0.0005203260712649654	0.0005259242768641114	0.08302594470325672	0.08268812868821405	-8.517970357269783e-09	-7.378854587347661e-07	-8.60979434838885e-09	-7.458391365067207e-07
37.93638515006311	0.0004088152143281438	0.00041361918308899725	0.00044158481869814353	0.000446637344173855	0.0004601662063122622	0.00046535387778482925	0.00047978662823750467	0.00048511263301859143	0.0005203180492312705	0.0005259161981038112	0.08301741634942643	0.08267963517976028	-1.943875910064008e-09	-1.680847593471535e-07	-1.9619669732167527e-09	-1.6964579570288851e-07
38.164970954479706	0.00040881992282617273	0.00041362393004730307	0.000441586802064138	0.00044663934416024103	0.0004601665122443321	0.0004653541879960836	0.00047978506319016294	0.00048511105931940435	0.0005203123081137383	0.0005259104221559931	0.08300965000630695	0.08267190056853448	4.572103032111918e-09	4.0350241715947366e-07	4.627087982298633e-09	4.083536214311012e-07
38.39493410335793	0.0004088255152396605	0.0004136295729920645	0.0004415900499805901	0.00044664262377216833	0.00046016831178009176	0.0004653560085661491	0.00047978524358501646	0.0004851112495670765	0.0005203088637968408	0.0005259069650292828	0.08300265930236268	0.08266493842732876	1.103044104298033e-08	9.768880951388503e-07	1.115785037606419e-08	9.88171262622517e-07
38.626282895891045	0.0004088319878283396	0.00041363610816927106	0.0004415945639521394	0.0004466471845423498	0.0004601716096275693	0.0004653593442546711	0.0004797871776852396	0.00048511321210101683	0.0005203077324248197	0.0005259058429938673	0.08299645813441342	0.08265876259619322	1.7431609414600424e-08	1.5520844074551343e-06	1.763079674637659e-08	1.5698193850804953e-06
38.859025681279114	0.00040883933671635687	0.00041364353168834715	0.000441600345451152	0.0004466530279710787	0.0004601764105265916	0.00046536419985342007	0.0004797908738576432	0.00048511695536509157	0.0005203089304071207	0.0005259070725869659	0.08299106067342482	0.08265338718820266	2.377607619076169e-08	2.1291035972453853e-06	2.4046400344882035e-08	2.153310357189131e-06
39.09317085903034	0.0004088475578889338	0.0004136518395187889	0.0004416073959165996	0.0004466601555251	0.0004601827192490712	0.00046537058018657955	0.0004797963405745617	0.0004851224879095251	0.0005203124744239583	0.0005259106706184255	0.08298648137044144	0.08264882659536522	3.006430619495633e-08	2.7079580197375552e-06	3.0405131166283406e-08	2.738656660380978e-06
39.328726879264174	0.0004088566471889516	0.00041366102748672065	0.0004416157167529165	0.0004466685686364583	0.0004601905405993046	0.0004653784901110478	0.0004798035864157942	0.00048512981839285424	0.0005203183814320244	0.0005259166541764724	0.08298273496266517	0.0826450954946766	3.6296761064748446e-08	3.288660144332156e-06	3.67074559813e-08	3.3258708912325963e-06
39.56570224301631	0.0004088666003134433	0.00041367109127136005	0.00044162530932881746	0.0004466782687013089	0.00046019987941426917	0.00046538793451673705	0.0004798126200705845	0.00048513895558392365	0.0005203266686703461	0.0005259250406336024	0.08297983647968547	0.08264220885432419	4.2473899266410806e-08	3.8712225551296164e-06	4.295383835293057e-08	3.914965761936395e-06
39.80410550254544	0.00040887741280999586	0.00041368202640139514	0.00044163617497608443	0.00044668925707869384	0.000460210740563925	0.00046539891832687755	0.00047982345033965114	0.0004851499083639281	0.0005203373536662832	0.0005259358476526225	0.08297780124986535	0.08264018194004709	4.859617613590765e-08	4.455657953983394e-06	4.9144738676460374e-08	4.505954103423138e-06
40.04394526164196	0.0004088890800730696	0.000413693828251268	0.0004416483149883249	0.00044670153508929316	0.0004602231289515276	0.0004654114464983331	0.00047983608613727193	0.00048516268572851344	0.0005203504542417005	0.0005259490931928542	0.08297664490688622	0.08263903032165332	5.466404391120394e-08	5.0419791624567445e-06	5.5280614214914606e-08	5.098848867401973e-06
40.28523017593832	0.00040890159734021227	0.0004137064920373655	0.0004416617306196905	0.0004467151040141333	0.0004602370495139396	0.00046542552402191554	0.0004798505364934129	0.00048517729678992016	0.0005203659885192796	0.0005259647955164953	0.08297638339645608	0.08263876987970219	6.067795174191475e-08	5.630199122197421e-06	6.136191910426254e-08	5.6936631264992155e-06
40.52796895322162	0.0004089149596881802	0.00041372001281410824	0.00044167642308355853	0.00044672996509325904	0.000460252507221946	0.0004654411559227017	0.0004798668105559094	0.0004851937507791793	0.0005203839749290056	0.0005259829731951407	0.08297703298318906	0.0826394168123546	6.663834574178063e-08	6.220330898878967e-06	6.738910441022976e-08	6.290410078491071e-06
40.77217035374772	0.00040892916202896754	0.0004137343854699459	0.0004416923935511871	0.00044674611952437985	0.00046026950708058555	0.000465458347260369	0.00047988491759271213	0.00048521205704837454	0.0005204044322148283	0.0005260036451164908	0.08297861025765961	0.08264098764239702	7.25456689979918e-08	6.812387682589294e-06	7.336261813664646e-08	6.8891030466089465e-06
41.017843190557436	0.00040894419910571483	0.00041374960472323827	0.00044170964315031565	0.0004467635684614592	0.00046028805412946913	0.00046547710312951453	0.0004799048669941679	0.00048523222507293966	0.0005204273794414804	0.0005260268304912113	0.08298113214363095	0.08264349922444397	7.840036160468994e-08	7.406382790300925e-06	7.928290525775674e-08	7.489755481857041e-06
41.26499632979458	0.00040896006548853266	0.0004137656651180417	0.00044172817296374517	0.00044678231301328544	0.00046030815344312316	0.00046549742866000294	0.0004799266682753811	0.0004852542644540357	0.0005204528360014988	0.0005260525488600001	0.08298461590547478	0.08264696875232369	8.42028607036258e-08	8.002329668993502e-06	8.515040776147821e-08	8.092380966356894e-06
41.51363869102594	0.0004089767555702021	0.0004137825610197778	0.0004417479840278642	0.0004468023542419862	0.00046032981013132443	0.00046551932901730246	0.0004799503310786166	0.0004852781849209703	0.0005204808216224182	0.0005260808201008253	0.08298907915577722	0.08265141376665376	8.995360049977169e-08	8.600241896680738e-06	9.096556466436402e-08	8.696993214346582e-06
41.763779247563185	0.0004089942635617702	0.00041380028661079416	0.00044176907733114345	0.00044682369316151327	0.00046035302933944937	0.0004655428094028385	0.0004799758651757739	0.00048530399633369136	0.00052051135637416	0.000526111664436361	0.08299453986314058	0.08265685216261331	9.565301229232971e-08	9.200133184894543e-06	9.672881204239418e-08	9.30360607466485e-06
42.0154270267867	0.0004090125834880252	0.0004138188358858043	0.00044179145381257825	0.0004468463307360727	0.00046037781624882123	0.00046556787505434215	0.00048000328047091494	0.0004853317086853297	0.0005205444606766141	0.0005261451024416229	0.08300101636018942	0.0826633021979124	1.0130152450552304e-07	9.802017381072003e-06	1.0244058306187534e-07	9.912233532985426e-06
42.26859111047143	0.0004090317091828618	0.0004138382026472125	0.0004418151143600984	0.00044687026787852295	0.0004604041760770721	0.00046559453124621586	0.0004800325870028662	0.0004853613321048207	0.0005205801553074396	0.0005261811550518085	0.08300852735178094	0.08267078250097165	1.0689956272339884e-07	1.0405908471525227e-05	1.0810130801586996e-07	1.0522889715022798e-05
42.523280635114425	0.0004090516342845144	0.0004138583805003176	0.00044184005980892445	0.0004468955054487206	0.0004604321140785053	0.0004656227832898984	0.0004800637949478802	0.0004853928768595848	0.0005206184614100604	0.0005262198435703542	0.08301709192343269	0.08267931207931382	1.1244754970825971e-07	1.1011820582843002e-05	1.1371141434251934e-07	1.1135588888031012e-05
42.77950479226489	0.0004090723522306732	0.0004138793628483784	0.0004418662909398807	0.0004469220442518193	0.00046046163554446564	0.00046565263653423845	0.00048009691462236765	0.0004854263533582782	0.0005206594005018857	0.000526261189677198	0.08302672954996944	0.08268891032817707	1.1794590543633392e-07	1.1619767985041052e-05	1.192713266586539e-07	1.1750345463482081e-05
43.03727282885567	0.0004090938562534634	0.00041390114288756733	0.0004418938084776611	0.00044694988503652403	0.00046049274580371675	0.0004656840963658736	0.0004801319564857012	0.00048546177215361516	0.0005207029944827552	0.0005263052154372857	0.08303746010439639	0.08269959703934902	1.2339504712357945e-07	1.2229765093907385e-05	1.2478146678971715e-07	1.2367173999966452e-05
43.29659404753705	0.0004091161393743005	0.0004139237136017716	0.00044192261308904343	0.00044697902849329195	0.00046052545022282483	0.000465717168209619	0.0004801689311430902	0.00048549914394526453	0.0005207492656436134	0.0005263519433092979	0.08304930386700958	0.08271139241024222	1.2879538926178786e-07	1.2841826474041529e-05	1.3024225380348434e-07	1.298608920605182e-05
43.55747780701245	0.00040913919439859964	0.00041394706775726997	0.000441952705381057	0.0004470094752524864	0.00046055975420655147	0.0004657518575288612	0.00048020784934853467	0.0004855384795828226	0.0005207982366754259	0.0005264013961546214	0.08306228153474525	0.08272431705320397	1.341473436397263e-07	1.3455966841130484e-05	1.356541040313129e-07	1.3607105942323172e-05
43.81993352237618	0.0004091630139103503	0.0004139711978972575	0.0004419840858990919	0.00044704122588247247	0.0004605956631982488	0.0004657881698259577	0.00048024872200785055	0.0004855797900688601	0.0005208499306783421	0.0005264535972465686	0.0830764142307802	0.08273839200507734	1.3945131937707304e-07	1.407220106496021e-05	1.4101743110500522e-07	1.4230239224866104e-05
44.08397066545326	0.00040918759026653995	0.00041399609633623356	0.00044201675512496044	0.00044707428088766404	0.00046063318268026876	0.00046582611064264855	0.00048029156018178154	0.0004856230865620555	0.0005209043711711105	0.0005265085702798566	0.08309172351438719	0.08275363873701705	1.4470772295499187e-07	1.4690544172413222e-05	1.463326459838054e-07	1.4855504227917482e-05
44.349598765141174	0.0004092129155914346	0.0004140217551542251	0.0004420507134748973	0.0004471086407065098	0.0004606723181743736	0.0004658656855604701	0.0004803363750891883	0.00048566838038040624	0.0005209615821007596	0.0005265663393803455	0.08310823139105818	0.08277007916456923	1.4991695823955101e-07	1.5311011349980475e-05	1.5160015698150418e-07	1.5482916286502224e-05
44.6168274077539	0.000409238981770696	0.00041404816619086893	0.0004420859612975065	0.00044714430570942334	0.00046071307524215785	0.00046590690020118056	0.00048038317811032556	0.0004857156830045279	0.0005210215878525507	0.0005266269291150546	0.08312596032289613	0.08278773565802366	1.5507942652758476e-07	1.593361794827164e-05	1.5682036981045765e-07	1.61124909010546e-05
44.88566623736761	0.00040926578044535463	0.00041407532103932747	0.0004421224988716501	0.00044718127619665864	0.000460755459485483	0.00046594976022719685	0.00048043198079021155	0.0004857650060810477	0.0005210844132602178	0.000526690364502466	0.08314493323929563	0.0828066310530467	1.6019552655981237e-07	1.6558379483513908e-05	1.6199368759644076e-07	1.674424373880601e-05
45.15612495616904	0.000409293303005598	0.0004141032110400328	0.0004421603264042678	0.0004472195523961115	0.0004607994765469071	0.00046599427134202877	0.0004804827948420757	0.0004858163614260753	0.0005211500836164813	0.0005267566710231072	0.08316517354790626	0.08282678866160278	1.6526565455076206e-07	1.7185311640868783e-05	1.671205109074871e-07	1.7378190637171165e-05
45.42821332480542	0.0004093215405844087	0.00041413182727427294	0.0004421994440281418	0.0004472591344610683	0.0004608451321101364	0.0004660404392907325	0.00048053563215091216	0.000485869761028781	0.0005212186246838779	0.0005268258746304467	0.08318670514590246	0.08284823228317754	1.7029020424092108e-07	1.7814430279927684e-05	1.7220123780658115e-07	1.801434760921594e-05
45.701941162736816	0.000409350484051021	0.00041416116055759355	0.00044223985179959687	0.0004473000224678901	0.000460892431900484	0.00046608826986037366	0.0004805905047771296	0.0004859252170550707	0.0005212900627059029	0.0005268980017621037	0.0832095524315604	0.08287098621630527	1.752695669060599e-07	1.8445751435947066e-05	1.7723626386282557e-07	1.8652730845072907e-05
45.97731834859046	0.0004093801240041942	0.00041419120143302093	0.0004422815496961243	0.0004473422164136173	0.00046094138168532785	0.0004661377688804883	0.0004806474249602904	0.0004859827418513504	0.0005213644244184515	0.0005269730793513674	0.08323374031615466	0.08289507527041864	1.802041313949624e-07	1.9079291324358705e-05	1.8222598218689458e-07	1.9293356716146293e-05
46.25435482051728	0.00040941045076531036	0.0004142219401641017	0.0004423245376139484	0.0004473857162135191	0.00046099198727459276	0.0004661889422235677	0.00048070640512296687	0.0004860423479484089	0.0005214417370616209	0.0005270511348390646	0.08325929423618396	0.08292052477802327	1.8509428416303621e-07	1.971506634448894e-05	1.8717078346583687e-07	1.993624177909492e-05
46.533060576550575	0.00040944145437126964	0.0004142533667277437	0.0004423688153655102	0.0004474305216985574	0.0004610442545212281	0.00046624179580554006	0.00048076745787469226	0.00048610404806539564	0.0005215220283918295	0.0005271321961857631	0.08328624016594063	0.08294736060721626	1.8994040930559765e-07	2.0353093083666507e-05	1.9207105599831215e-07	2.0581402780037172e-05
46.813445674966815	0.0004094731245672024	0.0004142854708068684	0.0004424143826768902	0.0004474766326127918	0.00046109818932171115	0.00046629633558627784	0.00048083059601603456	0.0004861678551139234	0.0005216053266943121	0.0005272162918843388	0.08331460463042747	0.08297560917454957	1.947428885872536e-07	2.0993388321080553e-05	1.9692718572353936e-07	2.1228856658270234e-05
47.09552023464871	0.00040950545079896717	0.0004143182417828468	0.0004424612391851408	0.00044752404861069065	0.00046115379761654465	0.0004663525675700981	0.0004808958325427708	0.0004862337822022698	0.0005216916607959648	0.0005273034509729036	0.08334441471864204	0.08300529745825967	1.995021014666214e-07	2.1635969030833757e-05	2.0173955624233023e-07	2.187862054915668e-05
47.37929443545016	0.00040953842220544176	0.0004143516687277319	0.0004425093844355496	0.0004475727692543738	0.0004612110853907763	0.00046641049780628513	0.0004809631806501878	0.00048630184263970765	0.0005217810600785804	0.0005273937030481184	0.08337569809723232	0.08303645301186857	2.04218425144901e-07	2.228085238809019e-05	2.0650854887194984e-07	2.2530711790688662e-05
47.66477851856398	0.0004095720276106055	0.0004143857403962762	0.0004425588178788213	0.0004476227940107752	0.0004612700586745288	0.00046647013238962544	0.0004810326537375061	0.0004863720499409596	0.0005218735544924727	0.0005274870782789121	0.08340848302454379	0.08306910397816977	2.088922345879927e-07	2.2928055772225564e-05	2.1123454266541546e-07	2.3185147926499394e-05
47.951982786891236	0.00040960625551538947	0.000414420445217715	0.0004426095388681696	0.00044767412224871035	0.00046133072354353496	0.0004665314774609457	0.0004811042654124221	0.0004864444178307701	0.0005219691745705076	0.0005275836074205872	0.08344279836506455	0.08310327910361692	2.1352390256411911e-07	2.357759677189264e-05	2.1591791444890152e-07	2.3841946710789763e-05
48.24091760541319	0.00040964109408930636	0.000414455771287329	0.00044266154665633127	0.00044772675323586974	0.0004613930861196947	0.0004665945392076734	0.0004811780294957895	0.00048651896024861973	0.0005220679514425572	0.0005276833218293744	0.08347867360428173	0.08313900775311953	2.1811379967233945e-07	2.4229493189184548e-05	2.20559038851772e-07	2.4501126112630445e-05
48.53159340156531	0.0004096765311618306	0.0004144917063577558	0.00044271484039247916	0.0004477806861357079	0.00046145715257163173	0.00046665932386439756	0.00048125396002642485	0.0004865956913535626	0.000522169916850383	0.0005277862534773984	0.08351613886397238	0.08317631992526874	2.2266229438374936e-07	2.4883763045033258e-05	2.2515828834810542e-07	2.5162704321651796e-05
48.82402066561362	0.0004097125542135497	0.00041452823783007145	0.00044276941911905796	0.00044783592000425545	0.00046152292911527903	0.0004667258377134587	0.0004813320712660663	0.0004866746255292189	0.0005222751031629808	0.0005278924349681271	0.08355522491792856	0.08321524626799869	2.2716975307400696e-07	2.5540424584413746e-05	2.297160332875945e-07	2.582669975267904e-05
49.11820995103327	0.00040974915036704845	0.00041456535274459627	0.000442825281768509	0.0004478924537868186	0.0004615904220144622	0.00046679408708553407	0.000481412377704462	0.0004867557773888976	0.0005223835433923797	0.0005280018995522613	0.08359596320814477	0.08325581809470912	2.316365400527147e-07	2.6199496280604473e-05	2.3423264192763867e-07	2.649313105052009e-05
49.41417187488941	0.00040978630637754295	0.00041460303777145837	0.0004428824271599078	0.000447950286314592	0.0004616596375815074	0.00046686407836025247	0.0004814948940646185	0.0004868391617808807	0.0005224952712099361	0.0005281146811441327	0.08363838586147482	0.08329806740085147	2.360630176134011e-07	2.686099684245935e-05	2.3870848048267515e-07	2.7162017097071e-05
49.71191711822035	0.00040982400862324305	0.00041464127920087286	0.000442940853995497	0.0004480094163011652	0.0004617305821778626	0.0004669358179668166	0.0004815796353082017	0.0004869247937938599	0.0005226103209631283	0.0005282308143385986	0.08368252570677832	0.08334202688100545	2.404495460543374e-07	2.7524945217988206e-05	2.4314391314456205e-07	2.783337701495192e-05
50.01145642642306	0.0004098622430954302	0.0004146800629331436	0.0004430005608571073	0.00044806984233891666	0.0004618032622147244	0.0004670093123846367	0.0004816666166410892	0.00048701268876252747	0.0005227287276928545	0.0005283503344284511	0.08372841629257129	0.08338772994645732	2.4479648371854464e-07	2.819136060085159e-05	2.4753930212291064e-07	2.8507230173946407e-05
50.3128006096408	0.0004099009953882565	0.0004147193744683793	0.00044306154620247964	0.00044813156289530637	0.00046187768415369276	0.0004670845681439863	0.00048175585351910007	0.0004871028622733428	0.0005228505271512936	0.0005284732774223826	0.0837760919051994	0.08343521074329925	2.49104187041607e-07	2.8860262437327422e-05	2.518950076947418e-07	2.9183596198092965e-05
50.61596054315354	0.000409940250688247	0.00041475919889590745	0.0004431238083614691	0.00044819457630905344	0.00046195385450743484	0.000467161591826674	0.00048184736165388965	0.00048719533017046904	0.0005229757558203016	0.0005285996800634996	0.08382558758755271	0.08348450417106557	2.5337301057693374e-07	2.9531670431334756e-05	2.5621138822931426e-07	2.986249497083371e-05
50.9209471677702	0.00040997999376349184	0.000414799520883378	0.0004431873455321316	0.0004482588807861913	0.0004620317798403651	0.0004672403900667244	0.00048194115701902045	0.00048729010856188304	0.0005231044509304004	0.0005287295798484261	0.08387693915833784	0.08353564590192611	2.576033070432471e-07	3.020560455171961e-05	2.604888002327938e-07	3.054394664185611e-05
51.22777149022361	0.00041002020895252345	0.0004148403246655581	0.000443252155776696	0.0004483244743960091	0.0004621114667693477	0.0004673209695510869	0.0004820372558562234	0.0004873872138256792	0.0005232366504803597	0.0005288630150470032	0.08393018323193026	0.08358867240045784	2.6179542736036107e-07	3.088208503866652e-05	2.6472759838934434e-07	3.122797163418456e-05
51.53644458356769	0.0004100608801528714	0.00041488159403278214	0.00044331823701740446	0.000448391355066861	0.0004621929219644102	0.0004674033370203531	0.00048213567468184096	0.00048748666261655616	0.0005233723932574006	0.000529000024722619	0.08398535723882315	0.08364362094400875	2.6594972068951384e-07	3.156113241079006e-05	2.6892813559972577e-07	3.19145906509527e-05
51.84697758757708	0.00041010199080927426	0.00041492331231907575	0.00044338558703223155	0.00044845952058185216	0.00046227615214948243	0.0004674874992695009	0.00048223643029347705	0.00048758847187251	0.0005235117188580467	0.0005291406487531886	0.08404249944670003	0.08370052964368244	2.7006653447077256e-07	3.224276747179622e-05	2.7309076301674715e-07	3.260382468198153e-05
52.15938170914916	0.000410143523901542	0.00041496546238991915	0.0004434542034504602	0.00044852896857438076	0.00046236116410314514	0.0004675734631486463	0.00048233953977683887	0.00048769265882172284	0.0005236546677096368	0.0005292849278527909	0.0841016489821451	0.08375943746596146	2.7414621447193095e-07	3.292701131904496e-05	2.772158300967664e-07	3.329569501249463e-05
52.47366822270851	0.00041018546193207026	0.0004150080266296525	0.0004435240837481348	0.0004485996965235565	0.0004624479646594138	0.00046766123556383316	0.0004824450205128074	0.0004877992409896807	0.000523801281092544	0.0005294329035940326	0.084162845853019	0.0838203842549907	2.7818910483415425e-07	3.361388535155774e-05	2.813036846463111e-07	3.399022323138934e-05
52.789848470613855	0.00041022778691296766	0.0004150509869285053	0.00044359522524335947	0.00044867170174946256	0.0004625365607085291	0.00046775082347782804	0.0004825528901847145	0.0004879082362064981	0.0005239516011631041	0.0005295846184311083	0.0842261309715244	0.083883410755546	2.8219554809344634e-07	3.430341127565184e-05	2.8535467284181073e-07	3.468743123657969e-05
53.107933863567155	0.00041027048035279754	0.00041509432466922653	0.00044366762509144705	0.00044874498140826726	0.0004626269591977693	0.0004678422339109374	0.00048266316678584597	0.00048801966261447177	0.0005241056709772875	0.0005297401157236192	0.08429154617798364	0.08394855863671596	2.861658852536166e-07	3.499561111672267e-05	2.8936913930343103e-07	3.5387341246875814e-05
53.42793588102576	0.00041031352324294413	0.00041513802071333866	0.0004437412802799347	0.00044881953248720183	0.00046271916713230344	0.00046793547394186546	0.0004827758686272009	0.00048813353867589113	0.0005242635345151678	0.0005298994397611908	0.0843591342653527	0.08401587051631294	2.9010045581501134e-07	3.569050722611322e-05	2.9334742712456424e-07	3.608997580895057e-05
53.74986607161648	0.0004103568960435343	0.00041518205538694367	0.0004438161876234139	0.0004488953517993495	0.00046281319157603847	0.0004680305507085665	0.0004828910143454661	0.00048824988318106626	0.0005244252367061653	0.0005300626357888691	0.08442893900450188	0.08408538998605253	2.939995978190743e-07	3.638812228987098e-05	2.972898779168235e-07	3.6795357806249096e-05
54.073736053552395	0.00041040057866896154	0.00041522640846613124	0.00044389234375822207	0.0004489724359782978	0.000462909039652519	0.00046812747140915025	0.0004830086229112731	0.0004883687152566396	0.0005245908234551564	0.0005302297500333852	0.08450100517028906	0.08415716163751662	2.9786364791567575e-07	3.7088479340724456e-05	3.011968318769381e-07	3.750351047066003e-05
54.399557515052166	0.00041044455047295724	0.00041527105916192155	0.00044396974513695117	0.000449050781472603	0.0004630067185458362	0.00046822624330279466	0.0004831287136377032	0.0004884900543741464	0.0005247603416694347	0.0005304008297302832	0.0845753785684547	0.08423123108893892	3.0169294138457977e-07	3.779160176455021e-05	3.0506862780811227e-07	3.821445738932949e-05
54.727342214761876	0.00041048879023320106	0.00041531598610475837	0.0004440483880227808	0.00044913038454008034	0.00046310623550156163	0.00046832687371068657	0.00048325130618906534	0.0004886139203588519	0.0005249338392865705	0.0005305759231519454	0.08465210606336643	0.0843076450128354	3.0548781220277304e-07	3.849751331287676e-05	3.0890560318930574e-07	3.892822251716499e-05
55.057101982179326	0.00041053327613547953	0.0004153611673285242	0.00044412826848363914	0.0004492112412419201	0.0004632075978277216	0.0004684293700170001	0.0004833764205899697	0.000488740333398884	0.0005251113653032275	0.0005307550796365828	0.08473123560664889	0.08438645116451461	3.0924859309412137e-07	3.920623811333457e-05	3.12708094224348e-07	3.964483018720211e-05
55.38884871808102	0.00041057798575733597	0.00041540658025406805	0.0004442093823861655	0.0004492933474366024	0.0004633108128957852	0.0004685337396698915	0.000483504077234684	0.0004888693140546518	0.0005252929698049335	0.0005309383496181839	0.08481281626672763	0.08446769841150162	3.129756155770746e-07	3.991780068011985e-05	3.164764358897518e-07	4.036430512122102e-05
55.722594394951685	0.0004106228960512317	0.0004154522016722191	0.0004442917253894863	0.0004493766987736262	0.00046341588814169333	0.00046863999018253283	0.0004836342968968053	0.0004890008832685816	0.0005254787039968778	0.0005311257846575022	0.08489689825932269	0.08455143676390489	3.166692100228883e-07	4.06322259261932e-05	3.202109619920672e-07	4.108667244182018e-05
56.058351057416104	0.00041066798332717655	0.0004154980077262791	0.0004443752929387835	0.0004494612906870258	0.00046352283106691034	0.00046874812913416924	0.00048376710073924346	0.0004891350623751644	0.0005256686202357552	0.0005313174374740817	0.08498353297892615	0.0846377174057645	3.2032970570896636e-07	4.1349539175034034e-05	3.23912005223935e-07	4.181195768439283e-05
56.39613082267415	0.00041071322323482786	0.0004155439738939664	0.00044446008025865935	0.00044954711838868607	0.00046363164923951463	0.00046885816417121634	0.0004839025103245411	0.0004892718731113456	0.0005258627720627048	0.0005315133619794029	0.0850727730313027	0.08472659272741798	3.239574308772997e-07	4.206976617342206e-05	3.275798972220915e-07	4.254018681004723e-05
56.7359458809379	0.0004107585907450192	0.0004155900749688013	0.0004445460823462792	0.0004496341768614305	0.0004637423502953167	0.00046897010300838354	0.0004840405476255306	0.0004894113376272512	0.0005260612142373938	0.0005317136133111636	0.08516467226704846	0.08481811635892196	3.2755271279463934e-07	4.27929331047322e-05	3.3121496862613224e-07	4.327138621861015e-05
57.07780849587155	0.00041080406013072507	0.0004156362850409033	0.00044463329396429637	0.00044972246085189213	0.0004638549419390193	0.0004690839534298403	0.0004841812350363558	0.0004895534784972819	0.0005262640027732803	0.0005319182478687559	0.08525928581625117	0.08491234320456718	3.311158778090918e-07	4.351906660204907e-05	3.348175491368422e-07	4.40055827619773e-05
57.42173100503407	0.00041084960494740936	0.000415682577477183	0.0004447217096335362	0.0004498119648631382	0.000463969431945404	0.00046919972329040885	0.0004843245953838547	0.0004896983187315697	0.0005264711949741105	0.0005321273233499764	0.0853566701242909	0.08500932947853422	3.346472514145207e-07	4.424819376289135e-05	3.383879675815729e-07	4.474280375894868e-05
57.7677258203244	0.00041089519801277294	0.0004157289249009178	0.00044481132362544787	0.0004499026831470659	0.0004640858281605676	0.00046931742051680754	0.0004844706519393378	0.0004898458817878346	0.0005266828494716985	0.0005323408987890381	0.08545688298882571	0.08510913274172455	3.381471583149484e-07	4.498034216381119e-05	3.4192655197875284e-07	4.548307701000842e-05
58.115805428429454	0.00041094081138583763	0.0004157752991706638	0.00044490212995429706	0.00044999460969653225	0.0004642041385031858	0.0004694370531089209	0.00048461942843075847	0.0004899961915836336	0.0005268990262650442	0.0005325590345959139	0.08555998359801102	0.08521181193982157	3.416159224922102e-07	4.571553987629817e-05	3.4543362960348135e-07	4.6226430812812414e-05
58.465982391274686	0.0004109864163453872	0.0004158216713585162	0.0004449941223691102	0.000450087738237235	0.000464324370965832	0.00046955862914112404	0.00048477094905530937	0.0004901492725090397	0.0005271197867608389	0.0005327817925970854	0.08566603256999013	0.08531742744262152	3.4505386727696954e-07	4.645381548340488e-05	3.4890952706168824e-07	4.697289397925797e-05
58.818269346477535	0.0004110319833677015	0.00041586801172765786	0.00044508729434534	0.0004501820622193144	0.0004644465336163274	0.0004696821567636414	0.0004849252384924448	0.0004903051494397491	0.0005273451938154227	0.0005330092360777504	0.08577509199371994	0.08542604108468584	3.484613154137702e-07	4.719519809576189e-05	3.523545703547522e-07	4.77224958515543e-05
59.172679007803275	0.0004110774821035857	0.00041591428970919574	0.0004451816390762584	0.00045027757480867636	0.00046457063459914426	0.000469807644203955	0.0004850823219173593	0.000490463847750647	0.0005275753117782463	0.0005332414298255363	0.08588722547116935	0.08553771620736939	3.5183858913248513e-07	4.793971736903602e-05	3.5576908494997384e-07	4.847526631948651e-05
59.52922416562417	0.00041112288135465325	0.00041596047387824783	0.0004452771494640533	0.00045037426887802084	0.0004646966821368466	0.0004699350997682538	0.00048524222501492806	0.0004906253933298396	0.0005278102065368978	0.0005334784401758007	0.0860024981609523	0.08565251770227077	3.5518601023169175e-07	4.8687403523622885e-05	3.5915339586709526e-07	4.923123584051059e-05
59.887917687380885	0.000411168149048852	0.00041600653192926264	0.00044537381811063625	0.00045047213699757723	0.00046482468453159587	0.0004700645318429461	0.00048540497399414997	0.0004907898125931905	0.0005280499455637883	0.0005337203350585828	0.0861209768234515	0.08577051205616987	3.585039001539154e-07	4.943828736338196e-05	3.625078277511582e-07	4.9990435458335813e-05
60.24877251804685	0.00041121325221518603	0.00041605243065052867	0.000445471637308126	0.0004505711714255116	0.00046495465016669024	0.0004701959488962065	0.00048557059560308253	0.0004909571324993525	0.0005282945979645133	0.0005339671840472585	0.08624272986748432	0.08589176739750239	3.6179258006748677e-07	5.019240029606464e-05	3.6583270495555396e-07	5.0752896823325067e-05
60.6118016805955	0.00041125815695761993	0.00041609813589786284	0.00044557059902902257	0.00045067136409802455	0.0004650865875081761	0.00047032935947959417	0.0004857391171443242	0.0004911273805653499	0.0005285442345280265	0.0005342190584089999	0.08636782739858193	0.08601635354443696	3.650523709506758e-07	5.0949774354408506e-05	3.691283516271335e-07	5.151865221400542e-05
60.97701827647021	0.00041130282842812883	0.0004161436125674273	0.0004456706949160311	0.00045077270661909397	0.0004652205051064979	0.0004704647722297124	0.0004859105664910309	0.0004913005848826994	0.0005287989277786354	0.0005344760311570859	0.08649634126893896	0.08614434205462046	3.682835936693208e-07	5.171044221687071e-05	3.723950917841612e-07	5.2287734557621146e-05
61.34443548605718	0.00041134723079885513	0.0004161888245676609	0.00044577191627154694	0.00045087519024987726	0.0004653564115982175	0.00047060219586993413	0.0004860849721035171	0.0004914767741341178	0.0005290587520299547	0.0005347381771051616	0.08662834512910057	0.08627580627665007	3.714865690840558e-07	5.247443723324641e-05	3.7563324942267544e-07	5.306017745572433e-05
61.71406656916102	0.00041139132723336453	0.00041623373479028413	0.0004458742540467801	0.00045097880589774946	0.00046549431570779796	0.000470741639212195	0.0004862623630464581	0.0004916559776108356	0.0005293237834408704	0.0005350055729235339	0.08676391448146181	0.08641082140335204	3.7466161813444476e-07	5.3241793447386665e-05	3.788431486037667e-07	5.3836015207489596e-05
62.085924865483435	0.0004114350798569308	0.000416278305080343	0.00044597769883049734	0.00045108354410495664	0.00046563422624944147	0.0004708831111588403	0.0004864427690067066	0.0004918382252305286	0.0005295941000736036	0.0005352782971975769	0.08690312673564507	0.08654946452692899	3.7780906193243986e-07	5.401254562203972e-05	3.8202511354389155e-07	5.461528283400019e-05
62.46002379510434	0.0004114784497258483	0.0004163224962052496	0.0004460822408373785	0.0004511893950368787	0.0004657761521290021	0.0004710266207045449	0.000486626220311766	0.0004920235475559092	0.0005298697819539798	0.0005355564304883453	0.08704606126583818	0.08669181469606163	3.809292218745963e-07	5.478672926699513e-05	3.85179468729473e-07	5.539801610682238e-05
62.83637685896657	0.0004115213967957148	0.0004163662678228096	0.00044618786989597103	0.0004512963484698894	0.00046592010234597174	0.0004711721769383096	0.0004868127479489435	0.0004922119758140038	0.0005301509111339924	0.0005358400553955059	0.08719279947016799	0.0868379529750363	3.8402241973921683e-07	5.556438066571523e-05	3.8830653901523755e-07	5.618425157477569e-05
63.21499763936286	0.0004115638798886495	0.0004164095784481534	0.000446294575436215	0.0004514043937787817	0.00046606608599553074	0.0004713197890455202	0.00048700238358520217	0.0004924035419161311	0.0005304375717567477	0.0005361292566226591	0.08734342483219763	0.08698796250498553	3.870889777971573e-07	5.634553690463118e-05	3.914066497333942e-07	5.697402659313178e-05
63.59589980042612	0.0004116058566594148	0.0004164523854195747	0.0004464023464765407	0.00045151351992376215	0.0004662141122706872	0.0004714694663100967	0.0004871951595877588	0.0004925982784786335	0.0005307298501239316	0.000536424121045194	0.08749802298462711	0.0871419285673294	3.9012921892718575e-07	5.713023590395161e-05	3.944801268118128e-07	5.7767379354756176e-05
63.979097088622495	0.0004116472835603874	0.00041649464486320364	0.000446511171610504	0.0004516237154369799	0.00046636419046448856	0.00047162121811671444	0.00048739110904544417	0.0004927962188443725	0.0005310278347658696	0.0005367247377807553	0.08765668177529809	0.08729993864950208	3.931434667307993e-07	5.791851644922075e-05	3.975272968876481e-07	5.8564348921624765e-05
64.36460333324754	0.00041168811580535235	0.0004165363116564902	0.0004466210389929547	0.0004517349684085848	0.000466516329972325	0.000471775053953118	0.0004875902657908698	0.0004929973971050387	0.0005313316165143279	0.0005370311982624623	0.08781949133558842	0.0874620825130664	3.9613204566254535e-07	5.871041822576306e-05	4.005484874382032e-07	5.936497525932394e-05
64.75243244692527	0.0004117283073320534	0.00041657733939043937	0.00044673193632571305	0.0004518472664722893	0.0004666705402943213	0.00047193098341252255	0.00048779266442343334	0.0004932018481243027	0.0005316412885781683	0.0005373435963150013	0.08798654415130634	0.08762845226431075	3.990952811551386e-07	5.9505981853488765e-05	4.0354402690658854e-07	6.016929927206427e-05
65.14259842611021	0.00041176781076347405	0.0004166176803305602	0.0004468438508427353	0.00045196059679041516	0.0004668268310378216	0.0004720890161961099	0.0004879983403331948	0.0004934096075618449	0.0005319569466219796	0.0005376620282337049	0.08815793513617737	0.08779914242743463	4.020334997497819e-07	6.030524892337852e-05	4.0651424483377756e-07	6.097736283929012e-05
65.53511535159264	0.0004118065773677861	0.0004166572853764713	0.00044695676929474806	0.0004520749460384045	0.0004669852119199715	0.00047224916211562143	0.0004882073297256668	0.000493620711898302	0.0005322786888478275	0.0005379865928667782	0.08833376170804304	0.0879742500204283	4.0494702924036546e-07	6.110826203678532e-05	4.094594720017216e-07	6.17892088550509e-05
65.92999738900669	0.0004118445570169207	0.0004166961040201175	0.00044707067793333354	0.0004521903003887772	0.00046714569277040823	0.0004724114310960594	0.0004884196696475604	0.0004938351984611781	0.0005326066160802766	0.0005383173917007944	0.08851412386788074	0.08815387463376793	4.0783619882276117e-07	6.19150648468042e-05	4.123800405847044e-07	6.260488126973163e-05
66.32725878934137	0.00041188169814371147	0.0004167340843025469	0.000447185562494441	0.0004523066454945108	0.0004673082835340582	0.00047257583317849704	0.0004886353980135277	0.0004940531054517564	0.0005329408318548124	0.0005386545289496343	0.0886991242817671	0.08833811851203474	4.107013392410817e-07	6.272570209998884e-05	4.152762842951673e-07	6.342442513156132e-05
66.72691388945532	0.00041191794769754195	0.0004167711727691764	0.00044730140818129773	0.0004524239664718126	0.0004674729942740456	0.00047274237852299784	0.0004888545536339403	0.0004942744719730537	0.0005332814425098416	0.0005389981116470022	0.0888888683659081	0.08852708663859539	4.1354278294727497e-07	6.354021968171808e-05	4.181485385447133e-07	6.42478866324514e-05
67.12897711259382	0.0004119532510984571	0.0004168073144235106	0.0004474181996467039	0.0004525422478822729	0.0004676398351747258	0.00047291107741166336	0.0004890771762437608	0.0004944993380588758	0.0005336285572824263	0.00053934824974271	0.08908346437486811	0.08872088682346464	4.163608642762228e-07	6.435866466437956e-05	4.209971406153026e-07	6.507531315559645e-05
67.53346296890952	0.0004119875521896714	0.0004168424526792358	0.00044753592097468057	0.00045266147371436194	0.0004678088165448457	0.00047308194025180164	0.0004893033065325519	0.000494727744704012	0.0005339822884079377	0.0005397050562028855	0.0892830234931397	0.08891962979449182	4.1915591960761233e-07	6.51810853555812e-05	4.238224298310986e-07	6.590675332518448e-05
67.94038605598601	0.00041202079318839764	0.00041687652931063243	0.0004476545556614395	0.0004527816273642533	0.0004679799488208288	0.0004732549775792343	0.0004895329861756677	0.0004949597338956319	0.000534342751223795	0.0005400686471143157	0.08948765993019456	0.08912342929201827	4.219282875591408e-07	6.60075313518027e-05	4.2662474774679375e-07	6.674225705949333e-05
68.3497610593647	0.00041205291463496346	0.00041690948440124717	0.0004477740865956673	0.0004529026916159396	0.00046815324257021567	0.00047343020006174213	0.000489766257866702	0.0004951953486459296	0.000534710064277518	0.0005404391417930925	0.08969749101916472	0.08933240216715051	4.2467830917831094e-07	6.683805359389283e-05	4.294044383350683e-07	6.75818756257357e-05
68.7616027530747	0.00041208385534011475	0.0004169412562907381	0.0004478944960380677	0.0004530246486206149	0.000468328708495238	0.000473607618502658	0.0004900031653512271	0.0004954346330260795	0.0005350843494392607	0.0005408166628977872	0.08991263731932321	0.08954666848381061	4.2740632812826324e-07	6.767270442263607e-05	4.321618481825055e-07	6.842566169720787e-05
69.17592600016614	0.0004121135523304438	0.0004169717815198372	0.00044801576560014785	0.0004531474798752866	0.0004685063574365496	0.0004737872438446109	0.0004902437534618929	0.0004956776322015544	0.000535465732019061	0.0005412013365473595	0.09013322272251999	0.08976635162473161	4.3011269091155525e-07	6.851153764195206e-05	4.348973267084919e-07	6.927366941593405e-05
69.59274575324658	0.0004121419407918926	0.00041700099477335576	0.00044813787622222486	0.0004532711662006037	0.00046868620037713004	0.00047396908717344595	0.0004904880681549647	0.0004959243924688934	0.0005358543408890478	0.0005415932924440475	0.09035937456375422	0.08999157840156999	4.327977470864599e-07	6.935460858280285e-05	4.376112263841181e-07	7.012595445700376e-05
70.01207705502031	0.00041216895401121565	0.0004170288288211412	0.0004482608081505987	0.00045339568771784404	0.00046886824844634883	0.00047415315972230325	0.0004907361565483394	0.0004961749612939558	0.0005362503086108145	0.0005419926640014539	0.09059122373606619	0.09022247916931797	4.3546184949562385e-07	7.020197417040297e-05	4.4030390296105355e-07	7.098257409580977e-05
70.43393503883172	0.00041219452331535346	0.0004170552144569242	0.0004483845409138771	0.0004535210238250469	0.0004690525129242206	0.0004743394728758902	0.0004909880669611329	0.0004964293873517579	0.0005366537715682436	0.0005423995884781121	0.090828904809937	0.090459187945208	4.381053545064349e-07	7.105369299548192e-05	4.429757157124563e-07	7.18435872796852e-05
70.85833492921113	0.00041221857800861255	0.00041708008043494545	0.0004485090532983999	0.0004536471531722354	0.00046923900524583977	0.0004745280381749328	0.0004912438489549011	0.0004966877205679462	0.0005370648701060267	0.0005428142071167762	0.09107255615741477	0.09070184253231436	4.407286222691707e-07	7.190982539016788e-05	4.4562702769339844e-07	7.270905470406486e-05
71.2852920424243	0.00041224104530758325	0.00041710335340430934	0.0004486343233227473	0.00045377405363571777	0.00046942773700603293	0.0004747188673208461	0.000491503553376579	0.0004969500121620132	0.0005374837486741864	0.0005432366652897442	0.09132232008114316	0.09095058464805919	4.4333201698327877e-07	7.277043350717438e-05	4.482582060063873e-07	7.357903889183837e-05
71.71482178702524	0.00041226185027368336	0.00041712495784093303	0.0004487603282112644	0.00045390170229139473	0.0004696187199642064	0.0004749119721805994	0.0004917672324032156	0.0004972163146923025	0.0005379105559788729	0.0005436671126504892	0.09157834294857146	0.09120556005784598	4.459159071726554e-07	7.363558140280335e-05	4.5086962207783673e-07	7.445360427651981e-05
72.14693966441222	0.0004122809157432538	0.0004171448159770294	0.0004488870443665884	0.00045403007538706146	0.0004698119660494311	0.0004751073647918204	0.000492034939588596	0.0004974866821029232	0.0005383454451397732	0.0005441057032919391	0.09184077533152442	0.09146691871405377	4.484806659873792e-07	7.450533512652624e-05	4.534616519615356e-07	7.533281729220354e-05
72.58166126938723	0.0004122981622550884	0.00041716284772800195	0.0004490144473411191	0.0004541591483136434	0.0004700074873657581	0.00047530505736813024	0.0004923067299118392	0.0004977611697726521	0.0005387885738544576	0.0005445525959117245	0.09210977215141722	0.09173481490065089	4.5102667150544434e-07	7.537976281274394e-05	4.5603467664439255e-07	7.621674646628163e-05
73.01900229071879	0.0004123135079753116	0.00041717897061665707	0.00044914251180739044	0.00045428889557532756	0.0004702052961977826	0.00047550506230473145	0.0004925826598280662	0.0004980398345659158	0.0005392401045700097	0.0005450079539847573	0.09238549283035617	0.09200940738365902	4.535543070629004e-07	7.625893478005463e-05	4.5858908236909475e-07	7.710546251739336e-05
73.45897851170821	0.00041232686861947953	0.0004171930996946176	0.0004492712115273034	0.00045441929075853505	0.00047040540501647665	0.0004757073921842536	0.0004928627873212495	0.0004983227348859604	0.0005397002046623301	0.0005454719459435052	0.09266810144840755	0.09229085956776645	4.5606396159754425e-07	7.714292363543429e-05	4.611252609844135e-07	7.799903846117395e-05
73.90160581075892	0.00041233815737180926	0.00041720514746083974	0.00044940051932016383	0.0004545503064997027	0.0004706078264852972	0.0004759120597828931	0.0004931471719593441	0.0004986099307303305	0.000540169046623493	0.00054594474536638	0.09295776690731898	0.09257933965936355	4.585560300119111e-07	7.803180438455126e-05	4.6364361031448354e-07	7.889754972122132e-05
74.34690016194996	0.000412347284801409	0.0004172150237770998	0.0004495304070294816	0.00045468191445180396	0.0004708125734665945	0.0004761190780768388	0.0004934358749518153	0.0004989014837487477	0.000540646808257586	0.0005464265311746396	0.0932546631009822	0.09287502083629455	4.610309135471072e-07	7.892565454677147e-05	4.6614453452407077e-07	7.980107424333804e-05
74.79487763561212	0.0004123541587753794	0.000417222635780321	0.000449660845488461	0.00045481408524955524	0.00047101965902831996	0.0004763284602490065	0.0004937289592096786	0.0004991974573035236	0.0005411336728854566	0.0005469174878382474	0.09355896909298227	0.09317808142466726	4.6348902018201327e-07	7.982455427783808e-05	4.686284445250396e-07	8.07096926194184e-05
75.24555439890803	0.00041235868436867695	0.0004172278877916386	0.0004497918044841499	0.0004549467884732657	0.000471229096451075	0.0004765402196961121	0.0004940264894081944	0.000499497916532632	0.0005416298295588598	0.0005474178055911747	0.09387086930154605	0.09348870508301776	4.6593076506859163e-07	8.072858650196024e-05	4.710957584114434e-07	8.162348821956489e-05
75.6989467164156	0.00041236076377059746	0.00041723068122204393	0.0004499232527201724	0.0004550799926112654	0.00047144089923550794	0.00047675437003609516	0.0004943285320523347	0.0004998029284155872	0.000542135473284489	0.0005479276806566424	0.09419055369224494	0.09380708099421463	4.6835657096914486e-07	8.163783704819016e-05	4.7354690189873455e-07	8.254254732914523e-05
76.15507095071504	0.0004123602961877319	0.0004172309144744772	0.0004500551577779909	0.00045521366502083836	0.0004716550811100746	0.0004769709251159068	0.0004946351555451693	0.0005001125618422417	0.0005426508052584097	0.0005484473154828164	0.09451821797881646	0.09413340406544206	4.70766868721547e-07	8.255239479501575e-05	4.759823087891043e-07	8.346695929346837e-05
76.61394356297929	0.00041235717774326186	0.0004172284828422173	0.00045018748607661717	0.00045534777188760677	0.0004718716560391896	0.0004771898990196886	0.0004949464302593262	0.0005004268876846845	0.0005431760331114686	0.0005489769189895259	0.094854063832543	0.09446787513668187	4.7316209774459026e-07	8.347235182622204e-05	4.784024214797566e-07	8.439681667446464e-05
77.07558111356816	0.0004123513013724418	0.000417223278403425	0.00045032020283074275	0.0004554822781833034	0.0004720906382318	0.00047741130607737825	0.0004952624286116828	0.0005007459788723893	0.0005437113711662664	0.0005495167068266162	0.09519829910050685	0.09481070119807689	4.755427065601366e-07	8.439780359391358e-05	4.808076914872284e-07	8.53322154142494e-05
77.54000026262605	0.00041234255671409936	0.00041721518991167056	0.00045045327200716887	0.0004556171476218404	0.0004723120421503878	0.0004776351608737414	0.0004955832251414478	0.0005010699104707695	0.0005442570407063129	0.0005500669016445299	0.09555113803325212	0.09516209561662506	4.77909153339881e-07	8.532884909062677e-05	4.831985799943692e-07	8.62732550074713e-05
78.00721777068286	0.0004123308299980042	0.00041720410268227865	0.00045058665627949776	0.0004557523426136251	0.0004725358825204409	0.0004778614782578765	0.0004959088965918227	0.0005013987597633385	0.0005448132702580412	0.0005506277333778206	0.09591280152225135	0.09552227837264686	4.802619065027471e-07	8.626559103482034e-05	4.855755584504476e-07	8.722003868753825e-05
78.47725049925933	0.00041231600392792605	0.00041718989847433263	0.0004507203169810015	0.00045588782421802725	0.0004727621743404247	0.0004780902733532197	0.0004962395219954353	0.0005017326063376568	0.0005453802958863941	0.0005511994395423013	0.09628351734768119	0.09589147630652338	4.826014453246418e-07	8.720813606427624e-05	4.879391091823157e-07	8.817267362060122e-05
78.95011541147531	0.0004122979575601904	0.00041717245536812997	0.0004508542140555661	0.0004560235520939157	0.0004729909328922606	0.0004783215615680601	0.000496575182763715	0.0005020715321752534	0.0005459583615047125	0.0005517822655465635	0.09666352043700464	0.09626992337619214	4.849282605947237e-07	8.815659494279537e-05	4.902897260538209e-07	8.913127111299934e-05
79.42582957266194	0.0004122765661775728	0.0004171516476379267	0.0004509883060066625	0.00045615948444819405	0.00047322217375237764	0.0004785553586066282	0.0004969159627804732	0.0005024156217457652	0.0005465477191997555	0.0005523764650187059	0.09705305313491758	0.09665786092595742	4.872428553133034e-07	8.911108278060464e-05	4.926279151643573e-07	9.009594683209721e-05
79.90441015097758	0.0004122517011583085	0.000417127345619754	0.00045112254984421333	0.000456295577982229	0.0004734559128033401	0.0004787916804807631	0.0004972619484998554	0.0005027649621054845	0.0005471486295726788	0.0005529823001490918	0.09745236548520422	0.09705553796714853	4.895457454158741e-07	9.007171926540825e-05	4.949541955771245e-07	9.106682103826591e-05
80.38587441802741	0.00041222322984002426	0.00041709941557410506	0.00045125690102929895	0.00045643178783607316	0.00047369216624610505	0.0004790305435222118	0.0004976132290489468	0.0005031196430005776	0.0005477613620968859	0.0005536000420500668	0.09786171552510675	0.09746321147127354	4.918374605607299e-07	9.103862891184089e-05	4.972691001068003e-07	9.204401883498858e-05
80.87023974948666	0.00041219101537838965	0.00041706771954329216	0.00045139131341658233	0.00045656806753042073	0.00047393095061295176	0.00047927196439560073	0.0004979698963352674	0.0005034797569752285	0.0005483861954937211	0.0005542299711336012	0.09828136959285598	0.09788114667622397	4.941185449483521e-07	9.20119413234527e-05	4.995731761434259e-07	9.302767043166404e-05
81.35752362572781	0.00041215491660024197	0.0004170321152032211	0.00045152573919435523	0.00045670436890613063	0.0004741722827811062	0.0004795159601121072	0.0004983320451594192	0.0005038453994849543	0.0005490234181270145	0.0005548723775078704	0.09871160264901288	0.09830961740627453	4.963895581887702e-07	9.299179147152781e-05	5.018669865221531e-07	9.4017911423383e-05
81.8477436324513	0.00041211478785097596	0.0004169924557093733	0.0004516601288221034	0.00045684064206126524	0.0004744161799871252	0.00047976254804389006	0.0004986997733331798	0.0005042166690154116	0.0005496733284175822	0.0005555275613938931	0.0991526986123302	0.09874890640653394	4.986510762337599e-07	9.397831999320705e-05	5.041511104562544e-07	9.501488308963357e-05
82.34091746132043	0.00041207047883594247	0.000416948589536738	0.0004517944309654701	0.0004569768352854986	0.00047466265984207664	0.0004800117459393205	0.0004990731818033403	0.0005045936672069646	0.0005503362352788413	0.0005561958335633751	0.09960495071089048	0.09919930569258482	5.009036923589666e-07	9.497167350809577e-05	5.064261445254814e-07	9.601873271232464e-05
82.83706291059936	0.000412021834455613	0.00041690036031345	0.0004519285924285089	0.0004571128949917923	0.00047491174034757535	0.00048026357193907117	0.0004994523747816144	0.0005049764989853743	0.0005510124585747879	0.000556877515799026	0.10006866184930305	0.0996611169161383	5.031480182054993e-07	9.597200495442548e-05	5.086927037188508e-07	9.702961391275244e-05
83.33619788579601	0.0004119686946342357	0.0004168476066478513	0.00045206255808308927	0.0004572487656451949	0.0004751634399127183	0.00048051804459310637	0.000499837459880951	0.0005053652726989094	0.0005517023296016469	0.0005575729413786562	0.10054414499279944	0.10013465174748767	5.053846848802326e-07	9.697947394660122e-05	5.109514225386876e-07	9.804768701010547e-05
83.83834040030794	0.00041191089414171513	0.00041679016194870846	0.0004521962707953295	0.00045738438968864303	0.0004754177773719851	0.0004807751828786414	0.0005002285482586126	0.0005057601002622831	0.0005524061915946141	0.0005582824555844817	0.10103172356910159	0.10062023227569804	5.076143441422494e-07	9.799424715882521e-05	5.132029561910785e-07	9.907311940650365e-05
84.34350857607244	0.0004118482624084377	0.00041672785423830724	0.000452329671348937	0.0004575197074656445	0.00047567477200417536	0.0004810350062191414	0.0005006257547664327	0.0005061610973077857	0.0005531244002612107	0.000559006416239164	0.10153173188901381	0.10111819142738661	5.098376696476134e-07	9.901649873106377e-05	5.154479818328677e-07	0.00010010608599388127
84.85172064422062	0.0004117806233327241	0.0004166605059580936	0.0004524626983652816	0.0004576546571396581	0.00047593444355242777	0.00048129753450440433	0.0005010291981086145	0.0005065683833440219	0.0005538573243428325	0.0005597451942701738	0.10204451558669961	0.10162887340516008	5.120553582762155e-07	0.00010004641070276987	5.17687199905496e-07	0.00010114676958947189
85.36299494573534	0.0004117077950806146	0.0004165879337665784	0.0004525952882200775	0.00045778917461005884	0.00047619681224542036	0.00048156278811183235	0.0005014390010075668	0.0005069820819227092	0.0005546053462062482	0.000560499174304241	0.1025704320807515	0.10215263414669486	5.142681315531633e-07	0.00010108417347683141	5.199213355583962e-07	0.00010219536140083918
85.87734993211305	0.0004116295898776577	0.0004165099483291527	0.0004527273749565064	0.0004579231934245029	0.0004764618988198104	0.00048183078792894067	0.0005018552903781928	0.0005074023208140003	0.0005553688624668619	0.0005612687552937068	0.10310985105708459	0.10268984180561415	5.16476737143516e-07	0.00010212998631189962	5.221511401479022e-07	0.00010325206151952371
86.39480416602983	0.0004115458137923581	0.00041642635409948597	0.0004528588901946095	0.00045805664468754335	0.00047672972454400363	0.0004821015553772052	0.0005022781975111621	0.000507829232190815	0.0005561482846457212	0.0005620543511767788	0.10366315497491307	0.10324087725526758	5.186819504593974e-07	0.00010318405785035567	5.243773928515177e-07	0.00010431707945107727
86.91537632201124	0.00041145626651094204	0.0004163369490921447	0.0004529897630367991	0.0004581894569653001	0.00047700031124334934	0.00048237511243733733	0.0005027078582656873	0.0005082629528227419	0.0005569440398623817	0.0005628563915737999	0.10423073959698884	0.10380613461675349	5.208845763723306e-07	0.00010424660668270636	5.266009023832869e-07	0.00010539063468090193
87.43908518710603	0.0004113607411030677	0.00041624152464606837	0.00045311991996927587	0.0004583215561860378	0.0004772736813268541	0.0004826514816760831	0.0005031444132723725	0.0005087036242800669	0.0005577565715658837	0.0005636753225217927	0.10481301454550145	0.10438602181240475	5.2308545102288e-07	0.00010531786194747927	5.288225088102665e-07	0.00010647295727590766
87.9659496615646	0.00041125902377809194	0.0004161398651784966	0.0004532492847591854	0.0004584528655364045	0.0004775498578155079	0.00048293068627463896	0.0005035880081467251	0.000509151393148522	0.000558586340306247	0.000564511607249709	0.10541040388496371	0.10498096114622463	5.252854437583915e-07	0.00010639806397425011	5.310430854949281e-07	0.00010756428852955191
88.4959887595208	0.0004111508936315067	0.000416031747928966	0.0004533777783473036	0.00045858330535318266	0.0004778288643723523	0.0004832127500588154	0.000504038793713997	0.000509606411255421	0.0005594338245491013	0.000565365726996993	0.1060233467336444	0.10559138991267913	5.274854592126547e-07	0.00010748746497384054	5.332635411815973e-07	0.00010866488165398036
89.0292216096782	0.00041103612238113207	0.0004159169426929531	0.00045350531873605533	0.00045871279301031286	0.0004781107253344084	0.00048349769753106513	0.0005044969262460442	0.0005100688359078812	0.0005602995215362249	0.0005662381818782576	0.10665229790510014	0.10621776103549843	5.29686439504557e-07	0.0001085863297727585	5.354848222028589e-07	0.00010977500251702077
89.56566745600044	0.0004109144740926152	0.0004157952115447137	0.0004536318208726077	0.00045884124280096887	0.00047839546574657743	0.00048378555390449175	0.0005049625677109107	0.000510538830143847	0.0005611839481949692	0.0005671294917970514	0.10729772858151347	0.10686054373811303	5.318893665930786e-07	0.0001096949366006239	5.377079148391061e-07	0.00011089493043150989
90.1053456584057	0.0004107857048938122	0.0004156663085488795	0.0004537571965268657	0.00045896856581445554	0.0004786831113976773	0.0004840763451389969	0.0005054358860359646	0.0005110165629967247	0.0005620876420997881	0.0005680401974119556	0.10796012702057835	0.10752022424752904	5.34095264800936e-07	0.00011081357793558955	5.399338478513996e-07	0.00011202495900347609
90.6482756934654	0.000410649562677574	0.0004155299794603382	0.0004538813541640804	0.00045909466980769434	0.0004789736888587547	0.00048437009797971486	0.0005059170553854102	0.000511502209774478	0.0005630111624893269	0.0005689708611584692	0.10863999929790438	0.10819730653352276	5.36305203504108e-07	0.00011194256140840964	5.421636951795589e-07	0.0001131653970390667
91.19447715510712	0.0004105057867924543	0.0004153859614119031	0.0004540041988118384	0.00045921945907102265	0.0004792672255238387	0.0004846668399978917	0.0005064062564530817	0.0005119959523540869	0.0005639550913427592	0.0005699220683303942	0.10933787008691838	0.10889231308519849	5.385203000018274e-07	0.00011308221077027669	5.443985788194721e-07	0.00011431656951492453
91.74396975532183	0.0004103541077208331	0.0004152339825892587	0.00045412563192115423	0.00045934283428804507	0.00047956374965330364	0.00048496659963438385	0.0005069036767714707	0.0005124979794923257	0.0005649200345193656	0.0005708944282247244	0.1100542834784154	0.10960578572700523	5.407417226002686e-07	0.000114232866934183	5.466396719151865e-07	0.0001154788186228245
92.29677332487483	0.0004101942467439461	0.000415073761892672	0.0004542455512214109	0.0004594646923892695	0.00047986329042005576	0.00048526940624598686	0.0005074095110380677	0.0005130084871539416	0.0005659066229656686	0.0005718885753543609	0.11078980384208777	0.11033828647654392	5.429706939041857e-07	0.00011539488908984818	5.48888202062689e-07	0.00011665250488794576
92.85290781402206	0.0004100259155932638	0.00041490500858489834	0.00045436385056882425	0.00045958492639920607	0.0004801658779587146	0.0004855752901547711	0.0005079239614600628	0.0005135276788583027	0.000566915513994714	0.0005729051707332745	0.11154501673241289	0.1110903984465583	5.452084943392138e-07	0.000116568655900956	5.51145454843647e-07	0.00011783800837024405
93.41239329322968	0.00040984881608767485	0.000414727421924733	0.000454480419788153	0.00045970342527664745	0.00048047154341804624	0.0004858842827006775	0.0005084472381186669	0.000514055766045754	0.0005679473926425198	0.0005739449032391406	0.11232052984157422	0.11186272679371595	5.474564659415358e-07	0.00011775456679397056	5.534127776182177e-07	0.00011903572995521083
93.97524995389855	0.000409662639755881	0.0004145406907856112	0.0004545951445073173	0.00045982007374778625	0.0004807803190168697	0.00048619641629758906	0.0005089795593542794	0.0005145929684649375	0.0005690029731070504	0.0005750084910588308	0.11311697400211967	0.11265589971692858	5.497160163927942e-07	0.00011895304333765788	5.556915835800737e-07	0.00012024609273925124
94.54149810909283	0.00040946706744340465	0.00041434449325863774	0.00045470790598459236	0.0004599347521318306	0.0004810922381036888	0.0004865117244931558	0.0005095211521738938	0.0005151395145824632	0.0005700830002755166	0.0005760966832225762	0.11393500424234168	0.11347056950815414	5.519886233693147e-07	0.0001201645307312843	5.57983356122701e-07	0.00012146954352325323
95.11115819427312	0.00040926176890359803	0.0004141384962394468	0.0004548185809280411	0.0004600473361587921	0.0004814073352203638	0.00048683024203265916	0.0005100722526822368	0.0005156956420164397	0.0005711882513463044	0.0005772102612331286	0.1147753008975307	0.11430741365881385	5.542758392091621e-07	0.00012138949940529442	5.602896535028242e-07	0.00012270655441429246
95.68425076803395	0.000409046402371998	0.00041392235499820325	0.0004549270413067944	0.00046015769677902645	0.00048172564617009536	0.00048715200492719453	0.0005106331065381979	0.0005162615979954153	0.0005723195375522729	0.0005783500407966836	0.11563857078046018	0.11516713602517892	5.565792958999046e-07	0.00012262844673972817	5.626121138586362e-07	0.00012395762455236214
96.26079651284576	0.00040882061412337016	0.00041369571273209676	0.0004550331541538037	0.00046026569996417333	0.0004820472080900632	0.0004874770505265463	0.0005112039694382652	0.0005168376398444773	0.0005734777059927718	0.0005795168736629276	0.11652554841468325	0.11605046805628708	5.589007104654718e-07	0.00012388189892099943	5.649524606110221e-07	0.00012522328197257793
96.84081623580131	0.0004085840380107693	0.00041345820009964113	0.0004551367813596809	0.00046037120649908227	0.0004823720595290989	0.0004878054175970871	0.0005117851076288288	0.0005174240355003555	0.0005746636415823181	0.0005807116495822019	0.11743699733448296	0.11695817008821584	5.612418907371465e-07	0.00012515041293899298	5.673125082408933e-07	0.00012650408560554993
97.42433086936633	0.0004083362949858928	0.00041320943473603975	0.00045523777945716867	0.0004604740717642822	0.00048270024053074405	0.0004881371464050902	0.0005123767984492887	0.0005180210640574887	0.0005758782691245083	0.0005819352983883475	0.11837371145556899	0.11789103270876673	5.636047415575316e-07	0.00012643457873919017	5.696941685237838e-07	0.0001278006274388621
98.01136147213543	0.0004080769926000281	0.0004129490207489153	0.0004553359993958332	0.00046057414550856803	0.0004830317927221548	0.000488472278805908	0.0005129793309081503	0.0005186290163472452	0.0005771225555205153	0.0005831887922166376	0.11933651652092007	0.11884987819696724	5.659912714657957e-07	0.00012773502154728167	5.720994572262078e-07	0.00012911353484645893
98.60192922959182	0.0004078057244848353	0.0004126765481936283	0.0004554312863064992	0.0004606712716112262	0.00048336675940928827	0.0004888108583394392	0.0005135930062943604	0.0005192481955525596	0.000578397512122236	0.0005844731478668908	0.12032627162641345	0.11983556204198835	5.684035998937387e-07	0.00012905240437736942	5.745305013235189e-07	0.000130443473104494
99.1960554548718	0.00040752206981222274	0.00041239159252743203	0.00045552347925496394	0.0004607652878334221	0.00048370518567889535	0.0004891529303324343	0.000514218138826408	0.0005198789178605182	0.0005797041972411114	0.0005857894293227979	0.12134387083128809	0.12084897454651186	5.708439649067254e-07	0.00013038743073910675	5.769895467706582e-07	0.00013179114810797643
99.79376158953411	0.00040722559273252554	0.0004120937140416589	0.0004556124109844668	0.00046085602555823857	0.00048404711850783287	0.0004894985420081382	0.0005148550563418437	0.0005205215131555709	0.000581043718824502	0.0005871387504394081	0.12239024485881363	0.12189104251987815	5.733147315434219e-07	0.00013174084756160942	5.794789668577753e-07	0.00013315730930135716
100.39506920433367	0.0004069158417902072	0.0004117824572711481	0.0004556979076464183	0.00046094330951882686	0.00048439260688031363	0.0004898477426038884	0.0005155041010301262	0.0005211763257562731	0.0005824172373126093	0.0005885222778117809	0.12346636289286954	0.12296273106672909	5.758184008335392e-07	0.00013311344836106076	5.820012712553471e-07	0.0001345427528556542
101.00000000000001	0.0004065923493162797	0.00041145735038009576	0.00045577978851882257	0.0004610269575141447	0.00048474170191374654	0.0004902005834973347	0.0005161656302119351	0.0005218437151987233	0.0005838259686900526	0.0005899412338389599	0.1245732344766521	0.12406504547726484	5.770825951229241e-07	0.00013380464695913203	5.832748075880224e-07	0.00013524039776809888
