# Supplementary material for: White matter micro- and macrostructure brain charts for the human lifespan
Source: Nature. 2026 May 13;655(8124):979–89. doi: 10.1038/s41586-026-10454-2 (PMC13391363; doi:10.1038/s41586-026-10454-2)
Supplement: Supplementary file 12 — Centiles trajectories of brain charts. SDT.T9.1–5 contain the brain charts for the global metrics; SDT.T9.6–509 contain the brain charts for the tract-specific metrics (unnormalized); and SDT.T9.510–1157 contain the brain charts for the tract-specific macrostructural metrics (normalized). Included in each table are the male and female centile trajectories for the 2.5th, 25th, 50th, 75th and 97.5th percentiles; the interquartile range normalized by the 50th centile; and the derivatives of the 50th centiles with respect to both age and log(age). Charts are sampled in logarithmically spaced intervals. Age is reported in years, while centile trajectory values are reported in metric-specific units: diffusivities in mm2 s−1, volume in mm3, surface area in mm2, average length in mm, and FA is dimensionless (unitless). [file 41586_2026_10454_MOESM12_ESM.zip › plotted_curves/SDT.T9.116-CST_left_surface_area_curve_metrics.csv]

ages	male_0.025th_percentile	female_0.025th_percentile	male_0.25th_percentile	female_0.25th_percentile	male_0.5th_percentile	female_0.5th_percentile	male_0.75th_percentile	female_0.75th_percentile	male_0.975th_percentile	female_0.975th_percentile	male_normalized_quantile_range	fwmale_normalized_quantile_range	male_median_centile_d_age	male_median_centile_d_log_age	female_median_centile_d_age	female_median_centile_d_log_age
0.25	4600.480488295883	4557.11356750341	6253.619921572528	6052.010776148014	6994.987150772173	6723.1745436273895	7644.936338296519	7314.733799701394	8674.533458831947	8259.42273229311	0.1989019260128883	0.1878164868931242	4669.6430385794265	2696.1529688159217	4488.189129331799	2591.3853255336903
0.25150637576242696	4605.1067818886395	4561.696250937887	6259.908631235833	6058.096745452893	7002.021387864675	6729.935442949003	7652.624171760463	7322.089577806688	8683.256666939082	8267.728500395646	0.1989019260835691	0.18781648695874023	4661.423619092442	2699.487109928159	4480.289101755712	2594.5899079851806
0.2530218281966045	4609.744517486481	4566.2902685197505	6266.212894497346	6064.197766927427	7009.073022441188	6736.713063720036	7660.3310192241715	7329.463548653091	8692.001449799065	8276.054810813735	0.1989019261553176	0.1878164870253475	4644.9512323131785	2706.155992908636	4464.456802404951	2600.999650300946
0.25454641199404576	4614.393697150797	4570.895622290987	6272.532714159481	6070.313843283698	7016.142057636444	6743.507408953415	7668.056884113709	7336.855715518685	8700.767811299447	8284.401667248894	0.19890192622815056	0.18781648709296128	4628.510965142865	2712.8260593307205	4448.655374554917	2607.410530074034
0.2560801821758082	4619.054322880972	4575.512314232159	6278.868092940359	6076.444977152205	7023.228496490891	6750.318481571444	7675.801769752099	7344.26608158297	8709.55575521087	8292.769073291318	0.19890192630208578	0.18781648716159868	4612.102950495202	2719.4972731387243	4432.884945954196	2613.822512649698
0.25762319409447826	4623.726396614649	4580.140346262673	6285.21903347419	6082.591171082246	7030.332341951114	6757.146284406221	7683.56567935978	7351.6946499272835	8718.36528518757	8301.157032420375	0.19890192637714046	0.18781648723127495	4595.727319621015	2726.1695984380785	4417.145642754156	2620.235563528491
0.2591755034361701	4628.4099202280195	4584.779720241063	6291.5855383116495	6088.752427542279	7037.453596870271	6763.990820200035	7691.348616055083	7359.141423535275	8727.196404767934	8309.565548005121	0.19890192645333282	0.18781648730200756	4579.3842021594755	2732.8429995307233	4401.437589554582	2626.6496483990923
0.2607371662225343	4633.104895536206	4589.43043796537	6297.967609920406	6094.928748920431	7044.592264008672	6770.852091605943	7699.150582854865	7366.606405293496	8736.049117375198	8317.994623304983	0.19890192653068134	0.18781648737381337	4563.073726139497	2739.5174409069587	4385.760909413453	2633.064733134117
0.2623082388127803	4637.811324293532	4594.0925011734225	6304.365250685487	6101.120137524858	7051.7483460341855	6777.730101188165	7706.971582674955	7374.089597991851	8744.923426317977	8326.444261470255	0.19890192660920417	0.18781648744670965	4546.796017950401	2746.19288723357	4370.11572380038	2639.480783767067
0.2638887779057103	4642.529208193857	4598.765911543112	6310.778462909731	6107.326595584143	7058.921845522756	6784.624851422516	7714.8116183307175	7381.591004324063	8753.819334790885	8334.91446554263	0.19890192668892043	0.18781648752071345	4530.5512023414485	2752.869303348707	4354.502152621746	2645.897766506532
0.26547884054176485	4647.258548870821	4603.4506706927405	6317.207248814132	6113.548125247718	7066.112764958775	6791.536344696894	7722.670692537462	7389.110626888203	8762.736845875013	8343.405238455798	0.1989019267698496	0.18781648759584352	4514.3394024614245	2759.5466542807408	4338.920314250048	2652.315647745272
0.2670784841050822	4651.999347898264	4608.14678018133	6323.651610538387	6119.784728586305	7073.321106735711	6798.464583311754	7730.548807911117	7396.6484681872025	8771.675962538684	8351.916583036025	0.19890192685201077	0.18781648767211717	4498.160739842337	2766.224905243842	4323.370325481985	2658.734394040657
0.26868776632556873	4656.751606790433	4612.854241508888	6330.111550141205	6126.036407592255	7080.546873156439	6805.40956948049	7738.445966968614	7404.20453062928	8780.636687637894	8360.448502002633	0.19890192693542427	0.18781648774955326	4482.015334374271	2772.9040216149297	4307.852301553823	2665.1539721181616
0.2703067452809827	4661.515327002337	4617.57305611674	6336.5870696007705	6132.303164179989	7087.790066433764	6812.371305329931	7746.362172128437	7411.778816528466	8789.619023916937	8369.000997968591	0.19890192702010964	0.1878164878281706	4465.903304367792	2779.583968970692	4292.366356178187	2671.5743488930166
0.2719354793990299	4666.290509930084	4622.303225387868	6343.078170815207	6138.585000186454	7095.050688690944	6819.349792900834	7754.297425711215	7419.371328105151	8798.622974009071	8377.574073441137	0.19890192710608826	0.1878164879079877	4449.82476649154	2786.264713048702	4276.9126014912035	2677.9954914329574
0.27357402745947257	4671.077156911089	4627.044750647113	6349.584855602862	6144.881917371387	7102.328741962004	6826.345034148191	7762.2517299400415	7426.98206748642	8807.648540436892	8386.167730822155	0.19890192719338037	0.18781648798902484	4433.779835800175	2792.9462197625544	4261.4911480797455	2684.417366979178
0.2752224485962505	4675.8752692244725	4631.797633161578	6356.107125702843	6151.193917417857	7109.624228192337	6833.357030941822	7770.225086941152	7434.611036706681	8816.69572561308	8394.781972408884	0.19890192728200715	0.18781648807130083	4417.768625764642	2799.6284552153666	4246.102104995167	2690.8399429449346
0.27688080229961526	4680.68484809131	4636.561874140841	6362.644982775367	6157.521001932537	7116.937149239095	6840.385785066684	7778.217498744342	7442.2582377080225	8825.764531840909	8403.416800394327	0.1989019273719905	0.18781648815483606	4401.791248231661	2806.311385674868	4230.745579747483	2697.263186915312
0.2785491484182772	4685.505894674947	4641.337474737346	6369.1984284021755	6163.863172446235	7124.267506871657	6847.431298223453	7786.228967283482	7449.923672340839	8834.854961314788	8412.072216867944	0.19890192746335267	0.1878164882396512	4385.847813457716	2812.9949775896966	4215.421678302344	2703.6870666386094
0.28022754716156506	4690.338410081307	4646.124436046593	6375.767464086972	6170.220430414133	7131.615302772107	6854.4935720288	7794.25949439703	7457.607342364123	8843.96701612089	8420.748223815994	0.1989019275561149	0.1878164883257666	4369.938430073671	2819.6791975684464	4200.130505079171	2710.1115500258747
0.2819160591015993	4695.182395359133	4650.922759107519	6382.352091255722	6176.592777216312	7138.980538535586	6861.572608015963	7802.309081828437	7465.3092494461	8853.100698237566	8429.444823122252	0.1989019276503014	0.18781648841320392	4354.0632051273715	2826.3640123957302	4184.8721629648935	2716.5366051539313
0.28361474517547763	4700.037851500348	4655.732444902704	6388.952311257176	6182.980214158007	7146.36321567086	6868.668407635036	7810.377731226741	7473.02939516453	8862.256009536053	8438.162016568342	0.19890192774593388	0.18781648850198354	4338.222244083649	2833.049389039399	4169.646753311623	2722.9622002632823
0.2853236666874746	4704.9047794403195	4660.5534943587445	6395.568125363205	6189.382742470115	7153.763335600711	6875.780972253534	7818.465444147017	7480.767781007341	8871.43295178097	8446.899805834455	0.1989019278430364	0.18781648859212793	4322.415650803363	2839.7352946260944	4154.45437595807	2729.3883037671912
0.2870428853112538	4709.783180058146	4665.385908346491	6402.199534769198	6195.800363309501	7161.180899662371	6882.9103031567365	7826.572222050842	7488.524408372981	8880.631526630843	8455.658192499748	0.19890192794163308	0.1878164886836594	4306.643527563661	2846.4216964542866	4139.29512920347	2735.814884232823
0.28877246309209376	4714.673054176959	4670.229687681356	6408.846540594477	6202.233077759419	7168.615909107987	6890.056401548141	7834.698066306801	7496.299278570925	8889.851735638695	8464.437178042923	0.19890192804174756	0.1878164887765998	4290.9059750535525	2853.1085619879887	4124.169109823182	2742.241910387762
0.2905124624491269	4719.574402564187	4675.084833123572	6415.509143882646	6208.680886829845	7176.06836510502	6897.21926854985	7842.842978190925	7504.0923928220955	8899.093580252522	8473.236763842682	0.19890192814340488	0.18781648887097258	4275.203092376236	2859.795858854428	4109.07641307055	2748.6693511179183
0.29226294617759224	4724.487225931847	4679.951345378487	6422.187345601999	6215.143791457875	7183.538268736694	6904.398905203005	7851.006958887186	7511.903752259326	8908.357061815865	8482.056951178276	0.19890192824662997	0.18781648896680078	4259.534977063071	2866.4835548487026	4094.017132688081	2755.0971754700877
0.294023977451102	4729.411524936838	4684.829225096849	6428.881146645912	6221.621792508095	7191.025621002426	6911.595312468196	7859.1900094879675	7519.73335792782	8917.64218156835	8490.897741230001	0.19890192835144857	0.18781648906410836	4243.90172508196	2873.171617937507	4078.991360912798	2761.525352654746
0.29579561982392083	4734.34730018123	4689.718472875095	6435.590547833235	6228.1148907729785	7198.5304228182895	6918.808491225907	7867.392130994556	7527.581210785622	8926.948940646238	8499.759135079743	0.19890192845788626	0.1878164891629191	4228.3034308135975	2879.860016237246	4063.9991884620395	2767.9538520304486
0.29757793723326015	4739.294552212488	4694.6190892555815	6442.3155499086015	6234.623086973181	7206.052675017337	6926.038442276842	7875.6133243175145	7535.447311703977	8936.277340082845	8508.641133711388	0.1989019285659697	0.18781648926325736	4212.740187085234	2886.5487180356868	4049.040704545332	2774.382643110119
0.29937099400158496	4744.253281523841	4699.531074726908	6449.056153542925	6241.146381757971	7213.592378350166	6933.285166342401	7883.853590277288	7543.33166146786	8945.627380809241	8517.543738011396	0.1989019286757257	0.18781648936514847	4197.2120851567015	2893.2376917744987	4034.115996883251	2780.811695566168
0.3011748548389356	4749.223488554437	4704.45442972415	6455.812359333616	6247.68477570555	7221.149533485158	6940.548664065041	7892.112929604467	7551.234260776347	8954.999063654537	8526.466948769255	0.1989019287871812	0.18781648946861715	4181.71921471972	2899.9269060490187	4019.225151689956	2787.240979219554
0.30298958484526295	4754.205173689713	4709.389154629152	6462.584167805081	6254.238269323428	7228.724141009043	6947.828936008688	7900.391342940409	7559.155110243085	8964.3923893466	8535.410766677976	0.19890192890036437	0.18781648957368996	4166.261663941201	2906.6163296299055	4004.3682536955457	2793.670464046998
0.30481524951277783	4759.198337261632	4714.335249770791	6469.371579409041	6260.8068630487805	7236.316201427247	6955.1259826591395	7908.688830837611	7567.094210396711	8973.807358512473	8544.375192334595	0.19890192901530307	0.18781648968039255	4150.839519411558	2913.305931424722	3989.5453861285932	2800.100120167015
0.3066519147283146	4764.202979548915	4719.29271542521	6476.174594524858	6267.390557248757	7243.925715164261	6962.439804424399	7917.005393760121	7575.051561681228	8983.243971678829	8553.360226240584	0.19890192913202603	0.1878164897887513	4135.452866186155	2919.9956805019174	3974.7566307401285	2806.5299178499263
0.3084996467757088	4769.2191007773545	4724.26155181612	6482.993213459949	6273.989352220889	7251.55268256411	6969.7704016351345	7925.341032084042	7583.027164456506	8992.70222927257	8562.36586880241	0.1989019292505624	0.18781648989879388	4120.101787782041	2926.6855460852385	3960.002067802474	2812.9598275157623
0.31035851233818973	4774.246701120037	4729.241759115027	6489.827436450103	6280.603248193376	7259.197103890698	6977.117774545003	7933.695746097917	7591.02101899862	9002.182131621239	8571.392120331937	0.198901929370942	0.18781649001054734	4104.786366185173	2933.3754975504708	3945.2817761139013	2819.3898197296076
0.3122285785007863	4779.285780697644	4734.233337441524	6496.677263659869	6287.232245325492	7266.85897932825	6984.481923331082	7942.069536003208	7599.033125500338	9011.68367895357	8580.438981046958	0.19890192949319505	0.18781649012403978	4089.506681846222	2940.065504421247	3930.595833000494	2825.81986519997
0.3141099127527488	4784.336339578661	4739.2362868635	6503.542695182863	6293.876343707848	7274.538308981645	6991.862848094185	7950.462401914659	7607.063484071453	9021.206871399912	8589.506451071578	0.19890192961735165	0.1878164902392999	4074.262813678244	2946.7555363613646	3915.9443143086974	2832.2499347694684
0.31600258298998396	4789.3983777796375	4744.250607397404	6510.423731042112	6300.535543362754	7282.235092876816	6999.260548859249	7958.874343860738	7615.112094739202	9030.751708992715	8598.594530436692	0.19890192974344384	0.18781649035635628	4059.054839100456	2953.44556319993	3901.3272944486234	2838.6799994395114
0.3179066575175057	4794.471895265502	4749.276299008545	6517.320371190473	6307.209844244608	7289.94933096121	7006.675025575769	7967.305361784128	7623.178957448751	9040.318191667093	8607.703219080522	0.19890192987150268	0.1878164904752386	4043.882834004704	2960.1355549020227	3886.7448463640176	2845.1100303428248
0.3198222050518999	4799.556891949722	4754.31336161126	6524.232615510869	6313.899246240127	7297.68102310404	7014.106278118057	7975.755455542023	7631.264072063467	9049.906319261163	8616.832516848925	0.19890193000156012	0.18781649059597663	4028.7468727577943	2966.8254815677647	3872.197041531559	2851.5399987406563
0.32174929472380437	4804.653367694588	4759.361795069192	6531.160463816661	6320.603749168711	7305.430169096732	7021.554306285648	7984.2246249065975	7639.367438365362	9059.516091516574	8625.982423495909	0.19890193013364993	0.18781649071860101	4013.647028229898	2973.515313443495	3857.6839499894995	2857.969876035815
0.32368799608040405	4809.761322311441	4764.421599195521	6538.103915851966	6327.323352782755	7313.196768653249	7029.019109803637	7992.71286956537	7647.489056055465	9069.14750807892	8635.152938684032	0.1989019302678048	0.1878164908431427	3998.583371810848	2980.205020930385	3843.2056403548922	2864.3996337805875
0.3256383790879404	4814.880755560983	4769.492773753255	6545.06297129207	6334.058056768031	7320.980821410571	7036.500688323117	8001.220189121724	7655.628924754287	9078.800568498335	8644.344061984946	0.19890193040405868	0.18781649096963318	3983.5559733761474	2986.8945745551027	3828.7621797872707	2870.829243646702
0.32760051413423674	4820.011667153385	4774.575318455359	6552.037629743583	6340.80786074386	7328.782326928866	7043.999041421364	8009.746583095097	7663.787044002027	9088.475272229702	8653.555792879624	0.19890193054244637	0.18781649109810372	3968.564901308855	2993.583944976097	3814.353634011699	2877.258677431848
0.3295744720312385	4825.1540567486345	4779.669232965082	6559.027890744914	6347.57276426355	7336.601284692012	7051.514168602318	8018.29205092155	7671.963413259112	9098.171618633298	8662.788130758952	0.19890193068300233	0.18781649122858804	3953.610222520074	3000.273102997802	3799.980067339726	2883.6879070752766
0.33156032401756863	4830.30792395669	4784.77451689612	6566.033753766469	6354.352766814609	7344.437694107837	7059.046069296832	8026.856591954032	7680.158031906437	9107.889606975104	8672.041074924035	0.198901930825763	0.1878164913611188	3938.6920024438296	3006.962019557832	3785.6415426637977	2890.1169046447612
0.33355814176109866	4835.473268337781	4789.8911698129095	6573.055218211073	6361.147867819137	7352.29155450857	7066.594742863093	8035.440205462868	7688.370899245849	9117.62923642735	8681.31462458671	0.19890193097076403	0.18781649149572932	3923.8103050403297	3013.6506657223217	3771.3381214570254	2896.5456423300784
0.33556799736153503	4840.650089402555	4795.019191230773	6580.0922834141575	6367.958066634017	7360.162865151064	7074.160188586845	8044.042890636008	7696.6020145003795	9127.390506068801	8690.608778869824	0.19890193111804247	0.18781649163245429	3908.9651927968953	3020.3390126843005	3757.069863779936	2902.974092444638
0.3375899633530214	4845.838386612358	4800.158580616195	6587.144948644152	6374.7833625512885	7368.051625217232	7081.742405681805	8052.664646579506	7704.851376814693	9137.173414885292	8699.923536807746	0.19890193126763633	0.18781649177132845	3894.156726749148	3027.027031770209	3742.8368282963056	2909.4022274289746
0.3396241127067558	4851.038159379413	4805.309337387008	6594.213213102721	6381.623754798384	7375.957833814311	7089.341393289912	8061.305472317791	7713.118985255369	9146.977961770062	8709.258897346672	0.19890193141958298	0.187816491912387	3879.384966474725	3033.714694430353	3728.63907226827	2915.830019841902
0.3416705188336247	4856.249407067073	4810.471460912627	6601.297075925107	6388.479242538444	7383.881489975241	7096.957150481697	8069.9653667941075	7721.404838811291	9156.804145524215	8718.614859345074	0.1989019315739215	0.18781649205566586	3864.649970103288	3040.4019722379744	3714.4766515675	2922.2574423623737
0.343729255586852	4861.472128989979	4815.6449505142255	6608.396536180357	6395.349824870562	7391.822592658929	7104.589676256537	8078.644328870788	7729.70893639394	9166.65196485706	8727.991421574026	0.19890193173069173	0.18781649220120233	3849.9517943246756	3047.088836892275	3700.3496206791606	2928.68446778832
0.34580039726466444	4866.706324414336	4820.829805464989	6615.5115928716805	6402.235500830107	7399.781140750641	7112.238969543024	8087.342357329679	7738.03127683778	9176.521418386577	8737.388582717642	0.19890193188993346	0.1878164923490331	3835.2904943935573	3053.7752602123655	3686.2580327133182	2935.1110690354835
0.3478840186129729	4871.95199255806	4826.026024990276	6622.642244936662	6409.136269388944	7407.757133062239	7119.905029199208	8096.059450872411	7746.371858900526	9186.412504639746	8746.806341373382	0.19890193205168752	0.1878164924991961	3820.6661241303664	3060.461214130977	3672.2019393974915	2941.537219126709
0.34998019482807	4877.209132591008	4831.233608267839	6629.788491247569	6416.052129455725	7415.750568332533	7127.587854012916	8104.795608120777	7754.730681263503	9196.325222052936	8756.244696052445	0.1989019322159955	0.18781649265173025	3806.078735930845	3067.1466706993524	3658.181391091086	2947.962891197996
0.352089001559344	4882.47774363515	4836.4525544279995	6636.950330611593	6422.983079876126	7423.7614452275475	7135.287442702023	8113.5508276170185	7763.107742531923	9206.25956897228	8765.703645180101	0.19890193238289944	0.18781649280667412	3791.5283807879314	3073.8316020909697	3644.1964368068147	2954.388058506418
0.3542105149120084	4887.757824764832	4841.682862553899	6644.12776177119	6429.929119433177	7431.789762340897	7143.003793914811	8122.325107824251	7771.503041235289	9216.215543654116	8775.18318709613	0.19890193255244237	0.18781649296406797	3777.0151082722005	3080.515980584314	3630.247124189511	2960.812694407068
0.35634481144984936	4893.049375006865	4846.9245316816	6651.320783404226	6436.890246847394	7439.835518193955	7150.736906230123	8131.118447126637	7779.916575827557	9226.1931442652	8784.683320055012	0.1989019327246682	0.18781649312395238	3762.53896655445	3087.199778571725	3616.3334995342884	2967.2367723623756
0.35849196819798806	4898.3523933408205	4852.177560800355	6658.529394124355	6443.866460777149	7447.898711236278	7158.486778157765	8139.930843829848	7788.348344687574	9236.19236888324	8794.20404222642	0.19890193289962105	0.18781649328636849	3748.1000024056993	3093.882968549151	3602.4556078023743	2973.660265943734
0.36065206264566085	4903.666878699101	4857.4419488527365	6665.753592481134	6450.85775981882	7455.979339845727	7166.253408138683	8148.762296161202	7796.798346119273	9246.213215497037	8803.745351695448	0.19890193307734594	0.1878164934513583	3733.698261206271	3100.5655231224373	3588.6134926062077	2980.0831488177646
0.3628251727490157	4908.992829967236	4862.717694734833	6672.993376960413	6457.8641425070755	7464.077402328912	7174.03679454527	8157.612802270159	7805.266578352002	9256.255682007044	8813.307246462973	0.19890193325788938	0.18781649361896433	3719.3337869646493	3107.247415008489	3574.8071962392423	2986.505394756794
0.3650113769339257	4914.3302459839715	4868.004797296423	6680.248745984468	6464.885607315096	7472.192896921335	7181.836935681619	8166.482360228452	7813.753039540804	9266.319766225537	8822.889724445971	0.19890193344129764	0.18781649378922974	3705.0066222960595	3113.9286170147825	3561.036759667797	2992.9269776321016
0.36721075409881926	4919.679125541492	4873.303255341161	6687.519697912291	6471.922152654811	7480.3258217877155	7189.653829783783	8175.370968030472	7822.257727766701	9276.40546587703	8832.492783477845	0.19890193362761846	0.1878164939621994	3690.716808452271	3120.6091020535678	3547.302222539438	2999.3478714062367
0.3694233836175272	4925.039467385559	4878.61306762671	6694.8062310397845	6478.973776877093	7488.47617502221	7197.487475019992	8184.2786235934855	7830.78064103692	9286.512778598528	8842.116421308674	0.19890193381690013	0.18781649413791757	3676.464385319967	3127.288843133487	3533.603623189265	3005.7680501365103
0.37164934534214805	4930.411270215695	4883.934232864943	6702.108343600017	6486.040478272013	7496.643954648699	7205.3378694909325	8193.205324757957	7839.321777285214	9296.641701939903	8851.760635605578	0.19890193400919148	0.18781649431642988	3662.2493914398365	3133.9678133667912	3519.9409986615647	3012.187487980351
0.3738887196059291	4935.7945326853605	4889.266749722092	6709.4260337634505	6493.122255069049	7504.82915862104	7213.205011229986	8202.151069287831	7847.881134372107	9306.7922333642	8861.425423952996	0.19890193420454336	0.18781649449778312	3648.071863991441	3140.645985950483	3506.3143846911844	3018.6061591769103
0.3761415872261661	4941.189253402069	4894.610616818887	6716.7592996381145	6500.219105437259	7513.031784823255	7221.0888982034185	8211.115854870728	7856.458710085105	9316.964370247866	8871.110783852924	0.1989019344030059	0.18781649468202416	3633.9318388209213	3147.32333417912	3492.7238157303073	3025.0240380573086
0.3784080295071193	4946.595430927597	4899.965832730754	6724.108139269879	6507.3310274855485	7521.251831069852	7228.989528310674	8220.099679118295	7865.054502139019	9327.15810988115	8880.816712725278	0.1989019346046309	0.18781649486920113	3619.829350427026	3153.9998314271215	3479.169324941002	3031.441099033924
0.3806881282429484	4952.013063778061	4905.332395987891	6731.472550642556	6514.458019262778	7529.489295105925	7236.906899384504	8229.102539566326	7873.668508176098	9337.37344946823	8890.543207908038	0.1989019348094712	0.18781649505936301	3605.7644319941755	3160.6754511643667	3465.6509442096576	3037.85731660109
0.38298196572066395	4957.442150424161	4910.710305075486	6738.852531678249	6521.600078758045	7537.744174607546	7244.841009191263	8238.12443367518	7882.300725766362	9347.610386127704	8900.290266657643	0.19890193501757994	0.1878164952525592	3591.7371153857093	3167.3501669492107	3452.168704167707	3044.2726653488353
0.3852896247230969	4962.882689291232	4916.099558433834	6746.248080237406	6528.757203900845	7546.016467181834	7252.791855431111	8247.165358829863	7890.95115240781	9357.868916892668	8910.057886149207	0.19890193522901178	0.18781649544884058	3577.7474311355036	3174.02395240427	3438.7226341676433	3050.6871199298184
0.38761118853188686	4968.334678759425	4921.500154458446	6753.659194119074	6535.929392561209	7554.306170367229	7260.759435738146	8256.225312340328	7899.619785526571	9368.149038711057	8919.846063476698	0.19890193544382273	0.187816495648258	3563.7954084931407	3180.6967812529765	3425.3127623130567	3057.1006550805178
0.3899467409304866	4973.798117163862	4926.912091500231	6761.085871061105	6543.116642549959	7562.613281633735	7268.743747680698	8265.304291441718	7908.306622477227	9378.450748445945	8929.654795653298	0.19890193566206796	0.18781649585086443	3549.8810754020233	3187.3686272890773	3411.9391154646873	3063.513245616108
0.39229636620718694	4979.27300279473	4932.335367865597	6768.528108740292	6550.318951618823	7570.937798383054	7276.744788761456	8274.402293294557	7917.011660542944	9388.774042875715	8939.48407961156	0.19890193588380545	0.18781649605671272	3536.004458503332	3194.039464372443	3398.6017192301806	3069.9248664134648
0.3946601491581577	4984.75933389741	4937.769981816563	6775.985904772535	6557.5363174606055	7579.279717948786	7284.762556417655	8283.519314984931	7925.734896935676	9399.118918694316	8949.33391220363	0.1989019361090933	0.18781649626585692	3522.1655831637327	3200.709266443504	3385.300597989466	3076.3354924251325
0.3970381750905084	4990.257108672619	4943.215931570913	6783.459256713045	6564.768737709377	7587.639037596657	7292.797048021286	8292.655353524748	7934.476328796402	9409.485372511519	8959.204290201516	0.19890193633799064	0.18781649647835194	3508.364473478403	3207.3780075178947	3372.0357749015093	3082.7450986762997
0.39943052982536675	4995.766325276534	4948.673215302309	6790.948162056498	6572.016209940623	7596.015754524682	7300.848260879269	8301.810405851926	7943.235953195303	9419.873400853157	8969.095210297295	0.19890193657055796	0.18781649669425382	3494.6011522635818	3214.0456616692245	3358.8072718952317	3089.1536602480337
0.4018372997009759	5001.286981820861	4954.1418311403595	6798.452618237146	6579.278731671357	7604.409865863301	7308.916192233566	8310.984468830524	7952.013767131896	9430.283000161251	8979.006669103252	0.19890193680685636	0.18781649691361957	3480.8756410868373	3220.7122030497994	3345.6151096983813	3095.561152294744
0.40425857157581063	5006.819076373032	4959.621777170818	6805.972622629077	6586.556300360352	7612.82136867566	7317.0008392614545	8320.177539251064	7960.809767535321	9440.714166794398	8988.938663152216	0.19890193704694814	0.1878164971365071	3467.187960247509	3227.3776058603544	3332.459307830315	3101.967550028581
0.4066944328317112	5012.362606956179	4965.11305143559	6813.508172546179	6593.848913408181	7621.2502599575755	7325.1021990755535	8329.389613830495	7969.623951264379	9451.16689702771	8998.891188897593	0.19890193729089733	0.18781649736297523	3453.538128803717	3234.0418443672825	3319.339884604793	3108.3728287115227
0.4091449713770379	5017.917571549381	4970.615651932897	6821.0592652424775	6601.156568157411	7629.6965366379145	7333.220268724057	8338.620689212583	7978.456315107779	9461.641187053272	9008.864242713653	0.19890193753876753	0.1878164975930842	3439.926164592849	3240.7048929114826	3306.2568571525626	3114.7769636702724
0.411610275649843	5023.483968087681	4976.129576617346	6828.625897912155	6608.479261892713	7638.160195578611	7341.355045190841	8347.870761967963	7987.306855784255	9472.13703298019	9018.857820895668	0.19890193779062537	0.18781649782689389	3426.3520841908175	3247.3667258603964	3293.2102414227556	3121.1799302841537
0.41409043462106226	5029.061794462152	4981.654823400041	6836.20806768965	6615.816991840996	7646.641233574777	7349.506525395628	8357.139828594234	7996.175569942754	9482.65443083471	9028.871919660098	0.19890193804653677	0.18781649806446735	3412.8159029674716	3254.027317650616	3280.2000521814916	3127.581703976961
0.41658553779772634	5034.65104852006	4987.191390148627	6843.805771649879	6623.169755171479	7655.139647354958	7357.674706194057	8366.427885516254	8005.062454162498	9493.193376560539	9038.906535144692	0.19890193830657016	0.1878164983058674	3399.3176350870635	3260.6866427788045	3267.2263030405156	3133.982260234421
0.41909567522619073	5040.251728064922	4992.739274687469	6851.419006808297	6630.537548995922	7663.655433581192	7365.859584377935	8375.734929086197	8013.967504953272	9503.753866018924	9048.961663408792	0.19890193857079422	0.18781649855115767	3385.857293491019	3267.3446757753845	3254.2890064462554	3140.381574584404
0.4216209374953856	5045.863830856553	4998.29847479762	6859.04777012099	6637.920370368583	7672.188588849121	7374.061156675205	8385.060955583678	8022.890718755378	9514.335894988784	9059.037300433296	0.19890193883927976	0.1878164988004041	3372.434889924014	3274.0013912168797	3241.3881736795884	3146.7796225843485
0.42416141574008476	5051.4873546111785	5003.868988216954	6866.692058484804	6645.318216286399	7680.7391096881265	7382.279419750135	8394.405961215898	8031.832091939845	9524.93945916688	9069.133442120885	0.19890193911209755	0.18781649905367234	3359.0504349458497	3280.6567637319677	3228.523814891698	3153.1763798508327
0.4267172016441951	5057.122297001501	5009.4508126402425	6874.351868737452	6652.731083689085	7689.306992561463	7390.514370203434	8403.769942117791	8040.791620808559	9535.564554167977	9079.250084296173	0.19890193938932066	0.1878164993110305	3345.703937927261	3287.3107679826207	3215.695939090103	3159.5718220311683
0.42928838744406506	5062.768655656745	5015.043945719189	6882.027197657567	6660.158969459178	7697.892233866299	7398.766004572298	8413.152894352079	8049.769301594303	9546.21117552491	9089.387222705758	0.19890193967102313	0.18781649957254665	3332.3954070608597	3293.9633786669	3202.904554149369	3165.965924806893
0.43187506593181346	5068.426428162739	5020.648385062512	6889.718041964817	6667.60187042216	7706.494829933864	7407.034319330545	8422.554813909413	8058.765130460921	9556.879318688749	9099.54485301839	0.19890193995728037	0.187816499838291	3319.124849383021	3300.614570529666	3190.149666831363	3172.358663904015
0.4344773304586784	5074.0956120619885	5026.264128236016	6897.424398320003	6675.059783346531	7715.114777029544	7415.319310888707	8431.975696708492	8067.779103503398	9567.568979028922	9109.722970825082	0.19890194024816812	0.18781650010833495	3305.8922707564197	3307.2643183344044	3177.4312827717513	3178.750015066704
0.4370952749383861	5079.776204853672	5031.891172762595	6905.146263325058	6682.532704943836	7723.7520713528875	7423.620975594039	8441.415538596073	8076.811216747884	9578.280151833233	9119.921571639132	0.19890194054376523	0.18781650038274994	3292.697675898671	3313.912596882088	3164.7494065049104	3185.1399540752172
0.4397289938505404	5085.468203993764	5037.529516122342	6912.883633523207	6690.020631868799	7732.4067090377885	7431.939309730692	8450.874335347153	8085.861466151878	9589.012832308075	9130.140650896315	0.19890194084415036	0.18781650066160988	3279.541068385588	3320.559381000465	3152.1040414676536	3191.5284567370545
0.4423785822440318	5091.171606895017	5043.17915575254	6920.636505398948	6697.523560719308	7741.078686152453	7440.274309519685	8460.352082664947	8094.929847604194	9599.767015578398	9140.380203954875	0.19890194114940377	0.18781650094498964	3266.4224506530445	3327.2046455414966	3139.495190001093	3197.915498879971
0.4450441357404687	5096.886410927041	5048.840089047744	6928.404875378173	6705.041488036542	7749.767998699547	7448.625971119038	8469.848776181052	8104.016356925117	9610.54269668789	9150.640226095666	0.19890194145960782	0.18781650123296512	3253.3418240048923	3333.848365371581	3126.9228533585556	3204.3010563475545
0.44772575053762753	5102.612613416291	5054.512313359756	6936.188739828119	6712.574410304914	7758.4746426161355	7456.994290623726	8479.36441145537	8113.120989866337	9621.3398705989	9160.920712522104	0.1989019417748457	0.18781650152561372	3240.2991886388045	3340.490515391808	3114.38703173073	3210.6851050169207
0.4504235234129248	5108.350211646191	5060.195825997765	6943.988095057572	6720.122323952274	7767.198613773913	7465.379264065893	8488.898983976365	8122.243742111199	9632.158532192727	9171.221658360435	0.1989019420952022	0.1878165018230143	3227.2945436304435	3347.1310705076903	3101.887724226108	3217.0676207658835
0.4531375517269096	5114.099202857023	5065.890624228201	6951.802937316691	6727.685225349721	7775.9399079790055	7473.780887414647	8498.452489160853	8131.384609274464	9642.998676269379	9181.543058659481	0.19890194242076406	0.187816502125247	3214.3278869490605	3353.770005635917	3089.4249288996216	3223.44857949391
0.4558679334267773	5119.859584246076	5071.596705274967	6959.633262797236	6735.263110811884	7784.698520972225	7482.199156576374	8508.024922354261	8140.543586902659	9653.860297547868	9191.884908391015	0.19890194275161832	0.18781650243239292	3201.3992154793814	3360.407295716461	3076.9986427538097	3229.827957110014
0.45861476704990445	5125.631352967577	5077.314066319242	6967.479067632443	6742.855976596693	7793.47444842893	7490.634067394476	8517.616278830501	8149.7206704737955	9664.743390666072	9202.247202449458	0.19890194308785433	0.18781650274453507	3188.5085250083357	3367.042915685335	3064.6088617336936	3236.20572951925
0.4613781517274047	5131.4145061327445	5083.04270449965	6975.340347897129	6750.463818905585	7802.267685959152	7499.085615649612	8527.226553792087	8158.915855397626	9675.647950180859	9212.629935652165	0.19890194342956344	0.187816503061758	3175.655810251599	3373.67684049136	3052.255580767058	3242.581872650888
0.4641581871877068	5137.209040809776	5088.782616912192	6983.21709960765	6758.086633883413	7811.078229107533	7507.553797059586	8536.855742370079	8168.129137015522	9686.57397056803	9223.033102739282	0.19890194377683781	0.18781650338414724	3162.8410648442805	3380.3090450786985	3039.938793732086	3248.9563624183647
0.4669549737601532	5143.014954023852	5094.533800610244	6991.109318721928	6765.724417618461	7819.9060733533615	7516.038607279372	8546.503839624113	8177.360510600504	9697.521446222352	9233.456698373786	0.1989019441297707	0.18781650371178998	3150.0642813723534	3386.939504402224	3027.6584935104474	3255.3291747584008
0.46976861237862133	5148.832242757156	5100.29625260464	6999.017001139461	6773.377166142537	7828.751214110597	7524.54004190121	8556.170840542443	8186.609971357348	9708.490371457603	9243.900717141609	0.19890194448845902	0.18781650404477504	3137.325451357756	3393.5681934060995	3015.4146719470154	3261.7002855811734
0.4725992045851658	5154.660903948823	5106.069969863509	7006.940142701269	6781.04487543076	7837.613646727787	7533.058096454376	8565.856740041829	8195.87751442233	9719.480740506455	9254.365153551336	0.1989019448529986	0.18781650438319278	3124.6245652707294	3400.195087022148	3003.20731988037	3268.0696707922034
0.4754468525336833	5160.500934494945	5111.854949312405	7014.87873918989	6788.727541401745	7846.4933664880855	7541.592766405386	8575.561532967575	8205.16313486345	9730.492547520505	9264.850002034476	0.19890194522348917	0.187816504727135	3111.9616125479806	3406.820160178002	2991.0364271686412	3274.4373063039966
0.47831165899359906	5166.352331248554	5117.651187834204	7022.832786329362	6796.425159917451	7855.390368609212	7550.144047157827	8585.285214093483	8214.466827680248	9741.525786570217	9275.35525694524	0.19890194560003155	0.18781650507669498	3099.336581604788	3413.4433878012933	2978.9019826657604	3280.803168005543
0.4811937273535759	5172.215091019634	5123.458682269128	7030.802279785241	6804.137726783228	7864.304648243491	7558.711934052405	8595.027778121883	8223.788587803863	9752.580451644986	9285.880912560613	0.19890194598272778	0.1878165054319681	3086.7494598277844	3420.0647447945084	2966.8039742500987	3287.1672317781486
0.4840931616252451	5178.089210575022	5129.27742941469	7038.787215164465	6811.865237747728	7873.236200477687	7567.296422366853	8604.789219683464	8233.128410096924	9763.656536652918	9296.42696308023	0.19890194637168204	0.1878165057930507	3074.2002335833386	3426.684206037782	2954.742388823768	3293.5294734837953
0.4870100664469608	5183.974686638431	5135.107426025681	7046.787588015395	6819.607688502906	7882.185020333051	7575.897507315931	8614.569533337328	8242.486289353552	9774.754035420898	9306.993402626378	0.1989019467670004	0.18781650616004153	3061.6888882364146	3433.301746393554	2942.7172123161145	3299.889868959086
0.4899445470875755	5189.871515890364	5140.948668814084	7054.803393827676	6827.365074683894	7891.151102765179	7584.515184051282	8624.36871357082	8251.862220299205	9785.872941694408	9317.580225243833	0.19890194716879078	0.18781650653304027	3049.215408155462	3439.9173407044727	2930.7284297046717	3306.2483940229286
0.49289670945023945	5195.779694968129	5146.801154449108	7062.834628032287	6835.137391869052	7900.134442664048	7593.149447661493	8634.186754799586	8261.256197590747	9797.01324913758	9328.18742489992	0.1989019475771624	0.18781650691214888	3036.779776725685	3446.5309637899045	2918.7760250205174	3312.605024475837
0.4958666600762229	5201.699220465744	5152.66487955708	7070.881286001391	6842.924635579825	7909.135034853864	7601.800293171933	8644.023651367395	8270.668215816268	9808.174951333	9338.814995484307	0.19890194799222702	0.18781650729747087	3024.3819763408974	3453.142590431962	2906.859981340589	3318.9597360787448
0.4988545061487607	5207.6300889339045	5158.539840721416	7078.9433630483045	6850.726801280699	7918.152874093021	7610.467715544712	8653.8793975461	8280.09826949504	9819.358041781663	9349.462930808988	0.1989019484140984	0.18781650768911187	3012.021988425404	3459.752195382025	2894.9802808121312	3325.312504564179
0.5018603554969207	5213.572296879908	5164.426034482548	7087.02085442738	6858.543884379115	7927.187955073973	7619.151709678571	8663.75398753549	8289.546353077403	9830.562513902807	9360.131224608112	0.19890194884289167	0.18781650808717884	2999.699793445645	3466.3597533628345	2883.136904659681	3331.6633056388237
0.5048843165994948	5219.525840767633	5170.3234573378995	7095.113755333996	6866.375880225429	7936.240272423219	7627.8522704088555	8673.647415463292	8299.012460944725	9841.788361033909	9370.819870537975	0.19890194927872484	0.18781650849178103	2987.415370894596	3472.9652390417177	2871.3298331741244	3338.0121149534825
0.5079264985889148	5225.490717017357	5176.232105741714	7103.222060904308	6874.2227841126905	7945.30982070103	7636.569392507256	8683.559675384848	8308.49658740913	9853.035576430333	9381.528862176685	0.1989019497217169	0.18781650890302926	2975.16869933391	3479.5686270627193	2859.5590457494836	3344.358908138005
0.5109870112551897	5231.46692200587	5182.15197610515	7111.345766215383	6882.084591276767	7954.396594401596	7645.303070681953	8693.490761283294	8317.998726713651	9864.304153265519	9392.258193024354	0.19890195017198967	0.18781650932103625	2962.9597563832067	3486.1698920221534	2847.8245208731387	3350.703660773812
0.5140659650498691	5237.4544520661975	5188.083064796024	7119.484866284852	6889.961296895993	7963.500587952634	7654.053299577224	8703.440667069126	8327.51887303181	9875.594084630498	9403.007856502609	0.1989019506296664	0.1878165097459174	2950.788518714253	3492.769008453004	2836.126236128621	3357.046348389238
0.5171634710900281	5243.45330348764	5194.025368138861	7127.639356070948	6897.852896091266	7972.621795715447	7662.820073773553	8713.409386580268	8337.05702046772	9886.90536353396	9413.777845954723	0.19890195109487388	0.18781651017778872	2938.654962096596	3499.3659508610144	2824.464168228442	3363.3869464828167
0.5202796411622786	5249.463472515656	5199.978882414746	7135.809230472347	6905.7593839258125	7981.76021198472	7671.603387787372	8723.396913581839	8346.613163055827	9898.237982902008	9424.568154645309	0.19890195156773913	0.1878165106167698	2926.5590613754466	3505.9606936872005	2812.8382929863874	3369.7254304790404
0.5234145877268029	5255.484955351754	5205.943603861217	7143.99448432803	6913.680755405076	7990.915830988392	7680.403236070931	8733.403241766033	8356.187294760748	9909.591935577997	9435.37877576015	0.19890195204839364	0.1878165110629812	2914.500790482154	3512.5532113097142	2801.2485853494145	3376.0617757549044
0.5265684239214125	5261.517748153375	5211.919528672184	7152.19511241712	6921.617005476601	8000.088646887457	7689.2196130121765	8743.428364751868	8365.779409477154	9920.967214322285	9446.209702406057	0.19890195253696827	0.1878165115165461	2902.480122452602	3519.1434780515265	2789.695019405568	3382.3959576357156
0.5297412635656308	5267.561847033821	5217.90665299784	7160.411109458786	6929.568129029911	8009.278653775867	7698.052512934609	8753.472276085124	8375.389501029607	9932.36381181212	9457.06092761069	0.1989019530335994	0.18781651197758958	2890.4970294416416	3525.7314681827556	2778.1775683898013	3388.727951390436
0.5329332211648017	5273.617248062153	5223.904972944547	7168.642470112102	6937.534120896359	8018.48584568036	7706.901930097128	8763.534969238126	8385.017563172389	9943.781720641422	9467.932444322367	0.19890195353842377	0.18781651244623887	2878.5514826995786	3532.317155882949	2766.6962046700064	3395.0577322023455
0.5361444119142209	5279.683947262971	5229.914484574644	7176.889188975757	6945.514975848882	8027.710216560159	7715.767858693742	8773.616437609406	8394.663589589201	9955.220933320406	9478.824245409716	0.1989019540515801	0.18781651292262386	2866.643452624092	3538.900515289977	2755.2508997942787	3401.3852752137464
0.5393749517032939	5285.761940616488	5235.935183906492	7185.151260588146	6953.51068860205	8036.951760307052	7724.650292853642	8783.716674523832	8404.327573893226	9966.681442275696	9489.736323661758	0.19890195457321153	0.18781651340687616	2854.772908737883	3545.481520457659	2743.841624468332	3407.710555486381
0.5426249571197181	5291.851224058172	5241.967066914142	7193.4286794268955	6961.521253811635	8046.2104707448725	7733.54922664071	8793.835673231995	8414.009509626605	9978.163239849668	9500.668671787313	0.19890195510346168	0.1878165138991299	2842.9398197000846	3552.060145357158	2732.468348570401	3414.033548005391
0.5458945454536906	5297.951793478818	5248.010129527396	7201.721439908948	6969.546666074683	8055.486341629597	7742.464654053609	8803.973426910346	8423.709390260528	9989.66631830057	9511.621282415086	0.19890195564247812	0.1878165143995214	2831.1441533230245	3558.636363889789	2721.1310411635786	3420.3542276844382
0.5491838347021408	5304.063644724228	5254.064367631491	7210.029536390149	6977.58691992911	8064.779366648871	7751.396569025322	8814.129928660665	8433.427209194744	10001.190669801945	9522.594148093143	0.19890195619040996	0.1878165149081896	2819.3858765773475	3565.210149871884	2709.829670501873	3426.672569359187
0.5524929435729888	5310.186773595245	5260.129777067138	7218.35296316527	6985.642009853736	8074.089539422048	7760.344965423205	8824.305171510108	8443.162959757608	10012.736286442687	9533.587261288936	0.19890195674740982	0.1878165154252762	2807.664955604356	3571.7814770413097	2698.5642040427774	3432.9885477880016
0.55582199148943	5316.3211758474445	5266.2063536302085	7226.691714467611	6993.711930267886	8083.416853499737	7769.309837048531	8834.499148410707	8452.916635205582	10024.303160226442	9544.600614388766	0.19890195731363172	0.18781651595092397	2795.981355704833	3578.3503190325573	2687.3346084344666	3439.3021376295947
0.5591710985942444	5322.466847191089	5272.29409307169	7235.045784468917	7001.796675531323	8092.761302363718	7778.291177636425	8844.711852239287	8462.68822872318	10035.891283071554	9555.634199697697	0.19890195788923384	0.1878165164852797	2784.335041373968	3584.916649400955	2676.1408495535143	3445.613313468406
0.5625403857541326	5328.6237832908955	5278.392991097471	7243.415167279093	7009.896239943963	8102.122879426611	7787.28898085554	8854.9432757971	8472.477733422607	10047.500646810622	9566.688009439162	0.19890195847437653	0.18781651702849217	2772.7259762936737	3591.4804416052066	2664.9828924909234	3451.9220497938804
0.565929974564078	5334.791979765932	5284.503043368216	7251.7998569460415	7018.010617745716	8111.5015780317035	7796.303240307891	8865.193411809632	8482.285142343568	10059.131243190299	9577.762035754755	0.19890195906922192	0.1878165175807123	2761.154123346787	3598.0416690104175	2653.860701574711	3458.228321007453
0.569339987351735	5340.971432189412	5290.624245499175	7260.199847455379	7026.139803116231	8120.897391452637	7805.333949528556	8875.462252926272	8492.110448452968	10070.783063870895	9588.856270703867	0.19890195967393706	0.1878165181420946	2749.6194446138106	3604.6003048690036	2642.774240354309	3464.5321013976354
0.5727705471818436	5347.162136088499	5296.756593059981	7268.6151327302005	7034.28379017462	8130.31031289313	7814.381101985389	8885.74979171999	8501.953644644573	10082.456100426047	9599.97070626333	0.19890196028868928	0.1878165187127953	2738.1219013875816	3611.1563223272096	2631.7234716350213	3470.833365163766
0.5762217778606706	5353.364086944132	5302.900081574525	7277.045706630818	7042.442572979308	8139.740335486701	7823.44469107884	8896.056020687069	8511.814723738835	10094.150344342364	9611.105334327201	0.19890196091365175	0.18781651929297433	2726.661454196321	3617.7096944404766	2620.708357474068	3477.1320864029694
0.5796938039404782	5359.5772801909	5309.054706520722	7285.491562954593	7050.616145527715	8149.187452296473	7832.5247101416035	8906.380932246846	8521.693678482494	10105.865787019198	9622.260146706338	0.19890196154899836	0.1878165198827931	2715.2380627912935	3624.2603941459674	2609.728859181283	3483.4282390982844
0.5831867507240184	5365.801711216745	5315.22046333034	7293.952695435555	7058.804501756025	8158.651656314751	7841.621152438372	8916.724518741288	8531.590501548324	10117.602419768104	9633.435135128073	0.19890196219490713	0.18781652048241737	2703.851686157519	3630.808394261636	2598.784937344026	3489.7217971333303
0.5867007442690553	5372.037375362862	5321.397347388822	7302.42909774423	7067.007635538957	8168.13294046282	7850.734011165565	8927.086772434757	8541.505185534832	10129.3602338126	9644.63029123591	0.19890196285155853	0.18781652109201472	2692.502282523783	3637.3536674831994	2587.876551809255	3496.0127342599444
0.5902359113929144	5378.284267923369	5327.585354034986	7310.920763487235	7075.225540689375	8177.631297590516	7859.863279450913	8937.467685513537	8551.4377229658	10141.139220287641	9655.845606588991	0.19890196351913705	0.18781652171175595	2681.1898093796335	3643.8961863967124	2577.003661724273	3502.3010241377633
0.5937923796770596	5384.542384145248	5333.784478561	7319.427686207167	7083.458210958233	8187.146720476077	7869.008950353394	8947.867250085677	8561.388106290222	10152.939370239425	9667.081072662031	0.19890196419782952	0.18781652234181476	2669.914223477477	3650.435923466459	2566.166225518333	3508.5866402958054
0.597370277471697	5390.811719228012	5339.99471621195	7327.949859382161	7091.7056400340325	8196.679201825656	7878.1710168626105	8958.285458180468	8571.356327881636	10164.760674624793	9678.336680844553	0.1989019648878268	0.18781652298236826	2658.675480828155	3656.9728510139976	2555.364200907992	3514.8695561264176
0.6009697339004076	5397.092268323522	5346.216062185777	7336.487276425656	7099.967821542715	8206.228734273069	7887.349471898704	8968.722301748148	8581.342380038011	10176.603124310917	9689.612422440778	0.1989019655893226	0.18781652363359636	2647.473536729114	3663.5069412419107	2544.5975449336693	3521.149744922528
0.6045908788648067	5403.384026535762	5352.448511632995	7345.039930686071	7108.244749047294	8215.795310379424	7896.544308311921	8979.17777265951	8591.346254981288	10188.466710074843	9700.908288669092	0.1989019663025138	0.18781652429568188	2636.3083457523026	3670.03816620796	2533.866213930538	3527.427179823164
0.6082338430492322	5409.686988920569	5358.692059656418	7353.6078154464485	7116.536416047509	8225.378922632726	7905.755518882239	8989.65186270547	8601.367944856973	10200.351422602998	9712.224270661596	0.19890196702760135	0.1878165249688113	2625.179861777462	3676.566497849766	2523.1701635704376	3533.701833857456
0.611898757925461	5416.0011504854965	5364.946701311048	7362.190923924265	7124.842815979658	8234.979563447663	7914.983096319174	9000.144563596832	8611.407441733929	10212.257252490932	9723.560359463861	0.19890196776478947	0.1878165256531743	2614.088037972804	3683.09190794779	2512.509348842548	3539.9736799043603
0.6155857557574533	5422.326506189395	5371.212431603651	7370.789249270875	7133.163942216048	8244.597225164987	7924.227033261188	9010.65586696361	8621.464737603714	10224.184190242542	9734.916546034205	0.19890196851428593	0.18781652634896312	2603.0328268136363	3689.6143681393005	2501.883724067826	3546.2426907024346
0.6192949696061266	5428.663050942339	5377.489245492677	7379.402784571399	7141.499788064885	8254.231900051393	7933.487322275544	9021.185764354892	8631.539824380458	10236.132226269927	9746.292821243516	0.19890196927630188	0.18781652705637494	2592.0141800998244	3696.1338499228004	2491.2932429194916	3552.5088388579898
0.6230265333341571	5435.010779605231	5383.777137887884	7388.0315228441905	7149.850346769776	8263.883580298907	7942.763955857765	9031.73424723819	8641.63269390024	10248.101350892632	9757.689175874582	0.19890197005105267	0.18781652777560873	2581.032048945315	3702.6503246354405	2480.737858411623	3558.7720968241338
0.6267805816108112	5441.369686989637	5390.07610365016	7396.6754570406165	7158.215611509492	8273.552258024665	7952.056926431375	9042.301306999168	8651.743337920825	10260.091554337369	9769.105600621788	0.19890197083875674	0.18781652850686767	2570.086383802118	3709.1637634655926	2470.217522921972	3565.032436908921
0.6305572499168048	5447.7397678574325	5396.386137591182	7405.334580044583	7166.5955753975295	8283.237925270361	7961.366226347404	9052.886934941074	8661.871748121124	10272.10282673735	9780.54208609049	0.19890197163963702	0.18781652925035866	2559.1771344537847	3715.674137439113	2459.732188184513	3571.289831263479
0.634356674549194	5454.121016920592	5402.707234473203	7414.008884672236	7174.990231481808	8292.940574001932	7970.691847884056	9063.491122284366	8672.01791610083	10284.135158131865	9791.998622796622	0.19890197245392027	0.18781653000629175	2548.3042500403244	3722.1814174298197	2449.2818053165684	3577.5442518945783
0.6381789926262927	5460.513428840897	5409.039389008762	7422.69836367157	7183.399572744296	8302.6601961091	7980.0337832462965	9074.113860166231	8682.181833379971	10296.188538465747	9803.475201166182	0.19890197328183667	0.18781653077488186	2537.467679045396	3728.685574133415	2438.866324803559	3583.7956706385594
0.642024342092622	5466.916998229592	5415.38259586035	7431.403009721982	7191.8235921005835	8312.39678340489	7989.39202456537	9084.755139640052	8692.36349139838	10308.262957588764	9814.971811534644	0.198901974123621	0.18781653155634553	2526.667369314935	3735.186578078894	2428.485696517979	3590.0440591683146
0.6458928617238878	5473.331719647156	5421.736849640176	7440.1228154339315	7200.262282399542	8322.150327625248	7998.766563898433	9095.414951674986	8702.562881515307	10320.358405255132	9826.488444146506	0.19890197497951195	0.18781653235090476	2515.903268071823	3741.684399634367	2418.139869733597	3596.289389004931
0.6497846911319898	5479.75758760299	5428.102144909862	7448.857773348538	7208.715636422946	8331.92082042858	8008.157393228128	9106.093287155467	8712.779995008948	10332.474871122966	9838.025089154771	0.1989019758497517	0.18781653315878533	2505.175321908202	3748.1790089816786	2407.828793118475	3602.531631489983
0.6536999707700591	5486.194596555071	5434.4784761801	7457.607875937102	7217.183646885012	8341.708253395236	8017.5645044620705	9116.790136880645	8723.01482307589	10344.612344753628	9849.581736620312	0.19890197673458837	0.1878165339802164	2494.4834767987486	3754.670376123395	2397.552414746722	3608.770757792052
0.6576388419375281	5492.642740909686	5440.865837910389	7466.373115600762	7225.666306432046	8351.512618027102	8026.987889432462	9127.505491563938	8733.267356830687	10356.77081561123	9861.158376511403	0.19890197763427306	0.18781653481543173	2483.8276781183667	3761.1584708897863	2387.3106821150286	3615.0067389132455
0.661601446785229	5499.102015021105	5447.264224508706	7475.153484670021	7234.163607642013	8361.333905747098	8036.427539895609	9138.23934183247	8743.53758730534	10368.950273062004	9872.754998703123	0.19890197854906144	0.18781653566466844	2473.2078706307802	3767.6432629136834	2377.103542136494	3621.2395456710365
0.6655879283205246	5505.572413191228	5453.673630331175	7483.948975404303	7242.675543024095	8371.17210789866	8045.883447531438	9148.99167822653	8753.825505448765	10381.150706373664	9884.371592976768	0.19890197947921387	0.18781653652816802	2462.6239985072752	3774.1247216388583	2366.930941146915	3627.469148690114
0.6695984304124688	5512.053929669284	5460.094049681715	7492.75957999152	7251.202105018227	8381.027215745262	8055.355603942974	9159.762491199037	8764.131102126237	10393.372104714821	9896.008149019202	0.19890198042499532	0.1878165374061767	2452.0760053340346	3780.6028163172305	2356.792824926786	3633.6955184207764
0.6736330977969988	5518.5465586514665	5466.525476811775	7501.585290547589	7259.74328599475	8390.899220469899	8064.844000655958	9170.551771114962	8774.45436811897	10405.614457154321	9907.6646564224	0.1989019813866755	0.18781653829894537	2441.5638341219164	3787.077516011428	2346.689138706657	3639.918625135673
0.6776920760821589	5525.050294280646	5472.967905919962	7510.426099116046	7268.2990782539155	8400.788113174614	8074.348629118295	9181.359508250845	8784.795294123496	10417.877752660697	9919.341104682757	0.19890198236452866	0.18781653920672725	2431.0874273013324	3793.548789571272	2336.619827148388	3646.13843888836
0.6817755117533548	5531.565130645936	5479.421331151639	7519.281997667447	7276.86947402535	8410.693884879862	8083.869480699465	9192.185692794064	8795.153870751066	10430.161980101338	9931.03748320038	0.19890198335883352	0.18781654012978258	2420.6467267465778	3800.0166056556627	2326.584834385896	3652.3549295566045
0.6858835521786408	5538.091061782448	5485.8857465986985	7528.1529780990495	7285.454465467767	8420.616526524147	8093.4065466902	9203.030314842465	8805.530088527259	10442.467128242079	9942.753781278681	0.19890198436987477	0.18781654106837467	2410.2416737694293	3806.4809327072	2316.5841040133964	3658.5680668130517
0.6900163456140378	5544.628081670806	5492.361146299065	7537.039032234144	7294.0540446682835	8430.55602896326	8102.959818301728	9213.893364403517	8815.92393789118	10454.793185746224	9954.48998812345	0.19890198539794096	0.18781654202277173	2399.8722091247328	3812.941738948459	2306.617579086451	3664.777820113348
0.6941740412088835	5551.176184236871	5498.847524236423	7545.940151821686	7302.668203642097	8440.51238296989	8112.5292866654045	9224.774831393888	8826.335409195064	10467.140141174094	9966.246092842413	0.19890198644332596	0.18781654299324685	2389.5382730375277	3819.3989924085326	2296.6852021536324	3670.984158730367
0.6983567890112157	5557.735363351336	5505.344874339825	7554.856328535754	7311.296934331937	8450.485579233	8122.1149428321205	9235.674705638772	8836.76449270361	10479.50798298223	9978.022084444496	0.1989019875063293	0.1878165439800775	2379.2398051864	3825.8526608808897	2286.7869152377825	3677.18705171044
0.702564739973187	5564.3056128293365	5511.853190483298	7563.787553975004	7319.940228607553	8460.475608357234	8131.7167777717195	9246.592976871227	8847.211178593376	10491.89669952267	9989.817951839108	0.19890198858725536	0.1878165449835466	2368.976744724787	3832.302711943863	2276.922659857082	3683.3864678929094
0.7067980459565127	5570.8869264300865	5518.372466485491	7572.733819662199	7328.598078265248	8470.482460862375	8141.334782372494	9257.529634731598	8857.675456952207	10504.306279042281	10001.633683835533	0.19890198968641407	0.18781654600394235	2358.7490302857477	3838.749112951802	2267.092377027264	3689.5823758987244
0.7110568597379514	5577.479297856476	5524.902696109249	7581.695117043644	7337.270475027329	8480.506127182725	8150.968947440554	9268.484668766832	8868.157317778563	10516.736709681989	10013.469269142153	0.19890199080412077	0.1878165470415564	2348.556599978241	3845.191831016913	2257.296007267316	3695.774744125316
0.7153413350148182	5584.082720754629	5531.443873061251	7590.67143748861	7345.9574105416	8490.546597666456	8160.619263699292	9279.458068429769	8878.65675098093	10529.187979475966	10025.324696365782	0.19890199194069622	0.18781654809668716	2338.399391410756	3851.6308330292813	2247.5334906079806	3701.963540747296
0.7196516264105322	5590.697188713591	5537.99599099158	7599.662772288879	7354.658876380811	8500.603862575104	8170.285721788749	9290.44982307859	8889.173746377137	10541.660076351018	10037.199954010903	0.1989019930964667	0.18781654916963772	2328.277341692825	3858.066085645929	2237.804766598041	3708.14873371087
0.7239878894801961	5597.322695264829	5544.559043493336	7608.6691126581045	7363.37486404215	8510.677912082858	8179.968312265062	9301.459921976042	8899.708293693748	10554.152988125696	10049.095030478977	0.19890199427176455	0.1878165502607163	2318.1903874324635	3864.4975552714895	2228.1097743165446	3714.330290738726
0.7283502807162107	5603.959233881863	5551.1330241022315	7617.69044973128	7372.105364946696	8520.768736275955	8189.667025599855	9312.488354288782	8910.260382565406	10566.666702509548	10061.009914067703	0.19890199546692802	0.18781655137023687	2308.1384647575906	3870.9252080786973	2218.448452365119	3720.50817930582
0.7327389575539218	5610.60679797984	5557.717926296117	7626.726774564183	7380.850370438796	8530.876325152074	8199.381852179546	9323.535109086697	8920.830002534074	10579.201207102367	10072.944592970169	0.19890199668230055	0.18781655249851836	2298.1215093046194	3877.34900997323	2208.8207388891606	3726.682366655674
0.7371540783773028	5617.265380915025	5564.313743494634	7635.77807813268	7389.609871785603	8541.000668619547	8209.112782304835	9334.600175342071	8931.417143048491	10591.756489393221	10084.89905527422	0.19890199791823296	0.18781655364588642	2288.139456246048	3883.7689266258385	2199.2265715810936	3732.852819795953
0.74159580252467	5623.934975984517	5570.920469058722	7644.844351332334	7398.383860176432	8551.141756496925	8218.85980618999	9345.683541929086	8942.021793463375	10604.332536759915	10096.873288961586	0.19890199917508097	0.18781655481267123	2278.1922402899945	3890.184923456749	2189.665887677693	3739.0195054763462
0.746064290294433	5630.615576425655	5577.538096290187	7653.925584977619	7407.172326722184	8561.299578512102	8228.62291396221	9356.78519762287	8952.643943038747	10616.929336467892	10108.867281907098	0.19890200045320655	0.18781655599920966	2268.27979566867	3896.596965599805	2180.1386239741696	3745.1823901995085
0.7505597029508803	5637.307175415629	5584.166618431265	7663.021769801371	7415.975262454763	8571.474124301702	8238.402095660973	9367.90513109885	8963.283580939216	10629.546875669494	10120.881021877884	0.19890200175297998	0.18781655720584392	2258.4020561723737	3903.0050179460086	2170.6447168315062	3751.341440216638
0.7550822027299987	5644.0097660710335	5590.806028664171	7672.132896454199	7424.792658326487	8581.665383410415	8248.19734123738	9379.043330931992	8973.940696233272	10642.185141403128	10132.914496532578	0.19890200307477557	0.18781655843292233	2248.5589551478624	3909.4090451241937	2161.184102186002	3757.496621532133
0.7596319528453285	5650.723341447406	5597.456320110656	7681.258955503858	7433.6245052095	8591.873345290303	8258.00864055352	9390.199785596065	8984.61527789258	10654.844120592408	10144.967693420524	0.19890200441897526	0.1878165596807998	2238.75042548927	3915.8090114733204	2151.756715541822	3763.647899874486
0.7642091174938536	5657.447894538687	5604.1174858314735	7690.399937434511	7442.470793895066	8602.097999299976	8267.835983381667	9401.37448346274	8995.307314791124	10667.523800045139	10157.040599980799	0.1989020057859681	0.18781656094983692	2228.9763996652327	3922.204881069716	2142.3624919902068	3769.795240715146
0.7688138618619275	5664.1834182768625	5610.789518826012	7699.55583264625	7451.3315150930775	8612.33933470405	8277.679359403735	9412.56741280099	9006.01679570461	10680.224166452641	10169.133203541562	0.19890200717614967	0.18781656224040083	2219.2368097223807	3928.5966177217197	2133.0013662180863	3775.9386092682835
0.7734463521312342	5670.929905531384	5617.472412031738	7708.726631454318	7460.206659431331	8622.59734067228	8287.538758210492	9423.778561776155	9016.743709309609	10692.945206388686	10181.245491319047	0.19890200858992205	0.18781656355286558	2209.5315872714855	3934.9841849280056	2123.6732724952744	3782.077970454935
0.7781067554847866	5677.687349108685	5624.166158323705	7717.91232408844	7469.096217454866	8632.872006278827	8297.414169300811	9435.007918449122	9027.488044182734	10705.686906308565	10193.377450416689	0.19890201002769542	0.18781656488761087	2199.8606635180768	3941.36754591926	2114.378144700313	3788.2132889344357
0.7827952401129585	5684.455741751747	5630.8707505141265	7727.112900692244	7478.000179625402	8643.163320501582	8307.30558208105	9446.255470775615	9038.249788799989	10718.44925254829	10205.529067824338	0.19890201148988654	0.18781656624502446	2190.223969260929	3947.746663634898	2105.1159163209377	3794.3445290876552
0.7875119752195561	5691.235076139521	5637.586181351808	7736.328351322477	7486.918536320591	8653.47127222132	8317.212985864222	9457.521206605237	9049.028931535839	10731.232231323507	10217.700330417247	0.19890201297691892	0.18781656762549923	2180.6214348938083	3954.1215007156134	2095.8865204564063	3800.471655008383
0.792257131027923	5698.025344886471	5644.3124435216905	7745.558665948395	7495.851277833417	8663.795850220999	8327.136369869328	9468.805113680737	9059.825460662512	10744.035828728662	10229.891224955261	0.1989020144892247	0.18781656902943666	2171.052990420838	3960.4920195140876	2086.6898898286745	3806.5946305100806
0.7970308787870847	5704.826540542048	5651.0495296443205	7754.803834451028	7504.798394371478	8674.137043184946	8337.075723220561	9480.107179637107	9070.639364349114	10756.86003073597	10242.101738081823	0.19890201602724356	0.18781657045724431	2161.518565448234	3966.858182063559	2077.5259567842586	3812.713419110747
0.8018333907779276	5711.638655590106	5657.797432275322	7764.063846622419	7513.7598760563105	8684.49483969801	8347.03103494656	9491.427392000644	9081.470630660815	10769.70482319437	10254.33185632308	0.19890201759142168	0.18781657190933657	2152.0180892070057	3973.2199501066934	2068.3946533021517	3818.8279840368778
0.8066648403194178	5718.46168244848	5664.556143904884	7773.338692165032	7522.735712922694	8694.869228244894	8357.002293979633	9502.765738188245	9092.319247558034	10782.570191828712	10266.581566086918	0.19890201918221465	0.18781657338613697	2142.551490555168	3979.577285081148	2059.29591100174	3824.938288219273
0.8115254017748545	5725.295613468371	5671.325656957233	7782.628360690925	7531.725894917965	8705.260197209229	8366.989489154994	9514.122205506386	9103.185202895573	10795.4561222386	10278.850853662032	0.19890202080008496	0.1878165748880741	2133.1186979727354	3985.9301480962895	2050.2296611455968	3831.044294286752
0.8164152505581643	5732.140440933805	5678.10596379008	7791.932841721022	7540.7304119012715	8715.667734872783	8376.992609209947	9525.496781150241	9114.068484421749	10808.3625998974	10291.139705216907	0.19890202244550378	0.18781657641558575	2123.719639569754	3992.2784999334253	2041.1958346376196	3837.145964545198
0.8213345631402307	5738.9961570610585	5684.897056694028	7801.252124684329	7549.749253642807	8726.09182941455	8387.011642783022	9536.88945220272	9124.969079777456	10821.289610151147	10303.448106798793	0.1989020241189507	0.187816577969117	2114.3542431148235	3998.6223010814283	2032.1943620530656	3843.243261020165
0.8262835170552626	5745.862753998221	5691.698927892159	7810.586198917356	7558.782409823254	8736.532468910127	8397.046578413368	9548.30020563377	9135.886976495502	10834.23713821774	10315.776044332935	0.19890202582091376	0.18781657954912084	2105.0224360227585	4004.961511700414	2023.2251736266771	3849.3361454198603
0.8312622909072027	5752.7402238244895	5698.511569539334	7819.935053663143	7567.829870032852	8746.989641330629	8407.097404539716	9559.729028299173	9146.822161999471	10847.20516918561	10328.123503621295	0.1989020275518887	0.18781658115605807	2095.7241453489987	4011.2960915958975	2014.2881992493058	3855.4245791139547
0.8362710643761712	5759.628558549657	5705.334973721678	7829.298678070577	7576.891623770732	8757.463334541912	8417.164109499638	9571.175906939741	9157.774623602936	10860.193688012769	10340.49047034167	0.19890202931238182	0.1878165827903979	2086.459297820227	4017.6260002581403	2005.383368495386	3861.508523168275
0.8413100182249524	5766.527750113538	5712.169132456017	7838.677061193617	7585.967660444161	8767.953536303714	8427.246681528708	9582.64082818034	9168.74434850854	10873.202679525735	10352.87693004665	0.19890203110290675	0.18781658445261776	2077.227819830179	4023.9511968430597	1996.5106106169987	3867.5879383243155
0.8463793343055166	5773.437790385384	5719.014037689288	7848.0701919905005	7595.057969367766	8778.46023426877	8437.345108759648	9594.123778528936	9179.731323807056	10886.232128418436	10365.282868162547	0.19890203292398675	0.18781658614320315	2068.029637439293	4030.2716401538346	1987.6698545530671	3873.6627849966753
0.8514791955655843	5780.358671163249	5725.869681297966	7857.478059322886	7604.162539762772	8788.983415981853	8447.459379221476	9605.624744375553	9190.735536476477	10899.282019251028	10377.7082699884	0.1989020347761544	0.18781658786264854	2058.864676388679	4036.5872886516154	1978.8610289267963	3879.733023255598
0.8566097860552276	5787.290384173442	5732.736055087414	7866.900651955114	7613.281360756149	8799.523068878949	8457.589480838562	9617.143711991366	9201.75697338098	10912.352336448872	10390.153120694773	0.1989020366599518	0.1878165896114568	2049.732862104778	4042.898100450868	1970.0840620602248	3885.7986128393095
0.861771290933513	5794.232921069886	5739.613150791349	7876.3379585533285	7622.414421379898	8810.07918028627	8467.735401429838	9628.680667527628	9212.795621270074	10925.443064301313	10402.617405322802	0.1989020385759302	0.18781659139014054	2040.6341197016882	4049.2040333084296	1961.3388819836546	3891.8595131598413
0.8669638964751838	5801.18627343352	5746.500960071222	7885.7899676846855	7631.561710570239	8820.65173741938	8477.897128707888	9640.23559701471	9223.851466777605	10938.554186960599	10415.10110878309	0.19890204052465107	0.18781659319922026	2031.5683739962988	4055.5050446367823	1952.6254164294805	3897.915683273459
0.8721877900773816	5808.150432771698	5753.399474515564	7895.256667816532	7640.723217166742	8831.240727382272	8488.074650277998	9651.808486361093	9234.924496420726	10951.685688440728	10427.60421585453	0.1989020425066855	0.1878165950392262	2022.535549496184	4061.8010914640035	1943.9435928418534	3903.9670818850864
0.877443160266411	5815.125390517476	5760.308685639393	7904.7380473154335	7649.898929911546	8841.846137166283	8498.26795363728	9663.399321352195	9246.014696598946	10964.837552616133	10440.126711183222	0.19890204452261526	0.1878165969106986	2013.535570418113	4068.0921304577496	1935.2933383872733	3910.013667358784
0.8827301967045416	5822.111138029079	5767.228584883601	7914.234094446465	7659.088837448536	8852.467953649295	8508.477026173758	9675.00808764948	9257.12205359313	10978.009763220654	10452.668579281373	0.19890204657303076	0.1878165988141859	2004.5683607013198	4074.3781179334037	1926.6745799509808	3916.0553976879455
0.8880490901968541	5829.107666589211	5774.159163614243	7923.744797372274	7668.292928322425	8863.106163594703	8518.701855165356	9686.634770789351	9268.24655356441	10991.202303846294	10465.229804526045	0.19890204865853525	0.18781660075024753	1995.6338439938845	4080.659009813564	1918.0872441566316	3922.0922305267304
0.8934000326981257	5836.114967404391	5781.100413122038	7933.270144152176	7677.511190978078	8873.760753650395	8528.942427779144	9698.279356182018	9279.38818255335	11004.41515794194	10477.810371158226	0.19890205077974085	0.18781660271945175	1986.7319436698454	4086.9347616466694	1909.5312573553529	3928.124123151414
0.8987832173197573	5843.133031604319	5788.052324621529	7942.810122741312	7686.743613759406	8884.431710347813	8539.198731070108	9709.941829110481	9290.546926478633	11017.648308812202	10490.410263281337	0.19890205293727095	0.18781660472237816	1977.862582835136	4093.2053286014125	1901.006545634591	3934.1510324610863
0.904198838336744	5850.161850241209	5795.0148892505795	7952.364720989727	7695.990184908697	8895.119020100921	8549.470751980418	9721.622174729411	9301.722771136237	11030.901739616143	10503.029464860314	0.1989020551317604	0.18781660675961548	1969.0256843281677	4099.4706654548645	1892.5130348381354	3940.1729150048923
0.9096470911946843	5857.201414289103	5801.988098069634	7961.933926641459	7705.250892565649	8905.82266920519	8559.758477338342	9733.320378064032	9312.91570219827	11044.175433366016	10515.667959720293	0.19890205736385527	0.18781660883176277	1960.2211707308888	4105.7307265994605	1884.0506505536614	3946.18972694478
0.915128172516836	5864.25171464322	5808.971942061073	7971.517727333643	7714.525724766503	8916.5426438366	8570.061893857295	9745.036424009024	9324.125705211938	11057.469372926023	10528.32573154544	0.19890205963421193	0.18781661093943056	1951.448964367155	4111.985466024373	1875.6193181243725	3952.2014240601566
0.9206422801112097	5871.312742119214	5815.966412128502	7981.116110595529	7723.814669443117	8927.27893005054	8580.380988134808	9756.770297327344	9335.352765598422	11070.783541010982	10541.002763877676	0.1989020619435001	0.1878166130832401	1942.7089873157674	4118.234837324824	1867.2189626576146	3958.207961752545
0.9261896129777101	5878.3844874525585	5822.9714990961165	7990.729063847624	7733.117714422113	8938.03151378085	8590.715746651578	9768.521982649161	9346.596868651839	11084.1179201851	10553.69904011553	0.1989020642924001	0.1878166152638231	1934.0011614117539	4124.478793693939	1858.849509025109	3964.2092950332444
0.931770371315315	5885.466941297774	5829.987193707954	8000.35657440067	7742.434847423897	8948.800380838682	8601.06615577039	9780.291464470614	9357.857999538071	11097.47249286059	10566.414543512805	0.1989020666816046	0.18781661748182224	1925.3254082524218	4130.717287912965	1850.5108818714507	3970.205378522398
0.9373847565293029	5892.560094227777	5837.013486627237	8009.998629454748	7751.766056061797	8959.585516911495	8611.432201735148	9792.078727152735	9369.136143293734	11110.847241296433	10579.149257177392	0.1989020691118195	0.187816619737893	1916.6816491978243	4136.950272345915	1842.20300561341	3976.1961664368864
0.9430329712385201	5899.66393673309	5844.050368435607	8019.655216098215	7761.111327841029	8970.386907561868	8621.813870669741	9803.883754920118	9380.431284824903	11124.242147596884	10591.903164069883	0.19890207158376103	0.18781662203270053	1908.0698053836823	4143.177698943298	1833.925804451108	3982.181612597313
0.9487152192826929	5906.778459221199	5851.097829632475	8029.326321306844	7770.470650157866	8981.204538226544	8632.211148577107	9815.706531859913	9391.743408906139	11137.657193710314	10604.676247002424	0.1989020740981602	0.1878166243669232	1899.4897977240616	4149.399519236758	1825.6792023713933	3988.1616704182234
0.9544317057297852	5913.903652015745	5858.155860634223	8039.011931942715	7779.844010298561	8992.038394215195	8642.62402133806	9827.547041920443	9403.072500179183	11151.092361427658	10617.468488637267	0.19890207665576004	0.18781662674125119	1890.9415469189407	4155.615684340708	1817.4631231565727	3994.1362929169554
0.9601826368833979	5921.039505355897	5865.224451773594	8048.712034753384	7789.2313954385545	9002.88846070948	8653.052474710383	9839.405268910208	9414.418543151984	11164.547632381278	10630.279871485674	0.19890207925731732	0.1878166291563861	1882.4249734516488	4161.826144927414	1809.277490380453	4000.105432686163
0.9659682202902156	5928.186009395455	5872.3035932987905	8058.426616370652	7798.63279264127	9013.754722761678	8663.496494327512	9851.281196496368	9425.781522197269	11178.022988043245	10643.110377906294	0.19890208190360126	0.18781663161304293	1873.9399975945707	4168.030851227231	1801.1222274136962	4006.0690418912563
0.9717886647474951	5935.3431542022145	5879.39327537285	8068.15566330972	7808.048188857302	9024.637165293756	8673.956065697635	9863.174808203725	9437.161421551553	11191.518409724194	10655.959990104051	0.19890208459539507	0.18781663411194868	1865.486539427191	4174.2297530532815	1792.9972574413987	4012.0270722981077
0.9776441803106027	5942.510929757152	5886.493488072844	8077.899161968085	7817.477570923351	9035.53577309611	8684.431174202502	9875.086087413381	9448.558225313858	11205.033878571778	10668.828690128697	0.1989020873334968	0.18781663665384402	1857.0645188277122	4180.422799763735	1784.9025034557562	4017.9794752353337
0.9835349783005937	5949.689325953673	5893.604221389133	8087.657098624527	7826.920925561245	9046.450530826465	8694.921805096335	9887.015017361495	9459.971917444527	11218.569375569294	10681.716459873483	0.19890209011871776	0.18781663923948178	1848.6738554822514	4186.609940271592	1776.8378882635152	4023.9262016015127
0.9894612713118381	5956.878332596829	5900.725465224572	8097.4294594380335	7836.378239376881	9057.381423008643	8705.427943504672	9898.96158113796	9471.402481763957	11232.124881534157	10694.62328107372	0.19890209295188344	0.18781664186962876	1840.3144688884495	4192.791123032337	1768.803334490396	4029.8672018575016
0.9954232732196957	5964.077939402523	5907.857209393754	8107.216230446754	7845.849498859225	9068.328434031415	8715.949574423246	9910.925761685156	9482.849901951391	11245.700377116496	10707.549135305419	0.1989020958338344	0.18781664454506558	1831.9862783666467	4198.9662960576825	1760.7987645956455	4035.802426045295
1.0014211991882311	5971.288135996749	5914.999443622265	8117.017397566942	7855.334690379343	9079.291548147326	8726.48668271691	9922.907541796643	9494.314161543743	11259.29584279768	10720.494003983971	0.19890209876542644	0.18781664726658587	1823.689203056274	4205.135406891117	1752.8241008570185	4041.731823740294
1.0074552656779823	5978.508911914756	5922.152157545769	8126.83294659185	7864.833800189179	9090.270749471432	8737.039253118284	9934.90690411581	9505.795243934137	11272.911258888764	10733.457868362488	0.19890210174752987	0.18781665003499812	1815.4231619203929	4211.298402602784	1744.8792653869605	4047.655344070634
1.013525690453769	5985.740256600225	5929.315340709341	8136.66286319061	7874.346814420672	9101.266021980085	8747.607270226772	9946.923831134527	9517.293132370827	11286.546605528989	10746.440709530605	0.1989021047810307	0.18781665285112462	1807.1880737601314	4217.45522980392	1736.9641801475082	4053.5729357392993
1.0196326925925556	5992.982159404529	5936.488982566604	8146.507132907216	7883.873719084631	9112.277349509768	8758.190718507327	9958.958305191887	9528.807809955862	11300.201862684346	10759.442508412945	0.1989021078668308	0.18781665571580292	1798.9838572138688	4223.605834634043	1729.0787669331767	4059.484546965221
1.0257764924913542	6000.234609585832	5943.673072478881	8156.365741159337	7893.414500069594	9123.304715755787	8768.789582289164	9971.010308472769	9540.339259643688	11313.87701014593	10772.46324576757	0.1989021110058478	0.18781665862988473	1790.810430757003	4229.750162744429	1721.2229473872576	4065.3901255158707
1.0319573118751795	6007.497596308286	5950.867599714431	8166.238673237209	7902.969143140838	9134.348104271032	8779.403845764684	9983.079823006492	9551.887464239971	11327.572027528451	10785.502902184642	0.19890211419901613	0.18781666159423754	1782.6677127170842	4235.888159314869	1713.3966430153232	4071.2896187121514
1.0381753738050519	6014.771108641224	5958.0725534476105	8176.1259143025545	7912.537633939264	9145.407498464758	8790.033492988223	9995.166830665485	9563.452406400243	11341.286894268691	10798.561458084896	0.1989021174472863	0.18781666460974328	1774.555621262989	4242.019769015489	1705.5997751650866	4077.182973374147
1.0444309026860459	6022.0551355581965	5965.287922757943	8186.027449387282	7922.119957980166	9156.482881601147	8800.678507874693	10007.271313163705	9575.034068628429	11355.02158962373	10811.638893717967	0.19890212075162544	0.18781666767730062	1766.4740744242445	4248.144936038181	1697.8322650510818	4083.070135864429
1.05072412427539	6029.349665936274	5972.513696629413	8195.943263392537	7931.7161006523	9167.574236798248	8811.338874198545	10019.393252055499	9586.632433275716	11368.776092669654	10824.735189161149	0.19890212411301916	0.1878166707978238	1758.4229900971986	4254.263604090782	1690.0940337602515	4088.9510520796757
1.057055265690613	6036.6546885550815	5979.74986394952	8205.873341087397	7941.326047216634	9178.681547026512	8822.01457559239	10031.532628733985	9598.247482539047	11382.550382299718	10837.850324317651	0.19890212753246903	0.18781667397224322	1750.4022860320983	4260.375716357026	1682.3850022401894	4094.825667417608
1.0634245554177415	6043.970192095943	5986.996413508427	8215.817667107736	7950.949782805235	9189.80479510752	8832.705595545758	10043.689424429684	9609.879198459786	11396.344437222799	10850.984278915135	0.19890213101099513	0.18781667720150574	1742.4118798536947	4266.4812155268155	1674.7050913167186	4100.693926795851
1.0698322233195456	6051.2961651410305	5994.25333399812	8225.776225955042	7960.587292420141	9200.943963712685	8843.411917403848	10055.863620209082	9621.527562922349	11410.158235961757	10864.137032504133	0.19890213454963585	0.18781668048657493	1734.4516890563536	4272.58004377177	1667.0542216898175	4106.555774635868
1.0762785006438331	6058.632596172416	6001.520614011474	8235.749001995166	7970.238560932139	9212.099035361834	8854.133524366174	10068.055196973099	9633.19255765274	11423.991756851712	10877.308564456438	0.19890213814944765	0.18781668382843178	1726.5216310159303	4278.672142753843	1659.4323139475891	4112.4111548718065
1.0827636200317978	6065.979473571257	6008.798242041443	8245.73597945721	7979.903573079699	9223.269992421978	8864.870399485391	10080.264135455738	9644.874164217268	11437.844978038518	10890.498853963614	0.1989021418115065	0.18781668722807518	1718.621622987208	4284.757453609956	1651.8392885598587	4118.260010930011
1.089287815526412	6073.336785616806	6016.086206480072	8255.737142432185	7989.582313467655	9234.456817105796	8875.622525665813	10092.490416222434	9656.572364020943	11451.717877476869	10903.707880035216	0.19890214553690583	0.18781669068652038	1710.7515821123961	4290.835916955257	1644.2750658886507	4124.102285735542
1.0958513225808764	6080.704520485578	6023.384495617688	8265.752474871895	7999.274766566156	9245.659491470424	8886.389885662269	10104.734019668726	9668.287138306232	11465.61043292881	10916.935621497378	0.19890214932676045	0.187816694204802	1702.9114254241576	4296.907472872175	1636.7395661919145	4129.937921703793
1.1024543780671139	6088.082666250349	6030.693097641901	8275.781960587585	8008.98091670933	9256.877997415904	8897.172462078612	10116.994926018577	9680.018468151435	11479.522621961838	10930.182056990976	0.198902153182204	0.18781669778397292	1695.1010698472383	4302.972060903208	1629.2327096225927	4135.766860730248
1.1090972202843215	6095.47121087928	6038.012000636738	8285.825583248756	8018.7007480941575	9268.112316683897	8907.970237366473	10129.27311532295	9691.766334469326	11493.45442194728	10943.44716497012	0.19890215710439027	0.1878167014251037	1687.3204322108068	4309.029620066285	1621.7544162418926	4141.589044204913
1.115780088967567	6102.870142234987	6045.341192581713	8295.883326381898	8028.434244779231	9279.362430856245	8918.783193823881	10141.568567458262	9703.530718005672	11507.40581005853	10956.730923700445	0.198902161094494	0.18781670512928472	1679.5694292440312	4315.080088825664	1614.304606015212	4147.4044129869435
1.1225032252964444	6110.279448073547	6052.680661350869	8305.955173369179	8038.181390683497	9290.628321353515	8929.611313593874	10153.88126212477	9715.311599337707	11521.37676326926	10970.033311257424	0.19890216515370995	0.1878167088976262	1671.8479775809683	4321.12340509193	1606.8831988171441	4153.212907404639
1.1292668719037753	6117.699116043575	6060.0303947118355	8316.041107447158	8047.942169585006	9301.909969433573	8940.454578663113	10166.211178845038	9727.10895887263	11535.367258351629	10983.354305524656	0.19890216928325574	0.1878167127312573	1664.1559937729035	4327.159506237833	1599.4901144413743	4159.014467266388
1.1360712728843656	6125.1291336852855	6067.390380324916	8326.14111170555	8057.716565119724	9313.20735619019	8951.312970860556	10178.558296962394	9738.92277684617	11549.377271874586	10996.693884192253	0.19890217348436906	0.1878167166313278	1656.493394279736	4333.188329057302	1592.125272594858	4164.8090318257455
1.1429166738038161	6132.569488429421	6074.760605742026	8336.255169085782	8067.504560780116	9324.52046255143	8962.186471855897	10190.922595639186	9750.753033320878	11563.406780201854	11010.052024754925	0.19890217775831	0.1878167205990073	1648.860095480457	4339.2098097833805	1584.7885929059703	4170.596539798193
1.1498033217073829	6140.020167596384	6082.141058405829	8346.383262379792	8077.30613991401	9335.849269278327	8973.075063158303	10203.304053855334	9762.599708184767	11577.455759490309	11023.428704510423	0.1989021821063618	0.18781672463548693	1641.2560136861866	4345.223884101724	1577.4799949388253	4176.376929373248
1.1567314651288954	6147.481158395221	6089.53172564874	8356.525374228677	8087.121285723277	9347.193756963357	8983.97872611495	10215.702650406663	9774.462781149712	11591.524185688093	11036.823900557758	0.19890218652982983	0.1878167287419783	1633.6810651255073	4351.230487101246	1570.199398177676	4182.150138164638
1.1637013540997225	6154.952447922547	6096.9325946918425	8366.68148712125	8096.94998126243	9358.553906028841	8994.897441909468	10228.118363903153	9786.342231749775	11605.612034532624	11050.237589795293	0.19890219103004297	0.1878167329197158	1626.135165962507	4357.2295533020515	1562.9467220443767	4187.916103241732
1.1707132401577995	6162.434023161667	6104.343652644049	8376.851583392838	8106.792209437471	9369.92969672559	9005.831191560668	10240.551172767475	9798.2380393398	11619.719281548936	11063.669748919177	0.19890219560835384	0.1878167371699546	1618.6182322973618	4363.2210166454315	1555.7218859004788	4193.674761117436
1.177767376356704	6169.925870981444	6111.764886500952	8387.03564522377	8116.647953004419	9381.321109131231	9016.779955920903	10253.001055233144	9810.150183093645	11633.845902047606	11077.120354421346	0.19890220026613864	0.18781674149397215	1611.1301801623777	4369.2048104663845	1548.5248090405948	4199.426047720015
1.1848640172747877	6177.427978135324	6119.196283143877	8397.233654638047	8126.517194568029	9392.728123148716	9027.743715674658	10265.467989342913	9822.078642002656	11647.991871122895	11090.58938258779	0.19890220500479894	0.18781674589307007	1603.670925538172	4375.180867521791	1541.355410711607	4205.169898424996
1.1920034190243662	6184.94033126032	6126.6378293388625	8407.44559350198	8136.399916580473	9404.1507185048	9038.722451337077	10277.951952947094	9834.023394874053	11662.157163650889	11104.076809496746	0.19890220982576018	0.18781675036857176	1596.2403843541397	4381.149119979236	1534.2136101096403	4210.906248038635
1.1991858392609598	6192.46291687597	6134.089511735651	8417.671443522788	8146.296101339988	9415.588874748484	9049.716143252468	10290.452923701876	9845.984420329314	11676.341754287567	11117.582611016884	0.19890221473047434	0.1878167549218243	1588.8384724801872	4387.109499374637	1527.099326374475	4216.635030762991
1.2064115371925936	6199.995721383197	6141.551316866538	8427.911186247049	8156.205730989373	9427.042571249283	9060.724771592639	10302.970879067412	9857.961696802367	11690.545617466643	11131.10676280524	0.1989022197204184	0.18781675955419963	1581.465105744428	4393.061936650192	1520.0124786057277	4222.35618022806
1.2136807735891502	6207.538731063396	6149.02323114548	8438.164803059482	8166.128787514799	9438.511787195856	9071.748316355583	10315.505796306355	9869.955202538156	11704.768727397908	11144.649240305633	0.1989022247970963	0.18781676426709332	1574.1201999405166	4399.006362156244	1512.9529858687893	4228.069629492704
1.2209938107917835	6215.091932077285	6156.505240866945	8448.432275181389	8176.065252744314	9449.996501594282	9082.786757363809	10328.057652481952	9881.964915590837	11719.011058065067	11158.210018746608	0.19890222996203827	0.18781676906192651	1566.8036708089057	4404.942705586553	1505.9207671816694	4233.775310995523
1.2283509127223842	6222.655310463777	6163.997332204852	8458.713583669138	8186.015108346424	9461.496693266366	9093.840074262778	10340.626424456197	9893.990813822067	11733.272583223645	11171.789073139516	0.1989022352168018	0.1878167739401449	1559.515434057801	4410.870896019507	1498.9157415259397	4239.473156569293
1.2357523448931043	6230.228852138977	6171.499491211467	8469.008709412808	8195.978335828651	9473.012340848123	9104.908246519302	10353.212088888191	9906.032874899278	11747.553276399143	11185.38637827657	0.1989022405629727	0.18781677890322068	1552.2554053734057	4416.790861933259	1491.9378278634977	4245.163097471464
1.2431983744159416	6237.812542895104	6179.011703816447	8479.31763313474	8205.95491653627	9484.543422788156	9115.991253420145	10365.814622232361	9918.091076294142	11761.853110885	11199.001908729108	0.19890224600216447	0.18781678395265156	1545.0235004031565	4422.70253114379	1484.9869451227132	4250.845064336434
1.2506892700123766	6245.406368399271	6186.533955825576	8489.640335387885	8215.944831650637	9496.089917345824	9127.08907407017	10378.434000736466	9930.165395280572	11776.172059740353	11212.635638845346	0.19890225153601987	0.18781678908996213	1537.8196347686462	4428.6058308254	1478.063012203318	4256.518987169722
1.2582253020230734	6253.010314192474	6194.066232919783	8499.976796554456	8225.948062187903	9507.651802589726	9138.201687390914	10391.070200439945	9942.255808933174	11790.510095788153	11226.287542748623	0.1989022571662107	0.1878167943167056	1530.643724077032	4434.5006875291	1471.165947993286	4262.18479538383
1.2658067424176331	6260.624365688445	6201.608520653997	8510.326996844367	8235.964588997505	9519.229056395967	9149.329072118911	10403.723197172008	9954.362294125403	11804.867191613013	11239.957594335347	0.19890226289443774	0.18781679963446007	1523.4956839132356	4440.387027143501	1464.2956713562598	4267.842417746317
1.2734338648044117	6268.248508172496	6209.160804455996	8520.690916293679	8245.99439276065	9530.821656446435	9160.471206804013	10416.392966549782	9966.484827527775	11819.243319559097	11253.645767272947	0.19890226872243405	0.18781680504483408	1516.3754298439017	4446.264774894109	1457.4521011437755	4273.4917824042495
1.2811069444403917	6275.88272680038	6216.72306962534	8531.068534763068	8256.037453988889	9542.42958022706	9171.628069807824	10429.079483976395	9978.623385606134	11833.63845172796	11267.352034997934	0.19890227465196175	0.18781681054946425	1509.2828774283407	4452.133855358465	1450.6351561957272	4279.13281686767
1.2888262582411194	6283.527006597175	6224.295301332151	8541.459831936332	8266.093753022551	9554.052805026184	9182.799639301946	10441.782724639195	9990.777944619762	11848.052559976528	11281.07637071378	0.1989022806848151	0.18781681615001644	1502.2179422198096	4457.994192455197	1443.844755344442	4284.765448007733
1.296592084790695	6291.181332456109	6231.877484616062	8551.864787318777	8276.163270029316	9565.691307932739	9193.985893266397	10454.502663507777	10002.94848061966	11862.485615914853	11294.818747388976	0.19890228682282074	0.18781682184818532	1495.1805397589924	4463.845709408866	1437.080817416194	4290.38960204809
1.3044047043518285	6298.845689137337	6239.469604384951	8562.28338023561	8286.24598500258	9577.345065834457	9205.186809487817	10467.239275332022	10015.134969446599	11876.937590903912	11308.579137754814	0.19890229306783733	0.18781682764569715	1488.170585587155	4469.688328776974	1430.3432612342294	4296.005204558838
1.312264398875954	6306.520061266836	6247.071645413864	8572.715589830417	8296.34187776001	9589.014055416175	9216.40236555785	10479.99253464024	10027.337386729358	11891.408456053485	11322.357514303434	0.1989022994217568	0.18781683354430817	1481.1879952519666	4475.521972449729	1423.6320056285476	4301.61218047142
1.320171452013404	6314.204433335195	6254.683592343812	8583.161395063558	8306.450927941987	9600.698253158052	9227.632538871429	10492.762415737237	10039.555707882862	11905.898182219982	11336.153849285709	0.1989023058865052	0.1878168395458062	1474.2326842993498	4481.346561611397	1416.946969427052	4307.21045403881
1.3281261491236485	6321.898789696374	6262.305429680541	8593.62077471047	8316.573115009964	9612.397635333664	9238.877306624949	10505.548892702232	10051.789908106211	11920.406740004066	11349.968114709007	0.1989023124640427	0.1878168456520113	1467.3045682843076	4487.162016757997	1410.288071466959	4312.799948852044
1.3361287772855897	6329.603114566557	6269.9371417934135	8604.093707360154	8326.708418244996	9624.112178008323	9250.136645814648	10518.351939387021	10064.039962380893	11934.93409974859	11363.800282335218	0.19890231915636458	0.1878168518647751	1460.4035627745325	4492.968257694971	1403.6552305984078	4318.380587842083
1.3441796253079266	6337.317392022892	6277.578712914147	8614.580171413452	8336.856816746098	9635.841857037147	9261.410533234774	10531.171529413872	10076.305845468823	11949.480231536212	11377.650323678508	0.19890232596550086	0.1878168581859831	1453.5295833487762	4498.76520351693	1397.0483656785218	4323.952293244889
1.352278983739575	6345.04160600229	6285.230127135593	8625.080145081445	8347.01828942862	9647.586648063287	9272.698945475791	10544.007636173601	10088.587531910385	11964.045105187204	11391.518210003123	0.1989023328935193	0.1878168646175542	1446.6825456033694	4504.552772609517	1390.4673955859616	4329.514986630762
1.3604271448801535	6352.775740300153	6292.891368410578	8635.593606383734	8357.192815022727	9659.346526516	9284.001858922704	10556.860232823452	10100.884996022598	11978.62869025706	11405.40391232133	0.19890233994252338	0.18781687116144175	1439.8623651543166	4510.330882645212	1383.9122392182471	4335.06858888315
1.3686244027905345	6360.519778569171	6300.562420550611	8646.120533146825	8367.38037207169	9671.121467608851	9295.31924975315	10569.729292285154	10113.198211897065	11993.230956034293	11419.307401391094	0.1989023471146552	0.1878168778196335	1433.0689576403238	4516.099450577516	1377.3828154901275	4340.613020179328
1.3768710533034536	6368.273704318024	6308.243267224641	8656.660903002383	8377.580938930269	9682.911446337765	9306.651093935621	10582.61478724278	10125.527153398027	12007.851871538016	11433.228647713899	0.19890235441209406	0.1878168845941534	1426.3022387251258	4521.858392630937	1370.879043344059	4346.1482000113465
1.3851673940341884	6376.037500910149	6315.933891957842	8667.214693385562	8387.794493763096	9694.716437479166	9317.997367227663	10595.516690140725	10137.871794160412	12022.491405515651	11447.16762153253	0.19890236183705878	0.1878168914870607	1419.5621241003973	4527.60762429866	1364.4008417490404	4351.674047163222
1.3935137243912972	6383.811151562428	6323.634278130308	8677.78188153326	8398.021014542972	9706.536415588025	9329.358045173984	10608.434973181586	10150.232107587788	12037.149526440515	11461.12429282879	0.19890236939180808	0.18781689850045188	1412.8485294928541	4533.347060347209	1357.9481297057355	4357.190479716752
1.4019103455874267	6391.594639343966	6331.344408975835	8688.362444482458	8408.260479049251	9718.371354996018	9340.733103104682	10621.369608324128	10162.608066850435	12051.826202509545	11475.0986313213	0.1989023770786399	0.1878169056364614	1406.1613706583157	4539.076614785474	1351.5208262455417	4362.6974150331225
1.410357560650181	6399.387947174695	6339.064267580557	8698.956359068345	8418.512864866061	9730.22122980942	9352.12251613326	10634.320567281016	10174.999644883177	12066.521401640703	11489.090606463082	0.19890238489989384	0.1878169128972612	1399.5005633879919	4544.796200869605	1345.118850432802	4368.194769747555
1.4188556744330574	6407.191057824126	6346.793836881708	8709.56360192265	8428.778149380665	9742.086013907274	9363.52625915482	10647.2878215168	10187.406814383428	12081.235091470702	11503.100187439346	0.19890239285795266	0.18781692028506175	1392.8660235196585	4550.505731123267	1338.7421213755151	4373.682459787466
1.4274049936264492	6415.003953910058	6354.533099666332	8720.184149471894	8439.056309781767	9753.965680939407	9374.944306844174	10660.27134224575	10199.829547809159	12095.96723935257	11517.127343165192	0.19890240095523948	0.187816927802114	1386.2576669305563	4556.205117300386	1332.3905582209118	4379.160400344757
1.4360058267687137	6422.826617897207	6362.282038569941	8730.817977935552	8449.347323057746	9765.8602043244	9386.376633653897	10673.271100429653	10212.267817376754	12110.717812353136	11531.172042283215	0.198902409194222	0.1878169354507081	1379.6754095396027	4561.894270379329	1326.0640801560367	4384.628505865345
1.4446584842573071	6430.659032095856	6370.040636075171	8741.465063324236	8459.651165994896	9777.769557247559	9397.823213812382	10686.287066775598	10224.72159505892	12125.486777250533	11545.234253161121	0.1989024175774121	0.18781694323317605	1373.1191673168214	4567.573100577574	1319.7626064172946	4390.086690064054
1.453363278359986	6438.5011786605655	6377.808874510514	8752.125381437967	8469.967815175745	9789.693712658986	9409.284021321972	10699.319211733859	10237.190852582642	12140.274100531798	11559.31394388945	0.1989024261073652	0.18781695115189095	1366.5888562825276	4573.241517334012	1313.4860562881222	4395.534865904832
1.4621205232260774	6446.353039588746	6385.586736048899	8762.798907864246	8480.297246977216	9801.632643271441	9420.759029956904	10712.367505495584	10249.675561426977	12155.079748390255	11573.41108227908	0.1989024347866847	0.18781695920926822	1360.0843925061636	4578.899429293815	1307.2343491005013	4400.972945592133
1.470930534897817	6454.2145967193255	6393.374202706381	8773.485617976272	8490.639437568861	9813.586321558338	9432.248213261406	10725.431917990585	10262.175692820947	12169.903686723022	11587.52563585885	0.19890244361801834	0.18781696740776696	1353.605692117475	4584.5467443275265	1301.0074042459019	4406.400840590475
1.4797936313217521	6462.0858317313905	6401.171256340799	8784.185486931114	8500.994362911148	9825.554719751708	9443.75154454774	10738.512418885155	10274.69121774146	12184.745881128521	11601.657571873217	0.19890245260406297	0.1878169757498903	1347.1526713054627	4590.183369513135	1294.805141166551	4411.818461584393
1.48871013236022	6469.966726142773	6408.97787865033	8794.898489667808	8511.361998753518	9837.537809840098	9455.268996894087	10751.608977579723	10287.222106910976	12199.606296903852	11615.806857279642	0.19890246174756193	0.18781698423818521	1340.725246313843	4595.809211111395	1288.627479364397	4417.225718493573
1.4976803598028874	6477.857261308616	6416.794051172186	8805.624600905445	8521.742320632698	9849.535563566413	9466.800543142674	10764.721563206553	10299.768330795494	12214.484899042156	11629.973458746297	0.1989024710513091	0.18781699287524525	1334.3233334512915	4601.424174580956	1282.4743384030298	4422.622520466801
1.5067046373783677	6485.757418420018	6424.619755281146	8816.363795141324	8532.13530387077	9861.547952425879	9478.346155897616	10777.85014462749	10312.329859602209	12229.381652230093	11644.15734264945	0.1989024805181475	0.18781700166370974	1327.9468490955187	4607.028164578602	1276.3456379070412	4428.008775862865
1.5157832907659001	6493.667178502592	6432.454972188204	8827.116046649044	8542.540923573382	9873.574947663905	9489.905807522964	10790.994690431644	10324.906663277383	12244.296520845197	11658.358475071058	0.19890249015097164	0.18781701060626543	1321.5957096866332	4612.621084923856	1270.2412975667394	4433.384392256616
1.5249166476071065	6501.58652241499	6440.299682939097	8837.881329476497	8552.959154627822	9885.61652027385	9501.479470140559	10804.155168932944	10337.498711504017	12259.229468953125	11672.57682179613	0.19890249995272707	0.18781701970564746	1315.269831740181	4618.20283862832	1264.1612371396623	4438.749276428018
1.5341050375178134	6509.515430847557	6448.153868412926	8848.659617444091	8563.389971701221	9897.672640995039	9513.06711562803	10817.331548167991	10350.105973699692	12274.180460305217	11686.812348310319	0.19890250992641278	0.18781702896463973	1308.9691318442347	4623.773327873321	1258.105376457912	4444.1033343751915
1.5433487920999491	6517.45388432078	6456.017509320735	8859.450884142643	8573.833349238661	9909.743280310415	9524.668715616717	10830.523795893481	10362.728419014291	12289.149458335583	11701.06501979735	0.19890252007508066	0.18781703838607472	1302.6935266557848	4629.332453978946	1252.073635419365	4449.4464712692425
1.5526482449535108	6525.401863183844	6463.890586203958	8870.255102931444	8584.289261461156	9921.828408444393	9536.284241489437	10843.731879583875	10375.366016327596	12304.136426158468	11715.334801136289	0.19890253040183803	0.18781704797283802	1296.442932915641	4634.880117446883	1246.065933998616	4454.778591477778
1.5620037316886017	6533.359347613212	6471.773079433085	8881.072246936366	8594.757682363896	9933.927995360737	9547.913664378522	10856.955766429079	10388.018734247147	12319.141326565625	11729.621656899175	0.1989025409098469	0.18781705772786497	1290.2172674435424	4640.416217927355	1240.0821922498872	4460.099598565372
1.5714155899375468	6541.326317611075	6479.664969206119	8891.90228904777	8605.238585714213	9946.042010760235	9559.556955163587	10870.195423331917	10400.686541105812	12334.164122023449	11743.925551348244	0.19890255160232678	0.18781706765414366	1284.0164471375756	4645.940654197475	1234.1223303014995	4465.409395255381
1.580884159367074	6549.302753003859	6487.566235547097	8902.745201918511	8615.731945049652	9958.170424078475	9571.21408446938	10883.450816905706	10413.369404959476	12349.20477467024	11758.24644843335	0.1989025624825545	0.1878170777547165	1277.8403889824986	4651.453324188478	1228.186268362624	4470.70788344508
1.5904097816905756	6557.288633440759	6495.476858304597	8913.600957961964	8626.23773367601	9970.313204483651	9582.885022663617	10896.721913471847	10426.067293584672	12364.263246313487	11772.584311789282	0.19890257355386523	0.18781708803268	1271.6890100506716	4656.954124961281	1222.2739267310244	4475.994964215672
1.5999928006804371	6565.2839383921755	6503.396817150298	8924.469529349935	8636.755924665435	9982.47032087422	9594.569739854887	10910.008679057299	10438.78017447631	12379.339498426974	11786.93910473322	0.19890258481965403	0.18781709849118564	1265.562227499031	4662.442952692043	1216.3852257847902	4481.270537791774
1.6096335621804478	6573.288647148174	6511.326091577346	8935.350888010587	8647.286490854303	9994.64174187662	9606.268205890283	10923.31107939206	10451.50801484511	12394.433492147984	11801.310790261838	0.198902596283377	0.1878171091334418	1259.4599585796823	4667.9197026931215	1210.520085990429	4486.534503557254
1.6193324141182788	6581.30273881702	6519.264660898962	8946.245005626484	8657.829404841379	10006.827435843052	9617.98039035338	10936.629079906785	10464.25078161541	12409.545188274555	11815.699331048829	0.1989026079485516	0.18781711996271397	1253.382120633847	4673.38426937256	1204.6784279032727	4491.786760039395
1.6290897065180392	6589.326192323486	6527.21250424676	8957.151853632313	8668.3846389856	10019.027370848979	9629.70626256179	10949.96264573003	10477.008441422502	12424.674547262382	11830.10468944192	0.19890261981875915	0.1878171309823269	1247.328631098615	4678.836546251783	1198.8601721691084	4497.027204907034
1.6389057915129117	6597.358986407434	6535.169600569338	8968.071403212993	8678.952165404262	10031.241514690999	9641.445791565122	10963.311741685942	10489.780960610433	12439.821529222208	11844.526827460379	0.1989026318976441	0.1878171421956638	1241.2994075090974	4684.276425956283	1193.0652395282523	4502.255734968698
1.6487810233578566	6605.401099622109	6543.135928630597	8979.003625301375	8689.531955970775	10043.469834884292	9653.198946142538	10976.676332291487	10502.568305229339	12454.986093916681	11858.965706792029	0.19890264418891704	0.1878171536061692	1235.2943675006973	4689.703800207935	1187.2935508182272	4507.4722461679485
1.6587157584424002	6613.452510332694	6551.1114670083125	8989.948490576324	8700.123982312814	10055.712298660468	9664.965694800689	10990.056381754093	10515.370441033208	12470.168200757686	11873.421288790722	0.19890265669635415	0.18781716521734929	1229.313428806432	4695.118559804745	1181.5450269706198	4512.676633562194
1.6687103553034934	6621.513196714511	6559.096194092357	9000.905969460291	8710.728215810008	10067.968872964891	9676.74600577114	11003.451853968741	10528.1873334771	12485.367808803057	11887.893534473202	0.19890266942380064	0.18781717703277256	1223.356509262463	4700.520594626199	1175.8195890125353	4517.8687913117465
1.6787651746384535	6629.583136751612	6567.090088083272	9011.876032117443	8721.344627592012	10080.239524454566	9688.539847008275	11016.862712515649	10541.018947714856	12500.584876753963	11902.382404516535	0.19890268237516848	0.1878171890560724	1217.4235268135672	4705.909793639556	1170.1171580805094	4523.04861271847
1.6888805793179813	6637.6623082350025	6575.0931269906005	9022.858648451262	8731.973188536382	10092.52421949549	9700.347186186913	11030.288920657407	10553.865248596512	12515.819362951654	11916.887859255208	0.19890269555444218	0.18781720129094615	1211.5143995054532	4711.286044857465	1164.4376554071205	4528.2159901652485
1.6990569343992543	6645.75068876107	6583.105288631233	9033.853788102462	8742.613869266375	10104.822924160317	9712.167990699892	11043.73044133641	10566.72620066569	12531.07122537457	11931.40985867816	0.1989027089656758	0.18781721374115792	1205.62904550042	4716.649235383142	1158.781002333737	4533.370815147646
1.7092946071391046	6653.848255729976	6591.126550627881	9044.861420446829	8753.266640148955	10117.135604225952	9724.002227655856	11057.187237172258	10579.60176815719	12546.34042163539	11945.948362426103	0.19890272261299694	0.18781722641054	1199.7673830636195	4721.999251344008	1153.1471203032415	4538.512978232931
1.7195939670072704	6661.95498634385	6599.15689040726	9055.881514592793	8763.93147129242	10129.462225170866	9735.849863876627	11070.659270458804	10592.49191499414	12561.626908977702	11960.503329788298	0.1989027365006068	0.18781723930299207	1193.9293305772007	4727.335977932904	1147.535930870159	4543.642369089648
1.7299553856997325	6670.07085760532	6607.196285198661	9066.914039379479	8774.608332544527	10141.802752172904	9747.71086589514	11084.146503161786	10605.396604785747	12576.930644273323	11975.07471970003	0.19890275063278184	0.1878172524224842	1188.1148065377492	4732.659299385035	1141.9473557002493	4548.758876466658
1.7403792371521247	6678.195846315625	6615.244712032064	9077.958963374173	8785.297193490029	10154.157150106472	9759.585199952713	11097.648896915769	10618.315800824355	12592.25158401883	11989.662490739283	0.19890276501387602	0.18781726577305846	1182.3237295551226	4737.9690989572555	1136.3813165664906	4553.862388171721
1.7508658975532332	6686.329929073087	6623.302147736641	9089.016254870266	8795.998023448694	10166.525383540255	9771.472831996858	11111.166413021627	10631.249466083047	12607.589684332726	12004.266601124064	0.1989027796483201	0.1878172793588281	1176.5560183605994	4743.265258948086	1130.8377353599644	4558.952791092917
1.76141574535857	6694.473082271268	6631.368568938941	9100.085881884821	8806.710791472964	10178.907416734497	9783.373727678685	11124.699012443609	10644.197563212847	12622.94490095212	12018.887008709235	0.1989027945406252	0.18781729318398083	1170.8115918034455	4748.547660670942	1125.316534082056	4564.029971160926
1.7720291613040315	6702.625282097361	6639.4439520612395	9111.167812156387	8817.435466345767	10191.303213638577	9795.287852350491	11138.246655806684	10657.160054540096	12638.317189229714	12033.523670983564	0.1989028096953828	0.18781730725277931	1165.0903688522521	4753.816184444586	1119.8176348536508	4569.093813369749
1.7827065284196406	6710.786504530327	6647.528273319824	9122.262013142525	8828.172016578284	10203.712737888247	9807.215171063288	11151.809303393542	10670.136902063772	12653.706504130425	12048.176545066712	0.19890282511726717	0.18781732156956274	1159.392268600699	4759.0707096026745	1114.3409599147853	4574.144201762974
1.7934482320433673	6718.956725339287	6655.6215087232695	9133.368452017656	8838.920410407696	10216.135952803246	9819.155648564312	11165.38691514198	10683.128067452784	12669.11280022842	12062.845587706188	0.1989028408110359	0.18781733613874785	1153.717210268951	4764.31111448491	1108.886431622901	4579.181019411655
1.8042546598350382	6727.135920081648	6663.723634070659	9144.487095670556	8849.680615794861	10228.572821384509	9831.109249294444	11178.979450641875	10696.133512043185	12684.536031703698	12077.530755274212	0.19890285678153247	0.18781735096483027	1148.0651132006897	4769.537276415154	1103.4539724584902	4584.204148428515
1.8151262017903238	6735.3240641014145	6671.834624949906	9155.617910702107	8860.4526004221	10241.023306311652	9843.075937385787	11192.586869132441	10709.15319683554	12699.976152338988	12092.232003764742	0.1989028730336868	0.18781736605238802	1142.435896870622	4774.749071712373	1098.0435050262022	4589.213469953975
1.8260632502548164	6743.521132527352	6679.954456735926	9166.76086342283	8871.23633169083	10253.487369940245	9855.055676659014	11206.209129499253	10722.187082492042	12715.433115516384	12106.949288790256	0.198902889572517	0.1878173814060792	1136.829480879067	4779.946375660365	1092.6549520520493	4594.208864134969
1.8370661999381863	6751.727100271188	6688.083104588869	9177.91591985049	8882.031776719245	10265.964974299137	9867.048430620836	11219.846190271342	10735.235129333772	12730.906874214063	12121.682565578636	0.19890290640313205	0.18781739703064618	1131.2457849613857	4785.129062529653	1087.2882363916724	4599.1902101454325
1.848135447928429	6759.941942025855	6696.220543452378	9189.083045707745	8892.83890234003	10278.456081087845	9879.05416246146	11233.498009618344	10748.297297337946	12746.39738100305	12136.431788970092	0.19890292353073172	0.18781741293091667	1125.6847289845464	4790.2970055514015	1081.9432810269063	4604.157386158593
1.8592713937061955	6768.165632263589	6704.366748051712	9200.26220641962	8903.657675097942	10290.96065167374	9891.072835051908	11247.164545347443	10761.373546135002	12761.904588043784	12151.196913413882	0.19890294096061	0.18781742911180488	1120.1462329491042	4795.450076911598	1076.6200090685743	4609.110269346042
1.8704744391592067	6776.398145234167	6712.521692892007	9211.453367111139	8914.488061247486	10303.478647089407	9903.104410941467	11260.845754900483	10774.463835005836	12777.428447082837	12165.977892965198	0.19890295869815486	0.18781744557831292	1114.6302169922856	4800.588147749426	1071.3183437583502	4614.048735872377
1.8817449885967616	6784.639454962992	6720.68535225638	9222.656492604778	8925.330026750487	10316.010028029827	9915.14885235499	11274.541595350915	10787.568122878873	12792.968909449462	12180.774681281868	0.19890297674885163	0.18781746233553284	1109.1366013889783	4805.711088150041	1066.0382084706798	4618.972660889151
1.8930834487643238	6792.889535249292	6728.857700204149	9233.871547418064	8936.183537273744	10328.554754849687	9927.20612119031	11288.252023400857	10800.686368327268	12808.525926052289	12195.587231621219	0.19890299511828363	0.18781747938864823	1103.6653065531282	4810.818767137127	1060.7795267133624	4623.881918527419
1.9044902288582053	6801.148359664196	6737.038710568938	9245.098495761	8947.048558186558	10341.112787560538	9939.276179015496	11301.976995378	10813.818529565937	12824.099447375802	12210.41549683672	0.19890301381213502	0.18781749674293546	1098.2162530373898	4815.9110526542645	1055.5422221276094	4628.776381883305
1.9159657405403292	6809.415901548868	6745.228356956816	9256.337301533576	8957.925054558298	10353.684085828001	9951.358987066194	11315.716467232578	10826.96456444865	12839.689423476926	12225.259429374728	0.19890303283619162	0.18781751440376607	1092.789361536561	4820.987811570289	1050.326218491362	4633.6559230175335
1.9275103979530908	6817.692134012581	6753.426612744422	9267.587928323215	8968.812991155968	10366.26860896895	9963.454506242897	11329.470394534274	10840.124430465097	12855.295803981548	12240.118981271178	0.19890305219634252	0.18781753237660728	1087.38455288962	4826.048909673933	1045.1314397217939	4638.520412957529
1.9391246177343011	6825.977029930831	6761.633451077096	9278.85033940225	8979.712332441759	10378.866315948695	9975.562697108271	11343.238732469186	10853.298084737979	12870.918538081054	12254.994104148316	0.19890307189858414	0.18781755066702524	1082.0017480818788	4831.094211668009	1039.9578098740312	4643.369721673429
1.9508088190322228	6834.27056194342	6769.848844866918	9290.124497725368	8990.623042570496	10391.47716537813	9987.683519884315	11357.021435836697	10866.485484019926	12886.55757452882	12269.884749211235	0.1989030919490182	0.18781756928068516	1076.6408682417823	4836.123581143562	1034.805253143597	4648.203718082979
1.9625634235206988	6842.572702452453	6778.072766790864	9301.410365926933	9001.54508538722	10404.101115510786	9999.816934449711	11370.818459046279	10879.686584690628	12902.212861636588	12284.790867244637	0.19890311235385844	0.1878175882233549	1071.3018346438766	4841.136880578939	1029.673693867866	4653.022270038258
1.9743888554143678	6850.883423620414	6786.305189288784	9312.707906318448	9012.478424424575	10416.738124239973	10011.962900336912	11384.629756114378	10892.90134275368	12917.884347270947	12299.712408609295	0.19890313311942856	0.1878176075009054	1065.9845687148627	4846.13397135539	1024.5630565260653	4657.825244318694
1.9862855414839768	6859.202697368224	6794.54608456154	9324.017080885951	9023.423022900362	10429.388149095912	10024.12137672946	11398.455280661285	10906.129713833667	12933.57197884981	12314.649323238784	0.19890315425216573	0.18781762711931263	1060.6889920287067	4851.114713719115	1019.4732657414279	4662.612506624311
1.9982539110717792	6867.530495373192	6802.795424568957	9335.337851287275	9034.378843714876	10442.051147242679	10036.292322459029	11412.294985907833	10919.371653172975	12949.275703338657	12329.601560635865	0.19890317575862454	0.18781764708466067	1055.4150263116462	4856.078966789879	1014.4042462834623	4667.38392157224
2.010294396107033	6875.866789067083	6811.053181027945	9346.670178849514	9045.345849448457	10454.727075475384	10048.475696002737	11426.148824672291	10932.627115628862	12964.995467247061	12344.56906986922	0.19890319764547482	0.18781766740314276	1050.1625934426556	4861.026588554028	1009.3559230688843	4672.1393526918255
2.0224074311215867	6884.211549634056	6819.31932541043	9358.014024566237	9056.324002358799	10467.415890217082	10060.671455480162	11440.01674936704	10945.896055670224	12980.731216624892	12359.551799569805	0.19890321991950818	0.18781768808106283	1044.931615451991	4865.957435841905	1004.3282211587648	4676.8786623973865
2.0345934532655616	6892.564748008647	6827.593828941385	9369.369349094837	9067.313264378381	10480.117547515823	10072.879558650497	11453.89871199533	10959.178427374527	12996.48289705869	12374.54969792741	0.19890324258763722	0.18781770912483803	1039.7220145299798	4870.871364354622	999.3210657685413	4681.601712021045
2.0468529023231294	6900.926354873797	6835.876662596869	9380.736112753886	9078.313597111914	10492.832003041716	10085.099962909755	11467.794664148103	10972.474184424764	13012.25045366806	12389.562712687208	0.1989032656568989	0.18781773054100165	1034.5337130181142	4875.768228609581	994.3343822595198	4686.308361760108
2.059186220728381	6909.2963406586505	6844.167797101863	9392.114275520224	9089.324961833525	10505.559212083685	10097.332625287641	11481.70455700046	10985.783280106069	13028.033831101682	12404.590791145996	0.19890328913445665	0.1878177523362037	1029.3666334161535	4880.64788196329	989.3680961442296	4690.9984706912655
2.0715938535812968	6917.674675536649	6852.46720292837	9403.503797026413	9100.347319484295	10518.299129546653	10109.577502444834	11495.628341308593	10999.105667302774	13043.83297353385	12419.633880148847	0.1989033130276028	0.18781777451721354	1024.2206983825308	4885.510176594602	984.4221330882283	4695.671896763379
2.084076248663807	6926.0613294232835	6860.77485029322	9414.904636557758	9111.380630669382	10531.051709948219	10121.834550669819	11509.56596740617	11012.441298494978	13059.647824660386	12434.691926085265	0.1989033373437601	0.18781779709092275	1019.0958307360997	4890.354963506572	979.4964189113816	4700.328496794449
2.0966338564559543	6934.456271974182	6869.090709156157	9426.31675304976	9122.424855655549	10543.816907415841	10134.103725876152	11523.517385201278	11025.790125755575	13075.478327695177	12449.764874885856	0.1989033620904857	0.1878178200643461	1013.99195345724	4895.182092513423	974.5908795882133	4704.968126460211
2.109267130152151	6942.85947258282	6877.414749217594	9437.740105085079	9133.479954368242	10556.594675683455	10146.384983599239	11537.48254417273	11039.152100746778	13091.32442536604	12464.852672018407	0.19890338727547194	0.18781784344462504	1008.9089896846563	4899.991412212839	969.7054412462749	4709.590640268987
2.1219765256775314	6951.270900378505	6885.746939916624	9449.174650890862	9144.545886388996	10569.384968088501	10158.678278993462	11551.461393366839	11052.52717471699	13107.18605991104	12479.955262484376	0.19890341290654878	0.1878178672390282	1003.8468627229449	4904.78277001204	964.8400301721995	4714.195891584968
2.1347625017044103	6959.690524224184	6894.087250428836	9460.62034833582	9155.622610952609	10582.18773756869	10170.983566829085	11565.4538813939	11065.915298497466	13123.063173074548	12495.072590815138	0.19890343899168766	0.1878178914549571	998.8054960404988	4909.556012102636	959.9945728098392	4718.783732602373
2.147625519668832	6968.118312714327	6902.435649664247	9472.077154927432	9166.710086944448	10595.002936658893	10183.300801489242	11579.459956424807	11079.316422499043	13138.955706103388	12510.204601068317	0.1989034655390037	0.1878179160999437	993.7848132689833	4914.310983442469	955.168995760032	4723.354014331708
2.160566043787228	6976.554234172679	6910.7921062650685	9483.54502780895	9177.808272897542	10607.830517487815	10195.62993696677	11593.47956618743	11092.73049670871	13154.863599742781	12525.351236823917	0.19890349255675727	0.1878179411816571	988.7847382060136	4919.047527761664	950.3632257836871	4727.906586605124
2.1735845410731627	6984.998256650158	6919.156588603642	9495.023923756631	9188.91712698992	10620.670431774912	10207.970926861237	11607.51265796327	11106.157470686388	13170.786794232557	12540.51244118073	0.19890352005335724	0.18781796670790332	983.8051948191714	4923.765487564728	945.5771898047533	4732.441298076417
2.1866814813541975	6993.450347922613	6927.529064780216	9506.51379917674	9200.036607041693	10633.522630827081	10220.323724375752	11621.559178583846	11119.597293561485	13186.725229303072	12555.688156752429	0.19890354803736343	0.18781799268662955	978.8461072393693	4928.464704086073	940.8108149047475	4736.957996181445
2.199857337288837	7001.9104754885675	6935.909502620732	9518.014610102575	9211.166670512219	10646.387065535344	10232.68828231381	11635.619074427103	11133.049914029461	13202.678844171149	12570.87832566375	0.19890357651749024	0.18781801912592488	973.9073997720261	4933.145017332397	936.0640283302055	4741.456527164672
2.213112584383593	7010.378606567108	6944.297869674685	9529.526312191669	9222.307274497298	10659.263686371753	10245.06455307622	11649.692291414036	11146.515280348523	13218.647577536289	12586.08288954674	0.19890360550260847	0.18781804603402485	968.9889968878706	4937.806266024476	931.336757490004	4745.936736050295
2.2264477010101436	7018.854708095451	6952.694133212837	9541.048860722554	9233.45837572621	10672.15244338578	10257.452488657824	11663.778775004772	11159.993340336057	13234.631367576227	12601.301789536778	0.19890363500174796	0.18781807341931275	964.0908232300426	4942.448287619976	926.6289299590862	4750.398466650862
2.2398631684225956	7027.338746726882	6961.098260225064	9552.582210592052	9244.619930558942	10685.053286201333	10269.852040644446	11677.878470195321	11173.48404136532	13250.630151943275	12616.534966268855	0.19890366502410184	0.18781810129032198	959.2128036144422	4947.070918300655	921.9404734749114	4754.841561537236
2.2533594707748548	7035.830688828287	6969.510217417985	9564.126316311984	9255.791894983084	10697.966164013087	10282.263160209464	11691.991321513584	11186.98733036174	13266.643867759818	12631.782359873398	0.1989036955790279	0.18781812965573969	954.3548630269943	4951.673992948607	917.2713159408886	4759.265862042084
2.2669370951380965	7044.330500478007	6977.929971212818	9575.681132006353	9266.974224611078	10710.891025583363	10294.685798110779	11706.117273015969	11200.503153799644	13282.672451614497	12647.043909972615	0.19890372667605236	0.1878181585244103	949.5169266320299	4956.257345172344	912.6213854310336	4763.67120827199
2.2805965315183476	7052.8381474634525	6986.357487743038	9587.246611408176	9278.166874677172	10723.827819238613	10307.11990468745	11720.25626828356	11214.031457698591	13298.715839557884	12662.319555676379	0.19890375832487267	0.18781818790533628	944.6989197632647	4960.820807252778	907.9906101829838	4768.057439059485
2.294338272874165	7061.353595278766	6994.792732852073	9598.82270785639	9289.369800034427	10736.776492866	10319.565429856408	11734.408250418399	11227.57218761982	13314.773967098292	12677.609235578228	0.19890379053536117	0.18781821780768176	939.9007679310162	4965.3642101613805	903.3789186034119	4772.424391979817
2.308162815134429	7069.876809122517	7003.23567209101	9610.409374292809	9300.582955151762	10749.736993909988	10332.022323109182	11748.573162039798	11241.125288662728	13330.846769197595	12692.912887751405	0.1989038233175673	0.18781824824077664	935.1223968210397	4969.887383546913	898.7862392682582	4776.771903335815
2.3220706572162446	7078.40775389529	7011.686270716238	9622.00656325894	9311.806294110893	10762.709269368852	10344.490533508539	11762.75094528052	11254.690705461202	13346.934180266955	12708.230449744764	0.19890385668172184	0.1878182792141182	930.3637323012808	4974.390155754983	894.2125009277952	4781.099808179308
2.336062301042938	7086.94639419745	7020.144493687226	9633.614226893023	9323.03977060346	10775.69326579137	10356.970009685305	11776.941541783191	11268.268382180204	13363.036134162752	12723.561858578913	0.19890389063823835	0.18781831073737457	925.6247004115139	4978.872353761923	889.6576324983616	4785.407940246398
2.3501382515621807	7095.492694326511	7028.610305663938	9645.232316926566	9334.283337927685	10788.688929272976	10369.460699834686	11791.144892696142	11281.858262511774	13379.15256418189	12738.907050741733	0.19890392519771952	0.18781834282038773	920.9052273693378	4983.333803194808	885.1215630663792	4789.696131976554
2.3642990167642037	7104.046618274951	7037.083671004663	9656.860784681448	9345.53694898557	10801.696205452576	10381.962551713184	11805.360938669914	11295.460289671702	13395.28340305787	12754.26596218465	0.19890396037095787	0.18781837547317734	916.2052395782084	4987.774328356842	880.6042218977236	4793.964214538457
2.378545107700138	7112.608129727684	7045.564553763538	9668.499581066591	9356.800556279673	10814.715039508825	10394.475512635046	11819.589619853234	11309.074406395674	13411.428582956254	12769.638528318299	0.1989039961689401	0.1878184087059425	911.5246636145166	4992.193752153078	876.105538423988	4798.21201775712
2.392877038500453	7121.1771920595975	7054.0529176881055	9680.148656574711	9368.074111909978	10827.745376156547	10406.999529468803	11833.830875889118	11322.70055493554	13427.588035470255	12785.02468400835	0.19890403260285064	0.1878184425290668	906.8634262398118	4996.591896137223	871.625442255172	4802.439370160922
2.4072953263935135	7129.753768333196	7062.548726216996	9691.8079612792	9379.357567570889	10840.787159643267	10419.534548633968	11848.084645911116	11336.338677055728	13443.76169161651	12800.424363571454	0.1989040696840755	0.1878184769531193	902.2214543945738	5000.968580466695	867.1638631726964	4806.646098935744
2.4218004917242455	7138.337821295971	7071.051942477323	9703.477444830678	9390.650874547859	10853.8403337454	10432.080516097327	11862.35086853915	11349.988714029249	13459.949481830396	12815.837500770804	0.19890410742420572	0.18781851198886107	897.5986752031604	5005.3236239198595	862.7207311351667	4810.832029940793
2.436393057972914	7146.929313378096	7079.562529282422	9715.157056453936	9401.953983714493	10866.904841764854	10444.637377369732	11876.629481875836	11363.65060663421	13476.151335961882	12831.264028812177	0.19890414583504012	0.18781854764724537	892.995015972876	5009.656843876699	858.2959762772662	4814.996987695806
2.4510735517740176	7155.528206689748	7088.0804491292	9726.846744944422	9413.266845529099	10879.980626525137	10457.205077502318	11890.920423502263	11377.324295149734	13492.367183270759	12846.703880339383	0.1989041849285908	0.18781858393942358	888.4104041931569	5013.968056298094	853.8895289080101	4819.1407953538
2.46584250293529	7164.134463018707	7096.605664195773	9738.546458665069	9424.589410031655	10893.067630367848	10469.783561083157	11905.223630474165	11391.009719352334	13508.59695242234	12862.156987430199	0.19890422471708552	0.1878186208767474	883.8447675380157	5018.2570757344365	849.5013195147621	4823.263274716446
2.4807004444568266	7172.748043827707	7105.138136338847	9750.256145542815	9435.921626840429	10906.165795148818	10482.372772233537	11919.539039317744	11404.706818511886	13524.84057148274	12877.62328159183	0.19890426521297247	0.18781865847077267	879.2980338654597	5022.523715302115	845.1312787610805	4827.364246206125
2.4956479125503126	7181.368910251958	7113.677827091282	9761.975753065342	9447.263445148841	10919.275062234494	10494.972654604504	11933.86658602574	11418.415531387902	13541.097967914466	12893.102693756755	0.19890430642892404	0.18781869673326387	874.7701312222634	5026.767786701908	840.779337492364	4831.443528885022
2.510685446658382	7189.997023096549	7122.224697659522	9773.705228277657	9458.614813722152	10932.395372498162	10507.583151373217	11948.206206053324	11432.135796225575	13557.369068571757	12908.595154278268	0.19890434837784068	0.18781873567619664	870.2609878381481	5030.9891001761425	836.445426729566	4835.500940415077
2.5258135894740787	7198.632342833818	7130.778708921008	9785.444517778642	9469.975680894122	10945.526666316122	10520.204205239283	11962.557834313948	11445.86755075182	13573.65379969595	12924.100592926054	0.1989043910728551	0.18781877531176272	865.7705321301473	5035.1874645117205	832.1294776737923	4839.536297059152
2.54103288696045	7207.2748296007785	7139.339821421633	9797.193567717657	9481.345994563733	10958.668883563914	10532.83575842113	11976.92140517525	11459.61073217136	13589.952086910831	12939.618938881784	0.19890443452733597	0.18781881565237366	861.2986927031307	5039.362687043846	827.8314217071165	4843.549413687782
2.556343888370238	7215.92444319647	7147.907995373142	9808.952323791076	9492.725702191861	10971.82196361251	10545.477752652354	11991.296852454916	11473.365277162764	13606.263855217998	12955.15012073469	0.19890447875489362	0.18781885671066353	856.8453983499785	5043.514573635068	823.5511903919396	4847.54010375496
2.571747146265715	7224.581143079322	7156.483190650517	9820.72073123882	9504.11475079789	10984.985845324445	10558.130129177993	12005.684109416494	11487.131121874427	13622.589028992126	12970.694066477048	0.19890452376938317	0.1878188984994946	852.4105780483806	5047.642928642221	819.2887154682539	4851.5081792704295
2.5872432165386163	7233.244888364406	7165.065366789281	9832.498734840741	9515.513086956238	10998.160467049838	10570.792828750717	12020.08310876505	11500.908201920447	13638.92753197609	12986.250703499552	0.19890456958490885	0.18781894103196117	847.9941609713715	5051.747554977424	815.0439288641792	4855.453450854169
2.602832658430207	7241.915637820964	7173.654482983051	9844.286278913398	9526.92065679325	11011.345766622819	10583.465791627379	12034.49378264331	11514.69645237691	13655.279287276611	13001.819958587157	0.1989046162158297	0.1878189843213927	843.5960764798801	5055.828254041262	810.8167626883369	4859.375727674924
2.6185160345514573	7250.593349869457	7182.250498080641	9856.083307306171	9538.337405983426	11024.541681357212	10596.148957564898	12048.916062626977	11528.495807777406	13671.64421735899	13017.401757914058	0.19890466367676246	0.18781902838135817	839.2162541162106	5059.884825673886	806.6071492234478	4863.274817403406
2.6342939109033563	7259.2779825789175	7190.853370583435	9867.88976339779	9549.763279746072	11037.748148042723	10608.842265816553	12063.349879720568	11542.306202109081	13688.022244042417	13032.99602703924	0.19890471198258763	0.18781907322567254	834.8546236247057	5063.917068270501	802.4150209467625	4867.150526322192
2.6501668568973313	7267.969493664379	7199.463058642868	9879.705590092984	9561.198222842066	11050.965102941207	10621.54565512845	12077.795164353409	11556.12756880876	13704.413288495456	13048.602690902162	0.1989047611484543	0.1878191188683988	830.5111149362638	5067.924778669607	798.240310514986	4871.00265921955
2.666135445375801	7276.667840483848	7208.079520057428	9891.5307298185	9572.642179569999	11064.192481782276	10634.259063735259	12092.25184637482	11569.959840758376	13720.81727123064	13064.221673817616	0.198904811189783	0.18781916532385323	826.1856581700849	5071.907752158586	794.0829507654998	4874.831019391539
2.6822002526328483	7285.372980035738	7216.70271227015	9903.365124519749	9584.095093762968	11077.4302197596	10646.982429356689	12106.719855050143	11583.802950281153	13737.234112099983	13079.852899471463	0.19890486212227398	0.18781921260661005	821.8781836425769	5075.865782506298	789.9428747253842	4878.635408676928
2.6983618584350144	7294.084868955961	7225.3325923657185	9915.208715657001	9595.556908784856	11090.678251526677	10659.715689193408	12121.199119056133	11597.656829137199	13753.663730289803	13095.496290915686	0.19890491396190924	0.18781926073150604	817.5886218582164	5079.798661905341	785.8200156027451	4882.415627402253
2.71462084604223	7302.803463515161	7233.969117067762	9927.061444201763	9607.027567526857	11103.936511192842	10672.458779923227	12135.68956647663	11611.521408519375	13770.10604431585	13111.151770563762	0.19890496672495883	0.18781930971364572	813.3169035158353	5083.706180989277	781.7143067920697	4886.171474393923
2.730977802228858	7311.52871961584	7242.612242736021	9938.923250633032	9618.507012403852	11117.204932319124	10685.211637697103	12150.19112479807	11625.396619048995	13786.56097201825	13126.819260185845	0.19890502042798563	0.18781935956840554	809.0629595079226	5087.588128820527	777.625681874284	4889.902746970998
2.747433317304874	7320.260592789558	7251.261925363577	9950.79407493363	9629.99518535087	11130.483447914195	10697.974198135256	12164.703720905096	11639.28239077162	13803.02843055658	13142.498680904075	0.19890507508785188	0.18781941031143862	804.8267209202168	5091.444292877801	773.5540746161714	4893.609240930993
2.763987985137163	7328.999038194013	7259.918120573975	9962.673856586387	9641.492027819391	11143.771990430148	10710.746396323122	12179.227281075975	11653.178653152681	13819.50833640469	13158.189953187644	0.19890513072172336	0.187819461958681	800.6081190326368	5095.27445904538	769.4994189712452	4897.290750541491
2.780642403170963	7337.744010610197	7268.580783618447	9974.562534570432	9652.99748077378	11157.0704917584	10723.528166807408	12193.761730978154	11667.085335073241	13836.000605345727	13173.892996848068	0.1989051873470746	0.18781951452635506	796.4070853204466	5099.078411610797	765.4616490807384	4900.947068534326
2.797397172451417	7346.495464439445	7277.249869372972	9986.460047357361	9664.51148468757	11170.378883225463	10736.319443592034	12208.306995663692	11681.002364825594	13852.505152466976	13189.607731034266	0.19890524498169657	0.187819568030976	792.2235514502972	5102.855933224317	761.4406992695876	4904.577986070886
2.8142528976452668	7355.253353700476	7285.925332335381	9998.366332907342	9676.033979539696	11183.697095588632	10749.120160133987	12222.86299956455	11694.929670108797	13869.021892154584	13205.33407422754	0.19890530364369863	0.1878196224893569	788.0574492863961	5106.606804930605	757.4365040527773	4908.183292767499
2.831210187062679	7364.0176320265255	7294.607126622519	10010.281328665411	9687.564904810937	11197.025059031906	10761.930249339415	12237.429666488211	11708.867178024451	13885.550738088628	13221.071944236859	0.1989053633515186	0.18781967791861362	783.9087108910899	5110.330806159414	753.4489981354563	4911.762776689138
2.848269652679189	7372.788252662348	7303.295205967299	10022.204971557552	9699.104199480094	11210.362703161654	10774.749643559428	12252.006919612964	11722.814815072175	13902.091603237792	13236.821258193804	0.19890542412392614	0.18781973433617064	779.7772685167729	5114.027714658529	749.4781164082815	4915.316224303795
2.865431910157798	7381.565168461125	7311.989523715707	10034.137197986676	9710.651802020213	11223.709957002166	10787.578274585963	12266.59468148308	11736.772507145126	13918.644399853976	13252.581932547542	0.19890548598002883	0.18781979175976615	775.6630546153756	5117.697306545917	745.5237939485232	4918.843420479912
2.882697578871184	7390.348331881633	7320.69003282385	10046.077943828941	9722.207650394776	11237.066748991601	10800.416073647586	12281.19287400443	11750.740179525497	13935.209039467347	13268.35388305978	0.19890554893927853	0.18781985020745898	771.5660018363269	5121.339356283657	741.585966025712	4922.344148511067
2.900067281924058	7399.137694985049	7329.3966858550375	10058.027144429578	9733.771682054012	11250.43300697739	10813.262971405464	12295.801418439496	11764.717756880138	13951.785432880743	13284.137024799902	0.19890561302147894	0.18781990969763238	767.4860430224799	5124.953636637889	737.6645680997754	4925.818190092221
2.9175416461756507	7407.933209431996	7338.109434976724	10069.984734599078	9745.343833930974	11263.808658212	10826.118897949047	12310.420235402798	11778.705163255927	13968.373490164535	13299.931272139731	0.1989056782467897	0.1878199702490024	763.4231112184352	5128.539918722119	733.7595358160324	4929.265325275483
2.9351213022623317	7416.734826479457	7346.8282319574455	10081.950648609172	9756.92404243766	11277.193629348527	10838.983782791818	12325.049244856105	11792.702322075163	13984.97312065123	13315.736538748433	0.19890574463573477	0.1878200318806219	759.377139660588	5132.097971923649	729.870805010898	4932.685332495952
2.952806884620376	7425.542496977602	7355.553028163849	10093.924820188699	9768.512243461204	11290.58784643611	10851.857554867109	12339.688366103475	11806.709156131066	14001.584232929923	13331.552737587448	0.19890581220920708	0.18782009461188712	755.3480617862078	5135.627563945483	725.9983117127558	4936.077988567995
2.970599031508854	7434.35617136681	7364.283774557605	10105.907182519755	9780.108372359966	11303.991234915726	10864.740142523822	12354.337517786696	11820.725587583149	14018.206734841147	13347.379780905336	0.19890588098847758	0.1878201584625436	751.3358112316346	5139.128460786305	722.1419921384659	4939.443068647524
2.9884983850326714	7443.175799674412	7373.020421692283	10117.897668233485	9791.712363959545	11317.403719615495	10877.63147352206	12368.996617880219	11834.751537952521	14034.840533471212	13363.217580232498	0.19890595099519998	0.18782022345269456	747.3403218276217	5142.60042669531	718.3017826945288	4942.780346229905
3.006505591165733	7452.001331511596	7381.762919710276	10129.896209406028	9803.32415254887	11330.825224746255	10890.531475028825	12383.66558368635	11848.78692811724	14051.485535146778	13379.066046376009	0.19890602225141935	0.1878202896028044	743.3615276069613	5146.043224211782	714.4776199805201	4946.089593160432
3.0246212997742656	7460.832716070236	7390.511218339691	10141.902737554454	9814.94367187626	11344.255673897056	10903.440073613714	12398.344331830383	11862.831678307673	14068.141645429405	13394.92508941441	0.19890609477957769	0.18782035693370702	739.399362798722	5149.456614118535	710.6694407851901	4949.370579600334
3.0428461646402667	7469.669902119643	7399.2652668911505	10153.91718363253	9826.570855145335	11357.694990030508	10916.357195244434	12413.032778255549	11876.885708101661	14084.808769109883	13410.794618692313	0.19890616860252125	0.18782042546661246	735.4537618308095	5152.840355440509	706.8771820883267	4952.623074022355
3.0611808434850984	7478.512838003384	7408.02501425466	10165.93947802663	9838.20563501107	11371.143095478257	10929.28276528248	12427.730838218155	11890.948936419854	14101.486810202761	13426.674542815192	0.19890624374350957	0.1878204952231125	731.5246593330521	5156.194205460604	703.1007810640149	4955.846843227278
3.079625997993227	7487.36147163608	7416.7904088964515	10177.969550551565	9849.847943575776	11384.599911936419	10942.216708478729	12442.4384262826	11905.021281520978	14118.175671940773	13442.564769644072	0.1989063202262213	0.18782056622518928	727.6119901302154	5159.517919649836	699.3401750730118	4959.041652274551
3.0981822938360946	7496.215750499985	7425.561398855625	10190.00733044618	9861.497712384828	11398.065360460703	10955.15894896876	12457.155456316135	11919.102660996772	14134.875256768926	13458.465206289906	0.19890639807476224	0.18782063849522082	723.7156892486964	5162.811251720414	695.5953016706626	4962.207264532801
3.116850400696155	7505.075621641926	7434.337931741141	10202.05274636941	9873.154872422874	11411.539361462077	10968.109410268708	12471.881841484144	11933.19299176754	14151.585466339257	13474.375759108569	0.19890647731367217	0.18782071205598938	719.8356919159414	5166.073953587096	691.8660986056202	4965.343441650271
3.135630992291033	7513.941031669791	7443.119954728353	10214.105726395734	9884.819354109442	11425.021834701769	10981.068015270444	12486.617494244769	11947.292190076943	14168.306201504738	13490.296333695067	0.1989065579679354	0.1878207869306878	715.9719335566042	5169.305775345303	688.1525038157124	4968.449943524785
3.1545247463978408	7522.811926749349	7451.907414555888	10226.166198011071	9896.491087294975	11438.512699286739	10994.034686237252	12501.362326343993	11961.40017148734	14185.037362313804	13506.226834878324	0.198906640062986	0.18782086314292748	712.124349796155	5172.5064652781	684.4544554319582	4971.52652831329
3.1735323448776414	7531.688252600762	7460.700257522211	10238.234088108307	9908.170001256502	11452.011873664762	11007.009344799073	12516.116248810313	11975.516850874681	14201.77884800437	13522.167166715466	0.19890672362471623	0.18782094071674632	708.2928764591925	5175.67576983152	680.7718917769962	4974.5729524125345
3.192654473700048	7540.569954495318	7469.4984294824235	10250.309322983056	9919.85602469357	11465.51927561976	11019.991911948064	12530.879171949728	11989.642142423707	14218.530556998197	13538.117232486495	0.19890680867948718	0.1878210196766151	704.4774495741585	5178.8134336434305	677.1047513694502	4977.588970478158
3.211891822967991	7549.456977252033	7478.301875844901	10262.391828329322	9931.54908572403	11479.034822267027	11032.982308033976	12545.651005340544	12003.775959622988	14235.292386895086	13554.076934688717	0.19890689525413374	0.1878211000474467	700.6780053665861	5181.919199472293	673.452972916828	4980.5743353636935
3.2312450869426166	7558.34926523412	7487.110541567839	10274.48152923492	9943.249111879626	11492.558430048213	11045.980452759353	12560.431657827963	12017.918215259744	14252.064234466794	13570.04617503097	0.19890698337597695	0.18782118185460422	696.8944802610204	5184.992808209732	669.8164953189553	4983.528798133135
3.2507149640683446	7567.246762345638	7495.9243711559575	10286.578350177204	9954.956030101886	11506.09001472659	11058.986265175008	12575.22103751898	12032.068821414963	14268.845995651316	13586.024854428182	0.1989070730728296	0.1878212651239066	693.1268108864315	5188.033998901956	666.1952576715848	4986.45210807398
3.2703021569980693	7576.1494120280195	7504.743308657064	10298.682215018576	9966.66976673776	11519.629491382144	11071.99966367527	12590.019051777066	12046.22768945832	14285.637565546938	13602.0128729957	0.19890716437300723	0.1878213498816406	689.3749340709182	5191.042508703191	662.5891992617981	4989.344012658577
3.2900073726185273	7585.057157256552	7513.567297658624	10310.793047002004	9978.390247535295	11533.176774406631	11085.020565993265	12604.825607216824	12060.39473004306	14302.438838406242	13618.01013004357	0.19890725730533562	0.18782143615456678	685.6387868435704	5194.018072872888	658.9982595702168	4992.204257541802
3.3098313220758016	7593.9699405368865	7522.396281284313	10322.9107687465	9990.117397639304	11546.731777498628	11098.048889196156	12619.640609698647	12074.569853100898	14319.249707630119	13634.016524070867	0.19890735189916117	0.18782152396992854	681.9183064326644	5196.960424758028	655.4223782690242	4995.032586541027
3.329774720800988	7602.887703901444	7531.2302021904825	10335.03530224256	10001.85114158692	11560.294413658496	11111.084549680314	12634.463964323293	12088.752967836814	14336.07006576169	13650.03195275986	0.19890744818436076	0.18782161335546113	678.21343026869	5199.8692957949825	651.8614952247008	4997.8287416412495
3.349838288536016	7611.810388905932	7540.069002562748	10347.166568847668	10013.591403303284	11573.864595183455	11124.127463166582	12649.29557542654	12102.943982723957	14352.899804480321	13666.056312970373	0.19890754619134907	0.1878217043393999	674.524095984525	5202.744415508583	648.3155504981405	5000.59246298857
3.370022749359618	7620.737936625723	7548.912624112418	10359.304489281682	10025.338106097086	11587.44223366253	11137.17754469542	12664.135346573752	12117.14280549844	14369.738814595543	13682.08950073393	0.19890764595109142	0.18782179695049134	670.8502414130489	5205.585511475336	644.7844843427301	5003.323488860857
3.390328831713469	7629.67028765224	7557.761008072949	10371.448983622204	10037.091172656084	11601.027239971441	11150.23470862201	12678.983180554347	12131.349343154052	14386.586986040851	13698.131411247896	0.19890774749511095	0.18782189121799966	667.1918045866187	5208.392309312243	641.2682372034178	5006.021555655636
3.4107572684284713	7638.607382089303	7566.614095196349	10383.599971299902	10048.850525042608	11614.619524267488	11163.29886861134	12693.83897937628	12145.563501936975	14403.444207867538	13714.18193886958	0.1989078508555002	0.18782198717171744	663.5487237403868	5211.164532688446	637.7667497207294	5008.686397899408
3.431308796751202	7647.549159549511	7575.471825749641	10395.75737109392	10060.616084689113	11628.218995984502	11176.369937633359	12708.702644260606	12159.785187340587	14420.310368238599	13730.240977110447	0.19890795606493142	0.18782208484197527	659.9209373121266	5213.901903311722	634.2799627292552	5011.317748237401
3.4519841583705158	7656.495559150566	7584.334139511218	10407.921101127147	10072.38777239362	11641.825563827662	11189.447827957996	12723.574075635875	12174.014304100112	14437.185354422456	13746.308418630131	0.1989080631566666	0.1878221842596522	656.3083839372266	5216.604140881915	630.8078172538662	5013.915337383281
3.47278409944432	7665.4465195114535	7593.20097576713	10420.09107886138	10084.16550831505	11655.439135768193	11202.53245115007	12738.453173132406	12188.250756187123	14454.06905278657	13762.384155230344	0.19890817216456821	0.18782228545618387	652.7110024550348	5219.270963126328	627.3502545155934	5016.478894159198
3.4937093706264992	7674.401978748892	7602.072273307571	10432.267221092794	10095.949211968851	11669.059619038382	11215.623718064517	12753.339835576935	12202.494446804436	14470.96134879143	13778.468077849182	0.19890828312311037	0.18782238846357374	649.1287319054827	5221.902085759211	623.9072159285424	5019.008145458996
3.514760727094002	7683.361874473388	7610.947970423007	10444.449443946898	10107.738802222126	11682.68692012606	11228.721538841086	12768.233960986641	12216.745278380398	14487.862126983897	13794.560076554744	0.19890839606738933	0.18782249331440298	645.5615115301916	5224.497222484089	620.4786431003595	5021.5028162417
3.535938928574102	7692.326143785626	7619.828004900646	10456.637662873985	10119.53419728925	11696.320944769624	11241.825822899558	12783.135446563792	12231.003152563766	14504.771270991198	13810.66004053945	0.19890851103313587	0.18782260004184215	642.0092807720066	5227.056084978394	617.0644778320566	5023.962629519869
3.557244739371806	7701.294723272493	7628.712314020523	10468.831792644041	10131.335314726948	11709.961597952437	11254.936478934367	12798.044188689699	12245.267970217907	14521.68866351417	13826.767858113573	0.19890862805672527	0.18782270867965917	638.4719792741234	5229.578382869717	613.6646621178079	5026.387306343764
3.578678928397448	7710.2675490033835	7637.60083455187	10481.031747342084	10143.142071429807	11723.608783897744	11268.053414909733	12812.960082919237	12259.539631415595	14538.614186321147	13842.883416699464	0.19890874717519	0.18782281926223385	634.9495468817768	5232.063823741395	610.27913814559	5028.776565798558
3.600242269194432	7719.244556526217	7646.493502749214	10493.237440363086	10154.954383625367	11737.262406063084	11281.176538054291	12827.883023974839	12273.818035433218	14555.547720241237	13859.006602825084	0.1989088684262313	0.1878229318245648	631.4419236398535	5234.512113104574	606.9078482956684	5031.130124980584
3.6219355399671502	7728.225680863638	7655.390254348642	10505.448784407168	10166.772166869496	11750.922367135065	11294.305754856072	12842.812905740839	12288.103080745414	14572.489145158002	13875.137302118053	0.19890899184823155	0.18782304640228423	627.949049797724	5236.922954422887	603.5507351444976	5033.44769901922
3.643759523609069	7737.210856509086	7664.291024563947	10517.665691474635	10178.595336041586	11764.588569023901	11307.44097105726	12857.749621257615	12302.39466501943	14589.43834000292	13891.275399299368	0.19890911748026693	0.1878231630316675	624.470865802432	5239.296049045399	600.2077414589876	5035.729001016822
3.6657150077309777	7746.200017422785	7673.195748082694	10529.88807286088	10190.423805339657	11778.260912857844	11320.58209164886	12872.69306271557	12316.692685109409	14606.395182748656	13907.420778177038	0.1989092453621185	0.18782328174964524	621.0073123049806	5241.631096245255	596.8788102020335	5037.973742084112
3.6878027846894206	7755.193097027925	7682.104359062468	10542.115839151576	10202.257488275689	11791.93929897793	11333.729020865638	12887.643121449482	12330.997037050942	14623.359550402773	13923.57332164006	0.19890937553428598	0.18782340259381514	617.5583301552688	5243.927793174051	593.5638845277135	5040.181631292682
3.710023651615288	7764.190028206467	7691.016791126759	10554.348900217356	10214.096297670514	11805.623626932147	11346.881662180536	12902.599687932234	12345.307616055099	14640.331319000703	13939.732911651749	0.1989095080380013	0.18782352560245427	614.1238604047103	5246.1858348641545	590.2629077838792	5042.352375679649
3.732378410442586	7773.190743295318	7699.932977361219	10566.587165209012	10225.940145649183	11819.313795470216	11360.039918299659	12917.562651769182	12359.62431650303	14657.310363599478	13955.899429243751	0.19890964291524163	0.18782365081453087	610.7038443077181	5248.404914233834	586.9758235136396	5044.485680257436
3.7548678679373717	7782.195174082164	7708.852850309556	10578.830542552218	10237.788943635862	11833.00970253778	11373.203691156694	12932.531901691907	12373.947031940012	14674.296558270767	13972.072754509427	0.19890978020874103	0.1878237782697177	607.2982233158837	5250.58472202532	583.7025754496281	5046.581247946713
3.777492835726878	7791.2032518014	7717.776341969566	10591.078939942421	10249.642602348917	11846.711245270859	11386.372881907595	12947.507325552255	12388.27565506971	14691.289776094203	13988.252766597483	0.1989099199620069	0.18782390800840362	603.9069390839722	5252.72494684672	580.4431075197353	5048.638779618777
3.8002541303288	7800.214907130079	7726.703383789137	10603.332264339731	10261.501031795973	11860.418319990258	11399.547390925209	12962.488810316305	12402.610077748443	14708.289889150676	14004.43934370559	0.1989100622193325	0.1878240400717079	600.52993346742	5254.825275138486	577.1973638448981	5050.657974067144
3.823152573180761	7809.230070183747	7735.633906662183	10615.590421963701	10273.364141268892	11874.13082219585	11412.727117793793	12977.476242058243	12416.950190979309	14725.29676851549	14020.632363073866	0.19891020702581114	0.1878241745014925	597.1671485207917	5256.885391146876	573.9652887379052	5052.638527981006
3.8461889906699622	7818.248670512263	7744.567840924538	10627.853318288053	10285.231839338685	11887.848646560844	11425.91196130353	12992.469505954177	12431.295884906282	14742.31028425148	14036.83170097832	0.19891035442735117	0.1878243113403757	593.8185265013599	5258.904976945836	570.7468267057266	5054.580135962926
3.8693642141629967	7827.270637095692	7753.505116349934	10640.120858035554	10297.104033850559	11901.57168692618	11439.101819445106	13007.46848627613	12445.647048808441	14759.330305402298	14053.03723272447	0.19891050447069067	0.18782445063174594	590.4840098645363	5260.883712387644	567.5419224467187	5056.482490483671
3.892679080035866	7836.295898339952	7762.445662145735	10652.39294517253	10308.980631918655	11915.29983629454	11452.296589404039	13022.473066385584	12460.003571093863	14776.356699985243	14069.248832640504	0.19891065720341194	0.18782459241977625	587.1635412683827	5262.821275128983	564.3505208522256	5058.345281897578
3.9161344297041563	7845.324382072777	7771.38940694893	10664.669482903839	10320.861539921107	11929.032986824886	11465.496167555282	13037.483128727623	12474.365339293856	14793.389334984708	14085.466374070955	0.19891081267395744	0.18782473674943695	583.8570635692449	5264.717340580188	561.1725670065207	5060.1681984188035
3.9397311096534064	7854.356015539159	7780.336278821796	10676.950373667149	10332.746663494703	11942.771029826197	11478.700449457463	13052.4985548242	12488.732240056792	14810.428076344717	14101.689729369818	0.1989109709316451	0.18782488366651215	580.564519822161	5266.571581902448	558.0080061850313	5061.95092610782
3.963469971469652	7863.390725397312	7789.286205247808	10689.235519127904	10344.63590752986	11956.513855751997	11491.909329847398	13067.519225268266	12503.10415914224	14827.472788962348	14117.918769894055	0.19891113202668403	0.18782503321761257	577.2858532865066	5268.383670041803	554.8567838567542	5063.693148870021
3.987351871870168	7872.428437714195	7798.239113127296	10701.524820173732	10356.529176165288	11970.261354194263	11505.122702634346	13082.54501971722	12517.4809814148	14844.52333668048	14134.153365996754	0.1989112960101912	0.1878251854501921	574.021007416799	5270.153273640666	551.7188456820732	5065.394548436627
4.01137767273438	7881.46907796116	7807.194928773259	10713.818176909022	10368.426372782847	11984.013413877508	11518.340460894402	13097.57581688656	12531.862590838124	14861.579582280698	14150.39338702051	0.19891146293420714	0.1878253404125619	570.7699258709617	5271.880059096962	548.5941375142429	5067.054804360028
4.035548241134971	7890.512571009655	7816.153577907004	10726.115488649573	10380.327400002207	11997.769922652978	11531.562496864732	13112.611494543655	12546.248870468731	14878.641387476373	14166.63870129057	0.1989116328517136	0.18782549815390653	567.5325525050284	5273.5636905077845	545.4826053970319	5068.67359398352
4.059864449369175	7899.558841126677	7825.114985653828	10738.416653916924	10392.232159675552	12011.530767492452	11544.788701937821	13127.651929501086	12560.639702449875	14895.708612905273	14182.889176108027	0.19891180581664888	0.18782565872429957	564.3088313723274	5275.203829650767	542.3841955654789	5070.250592441764
4.08432717499025	7908.607811970373	7834.079076538642	10750.721570432897	10404.140552882218	12025.295834482331	11558.018966655685	13142.696997610316	12575.034968005328	14912.781118122495	14199.144677742968	0.1989119818839275	0.18782582217471983	561.0987067268288	5276.800136003643	539.2988544478721	5071.785472664051
4.108937300839158	7917.659406585551	7843.0457744816495	10763.030135114022	10416.052479923439	12039.065008817563	11571.253180704167	13157.746573755168	12589.434547433313	14929.858761593227	14215.405071427713	0.19891216110945706	0.1878259885570677	557.9021230239305	5278.352266739588	536.2265286639158	5073.277905346826
4.133695715076422	7926.713547399257	7852.015002793866	10775.34224406606	10427.967840316844	12052.838174795685	11584.491232906983	13172.800531845434	12603.838320100134	14946.941400685659	14231.670221349792	0.19891234355015436	0.18782615792418217	554.7190249148407	5279.859876666218	533.1671650232165	5074.727558933664
4.15860331121418	7935.770156216043	7860.986684172694	10787.65779257811	10439.886532791068	12066.61521581043	11597.733011219918	13187.858744810019	12618.246164433946	14964.028891663349	14247.939990645044	0.198912529263966	0.18782633032985682	551.5493572484702	5281.32261822978	530.120710525749	5076.134099605493
4.183660988148428	7944.829154213542	7869.960740697397	10799.97667511718	10451.808455280245	12080.39601434582	11610.978402724832	13202.921084590633	12632.65795791839	14981.121089678209	14264.21424139058	0.19891271830988713	0.18782650582885854	548.3930650766415	5282.74014155753	527.0871123646211	5077.49719129689
4.208869650191461	7953.890461937853	7878.937093824712	10812.298785322446	10463.733504918664	12094.180451969945	11624.227293623915	13217.987422135084	12647.073577086441	14998.217848763104	14280.492834597972	0.19891291074797798	0.18782668447694378	545.2500936458819	5284.112094364129	524.0663179227267	5078.816495654173
4.2342302071045115	7962.953999298804	7887.915664384173	10824.624015999421	10475.661578035071	12107.968409328616	11637.47956923352	13233.057627390523	12661.492897513821	15015.319021824283	14296.775630205964	0.1989131066393861	0.18782686633087817	542.1203884017596	5285.438121985178	521.0582747729495	5080.091672028881
4.259743574130585	7972.019685565398	7896.89637257365	10836.952259114343	10487.592570147272	12121.759766139288	11650.735113978328	13248.131569296915	12675.915793812776	15032.424460634189	14313.062487073621	0.19891330604636445	0.18782705144845288	539.0038949876616	5286.717867355794	518.0629306785704	5081.322377469856
4.285410672027485	7981.087439361007	7905.879137954664	10849.28340578824	10499.526375956417	12135.55440118462	11663.993811385186	13263.209115780133	12690.34213962549	15049.534015823785	14329.353262973014	0.19891350903229088	0.18782723988850422	535.9005592457543	5287.9509710054845	515.0802335941407	5082.508266719524
4.311232427101037	7990.157178658758	7914.863879447864	10861.617346291277	10511.462889341563	12149.352192306349	11677.255544077225	13278.290133745435	12704.771807617837	15066.6475368753	14345.64781458235	0.1989137156616902	0.1878274317109326	532.8103272142471	5289.137071025092	512.1101316626591	5083.648992180359
4.337209771238533	7999.228820776604	7923.850515328211	10873.953970036677	10523.402003353789	12163.153016398704	11690.520193767534	13293.37448907038	12719.204669472598	15083.764872114398	14361.945997478453	0.19891392600025443	0.1878276269767224	529.733145128761	5290.27580306679	509.15257321688114	5084.744203916285
4.363343641942354	8008.302282372692	7932.838963220454	10886.293165575062	10535.343610210775	12176.956749402261	11703.787641253284	13308.462046598288	12733.640595883222	15100.885868702919	14378.24766612991	0.19891414011486286	0.18782782574795975	526.6689594244526	5291.366800354794	506.2075067819096	5085.793549664319
4.389634982363801	8017.377479440446	7941.829140094319	10898.634820588411	10547.287601290964	12190.763266297421	11717.057766409465	13323.552670131243	12748.079456547137	15118.010372631135	14394.552673889648	0.19891435807360464	0.1878280280878547	523.6177167296119	5292.409693612251	503.2748810680059	5086.796674759127
4.416084741337141	8026.454327303648	7950.8209622597005	10910.978821884042	10559.233867127772	12204.572441097882	11730.330448182613	13338.646222423116	12762.521120159072	15135.138228710013	14410.8608729876	0.19891457994580017	0.18782823406075969	520.5793638706964	5293.404111100826	500.35464497626526	5087.7532221749425
4.442693873413836	8035.532740611632	7959.8143453619805	10923.325055388756	10571.182297403939	12218.384146844315	11743.60556458476	13353.74256517283	12776.965454404599	15152.26928056375	14427.17211452357	0.19891480580202472	0.18782844373219157	517.5538478735543	5294.349678619765	497.44674759951886	5088.662832527421
4.469463338897009	8044.612633334375	7968.809204377208	10935.673406142818	10583.132780945743	12232.198255597848	11756.882992687179	13368.841559017366	12791.412325953497	15169.403370622069	14443.48624845991	0.19891503571412866	0.1878286571688526	514.5411159558862	5295.246019422542	494.551138215058	5089.525143987499
4.49639410387609	8053.69391875735	7977.80545360709	10948.023758293697	10595.085205716961	12246.014638433302	11770.162608613888	13383.943063524563	12805.861600452805	15186.540340112204	14459.803123613872	0.19891526975526347	0.18782887443865107	511.54111553321127	5296.092754269019	491.6677662904549	5090.339792334475
4.523487140261684	8062.77650947676	7986.803006674339	10960.375995090268	10607.039458813299	12259.83316543293	11783.444287535669	13399.046937186418	12820.313142520468	15203.680029051526	14476.122587650605	0.19891550799990304	0.18782909561072342	508.55379421665566	5296.889501383528	488.7965814814961	5091.106410919689
4.550743425820648	8071.860317394257	7995.8017765174955	10972.729998876383	10618.995426456171	12273.653705679462	11796.727903663372	13414.15303741168	12834.766815738221	15220.82227623933	14492.444487075303	0.19891575052386903	0.1878293207554581	505.5790998135053	5297.6358764604665	485.9375336323865	5091.8246306646615
4.578163944211368	8080.945253712139	8004.801675386265	10985.085651085054	10630.952993987134	12287.476127249845	11810.013330241925	13429.261220519144	12849.222482645206	15237.966919249451	14508.768667226208	0.19891599740435384	0.18782954994451573	502.61698032624554	5298.331492638215	483.0905727746722	5092.494080033619
4.605749685019276	8090.031228927971	8013.802614836229	10997.442832231904	10642.912045861543	12301.30029720817	11823.300439543524	13444.37134173013	12863.68000473072	15255.113794421924	14525.094972266597	0.19891624871994762	0.18782978325085317	499.66738394950517	5298.975960455835	480.2556491266296	5093.114385023247
4.633501643792551	8099.118152829607	8022.804505724084	11009.801421909175	10654.872465642879	12315.126081599197	11836.589102861548	13459.483255161578	12878.139242427778	15272.262736855368	14541.4232451777	0.19891650455066204	0.1878300207487489	496.73025907660485	5299.568887918256	477.4327130957099	5093.685169175733
4.6614208220780515	8108.205934489995	8031.807258202415	11022.161298779425	10666.83413599651	12328.953345441583	11849.879190503845	13474.596813818818	12892.600055105948	15289.41358039902	14557.753327750852	0.19891676497795643	0.18783026251382398	493.8055542943184	5300.109880420379	474.6217152737663	5094.2060535154305
4.689508227457455	8117.294482261919	8040.81078171466	11034.522340569194	10678.796938683694	12342.781952721052	11863.170571786306	13489.711869588284	12907.062301064521	15306.566157644676	14574.085060579953	0.1989170300847635	0.1878305086230674	490.8932183824654	5300.598540744744	471.8226064425544	5094.6766566061415
4.717764873583629	8126.383703772777	8049.814984990079	11046.884424062691	10690.760754555582	12356.611766383585	11876.463115026452	13504.82827323029	12921.525837525727	15323.720299918736	14590.41828305401	0.1989172999555174	0.1878307591548628	487.9932003146969	5301.034469048493	469.03533756855177	5095.096594476607
4.746191780217212	8135.473505919231	8058.819776038411	11059.247425095382	10702.725463546902	12370.442648328533	11889.756687536621	13519.945874371673	12935.990520627476	15340.875837274065	14606.752833349186	0.19891757467617988	0.18783101418901058	485.1054492596595	5301.417262873147	466.25985980415135	5095.465480629355
4.774789973263409	8144.563794862004	8067.825062144858	11071.611218547712	10714.69094466998	12384.274459401859	11903.051155617597	13535.0645214986	12950.456205416613	15358.032598482108	14623.088548421369	0.19891785433426742	0.1878312738067561	482.2299145790166	5301.746517107822	463.4961244885344	5095.782926037908
4.803560484809025	8153.654476020369	8076.8307498647055	11083.975678338504	10726.657076008374	12398.107059389054	11916.346384551785	13550.184061949043	12964.92274584166	15375.190411024543	14639.425263998215	0.19891813901888242	0.1878315380908152	479.3665458258183	5302.021823965944	460.7440831461863	5096.048539123498
4.832504353159697	8162.745454066824	8085.836745018199	11096.34067741858	10738.62373471082	12411.940307008255	11929.642238596718	13565.304341905443	12979.389994745943	15392.349101085261	14655.762814571603	0.19891842882073735	0.18783180712539996	476.5152927485469	5302.242773017846	458.00368748774054	5096.261925751809
4.861622622877388	8171.836632921709	8094.842952685128	11108.706087764314	10750.590796984827	12425.77405990334	11942.938580978214	13580.42520638739	12993.85780386033	15409.508493542262	14672.10103338967	0.1989187238321878	0.18783208099624701	473.6761052881484	5302.408951146528	455.27488940855255	5096.422689210158
4.890916344818065	8180.92791574763	8103.849277199575	11121.071780370989	10762.558138090502	12439.608174636809	11956.235273883774	13595.546499244034	13008.326023796228	15426.66841195932	14688.439752449141	0.19891902414726104	0.18783235979064394	470.84893357602414	5302.519942514133	452.55764098951477	5096.530430205166
4.9203865761696335	8190.019204943978	8112.855622144479	11133.43762524623	10774.525632334115	12453.442506682713	11969.532178455704	13610.66806314658	13022.794504038306	15443.828678577736	14704.778802487335	0.19891932986168523	0.18783264359745933	468.03372793557355	5302.5753285777755	449.85189449458267	5096.584746826906
4.950034380490085	8199.110402141361	8121.86189034624	11145.803491403403	10786.493153061774	12467.276910419592	11982.829154784347	13625.789739580798	13037.26309293733	15460.989114308093	14721.118012974317	0.1989196410729221	0.18783293250716987	465.230438883882	5302.574688086752	447.1576023740636	5096.585234576371
4.979860827745887	8208.20140819607	8130.867983869318	11158.169246855035	10798.460572653095	12481.111239123426	11996.126061901343	13640.911368839523	13051.731637703	15478.149538722018	14737.457212105091	0.19891995788019717	0.1878332266118892	462.4390171279374	5302.517597036436	444.4747172612115	5096.531486315653
5.009866994350591	8217.29212318434	8139.873804010655	11170.534758605983	10810.427762514631	12494.945344960308	12009.4227577726	13656.03279001489	13066.199984396546	15495.309770043648	14753.796226791434	0.1989202803845319	0.18783352600539935	459.6594135660853	5302.403628677595	441.803191973333	5096.423092274927
5.040053963203681	8226.382446396789	8148.879251294263	11182.899892646876	10822.39459307357	12508.779078979442	12022.719099291584	13671.153840990908	13080.667977923613	15512.469625141486	14770.134882654154	0.1989206086887772	0.1878338307831801	456.89157928794157	5302.232353498228	439.1429795116128	5096.259640038945
5.070422823729659	8235.472276332623	8157.884225465567	11195.264513947219	10834.360933771084	12522.612291105743	12036.014942272224	13686.274358435614	13095.135462026745	15529.628919519771	14786.473004014877	0.19892094289764517	0.1878341410424387	454.1354655715986	5302.003339186776	436.4940330585523	5096.040714504663
5.100974671917351	8244.561510693866	8166.888625485819	11207.628486448613	10846.326653055843	12536.444830132614	12049.310141441996	13701.3941777934	13109.602279278095	15546.787467310089	14802.810413888034	0.19892128311774387	0.18783445688214276	451.39102388807805	5301.716150670778	433.8563059825392	5095.765897933859
5.131710610359471	8253.65004637967	8175.892349526554	11219.991673058063	10858.291618377561	12550.27654371478	12062.60455043507	13716.513133277453	13124.068271072176	15563.945081263062	14819.146933972992	0.19892162945761194	0.18783477840305168	448.65820589789655	5301.370350071229	431.22975183289964	5095.434769876301
5.1626317482924104	8262.737779480387	8184.895294963756	11232.353935640953	10870.25569618017	12564.107278360792	12075.898021785022	13731.631057861783	13138.533277618157	15581.101572739639	14835.482384645606	0.19892198202775174	0.18783510570774906	445.9369634491741	5300.965496669058	428.61432434109156	5095.046907181852
5.193739201636265	8271.824605271699	8193.897358372305	11244.715135014188	10882.218751895409	12577.936879425715	12089.190406918038	13746.74778327351	13152.997137932703	15598.256751702605	14851.816584950413	0.19892234094066777	0.18783543890067625	443.2272485806898	5300.501146928873	426.00997742204345	5094.601884004194
5.225034093035115	8280.910418208725	8202.898435520096	11257.075130939278	10894.180649935992	12591.765191103741	12102.481556145634	13761.863139985046	13167.459689832272	15615.410426708062	14868.14935259223	0.19892270631090195	0.18783577808816496	440.52901352004847	5299.976854471024	423.4166651706619	5094.099271750078
5.256517551897525	8289.99511192004	8211.898421362297	11269.433782115333	10906.141253688957	12605.592056420732	12115.771318657604	13776.976957206178	13181.92076992568	15632.56240489676	14884.480503928058	0.198923078255068	0.18783612337847214	437.8422106827784	5299.3921700487845	420.83434186369414	5093.538639094215
5.288190714437326	8299.078579201649	8220.897210035479	11281.790946172021	10918.100425508894	12619.417317226718	12129.059542514815	13792.089062876188	13196.380213606526	15649.712491985454	14900.809853958792	0.19892345689189378	0.1878364748818158	435.16679267265135	5298.746641546022	418.2629619590007	5092.919551959727
5.320054723714605	8308.16071201097	8229.89469485177	11294.14647966256	10930.058026711187	12633.240814188435	12142.346074642059	13807.199283655928	13210.837855045625	15666.860492258276	14917.137216321014	0.19892384234225544	0.18783683271040952	432.5027122827887	5298.039813976735	415.70248009616625	5092.241573518142
5.352110729676963	8317.241401460737	8238.89076829294	11306.500238056627	10942.013917565231	12647.062386781801	12155.630760820837	13822.307444919887	13225.293527183434	15684.006208558056	14933.462403278727	0.19892423472921894	0.1878371969784988	429.8499224927218	5297.271229445003	413.1528510945791	5091.504264154006
5.384359889201005	8326.32053781285	8247.885322004411	11318.85207573318	10953.967957287507	12660.881873284256	12168.913445682045	13837.413370748123	13239.747061722319	15701.1494422775	14949.78522571495	0.19892463417807904	0.18783756780239788	427.20837646879954	5296.4404271352105	410.6140299530525	5090.70718145743
5.41680336613411	8335.398010472165	8256.878246789249	11331.201845973312	10965.920004034724	12674.699110767195	12182.193972698684	13852.51688391825	13254.198289118925	15718.28999335047	14966.105493123401	0.1989250408163988	0.18783794530052833	424.5780275652942	5295.546943320427	408.08597185101826	5089.849880224094
5.44944233133642	8344.473707980327	8265.869432602161	11343.54940095306	10977.869914896928	12688.513935088336	12195.472184178594	13867.61780589742	13268.647038576491	15735.427660243226	14982.423013600172	0.19892545477405335	0.187838329593456	421.9588293231791	5294.590311338659	405.5686321479734	5088.931912443601
5.482277962723094	8353.547518009475	8274.858768543394	11355.89459173618	10989.817545890524	12702.326180884047	12208.747921257062	13882.715956834205	13283.09313803709	15752.562239945582	14998.737593835274	0.19892587618326812	0.18783872080392994	419.35073546800413	5293.57006155001	403.0619663806283	5087.952827251516
5.515311445306831	8362.619327355842	8283.846142852526	11368.237268266725	11001.76275195119	12716.135681561474	12222.021023889325	13897.811155550331	13297.53641417376	15769.693527961905	15015.049039104098	0.19892630517866478	0.18783911905692352	416.75369991283515	5292.485721374862	400.5659302661952	5086.91217096569
5.548543971240616	8371.68902193356	8292.83144290245	11380.577279361962	11013.705386927038	12729.942269291065	12235.291330843365	13912.903219532798	13311.976692382921	15786.821318302524	15031.357153259201	0.19892674189730342	0.18783952447967295	414.1676767557219	5291.3368152454495	398.08047969971085	5085.809487041552
5.581976739860765	8380.756486768052	8301.814555192963	11392.914472704748	11025.645303571317	12743.74577499847	12248.558679692183	13927.991964925344	13326.41379677627	15803.945403474474	15047.661738721497	0.19892718647872595	0.18783993720171935	411.5926202800183	5290.122864602599	395.6055707547348	5084.644316074904
5.615610957730194	8389.821605989771	8310.79536534472	11405.2486948364	11037.582353535548	12757.546028357021	12261.822906806596	13943.077206520573	13340.847550173223	15821.065574472892	15063.96259647207	0.19892763906500335	0.18784035735495094	409.0284849545569	5288.8433878901415	393.1411596831749	5083.416195787024
5.649447838681973	8398.884262827532	8319.773758092735	11417.579791149014	11049.516387362173	12771.342857779622	12275.083847347441	13958.158757751373	13355.277774092727	15838.181620771744	15080.259526043312	0.19892809980077966	0.1878407850736443	406.4752254310297	5287.4979005120695	390.6872029126098	5082.124660986476
5.6834886038631165	8407.944339602045	8328.749617280138	11429.90760587814	11061.447254477489	12785.136090410988	12288.341335258177	13973.23643068281	13369.704288745514	15855.29333031498	15096.552325510529	0.19892856883331878	0.18784122049450935	403.932796545967	5286.085914847907	388.24365704884985	5080.769243591465
5.717734481778674	8417.00171771926	8337.72282585172	11442.231982095167	11073.374803184372	12798.925552119628	12301.595203257199	13988.310036003704	13384.126913026043	15872.400489507409	15112.840791483231	0.19892904631255406	0.18784166375673242	401.401153320272	5284.606940239202	385.81047887488967	5079.349472606555
5.75218670833605	8426.056277663793	8346.69326584757	11454.552761699886	11085.29888065511	12812.711067490014	12314.845282830322	14003.379383018377	13398.545464504625	15889.502883205763	15129.124719096606	0.1989295323911336	0.18784211500202153	398.88025095834746	5283.060482969508	383.3876253502385	5077.8648741086945
5.786846526889619	8435.107898992166	8355.66081839651	11466.869785412791	11097.219332924038	12826.49245981445	12328.091404223018	14018.444279638174	13412.95975941931	15906.600294709495	15145.403902002769	0.1989300272244727	0.18784257437465207	396.37004484646604	5281.446046230383	380.97505360943615	5076.314971217886
5.821715188285586	8444.156460326058	8364.62536370959	11479.182892767476	11109.136004880227	12840.269551085074	12341.333396432752	14033.504532373046	13427.369612667855	15923.692505751653	15161.678132362073	0.19893053097080163	0.18784304202151372	393.8704905551567	5279.763130152598	378.5727209642646	5074.699284120463
5.856793950907131	8453.201839345566	8373.586781073547	11491.491922103027	11121.048740260187	12854.042161985877	12354.57108720134	14048.559946323208	13441.774837799745	15940.779296489878	15177.94720083451	0.1989310437912185	0.1878435180921581	391.38154383574147	5278.011231742799	376.1805849001976	5073.017330008093
5.892084080719833	8462.243912782238	8382.544948844044	11503.796710556133	11132.957381640283	12867.810111884392	12367.804303006958	14063.610325170415	13456.17524700783	15957.860445496954	15194.210896570692	0.19893156584974017	0.18784400273884574	388.90316062088823	5276.189844887238	373.7986030783504	5071.268623102456
5.927586851317345	8471.282556412263	8391.499744439174	11516.097094053483	11144.86177042953	12881.573218823714	12381.032869056646	14078.655471169644	13470.570651120503	15974.935729751816	15210.469007203425	0.19893209731335618	0.18784449611659712	386.4352970284817	5274.298460395075	371.42673333661514	5069.452674660366
5.963303543967366	8480.31764504959	8400.45104433263	11528.392907304056	11156.761746862006	12895.33129951443	12394.256609278318	14093.69518514063	13484.960859593382	15992.004924630437	15226.72131883873	0.19893263835208094	0.1878449983832423	383.9779093550751	5272.3365658978	369.06493368477095	5067.568992896471
5.999235447657878	8489.349052538731	8409.398724046941	11540.683983791027	11168.657149989303	12909.084169326114	12407.475346312898	14108.729266459004	13499.345680501057	16009.067803896229	15242.967616047008	0.198933189139012	0.18784550969946995	381.53095407632645	5270.303645852022	366.71316230646335	5065.617083005607
6.035383859143656	8498.376651747816	8418.342658146625	11552.970155764035	11180.547817672978	12922.83164227924	12420.688901506412	14123.757513047822	13513.724920528899	16026.12413969092	15259.207681854174	0.1989337498503826	0.18784603022888272	379.09438785075326	5268.19918158045	364.3713775599317	5063.596447168384
6.071750082993084	8507.400314561499	8427.28272023139	11565.251254231305	11192.43358657705	12936.573531036947	12433.897094902168	14138.779721368983	13528.09838496488	16043.173702525342	15275.441297732914	0.1989343206656201	0.18784656013804718	376.6681675177824	5266.022651233245	362.0395379780093	5061.506584535353
6.108335431635222	8516.419911873792	8436.2187829292	11577.527108951685	11204.314292160345	12950.309646896705	12447.099745232772	14153.795686414553	13542.465877691271	16060.21626127004	15291.668243593764	0.19893490176740458	0.1878470995965495	374.25225009431597	5263.773529736325	359.717602264107	5059.346991167404
6.145141225407182	8525.435313580747	8445.150717889206	11589.797548426512	11216.189768668719	12964.039799781829	12460.296669911993	14168.805201697895	13556.827201176184	16077.251583145766	15307.888297776008	0.19893549334172708	0.18784764877704926	371.8465927779034	5261.451288831886	357.4055292956182	5057.117160080932
6.182168792601758	8534.446388573358	8454.07839577489	11602.062399891807	11228.059849127558	12977.763798233338	12473.487685026997	14183.808059245208	13571.182156465484	16094.279433714371	15324.10123703904	0.19893609557794953	0.18784820785533607	369.45115294412244	5259.055397021584	355.1032781211834	5054.816581192892
6.2194194695153895	8543.453004730016	8463.001686256774	11614.321489309901	11239.924365333763	12991.48144940121	12486.672605329957	14198.80404958642	13585.530543174076	16111.29957686903	15340.306836553018	0.1989367086688671	0.18784877701038522	367.0658881475392	5256.585319580976	352.8108079616504	5052.444741333369
6.256894600496366	8552.45502890934	8471.92045800553	11626.574641361629	11251.783147848266	13005.19255903628	12499.851244230324	14213.792961746774	13599.872159477885	16128.311774825217	15356.50486989028	0.19893733281076964	0.1878493564244174	364.6907561219123	5254.0405185553245	350.5280782104819	5050.001124240924
6.294595537993358	8561.452326942586	8480.834578684624	11638.821679437933	11263.636025987986	13018.896931481488	12513.023413786432	14228.774583237708	13614.206802105131	16145.315788110916	15372.695109016016	0.19893796820350512	0.18784994628295545	362.32571477643796	5251.420452692546	348.25504842973896	5047.485210501123
6.332523642604218	8570.444763626188	8489.743914943136	11651.06242563173	11275.48282781804	13032.594369663428	12526.188924697433	14243.748700048103	13628.534266327984	16162.311375557263	15388.877324279347	0.19893861505054505	0.18785054677488686	359.9707222003781	5248.724577506073	345.99167835485423	5044.896477603819
6.370680283125076	8579.432202714288	8498.64833240856	11663.29670072977	11287.32338014394	13046.28467508391	12539.347586295218	14258.715096635528	13642.854345954174	16179.298294289172	15405.051284404377	0.1989392735590498	0.18785115809252256	357.6257366586942	5245.952345202211	343.7379278903827	5042.234399877023
6.40906683659976	8588.414506910978	8507.547695679317	11675.524324204165	11299.15750850349	13059.967647811161	12552.49920653599	14273.673555917087	13657.166833318275	16196.276299715537	15421.216756480888	0.19893994393993533	0.18785178043166006	355.29071659222245	5243.10320467595	341.49375710997265	5039.498448480386
6.447684688369473	8597.391537862723	8516.441868317463	11687.745114204192	11310.985037158916	13073.643086471337	12565.643591992162	14288.623859260662	13671.471519273324	16213.245145519884	15437.37350595541	0.1989406264079422	0.18785241399164776	352.96562061904115	5240.176601525396	339.2591262582282	5036.688091423828
6.486535232122802	8606.3631561506	8525.330712841209	11699.958887547868	11322.805789088823	13087.3107882398	12578.780547844022	14303.56578647587	13685.768193182184	16230.204583650739	15453.521296622026	0.1989413211817047	0.18785305897544802	350.6504075338016	5237.171978028491	337.03399574937066	5033.802793540526
6.525619869945995	8615.329221282575	8534.214090717463	11712.165459713622	11334.619585980208	13100.970548832525	12591.909877871492	14318.499115805167	13700.056642909054	16247.154364312115	15469.659890613351	0.19894202848382136	0.1878537155897032	348.3450363048469	5234.088773102034	334.8183261647646	5030.842016445473
6.564940012373588	8624.28959168549	8543.09186235416	11724.364644831652	11346.42624822019	13114.622162497151	12605.031384445581	14333.42362391459	13714.336654810628	16264.09423595367	15485.789048391103	0.19894274854092692	0.1878543840448032	346.04946607578313	5230.926422307733	332.6120782546059	5027.805218551308
6.604497078439295	8633.244124697305	8551.963887092743	11736.556255675616	11358.225594888065	13128.265422004431	12618.144868520218	14348.339085884963	13728.608013727679	16281.023945261333	15501.90852873721	0.1989434815837673	0.18785506455495296	343.763656166906	5227.684357875027	330.4152129392023	5024.691855084617
6.644292495727218	8642.192676559094	8560.830023200511	11748.740103654056	11370.017443747083	13141.900118639385	12631.25012962379	14363.245275202731	13742.870502976324	16297.94323714759	15518.018088744528	0.19894422784727128	0.18785575733824172	341.487566070864	5224.3620086242445	328.2276913042879	5021.501378004905
6.684327700423376	8651.135102406939	8569.69012786276	11760.915998801713	11381.801611236138	13155.526042192361	12644.346965850567	14378.141963750764	13757.123904339209	16314.851854741692	15534.117483807475	0.19894498757062948	0.18785646261671418	339.22115545425913	5220.958799984306	326.049474604195	5018.233236048371
6.724604137367524	8660.071256263895	8578.544057175155	11773.083749770996	11393.577912461697	13169.142980950275	12657.435173852451	14393.028921799334	13771.367998057009	16331.749539380085	15550.206467613076	0.19894576099737088	0.1878571806164425	336.9643841579091	5217.474153991323	323.8805242596136	5014.886874688789
6.76512326010531	8669.000991031799	8587.391666135713	11785.243163823296	11405.346161189282	13182.750721687675	12670.514548830199	14407.9059179969	13785.602562819387	16348.636030596661	15566.28479213137	0.19894654837544012	0.18785791156759787	334.71721219515894	5213.907489253674	321.7208018572128	5011.461736120284
6.805886530940724	8677.924158483042	8596.232808637033	11797.394046820236	11417.106169835328	13196.349049657785	12683.584884525102	14422.772719360933	13799.82737575648	16365.511066113033	15582.352207606418	0.19894734995728078	0.18785865570452767	332.4795997524925	5210.258220957592	319.5702691516781	5007.957259288058
6.846895420988873	8686.840609252311	8605.067337458273	11809.536203214997	11428.857749458746	13209.937748583607	12696.645973210338	14437.629091268735	13814.042212429988	16382.374381828842	15598.408462546922	0.1989481659999137	0.18785941326582875	330.2515071876114	5206.52576082712	317.4288880620443	5004.372879824601
6.888151410229076	8695.750192828116	8613.895104257106	11821.669436043345	11440.60070975248	13223.516600648753	12709.697605682339	14452.474797448058	13828.246846824342	16399.225711811825	15614.4533037169	0.19894899676502426	0.1878601844944271	328.0328950311523	5202.709517146926	315.29662067306344	5000.708030060399
6.92965598755826	8704.652757544558	8622.715959561656	11833.793546915054	11452.334859035089	13237.085386488663	12722.739571252196	14467.309599968094	13842.44105133789	16416.064788288346	15630.486476126383	0.19894984251904257	0.18786096963765503	325.82372398488224	5198.808894727379	313.1734292342444	4996.962139008101
6.971410650844719	8713.548150572606	8631.5297527623	11845.908336004735	11464.06000424221	13250.643885181262	12735.77165773694	14482.133259229895	13856.624596773949	16432.891341633254	15646.50772302205	0.19895070353323419	0.18786176894733062	323.62395492140786	5194.82329489477	311.0592761604348	4993.134632364381
7.01341690698215	8722.436217911767	8640.336332103554	11858.013602043164	11475.775950918127	13264.191874238124	12748.79365145096	14496.945533957338	13870.797252332082	16449.705100360432	15662.516785878019	0.19895158008378483	0.18786258267984235	321.4335488844954	5190.752115484793	308.95412403106457	4989.224932492245
7.055676271944047	8731.316804381255	8649.1355446757	11870.109142308092	11487.482503207106	13277.729129595094	12761.805337197187	14511.746181187535	13884.958785599016	16466.505791112668	15678.513404386355	0.19895247245189127	0.18786341109622787	319.2524670868297	5186.594750809018	306.8579355883121	4985.23245838657
7.098190270838397	8740.189753611397	8657.92723640647	11882.194752615353	11499.17946384479	13291.255425603267	12774.806498258335	14526.534956261623	13899.10896253977	16483.29313865201	15694.497316447732	0.19895338092385267	0.18786425446226349	317.08067091254634	5182.350591679569	304.7706737378321	4981.156625677366
7.1409604379627405	8749.054908034868	8666.711252052623	11894.270227309775	11510.866634149532	13304.770535019767	12787.796916388103	14541.311612815343	13913.24754748862	16500.06686584989	15710.468258162009	0.1989543057911623	0.18786511304854514	314.9181219142338	5178.019025365822	302.692301548901	4976.996846631169
7.183988316859528	8757.91210887779	8675.487435191513	11906.335359256043	11522.543814013758	13318.274228998464	12800.776371802427	14556.0759027696	13927.374303140235	16516.826693677216	15726.425963818936	0.19895524735060346	0.18786598713058084	312.764781813632	5173.599435588811	300.6227822540386	4972.752530136146
7.227275460371831	8766.761196150874	8684.25562821254	11918.389939829587	11534.210801895195	13331.766277080756	12813.744643170592	14570.827576321062	13941.488990540602	16533.572341194573	15742.370165888695	0.19895620590434449	0.18786687698887666	310.6206125005265	5169.09120250633	298.5620792466216	4968.4230816615745
7.270823430699384	8775.602008640368	8693.015672308487	11930.433758907304	11545.867394808032	13345.246447186191	12826.701507606287	14585.566381932618	13955.591369077929	16550.303525542233	15758.300595012402	0.19895718176003724	0.18786778290902928	308.4855760340579	5164.493702724576	296.5101560833282	4964.0079032881185
7.31463379945495	8784.434383899103	8701.767407466963	11942.466604858473	11557.513388314252	13358.714505603304	12839.646740658864	14600.292066324091	13969.68119647378	16567.019961930484	15774.216979992885	0.19895817523091722	0.1878687051818179	306.3596346405975	5159.806309255771	294.4669764817518	4959.506393666845
7.358708147721062	8793.258158237242	8710.510672461527	11954.48826453527	11569.148576514574	13372.170216980034	12852.580116304187	14615.004374462476	13983.758228773782	16583.721363629455	15790.119047785001	0.19895918663590392	0.18786964410329932	304.24275071252487	5155.028391500004	292.4325043197023	4954.917948003858
7.403048066107065	8802.073166713119	8719.245304842956	11966.498523263559	11580.77275203968	13385.613344314457	12865.5014069358	14629.70304955259	13997.82222033867	16600.407441959385	15806.006523486345	0.1989602162997057	0.1878705999749032	302.1348868118366	5150.159315289464	290.4067036380293	4950.241958098486
7.447655154806527	8810.87924312403	8727.971140930418	11978.497164833572	11592.385706041321	13399.04364894544	12878.41038335599	14644.387833027591	14011.872923835243	16617.077906280803	15821.87913032788	0.19896126455292468	0.18787157310352975	300.0360056644713	5145.198442799039	288.38953863544157	4945.477812255267
7.49253102365499	8819.676219996682	8736.688015802343	11990.483971490235	11603.987228183083	13412.460890542901	12891.306814766494	14659.058464539106	14025.910090226953	16633.732463984266	15837.736589664155	0.19896233173216388	0.1878725638016505	297.94607016426744	5140.145132595673	286.38097367229057	4940.624895341694
7.537677292188054	8828.46392857801	8745.395763287659	12002.45872392407	11615.577106631721	13425.864827098718	12904.190468759834	14673.714681948084	14039.93346876517	16650.3708204809	15853.578620964317	0.19896341818013544	0.18787357238740782	295.8650433700532	5134.99873959925	284.38097326795105	4935.68258874258
7.583095589699846	8837.242198825392	8754.094215956431	12014.421201261297	11627.155128047727	13439.255214916791	12917.061111309837	14688.356221314752	14053.94280697959	16666.992679192008	15869.404941802151	0.1989645242457739	0.18787459918471952	293.7928885043948	5129.758615041152	282.38950209942413	4930.650270323735
7.628787555301809	8846.010859397202	8762.783205110854	12026.371181054488	11638.721077576412	13452.63180860374	12929.918506762735	14702.98281688923	14067.93785066929	16683.597741539394	15885.215267846905	0.19896565028434762	0.18787564452338384	291.72956895749667	5124.424106537364	280.4065250050626	4925.52731450228
7.674754837981857	8854.769737643155	8771.462560776023	12038.308439272992	11650.2747388388	13465.994361059342	12942.762417828078	14717.594201101945	14081.918343893569	16700.185706935474	15901.009312853826	0.19896679665757552	0.18787670873918602	289.6750482825155	5118.9945579990745	278.4320069802925	4920.313092160504
7.720999096663877	8863.51865959444	8780.13211169053	12050.232750293131	11661.81589392226	13479.342623466746	12955.592605569378	14732.19010455376	14095.884028962524	16716.75627277314	15916.78678865449	0.19896796373374306	0.18787779217400694	287.6292901961424	5113.469309634995	276.4659131777589	4915.006970652845
7.767522000267617	8872.257449953946	8788.791685297134	12062.143886888596	11673.344323371384	13492.67634528296	12968.408829395043	14746.770256006432	14109.834646427977	16733.309134415933	15932.547405147476	0.19896915188782255	0.18787889517593587	285.59225857962156	5107.847697971854	274.50820890898467	4909.6083138193935
7.814325227768903	8880.985932086325	8797.441107733286	12074.041620220692	11684.859806178692	13505.99527422914	12981.210847049118	14761.334382372908	14123.769935074166	16749.8439851881	15948.290870288838	0.19897036150159575	0.18788001809938132	283.5639174769458	5102.129055811558	272.55885964186746	4904.116481950041
7.861410468260233	8889.703928007968	8806.080203821579	12085.925719828518	11696.362119775273	13519.299156280871	12993.99841460202	14775.882208707555	14137.689631908455	16766.360516364624	15964.016890082605	0.19897159296377598	0.18788116130518673	281.54423109453637	5096.312712229323	270.61783100120374	4898.53083178401
7.908779421011744	8898.411258376904	8814.708797060137	12097.795953619125	11707.851040021453	13532.587735658431	13006.771286441275	14790.413458196446	14151.59347215211	16782.85841716125	15979.725168571333	0.19897284667013554	0.1878823251607493	279.5331638017378	5090.397992568091	268.6850887676701	4892.850716488436
7.956433795532517	8907.107742482649	8823.326709612867	12109.652087857658	11719.326341197295	13545.860754817058	13019.529215262128	14804.927852147654	14165.481189230846	16799.337374724622	15995.415407826506	0.1989741230236348	0.18788351004013643	277.53068012962467	5084.384218422696	266.76059887890005	4887.075485677458
8.004375311632296	8915.793198235902	8831.933762299801	12121.493887157403	11730.787795993345	13559.117954437128	13032.271952058409	14819.425109981446	14179.352514765797	16815.797074122285	16011.08730793933	0.1989754224345518	0.18788471632420992	275.5367447695753	5078.270707608201	264.8443274270103	4881.204485363327
8.052605699483543	8924.467442158151	8840.529774587061	12133.32111446972	11742.235175500851	13572.35907341425	13044.999246112868	14833.904949220416	14193.207178563813	16832.23719833266	16026.740567010847	0.19897674532061577	0.18788594440074796	273.55132257647347	5072.056774210185	262.9362406603177	4875.237057981547
8.101126699683881	8933.130289371391	8849.11456457715	12145.133531074278	11753.668249202576	13585.58384884971	13057.710844988178	14848.367085480028	14207.04490860856	16848.657428235474	16042.374881142989	0.1989780921071443	0.18788719466457174	271.5743785639934	5065.741728499532	261.0363049811276	4869.172542353626
8.149940063318896	8941.781553587316	8857.687948998644	12156.930896568578	11765.086784962812	13598.792016040126	13070.40649451707	14862.811232458293	14220.865431050679	16865.057442601283	16057.98994442852	0.19897946322717924	0.18788846751767407	269.6058779056475	5059.324876948725	259.14448694550083	4863.010273674969
8.199047552025359	8950.42104709694	8866.249743196346	12168.712968858179	11776.490549018108	13611.983308467967	13083.08593879328	14877.23710192642	14234.668470198838	16881.436918082043	16073.585448942074	0.19898085912162974	0.18788976336934923	267.64578593621263	5052.80552225234	257.2607532647671	4856.749583544675
8.248450938054788	8959.048580759703	8874.799761120921	12180.479504146302	11787.879305967366	13625.157457791329	13095.748920161834	14891.64440371868	14248.453748510077	16897.795529200892	16089.161084730387	0.1989822802394141	0.18789108263632653	265.6940681487031	5046.182963268831	255.385070802673	4850.389799905941
8.298152004337403	8967.663963992742	8883.337815318711	12192.230256923729	11799.252818762263	13638.314193834138	13108.39517920969	14906.03284572273	14262.220986580585	16914.132948342423	16104.716539803025	0.19898372703760608	0.1878924257429059	263.7506901958259	5039.456495048013	253.51740657701157	4843.930247076787
8.348152544546481	8976.267004759959	8891.863716921347	12203.964979958475	11810.610848697432	13651.453244576072	13121.024454756183	14920.402133869688	14275.969903136225	16930.448845742725	16120.251500122888	0.19898519998158393	0.18789379312109553	261.8156178880017	5032.625408785883	251.6577277572651	4837.37024570629
8.398454363163072	8984.857509560963	8900.377275635263	12215.683424285444	11821.953155400643	13664.574336142528	13133.636483843424	14934.75197212423	14289.70021502309	16946.742889479432	16135.765649596717	0.1989866995451811	0.18789518521075177	259.8888171945291	5025.688991849776	249.80600166613294	4830.7091127969325
8.449059275541144	8993.435283420069	8908.878299731246	12227.385339196171	11833.279496823063	13677.677192794687	13146.231001726881	14949.08206247486	14303.411637198233	16963.014745462067	16151.258670065867	0.1989882262108409	0.18789660245972362	257.9702542415471	5018.646527732257	247.96219577746524	4823.946161664557
8.49996910797308	9002.000129874923	8917.366596033673	12239.070472228203	11844.589629229182	13690.761536919223	13158.807741865565	14963.39210492377	14317.10388272001	16979.264077421863	16166.730241296627	0.198989780469773	0.18789804532399773	256.05989531314117	5011.49729607394	246.12627771716507	4817.080701958388
8.551185697755594	9010.551850965407	8925.841969909963	12250.738569154893	11855.883307187123	13703.827089018489	13171.366435912701	14977.681797477282	14330.776662738932	16995.490546902318	16182.18004097117	0.19899136282211374	0.18789951426784618	254.15770684983	5004.240572631825	244.2982152619952	4810.112039631698
8.602710893256043	9019.09024722202	8934.304225259579	12262.389373974607	11867.160283558404	13716.87356770008	13183.906813705787	14991.950836135584	14344.429686487902	17011.69381324896	16197.60774467782	0.19899297377708822	0.1879010097639773	252.26365544839064	4996.875629269518	242.47797633915616	4803.03947693482
8.654546553979111	9027.615117654532	8942.753164503289	12274.02262890039	11878.420309488141	13729.900689666945	13196.428603257194	15006.19891488313	14358.06266127307	17027.873533599894	16213.013025902013	0.19899461385317693	0.18790253229369147	250.37770786180045	4989.401733965613	240.66552902675176	4795.862312425859
8.706694550633951	9036.12625974026	8951.188588572066	12285.638074349172	11889.66313439484	13742.908169707005	13208.931530744312	15020.425725678495	14371.675292464175	17044.029362875743	16228.395556016743	0.19899628357828342	0.1879040823470357	248.49983099856763	4981.81815078482	238.86084155166463	4788.5798409208655
8.759156765201672	9044.62346941244	8959.610296896011	12297.235448931246	11900.888505960305	13755.895720683111	13221.415320499878	15034.630958444624	14385.267283485126	17060.160953770093	16243.755004273286	0.1989979834899069	0.18790566042296372	246.62999192230927	4974.124139878433	237.06388229159347	4781.191353541799
8.811935091003267	9053.1065410483	8968.018087393233	12308.81448943943	11912.096170119594	13768.863053522673	13233.87969500237	15048.814301058776	14398.838335804667	17076.267956739586	16259.091037792043	0.19899971413531742	0.18790726702949884	244.7681578501215	4966.318957448006	235.27461977209896	4773.696137651335
8.865031432767935	9061.575267457158	8976.411756458418	12320.3749308383	11923.285871050597	13781.809877207412	13246.324374865993	15062.975439342561	14412.388148926648	17092.35001999417	16274.403321552936	0.1990014760717328	0.18790890268389882	242.9142961553007	4958.401855798438	233.49302266792802	4766.093476883601
8.918447706701835	9070.029439868485	8984.791098951639	12331.916506253547	11934.457351164068	13794.73589876328	13258.749078831248	15077.114057052268	14425.916420380894	17108.40678948766	16289.691518386575	0.19900326986650263	0.18791056791282504	241.06837436415663	4950.372083273251	231.71905980260635	4758.3826511311345
8.972185840557227	9078.468847919572	8993.155908186684	12343.438946960865	11945.610351093088	13807.640823249869	13271.15352375483	15091.229835868568	14439.422845713425	17124.437908907723	16304.955288964622	0.19900509609728986	0.18791226325251328	239.2303601550957	4942.228884237818	229.95270014564449	4750.5629364973865
9.02624777370205	9086.89327964338	9001.505975919572	12354.941982375161	11956.744609682846	13820.524353750243	13283.53742459996	15105.322455386779	14452.90711847712	17140.44301966638	16320.194291790776	0.19900695535226148	0.1879139892489479	237.4002213616186	4933.971499134786	228.19391281626304	4742.633605359588
9.080635457189915	9095.30252145617	9009.841092336887	12366.42534003964	11967.859863980302	13833.386191360645	13295.900494426616	15119.391593106979	14466.368930222332	17156.421760890513	16335.40818319167	0.19900884823027984	0.18791574645804218	235.57792596878426	4925.599164417945	226.44266707946372	4734.59392630076
9.135350853830497	9103.696358144925	9018.161046043875	12377.888745614635	11978.955849223628	13846.22603517996	13308.242444381493	15133.436924423866	14479.807970487202	17172.373769412003	16350.596617307458	0.19901077534109585	0.1879175354458161	233.76344211270043	4917.1111125368625	224.6989323468879	4726.44316412136
9.190395938260405	9112.074572854774	9026.46562405268	12389.331922866586	11990.032298831868	13859.043582299373	13320.562983688318	15147.458122616914	14493.223926788389	17188.2986797583	16365.759246082947	0.19901273730555102	0.18791935678858332	231.95673808208085	4908.506571972743	222.96267817597254	4718.180579827633
9.245772697014415	9120.43694707627	9034.754611770166	12400.754593656946	12001.088944394236	13871.838527791997	13332.861819637727	15161.454858840434	14506.616484611366	17204.19612414288	16380.895719258195	0.1990147347557767	0.18792121107313844	230.1577823178959	4899.784767227247	221.23387427099806	4709.805430648383
9.301483128597186	9128.783260632606	9043.02779298605	12412.156477931057	12012.12551565985	13884.610564702485	13345.138657577687	15175.426802113736	14519.985327401302	17220.065732455885	16396.00568435986	0.19901676833540263	0.1879230988969477	228.36654341006943	4890.944918762427	219.51249048116733	4701.3169700047
9.357529243555355	9137.113291666477	9051.284949860421	12423.537293706717	12023.141740526778	13897.359384036332	13357.393200903189	15189.373619310909	14533.330136553182	17235.907132254306	16411.088786691715	0.199018838699765	0.1879250208683437	226.58299009947223	4881.986243031453	217.79849680018378	4692.714447491802
9.413913064550128	9145.42681662715	9059.525862911622	12434.896757063112	12034.137345031668	13910.08467474966	13369.625151046612	15203.294975151188	14546.650591402717	17251.719948752918	16426.144669325993	0.19902094651612168	0.18792697760672536	224.8070912774856	4872.907952483278	216.09186336646962	4683.99710889766
9.47063662643026	9153.72361025715	9067.750311003607	12446.234582129346	12045.112053338782	13922.786123738537	13381.834207467478	15217.190532188835	14559.946369216541	17267.503804814678	16441.172973094122	0.19902309246386918	0.18792896974275794	223.03881598431326	4863.709255516995	214.3925604630058	4675.164196189959
9.527701976305488	9162.003445578952	9075.958071333605	12457.550481073109	12056.065587729534	13935.463415828528	13394.02006764277	15231.059950803296	14573.217145183133	17283.258320941444	16456.173336578144	0.19902527723476418	0.18793099791858048	221.27813340911234	4854.389356491622	212.70055851626967	4666.21494750306
9.585111173620431	9170.266093881464	9084.148919419235	12468.844164089163	12066.997668591404	13948.116233764065	13406.182427056614	15244.902889189201	14586.462592403006	17298.983115264597	16471.145396101445	0.19902750153315044	0.18793306278801408	219.52501289070642	4844.947455747053	211.0158280961332	4657.148597138468
9.642866290228868	9178.511324706555	9092.322629085913	12480.11533938802	12077.90801440738	13960.744258198096	13418.320979190583	15258.719003346654	14599.682381879633	17314.677803535997	16486.08878572029	0.19902976607618678	0.1879351650167763	217.77942391554825	4835.3827495514415	209.33833991563006	4647.964375556912
9.700969410468568	9186.738905835131	9100.478972453771	12491.363713184146	12088.796341744795	13973.347167681197	13430.435415513368	15272.50794707105	14612.876182509684	17330.341999118427	16501.003137214666	0.1990320715940832	0.18793730528269756	216.04133611710859	4825.694430098403	207.66806482939865	4638.661509351339
9.75942263123647	9194.948603273418	9108.617719924754	12502.58898968455	12099.66236524458	13985.924638651202	13442.525425470922	15286.269371943408	14626.04366107384	17345.9753129767	16515.88808007974	0.19903441883033884	0.18793948427594329	214.31071927702578	4815.881685533561	206.00497383483162	4629.239221277181
9.818228062064373	9203.14018123886	9116.73864016939	12513.790871076988	12110.505797610163	13998.476345422443	13454.590696476283	15300.002927320318	14639.184482227252	17361.577353668315	16530.743241517026	0.19903680854198338	0.1879417026992387	212.58754332305398	4805.943699907977	204.34903807043156	4619.696730212774
9.877387825195074	9211.313402146026	9124.84150011355	12524.969057518314	12121.326349596477	14011.001960175146	13466.630913899528	15313.708260324163	14652.29830849019	17377.1477273345	16545.568246425733	0.1990392414998269	0.18794396126809867	210.87177833064925	4795.879653218668	202.7002288170188	4610.033251197077
9.936904055658934	9219.46802659238	9132.926064925134	12536.123247122783	12132.123729998952	14023.50115294489	13478.645761057784	15327.385015833328	14665.384800238764	17392.686037691266	16560.36271739427	0.19904171848870916	0.18794626071106166	209.1633945210051	4785.688721368555	201.05851749617432	4600.247995391488
9.996778901350961	9227.603813343787	9140.992098000432	12547.253135950097	12142.897645642295	14035.973591611773	13490.634919204986	15341.032836472226	14678.443615695423	17408.19188602028	16575.12627469152	0.19904424030775872	0.18794860176992692	207.46236225964094	4775.37007614132	199.423875668479	4590.340170057025
10.05701452310831	9235.720519319948	9149.039360950508	12558.358417993553	12153.647801369287	14048.418941889755	13502.598067521756	15354.651362601466	14691.474410919589	17423.664871159956	16589.858536258318	0.19904680777065173	0.18795098519999792	205.76865205845388	4764.922885238193	197.79627503587108	4580.308978591114
10.117613094788254	9243.817899579772	9157.067613587482	12569.43878516818	12164.37390002967	14060.836867316026	13514.534883105383	15368.24023230815	14704.476839798448	17439.104589496725	16604.55911769911	0.19904942170587978	0.18795341177032876	204.08223457405984	4754.3463122625835	196.17568743982702	4570.153620514553
10.178576803346665	9251.89570730646	9165.076613910562	12580.49392729869	12175.0756424688	14073.227029240232	13526.445040959597	15381.799081395997	14717.450554037556	17454.51063495614	16619.227632273458	0.19905208295702026	0.1879558822639768	202.40308060645475	4743.639516679104	194.5620848600811	4559.873291430529
10.239907848916916	9259.953693792486	9173.06611809199	12591.52353210738	12185.75272751628	14085.589086813672	13538.328213984361	15395.327543375493	14730.395203151438	17469.88259899407	16633.863690887614	0.1990547923830119	0.1879583974782559	200.73116110057163	4732.8016538592055	192.95543941647338	4549.467183073983
10.301608444889292	9267.99160842456	9181.03588046298	12602.52728520219	12196.404851974754	14097.922696978736	13550.184072965896	15408.82524945434	14743.310434454557	17485.220070588268	16648.46690208647	0.1990575508584364	0.187960958225	199.06644714406866	4721.831875036471	191.35572336650512	4538.934483272955
10.363680817990868	9276.009198668162	9188.985653499241	12613.50487006432	12207.031710608284	14110.227514457878	13562.012286566263	15422.291828527435	14756.195893051778	17500.52263622942	16663.03687204503	0.1990603592738051	0.18796356533082828	197.40890996798407	4710.729327321518	189.76290910530952	4528.274375936016
10.426127208365882	9284.006210052254	9196.915187806651	12624.455968036253	12217.632996131017	14122.503191743126	13573.812521313343	15435.72690716744	14769.05122182929	17515.789879912976	16677.573204560438	0.19906321853584902	0.18796621963741467	195.75852094571746	4699.493153689429	188.17696916636487	4517.486041089054
10.488949869656532	9291.982386153495	9204.824232106626	12635.380258309226	12228.208399195624	14134.74937908499	13585.584441590574	15449.13010961478	14781.87606144534	17531.021383130304	16692.075501043826	0.19906612956781708	0.18796892200176393	194.11525159253506	4688.122492967639	186.59787622008298	4506.568654840346
10.552151069084381	9299.937468580627	9212.712533221398	12646.277417911117	12238.757608381758	14146.965724481917	13597.32770962679	15462.501057768239	14794.67005032107	17546.216724860602	16706.543360512293	0.199069093309778	0.18797167329649253	192.47907356583164	4676.616479849443	185.02560307308158	4495.5213893703185
10.615733087532126	9307.871196958386	9220.579836059074	12657.14712169387	12249.28031018434	14159.15187366927	13609.04198548589	15475.83937117509	14807.432824631227	17561.375481562325	16720.97637958084	0.19907211071892905	0.18797447441011417	190.84995866443205	4664.974244886544	183.46012266918842	4484.343412967399
10.679698219625935	9315.78330891159	9228.42588359878	12667.989042321267	12259.776189002103	14171.307470108732	13620.726927056849	15489.144667021725	14820.164018295272	17576.497227165226	16735.374152454726	0.19907518276990793	0.18797732624733085	189.2278788274125	4653.194914466236	181.9014080875204	4473.033889984246
10.744048773818252	9323.673540048647	9236.250416875251	12678.802850256128	12270.24492712558	14183.432154977161	13632.382190043172	15502.41656012372	14832.863262967914	17591.581533061795	16749.736270921287	0.19907831045511412	0.18798022972932946	187.61280613430426	4641.277610813733	180.34943254245445	4461.591980843339
10.808787072471103	9331.541623945332	9244.053174963721	12689.588213748013	12280.686204725596	14195.525567156037	13644.00742795294	15515.65466291659	14845.530188030323	17606.627968099532	16764.062324342525	0.19908149478503295	0.18798318579408307	186.0047128049191	4629.2214520093985	178.80416938464623	4450.016842077952
10.87391545193992	9339.387292128024	9251.833894964364	12700.344798820393	12291.09969984135	14207.58734322038	13655.602292088459	15528.858585446007	14858.164420580963	17621.636098572664	16778.351899647307	0.19908473678856758	0.1879861953966595	184.40357119771943	4617.025551946368	177.2655920975667	4438.307626243215
10.93943626265785	9347.21027405699	9259.59231198657	12711.07226925804	12301.48508836841	14219.617117427975	13667.166431535858	15542.027935358403	14870.765585426392	17636.605488214358	16792.6045813236	0.19908803751337728	0.18798925950953368	182.80935381205927	4604.689020394348	175.73367430071812	4426.463482010644
11.00535186922059	9355.010297109546	9267.328159133423	12721.77028659442	12311.842044047147	14231.614521708641	13678.699493155238	15555.162317891623	14883.3333050727	17651.53569818901	16806.819951411464	0.19909139802621834	0.18799237912290678	181.22203328463365	4592.210962921381	174.20838974730577	4414.483554122038
11.071664650471687	9362.787086562692	9275.041167485479	12732.438510098591	12322.170238450373	14243.579185653032	13690.201121569993	15568.261335865202	14895.867199716087	17666.426287084178	16820.997589495088	0.1990948194132987	0.18799555524503225	179.6415823893476	4579.590480894782	172.68971232202603	4402.366983332671
11.138376999588447	9370.540365575935	9282.731066084763	12743.076596762492	12332.469340971486	14255.510736501918	13701.670959156712	15581.324589671069	14908.366887234108	17681.276810903077	16835.137072695696	0.19909830278062973	0.18799878890254412	178.06797404008103	4566.826671564486	171.17761604503903	4390.112906531896
11.205491324168262	9378.269855173872	9290.397581918627	12753.684201288135	12342.739018812534	14267.408799135424	13713.10864603509	15594.351677264402	14920.831983176984	17696.086823057234	16849.237975664495	0.19910184925439334	0.18800208114079672	176.5011812866578	4553.918627966661	169.67207506787963	4377.720456643496
11.273010046315514	9385.975274228307	9298.040439903083	12764.260976074313	12352.978936971782	14279.272996061802	13724.51382005733	15607.342194153893	14933.262100758364	17710.855874358607	16863.29987057511	0.19910545998130977	0.1880054330242063	174.94117731547158	4540.8654389441945	168.17306367382116	4365.188762641046
11.340935602728974	9393.656339440533	9305.65936286637	12774.806571203784	12363.188758231778	14291.102947406775	13735.88611679813	15620.295733392762	14945.65685084681	17725.583513012534	16877.322327116868	0.19910913612901468	0.18800884563660114	173.3879354501696	4527.666189183481	166.68055627883587	4352.5169495916925
11.409270444789758	9401.312765323202	9313.254071532114	12785.320634430036	12373.368143146996	14302.8982709025	13747.225169544305	15633.211885569373	14958.015841956883	17740.26928461035	16891.304912487685	0.19911287888644388	0.18801232008157787	171.84142915066332	4514.3199591888115	165.19452743034344	4339.704138628673
11.478017038649782	9408.944264182164	9320.824284502478	12795.802811164236	12383.516750031691	14314.658581876796	13758.530609284646	15646.090238798164	14970.33868024058	17754.91273212236	16905.247191387367	0.1991166894642224	0.18801585748286437	170.301632012357	4500.825825276319	163.71495180673082	4326.749446947593
11.547177865320764	9416.550546097897	9328.369718240914	12806.252744461834	12393.634234947405	14326.383493242056	13769.802064699514	15658.930378710333	14982.62496947845	17769.513395890644	16919.148726010673	0.1991205690950647	0.1880194589846881	168.76851776405238	4487.182859530672	162.24180421534402	4313.651987771504
11.616755420763786	9424.131318906828	9335.89008705486	12816.670075009197	12403.72025169054	14338.072615484254	13781.039162150515	15671.73188844464	14994.874311070918	17784.070813622013	16933.009076040602	0.19912451903417952	0.1880231257521535	167.24206027078617	4473.390129887499	160.77505959502014	4300.410870426334
11.686752215979308	9431.686288182626	9343.385103078397	12827.054441110478	12413.774451780126	14349.725556652285	13792.241525670483	15684.494348638615	15007.086304029961	17798.584520381522	16946.827798642153	0.19912854055968174	0.1880268589716251	165.7222335324186	4459.446700109169	159.3146930148796	4287.025200317148
11.75717077709787	9439.215157217055	9350.854476254504	12837.40547867401	12423.79648444517	14361.341922346854	13803.408776953049	15697.217337419359	15019.26054497035	17813.054048585534	16960.604448455666	0.19913263497301464	0.1880306598511168	164.20901168121782	4445.351629729383	157.86067967204144	4273.494078883901
11.82801364547121	9446.717627000653	9358.29791431718	12847.722821198777	12433.78599661209	14372.921315709524	13814.540535342381	15709.900430394542	15031.39662810117	17827.478927995122	16974.338577590504	0.1991368035993783	0.1880345296206915	162.70236898337316	4431.103974106256	156.41299489293306	4259.816603648476
11.899283377763982	9454.193396203336	9365.715122773458	12858.006099760923	12443.74263289217	14384.463337411875	13825.636417822994	15722.543200643573	15043.494145217435	17841.858685709685	16988.029735618933	0.19914104778816527	0.18803846953286407	161.20227983810764	4416.7027844111435	154.9716141326644	4245.991868209094
11.970982546046038	9461.642161154643	9373.105804885165	12868.254943000076	12453.66603556886	14395.967585644503	13836.69603900947	15735.145218708683	15055.552685691662	17856.192846160564	17001.67746956998	0.19914536891340584	0.18804248086301562	159.70871877673198	4402.147107615136	153.53651297392207	4232.018962225877
12.043113737885237	9469.063615823816	9380.46966165047	12878.468977105604	12463.555844585035	14407.433656106095	13847.719011136187	15747.706052586098	15067.571836465497	17870.480931104794	17015.281323923416	0.19914976837422166	0.18804656490981225	158.22166046281927	4387.435986502562	152.10766712720215	4217.896971436217
12.115679556440844	9476.457451799673	9387.806391785298	12888.647825802896	12473.411697530248	14418.86114199252	13858.704944047124	15760.225267717302	15079.551182041485	17884.722459619068	17028.840840604018	0.19915424759528452	0.18805072299563458	156.74107969207398	4372.568459685426	150.68505243097025	4203.624977680389
12.188682620557461	9483.823358270314	9395.115691704577	12898.791110339564	12483.233229627984	14430.249633985964	13869.653445185717	15772.702426980446	15091.490304474924	17898.916948093865	17042.355558975883	0.19915880802729	0.18805495646701184	155.26695139074582	4357.54356157314	149.2686448491586	4189.202058843337
12.26212556485955	9491.161022002378	9402.39725550301	12908.898449471384	12493.020073722506	14441.598720243855	13880.564119584364	15785.137090681508	15103.388783365426	17913.06391022744	17055.82501583655	0.19916345114743342	0.18805926669506892	153.7992506151786	4342.360322367866	147.85842047237384	4174.627288897522
12.336011039846525	9498.4701273203	9409.650774936075	12918.96945944839	12502.771860266204	14452.907986388002	13891.436569854515	15797.5288165458	15115.246195849111	17927.162857020227	17069.248745411907	0.199168178459898	0.18806365507597514	152.3379525529308	4327.017768116202	146.45435551804258	4159.899737930857
12.41034171198835	9505.750356085271	9416.875939400461	12929.003754000869	12512.488217306418	14464.177015493748	13902.2703961763	15809.877159709547	15127.062116590409	17941.21329676941	17082.62627935066	0.19917299149635284	0.18806812303140835	150.88303252156766	4311.514920681715	145.0564263284905	4145.018472103402
12.485120263821853	9513.001387673914	9424.072435914473	12939.000944325202	12522.168770472452	14475.405388079014	13913.06519628841	15822.181672711367	15138.83611777414	17955.214735063444	17095.957146719225	0.19917789181645731	0.18807267200902197	149.43446596759895	4295.850797740277	143.66460937136435	4129.982553678565
12.560349394047481	9520.222898956754	9431.239949098152	12948.96063906968	12531.81314296242	14486.592682093398	13923.82056547788	15834.44190548392	15150.567769097592	17969.16667477688	17109.240873996678	0.19918288100837733	0.18807730348292467	147.9922284657223	4280.024412763771	142.27888123792945	4114.791040984914
12.63603181762671	9527.414564276305	9438.378161153087	12958.882444320103	12541.42095552995	14497.738472907135	13934.536096569784	15846.657405345442	15162.256637762519	17983.06861606506	17122.476985069672	0.1991879606893111	0.1880820189541675	146.55629571968166	4264.034775068052	140.89921864497592	4099.442988494411
12.712170265880024	9534.576055425243	9445.486751842362	12968.765963585663	12550.991826471238	14508.842333300447	13945.21137991741	15858.827716991753	15173.902288467729	17996.920056359515	17135.66500122811	0.19919313250602144	0.18808681995123872	145.12664356236928	4247.880889824126	139.5255984334508	4083.9374467949383
12.78876748658549	9541.707041623993	9452.565398469791	12978.610797784464	12560.52537161147	14519.903833452574	13955.846003391813	15870.952382488036	15185.50428340105	18010.720490363103	17148.804441160148	0.19919839813538387	0.1880917080305707	143.7032479524787	4231.561757985037	138.1579975659115	4068.2734625381418
12.865826244077915	9548.807189498111	9459.613775859214	12988.41654522886	12570.021204291532	14530.92254093073	13966.43955237173	15883.030941260533	15197.062182231775	18024.469410045163	17161.89482094786	0.19920375928493997	0.18809668477705394	142.28608497629466	4215.076376347337	136.7963931291597	4052.4500785293058
12.943349319348618	9555.876163055598	9466.631556333587	12998.182801611118	12579.478935354668	14541.898020679459	13976.991609733594	15895.062930088789	15208.57554210323	18038.166304637398	17174.935654063047	0.19920921769346286	0.1881017518045626	140.8751308479259	4198.423737579957	135.44076233310625	4036.466333716642
13.0213395101458	9562.913623663791	9473.618409693727	13007.909159988734	12588.898173132995	14552.829835009745	13987.501755841393	15907.047883097666	15220.04391762527	18051.810660629522	17187.926451363142	0.19921477513153307	0.1881069107564879	139.47036190636572	4181.602830155287	134.0910825085739	4020.3212631437927
13.099799631075467	9569.91923002592	9480.574003196753	13017.595210769561	12598.278523433803	14563.717543587989	13997.96956853643	15918.98533174932	15231.466860866694	18065.401961764965	17200.86672108699	0.19922043340212695	0.18811216330628208	138.07175461637962	4164.61263838876	132.74733110819943	4004.013897994999
13.178732513703073	9576.892638157578	9487.498001534485	13027.2405416972	12607.619589526106	14574.560703425363	14008.394623127433	15930.87480483561	15242.843921348165	18078.939689037205	17213.7559688513	0.19922619434121183	0.18811751115801548	136.67928556907282	4147.452142478898	131.40948570682667	3987.543265625369
13.258141006655675	9583.83350136281	9494.390066811471	13036.844737836069	12616.920972126947	14585.358868866957	14018.776492380472	15942.715828470382	15254.174646034893	18092.42332068597	17226.593697646986	0.19923205981835754	0.1881229560469385	135.29293147992576	4130.120318463072	130.07752399970195	3970.9083895320073
13.338027975724735	9590.741470209905	9501.249858522757	13046.407381556452	12626.182269387633	14596.111591580931	14029.11474650889	15954.50792608184	15265.458579329486	18105.852332193645	17239.379407835684	0.1992380317373558	0.18812849974005885	133.91266918835754	4112.616138226818	128.75142380212492	3954.1082893572748
13.418396303969553	9597.616192506897	9508.077033531414	13055.928052519424	12635.403076879904	14606.818420547692	14039.408953163273	15966.250618404982	15276.695263064843	18119.226196281874	17252.112597146413	0.19924411203685194	0.18813414403672737	132.53847565811884	4094.9385695322417	127.43116304965224	3937.14198091859
13.49924889182131	9604.457313276842	9514.87124604585	13065.406327661816	12644.582987582138	14617.4789020492	14049.658677421525	15977.943423474288	15287.884236497266	18132.54438290851	17264.79276067263	0.19925030269099053	0.18813989076923554	131.17032797700085	4077.086576031521	126.1167197979812	3920.008476228453
13.580588657187745	9611.2644747328	9521.63214759688	13074.84178118106	12653.721591865455	14628.092579658223	14059.863481778924	15989.585856616397	15299.025036299628	18145.806359264632	17277.41939086932	0.1992566057100685	0.18814574180342444	129.80820335513272	4059.059117231518	124.80807222136355	3902.706783463247
13.662418535558457	9618.037316252354	9528.359387014358	13084.233984519762	12662.818477479586	14638.65899422745	14070.02292613806	16001.177430442744	15310.117196554416	18159.01158977164	17289.99197755015	0.19926302314120695	0.1881516990393036	128.45207912485057	4040.8551485161297	123.50519861228531	3885.235906978138
13.744741480110864	9624.775474352013	9535.052610403727	13093.582506350445	12671.873229538896	14649.177683878854	14080.136567798962	16012.717654842507	15321.160248747148	18172.15953607877	17302.510007885026	0.19926955706903024	0.18815776441168386	127.10193274183257	4022.4736211961135	122.20807738276199	3867.5948473708704
13.827560461816718	9631.4785826613	9541.711461122302	13102.886912560196	12680.88543050834	14659.648183993084	14090.20396144934	16024.206036975698	15332.153721759896	18185.249657060886	17314.97296639793	0.19927620961636036	0.1881639398908206	125.75774178239226	4003.9134824476205	120.91668706163182	3849.782601414714
13.910878469549415	9638.14627189628	9548.335579755008	13112.146766234897	12689.854660189028	14670.070027198506	14100.224659154424	16035.642081265922	15343.0971418645	18198.281408815972	17327.380334964466	0.19928298294492292	0.18817022748306933	124.4194839445845	3985.1736753773876	119.63100629576365	3831.7981621287763
13.9946985101918	9644.778169833198	9554.924604090296	13121.361627643955	12698.78049570431	14680.442743360916	14110.198210347513	16047.025289393992	15353.990032716605	18211.254244663734	17339.731592810404	0.1992898792560694	0.1881766292315536	123.08713704702677	3966.253138993401	118.35101384886366	3813.640518757049
14.079023608744702	9651.373901281268	9561.47816909522	13130.531054224217	12707.66251148506	14690.765859572448	14120.124161819727	16058.355160290712	15364.831915348921	18224.167615143273	17352.026216509494	0.19929690079150883	0.1881831472168457	121.76067902872455	3947.150808231905	117.0766886008787	3795.30865677353
14.163856808436103	9657.933088055692	9567.995906890728	13139.654600564592	12716.500279255582	14701.038900141411	14130.002057710592	16069.631190130784	15375.62230816542	18237.02096801227	17364.263679982396	0.19930404983405678	0.18818978355765942	120.44008794818365	3927.8656139532104	115.80800954811275	3776.801557921339
14.24920117083096	9664.455348949732	9574.477446726261	13148.73181838972	12725.293368018898	14711.261386581189	14139.831439497979	16080.85287232575	15386.360726935016	18249.813748245037	17376.443454495082	0.19931132870839682	0.18819654041155928	119.1253419835266	3908.3964829621837	114.5449558028049	3758.1182002080604
14.335059775941703	9670.940299707117	9580.92241495441	13157.762256544498	12734.041344042444	14721.432837600181	14149.611845988678	16092.019697518213	15397.046684785852	18262.545398032227	17388.565008658126	0.19931873978185702	0.18820341997567605	117.81641943204158	3888.742338022217	113.28750659253274	3739.257557926234
14.421435722339384	9677.387552993447	9587.330435004898	13166.745460977576	12742.743770843224	14731.552769090773	14159.342813308445	16103.131153575017	15407.679692199259	18275.215356779416	17400.6278084256	0.19932628546519976	0.1882104244874449	116.5132987084362	3868.902097823564	112.03564125850971	3720.218601618428
14.50833212726552	9683.796718367728	9593.701127358487	13175.680974725494	12751.400209173176	14741.620694119114	14169.023874892377	16114.186725581458	15418.25925700404	18287.823061106992	17412.631317094525	0.19933396821342883	0.18821755622534866	115.21595834643813	3848.874677061569	110.7893392573169	3701.000298160594
14.595752126744532	9690.167402253328	9600.03410952057	13184.568337896311	12760.010217004487	14751.636122914475	14178.654561475403	16125.185895835115	15428.78488437102	18300.367944849706	17424.574995304676	0.19934179052661088	0.18822481750968237	113.92437699699076	3828.658986398019	109.54858015992795	3681.6016107588075
14.683698875697011	9696.499207908646	9606.328995994369	13193.40708765337	12768.57334951472	14761.598562858875	14188.234401082653	16136.128143840037	15439.256076807513	18312.849439056754	17436.45830103842	0.1993497549507098	0.18823221070332774	112.63853342755465	3808.2539324681275	108.31334364965733	3662.021498908289
14.772175548053516	9702.791735397263	9612.585398253725	13202.196758198657	12777.08915907177	14771.507518476426	14197.762919019726	16147.012946300769	15449.672334151806	18325.266971991772	17448.280689620664	0.19935786407844228	0.18823973821254394	111.35840652235493	3787.6584179131314	107.08360952328076	3642.258918457199
14.861185336869132	9709.044581557977	9618.80292471578	13210.936880756492	12785.557195219028	14781.362491423146	14207.239637863384	16157.839777116942	15460.033153568142	18337.61996913361	17460.041613719473	0.19936612055014447	0.18824740248777325	110.08397528223577	3766.871341405902	105.85935769078787	3622.312821632251
14.95073145443871	9715.257339974274	9624.981180713155	13219.6269835568	12793.977004660252	14791.162980476445	14216.664077451964	16168.608107377659	15470.338029541552	18349.90785317696	17471.740523346634	0.1993745270546581	0.18825520602446288	108.81521882300149	3745.89159761928	104.64056817363598	3602.1821570061147
15.040817132412794	9721.429600943407	9631.119768465795	13228.266591818348	12802.348131244366	14800.908481524766	14226.035754875906	16179.317405356067	15480.586453872822	18362.13004403339	17483.37686585848	0.19938308633023222	0.18826315136390004	107.55211637499451	3724.718077237252	103.42722110450268	3581.865869514644
15.131445621914246	9727.560951445088	9637.218287052434	13236.855227731823	12810.670115950146	14810.598487557128	14235.354184468239	16189.967136504032	15490.777915673572	18374.28595883249	17494.950085956938	0.1993918011654435	0.18827124109406496	106.29464728415769	3703.34966702573	102.21929672818806	3561.3629005281255
15.222620193655578	9733.65097511	9643.27633238198	13245.392410443166	12818.94249687116	14820.232488653142	14244.61887779549	16200.556763447334	15500.91190136188	18386.375011923876	17506.45962569133	0.19940067440013093	0.18827947785050075	105.04279101078282	3681.785249812063	101.01677540059609	3540.67218783265
15.31434413805701	9739.69925218755	9649.293497164132	13253.877656036257	12827.164809200129	14829.809971972447	14253.829343648085	16211.085745980412	15510.98789465741	18398.39661487869	17517.904924459697	0.19940970892635318	0.18828786431719624	103.79652712783718	3660.0237044668756	99.81963758700294	3519.7926656208
15.406620765365147	9745.70535951346	9655.26937087991	13262.310477515894	12835.336585213528	14839.330421744606	14262.985088031179	16221.553541061665	15521.00537657713	18410.35017649195	17529.285419010946	0.19941890768935813	0.1882964032274904	102.55583532166202	3638.063905943185	98.62786386272637	3498.7232645293698
15.499453405772549	9751.66887047679	9661.203539751688	13270.690384790416	12843.45735425596	14848.793319258795	14272.085614155289	16231.959602808687	15530.963825430932	18422.235102784878	17540.600543446977	0.19942827368857796	0.18830509736498915	101.32069539175427	3615.9047253089957	97.44143491314026	3477.4629116766155
15.592845409537835	9757.589354986732	9667.095586712994	13279.016884654524	12851.526642724617	14858.198142853837	14281.130422427288	16242.303382493943	15540.862716817706	18434.050797007927	17551.84972922544	0.1994378099786369	0.18831394956450492	100.09108724968974	3593.5450297398493	96.26033153229218	3456.0105306562036
15.686800147106629	9763.466379438694	9672.945091377696	13287.28948077158	12859.543974053395	14867.544367907843	14290.11901044103	16252.584328540152	15550.701523621146	18445.796659643584	17563.032405162336	0.19944751967038163	0.1883229627130093	98.86699091774062	3570.983682499733	95.08453462195757	3434.3650415260345
15.781321009233178	9769.299506680143	9678.751630008976	13295.507673656073	12867.508868697065	14876.831466828173	14299.050872968272	16262.801886516148	15560.479716005955	18457.47208840983	17574.147997435175	0.19945740593193126	0.18833213975060636	97.64838653089828	3548.219543042127	93.9140251933859	3412.525360907428
15.87641140710273	9775.08829597607	9684.51477548798	13303.670960656094	12875.42084411555	14886.05890904159	14307.92550194981	16272.955499133055	15570.196761414423	18469.076478264145	17585.19592958669	0.1994674719897459	0.1883414836715248	96.43525433425384	3525.25146695273	92.74878436473955	3390.490401931107
15.972074772454643	9780.832302973673	9690.234097281747	13311.778835935198	12883.279414757615	14895.226160983915	14316.742386486148	16283.044606240019	15579.852124562569	18480.609221407092	17596.175622528186	0.19947772112971743	0.18835099752512843	95.22757468213968	3502.0783059475943	91.58879336061364	3368.259074250236
16.06831455770623	9786.531079666875	9695.909161411033	13319.830790454609	12891.0840920449	14904.3326860902	14325.50101282867	16293.068644820667	15589.445267436957	18492.06970728695	17607.086494543782	0.19948815669828	0.18836068441694562	94.02532803977374	3478.698907969054	90.43403351318557	3345.8302841214463
16.165134236077357	9792.184174360336	9701.539530417635	13327.826311955192	12898.834384355754	14913.37794478484	14334.200864370747	16303.027048989603	15598.97564929156	18503.457322604445	17617.92796129483	0.19949878210354274	0.1883705475097191	92.82849498164433	3455.1121171605773	89.28448626097816	3323.2029343959875
16.262537301715792	9797.791131632894	9707.124763331256	13335.764884939243	12906.5297970089	14922.361394471656	14342.841421638866	16312.919249988981	15608.442726644733	18514.771451317785	17628.69943582462	0.19950960081644292	0.18838059002447666	91.63705619017128	3431.3167738481425	88.14013314744807	3300.375924500171
16.36052726982327	9803.35149230046	9712.664415635867	13343.645990652023	12914.169832246911	14931.28248952388	14351.422162283616	16322.744676185148	15617.845953276177	18526.011474647894	17639.400328563184	0.1995206163719243	0.1883908152416202	90.45099245560414	3407.311714574229	87.00095582137874	3277.348150492646
16.459107676782416	9808.86479337859	9718.15803923584	13351.469107063418	12921.753989219877	14940.140681274437	14359.942561071146	16332.502753065675	15627.184780224508	18537.176771084265	17650.03004733294	0.1995318323701331	0.18840122650203878	89.27028467709897	3383.09577217279	85.86693603695312	3254.1185050993226
16.55828208028434	9814.330568044566	9723.605182421432	13359.233708849475	12929.281763968711	14948.935418006313	14368.40208987431	16342.19290323668	15636.458655784609	18548.26671639126	17660.587997354232	0.19954325247764249	0.18841182720823896	88.09491386068112	3358.6677757264115	84.73805565218208	3230.685877698008
16.658054059457015	9819.748345598713	9729.005389833957	13366.939267373502	12936.75264940848	14957.666144942606	14376.800217664055	16351.814546419891	15645.667025505403	18559.280683614325	17671.073581251472	0.1995548804286969	0.18842262082550304	86.92486111773178	3334.026550552342	83.61429662854061	3207.049154342618
16.758427214994473	9825.117651425391	9734.358202430327	13374.585250667222	12944.16613531148	14966.33230423683	14385.136410500681	16361.367099450155	15654.809332187537	18570.218043086836	17681.486199059353	0.1995667200264826	0.18843361088306232	85.76010766718537	3309.1709183123894	82.49564103162265	3183.207217823714
16.859405169286727	9830.438006953576	9739.663157447427	13382.171123412028	12951.521708290551	14974.933334963538	14393.41013152556	16370.84997627343	15663.88501588175	18581.078162437672	17691.825248229994	0.19957877514442227	0.18844480097529984	84.60063483299746	3284.09969696356	81.38207102935121	3159.1589476456866
16.960991566550526	9835.708929616532	9744.919788365607	13389.696346919549	12958.818851781756	14983.468673108362	14401.620840952264	16380.262587944244	15672.89351388672	18591.860406598345	17702.090123639606	0.19959104972749236	0.18845619476297112	83.4464240441157	3258.8117007855326	80.27356889200746	3134.903220060747
17.063190072960847	9840.929932811368	9750.127624872108	13397.160379112676	12966.057046027516	14991.937751558795	14409.767996058476	16389.604342624178	15681.834260747853	18602.564137811478	17712.280217596388	0.19960354779357062	0.18846779597445207	82.29745683447982	3233.3057404262945	79.17011699214345	3110.4389081173576
17.166004376783235	9846.100525857688	9755.28619282365	13404.562674505954	12973.235768059163	15000.340000094455	14417.851051177357	16398.874645579857	15690.706688255652	18613.188715638877	17722.394919848164	0.19961627343480537	0.18847960840700884	81.15371484128991	3207.580622873269	78.0716978029377	3085.764881632291
17.26943818850684	9851.220213955856	9760.395014208716	13411.902684186112	12980.354491679645	15008.674845377709	14425.869457689305	16408.072899181556	15699.510225444625	18623.733496970475	17732.43361759072	0.1996292308190145	0.18849163592809373	80.01517980550125	3181.635151503142	76.97829389877734	3060.880007248372
17.37349524097843	9856.288498144644	9765.45360710926	13419.17985579232	12987.41268744601	15016.941710944224	14433.822664013655	16417.19850290181	15708.244298592277	18634.197836033494	17742.395695476396	0.19964242419110942	0.18850388247666588	78.88183357140224	3155.468126114458	75.88988795467594	3035.7831484680064
17.478179289537028	9861.304875258365	9770.46148566198	13426.393633496447	12994.409822651896	15025.140017193737	14441.710115600585	16426.250853314465	15716.908331218441	18644.581084402238	17752.28053562331	0.19965585787454806	0.18851635206453699	77.75365808543575	3129.0783429224975	74.8064627454587	3010.4731656583026
17.583494112149474	9866.268837883264	9775.418160018915	13433.543457982936	13001.345361309704	15033.269181380589	14449.531254922838	16435.229344093605	15725.501744084591	18654.882591008	17762.087517624615	0.19966953627281533	0.18852904877774418	76.6306353953405	3102.4645945550874	73.72800114461279	2984.94891604688
17.689443509546752	9871.179874313368	9780.323136307576	13440.62876642862	13008.218764132722	15041.328617604473	14457.285521467635	16444.133366012895	15734.023955193446	18665.10170214953	17771.81601855836	0.19968346387093447	0.18854197677794868	75.5127476505877	3075.6256701191887	72.65448612498585	2959.209253795445
17.79603130536116	9876.037468505818	9785.175916590624	13447.648992482491	13015.029488517259	15049.317736801317	14464.972351728755	16452.962306945206	15742.474379788982	18675.237761504126	17781.465412997888	0.19969764523700495	0.1885551403038636	74.39997710158059	3048.5603552097455	71.585900757942	2933.2530300128274
17.90326134626431	9880.841100035464	9789.97599882486	13454.603566245169	13021.776988524472	15057.23594673407	14472.591179198524	16461.71555186233	15750.852430356395	18685.290110138918	17791.035073022475	0.19971208502377266	0.18856854367270645	73.292306098665	3021.267431913875	70.52222821243049	2907.0790927615017
18.011137502105942	9885.590244048846	9794.722876819726	13461.491914248238	13028.460714862154	15065.08265198361	14480.141434359939	16470.39248283496	15759.15751662246	18695.258086522743	17800.524368228453	0.19972678797023005	0.18858219128168405	72.18971709196921	2993.7456788378768	69.46345175472379	2880.6862870957702
18.119663666053608	9890.284371217549	9799.4160401952	13468.313459433419	13035.080114866363	15072.857253939683	14487.622544678838	16478.99247903292	15767.38904555601	18705.141026538422	17809.932665740784	0.1997417589032486	0.18859608760950206	71.09219263018167	2965.993871111423	68.40955474761722	2854.0734550696798
18.228843754733095	9894.922947690824	9804.054974339067	13475.067621131506	13041.634632482823	15080.559150791812	14495.033934596077	16487.5149167255	15775.546421368628	18714.93826349544	17819.25933022496	0.19975700273924024	0.1886102372179089	69.99971536065277	2938.0107804285362	67.36052065016702	2827.2394357793964
18.338681708369887	9899.505435047691	9808.63916036372	13481.753815041255	13048.123708248397	15088.18773752047	14502.37502551992	16495.959169282276	15783.629045515721	18724.64912814329	17828.503723899583	0.1997725244858574	0.1886246447532655	68.91226802906021	2909.795175078325	66.3163330175521	2800.1830653981306
18.44918149093129	9904.031290248224	9813.16807506225	13488.371453208014	13054.546779272254	15095.742405888133	14509.645235818403	16504.324607173974	15791.636316697724	18734.272948685193	17837.665206549278	0.19978832924371973	0.1886393149481499	67.82983347777918	2881.3458199258894	65.2769754995752	2772.903177174274
18.56034709026951	9908.499965584155	9817.641190863906	13494.919944002097	13060.903279216864	15103.222544430368	14516.843980811698	16512.610597973555	15799.567630861437	18743.809050792162	17846.74313553791	0.19980442220817937	0.18865425262298938	66.75239464639162	2852.661476473324	64.24243184109946	2745.3986014854163
18.672182518265565	9912.910908628899	9822.057975789081	13501.398692097175	13067.192638279053	15110.627538447192	14523.970672764774	16520.81650635779	15807.422381201917	18753.256757617954	17855.736865822677	0.19982080867112018	0.188669462687729	65.67993457065313	2823.740902866237	63.212685881051584	2717.6681658523157
18.784691810974078	9917.263562186676	9826.417893403443	13507.80709844822	13073.414283170632	15117.956769994193	14531.024720879828	16528.94169410875	15815.199958164243	18762.615389814044	17864.645749968233	0.19983749402279125	0.1886849501435299	64.61243638128508	2794.582853881642	62.18772155139595	2689.7106949435547
18.897879028768923	9921.557364240989	9830.720402771545	13514.144560269386	13079.567637099022	15125.209617873847	14538.005531288978	16536.985520115737	15822.899749445725	18771.88426554541	17873.469138161505	0.19985448375367856	0.18870072008450198	63.54988330420747	2765.1860809912905	61.16752287725831	2661.5250106342137
19.01174825648978	9925.791747902394	9834.964958409782	13520.4104710117	13085.652119747718	15132.385457626944	14544.912507046982	16544.947340377472	15830.521139998371	18781.06270050681	17882.206378227085	0.19987178345641204	0.18871677769947187	62.492258660218795	2735.5493323928677	60.15207397669292	2633.1099320407957
19.126303603589555	9929.966141355539	9839.151010238687	13526.604220340621	13091.667147256658	15139.48366152408	14551.745048124132	16552.82650800463	15838.063512031684	18790.15000793963	17890.856815643077	0.19988939882771145	0.1887331282737849	61.43954586307518	2705.671352973208	59.14135905891453	2604.4642755030654
19.241549204282624	9934.079967805183	9843.278003534353	13532.725194113025	13097.612132202108	15146.50359855688	14558.50255139887	16560.622373222228	15845.52624501534	18799.145498648915	17899.419793557136	0.19990733567037167	0.1887497771911436	60.39172841999243	2675.5508843744174	58.135362424727646	2575.5868546511047
19.357489217694134	9938.132645421856	9847.345378879521	13538.772774354567	13103.486483576908	15153.444634429865	14565.18441065103	16568.33428337295	15852.908715682755	18808.048481021604	17907.894652803712	0.19992559989528536	0.18876672993548146	59.348789931122155	2645.1866650274023	57.13406846602447	2546.4764804360457
19.474127828010037	9942.123587286316	9851.35257211358	13544.746339236262	13109.289606770017	15160.306131551806	14571.790016554625	16575.96158292011	15860.210298034306	18816.858261044646	17916.280731921073	0.19994419752350825	0.1887839920928754	58.31071408738353	2614.577430093661	56.13746166385681	2517.131961095147
19.59146924462811	9946.052201333341	9855.299014281998	13550.64526305107	13115.020903546112	15167.08744902733	14578.318756670897	16583.50361345113	15867.430363341078	18825.574142323945	17924.577367169204	0.1999631346883647	0.1888015693534956	57.27748467172205	2583.721911581699	55.14552658951288	2487.552102263551
19.709517702309874	9949.917890294879	9859.184131585196	13556.468916190443	13120.679772025174	15173.787942648853	14584.770015441676	16590.959713681543	15874.568280149128	18834.19542610417	17932.783892548483	0.1999824176375946	0.18881946751359563	56.24908555796719	2552.6188383363187	54.15824790354236	2457.7357069728896
19.828277461333414	9953.720051642054	9863.00734532636	13562.216665120293	13126.26560666157	15180.406964888132	14591.14317418245	16598.32921945888	15881.623414283582	18842.72141128863	17940.89963981844	0.2000020527355447	0.18883769247753934	55.22550070890429	2521.2669360060245	53.17561035404651	2427.6815756349824
19.94775280764713	9957.45807752642	9866.76807185863	13567.887872356843	13131.777798223064	15186.943864888042	14597.437611075624	16605.611463766963	15888.595128853227	18851.151394459957	17948.92393851727	0.20002204646540414	0.1888562502598718	54.20671417748963	2489.664927146863	52.197598777253006	2397.388506122399
20.067948053024427	9961.131354720541	9870.465722531613	13573.48189644247	13137.215733769763	15193.397988454668	14603.652701164008	16612.805776730784	15895.482784255482	18859.484669901667	17956.856115982064	0.2000424054314821	0.18887514698742922	53.192710104929574	2457.811531185638	51.22419809677376	2366.855293790344
20.188867535219305	9964.739264557287	9874.099703636946	13578.998091920808	13142.578796632695	15199.768678048877	14609.78781634419	16619.911485621113	15902.285738181516	18867.720529619684	17964.695497369397	0.20006313636153653	0.1888943889014935	52.183472720389545	2425.705464456696	50.25539332268818	2336.0807314887643
20.31051561812294	9968.28118286867	9877.669416353145	13584.435809312146	13147.86636639228	15206.055272778607	14615.8423253601	16626.92791486001	15909.003345621713	18875.858263365208	17972.44140567665	0.20008424610914285	0.1889139823599873	51.17898634036828	2393.3454402242787	49.291169550517225	2305.0636095744558
20.432896691921076	9971.756479923315	9881.174256689512	13589.794395088024	13153.077818856405	15212.257108390564	14621.81559379642	16633.854386026065	15915.634958871286	18883.89715865749	17980.093161763598	0.20010574165611766	0.18893393383971735	50.17923536767921	2360.7301686890423	48.33151196127437	2273.8027159683406
20.55601517325261	9975.164520363393	9884.613615429427	13595.073191646048	13158.212526038642	15218.373517262544	14627.706984072487	16640.69021786047	15922.17992753653	18891.836500807927	17987.650084375175	0.20012763011498624	0.18895424993865814	49.184204291676	2327.858357046731	47.37640582111635	2242.2968361973763
20.679875505368887	9978.504663140337	9887.986878072592	13600.271537284105	13163.269856135908	15224.403828395414	14633.515855435882	16647.434726273037	15928.637598541067	18899.675572944274	17995.111490164334	0.20014991873150345	0.1889749373782865	48.19387768654997	2294.7287094611675	46.425836479895224	2210.5447533829138
20.804482158294064	9981.776261449693	9891.293424776502	13605.388766174417	13168.249173506094	15230.347367405333	14639.241563956293	16654.087224348677	15935.007316132556	18907.413656035773	18002.476693715787	0.2001726148872231	0.18899600300596028	47.208240211250086	2261.339927115012	45.47978937068547	2178.545248280745
20.92983962898646	9984.978662664962	9894.532630296935	13610.424208337316	13173.149838645291	15236.203456515961	14644.883462519303	16660.647022354187	15941.288421889563	18915.05002891889	18009.745007570164	0.20019572610212186	0.18901745379734688	46.227276608377	2227.6907082069665	44.538250009689364	2146.2970993290655
21.055952441500814	9988.111208270377	9897.703863927754	13615.377189614614	13177.971208165065	15241.971414550679	14650.44090082052	16667.113427745266	15947.480254729062	18922.583968323604	18016.915742249166	0.20021926003727614	0.1890392968589011	45.25097170299705	2193.77974795131	43.601203994534444	2113.7990826321766
21.18282514715158	9991.173233792659	9900.806489439407	13620.247031642706	13182.71263476901	15247.650556924806	14655.913225359263	16673.485745173824	15953.58215091367	18930.014748900383	18023.988206280726	0.20024322449759138	0.1890615394303917	44.27931040331168	2159.6057386565953	42.66863700445538	2081.0499720233493
21.31046232467717	9994.164068731907	9903.839865016986	13625.033051825594	13187.373467229654	15253.240195638207	14661.299779433024	16679.763276496007	15959.593444059981	18937.341643248237	18030.961706225666	0.2002676274345918	0.18908418888748302	43.31227769936231	2125.1673697256483	41.74053480015573	2048.048539122101
21.438868580405217	9997.083036491198	9906.80334319697	13629.734563307278	13191.953050364686	15258.739639267538	14666.599903131457	16685.945320780073	15965.51346514665	18944.563921942965	18037.835546704366	0.2002924769492627	0.18910725274436535	42.34985866119678	2090.4633276094683	40.81688322129776	2014.7935532703996
21.568048548418737	9999.92945430508	9909.696270803019	13634.350874943844	13196.450725012905	15264.148192958586	14671.812933330499	16692.031174314678	15971.341542522863	18951.680853566188	18044.609030424188	0.2003177812949532	0.18913073865644353	41.392038439473254	2055.492295899894	39.89766818744829	1981.2837816374376
21.69800689072348	10002.702633167251	9912.517988881049	13638.88129127554	13200.86582801029	15269.465158419012	14676.938203686923	16698.020130617904	15977.077001917518	18958.69170473554	18051.281458208003	0.20034354888033973	0.18915465442307505	40.438802264055994	2020.2529553044587	38.98287569672539	1947.5179892173037
21.828748297416116	10005.40187775669	9915.26783263293	13643.32511249801	13205.197692165266	15274.68983391057	14681.975044632429	16703.91148044599	15982.719166448216	18965.595740134857	18057.852129022784	0.20036978827244828	0.1891790079903713	39.49013544368063	1984.7439836938865	38.07249182515807	1913.4949388564564
21.960277486853503	10008.026486363133	9917.945131349492	13647.681634433813	13209.445646234199	15279.821514242067	14686.922783368342	16709.704511803204	15988.267356631137	18972.392222546052	18064.32034000953	0.20039650819974109	0.189203807454051	38.54602336418611	1948.9640560578555	37.16650272573315	1879.2133912649006
22.092599205822967	10010.575750810702	9920.549208342143	13651.950148502665	13213.609014896068	15284.859490761379	14691.780743859774	16715.398509950937	15993.720890390636	18979.08041288041	18070.685386513214	0.20042371755526514	0.18922906106235465	37.60645148866752	1912.911844573915	36.26489462821337	1844.6721050753258
22.225718229713628	10013.048956381193	9923.079380873864	13656.129941692483	13217.68711872749	15289.803051348767	14696.548246830618	16720.992757418633	15999.079083070003	18985.659570212323	18076.94656211432	0.20045142539987054	0.18925477721902034	36.671405357075855	1876.586018637754	35.36765383838065	1809.8698368575424
22.359639362688714	10015.445381735362	9925.534960088598	13660.220296528978	13221.679274176748	15294.651480409037	14701.224609757795	16726.486534013653	16004.341247441713	18992.12895181224	18083.10315866018	0.20047964096548812	0.18928096448631906	35.74087058335135	1839.985244773794	34.47476673591882	1774.8053410821594
22.494367437858962	10017.76429883338	9927.915250939875	13664.220491045417	13225.584793537913	15299.404058864395	14705.809146866046	16731.87911683232	16009.506693718558	18998.487813181233	18089.1544662976	0.20050837365848356	0.18930763158815553	34.8148328569514	1803.1081867632456	33.586219775686914	1739.477370241657
22.629907317457054	10020.00497285404	9930.219552118293	13668.129798752008	13229.402984924709	15304.06006414729	14710.30116912282	16737.16978027123	16014.574729565154	19004.735408086355	18095.099773506336	0.20053763306307448	0.18933478741322915	33.89327794082055	1765.953505597543	32.701999485907436	1703.8846748201177
22.766263893012997	10022.166662112442	9932.447155977632	13671.947488604565	13233.133152243694	15308.618770193005	14714.69998423291	16742.35779603868	16019.544660109517	19010.87098859638	18100.938367132854	0.20056742894482596	0.18936244101826868	32.97619167015364	1728.51985946903	31.822092466849426	1668.0260032899678
22.903442085530802	10024.248617976536	9934.597348459965	13675.672824972959	13236.774595167357	15313.079447432461	14719.004896633322	16747.44243316659	16024.415787955166	19016.893805118623	18106.669532425167	0.200597771254212	0.18939060163132537	32.063559952686774	1690.8059038319625	30.946485391243186	1631.9001021934673
23.041446845665973	10026.250084782338	9936.66940901956	13679.3050676092	13240.326609106894	15317.44136278513	14723.215207488322	16752.422958023	16029.18741319376	19022.803106436728	18112.29255306859	0.20062867013025867	0.18941927865514274	31.155368767067557	1652.8102913824841	30.075165002825088	1595.5057161315344
23.180283153904217	10028.170299747653	9938.662610545465	13682.843471614886	13243.78848518442	15321.703779651725	14727.330214684276	16757.29863432459	16033.85883341779	19028.598139748912	18117.8067112219	0.20066013590425838	0.18944848167059203	30.251604161552677	1614.5316720348783	29.208118115057005	1558.841587757226
23.31995602074116	10030.008492884443	9940.576219282852	13686.287287408217	13247.159510204898	15325.865957906995	14731.349212824638	16762.068723149743	16038.429343733787	19034.27815070724	18123.211287554495	0.20069217910356668	0.1894782204401821	29.352252254429914	1575.9686929974705	28.345331611591973	1521.9064578618854
23.460470486863187	10031.763886909966	9942.409494753281	13689.635760690875	13250.438966627928	15329.92715389282	14735.271493225244	16766.73248295227	16042.898236776222	19039.84238345808	18128.505561284677	0.20072481045547622	0.1895085049116447	28.457299231777142	1537.1199987120926	27.48679244408413	1484.699065326713
23.60183162332936	10033.43569715607	9944.161689673268	13692.888132413778	13253.626132538582	15333.886620410663	14739.096343909052	16771.289169574844	16047.264802721065	19045.290080682604	18133.688810217955	0.20075804089117633	0.18953934522159205	27.566731346931192	1497.9842308713123	26.63248763194133	1447.218147165142
23.744044531754422	10035.023131477423	9945.832049871979	13696.043638743058	13256.720281618507	15337.743606714786	14742.82304960166	16775.738036263618	16051.5283293006	19050.620483639163	18138.760310787155	0.2007918815497923	0.1895707516992552	26.680534920218633	1458.5600284598768	25.782404261961346	1409.4624385670759
23.887114344492932	10036.525390157989	9947.419814207227	13699.10151102502	13259.720683116097	15341.497358504905	14746.450891726277	16780.078333682693	16055.68810181797	19055.8328322058	18143.71933809265	0.20082634378251646	0.1896027348702998	25.79869633656199	1418.8460276778787	24.936529486054496	1371.4306728430092
24.031046224824397	10037.941665815944	9948.92421448018	13702.06097575069	13262.626601816408	15345.14711791899	14749.979148398936	16784.30930992905	16059.743403162342	19060.926364923893	18148.565165943655	0.20086143915682145	0.18963530546072346	24.92120204603998	1378.8408620133996	24.09485052194941	1333.1215815152973
24.175845367139747	10039.271143307276	9950.344475348817	13704.921254520128	13265.437298010835	15348.692123526334	14753.407094423952	16788.430210548264	16063.693513824732	19065.900319043005	18153.297066900694	0.20089717946076732	0.18966847440083842	24.048038561842986	1338.5431621973403	23.25735465122125	1294.5338942832313
24.32151699712871	10040.512999627435	9951.67981423965	13707.68156400567	13268.15202746592	15352.131610320086	14756.734001288953	16792.44027855005	16067.537711913681	19070.753930566112	18157.914312318357	0.20093357670740183	0.189702252829335	23.17919245939993	1297.9515561908484	22.42402921847679	1255.666339029558
24.468066371968433	10041.666403811627	9952.929441258226	13710.341115915066	13270.7700413921	15355.464809710262	14759.959137160376	16796.338754424683	16071.275273171887	19075.486434296236	18162.416172389523	0.20097064313925167	0.18973665209743718	22.31465037583257	1257.064669209998	21.59486163098336	1216.517641867511
24.61549878051318	10042.730516833295	9954.092559097991	13712.899116953782	13273.290586411711	15358.690949516418	14763.081766878726	16800.124876159596	16074.905470992893	19080.097063883804	18166.80191619013	0.20100839123291417	0.18977168377314432	21.454399008405744	1215.8811236913316	20.769839357148157	1177.086527113337
24.763819543485244	10043.70449150097	9955.168362947683	13715.354768786812	13275.712904526663	15361.809253960471	14766.10115195395	16803.797879256494	16078.42757643838	19084.585051875056	18171.070811725003	0.20104683370374757	0.18980735964556517	20.598425113988924	1174.3995393058285	19.94894992608897	1137.3717173240148
24.91303401366693	10044.587472353383	9956.156040397173	13717.707267999876	13278.036233085566	15364.818943659444	14769.016550560882	16807.35699674886	16081.84085825584	19088.94962976144	18175.222125974666	0.20108598351066018	0.189843691729345	19.74671550700441	1132.6185328909196	19.132180925793364	1097.371933254879
25.063147576093755	10045.378595552633	9957.054771341514	13719.955806059772	13280.259804750127	15367.719235617938	14771.827217534392	16810.801459219685	16085.144582896435	19093.1900280297	18179.255124942734	0.20112585386100917	0.18988069226919102	18.899257059012598	1090.5367184728384	18.319520002638455	1057.0858938894235
25.214165648248784	10046.07698877585	9957.863727883681	13722.09956927445	13282.382847461397	15370.509343220998	14774.532404364994	16814.130494820005	16088.338014533703	19097.305476213503	18183.16907370481	0.20116645821559997	0.18991837374449252	18.056036697962554	1048.1527072750032	17.510954860874335	1016.5123164705001
25.366093680258146	10046.681771104788	9958.582074235408	13724.13773875217	13284.404584405209	15373.18847622661	14777.131359194162	16817.343329287596	16091.420415082428	19101.2952029457	18186.96323645796	0.20120781029379936	0.1899567488740449	17.21704140593647	1005.465107624419	16.70647326042672	975.6499164318666
25.518937155087716	10047.192052913535	9959.20896661631	13726.069490359894	13286.324233976966	15375.755840758096	14779.623326809558	16820.439185966003	16094.391044217797	19105.158436011534	18190.636876571123	0.2012499240787594	0.18999583062087425	16.382258218982315	962.4725249945186	15.906063016926055	934.4974074587226
25.672701588741027	10047.606935754506	9959.743553151513	13727.893994681368	13288.141009746254	15378.210639296836	14782.007548640697	16823.41728582446	16097.24915939553	19108.8944024034	18194.18925663698	0.20129281382275527	0.1900356321971701	15.551674225331226	919.1735619357787	15.109711999932188	893.0535014360212
25.827392530458226	10047.925512242091	9960.184973767087	13729.610416973852	13289.854120420216	15380.552070674277	14784.283262753881	16826.27684747752	16099.99401587164	19112.502328375875	18197.61963852405	0.20133649405264228	0.19007616706932448	14.725276564226078	875.5668180542998	14.317408131923003	851.3169084540568
25.983015562916506	10048.146865934763	9960.532360084151	13731.217917124803	13291.462769806998	15382.779330064575	14786.4497038479	16829.01708720591	16102.624866723498	19115.981439502673	18200.927283430672	0.2013809795754317	0.1901174489630832	13.903052425230271	831.6508900108747	13.529139387777832	809.2863368298858
26.139576302431465	10048.270071214745	9960.784835310702	13732.715649607218	13292.966156778019	15384.891608976583	14788.50610324908	16831.637218977212	16105.140962870655	19119.330960733994	18204.111451939298	0.20142628548399222	0.19015949186880973	13.084989046015835	787.4243714236654	12.744893792616494	766.9604930295609
26.297080399159835	10048.294193165755	9960.941514131775	13734.102763434457	13294.363475229826	15386.888095245982	14790.451688906576	16834.136454467232	16107.541553096433	19122.550116455262	18207.171404072185	0.20147242716287633	0.19020231004686639	12.27107371189777	742.8858528845012	11.964659421515535	724.3380817105062
26.455533537303385	10048.21828744864	9961.001502597619	13735.378402114247	13295.653914045268	15388.767973027358	14792.285685387638	16836.514003081884	16109.825884069975	19125.638130547053	18210.106399348133	0.20151942029427877	0.19024591803311702	11.461293753993232	698.0339218797162	11.188424397769268	681.4178056675009
26.614941435314055	10048.04140017468	9960.963898009826	13736.541703601693	13296.836657053838	15390.530422785927	14794.007313872633	16838.769071979244	16111.993200368512	19128.59422644584	18212.91569684007	0.20156728086412498	0.19029033064454723	10.655636548166513	652.8671627626754	10.416176892023941	638.1983658289537
26.77530984610034	10047.762567776874	9960.827788805549	13737.591800251648	13297.910882991499	15392.174621289454	14795.615792150282	16840.900866092397	16114.042744500408	19131.417627206247	18215.59855523403	0.2016160251682991	0.19033556298501547	9.854089513588406	607.3841566974297	9.64790512088075	594.6784612271003
26.93664455723489	10047.380816878707	9960.59225443952	13738.527818769942	13298.875765459523	15393.699741599698	14797.110334612524	16842.908588152397	16115.973756928324	19134.1075555641	18218.15423288889	0.201665669819012	0.1903816304511302	9.056640111324668	561.583481604699	8.88359734572441	550.856788973324
27.098951391163432	10046.895164160811	9960.256365264086	13739.348880163963	13299.730472882844	15395.104953064047	14798.490152249631	16844.79143871197	16117.785476093164	19136.66323400097	18220.58198789759	0.20171623175130998	0.19042854873825937	8.26327584284445	515.4637120985426	8.123241871326172	506.7320442162454
27.26223620541477	10046.30461622503	9959.81918240691	13740.054099691979	13300.474168467283	15396.389421306614	14799.754452644853	16846.548616169322	16119.47713843809	19139.08388480953	18222.881078149006	0.20176772822973393	0.19047633384667573	7.473984248368652	469.02341940952465	7.366827044344973	462.3029200970195
27.426504892812353	10045.608169456214	9959.27975764662	13740.642586811766	13301.106010156258	15397.552308219501	14800.902439969304	16848.179316792724	16121.047978433357	19141.368730160397	18225.05076139137	0.20182017685512893	0.19052500208784207	6.688752906069567	422.2611713623628	6.6143412526653265	417.56810775771737
27.59176338168682	10044.80480988149	9958.637133286124	13741.113445128134	13301.62515058656	15398.592771953758	14801.933314976633	16849.682734745416	16122.497228601473	19143.516992170153	18227.0902952967	0.20187359557160822	0.19057457009083717	5.907569429531577	375.1755322376266	5.865772923141776	372.526296232827
27.758017636089992	10043.89351302685	9957.890342023507	13741.46577233924	13302.030737043064	15399.50996690993	14802.846274997362	16851.058062110733	16123.824119542585	19145.527892970233	18228.998937526158	0.2019280026736763	0.19062505480892894	5.1304214670090005	327.7650627424009	5.121110520783986	327.1761724455282
27.925273656010095	10042.8732437714	9957.03840682081	13741.698660182228	13302.321911412939	15400.303043728867	14803.640513933531	16852.30448891818	16125.027879960833	19147.400654777677	18230.775945797075	0.20198341681351634	0.19067647352629902	4.357296700007282	280.02831994509324	4.380342547716282	281.51642117789015
28.09353747758831	10041.742956198765	9956.080340770175	13741.811194377457	13302.497810138651	15400.971149281919	14804.315222252879	16853.42120316955	16126.107736690745	19149.13449996662	18232.42057795077	0.20203985700844418	0.19072884386491767	3.5881828403144027	231.9638570928946	3.6434575402963674	235.5457249255851
28.2628151733366	10040.501593445666	9955.015146957421	13741.802454571503	13302.557564169887	15401.51342666081	14804.869586982735	16854.40739086539	16127.062914724012	19150.72865114098	18233.93209202145	0.2020973426485354	0.19078218379158082	2.823067629506113	183.570223597344	2.9104440687806346	189.26276390859857
28.43311285235687	10039.148087548052	9953.841818323433	13741.671514279431	13302.500298914956	15401.92901516775	14805.302791704253	16855.26223603243	16127.892637237246	19152.182331208995	18235.309746306906	0.20215589350442728	0.19083651162510648	2.061938837854541	134.84596497146413	2.181290736407391	142.66621604794636
28.604436660561465	10037.68135928423	9952.55933752272	13741.417440825613	13302.325134190902	15402.217050304978	14805.614016546177	16855.984920751158	16128.59612561987	19153.49476345869	18236.552799440105	0.2022155297353035	0.19089184604369921	1.3047842606392805	85.7896225983277	1.4559861759844352	95.75475677102804
28.77679278089485	10036.100318014787	9951.166676779118	13741.039295282984	13302.031184172281	15402.376663763665	14805.802438178061	16856.57462518344	16129.172599502112	19154.66517163428	18237.660510461577	0.20227627189706412	0.19094820609248425	0.5515917177181109	36.399733698926866	0.734519049503433	48.52705901302397
28.950187433556945	10034.403861520124	9949.66279773927	13740.536132411718	13301.617557339538	15402.406983413302	14805.867229804064	16857.03052760145	16129.621276784294	19155.692780014746	18238.63213889404	0.20233814095068742	0.19100561119121834	-0.19765094835747732	-13.325168780051172	0.01687804660468828	0.981793147046119
29.124626876227456	10032.590875834394	9948.046651322824	13739.907000595915	13301.083356425606	15402.30713329	14805.807561155765	16857.351804416216	16129.94137366576	19156.576813492957	18239.4669448174	0.202401158270787	0.19106408114217913	-0.9429558745250688	-63.38655632501468	-0.6969481175474357	-46.88237314065918
29.30011740429177	10030.66023507677	9946.31717757016	13739.150941779466	13300.427678361892	15402.076233585065	14805.622598485335	16857.53763020724	16130.132104674916	19157.316497656782	18240.16418894568	0.20246534565437108	0.19112363613824068	-1.6843351790812449	-113.78590498492122	-1.406970703850675	-95.06677493453026
29.476665351068124	10028.61080127909	9944.473305486834	13738.266991399989	13299.649614222544	15401.713400632612	14805.311504557905	16857.587177751928	16130.192682699113	19157.911058870894	18240.723132704687	0.20253072532980748	0.1911842967711398	-2.4218009634059854	-164.5246954942122	-2.1132009507491603	-143.5727501763031
29.654277088036206	10026.441424210752	9942.513952885476	13737.254178321937	13298.748249168142	15401.217746897504	14804.8734386443	16857.49961805624	16130.122319015712	19158.359724360842	18241.143038311733	0.20259731996600475	0.1912460840399351	-3.1553653138762456	-215.60441342229024	-2.8156500760742347	-192.4016397674568
29.832959025067048	10024.150941199781	9940.438026224161	13736.111524767615	13297.722662387467	15400.588380962185	14804.307556512847	16857.27412038495	16129.920223322866	19158.661722297602	18241.423168855887	0.20266515268180516	0.19130901935966826	-3.885040304994618	-267.02654940169305	-3.5143292797220056	-241.55478775221854
30.0127176106544	10021.738176950703	9938.244420441866	13734.838046246907	13296.571927038298	15399.82440751342	14803.613010421175	16856.909852292767	16129.585603771113	19158.816281884036	18241.562788380008	0.2027342470556114	0.1913731245702304	-4.610837999658543	-318.7925991732627	-4.209249743922555	-291.03354132315144
30.193559332147448	10019.201943359149	9935.932018790912	13733.432751485754	13295.295110187106	15398.92492732891	14802.78894910799	16856.405979656152	16129.117666995755	19158.822633443102	18241.561161964484	0.2028046271352339	0.19143842194544117	-5.332770452470868	-370.90406384225935	-4.90042263619398	-340.83925102232024
30.37549071598484	10016.541039322357	9933.499692665633	13731.894642352274	13293.89127274673	15397.889037262683	14801.83451778381	16855.76166670479	16128.515618148898	19158.680008506664	18241.41755581149	0.20287631744798276	0.19150493420234369	-6.050849712388299	-423.36245009396225	-5.587859111736179	-390.97327091451734
30.55851832793038	10013.754250546464	9930.94630142806	13730.222713781764	13292.359469413113	15396.715830230587	14800.748858121868	16854.976076054136	16127.778660932561	19158.387639906447	18241.13123733135	0.20294934301100068	0.1915726845107246	-6.765087823448994	-476.1692702807486	-6.271570314027485	-441.43695862358436
30.742648773309874	10010.840349349943	9928.270692230106	13728.415953699892	13290.698748600535	15395.404395195219	14799.531108248619	16854.04836873825	16126.90599763217	19157.944761866456	18240.701475230257	0.2030237293418446	0.1916416965028612	-7.475496828148607	-529.3260427080095	-6.9515673777787015	-492.23167555965483
30.92788869724955	10007.798094463018	9925.471699832002	13726.47334294379	13288.908152375003	15393.953817149943	14798.180402733487	16852.977704242763	16125.896829150173	19157.350610096488	18240.12753959906	0.2030995024693285	0.19171199428350855	-8.1820887699796	-582.8342918558046	-7.627861431305064	-543.3587870956399
31.114244784915854	10004.62623082335	9922.548146417283	13724.393855181546	13286.986716386305	15392.363177102645	14796.695872578439	16851.76324053846	16124.750355040338	19156.60442188747	18239.408702003773	0.203176688944627	0.19178360244012574	-8.884875695024675	-636.6955485553481	-8.30046359798871	-594.8196626920253
31.30172376175672	10001.323489367627	9919.498841404	13722.176456829746	13284.933469798403	15390.631552058845	14795.076645207077	16850.404134115313	16123.465773542452	19155.705436208347	18238.54423557756	0.2032553158526556	0.19185654605335228	-9.583869654961745	-690.9113502562977	-8.969384998512396	-646.6156760803424
31.4903323937443	9997.888586819005	9916.322581252178	13719.820106968942	13282.74743521814	15388.758015004045	14793.321844453265	16848.899540016693	16122.042281617512	19154.652893804374	18237.533415114212	0.20333541082372583	0.19193085070774432	-10.279082709676004	-745.4832412879914	-9.634636753908126	-698.7482055099681
31.68007748761912	9994.320225470332	9913.018149267118	13717.323757257112	13280.42762862194	15386.74163488548	14791.430590548927	16847.248611874107	16120.479074982943	19153.446037297046	18236.375517162778	0.20341700204549448	0.19200654250276988	-10.970526929282642	-800.4127730750479	-10.296229986874096	-751.2186338794418
31.870965891135747	9990.617092963172	9909.584315399172	13714.6863518412	13277.973059281308	15384.581476593356	14789.40200011199	16845.450501942443	16118.77534814902	19152.084111285858	18235.069820124474	0.20350011827520292	0.19208364806407993	-11.658214397466509	-855.7015044689178	-10.95417582456139	-804.0283489823341
32.063004493309954	9986.777862062094	9906.01983603882	13711.906827266	13275.382729685713	15382.276600940848	14787.235186132895	16843.50436113509	16116.93029445474	19150.566362451056	18233.61560435019	0.20358478885222656	0.1921621945550552	-12.342157214305189	-911.3510020291433	-11.608485401542566	-857.1787437661551
32.25620022466719	9982.801190424723	9902.323453807983	13708.984112381298	13272.655635464105	15379.826064643876	14784.929257961196	16841.409339059937	16114.943106104842	19148.892039658684	18232.01215224029	0.2036710437109336	0.1922422096886435	-13.022367498204403	-967.3628402808681	-12.259169861354167	-910.6712164990604
32.45056005749291	9978.685720366995	9898.49389734681	13705.917128246409	13269.790765304231	15377.228920299789	14782.483321291202	16839.164584055525	16112.812974206892	19147.060394066943	18230.25874834568	0.2037589133938725	0.19232372173949	-13.698857389616023	-1023.7386020747945	-12.906240359654475	-964.5071710678749
32.64609100608406	9974.430078623649	9894.529881096065	13702.704788032364	13266.787100869866	15374.484216365214	14779.89647814701	16836.769243227413	16110.539088808804	19145.070679234243	18228.354679470434	0.2038484290652837	0.19240675955637454	-14.371639053497347	-1080.479878895916	-13.549708066508174	-1018.6880172109231
32.84280012700226	9970.032876103873	9890.430105075011	13699.34599692169	13263.64361671606	15371.59099713316	14777.167826866937	16834.222462485108	16108.12063893683	19142.922151229042	18226.299234776267	0.20393962252496053	0.19249135257495814	-15.040724682789005	-1137.5882712365128	-14.189584169565933	-1073.2151708300225
33.040694519328454	9965.492707641813	9886.193254654472	13695.839652005403	13260.359280201901	15368.54830270892	14774.296462086939	16831.52338657901	16105.556812633664	19140.614068741164	18224.09170588819	0.20403252622246046	0.19257753083085657	-15.70612650149269	-1195.0653889635578	-14.825879876436375	-1128.0900542475283
33.239781324919136	9960.808151742098	9881.818000325375	13692.184642177586	13256.933051401396	15365.355168985247	14771.281474723679	16828.671159137877	16102.846796997312	19138.14569319503	18221.731387002408	0.2041271732716758	0.19266532497304217	-16.367856767203193	-1252.9128516451456	-15.458606417436386	-1183.3140965085477
33.44006772866406	9955.977770320085	9877.302997462091	13688.379848027247	13253.363883011634	15362.010627616555	14768.121951956382	16825.664922706677	16099.989778219928	19135.51628886478	18219.21757499535	0.20422359746578211	0.19275476627758967	-17.02592777529935	-1311.132289022673	-16.087775049069023	-1238.8887337413616
33.64156095874556	9951.000108436485	9872.646886080893	13684.424141726964	13249.650720258689	15358.513705991647	14764.816977208025	16822.50381878422	16096.984941627157	19132.72512299056	18216.549569534604	0.20432183329256853	0.19284588666177216	-17.680351862196403	-1369.7253414154984	-16.713397056540998	-1294.81540945312
33.84426828689945	9945.873694026724	9867.848290593207	13680.31638691904	13245.792500800993	15354.863427205775	14761.365630125638	16819.186987861587	16093.831471717818	19129.771465897225	18213.726673191602	0.2044219159501667	0.1929387186985209	-18.331141408016265	-1428.6936601004563	-17.335483756694885	-1351.0955748734996
34.04819702867729	9940.597037624526	9862.905819553605	13676.05543859849	13241.788154630167	15351.058810031409	14757.766986559707	16815.713569460633	16090.528552203956	19126.654591114624	18210.748191556053	0.2045238813631852	0.1930332956312573	-18.978308841076796	-1488.0389078399166	-17.95404650166165	-1407.7306893616915
34.25335454371064	9935.168632079563	9857.818065402182	13671.640142992715	13237.636603968931	15347.09886888755	14754.020118542361	16812.082702172458	16087.075366050962	19123.373775499458	18207.613433351817	0.2046277661992661	0.19312965138911198	-19.62186664127512	-1547.762759332545	-18.569096681880183	-1464.7222207728773
34.45974823597649	9929.586952269314	9852.58360420153	13667.069337438215	13233.336763166515	15342.982613808113	14750.124094264842	16808.293523696484	16083.471095518262	19119.928299359348	18204.32171055494	0.2047336078860758	0.19322782060253574	-20.26182734349277	-1607.8669016938657	-19.180645729167736	-1522.0716458437964
34.66738555406454	9923.85045480468	9847.200995367853	13662.341850253788	13228.88753859101	15338.709050408765	14746.077978053692	16804.345170879464	16079.714922200135	19116.31744657855	18200.872338513254	0.20484144462874102	0.19332783861932354	-20.898203542317788	-1668.353035042528	-19.788705120852683	-1579.7804506765679
34.87627399144595	9917.957577729245	9841.668781396102	13657.456500610167	13224.287828518636	15334.277179852235	14741.880830345704	16800.236779754538	16075.806027066625	19112.54050474536	18197.264636067575	0.20495131542774517	0.19342974152105658	-21.53100789538439	-1729.2228729915805	-20.393286382692168	-1637.8501311303116
35.086421086743854	9911.906740212295	9835.985487579264	13652.412098396399	13219.53652302025	15329.685998812593	14737.531707662056	16795.96748558089	16071.743590505106	19108.596765281945	18193.497925675252	0.20506326009730316	0.1935335661399793	-22.16025312718557	-1790.478143203538	-20.994401092248154	-1696.2821932737716
35.29783442400536	9905.696342235118	9830.149621721313	13647.207444082294	13214.632503844414	15324.934499437655	14733.029662580904	16791.536422883157	16067.52679236178	19104.485523575644	18189.571533535152	0.20517731928421898	0.19363935007632374	-22.785952034311777	-1852.1205880641937	-21.592060883580416	-1755.0781539441086
35.51052163297529	9899.324764270363	9824.159673843618	13641.84132857692	13209.574644297067	15320.021669309754	14728.373743708598	16786.942725490862	16063.154811983233	19100.206079112155	18185.48478971439	0.2052935344872554	0.19374713171609376	-23.40811748912529	-1914.151965253055	-22.186277450382477	-1814.239541203715
35.72449038937153	9892.790366954734	9818.014115885078	13636.312533083481	13204.361809118076	15314.946491405171	14723.562995649892	16782.18552657833	16058.626828258628	19095.757735611114	18181.237028277446	0.2054119480770194	0.19385695024932828	-24.026762444227643	-1976.5740483971313	-22.777062549961556	-1873.7678948831744
35.93974841516195	9886.09149075425	9811.711401395245	13630.619828949753	13198.992854353937	15309.707944051486	14718.596458976332	16777.263958704243	16053.942019661576	19091.139801163165	18176.82758741661	0.2055326033163881	0.19396884568885028	-24.641899937363632	-2039.3886277745478	-23.364428007538663	-1933.6647671572864
36.15630347884324	9879.22645562239	9805.249965220706	13624.761977514514	13193.466627227039	15304.305000883349	14713.473170193456	16772.177153851448	16049.099564292523	19086.351588369365	18172.25580958478	0.20565554438148403	0.19408285888952603	-25.253543095794157	-2102.5975109934807	-23.948385720119404	-1993.9317231010646
36.374163395721176	9872.193560650585	9798.628223184236	13618.737729949475	13187.781966000983	15298.736630796267	14708.192161706274	16766.92424346676	16044.098639921045	19081.392414482467	18167.521041630014	0.20578081638323034	0.19419903156804455	-25.8617051414476	-2166.2025237595662	-24.528947661063285	-2054.5703413304873
36.59333602819267	9864.991083711026	9791.844571756676	13612.545827096665	13181.937699842021	15293.0017978984	14702.752461783142	16761.504358500595	16038.93842402828	19076.261601550217	18162.622634932006	0.20590846538948734	0.194317406323235	-26.466399396085762	-2230.2055106614716	-25.106125884551147	-2115.582214647904
36.813829286029524	9857.617281091485	9784.89738772121	13606.184999301046	13175.932648676324	15287.099461460222	14697.153094517851	16755.9166294465	16033.61809384935	19070.958476560674	18157.559945540514	0.20603853844780257	0.19443802665694251	-27.067639286033227	-2294.608335937839	-25.679932529776124	-2176.968950673472
37.03565112666392	9850.070387122163	9777.785027830138	13599.653966238528	13169.765623043293	15281.028575862332	14691.393079790229	16750.160186380977	16028.136826416114	19065.482371589904	18152.33233431616	0.20617108360879183	0.19456093699547478	-27.665438347939926	-2359.4128843657672	-26.25037982604408	-2238.732172588818
37.25880955547555	9842.348613793885	9770.505828453337	13592.951436738462	13163.435423944042	15274.788090540476	14685.47143322434	16744.2341590025	16022.493798599391	19059.8326239512	18146.939167072553	0.20630614995016494	0.19468618271164448	-28.25981023388158	-2424.6210620999336	-26.817480097179214	-2300.873519827146
37.483312626080554	9834.450150368162	9763.058105219061	13586.076108601563	13156.940842685985	15268.376949928974	14679.387166145476	16738.13767667118	16016.688187151918	19054.008576347223	18141.37981472138	0.20644378760142415	0.19481381014741966	-28.850768717318715	-2490.234797626268	-27.38124576691189	-2363.394648873713
37.70916844062219	9826.373162977878	9755.440152645751	13579.02666841163	13150.280660721948	15261.794093400771	14673.139285534196	16731.869868447295	16010.719168750318	19048.009577023324	18135.653653418496	0.20658404776925668	0.19494386663720897	-29.438327698975627	-2556.2560427114367	-27.941689363884507	-2426.297234054189
37.93638515006311	9818.115794219531	9747.650243765842	13571.801791342501	13143.453649485238	15255.0384552059	14666.726793979193	16725.429863130492	16004.585920037953	19041.83497992402	18129.760064713206	0.20672698276363838	0.19507640053179637	-30.022501212421048	-2622.6867733807303	-28.498823526573688	-2489.582968343515
38.164970954479706	9809.67616273569	9739.686629740172	13564.400140958483	13136.458570218976	15248.108964406454	14660.148689627116	16718.816789297893	15998.287617666829	19035.48414485082	18123.698435698694	0.2068726460246802	0.19521146122295188	-30.60330343082751	-2689.528991000261	-29.052661009365693	-2553.2535642832518
38.39493410335793	9801.052362788289	9731.547539463656	13556.820369009309	13129.294173800692	15241.00454480937	14653.403966130643	16712.029775342464	15991.82343833993	19028.95643762284	18117.46815916531	0.2070210921502366	0.1953490991687383	-31.180748672901245	-2756.7847233312204	-29.603214687620493	-2617.3107548565604
38.626282895891045	9792.242463821873	9723.231179161345	13549.061115218496	13121.959200561208	15233.72411489592	14646.49161259376	16705.067949510576	15985.192558852958	19022.251230239268	18111.0686337555	0.20717237692430424	0.1954893659195355	-31.75485140951423	-2824.456025664229	-30.150497563525278	-2681.756294433959
38.859025681279114	9783.244510017086	9714.7357319751	13541.121007065654	13114.45238009824	15226.266587748576	14639.410613514867	16697.93043993955	15978.394156136217	19015.36790104451	18104.499264121434	0.20732655734623368	0.19563231414480797	-32.32562627081643	-2892.5449820379727	-30.69452277238088	-2746.5919598042965
39.09317085903034	9774.056519833433	9706.059357539998	13532.998659561557	13106.772431083667	15218.630870974142	14632.1599487267	16690.616374694135	15971.427407295672	19008.305834894916	18097.759461084108	0.2074836916607899	0.19577799766064538	-32.89308805314067	-2961.0537064559758	-31.235303588608076	-2811.819551192224
39.328726879264174	9764.676485541897	9697.20019155094	13524.692675016911	13098.918061065393	15210.815866624256	14624.738593334123	16683.12488180305	15964.291489654308	19001.064423328666	18090.84864179552	0.20764383938907624	0.19592647145809067	-33.45725172573293	-3029.984344139695	-31.77285343170297	-2877.440893311985
39.56570224301631	9755.102372746369	9688.156345318546	13516.201642803517	13090.887966262506	15202.820471111994	14617.14551764855	16675.455089294574	15956.98558079264	18993.643064737273	18083.766229902445	0.20780706136036983	0.19607779173229445	-34.018132438974135	-3099.339072935283	-32.30718587339652	-2943.457836552523
39.80410550254544	9745.332119894008	9678.92590531432	13507.524139108145	13082.680831354135	15194.643575125041	14609.379687119552	16667.606125231447	15949.508858588975	18986.041164539747	18076.51165571273	0.20797341974487848	0.19623201591251657	-34.57574553139057	-3169.120104649104	-32.838314643813646	-3009.872258097399
40.04394526164196	9735.363637774235	9669.506932704844	13498.658726678843	13074.295329261693	15186.284063535308	14601.440062263428	16659.57711774543	15941.860501259329	18978.258135359247	18069.084356364056	0.20814297808747412	0.19638920269300636	-35.13010653789388	-3239.3296865434386	-33.36625363872736	-3076.6860631974414
40.28523017593832	9725.194809005725	9659.897462874414	13489.603954562956	13065.730120923903	15177.740815304307	14593.325598588191	16651.367195070623	15934.039687396493	18970.293397201705	18061.483775994617	0.20831580134241973	0.19654941206479212	-35.68123119828306	-3309.970102875959	-33.891016927020246	-3143.9011864643544
40.52796895322162	9714.823487511478	9650.095504936047	13480.35835783711	13056.983855064784	15169.012703384738	14585.035246515381	16642.9754855761	15926.045596008766	18962.146377637204	18053.70936591642	0.20849195590912104	0.19671270534841187	-36.229135465047875	-3381.0436764368787	-34.41261875740747	-3211.5195931619965
40.77217035374772	9704.247497981461	9640.099041230515	13470.9204573286	13048.055167954177	15160.098594617839	14576.567951298292	16634.401117797795	15917.877406558011	18953.816511983783	18045.760584791024	0.20867150966896075	0.1968791452276136	-36.773835512361984	-3452.5527702211402	-34.9310735664767	-3279.5432806354947
41.017843190557436	9693.464635322454	9629.906026812838	13461.288759327803	13038.942683160407	15150.997349626248	14567.922652936359	16625.64322046923	15909.534298996936	18945.303243493545	18037.636898807436	0.20885453202323245	0.19704879578406623	-37.31534774555621	-3524.4997891951352	-35.446395986899006	-3347.97427980043
41.26499632979458	9682.472664094706	9619.514388926047	13451.461755291244	13029.64501129479	15141.707822702136	14559.098286085597	16616.70092255089	15901.015453805465	18936.606023541146	18029.33778186243	0.20904109393221582	0.19722172253311168	-37.85368880949318	-3596.8871820117347	-35.958600854723045	-3416.814656591974
41.51363869102594	9671.2693179355	9608.92202646211	13441.437921535617	13020.160749748235	15132.228861691114	14550.093779965431	16607.57335325934	15892.320052026804	18927.72431181545	18020.862715743824	0.20923126795545238	0.1973979924605952	-38.38887559903742	-3669.717442960944	-36.467703218637325	-3486.066513628233
41.763779247563185	9659.852298968326	9598.12680940881	13431.215718921	13010.488482418385	15122.559307870195	14540.908058260458	16598.259642093748	15883.447275301669	18918.657576512505	18012.211190315204	0.20942512829323354	0.19757767406081644	-38.92092526886336	-3742.9931139121763	-36.97371834850492	-3555.7319918530993
42.0154270267867	9648.219277198517	9587.126578283374	13420.793592524706	13000.626779428607	15112.697995821569	14531.540039018697	16588.75891886237	15874.396305902486	18909.405294532393	18003.382703704272	0.20962275082937276	0.19776083737563324	-39.44985524317235	-3816.71678630542	-37.47666174389451	-3625.81327223219
42.26859111047143	9636.367889893827	9575.919143551368	13410.169971303749	12990.574196836964	15102.643753300163	14521.98863454451	16579.070313706732	15865.166326765786	18899.96695167762	17994.376762492804	0.2098242131752945	0.19794755403477046	-39.975683226584806	-3890.8911032914184	-37.976549143546436	-3696.312577564735
42.523280635114425	9624.29574095053	9564.502285031329	13399.343267746859	12980.329276336122	15092.395401096253	14512.252751287386	16569.192957124924	15855.756521524116	18890.34204285501	17985.192881910007	0.21002959471548294	0.19813789729736572	-40.49842721550158	-3965.518761994783	-38.47339653538802	-3767.232174418401
42.77950479226489	9612.000400243578	9552.873751283732	13388.311877514161	12969.890544942351	15081.951752891235	14502.331289724792	16559.125979992474	15846.166074535759	18880.53007227902	17975.830586027296	0.2102389766543619	0.19833194209480715	-41.018105509250745	-4040.6025157961994	-38.96722016629792	-3838.574375073891
43.03727282885567	9599.47940296167	9541.031258985076	13377.074179065845	12959.256514674978	15071.311615108285	14492.223144240774	16548.86851358232	15836.394170914164	18870.530553679026	17966.28940795687	0.21045244206462438	0.19852976507490247	-41.53473672105247	-4116.14517666772	-39.458036551583064	-3910.341539500281
43.29659404753705	9586.730248925809	9528.972492285622	13365.628533277932	12948.425682224497	15060.473786755987	14481.927202998524	16538.419689582544	15826.439996555355	18860.343010508474	17956.56889005224	0.21067007593710166	0.19873144464743317	-42.04833979134855	-4192.149617804214	-39.94586248676205	-3982.536077615805
43.55747780701245	9573.750401891179	9516.695102150683	13353.973283045112	12937.396528609315	15049.437059265243	14471.442347807182	16527.778640111857	15816.302738163695	18849.966976156684	17946.668584111303	0.21089196523219983	0.19893706103114264	-42.558933999684086	-4268.618776168209	-40.43071505789703	-4055.160451453645
43.81993352237618	9560.537288832347	9504.19670568528	13342.10675287065	12926.16751882122	15038.200216319618	14460.767453983104	16516.94449773358	15805.981583276485	18839.401994163833	17936.588051582545	0.21111819893297887	0.1991466963022107	-43.06653897749857	-4345.555655206088	-40.91261165278047	-4128.217177475803
44.08397066545326	9547.088299210729	9491.474885441216	13330.02724844212	12914.737101458366	15026.762033678095	14449.901390204575	16505.91639546697	15795.475720286451	18828.64761843836	17926.326863773596	0.2113488680999289	0.19936043444427276	-43.571174722063006	-4422.963327740785	-41.39156997315149	-4201.708829053678
44.349598765141174	9533.400784224212	9478.527188706359	13317.733056192847	12903.10370834574	15015.121278990306	14438.84301836015	16494.693466796267	15784.784338462445	18817.70341347706	17915.884602062553	0.21158406592750847	0.19957836140003854	-44.07286161006414	-4500.844938906375	-41.867608046504756	-4275.638038968667
44.6168274077539	9519.472056038458	9465.351126775598	13305.222442848488	12891.265754142589	15003.276711603983	14427.59119339031	16483.27484567743	15773.906627968257	18806.568954588227	17905.260858112168	0.2118238878025187	0.19980056512457106	-44.571620412047196	-4579.203709248453	-42.34074423879429	-4350.007502072025
44.88566623736761	9505.29938699927	9451.944174202847	13292.493654958009	12879.221635936108	14991.227082364014	14416.144763121925	16471.659666541877	15762.841779879156	18795.24382811731	17894.45523408661	0.21206843136436132	0.20002713564029015	-45.06747230725159	-4658.0429379469715	-42.81099726733737	-4424.819978040643
45.15612495616904	9490.88000882571	9438.303768033702	13279.544918408686	12866.96973282115	14978.971133403082	14404.502568095548	16459.847064297774	15751.588986196377	18783.72763167565	17883.467342871256	0.21231779656728347	0.20025816509376412	-45.560438899014116	-4737.366006174125	-43.27838621430055	-4500.078294246923
45.42821332480542	9476.211111783316	9424.427307018104	13266.37443792427	12854.508405465067	14966.507597923173	14392.663441384862	16447.836174328077	15740.147439859033	18772.019974371866	17872.29680829509	0.21257208574465838	0.20049374781435933	-46.05054223086336	-4817.17638061801	-43.74293054075679	-4575.785348787438
45.701941162736816	9461.28984383703	9410.31215080248	13252.980396545832	12841.835995657384	14953.835199967862	14380.626208408208	16435.626132485606	15728.5163347536	18760.120477046148	17860.943265356032	0.21283140367540052	0.20073398037481865	-46.5378048028615	-4897.4776171254925	-44.204650100993604	-4651.94411360519
45.97731834859046	9446.113309783317	9395.955619100827	13239.360955094577	12828.950825843589	14940.95265418479	14368.389686731736	16423.21607508463	15716.694865720714	18748.028772507503	17849.40636044912	0.21309585765257696	0.2009789616538426	-47.022249588757404	-4978.273364515044	-44.66356515746884	-4728.557637754828
46.25435482051728	9430.678570360918	9381.35499084413	13225.514251615918	12815.851198642415	14927.858665578075	14355.952685863875	16410.605138889154	15704.682228559102	18735.744505773902	17837.68575159766	0.21336555755432554	0.20122879290075144	-47.50390005389636	-5059.567368579563	-45.1196963963157	-4805.629050826188
46.533060576550575	9414.982641339642	9366.507503307466	13211.438400803929	12802.535396345957	14914.551929249881	14343.31400704063	16397.792461097186	15692.477620026484	18723.267334315093	17825.781108687115	0.21364061591714964	0.20148357780230958	-47.982780173369974	-5141.36347620748	-45.57306494354634	-4883.161566523369
46.813445674966815	9399.022492586975	9351.410351214246	13197.13149340584	12789.001680401938	14901.031130131332	14330.47244300139	16384.777179321485	15680.080237837248	18710.59692829887	17813.692113702047	0.2139211480116914	0.20174342255179686	-48.45891445106463	-5223.665639723185	-46.02369238148822	-4961.158486363478
47.09552023464871	9382.795047111475	9336.060685816972	13182.591595605143	12775.248290877515	14887.294942701445	14317.426777754905	16371.55843156574	15667.489280656879	18697.73297083973	17801.418460966048	0.21420727192108197	0.202008435920417	-48.932327939604875	-5306.477921412792	-46.471600765969924	-5039.62320355
47.37929443545016	9366.297180082911	9320.455613953902	13167.816748383138	12761.273445903815	14873.34203069441	14304.175786334898	16358.13535619673	15654.703948092741	18684.675158250968	17788.959857384645	0.21449910862196725	0.20227872933112906	-49.40304626051147	-5389.804498217069	-46.916812644310994	-5118.559207043145
47.66477851856398	9349.525717828228	9304.592197080787	13152.804966857533	12747.07534110029	14859.171046794054	14290.718234544789	16344.507091911799	15641.72344068105	18671.42320029948	17776.316022691117	0.2147967820683303	0.20255441693501172	-49.871095625756425	-5473.649666673038	-47.35935107395562	-5197.970085797831
47.951982786891236	9332.477436802928	9288.467450277245	13137.554239597452	12732.652148978337	14844.78063231531	14277.052878691204	16330.672777701271	15628.546959869864	18657.976820463668	17763.486689695408	0.21510041927819282	0.2028356156902458	-50.336502859394386	-5558.017848012969	-47.79923964139016	-5277.859533144627
48.24091760541319	9315.149062537423	9272.078341227068	13122.062527913995	12718.00201832329	14830.169416872106	14263.178465305831	16316.631552806137	15615.17370799805	18644.33575619452	17750.471604536226	0.21541015042334707	0.2031224454438346	-50.79929542080936	-5642.913593558595	-48.236502482432115	-5358.231351445429
48.53159340156531	9297.53726855741	9255.421789171467	13106.327765124914	12703.12307355355	14815.336018030664	14249.09373085465	16302.382556669856	15601.60288826937	18630.49975917927	17737.27052693578	0.215726108922218	0.20341502901616262	-51.25950142801594	-5728.341590271797	-48.67116430259557	-5439.089456864633
48.82402066561362	9279.638675278342	9238.494663835154	13090.347855793196	12688.013414056728	14800.279040948437	14234.797401434878	16287.924928885124	15587.833704722516	18616.46859560887	17723.8832304583	0.21604843153599218	0.20371349228851574	-51.71714968236847	-5814.30666659493	-49.103250398631644	-5520.437884405721
49.11820995103327	9261.449848872648	9221.293784323836	13074.120674937456	12672.671113500835	14784.99707799693	14220.288192457923	16273.257809134013	15573.86536219553	18602.242046447667	17710.309502770928	0.21637725846814815	0.20401796429367827	-52.17226969416879	-5900.813798555173	-49.53278668092753	-5602.280793178361
49.41417187488941	9242.967300109884	9203.815917993057	13057.644067214016	12657.094219120485	14769.488708368775	14205.564808318848	16258.38033712233	15559.69706628556	18587.81990770687	17696.549145908335	0.216712733467523	0.20432857730973827	-52.624891708903306	-5987.868116087746	-49.95979969639666	-5684.622471842915
49.71191711822035	9224.187483168691	9186.057779287135	13040.915846068778	12641.280750976333	14753.752497667578	14190.625942050916	16243.291652507027	15545.328023302727	18573.201990720692	17682.60197654011	0.21705500393506758	0.20464546695723015	-53.075046734826174	-6075.474909688346	-50.38431665254757	-5767.46734435251
50.01145642642306	9205.106794420366	9168.016028547883	13023.933792858132	12625.228701187221	14737.786997480267	14175.470274965086	16227.990894816934	15530.75744021849	18558.388122425797	17668.467826241573	0.21740422103444723	0.20496877229975527	-53.522766571673856	-6163.639637348708	-50.80636544259687	-5850.819975943305
50.3128006096408	9185.721571183176	9149.687270791897	13006.695655937261	12608.936033133328	14721.590744930752	14160.096476273306	16212.477203365788	15515.98452460754	18543.378145643557	17654.146541767404	0.21776053980663804	0.20529863594822748	-53.968083840103645	-6252.367931777611	-51.225974671000586	-5934.685079347342
50.61596054315354	9166.028090447247	9131.068054456304	12989.199149714985	12592.400680629926	14705.162262214602	14144.503202695596	16196.749717157876	15501.008484583766	18528.17191936583	17639.637985329045	0.21812411928869346	0.20563520416889094	-54.4110320122345	-6341.665607912466	-51.643173680429754	-6019.067521317396
50.9209471677702	9146.022567569236	9112.15487011144	12971.441953673419	12575.620547069588	14688.500056113484	14128.689098049274	16180.807574785616	15485.828528728924	18512.769319043626	17624.942034874708	0.2184951226368707	0.20597862699527755	-54.85164544417057	-6431.538670881186	-52.057992580019345	-6103.972329484299
51.22777149022361	9125.701154936114	9092.944149140347	12953.421711350884	12558.593504532286	14671.60261748833	14112.652792820285	16164.6499143181	15470.443866014448	18497.170236878694	17610.05858437292	0.21887371725427468	0.20632905834426438	-55.28995940889581	-6521.993324192241	-52.47046227383544	-6189.404699409846
51.53644458356769	9105.05994059812	9073.432262384047	12935.136029287209	12541.317392861809	14654.46842075102	14096.3929037156	16148.275873181374	15454.853705715783	18481.37458211866	17594.987544099393	0.21926007492324287	0.2066866561364084	-55.72601013066742	-6613.035978327971	-52.88061449129964	-6275.370002060197
51.84697758757708	9084.094946869738	9053.61551875175	12916.582475929079	12523.790018706888	14637.095923312716	14079.908033195572	16131.68458802869	15439.057257318633	18465.382281354883	17579.72884092685	0.21965437194265225	0.20705158242074798	-56.159834821410186	-6704.673259790521	-53.28848181877038	-6361.873791605234
52.15938170914916	9062.802128898631	9033.49016379538	12897.758580494263	12506.009154525787	14619.483565008331	14063.196768985621	16114.875194601036	15423.053730416863	18449.19327882349	17564.28241861818	0.22005678927037667	0.2074240035042532	-56.591471717558306	-6796.912020438816	-53.69409773172447	-6448.921813494526
52.47366822270851	9041.177373202088	9013.052378247721	12878.66183179307	12487.972537552936	14601.629767496164	14046.25768356645	16097.846827577489	15406.842334601888	18432.80753670977	17548.648238123093	0.22046751267111694	0.2078040900861381	-57.02096011881076	-6889.759347300045	-54.097496628612134	-6536.52001295425
52.789848470613855	9019.216496170391	8992.29827652325	12859.289677004936	12469.677868725683	14583.532933631153	14029.089333641403	16080.598620414288	15390.422279342636	18416.225035455354	17532.82627787778	0.22088673286983	0.20819201739724344	-57.44834042920047	-6983.22257290408	-54.498713866727485	-6624.674543929752
53.107933863567155	8996.91524253668	8971.223905180881	12839.639520408271	12451.122811569528	14565.191446810602	14011.690259580018	16063.129705172243	15373.79277385558	18399.44577406832	17516.81653410763	0.22131464571101347	0.2085879653447075	-57.873654198589065	-7077.309285955038	-54.8977857984537	-6713.39177832799
53.42793588102576	8974.269283813408	8949.825241348266	12819.70872206217	12432.304991040517	14546.603670291739	13994.058984837158	16045.439212332456	15356.953026964915	18382.469770436783	17500.61902113367	0.2217514523241006	0.20899211866216316	-58.29694416601342	-7172.027342492249	-55.29474980909072	-6802.678315679543
53.74986607161648	8951.274216694677	8928.098191106606	12799.494596437422	12413.221992322562	14527.7679464792	13976.194015346127	16027.526270599124	15339.902246952037	18365.29706164533	17484.23377168206	0.2221973592952395	0.20940466706572075	-58.718254305837036	-7267.384877689648	-55.689644357193174	-6892.5409933649935
54.073736053552395	8927.925561424207	8906.038587835239	12778.994410994643	12393.871359577666	14508.682596181037	13958.093838884472	16009.390006688755	15322.639641393127	18347.92770429419	17467.660837196556	0.22265257884574674	0.20982580541595838	-59.13762987486189	-7363.390318087768	-56.08250901572683	-6982.986897218972
54.399557515052166	8904.218760129103	8883.642190515657	12758.205384707826	12374.250594647516	14489.345917832356	13939.756924411746	15991.029545105508	15305.16441698544	18330.36177482167	17450.900288154528	0.2231173290175214	0.21025573388623553	-59.555117461510235	-7460.0523943910375	-56.473384514993086	-7074.023372618947
54.727342214761876	8880.149175118946	8860.904681994041	12737.12468653051	12354.35715570395	14469.756186684563	13921.181721377463	15972.44400790164	15287.47577936063	18312.59936982938	17433.952214386	0.22359183386575332	0.21069465813757476	-59.97076503717835	-7557.380154877435	-56.86231278753985	-7165.658036114648
55.057101982179326	8855.712087150432	8837.82166720191	12715.749433802466	12334.188455846383	14449.911653959023	13902.366658998166	15953.632514422465	15269.572932885274	18294.640606410452	17416.816725396	0.22407632365924363	0.21114278950044765	-60.384622009638406	-7655.382979414426	-57.24933701481132	-7257.89878758695
55.38884871808102	8830.90269365736	8814.388671334153	12694.076690594138	12313.74186164365	14429.810545963179	13883.310145501937	15934.59418103497	15251.455080447151	18276.485622480468	17399.493950689928	0.2245710350887029	0.21160034516374274	-60.796739278983296	-7754.070594158024	-57.63450167603878	-7350.753823008388
55.722594394951685	8805.716106946207	8790.60113798405	12672.103465986282	12293.014691618024	14409.451063167498	13864.010567338895	15915.328120838944	15233.121423227021	18258.134577111134	17381.98404010203	0.2250762114833633	0.21206754837127417	-61.20716929531409	-7853.453086860944	-58.01785259863027	-7444.231647718698
56.058351057416104	8780.147352357646	8766.454427234938	12649.82671228227	12272.004214669058	14388.831379241725	13844.466288356427	15895.833443360529	15214.571160455378	18239.587650866983	17364.287164127254	0.22559210303632865	0.21254462862617532	-61.61596611933783	-7953.540922955144	-58.399437011139526	-7538.34109039139
56.39613082267415	8754.19136639402	8741.943813707827	12627.243323149693	12250.707648434185	14367.949640047911	13824.675648936807	15876.10925422635	15195.80348915246	18220.845046144328	17346.403514255715	0.2261189670390454	0.21303182190352285	-62.02318548547919	-8054.3449623766355	-58.77930359851234	-7633.091317651793
56.7359458809379	8727.842994813522	8717.064484564968	12604.350131688712	12229.12215758382	14346.80396258885	13804.636965096137	15856.154654817756	15176.817603851767	18201.906987513095	17328.333303310505	0.22665706812531522	0.21352937087160972	-62.42888486735319	-8155.876477130689	-59.157502559228305	-7728.491849328391
57.07780849587155	8701.096990691603	8691.81153746906	12581.143908423848	12207.244852047876	14325.392433909497	13784.348527542415	15835.968741904264	15157.612696305503	18182.773722061134	17310.07676578838	0.22720667852532622	0.21403752512224405	-62.83312354657755	-8258.147169768345	-59.53408566554572	-7824.552574509289
57.42173100503407	8673.94801245012	8666.179978497734	12557.621359215627	12185.07278517049	14303.713109948962	13763.808600690674	15815.550607254509	15138.187955170926	18163.44551974068	17291.634158203113	0.22776807833015228	0.21455654141051098	-63.235962684077094	-8361.169192651752	-59.909106325842004	-7921.283768293913
57.7677258203244	8646.390621855575	8640.164720013698	12533.779123089287	12162.602951790363	14281.764014341403	13743.01542163364	15794.899337224353	15118.542565677497	18143.922673717552	17273.00575943202	0.2283415557672237	0.21508668390446734	-63.637465394287574	-8464.955168127082	-60.28261964950798	-8018.696109323297
58.115805428429454	8618.41928198717	8613.760578490346	12509.613769976388	12139.83228624296	14259.54313716277	13721.967199065399	15774.014012320524	15098.675709272717	18124.205500722423	17254.191871065166	0.22892740748731	0.2156282244452008	-64.03769682351776	-8569.51820977265	-60.65468251551647	-8116.800698264968
58.465982391274686	8590.02835517592	8586.962272292927	12485.121798365546	12116.757660281082	14237.048433620828	13700.662112155613	15752.893706738108	15078.586563246025	18104.29434140386	17235.19281775685	0.22952593886354353	0.21618144281779816	-64.43672423089811	-8674.871944538783	-61.02535364328287	-8215.609077077359
58.818269346477535	8561.212100916744	8559.764419416058	12460.299632858909	12093.375880910715	14214.277822686356	13679.098309372648	15731.537487871552	15058.27430032992	18084.189560683822	17216.008947580216	0.23013746430308707	0.2167466270337216	-64.8346170727782	-8781.03053595405	-61.39469366650883	-8315.133249195758
59.172679007803275	8531.96467375487	8532.161535177784	12435.143621629739	12069.68368813793	14191.229185662109	13657.273907252475	15709.94441579717	15037.738088276536	18063.89154811482	17196.640632384064	0.23076230757206545	0.21732407362515213	-65.23144709166445	-8888.008708541282	-61.762765211100486	-8415.385700803716
59.52922416562417	8502.28012114863	8504.148029870792	12409.65003377686	12045.677752622858	14167.900364686591	13635.186989110802	15688.11354272523	15016.97708940862	18043.400718238474	17177.08826815182	0.23140080213437425	0.21791408795190498	-65.62728840835916	-8995.821773314383	-62.1296329756442	-8516.379422998521
59.887917687380885	8472.152381311185	8475.718206372232	12383.815056571835	12021.354673237194	14144.289161169972	13612.835603696289	15666.043912421255	14995.990460143898	18022.717510946022	17157.35227536333	0.2320532915051013	0.21851698452150567	-66.02221761817054	-9104.485654503573	-62.49536381596772	-8618.12793511711
60.24877251804685	8441.57528103358	8446.866257712538	12357.634792593897	11996.710974520069	14120.393334158434	13590.217763781015	15643.73455959392	14974.7773504907	18001.842391840062	17137.433099358142	0.2327201296192414	0.21913308732310452	-66.41631389212125	-9214.016917684581	-62.8600268337068	-8720.645309225656
60.6118016805955	8410.542533491924	8417.58626460517	12331.1052567475	11971.743104028383	14096.210598623293	13567.33144468587	15621.184509247862	14953.336903513922	17980.775852597064	17117.331210701053	0.2334016812164886	0.2197627301759026	-66.80965908227881	-9324.43279919913	-63.22369346836058	-8823.946195732802
60.97701827647021	8379.047736042416	8387.872192938688	12304.22237315793	11946.447429576609	14071.73862367183	13544.17458273738	15598.392776000192	14931.66825476954	17959.518411331206	17097.047105549373	0.23409832224290503	0.2204062570928258	-67.20233783129152	-9435.751236967277	-63.58643759363258	-8928.045850295108
61.34443548605718	8347.08436800775	8357.717891233213	12276.981971939285	11920.820236361264	14046.975030675645	13520.745073652713	15575.358363358353	14909.770531706134	17938.0706129589	17076.58130602192	0.23481044027031486	0.2210640226602088	-67.594437687756	-9547.990902902093	-63.94833561838823	-9032.960162066389
61.71406656916102	8314.64578845897	8327.117088063374	12249.379785829124	11894.857723964582	14021.917391312334	13497.040770849098	15552.080262957137	14887.642853031373	17916.43302956358	17055.93436056932	0.2355384349343188	0.2217363924343036	-67.98604922658342	-9661.171236914117	-64.30946659230176	-9138.705683371052
62.085924865483435	8281.725233997584	8296.063389450466	12221.411446684075	11868.5560032321	13996.563225516413	13473.059483673997	15528.5574537531	14865.284328041773	17894.606260760676	17035.106844345413	0.23628271839189333	0.22242374335546908	-68.37726617460066	-9775.312482543755	-64.66991231598149	-9245.29966079304
62.46002379510434	8248.315816543183	8264.550276226973	12193.072481830404	11841.911093018627	13970.909999335083	13448.79897555229	15504.788901173859	14842.694055913958	17872.590934062704	17014.09935957994	0.23704371579954842	0.22312646418094748	-68.76818554224519	-9890.435724408366	-65.02975745652293	-9352.76006787084
62.83637685896657	8214.410521132128	8232.57110137659	12164.358310262798	11814.918916796212	13944.955122683736	13424.256962045869	15480.773556219907	14819.871124954832	17850.387705243604	16992.912535951604	0.237821865813137	0.223844955937186	-69.15890776094238	-10006.562927476596	-65.38908966819145	-9461.105639400892
63.21499763936286	8180.002203734052	8200.1190873541	12135.264238685215	11787.575299118422	13918.695946996782	13399.431108821806	15456.510354516651	14796.814611809226	17827.997258702744	16971.547030962007	0.23861762111040705	0.22457963239272202	-69.54953682739142	-10123.71697836183	-65.74799971902394	-9570.355907505378
63.59589980042612	8145.083589092781	8167.18732338909	12105.785457386113	11759.875961933709	13892.129762767709	13374.319029523753	15431.998215313397	14773.523580621708	17805.420307827302	16950.003530309255	0.2394314489375031	0.2253309205526939	-69.9401804542249	-10241.921728657559	-66.10658162321852	-9680.531239506789
63.979097088622495	8109.647268600031	8133.768762779023	12075.917035941591	11731.816520741755	13865.253796973771	13348.918283542484	15407.236040427344	14749.997082151158	17782.6575953536	16928.28274826192	0.24026383168066107	0.22609926117612356	-70.33095022763519	-10361.202040438075	-66.46493277964692	-9791.652877709828
64.36460333324754	8073.685698210061	8099.856220176921	12045.65391873813	11703.39248058501	13838.065210378634	13323.226373679721	15382.222713128724	14726.234152834611	17759.709893726184	16906.38542803215	0.24111526746442466	0.22688510931716072	-70.72196177289516	-10481.58383413544	-66.82315411733725	-9903.742981271353
64.75243244692527	8037.1911964050605	8065.442368880196	12014.990920307408	11674.599231868253	13810.561094707235	13297.240743700182	15356.957096964523	14702.2338137983	17736.578005454565	16884.31234214798	0.2419862707777957	0.22768893489158243	-71.11333492699123	-10603.094138752203	-67.181350247316	-10016.824670130853
65.14259842611021	8000.155942221696	8030.519738127799	11983.922720464929	11645.43204599842	13782.738469686426	13270.958775766188	15331.438034517181	14677.995069812583	17713.262763467337	16862.064292824653	0.24287737312978358	0.22851122326985612	-71.5051939200057	-10725.761144708842	-67.53962962216247	-10130.922071269248
65.53511535159264	7962.571973350074	7995.080710413319	11952.443859243487	11615.88607083608	13754.59427994408	13244.377787748343	15305.66434609486	14653.516908187887	17689.765031462553	16839.642112333877	0.24378912373597147	0.2293524758982452	-71.89766756519384	-10849.614259412512	-67.8981047033376	-10246.060367369559
65.92999738900669	7924.431184317966	7959.117518823026	11920.548731612735	11585.956325950303	13726.125391759753	13217.495030406204	15279.634828349304	14628.798297608173	17666.085704254183	16817.046663371002	0.24472209023772581	0.23021321094942424	-72.29088945758485	-10974.684165603947	-68.25689213603982	-10362.265847919974
66.32725878934137	7885.72532477408	7922.622244408739	11888.231581975613	11555.637697668046	13697.328589659382	13190.307684432342	15253.348252817765	14603.83818689894	17642.225708114285	16794.278839419818	0.24567685945583592	0.23109396400422758	-72.68499818259079	-11101.002882774454	-68.6161129329812	-10479.565963046625
66.72691388945532	7846.44599788521	7885.586813605944	11855.486498431364	11524.924933908183	13668.200572845433	13162.812857352088	15226.80336438444	14578.63550372563	17618.186001109603	16771.339565113765	0.2466540381804799	0.23199528876624556	-73.08013753473278	-11228.603831783868	-68.97589266722753	-10597.98938016314
67.12897711259382	7806.584658864112	7848.002995709582	11822.307406795448	11493.812638790878	13638.737951454435	13135.007580271988	15199.998879657041	14553.189153218897	17593.96757343241	16748.229796593558	0.24765425399946164	0.23291775781104407	-73.47645674669911	-11357.521902796812	-69.33636167408986	-10717.566043563187
67.53346296890952	7766.132613645928	7809.862400420434	11788.688064365433	11462.295267011705	13608.937242632652	13106.888804468635	15172.933485253934	14527.498016522417	17569.5714477246	16724.95052186031	0.24867815616686745	0.2338619633719383	-73.87411072965915	-11487.793526780326	-69.6976552632641	-10838.327237165067
67.94038605598601	7725.081017732982	7771.1564754768815	11754.622053422054	11430.367117970023	13578.794866420527	13078.453397809692	15145.605835996876	14501.560949259285	17544.998679394448	16701.502761123687	0.24972641651436264	0.2348285181643579	-74.27326032548444	-11619.45675078407	-70.05991394141711	-10960.305650607683
68.3497610593647	7683.420875229249	7731.876504387912	11720.102774453657	11398.022329640131	13548.30714143555	13049.698140997843	15118.014553003848	14475.376779911801	17520.25035692467	16677.887567143905	0.2507997304075109	0.23581805625094412	-74.67407257110426	-11752.551317139063	-70.42328364573768	-11083.535448822193
68.7616027530747	7641.14303808819	7692.013604285376	11685.123439092602	11365.254872173959	13517.470280343456	13020.619723628804	15090.158221676762	14448.944308110518	17495.327602171707	16654.106025567587	0.2518988177496214	0.23683123394968067	-75.07672097589057	-11887.118746844586	-70.78791598904172	-11208.052345314994
69.17592600016614	7598.238205599136	7651.558723914613	11649.677062750725	11332.058541222656	13486.280385105958	12991.214740052874	15062.03538957785	14422.262302826826	17470.23157065437	16630.159255255807	0.2530244240358284	0.23786873078749476	-75.48138581327476	-12023.202427458484	-71.15396851772311	-11333.893679462373
69.59274575324658	7554.696924140005	7610.5026417848385	11613.756456941217	11298.426950964473	13454.733441993341	12961.479685029612	15033.644564188267	14395.329500463598	17444.963451831092	16606.04840860371	0.25417732146021527	0.23893125050190211	-75.888254426005	-12160.847705533262	-71.52160498183184	-11461.098497832194
70.01207705502031	7510.5095872268585	7568.835964503051	11577.354221274034	11264.3535268262	13422.825316349896	12931.410949165087	15004.984210543258	14368.144602838749	17419.52446936526	16581.774671851337	0.255358310079037	0.2400195220934452	-76.29752154729067	-12300.101984105073	-71.89099561948933	-11589.707640011795
70.43393503883172	7465.666435892322	7526.54912531637	11540.462735110103	11229.831497883302	13390.551747097783	12901.004814118687	14976.052748735056	14340.706275054483	17393.915881376033	16557.33926538325	0.2565682190332127	0.24113430093186855	-76.70938963790104	-12441.014825380873	-72.26231745560108	-11719.763829062693
70.85833492921113	7420.157559429209	7483.63238289163	11503.074148861191	11194.853888925607	13357.908340966638	12870.25744756836	14946.84855127792	14313.013143246795	17368.13898067487	16532.743444017397	0.2578079078335346	0.242276369919105	-77.12406923976414	-12583.63805889897	-72.63575461539949	-11851.311766847037
71.2852920424243	7373.972896537385	7440.075820362302	11465.180374919895	11159.41351217266	13324.890566433098	12839.164897920038	14917.369940326027	14285.063792207391	17342.195094985305	16507.988497280847	0.2590782677122007	0.24344654071240188	-77.54177934787367	-12728.025895604398	-73.01149865449588	-11984.398234643042
71.71482178702524	7327.102236915923	7395.869344676551	11426.773078205038	11123.5029586238	13291.49374735513	12807.723088747865	14887.615184736433	14256.856762871224	17316.085587144964	16483.075749671734	0.26038022304453673	0.2446456550110933	-77.96274780074782	-12874.235048073344	-73.38974890566351	-12119.072199239861
72.14693966441222	7279.535223345763	7351.0026862827945	11387.843666306575	11087.11458902646	13257.713056284247	12775.927812950013	14857.582496967749	14228.390549661463	17289.81185528795	16458.006560905695	0.26171473284500557	0.24587458591077227	-78.38721169088967	-13022.324857302476	-73.77071284372323	-12255.384924925398
72.58166126938723	7231.261354311961	7305.465399192661	11348.383279214071	11050.24052444618	13223.543507438237	12743.774726604557	14827.270029805219	14199.663597683573	17263.375333006035	16432.782326145367	0.26308279234187687	0.24713423932883055	-78.81541779579493	-13172.357426370494	-74.15460646884821	-12393.390091582201
73.01900229071879	7182.269987218666	7259.246861464974	11308.382778612377	11012.872636421189	13188.979949315943	12711.259342509078	14796.675872902151	14170.674299760209	17236.77748948691	16407.404476211814	0.26448543463520074	0.24842555550563575	-79.24762303110765	-13324.397761449683	-74.54165471025954	-12533.143919436727
73.45897851170821	7132.5503422541005	7212.3362761575445	11267.832736727412	10975.002536683012	13154.0170569342	12678.377023385598	14765.798049126628	14141.42099329632	17210.019829627283	16381.874477775116	0.2659237324430294	0.2497495105858397	-79.68409492688261	-13478.513920532074	-74.93209185062551	-12674.705300678033
73.90160581075892	7082.091506967731	7164.722672798934	11226.723424705126	10936.621566425665	13118.649323666572	12645.122974733385	14734.634510702528	14111.901956966121	17183.103894119078	16356.193833523872	0.2673987999411639	0.25110711828466065	-80.1251121284713	-13634.777170401532	-75.32616197273637	-12818.135938480962
74.34690016194996	7030.882441626229	7116.394909435235	11185.044800505602	10897.720785103083	13082.871052661189	12611.4922373085	14703.183135131949	14082.115407209363	17156.03125950585	16330.364082309825	0.26891179470202925	0.25249943164425104	-80.57096492302298	-13793.262152251322	-75.7241194299404	-12963.500493864529
74.79487763561212	6978.911985420912	7067.34167531329	11142.786496295143	10858.290958736196	13046.676347815297	12577.479679210242	14671.44172088688	14052.059494527239	17128.803538207772	16304.386799266973	0.27046391973865597	0.25392754488565267	-81.02195579278305	-13954.047056412324	-76.12622934065985	-13110.866740713827
75.24555439890803	6926.16886360431	7017.551494265974	11099.937805317952	10818.322547709022	13010.059104281392	12543.079987551855	14639.407982855948	14021.732299564841	17101.422378512212	16278.26359590233	0.27205642566014293	0.2553925953621426	-81.47839999740972	-14117.213806883898	-76.53276810954594	-13260.30572965648
75.6989467164156	6872.641695639719	6967.0127288708945	11056.487668229283	10777.805694033046	12973.012998478871	12508.287659691834	14607.07954753147	13991.131828967662	17073.889464527074	16251.996120155742	0.27369061294538943	0.2568957656202306	-81.94062618612043	-14282.848256081343	-76.94402397600061	-13411.891961181536
76.15507095071504	6818.319004454361	6915.713585460252	11012.424658872213	10736.73020805904	12935.53147758399	12473.096994001304	14574.453947921567	13960.256010998506	17046.2065160943	16225.58605642667	0.27536783434233086	0.2584382855749265	-82.40897704147937	-14451.04039044585	-77.36029759168923	-13565.703568590805
76.61394356297929	6763.189226893104	6863.642120065483	10967.736969479654	10695.085554614547	12897.607748468627	12437.502080140704	14541.528618170345	13929.102690900057	17018.375288659987	16199.035125564758	0.2770894974004011	0.2600214348063791	-82.88380995671832	-14621.884547592606	-77.78190262898352	-13721.822511415463
77.07558111356816	6707.240725477363	6810.786245387511	10922.412395283942	10652.86083854528	12859.234766057176	12401.496788817905	14508.300887868687	13897.669625987657	16990.39757309816	16172.34508482139	0.27885706714445724	0.2616465449854515	-83.36549774801097	-14795.479645594023	-78.20916642162774	-13880.33477985859
77.54000026262605	6650.461801581397	6757.133738890767	10876.438318516442	10610.044789638358	12820.405221068922	12365.074760998117	14474.767976036637	13865.954480455737	16962.275195484213	16145.517727759121	0.28067206889894064	0.2633150024363104	-83.85442940378198	-14971.929425139911	-78.64243063962567	-14041.330610964447
78.00721777068286	6592.840710146449	6702.672252126864	10829.801691780258	10566.625746905074	12781.111527111352	12328.229396534067	14440.926984757429	13833.954819880246	16934.01001681456	16118.554884115472	0.2825360912716578	0.2650282508446624	-84.35101087273142	-15151.342705296353	-79.08205200010161	-14204.904717187863
78.47725049925933	6534.3656760618005	6647.389321402331	10782.489020779774	10522.59164220104	12741.345807087964	12290.953842183202	14406.774892441648	13801.668105398316	16905.60393266824	16091.458419617713	0.284450789307178	0.26678779412085274	-84.85566589307746	-15333.833653713576	-79.52840301650212	-14371.156528185122
78.95011541147531	6475.024912350961	6591.272379913594	10734.48634639155	10477.929983161215	12701.099878881634	12253.24097897621	14372.3085466984	13769.091687544647	16877.058872805726	16064.230235744119	0.2864178878205286	0.2685951994276715	-85.36883686435795	-15519.522071980406	-79.98187278752812	-14540.190446482971
79.42582957266194	6414.80664031133	6534.308771482453	10685.779226063121	10432.627835428695	12660.365240273486	12215.083408900175	14337.524656789888	13736.222799724157	16848.37680070125	16036.872269428712	0.2884391849225894	0.270452100383399	-85.89098576475408	-15708.533697141334	-80.44286782866402	-14712.11611798592
79.90441015097758	6353.699111764813	6476.48576603438	10636.352714526205	10386.671804154841	12619.133053052925	12176.473440855567	14302.41978564219	13703.058551296559	16819.55971300219	16009.386492703467	0.2905165557493714	0.27236020045132997	-86.42259511566954	-15901.000520191621	-80.9118129481758	-14887.048718138598
80.38587441802741	6291.690633589067	6417.790576974124	10586.191343814844	10340.048014751274	12577.394126274607	12137.403075846223	14266.990341385786	13669.595920250016	16790.609638911737	15981.77491227489	0.2926519564081742	0.27432127652781324	-86.96416899603173	-16097.061122515239	-81.3891521700134	-15065.109254650772
80.87023974948666	6228.769594708698	6358.21038062318	10535.27910257911	10292.74209287314	12535.138898612948	12097.863991356715	14231.232568395058	13635.83174543642	16761.52863948777	15954.039569028455	0.294847428154539	0.27633718274165925	-87.51623410898719	-16296.861031358596	-81.87534970633715	-15246.424887858797
81.35752362572781	6164.924495738685	6297.732337896651	10483.599414689574	10244.739143616041	12492.357419764236	12057.847524870702	14195.142537795966	13601.762718341404	16732.318806852807	15926.18253745653	0.29710510181483735	0.2784098544786799	-88.07934090302115	-16500.553095259704	-82.37089098188153	-15431.129269629717
81.8477436324513	6100.143981483704	6236.343618409283	10431.135117129841	10196.023729909666	12449.039330842172	12017.344656479889	14158.716137407571	13567.385374358713	16702.98226330801	15898.2059250033	0.2994272024703742	0.28054131264606536	-88.6540647507245	-16708.297880692407	-82.87628371340361	-15619.362902049907
82.34091746132043	6034.416876509868	6174.031427213845	10377.868437178786	10146.579850093685	12405.173843710269	11976.345990530752	14121.94906108143	13532.696083537245	16673.52116034424	15870.111871320656	0.30181605441998594	0.28273366819235474	-89.24100718704358	-16920.264090912417	-83.39205904633855	-15811.273516885936
82.83706291059936	5967.732224018827	6110.783034389459	10323.780968889057	10096.39091466443	12360.749719191906	11934.8417362535	14084.836797400612	13497.691040767053	16643.937677543334	15841.902547428808	0.3042740864392679	0.28498912689983735	-89.8407972105615	-17136.62900837371	-83.91877275240404	-16007.01647718763
83.33619788579601	5900.0793282665245	6046.585807711257	10268.853648872513	10045.439722182868	12315.755244094176	11892.821687313217	14047.374617696143	13462.366255366995	16614.234021360397	15813.580154773408	0.3068038373558584	0.28730999446743294	-90.45409264982663	-17357.578961820807	-84.45700649038918	-16206.755202160683
83.83834040030794	5831.44780078414	5981.427248649361	10213.066731411438	9993.708434340153	12270.178206980647	11850.275200221828	14009.557563338107	13426.717540036394	16584.412423780315	15785.146924173108	0.30940796196153053	0.28969868190335174	-91.08158159758204	-17583.309819375165	-85.00736913350374	-16410.661616675556
84.34350857607244	5761.827610671078	5915.2950319597285	10156.399762919502	9941.1785501795	12224.005872622336	11807.19117154377	13971.380432252972	13390.740499127762	16554.475140837803	15756.605114648055	0.31208923728331517	0.2921577112482068	-91.72398391616844	-17814.02750905184	-85.57049816686595	-16618.916626881342
84.85172064422062	5691.2091392449465	5848.177049146756	10098.831555786268	9887.83087948015	12177.224955054402	11763.558013826174	13932.83776461745	13354.43051619677	16524.42445099233	15727.957012121396	0.31485056923743543	0.29468972165072743	-92.38205281628143	-18049.94856795855	-86.14706115789886	-16831.71062326897
85.36299494573534	5619.583239346887	5780.061456093907	10040.340161647708	9833.645515314556	12129.821589161413	11719.363630179563	13893.923827674247	13317.782740781144	16494.26265334684	15699.204927983936	0.3176949996914962	0.29729747581978594	-93.05657651157162	-18291.30072156852	-86.73775730275702	-17049.244012674782
85.87734993211305	5546.941299614862	5710.936725176461	9980.902844137092	9778.601805798404	12081.7813007114	11674.595387432064	13854.632599612762	13280.792074358042	16463.992065700128	15670.35119751287	0.32062571396219336	0.29998386687814604	-93.748379952287	-18538.32349459594	-87.34331905280669	-17271.72778088227
86.39480416602983	5473.275314050244	5640.79170218721	9920.49605118182	9722.678325060419	12033.088974753591	11629.24008777445	13814.957752451608	13243.453155424017	16433.615022419646	15641.39817813267	0.32364604877772346	0.30275192564515946	-94.45832663991496	-18791.26885484578	-87.96451382393388	-17499.384087360464
86.91537632201124	5398.577957216721	5569.615668424598	9859.095386927796	9665.8528434707	11983.72882229287	11583.283938811019	13774.892633857851	13205.760343639968	16403.133872123588	15612.34824750802	0.3267595007361689	0.3056048283775927	-95.18732052488667	-19050.40189143084	-88.60214579201238	-17732.44689377211
87.43908518710603	5322.842665421824	5497.398408309664	9796.675583387901	9608.10229717657	11933.684345148593	11536.712521925112	13734.43024783109	13167.707702977135	16372.550975157565	15583.20380145559	0.3299697352933594	0.30854590499985685	-95.9363079898394	-19316.001528926194	-89.25705777791882	-17971.162627995946
87.9659496615646	5246.06372424225	5424.130282915993	9733.210471930357	9549.402757009644	11882.938298902598	11489.510758865112	13693.563234176621	13129.288983797436	16341.868700852025	15553.967251662507	0.3332805963161491	0.3115786478571868	-96.70627991955735	-19588.36127874069	-89.93013322517618	-18215.790885377675
88.4959887595208	5168.236362763685	5349.802309813497	9668.672954743837	9489.729396842344	11831.472653837356	11441.66287645084	13652.28384668609	13090.497603794864	16311.089424544669	15524.641023196611	0.3366961162396154	0.3147067210277274	-97.49827385891149	-19867.79002911225	-90.6222982731324	-18466.605168932118
89.0292216096782	5089.356854912561	5274.406249643313	9603.034976439842	9429.056461491136	11779.268553761842	11393.152369297226	13610.58392993817	13051.326627721113	16280.21552435156	15495.227551794558	0.340220526869512	0.3179339702321047	-98.31337625940614	-20154.612874988467	-91.33452392794607	-18723.893670180347
89.56566745600044	5009.422628262081	5197.934699855505	9536.267495979882	9367.357234283141	11726.306272619362	11343.961960446297	13568.454894625656	13011.768745811618	16249.249377669177	15465.729280911291	0.343858270874336	0.3212644333818885	-99.15272481457214	-20449.171989032067	-92.06782833455145	-18987.960092501715
90.1053456584057	4928.43238069608	5120.381196054789	9468.340459145043	9304.604004426597	11672.56516876854	11294.073559794604	13525.887691308097	12971.816250822438	16218.193357388214	15436.148658513666	0.3476140140146355	0.324702351811363	-100.01751088287529	-20751.827534668148	-92.82327915062706	-19259.12451849878
90.6482756934654	4846.3862053124085	5041.740321410773	9399.22277180035	9240.76803435253	11618.023636826876	11243.468220199331	13482.872782482806	12931.461013582562	16187.049827799634	15406.488133600755	0.35149265816072867	0.3282521822403125	-100.90898199685398	-21062.958622140344	-93.60199602455214	-19537.724323139526
91.19447715510712	4763.285723939914	4962.007824597015	9328.882274243464	9175.819527224185	11562.659056963052	11192.126091140955	13439.400112857717	12890.6944569576	16155.821140170305	15376.750152430108	0.35549935515385556	0.33191860951905267	-101.82844445506998	-21382.96430808166	-94.4051531776222	-19824.11513408879
91.74396975532183	4679.134229631404	4881.180746728885	9257.285716971552	9109.727594846363	11506.44774152475	11140.026369818352	13395.459077703097	12849.507528115262	16124.509627966332	15346.937154430447	0.3596395215699459	0.33570656021076184	-102.77726599272319	-21712.264638940804	-95.23398209049992	-20118.671840637457
92.29677332487483	4593.936838475102	4799.257557770042	9184.398738246662	9042.460226244011	11449.364878886394	11087.147249546928	13351.03848914791	12807.890668972554	16093.117601698079	15317.051567777151	0.3639188544497247	0.33962121707028065	-103.75687852476221	-22051.301738214213	-96.08977429264996	-20421.789652413223
92.85290781402206	4507.7006510408255	4716.238302873236	9110.185843894615	8973.98425722431	11391.384474403807	11033.46586532935	13306.126540278916	12765.833784697896	16061.647343361494	15287.095804607581	0.3683433480638362	0.34366803448305205	-104.76878095338907	-22400.54093686631	-96.97388425215831	-20733.885208734777
93.41239329322968	4420.434923740855	4632.124759109872	9034.610389831054	8904.265341284696	11332.479288363382	10978.95823646507	13260.710766888358	12723.32621013004	16030.101100446338	15257.072255849816	0.37291931178703536	0.347852754932692	-105.81454202939312	-22760.471945882775	-97.88773236183442	-21055.397739236243
93.97524995389855	4332.1512503390595	4546.920603024363	8957.634567875328	8833.267922285368	11272.620770818481	10923.599206065011	13214.778006706687	12680.356673967119	15998.481079482099	15226.983285638202	0.37765338916145025	0.3521814265709938	-106.895803254356	-23131.610069141723	-98.83280801580804	-21386.790275923442
94.54149810909283	4242.8637537824325	4460.631589421118	8879.21939548493	8760.955209365588	11211.778993209797	10867.362377336553	13168.314355942504	12636.913260566169	15966.789439087644	15196.831225285161	0.38255257823537053	0.3566604219698918	-108.01428180683433	-23514.49745394336	-99.81067276823705	-21728.5509162792
95.11115819427312	4152.589288456577	4373.265741754129	8799.32471012583	8687.289154653703	11149.922576676543	10810.220046507362	13121.30512294165	12592.983369183981	15935.028282491301	15166.618366779165	0.38762425327118943	0.36129645814121575	-109.17177347229699	-23909.70437556738	-100.8229635632888	-22081.194136447506
95.68425076803395	4061.3476528763376	4284.83355443731	8717.90916908169	8612.230434396573	11087.018616973999	10752.143132258223	13073.734778760718	12548.553670474827	15903.199649482533	15136.346955773677	0.3928761879239878	0.36609661791690873	-110.370155552082	-24317.830551072024	-101.87139602264324	-22445.262152744224
96.26079651284576	3969.1618127150305	4195.348207328391	8634.930255604722	8535.738434221394	11023.032605929335	10693.10110154253	13025.586904437941	12503.610060049192	15871.305507756419	15106.01918403212	0.3983165800009942	0.37106837278994903	-111.61138972097069	-24739.506476028357	-102.95776777245555	-22821.326328712283
96.84081623580131	3876.058133945463	4104.825792555422	8550.344292417461	8457.771239337115	10957.928349384094	10633.061891677107	12976.844134726465	12458.137608881003	15839.347743606877	15075.637181289068	0.4039540779218365	0.37621960732450205	-112.897524797605	-25175.394776362926	-104.08396178800285	-23209.9886239334
97.42433086936633	3782.0666257126586	4013.2855537525006	8464.10646369341	8378.285630589271	10891.66788159616	10571.991828601884	12927.488098039532	12412.120510336385	15807.328151923251	15045.203006486594	0.4097978090103147	0.3815586452529993	-114.23069938371555	-25626.191565254238	-105.25194972799363	-23611.883079179795
98.01136147213543	3687.2211923768004	3920.750137644971	8376.17084677243	8297.237087398062	10824.211376101946	10509.855541221164	12877.499352338382	12365.542023579465	15775.24842544082	15014.7186383413	0.41585740976050556	0.3870942773880122	-115.61314432168001	-26092.627793063875	-106.46379522611278	-24027.677331198705
98.60192922959182	3591.5598939539473	3827.245857772485	8286.490455005911	8214.579798737637	10755.517053074424	10446.61587175919	12826.85731667377	12318.384413091893	15743.110143191185	14984.185965193146	0.42214305823354276	0.39283579148806047	-117.04718490889354	-26575.470575229032	-107.7216570986584	-24458.0741481313
99.1960554548718	3495.125213936937	3732.8029699566296	8195.017293278055	8130.266683455951	10685.54108325646	10382.23378208967	12775.540198072818	12270.628884024658	15710.914758096571	14953.606774085674	0.4286655087567013	0.39879300422913044	-118.53524279682642	-27075.524479897693	-109.02779241911958	-24903.8129742546
99.79376158953411	3397.9643331965935	3637.4559589042256	8101.702427911453	8044.2494213876935	10614.237488599949	10316.668256030869	12723.524913440111	12222.255513078877	15678.663583646226	14922.98273902193	0.43543612911362234	0.404976295447789	-120.07983749142113	-27593.63275368046	-110.38455940230051	-25365.671470312634
100.39506920433367	3300.1294083399034	3541.2438350839093	8006.496072838732	7956.47849687988	10541.558039803213	10249.87619763774	12670.78700611845	12173.243174589688	15646.357779588252	14892.315408335993	0.44246694043405266	0.4113966448376844	-121.6835873551936	-28130.6784591123	-111.79442002739052	-25844.467031968758
101.00000000000001	3201.677852534703	3444.210440718586	7909.347694108625	7866.903256532194	10467.45215101487	10181.812325573737	12617.300556732023	12123.569461465271	15613.998336567112	14861.606191117371	0.4497706600136634	0.41806567129916306	-122.50308517805422	-28404.04857499208	-112.51513818043847	-26088.203784043526
