# Supplementary material for: White matter micro- and macrostructure brain charts for the human lifespan
Source: Nature. 2026 May 13;655(8124):979–89. doi: 10.1038/s41586-026-10454-2 (PMC13391363; doi:10.1038/s41586-026-10454-2)
Supplement: Supplementary file 12 — Centiles trajectories of brain charts. SDT.T9.1–5 contain the brain charts for the global metrics; SDT.T9.6–509 contain the brain charts for the tract-specific metrics (unnormalized); and SDT.T9.510–1157 contain the brain charts for the tract-specific macrostructural metrics (normalized). Included in each table are the male and female centile trajectories for the 2.5th, 25th, 50th, 75th and 97.5th percentiles; the interquartile range normalized by the 50th centile; and the derivatives of the 50th centiles with respect to both age and log(age). Charts are sampled in logarithmically spaced intervals. Age is reported in years, while centile trajectory values are reported in metric-specific units: diffusivities in mm2 s−1, volume in mm3, surface area in mm2, average length in mm, and FA is dimensionless (unitless). [file 41586_2026_10454_MOESM12_ESM.zip › plotted_curves/SDT.T9.117-CST_left_volume_curve_metrics.csv]

ages	male_0.025th_percentile	female_0.025th_percentile	male_0.25th_percentile	female_0.25th_percentile	male_0.5th_percentile	female_0.5th_percentile	male_0.75th_percentile	female_0.75th_percentile	male_0.975th_percentile	female_0.975th_percentile	male_normalized_quantile_range	fwmale_normalized_quantile_range	male_median_centile_d_age	male_median_centile_d_log_age	female_median_centile_d_age	female_median_centile_d_log_age
0.25	4381.362206802687	4381.76201407944	6330.00473910345	6176.848493000456	7278.264466534466	7048.88339171892	8154.644002797111	7856.979070199002	9634.501737845692	9228.25635940604	0.2506970270293654	0.23835414544839484	5866.844410243996	3387.3916793161316	5681.947894522211	3280.6363479838537
0.25150637576242696	4386.682121064839	4387.082430435194	6337.690921629443	6184.34871340941	7287.102138755988	7057.4425403106015	8164.545876385386	7866.519501752799	9646.200616782737	9239.461945929392	0.25069704252393155	0.23835415998574408	5857.125309067778	3391.934624666348	5672.535107822157	3285.0361272480804
0.2530218281966045	4392.016302917363	4392.41711589959	6345.397719932538	6191.869050884952	7295.9635159787185	7066.024646865617	8174.474309991821	7876.085523832572	9657.930876612818	9250.697590133894	0.25069705818202975	0.23835417467652242	5837.645330821164	3401.0236088661477	5653.669075241778	3293.8386818987783
0.25454641199404576	4397.364762047471	4397.766080163503	6353.125148041454	6199.409519117578	7304.848614344475	7074.629727017672	8184.429321710693	7885.677153872307	9669.692538725634	9261.963312507134	0.2506970740054929	0.23835418952244994	5818.199110065587	3410.1187607373577	5634.835736364592	3302.647210072726
0.2560801821758082	4402.727508081265	4403.129332856726	6360.873219897054	6206.970131712071	7313.757449894234	7083.25779630279	8194.410929523388	7895.294409197214	9681.485624377648	9273.259133409088	0.2506970899961756	0.23835420452526646	5798.786812762264	3419.2200416955166	5616.035251927562	3311.4616744059604
0.25762319409447826	4408.104550583977	4408.506883548227	6368.641949352687	6214.550902187847	7322.690038568474	7091.908870159712	8204.419151298842	7904.937307024183	9693.31015469262	9284.585073072642	0.2506971061559549	0.23835421968673262	5779.408603082877	3428.327413297491	5597.267780912574	3320.282037662808
0.2591755034361701	4413.495899060165	4413.898741746294	6376.431350174499	6222.1518439791935	7331.64639620758	7100.582963930169	8214.454004793928	7914.605864462076	9705.166150662079	9295.941151603944	0.2506971224867279	0.2383542350086295	5760.0646434333175	3437.440837268019	5578.533480618149	3329.108262781054
0.2607371662225343	4418.901562954025	4419.304916898937	6384.24143604186	6229.772970435814	7340.626538552308	7109.280092859508	8224.515507654041	7924.300098512435	9717.053633145993	9307.327388983242	0.2506971389904156	0.23835425049275913	5740.755094463937	3446.560275491094	5559.8325066445395	3337.9403128568083
0.2623082388127803	4424.321551649582	4424.725418393993	6392.072220547669	6237.414294822997	7349.630481244158	7118.000272096899	8234.60367741347	7934.020026069688	9728.972622873229	9318.743805065127	0.25069715566896017	0.2383542661409433	5721.480115054175	3455.685690009268	5541.165012851823	3346.7781511249486
0.2638887779057103	4429.7558744709795	4430.160255559459	6399.923717198765	6245.075830322091	7358.6582398258215	7126.743516695848	8244.718531495944	7943.765663921764	9740.923140442188	9330.190419579252	0.2506971725243276	0.23835428195502564	5702.239862295333	3464.8170430096798	5522.531151380856	3355.6217409670353
0.26547884054176485	4435.20454068263	4435.609437663639	6407.795939416166	6252.757590030706	7367.7098297414905	7135.509841614448	8254.860087214927	7953.53702875036	9752.905206321173	9341.667252130646	0.25069718955850473	0.23835429793687227	5683.03449152736	3473.9542968422174	5503.931072679348	3364.471045924118
0.2670784841050822	4440.66755948957	4441.072973915487	6415.688900535564	6260.459586963213	7376.785266337405	7144.29926171597	8265.02836177429	7963.334137131569	9764.91884084916	9353.174322200462	0.25069720677350393	0.2383543140883697	5663.864156330936	3483.097414019052	5485.364925491158	3373.3260296944063
0.26868776632556873	4446.1449400376005	4446.550873464764	6423.602613807561	6268.181834050968	7385.88456486214	7153.111791769079	8275.223372268583	7973.157005536168	9776.964064236143	9364.711649146317	0.2506972241713587	0.23835433041142676	5644.7290085083805	3492.2463571964763	5466.8328568274155	3382.186656109756
0.2703067452809827	4451.636691413585	4452.043145402318	6431.537092398084	6275.924344142713	7395.007740467079	7161.947446448324	8285.445135683609	7983.0056503301375	9789.040896563805	9376.279252202894	0.2506972417541283	0.23835434690797427	5625.629198088311	3501.401089177234	5448.335012003314	3391.0528891584836
0.2719354793990299	4457.142822645613	4457.549798760287	6439.492349388635	6283.6871300048615	7404.154808206704	7170.806240334459	8295.69366889672	7992.880087775033	9801.149357785873	9387.877150482385	0.2506972595238941	0.23835436357996634	5606.564873360097	3510.561572933104	5429.871534626	3399.924692975357
0.27357402745947257	4462.6633427033385	4463.070842512369	6447.468397776799	6291.470204321899	7413.325783039184	7179.688187914891	8305.968988677496	8002.780334028483	9813.28946772892	9399.50536297509	0.25069727748276316	0.2383543804293789	5587.536180846393	3519.727771583246	5411.442566594109	3408.8020318408962
0.2752224485962505	4468.198260498095	4468.606285574007	6455.465250476398	6299.273579696627	7422.520679826557	7188.593303583992	8316.271111687936	8012.706405144524	9825.461246092595	9411.163908549792	0.2506972956328658	0.23835439745821158	5568.543265284505	3528.899648380233	5393.048248096835	3417.68487017788
0.27688080229961526	4473.7475848832055	4474.156136802662	6463.4829203179515	6307.097268650582	7431.739513335247	7197.521601643524	8326.60005448307	8022.658317074115	9837.66471245034	9422.852805954382	0.25069731397635875	0.23835441466848697	5549.586269668303	3538.0771667351946	5374.688717618119	3426.5731725518126
0.2785491484182772	4479.311324654144	4479.72040499799	6471.521420048928	6314.94128362427	7440.98229823637	7206.473096302965	8336.955833511265	8032.636085665456	9849.899886249776	9434.572073816222	0.25069733251542264	0.23835443206225124	5530.665335247759	3547.2602902166545	5356.364111959003	3435.4669036825653
0.28022754716156506	4484.88948854885	4485.29909890214	6479.580762334185	6322.805636977601	7450.249049106253	7215.447801679985	8347.338465114815	8042.63972666454	9862.166786813379	9446.321730642803	0.2506973512522632	0.23835444964157412	5511.780601500999	3556.4489825286437	5338.074566199444	3444.366028421093
0.2819160591015993	4490.4820852478415	4490.89222719989	6487.660959756163	6330.690340990086	7459.539780426619	7224.445731800656	8357.747965530192	8052.6692557154065	9874.465433338786	9458.10179482204	0.25069737018911337	0.2383544674085504	5492.932206149213	3565.643207516987	5319.820213719271	3453.270511754323
0.28361474517547763	4496.089123374531	4496.4997985189375	6495.762024815321	6338.5954078612485	7468.854506585143	7233.466900599949	8368.184350888607	8062.724688360668	9886.795844899472	9469.912284622907	0.2506973893282307	0.23835448536529813	5474.120285178535	3574.84292918304	5301.60118622845	3462.1803188282065
0.2853236666874746	4501.710611495374	4502.121821430102	6503.883969930394	6346.520849710924	7478.193241875709	7242.511321922071	8378.647637216347	8072.806040041902	9899.158040445134	9481.753218195872	0.25069740867189966	0.23835450351396112	5455.344972806051	3584.048111657845	5283.417613714002	3471.0954149062745
0.2870428853112538	4507.346558120128	4507.758304447492	6512.02680743874	6354.466678579501	7487.5560004988265	7251.579009520735	8389.137840435233	8082.9133260999515	9911.552038802241	9493.62461357328	0.2506974282224317	0.23835452185670744	5436.606401527766	3593.2587192305364	5265.269624484936	3480.015765399672
0.28877246309209376	4512.996971702074	4513.40925602882	6520.190549596692	6362.432906428356	7496.9427965620425	7260.669977059666	8399.65497636307	8093.0465617754935	9923.977858674574	9505.526488670006	0.2506974479821648	0.23835454039573079	5417.904702078551	3602.4747163183056	5247.1573451668955	3488.941335857846
0.2905124624491269	4518.661860638177	4519.074684575509	6528.375208579779	6370.41954514004	7506.353644080197	7269.784238112814	8410.199060713941	8103.205762209269	9936.435518643568	9517.458861283745	0.250697467953464	0.2383545591332499	5399.24000343401	3611.696067465935	5229.080900667701	3497.872091943864
0.29226294617759224	4524.3412332693215	4524.754598432951	6536.580796483085	6378.426606518618	7515.788556975828	7278.921806164736	8420.770109098677	8113.390942442533	9948.925037168872	9529.42174909551	0.25069748813872234	0.23835457807151073	5380.612432871945	3620.922737381654	5211.040414259769	3506.807999485638
0.294023977451102	4530.035097880578	4530.449005890767	6544.8073253216435	6386.454102290068	7525.24754907963	7288.082694611073	8431.368137025367	8123.602117417552	9961.446432588957	9541.415169670263	0.2506975085403613	0.23835459721278413	5362.022115921602	3630.1546909019817	5193.036007513991	3515.7490244295914
0.29579561982392083	4535.743462701312	4536.157915182914	6553.05480703059	6394.502044102417	7534.730634130654	7297.266916758688	8441.993159899552	8133.839301977797	9973.999723121351	9553.439140457107	0.25069752916082905	0.23835461655936813	5343.469176350627	3639.391892976826	5175.067800298566	3524.695132834837
0.29757793723326015	4541.466335905424	4541.881334487935	6561.323253465536	6402.570443526121	7544.237825776705	7306.474485826122	8452.64519302473	8144.102510868415	9986.584926863225	9565.493678789864	0.2506975500026042	0.23835463611358712	5324.953736228403	3648.634308711393	5157.135910836514	3533.646290910663
0.29937099400158496	4547.203725611589	4547.619271929186	6569.6126764028995	6410.659312054378	7553.7691375747545	7315.705414943917	8463.324251602768	8154.391758736641	9999.202061791897	9577.578801887552	0.25069757106819274	0.23835465587779295	5306.4759158936795	3657.8819033373147	5139.24045567424	3542.6024649876636
0.3011748548389356	4552.955639883392	4553.3717355749895	6577.923087540127	6418.768661103352	7563.324582991187	7324.959717154928	8474.03035073421	8164.7070601320975	10011.851145765197	9589.694526854739	0.2506975923601311	0.23835467585436518	5288.035833955044	3667.134642212419	5121.381549687823	3551.563621522393
0.30298958484526295	4558.722086729577	4559.138733438862	6586.254498496059	6426.898502012514	7572.90417540221	7334.237405414669	8484.763505418738	8175.04842950721	10024.532196522	9601.840870682043	0.25069761388098455	0.23835469604571083	5269.633607313735	3676.39249082841	5103.559306088835	3560.5297270952724
0.30481524951277783	4564.503074104208	4564.920273479697	6594.606920811157	6435.04884604489	7582.507928094145	7343.538492591611	8495.523730555484	8185.415881217543	10037.245231682613	9614.01785024652	0.2506976356333491	0.23835471645426487	5251.269351131283	3685.6554147889838	5085.773836413166	3569.5007483991794
0.3066519147283146	4570.298609906834	4570.716363601922	6602.98036594777	6443.2197043872975	7592.135854263722	7352.862991467475	8506.311040943367	8195.80942952211	10049.990268749178	9626.225482312033	0.2506976576198503	0.2383547370824917	5232.943178884918	3694.9233798384666	5068.025250561535	3578.4766522627324
0.3084996467757088	4576.108701982756	4576.527011655754	6611.37484529052	6451.41108815072	7601.787967018515	7362.2109147376395	8517.125451281601	8206.229088583841	10062.76732510626	9638.463783529802	0.25069767984314517	0.23835475793288322	5214.655202333117	3704.196351839695	5050.3136567771435	3587.457405632129
0.31035851233818973	4581.933358123119	4582.3522254373365	6619.790370146436	6459.623008370502	7611.464279377125	7371.582275011354	8527.966976169875	8216.674872469837	10075.576418021075	9650.732770438715	0.2506977023059212	0.23835477900796118	5196.405531533295	3713.474296775181	5032.639161649626	3596.442975567188
0.3122285785007863	4587.772586065184	4588.192012688942	6628.226951745365	6467.8554760066345	7621.16480426963	7380.977084812117	8538.835630108882	8227.146795151755	10088.417564644118	9663.032459465776	0.2506977250108974	0.23835480031027675	5178.194274842506	3722.757180747576	5015.001870107371	3605.4333292325027
0.3141099127527488	4593.626393492407	4594.046381099091	6636.684601240099	6476.108501943943	7630.889554537751	7390.395356577842	8549.731427500497	8237.644870506037	10101.290782009366	9675.362866926369	0.2506977479608251	0.23835482184241114	5160.021538920235	3732.044969976647	4997.401885455707	3614.4284339223523
0.31600258298998396	4599.494788034717	4599.915338302854	6645.163329706766	6484.382096992515	7640.6385429352995	7399.837102661369	8560.654382648274	8248.169112314461	10114.19608703488	9687.724009024922	0.2506977711584869	0.23835484360697567	5141.88742873841	3741.3376307974104	4979.839309380623	3623.428257052321
0.3179066575175057	4605.37777726859	4605.798891881912	6653.663148144971	6492.676271887795	7650.411782128336	7409.302335330587	8571.604509757652	8258.71953426427	10127.133496523042	9700.115901855059	0.2506977946066991	0.23835486560661145	5123.792047573486	3750.6351296540815	4962.314241886605	3632.4327661157586
0.3198222050518999	4611.275368717284	4611.697049364744	6662.184067478132	6500.991037290858	7660.209284695579	7418.791066768719	8582.581822936374	8269.296149948525	10140.103027161065	9712.538561400012	0.25069781830831	0.23835488784399184	5105.735497047193	3759.9374331224244	4944.826781380456	3641.4419287368655
0.32174929472380437	4617.187569851018	4617.609818226846	6670.726098553742	6509.326403788724	7670.03106312868	7428.303309074716	8593.586336194845	8279.89897286651	10153.104695521411	9724.992003533102	0.2506978422662019	0.23835491032182038	5087.717877075775	3769.244507866213	4927.377024650574	3650.4557126499712
0.32368799608040405	4623.114388087051	4623.53720589085	6679.289252143506	6517.682381894534	7679.877129832412	7437.839074263439	8604.618063446305	8290.528016423965	10166.138518062	9737.476244018015	0.2506978664832901	0.23835493304283323	5069.739285908872	3778.5563206609804	4909.965066851582	3659.474085683236
0.3256383790879404	4629.055830789923	4629.479219726693	6687.873538943689	6526.058982047803	7689.747497125059	7447.398374265967	8615.677018507296	8301.183293933404	10179.204511126762	9749.991298509181	0.250697890962525	0.23835495600979736	5051.799820146058	3787.8728384028655	4892.591001531808	3668.497015774483
0.32760051413423674	4635.011905271593	4635.435867051793	6696.478969575327	6534.45621461467	7699.642177238662	7456.981220929863	8626.763215097928	8311.864818614451	10192.302690945959	9762.537182552176	0.25069791570689104	0.23835497922551338	5033.899574702606	3797.1940280729905	4875.254920618609	3677.5244709537365
0.3295744720312385	4640.982618791532	4641.407155131154	6705.105554584384	6542.87408988805	7709.561182319212	7466.5876260193845	8637.876666842089	8322.572603594033	10205.433073636443	9775.11391158393	0.2506979407194072	0.2383550026928142	5016.038642847445	3806.5198567654006	4857.956914441427	3686.5564193546306
0.33156032401756863	4646.967978556981	4647.393091177583	6713.753304442103	6551.312618087967	7719.504524427043	7476.217601215819	8649.017387267913	8333.306661906805	10218.595675202196	9787.721500933269	0.2506979660031288	0.23835502641456574	4998.217116208747	3815.8502916793805	4840.697071742034	3695.59282921697
0.33355814176109866	4652.967991723002	4653.393682351792	6722.422229545132	6559.771809361691	7729.472215537	7485.871158117698	8660.18538980794	8344.06700649534	10231.79051153454	9800.3599658211	0.2506979915611462	0.23835505039366778	4980.435084743425	3825.185300094541	4823.47547964612	3704.633668858325
0.33556799736153503	4658.9826653926575	4659.408935762538	6731.112340215753	6568.251673783945	7739.464267538678	7495.548308240991	8671.380687799421	8354.853650210385	10245.017598412487	9813.029321360747	0.25069801739658615	0.2383550746330536	4962.692636784399	3834.52484939876	4806.2922237026505	3713.6789066996425
0.3375899633530214	4665.012006617161	4665.438858466802	6739.823646702144	6576.752221357178	7749.4806922367525	7505.249063019452	8682.603294484667	8365.66660581124	10258.27695150316	9825.729582558373	0.2506980435126128	0.23835509913569217	4944.9898590312805	3843.8689070753753	4789.147387879668	3722.7285112536047
0.3396241127067558	4671.056022395995	4671.483457469885	6748.556159178528	6585.273462011698	7759.521501351148	7514.973433804749	8693.85322301123	8376.505885965895	10271.568586362024	9838.460764313168	0.25069806991242594	0.23835512390458516	4927.326836545486	3853.2174406917766	4772.041054556612	3731.782451113919
0.3416705188336247	4677.1147196770435	4677.542739725566	6757.309887745414	6593.81540560591	7769.58670651731	7524.721431866758	8705.13048643225	8387.37150325138	10284.892518433271	9851.222881417747	0.2506980965992643	0.2383551489427719	4909.703652763506	3862.570417904062	4754.97330454411	3740.8406949632335
0.343729255586852	4683.18810535672	4683.616712136208	6766.084842429749	6602.378061926473	7779.676319286389	7534.493068393738	8716.43509770663	8398.263470153932	10298.248763050053	9864.015948558363	0.2506981235764037	0.23835517425332506	4892.120389499236	3871.9278064521495	4737.944217081647	3749.9032115668524
0.34580039726466444	4689.276186280088	4689.705381552895	6774.881033185137	6610.961440688506	7789.790351125499	7544.288354492576	8727.76706969934	8409.181799069302	10311.637335434847	9876.839980315255	0.25069815084715874	0.2383551998393549	4874.577126970049	3881.289574172115	4720.953869855264	3758.9699697757605
0.3478840186129729	4695.378969241009	4695.808754775571	6783.69846989205	6619.565551535788	7799.928813417961	7554.107301189001	8739.126415181689	8420.126502302988	10325.058250699769	9889.694991162936	0.25069817841488257	0.23835522570400822	4857.073943777243	3890.655688973842	4704.002338990569	3768.040938518243
0.34998019482807	4701.496460982221	4701.926838553127	6792.537162357946	6628.190404040897	7810.091717463442	7563.949919427767	8750.513146831505	8431.097592070426	10338.511523846777	9902.580995470425	0.2506982062829692	0.2383552518504675	4839.610916915117	3900.0261188435834	4687.089699057862	3777.1160867966246
0.352089001559344	4707.62866819547	4708.059639583525	6801.397120317486	6636.836007705396	7820.279074478218	7573.8162200728575	8761.92727723338	8442.095080497233	10351.997169768014	9915.498007501528	0.2506982344548496	0.2383552782819532	4822.188121800544	3909.4008318569977	4670.216023097513	3786.1953836972825
0.3542105149120084	4713.775597521636	4714.2071645139395	6810.278353432723	6645.502371960029	7830.490895595374	7583.70621390772	8773.368818878967	8453.118979619478	10365.515203246097	9928.446041415156	0.2506982629339978	0.23835530500172453	4804.805632238276	3918.7797961456235	4653.381382591091	3795.27879836387
0.35634481144984936	4719.9372555507725	4720.369419940782	6819.1808712931615	6654.1895061647865	7840.727191864896	7593.61991163533	8784.837784167035	8464.169301383741	10379.065638954244	9941.42511126542	0.25069829172392716	0.2383553320130774	4787.463520462392	3928.1629799222574	4636.585847496521	3804.3663000168744
0.35849196819798806	4726.113648822298	4726.546412409899	6828.104683416053	6662.897419609179	7850.987974254006	7603.557323878528	8796.334185403868	8475.246057647504	10392.648491456712	9954.435231002059	0.2506983208281929	0.23835535931934773	4770.161857144209	3937.5503514795564	4619.829486258095	3813.4578579536173
0.36065206264566085	4732.304783825025	4732.73814841661	6837.049799246455	6671.626121512311	7861.27325364724	7613.518461180084	8807.858034803348	8486.349260179219	10406.26377520892	9967.476414470562	0.25069835025039183	0.23835538692390953	4752.900711359223	3946.9418791572098	4603.112365777604	3822.5534415189177
0.3628251727490157	4738.510666997266	4738.944634405799	6846.016228157383	6680.375621023015	7871.583040846618	7623.50333400288	8819.409344487152	8497.478920658514	10419.911504557678	9980.548675412383	0.25069837999416233	0.23835541483017764	4735.680150649045	3956.337531380821	4586.434551466024	3831.6530201374553
0.3650113769339257	4744.731304726967	4745.165876772066	6855.003979450029	6689.145927220077	7881.917346571921	7633.511952730147	8830.988126485061	8508.635050676463	10433.591693741557	9993.652027465283	0.2506984100631867	0.23835544304160555	4718.5002409697045	3965.7372766151093	4569.796107207192	3840.756563279545
0.36721075409881926	4750.966703351685	4751.401881859693	6864.013062353736	6697.937049112201	7892.27618146062	7643.544327665459	8842.594392734909	8519.817661735573	10447.304356890827	10006.786484163302	0.25069844046118994	0.23835547156168882	4701.361046751263	3975.1410834037233	4553.197095399257	3849.8640404837206
0.3694233836175272	4757.2168691588295	4757.652655962892	6873.043486026356	6706.748995638375	7902.659556068356	7653.600469033102	8854.228155083076	8531.026765250228	10461.049508028054	10019.952058937304	0.250698471191941	0.23835550039396272	4684.262630873593	3984.5489203413017	4536.6375769376755	3858.9754213381093
0.37164934534214805	4763.481808385553	4763.918205325693	6882.09525955411	6715.581775667717	7913.067480868725	7663.6803869779615	8865.889425284295	8542.262372546531	10474.827161067888	10033.148765114775	0.25069850225925233	0.23835552954200553	4667.205054658698	3993.9607560553122	4520.117611220339	3868.090675472282
0.3738887196059291	4769.761527218958	4770.198536142156	6891.168391951901	6724.435397999785	7923.499966253674	7673.784091565853	8877.578215002082	8553.52449486269	10488.637329817537	10046.376615920295	0.25069853366698247	0.23835555900943714	4650.1883779393975	4003.376559263328	4503.637256191811	3877.209772591945
0.3761415872261661	4776.056031796121	4776.4936545564005	6900.262892163359	6733.309871364636	7933.957022533559	7683.911592783584	8889.294535808798	8564.813143349085	10502.48002797688	10059.635624475624	0.25069856541903474	0.23835558879991833	4633.212659000652	4012.7962987048086	4487.196568300249	3886.332682428416
0.3784080295071193	4782.365328204138	4782.803566662636	6909.3787690609115	6742.2052044228785	7944.438659937215	7694.06290053903	8901.03839918574	8576.128329068386	10516.355269138572	10072.92580379982	0.2506985975193581	0.2383556189171558	4616.277954607969	4022.2199431641493	4470.795602526283	3895.4593747605104
0.3806881282429484	4788.689422480191	4789.128278505252	6918.516031445919	6751.1214057658135	7954.944888612116	7704.238024661304	8912.809816523331	8587.470062995693	10530.263066788262	10086.247166809442	0.25069862997194853	0.23835564936489745	4599.384320033016	4031.6474614799954	4454.434412399773	3904.58981941361
0.38298196572066395	4795.028320611615	4795.467796078861	6927.674688048752	6760.0584839155035	7965.475718624496	7714.436974900832	8924.60879912123	8598.838356018667	10544.203434304743	10099.599726318687	0.25069866278084835	0.2383556801469365	4582.5318090440705	4041.0788225305732	4438.113049996318	3913.723986254772
0.3852896247230969	4801.382028535944	4801.822125328369	6936.8547475289	6769.016447324884	7976.031159959437	7724.659760929494	8936.435358188475	8610.233218937663	10558.17638496011	10112.983495039553	0.2506986959501478	0.2383557112671107	4565.720473904628	4050.5139952197205	4421.831565936329	3922.861845178297
0.38761118853188686	4807.750552140913	4808.191272148975	6946.056218474967	6777.9953043777805	7986.611222520914	7734.906392340625	8948.289504843502	8621.65466246576	10572.181931919802	10126.398485581878	0.2506987294839857	0.23835574272930257	4548.950365398079	4059.9529484934174	4405.590009393869	3932.0033661066554
0.3899467409304866	4814.1338972645635	4814.575242386231	6955.279109404854	6786.995063389004	7997.215916131968	7745.176878649158	8960.171250114365	8633.1026972289	10586.220088242851	10139.844710453526	0.25069876338654884	0.23835577453744053	4532.221532833297	4069.3956513323355	4389.388428134611	3941.1485190140083
0.39229636620718694	4820.532069695224	4820.974041836126	6964.523428765743	6796.015732604478	8007.845250534719	7755.471229291758	8972.080604938743	8644.577333766054	10600.29086688192	10153.322182060554	0.25069879766207354	0.2383558066954997	4515.534024037421	4078.842072737636	4373.226868482074	3950.2972738882527
0.3946601491581577	4826.945075171565	4827.3876762450345	6973.789184934177	6805.057320201189	8018.499235390451	7765.789453626756	8984.01758016405	8656.078582529155	10614.394280683415	10166.830912707175	0.2506988323148463	0.23835583920750097	4498.887885375181	4088.292181737488	4357.105375334388	3959.4496007363778
0.3970381750905084	4833.372919382607	4833.816151309787	6983.076386216098	6814.11983428728	8029.177880279679	7776.131560934308	8995.982186547497	8667.606453883252	10628.530342387563	10180.370914595911	0.25069886734920405	0.23835587207751335	4482.283161762403	4097.745947391028	4341.023992196424	3968.6054696019273
0.39943052982536675	4839.815607967768	4840.259472677706	6992.385040846946	6823.2032829021455	8039.881194702238	7786.497560416439	9007.974434756208	8679.160958106615	10642.699064628581	10193.942199827736	0.2506989027695341	0.2383559053096536	4465.719896660186	4107.203338771593	4324.982761156978	3977.764850537991
0.4018372997009759	4846.273146516845	4846.717645946576	7001.715156991609	6832.30767401637	8050.609188077265	7796.88746119704	9019.994335367199	8690.742105390682	10656.900459934626	10207.544780402033	0.2506989385802763	0.23835593890808715	4449.198132073972	4116.664324956713	4308.981722905068	3986.927713610232
0.40425857157581063	4852.745540570027	4853.190676664677	7011.0667427444905	6841.43301553181	8061.361869743245	7807.301272321938	9032.04189886745	8702.349905840167	10671.134540727906	10221.178668216691	0.25069897478592257	0.2383559728770283	4432.71790859336	4126.12887505535	4293.02091674949	3996.094028906198
0.4066944328317112	4859.23279561793	4859.678570330809	7020.439806129569	6850.579315281637	8072.139248958123	7817.739002758944	9044.117135654	8713.984369473115	10685.401319324785	10234.843875068213	0.2506990113910174	0.2383560072207409	4416.279265376506	4135.596958180657	4277.100380615331	4005.2637665211223
0.4091449713770379	4865.734917101561	4866.181332394259	7029.834355100345	6859.746581030302	8082.941334899221	7828.20066139784	9056.220056033895	8725.645506220886	10699.700807935735	10248.540412651668	0.2506990484001595	0.2383560419435391	4399.882240158506	4145.068543451838	4261.220151052112	4014.436896557221
0.411610275649843	4872.2519104123485	4872.698968254832	7039.250397539929	6868.9348204736	8093.768136663346	7838.686257050434	9068.350670224292	8737.333325928226	10714.033018665465	10262.268292560811	0.25069908581800066	0.23835607704978787	4383.526869260939	4154.543599987868	4245.38026323542	4023.6133891132195
0.41409043462106226	4878.783780892066	4879.231483262784	7048.687941260917	6878.144041238584	8104.619663266684	7849.195798450482	9080.508988352345	8749.047838353186	10728.397963512782	10276.02752628797	0.25069912364924885	0.23835611254390415	4367.213187611895	4164.022096919594	4229.580750993919	4032.793214301113
0.41658553779772634	4885.330533832928	4885.778882718898	7058.146994005575	6887.37425088369	8115.495923644969	7859.729294253834	9092.695020455416	8760.789053167278	10742.795654370859	10289.818125224245	0.25069916189866687	0.2383561484303565	4350.94122872944	4173.504003361333	4213.821646797005	4041.9763422224205
0.41909567522619073	4891.892174477409	4892.341171874357	7067.62756344557	6896.625456898574	8126.396926653221	7870.286753038242	9104.908776480761	8772.556979955276	10757.226103026866	10303.640100659277	0.25069920057107353	0.238356184713666	4334.7110247535165	4182.989288431592	4198.102981768083	4051.1627429742366
0.4216209374953856	4898.468708018404	4898.918355930816	7077.129657182235	6905.897666704229	8137.32268106604	7880.86818330352	9117.150266285877	8784.351628215387	10771.689321162381	10317.493463781457	0.2506992396713444	0.23835622139840734	4318.522606449202	4192.477921242826	4182.424785701325	4060.352386648301
0.42416141574008476	4905.060139599032	4905.510440040294	7086.6532827462925	6915.190887652839	8148.273195577276	7891.47359347136	9129.41949963816	8796.173007359064	10786.185320352995	10331.37822567771	0.2506992792044136	0.23835625848920888	4302.376003186684	4201.969870876288	4166.787087047473	4069.545243313769
0.4267172016441951	4911.666474312677	4912.117429305176	7096.1984475979425	6924.505127027813	8159.248478800191	7902.1029918853965	9141.716486215024	8808.021126711074	10800.714112068465	10345.294397333577	0.250699319175272	0.2383562959907543	4286.271243003197	4211.465106426505	4151.189912960399	4078.7412830463145
0.42928838744406506	4918.28771720297	4918.739328778201	7105.76515912684	6933.8403920437695	8170.248539267373	7912.756386811178	9154.04123560389	8819.895995509465	10815.275707672698	10359.241989633194	0.2506993595889702	0.23835633390778146	4270.208352553891	4220.963596942369	4135.63328925753	4087.940475882031
0.43187506593181346	4924.92387326365	4925.376143462318	7115.353424651922	6943.19668984637	8181.273385430583	7923.433786435988	9166.39375730197	8831.797622905393	10829.870118423505	10373.221013359078	0.2506994004506184	0.23835637224508546	4254.187357157702	4230.465311463457	4120.117240461288	4097.142791844672
0.4344773304586784	4931.574947438616	4932.0278783107615	7124.963251421496	6952.574027512404	8192.323025660859	7934.135198868959	9178.7740607164	8843.726017963218	10844.497355472762	10387.231479192262	0.250699441765387	0.23835641100751648	4238.208280802472	4239.970219013048	4104.64178980398	4106.348200941924
0.4370952749383861	4938.240944621795	4938.694538226896	7134.594646613076	6961.972412049632	8203.39746824832	7944.860632140874	9191.182155164028	8855.681189660325	10859.157429866182	10401.273397712075	0.2506994835385072	0.23835645019998314	4222.27114612516	4249.4782885639	4089.206959211733	4115.556673136307
0.4397289938505404	4944.921869657091	4945.376128064184	7144.247617333316	6971.391850396723	8214.49672140211	7955.610094204134	9203.618049871355	8867.663146887062	10873.85035254323	10415.346779396094	0.2506995257752723	0.23835648982745156	4206.375974449096	4258.989489067579	4073.8127693373244	4124.768178366823
0.4423785822440318	4951.617727338324	4952.072652626115	7153.922170617946	6980.83234942319	8225.620793250337	7966.383592932659	9216.081753974455	8879.67189844665	10888.576134337049	10429.451634620029	0.2506995684810375	0.2383565298949459	4190.522785788635	4268.503789446084	4058.459239566	4133.982686545467
0.4450441357404687	4958.328522409178	4958.784116666165	7163.61831343172	6990.293915929335	8236.769691839982	7977.181136121855	9228.57327651893	8891.707453055149	10903.3347859744	10443.587973657692	0.2506996116612224	0.2383565704075507	4174.711598841008	4278.0211585720535	4043.146388007095	4143.200167535106
0.44772575053762753	4965.054259563049	4965.510524887639	7173.336052668212	6999.776556646065	8247.943425136726	7988.002731488387	9241.092626459647	8903.76981934122	10918.126318075392	10457.755806680721	0.2506996553213092	0.23835661137041048	4158.94243100821	4287.541565277381	4027.874231514521	4152.420591159025
0.4504235234129248	4971.7949434430375	4972.251881943665	7183.07539514982	7009.280278234881	8259.142001024918	7998.848386670201	9253.639812660771	8915.85900584612	10932.95074115347	10471.955143758607	0.25069969946684584	0.23835665278872956	4143.215298402123	4297.064978348324	4012.642785696313	4161.64392720093
0.4531375517269096	4978.550578641787	4979.008192437042	7192.836347627563	7018.805087287691	8270.36542730737	8009.71810922629	9266.2148438955	8927.975021023487	10947.808065615178	10486.185994858402	0.25069974410344503	0.23835669466777462	4127.530215850566	4306.5913665201515	3997.4520649162587	4170.870145392371
0.4558679334267773	4985.321169701436	4985.779460920184	7202.618916781027	7028.350990326749	8281.613711705288	8020.611906636661	9278.817728846027	8940.117873239271	10962.698301760058	10500.448369844687	0.2506997892367868	0.23835673701287421	4111.887196918484	4316.120698484359	3982.302082309732	4180.099215418799
0.45861476704990445	4992.106721113498	4992.565691895008	7212.423109218204	7037.9179938045145	8292.886861858116	8031.529786302129	9291.448476103335	8952.287570771558	10977.621459780457	10514.74227847935	0.25069983487261766	0.23835677982941975	4096.286253896775	4325.652942867717	3967.1928497834597	4189.331106908387
0.4613781517274047	4998.907237318734	4999.36688981281	7222.248931475351	7047.506104103494	8304.184885323357	8042.471755544216	9304.107094167028	8964.484121810397	10992.577549761316	10529.067730421388	0.25069988101675206	0.23835682312286663	4080.7273978167213	4335.188068230636	3952.124378022505	4198.5657894231845
0.4641581871877068	5005.72272270704	5006.18305907414	7232.0963900168235	7057.115327536094	8315.507789576406	8053.437821604918	9316.793591445137	8976.707534457613	11007.566581679961	10543.424735226712	0.2506999276750733	0.2383568668987347	4065.21063845302	4344.726043064147	3937.0966764942277	4207.80323245679
0.4669549737601532	5012.553181617306	5013.014204028686	7241.965491234903	7066.745670344456	8326.85558201035	8064.427991646574	9329.507976253904	8988.957816726612	11022.58856540584	10557.813302347899	0.2506999748535336	0.23835691116260851	4049.735984363593	4354.266835813178	3922.1097534920555	4217.043405463919
0.46976861237862133	5019.398618337367	5019.860328975207	7251.8562414497555	7076.397138700404	8338.228269935931	8075.442272751792	9342.25025681775	9001.234976542337	11037.643510700502	10572.233441134176	0.25070002255815627	0.23835695592013986	4034.303442871431	4363.810414847452	3907.1636161082424	4226.286277820822
0.4725992045851658	5026.259037103785	5026.721438161323	7261.768646909123	7086.069738705151	8349.625860581189	8086.48067192312	9355.020441268893	9013.539021740888	11052.731427217159	10586.68516083096	0.25070007079503626	0.23835700117704567	4018.9130200578365	4373.356748442864	3892.258270233404	4235.531818813877
0.4754468525336833	5033.1344421017175	5033.597535783392	7271.702713788178	7095.763476389162	8361.04836109133	8097.543196082903	9367.818537647165	9025.869960069384	11067.852324500462	10601.168470579712	0.2507001195703394	0.23835704693911225	4003.564720795257	4382.90580479987	3877.39372058562	4244.779997655423
0.47831165899359906	5040.024837464779	5040.488625986363	7281.658448189316	7105.478357711948	8372.495778528468	8108.629852073036	9380.644553899774	9038.227799185697	11083.006211986234	10615.683379417627	0.25070016889030566	0.23835709321219373	3988.258548760554	4392.457552049775	3862.569970732322	4254.030783496797
0.4811937273535759	5046.930227274933	5047.394712863678	7291.635856142053	7115.2143885619635	8383.968119871515	8119.740646654901	9393.498497881166	9050.612546658334	11098.193099001339	10630.229896277515	0.25070021876124743	0.23835714000221167	3972.994506433839	4402.011958235875	3847.787023078883	4263.284145403421
0.4840931616252451	5053.850615562266	5054.315800457041	7301.634943602699	7124.971574756291	8395.465392015836	8130.875586508972	9406.380377352645	9063.02420996608	11113.412994763195	10644.808029987365	0.25070026918955296	0.2383571873151611	3957.7725950905588	4411.568991294829	3833.0448788595386	4272.540052330354
0.4870100664469608	5060.786006304837	5061.251892756285	7311.655716454177	7134.749922040487	8406.987601773038	8142.034678234645	9419.290199982139	9075.462796497763	11128.665908379544	10659.417789270106	0.25070032018168553	0.23835723515710458	3942.5928148471285	4421.128619092051	3818.343538182322	4281.798473161645
0.4899445470875755	5067.736403428569	5068.202993699218	7321.698180505885	7144.549436088369	8418.534755870809	8153.217928350028	9432.227973344037	9087.928313552049	11143.951848848259	10674.059182743358	0.25070037174418486	0.23835728353417918	3927.4551646239124	4430.690809366293	3803.683000010671	4291.059376673773
0.49289670945023945	5074.701810806919	5075.169107171379	7331.762341493241	7154.370122501712	8430.106860952415	8164.425343291594	9445.19370491864	9100.420768337039	11159.27082505668	10688.732218918958	0.2507004238836692	0.23835733245259255	3912.3596421887632	4440.2555297680665	3789.063262187876	4300.322731552646
0.4958666600762229	5081.682232260877	5082.150237005964	7341.84820507772	7164.211986810152	8441.703923576748	8175.656929414053	9458.187402092184	9112.94016797017	11174.622845781692	10703.436906202878	0.25070047660683314	0.23835738191862738	3897.3062441737857	4449.822747863131	3774.484321448719	4309.588506392902
0.4988545061487607	5088.677671558664	5089.146386983555	7351.95577684642	7174.0750344708285	8453.325950217833	8186.912692990007	9471.209072156335	9125.486519477778	11190.00791968911	10718.173252894692	0.25070052992045144	0.23835743193863948	3882.294966034591	4459.392431071261	3759.946173395263	4318.856669655535
0.5018603554969207	5095.688132415524	5096.157560831915	7362.085062311807	7183.959270868126	8464.972947264554	8198.192640209596	9484.25872230787	9138.059829794774	11205.426055333306	10732.941267187225	0.2507005838313802	0.23835748251906044	3867.3258021047805	4468.964546715841	3745.4488125403877	4328.127189707244
0.5048843165994948	5102.713618493588	5103.1837622258445	7372.236066911525	7193.864701313488	8476.644921020437	8209.49677718036	9497.336359648432	9150.660105764442	11220.877261156947	10747.740957166301	0.25070063834655504	0.23835753366639809	3852.3987455898896	4478.539062004536	3730.9922323082574	4337.400034803664
0.5079264985889148	5109.754133401607	5110.224994786931	7382.40879600806	7203.7913310450795	8488.34187770325	8220.825109926798	9510.441991184123	9163.287354138005	11236.361545490514	10762.572330810272	0.25070069347299434	0.2383575853872378	3837.5137885741424	4488.115944020683	3716.5764250324573	4346.675173077267
0.5109870112551897	5116.809680694767	5117.281262083354	7392.603254888473	7213.739165227557	8500.063823444763	8232.177644390165	9523.575623825189	9175.94158157435	11251.878916551941	10777.435395989683	0.2507007492177995	0.23835763768824159	3822.670922026504	4497.69515971723	3702.2013819708955	4355.952572539914
0.5140659650498691	5123.880263874416	5124.352567629633	7402.819448764055	7223.708208951712	8511.810764290307	8243.554386428046	9536.737264385576	9188.622794639603	11267.429382446095	10792.330160466781	0.2507008055881564	0.23835769057615133	3807.8701358141843	4507.276675919769	3687.8670933092944	4365.232201072387
0.5171634710900281	5130.965886387911	5131.438914886424	7413.057382770116	7233.698467234228	8523.582706198547	8254.9553418141	9549.926919582686	9201.330999806827	11283.012951164503	10807.256631895178	0.2507008625913359	0.2383577440577885	3793.1114187182393	4516.860459327232	3673.5735481795855	4374.514026432531
0.5202796411622786	5138.066551628304	5138.540307260276	7423.3170619655675	7243.709945017347	8535.379655041048	8266.380516237674	9563.144596036846	9214.066203455614	11298.629630584735	10822.214817819375	0.25070092023469426	0.23835779814005537	3778.3947584261186	4526.446476493031	3659.320734669687	4383.798016253626
0.5234145877268029	5145.182262934155	5145.656748103426	7433.598491332673	7253.742647168617	8547.201616601955	8277.829915303535	9576.390300271023	9226.828411871787	11314.279428470072	10837.204725674417	0.250700978525676	0.2383578528299371	3763.720141543541	4536.034693820868	3645.108639807906	4393.084138012258
0.5265684239214125	5152.3130235892	5152.7882407134375	7443.901675776602	7263.796578480397	8559.048596577524	8289.303544531323	9589.664038710256	9239.617631246772	11329.962352468849	10852.22636278519	0.25070103747181344	0.2383579081344991	3749.087553613819	4545.625077576842	3630.9372495899443	4402.372359045083
0.5297412635656308	5159.458836822202	5159.93478833308	7454.226620125244	7273.871743669721	8570.92060057588	8300.801409355372	9602.96581768143	9252.43386767746	11345.678410114195	10867.279736366225	0.2507010970807281	0.23835796406089327	3734.496979127871	4555.217593884096	3616.806549000321	4411.662646561163
0.5329332211648017	5166.619705806595	5167.096394149978	7464.573329128723	7283.968147377823	8582.81763411651	8312.323515124219	9616.295643412679	9265.277127165606	11361.427608823338	10882.364853521041	0.2507011573601316	0.23835802061635403	3719.948401518166	4564.812208702788	3602.716521992581	4420.95496760495
0.5361444119142209	5173.79563366027	5174.273061296378	7474.9418074591085	7294.085794169839	8594.739702629919	8323.869867100235	9629.65352203303	9278.147415617475	11377.209955897206	10897.481721241715	0.25070121831782727	0.2383580778082033	3705.4418031715322	4574.408887829399	3588.6671515151393	4430.249289072119
0.5393749517032939	5180.986623445243	5181.464792848862	7485.33205970997	7304.224688534423	8606.68681145712	8335.440470459218	9643.039459571852	9291.044738843373	11393.025458519762	10912.630346408347	0.2507012799617115	0.2383581356438494	3690.9771654438227	4584.007596901618	3574.6584195175674	4439.545577703975
0.5426249571197181	5188.192678167417	5188.671591828068	7495.744090396075	7314.384834883389	8618.658965849318	8347.035330289998	9656.45346195847	9303.96910255719	11408.874123757587	10927.81073578855	0.25070134229977276	0.238358194130787	3676.5544686729554	4593.60830139718	3560.690306948498	4448.843800067436
0.5458945454536906	5195.4138007762585	5195.893461198365	7506.177903952931	7324.56623755127	8630.656170967388	8358.65445159392	9669.895535021624	9316.92051237589	11424.755958559226	10943.02289603682	0.2507014053400956	0.23835825327660184	3662.1736921682023	4603.210966609418	3546.762793772854	4458.1439225687645
0.5491838347021408	5202.649994164503	5203.130403867607	7516.633504736406	7334.768900795008	8642.678431881437	8370.297839284522	9683.365684488972	9329.898973819103	11440.670969754638	10958.266833694119	0.2507014690908599	0.23835831308896827	3647.834814242786	4612.815557670081	3532.8758589976933	4467.445911462884
0.5524929435729888	5209.901261167884	5210.382422686828	7527.110897022363	7344.992828793547	8654.725753570398	8381.965498187066	9696.86391598666	9342.904492308644	11456.619164054668	10973.542555187281	0.2507015335603433	0.23835837357565176	3633.5378122024704	4622.422039517434	3519.029480641708	4476.749732805882
0.55582199148943	5217.167604564723	5217.649520449853	7537.610085006102	7355.238025647306	8666.798140921426	8393.657433037974	9710.390235038609	9355.937073167863	11472.600548050246	10988.850066828269	0.2507015987569204	0.2383584347445104	3619.282662359765	4632.030376905575	3505.2236357661895	4486.055352479219
0.5591710985942444	5224.449027075726	5224.931699893076	7548.131072802088	7365.504495377913	8678.895598729543	8405.373648484478	9723.944647066197	9368.996721621308	11488.615128211999	11004.189374813797	0.2507016646890665	0.23835849660349512	3605.0693400567397	4641.640534412814	3491.458300492959	4495.362736194162
0.5625403857541326	5231.745531363564	5232.22896369507	7558.673864443393	7375.792241927664	8691.018131697074	8417.114149084076	9737.527157387553	9382.083442794079	11504.662910889449	11019.560485224574	0.25070173136535623	0.23835855916065168	3590.8978196540847	4651.252476414433	3477.7334499901626	4504.6718494624365
0.565929974564078	5239.057120032591	5239.541314476275	7569.238463881306	7386.101269159124	8703.165744433149	8428.878939304052	9751.137771217078	9395.197241711317	11520.743902310442	11034.963404024726	0.2507017987944664	0.23835862242412023	3576.768074542284	4660.8661670808215	3464.049058495788	4513.982657609275
0.569339987351735	5246.383795628438	5246.868754798655	7579.824874984792	7396.431580854671	8715.338441453137	8440.668023520964	9764.776493664778	9408.338123297664	11536.858108580374	11050.398137061155	0.25070186698517727	0.23835868640213873	3562.680077169556	4670.481570398901	3450.4050993230194	4523.295125767821
0.5727705471818436	5253.725560637768	5254.211287165356	7590.433101540163	7406.783180716046	8727.536227178254	8452.481406020162	9778.443329735856	9421.5060923767	11553.005535681734	11065.864690062903	0.25070193594637297	0.23835875110304233	3548.63379902835	4680.098650138592	3436.8015448651277	4532.609218866564
0.5762217778606706	5261.082417487792	5261.568914020327	7601.063147250422	7417.15607236384	8739.75910593482	8464.319090995203	9792.138284329874	9434.701153670308	11569.186189473123	11081.363068640414	0.2507020056870425	0.2383588165352652	3534.629210665822	4689.717369850725	3423.238366603153	4541.924901628867
0.5796938039404782	5268.454368545993	5268.941637747986	7611.7150157348815	7427.5502593370675	8752.007081953858	8476.181082547364	9805.861362240325	9447.923311798164	11585.400075688725	11096.893278284937	0.2507020762162828	0.2383588827073418	3520.66628171457	4699.337692891713	3409.715535125695	4551.242138579022
0.5831867507240184	5275.841416119723	5276.329460672842	7622.388710528643	7437.96574509266	8764.280159370484	8488.06738468509	9819.612568153938	9461.172571277095	11601.647199937568	11112.455324367804	0.25070214754329756	0.23835894962790719	3506.7449808700476	4708.959582378622	3396.233020116808	4560.5608940147795
0.5867007442690553	5283.243562455807	5283.732385059095	7633.084235082032	7448.402533004921	8776.578342223269	8499.978001323365	9833.391906650008	9474.448936520428	11617.927567702676	11128.04921213966	0.2507022196774007	0.23835901730570025	3492.8652759150136	4718.583001205465	3382.7907903813757	4569.881132023642
0.5902359113929144	5290.660809740167	5291.150413110267	7643.801592760113	7458.860626365064	8788.901634453707	8511.912936283243	9847.199382199778	9487.752411837413	11634.241184340395	11143.674946729792	0.2507022926280165	0.23835908574956272	3479.0271337381564	4728.207912051119	3369.38881385047	4579.202816476347
0.5937923796770596	5298.09316009744	5298.583546968824	7654.540786842163	7469.340028380682	8801.250039905628	8523.872193291185	9861.034999165797	9501.083001432564	11650.588055079623	11159.332533145389	0.250702366404681	0.23835915496844134	3465.2305203236174	4737.834277350921	3356.0270575825125	4588.525911010103
0.597370277471697	5305.540615590552	5306.03178871574	7665.301820521094	7479.8407421752	8813.623562324516	8535.855775978505	9874.898761801176	9514.440709404995	11666.96818502097	11175.02197627076	0.250702441017043	0.23835922497138948	3451.475400764728	4747.462059298065	3342.7054877737537	4597.850379029987
0.6009697339004076	5313.003178220318	5313.4951403701125	7676.084696902912	7490.36277078733	8826.022205356927	8547.863687880716	9888.790674248949	9527.825539747739	11683.381579135985	11190.743280866545	0.250702516474867	0.23835929576756734	3437.761739277281	4757.091219846159	3329.424069773173	4607.176183712902
0.6045908788648067	5320.480849924998	5320.97360388875	7686.889419006123	7500.906117170554	8838.445972549818	8559.895932436986	9902.710740541312	9541.237496347134	11699.828242266294	11206.496451569006	0.2507025927880332	0.23835936736624566	3424.089499214664	4766.721720714588	3316.1827680901624	4616.50328800315
0.6082338430492322	5327.9736325799495	5328.4671811657445	7697.715989761252	7511.470784192536	8850.894867349996	8571.95251298947	9916.658964599023	9554.676582982067	11716.308179122903	11222.281492889162	0.25070266996653795	0.23835943977680332	3410.4586430508643	4776.353523346363	3302.9815463786945	4625.831654570997
0.611898757925461	5335.481527997043	5335.97587403198	7708.564412010055	7522.056774634475	8863.368893103232	8584.033432782557	9930.63535023044	9568.142803323197	11732.821394285056	11238.098409211885	0.25070274802049847	0.23835951300873173	3396.869132413296	4785.98658893886	3289.8203674831893	4635.161245865049
0.6155857557574533	5343.00453792439	5343.499684254815	7719.4346885051555	7532.664091190689	8875.868053053859	8596.138694962454	9944.639901131048	9581.636160932438	11749.367892199716	11253.9472047953	0.25070282696015084	0.2383595870716344	3383.32092809584	4795.620878446847	3276.6991934352554	4644.49202409084
0.6192949696061266	5350.5426640457945	5351.038613537551	7730.326821909293	7543.292736467898	8888.392350343911	8608.268302576342	9958.672620882533	9595.156659262084	11765.947677180468	11269.827883769767	0.2507029067958527	0.23835966197523023	3369.813990029739	4805.25635252241	3263.617985429475	4653.823951160535
0.6230265333341571	5358.0959079802715	5358.5926635189535	7741.240814794673	7553.942712984595	8900.941788012404	8620.422258571683	9972.733512951974	9608.704301654016	11782.560753406577	11285.740450136975	0.2507029875380859	0.23835973772935265	3356.34827733133	4814.892971569207	3250.5767038753256	4663.156988747884
0.6267805816108112	5365.664271281672	5366.161835772874	7752.1766696424575	7564.6140231705385	8913.51636899476	8632.600565795676	9986.822580691205	9622.27909133909	11799.207124922266	11301.68490776924	0.2507030691974557	0.238359814343952	3342.923748295754	4824.530695711495	3237.575308384141	4672.491098256316
0.6305572499168048	5373.247755438112	5373.746131807699	7763.134388841995	7575.3066693660185	8926.116096121928	8644.803226994389	10000.939827335851	9635.881031436229	11815.886795635583	11317.66126040843	0.250703151784694	0.23835989182909692	3329.540360399522	4834.169484790415	3224.613757773768	4681.82624081173
0.634356674549194	5380.846361871568	5381.345553065923	7774.113974690261	7586.020653821295	8938.740972119773	8657.030244812167	10015.085256004644	9649.51012495173	11832.599769317596	11333.669511665188	0.25070323531066024	0.23835997019497612	3316.1980703235604	4843.809298368869	3211.692010094179	4691.162377275992
0.6381789926262927	5388.460091937346	5388.96010092365	7785.115429391157	7596.755978695927	8951.390999608251	8669.281621790866	10029.258869698535	9663.166374778444	11849.346049601378	11349.709665017963	0.2507033197863428	0.23836004945189979	3302.8968339429703	4853.450095710112	3198.810022611404	4700.499468215276
0.642024342092622	5396.088946923579	5396.58977669006	7796.138755054796	7607.512646058069	8964.06618110066	8681.557360369061	10043.460671299823	9676.849783694885	11866.125639980984	11365.78172381201	0.25070340522286144	0.23836012961029915	3289.6366063400637	4863.091835773084	3185.9677518329117	4709.837473915191
0.6458928617238878	5403.732928050709	5404.23458160696	7807.183953696832	7618.290657883861	8976.766519002806	8693.85746288138	10057.690663571288	9690.560354364516	11882.93854381044	11381.885691258516	0.2507034916314673	0.23836021068073138	3276.4173418318387	4872.734477240127	3173.1651535134297	4719.176354375435
0.6497846911319898	5411.3920364710375	5411.894516848234	7818.2510272378295	7629.090016056714	8989.492015612392	8706.18193155768	10071.948849155442	9704.298089334834	11899.784764302882	11398.021570433584	0.2507035790235455	0.23836029267387832	3263.238993962761	4882.377978485078	3160.402182659367	4728.516069300706
0.6536999707700591	5419.066273268137	5419.56958351936	7829.339977502477	7639.910722366651	9002.24267311802	8718.530768522323	10086.235230573528	9718.062991036573	11916.664304529371	11414.189364277301	0.2507036674106177	0.23836037560054885	3250.1015154910274	4892.02229754068	3147.678793529514	4737.856578081148
0.6576388419375281	5426.755639456295	5427.259782656794	7840.4508062188115	7650.752778509493	9015.01849359841	8730.903975793271	10100.549810224542	9731.855061782699	11933.577167417792	11430.389075592548	0.25070375680434076	0.23836045947168047	3237.004858450964	4901.6673921716865	3134.994939663913	4747.197839825647
0.661601446785229	5434.460135980115	5434.965115227608	7851.583515017706	7661.61618608638	9027.819479021777	8743.301555281512	10114.892590384628	9745.674303767813	11950.523355752111	11446.62070704436	0.2507038472165115	0.23836054429834105	3223.9489741057623	4911.3132197868545	3122.3505738705862	4756.539813318523
0.6655879283205246	5442.179763713753	5442.685582128716	7862.7381054318	7672.500946602728	9040.645631244604	8755.723508789948	10129.263573205708	9759.520719066873	11967.502872170804	11462.884261158388	0.2507039386590668	0.23836063009173009	3210.9338129824027	4920.959737476194	3109.7456482383423	4765.8824570262805
0.6695984304124688	5449.914523460566	5450.421184186524	7873.9145788950445	7683.407061467781	9053.4969520112	8768.169838012846	10143.662760714944	9773.394309634634	11984.515719166226	11479.179740320298	0.2507040311440855	0.23836071686317975	3197.9593248881865	4930.60690201493	3097.180114154704	4775.225729105994
0.6736330977969988	5457.664415952386	5458.171922156223	7885.112936741711	7694.334531993644	9066.373442952507	8780.64054453477	10158.090154813483	9787.295077304458	12001.561899083137	11495.507146774375	0.25070412468379044	0.2383608046241581	3185.0254588937387	4940.254669826711	3084.653922303114	4784.569587385748
0.6776920760821589	5465.429441849077	5465.937796721329	7896.3331802057755	7705.283359394697	9079.275105585448	8793.135629829936	10172.5457572757	9801.223023787597	12018.641414117852	11511.866482622683	0.2507042192905499	0.23836089338626942	3172.132163363043	4949.902997005498	3072.1670226745773	4793.913989366498
0.6817755117533548	5473.209601737834	5473.718808493007	7907.575310419983	7716.2535447866685	9092.201941311867	8805.655095261152	10187.029569748027	9815.178150672034	12035.754266316839	11528.257749823746	0.25070431497687934	0.23836098316125537	3159.279385943897	4959.551839289721	3059.7193645718507	4803.258892209968
0.6858835521786408	5481.0048961326775	5481.514958009562	7918.839328415148	7727.245089185982	9105.15395141773	8818.198942079101	10201.541593748072	9829.160459421691	12052.900457575744	11544.680950191616	0.25070441175544245	0.23836107396099787	3146.4670735949185	4969.201152080204	3047.310896623414	4812.604252743069
0.6900163456140378	5488.815325473832	5489.326245735782	7930.125235119317	7738.257993508852	9118.131137072163	8830.767171421316	10216.081830663596	9843.169951375312	12070.07998963814	11561.136085394584	0.25070450963905533	0.23836116579752073	3133.6951725762337	4978.850890414324	3034.9415667869616	4821.950027447194
0.6941740412088835	5496.640890127079	5497.152672062388	7941.433031356887	7749.292258570577	9131.133499326519	8843.3597843114	10230.650281751388	9857.206627745583	12087.292864094274	11577.623156954158	0.2507046086406847	0.23836125868299063	3120.963628460653	4988.501008962514	3022.6113223629072	4831.296172464499
0.6983567890112157	5504.481590383162	5504.994237305384	7952.762717847792	7760.34788508466	9144.161039113395	8855.976781658035	10245.246948136277	9871.27048961805	12104.53908237987	11594.142166243822	0.2507047087734536	0.23836135262971833	3108.2723861515988	4998.151462038746	3010.320109987515	4840.642643566709
0.702564739973187	5512.337426457197	5512.8509417054365	7964.114295206704	7771.424873661975	9157.213757245754	8868.618164254047	10259.871830810114	9885.361537950095	12121.818645774985	11610.69311448784	0.25070481005064066	0.23836144765016243	3095.621389885666	5007.802203590516	2998.067875649198	4849.989396165125
0.7067980459565127	5520.208398487991	5520.722785427236	7975.487763942107	7782.523224809927	9170.291654415892	8881.28393277545	10274.524930630618	9899.4797735699	12139.13155540264	11627.276002760047	0.25070491248568133	0.2383615437569297	3083.0105832314584	5017.453187173931	2985.8545647066785	4859.336385324132
0.7110568597379514	5528.094506537396	5528.609768558911	7986.883124455414	7793.642938931669	9183.394731194432	8893.974087780598	10289.20624832029	9913.625197175465	12156.477812227571	11643.890831982744	0.2507050160921729	0.23836164096277637	3070.439909107052	5027.104365968611	2973.680121884565	4868.683565734187
0.7153413350148182	5535.995750589683	5536.511891111309	7998.300377040124	7804.7840163251385	9196.522988029361	8906.688629709084	10303.915784465358	9927.797809333435	12173.85741705498	11660.537602925315	0.2507051208838748	0.2383617392806107	3057.9093097918667	5036.755692778854	2961.5444912762614	4878.03089170251
0.7196516264105322	5543.912130550874	5544.429153017386	8009.739521880904	7815.946457182243	9209.67642524503	8919.427558880832	10318.653539514607	9941.997610478096	12191.270370529202	11677.216316203061	0.2507052268747078	0.23836183872349542	3045.418726920383	5046.4071200012695	2949.447616360616	4887.378317159368
0.7239878894801961	5551.843646248043	5552.361554131507	8021.200559052642	7827.130261587928	9222.855043041038	8932.19087549505	10333.419513778235	9956.224600910215	12208.71667313235	11693.926972275875	0.25070533407876144	0.2383619393046486	3032.9681014954112	5056.0585996333975	2937.389440003666	4896.725795646198
0.7283502807162107	5559.790297428655	5560.309094228778	8032.68348851955	7838.335429519295	9236.05884149126	8944.978579629238	10348.213707426708	9970.478780795955	12226.196325183002	11710.669571446975	0.25070544251029164	0.238362041037446	3020.557373907068	5065.710083286278	2925.369904477964	4906.073280330049
0.7327389575539218	5567.752083759902	5568.2717730044005	8044.188310134258	7849.561960844728	9249.2878205428	8957.790671238232	10363.036120489638	9984.76015016579	12243.709326834874	11727.444113861666	0.2507055521837244	0.23836214393542138	3008.1864839235786	5075.361522147199	2913.3889514529146	4915.420723968418
0.7371540783773028	5575.729004827941	5576.249590072908	8055.715023636775	7860.809855322874	9262.541980014832	8970.627150153021	10377.886752854492	9999.068708913266	12261.255678075331	11744.250599505862	0.25070566311365844	0.23836224801227168	2995.8553707080428	5085.0128669950645	2901.4465220104903	4924.7680789195
0.74159580252467	5583.721060137254	5584.242544967537	8067.263628653622	7872.079112601822	9275.821319597622	8983.488016079848	10392.765604265498	10013.404456793969	12278.835378724116	11761.089028204944	0.25070577531486504	0.2383623532818563	2983.5639728275128	5094.664068194572	2889.542556655011	4934.115297139622
0.746064290294433	5591.7282491098795	5592.25063713942	8078.834124696792	7883.369732218006	9289.12583885135	8996.37326859901	10407.672674322363	10027.767393424183	12296.448428431851	11777.95939962217	0.25070588880229266	0.2383624597581999	2971.3122282506665	5104.315075675724	2877.676995316986	4943.462330176029
0.7505597029508803	5599.750571084718	5600.273865956995	8090.426511162791	7894.681713595431	9302.455537205018	9009.282907163926	10422.607962479055	10042.15751827992	12314.094826678629	11794.861713257573	0.25070600359106715	0.23836256745549395	2959.1000743582845	5113.965838931268	2865.8497773573035	4952.809129151516
0.7550822027299987	5607.7880253167405	5608.3122307051135	8102.040787331571	7906.015056044473	9315.81041395526	9022.21693109985	10437.5714680425	10056.57483069546	12331.774572772472	11811.795968446258	0.25070611969649587	0.23836267638809958	2946.9274479711894	5123.616307047429	2854.0608415830648	4962.155644775834
0.7596319528453285	5615.840610976362	5616.365730584482	8113.6769523656785	7917.369758761148	9329.19046826541	9035.175339603009	10452.563190171504	10071.019329862425	12349.487665848117	11828.762164357338	0.25070623713406703	0.23836278657054877	2934.794285322423	5133.266428640345	2842.3101262452547	4971.501827325905
0.7642091174938536	5623.908327148508	5624.434364710706	8125.335005308982	7928.745820825823	9342.59569916398	9048.158131739201	10467.583127875161	10085.491014828214	12367.234104865125	11845.760299992115	0.25070635591945556	0.23836289801754715	2922.7005220847204	5142.9161518791225	2830.5975690460764	4980.8476266379
0.7688138618619275	5631.9911728320285	5632.518132113726	8137.014945085874	7940.14324120247	9356.026105543857	9061.165306442897	10482.631280011865	10099.989884495057	12385.01388860676	11862.790374182989	0.2507064760685212	0.23836301074397556	2910.6460933940252	5152.565424516099	2818.9231071667746	4990.192992139142
0.7734463521312342	5640.089146938825	5640.617031736939	8148.716770500089	7951.562018737499	9369.48168616092	9074.196862516012	10497.707645287835	10114.515937618593	12402.827015678251	11879.852385591821	0.25070659759731373	0.23836312476489183	2898.630933816079	5162.214193803025	2807.2866772427224	4999.537872787332
0.7781067554847866	5648.202248293065	5648.731062436421	8160.440480233626	7963.002152158714	9382.962439632822	9087.252798626676	10512.812222255783	10129.069172806581	12420.673484505256	11896.946332708425	0.2507067205220755	0.2383632400955344	2886.6549773792503	5171.86240653717	2795.688215381233	5008.8822170842905
0.7827952401129585	5656.330475630406	5656.860222980164	8172.186072845699	7974.463640074295	9396.468364437826	9100.33311330809	10527.945009313573	10143.649588517623	12438.553293332296	11914.072213849096	0.2507068448592404	0.2383633567513223	2874.718157590367	5181.510009064339	2784.127657189034	5018.225973104825
0.7875119752195561	5664.473827597235	5665.004512047304	8183.953546771704	7985.946480971779	9409.999458913622	9113.437804957435	10543.106004702966	10158.257183059939	12456.466440221298	11931.2300271552	0.2507069706254398	0.23836347474785952	2862.82040742191	5191.156947241863	2772.604937754688	5027.569088449003
0.792257131027923	5672.632302749757	5673.163928227241	8195.74290032198	7997.450673216875	9423.555721255956	9126.566871834495	10558.295206508057	10172.891954589877	12474.41292304977	11948.419770591434	0.25070709783750283	0.23836359410093552	2850.9616593213286	5200.80316643673	2761.1199916596524	5036.9115102444775
0.7970308787870847	5680.805899553262	5681.338470018885	8207.554131680808	8008.976215052469	9437.137149517443	9139.720312060563	10573.512612654036	10187.553901110703	12492.39273950936	11965.641441944446	0.25070722651246075	0.23836371482652846	2839.141845237813	5210.448611550499	2749.672752998653	5046.253185163485
0.8018333907779276	5688.994616381259	5689.528135829803	8219.38723890524	8020.523104597477	9450.743741606331	9152.898123617158	10588.758220905711	10202.243020471175	12510.405887104154	11982.895038821156	0.25070735666754546	0.23836383694080687	2827.36089660367	5220.093226975994	2738.2631553719984	5055.594059393741
0.8066648403194178	5697.198451514595	5697.732923975401	8231.242219923888	8032.091339845762	9464.37549528507	9166.100304344782	10604.03202886603	10216.95931036421	12528.452363148925	12000.180558647251	0.2507074883201971	0.23836396046013236	2815.6187443601666	5229.736956616864	2726.891131894896	5064.934078634484
0.8115254017748545	5705.417403140701	5705.952832678019	8243.11907253592	8043.680918664928	9478.032408169207	9179.326851941618	10619.33403397479	10231.702768325396	12546.532164767666	12017.49799866543	0.2507076214880621	0.23836408540106147	2803.9153189550852	5239.379743868252	2715.5566152116517	5074.27318810625
0.8164152505581643	5713.651469352601	5714.187860066154	8255.017794409696	8055.291838795278	9491.714477725824	9192.57776396232	10634.664233506968	10246.473391731719	12564.645288891614	12034.847355933945	0.25070775618899843	0.238364211780349	2792.2505503463326	5249.0215316067915	2704.2595374973025	5083.611332535045
0.8213345631402307	5721.900648148143	5722.438004173544	8266.938383081724	8066.9240978486	9505.421701272398	9205.853037816663	10650.022624571404	10261.271177800047	12582.79173225775	12052.22862732484	0.250707892441077	0.23836433961494966	2780.6243680223124	5258.662262205267	2692.9998304620385	5092.948456143262
0.8262835170552626	5730.1649374290455	5730.703262938281	8278.880835955386	8078.577693306986	9519.154075975317	9219.152670768246	10665.40920410921	10276.096123585678	12600.971491406919	12069.641809522276	0.2507080302625845	0.23836446892201965	2769.0367010008777	5268.301877515856	2681.7774253641255	5102.284502654569
0.8312622909072027	5738.444335000076	5738.983634201989	8290.845150299785	8090.25262252173	9532.911598848643	9232.476659933202	10680.823968892346	10290.948225980985	12619.184562682203	12087.086899020978	0.250708169672025	0.23836459971892063	2757.4874778295634	5277.940318849403	2670.592253005947	5111.6194152690005
0.8362710643761712	5746.738838568036	5747.279115708804	8302.831323248394	8101.948882711978	9546.694266752524	9245.825002278745	10696.266915521932	10305.82748171375	12637.430942226923	12104.56389212427	0.25070831068812544	0.23836473202322128	2745.9766266009538	5287.5775269859005	2659.444243752281	5120.953136679484
0.8413100182249524	5755.0484457409675	5755.58970510461	8314.83935179798	8113.666470963701	9560.502076392013	9259.197694621982	10711.738040426888	10320.733887345901	12655.710625983094	12122.072784942644	0.25070845332983394	0.23836486585270028	2734.50407496735	5297.213442185894	2648.333327535889	5130.285609064158
0.8463793343055166	5763.3731540271665	5763.915399936029	8326.869232807237	8125.405384228353	9574.33502431554	9272.594733628413	10727.237339862268	10335.667439271854	12674.023609689446	12139.613573391833	0.2507085976163269	0.23836500122534898	2723.0697501228424	5306.848004134139	2637.259433851228	5139.616774054943
0.8514791955655843	5771.71296083422	5772.256197649494	8338.920962995511	8137.16561932165	9588.193106913432	9286.016115810584	10742.76480990763	10350.628133716997	12692.369888879573	12157.186253191056	0.2507087435670086	0.23836513815937216	2711.6735788316	5316.48115197639	2626.2224917750573	5148.9465727608185
0.8566097860552276	5780.067863468134	5780.612095590358	8350.994538941586	8148.947172922359	9602.076320416587	9299.4618375267	10758.320446465552	10365.615966736215	12710.749458880173	12174.790819861311	0.250708891201515	0.23836527667319354	2700.315487432992	5326.11282431148	2615.2224299684167	5158.274945751764
0.861771290933513	5788.437859132326	5788.983091001905	8363.089957082346	8160.750041571005	9615.984660894936	9312.9318949792	10773.904245259955	10380.630934212288	12729.162314809104	12192.42726872352	0.25070904053971743	0.23836541678545595	2688.995401829714	5335.742959147552	2604.2591766780242	5167.60183304362
0.8669638964751838	5796.8229449266255	5797.369181024398	8375.207213711396	8172.574221668584	9629.918124255912	9326.4262842133	10789.516201834373	10395.673031854298	12747.608451573386	12210.095594896698	0.25070919160172267	0.23836555851502514	2677.71324751887	5345.371493945131	2593.332659750944	5176.927174109034
0.8721877900773816	5805.223117846411	5805.770362694119	8387.346304977891	8184.419709475301	9643.876706243107	9339.9450011156	10805.156311550529	10410.742255196086	12766.08786386753	12227.795793296142	0.25070934440788034	0.2383657018809923	2666.468949584756	5354.998365582665	2582.4428066323744	5186.250907853479
0.877443160266411	5813.638374781483	5814.186632942356	8399.507226885027	8196.286501109214	9657.860402434595	9353.488041412533	10820.824569586415	10425.838599594565	12784.600546171308	12245.527858631509	0.25070949897878125	0.23836584690267595	2655.262432703981	5364.623510350008	2571.589544381015	5195.572972628754
0.8827301967045416	5822.068712515182	5822.617988594472	8411.689975288822	8208.174592545003	9671.869208241527	9367.055400669018	10836.520970934791	10440.962060228221	12803.146492748021	12263.291785405067	0.25070965533526224	0.23836599359962649	2644.09362115548	5374.246863945853	2560.7727996652247	5204.893306205282
0.8880490901968541	5830.514127723258	5831.064426368802	8423.894545896592	8220.083979612487	9685.903118906452	9380.647074286771	10852.245510401299	10456.112632095272	12821.725697642274	12281.087567909559	0.25070981349841026	0.23836614199162737	2632.962438831455	5383.868361483794	2549.992498779553	5214.211845788872
0.8934000326981257	5838.974616972993	5839.525942875785	8436.120934265764	8232.014657995489	9699.96212950195	9394.26305750306	10867.998182602963	10471.290310012277	12840.338154678273	12298.915200226604	0.2507099734895631	0.23836629209869858	2621.868809236097	5393.487937469501	2539.248567642295	5223.528527994407
0.8987832173197573	5847.450176722023	5848.002534616754	8448.369135802264	8243.966623230202	9714.046234928812	9407.90334538885	10883.778981966192	10486.495088612108	12858.98385745747	12316.774676224362	0.25071013533031383	0.23836644394109863	2610.812655499205	5403.105525807943	2528.54093180527	5232.843288850272
0.904198838336744	5855.940803317448	5856.494197983094	8460.639145759338	8255.939870704102	9728.155429914745	9421.56793284761	10899.587902725314	10501.726962342633	12877.662799356876	12334.665989555988	0.25071029904251335	0.23836659753932865	2599.7939003688516	5412.721059769625	2517.8695164662786	5242.156063801609
0.9096470911946843	5864.44649299456	5865.000929255029	8472.93095923579	8267.93439565431	9742.289709012348	9435.256814613465	10915.42493892038	10516.985925464687	12896.374973526492	12352.589133657295	0.2507104646482746	0.238366752914135	2588.812466228963	5422.334472011775	2507.2342464544345	5251.466787667014
0.915128172516836	5872.967241876019	5873.5227246006625	8485.244571174902	8279.950193166329	9756.449066597925	9448.96998524976	10931.290084395814	10532.271972050508	12915.120372887774	12370.54410174494	0.2507106321699733	0.23836691008651192	2577.868275120971	5431.945694596507	2496.6350462660193	5260.775394688128
0.9206422801112097	5881.503045970639	5882.059580074894	8497.57997636276	8291.98725817259	9770.633496869583	9462.707439147494	10947.183332798344	10547.585095981964	12933.898990131169	12388.530886814391	0.2507108016302539	0.23836706907770389	2566.9612487057457	5441.554658897454	2486.071840042365	5270.081818467472
0.9261896129777101	5890.053901172273	5890.611491618273	8509.937169426761	8304.045585450946	9784.842993845536	9476.469170523558	10963.104677575124	10562.925290948673	12952.710817713993	12406.549481637745	0.25071097305203105	0.2383672299092098	2556.091308314586	5451.161295687547	2475.544551595114	5279.385992005002
0.931770371315315	5898.619803258841	5899.178455056029	8522.31614483429	8316.125169623374	9799.07755136266	9490.255173419342	10979.05411197211	10578.29255044644	12971.5558478585	12424.599878761905	0.2507111464584934	0.23836739260278567	2545.258374938043	5460.765535090817	2465.0531044089003	5288.687847679947
0.9373847565293029	5907.200747891094	5907.760466096853	8534.71689689105	8328.22600515436	9813.337163074564	9504.065441698893	10995.031629031946	10593.686867775239	12990.434072549466	12442.682070506253	0.2507113218731056	0.23836755718044786	2534.462369216373	5470.36730655143	2454.597421629587	5297.987317213323
0.9430329712385201	5915.796730611542	5916.357520331826	8547.139419739595	8340.348086349475	9827.621822449959	9517.899969047325	11011.037221592202	10609.10823603746	13009.345483532072	12460.796048960658	0.25071149931961606	0.23836772366447473	2523.7032114709727	5479.966538873268	2444.1774260962848	5307.2843317119405
0.9487152192826929	5924.407746843321	5924.969613233317	8559.583707357817	8352.491407353906	9841.931522770958	9531.758748969196	11027.070882283408	10624.556648136127	13028.290072309708	12478.94180598335	0.250711678822053	0.23836789207741252	2512.98082170228	5489.563160199206	2433.793040328892	5316.578821624629
0.9544317057297852	5933.0337918890555	5933.596740153793	8572.049753557396	8364.655962150884	9856.266257131321	9545.64177478671	11043.132603527201	10640.03209677293	13047.267830141755	12497.11933319871	0.25071186040473475	0.23836806244207573	2502.295119581395	5499.157097975258	2423.444186537992	5325.870716748061
0.9601826368833979	5941.674860929629	5942.2388963246985	8584.537551982134	8376.841744560195	9870.62601843458	9559.549039638105	11059.22237753421	10655.534574446421	13066.278748041135	12515.328621995144	0.2507120440922699	0.23836823478155306	2491.6460244795308	5508.748278993415	2413.130786644295	5335.1599462449085
0.9659682202902156	5950.330949023162	5950.896076855354	8597.047096106582	8389.04874823672	9885.010799392488	9573.480536475954	11075.34019630236	10671.064073450196	13085.322816772374	12533.569663522994	0.25071222990956055	0.238368409119208	2481.0334554612637	5518.3366293550935	2402.8527622616384	5344.446438590996
0.9717886647474951	5959.0020511036755	5959.568276731661	8609.578379234214	8401.276966668709	9899.420592522985	9587.436258065285	11091.486051614605	10686.620585870778	13104.400026848929	12551.842448692096	0.25071241788180737	0.23836858547868398	2470.4573312783614	5527.922074445058	2392.6100347073516	5353.730121582281
0.9776441803106027	5967.688161979957	5968.255490814989	8622.131394495915	8413.526393176311	9913.85539014848	9601.416196981907	11107.659935037043	10702.204103585811	13123.510368531024	12570.146968169678	0.2507126080345119	0.23836876388390693	2459.9175703959772	5537.504538960988	2382.402525022044	5363.010922349524
0.9835349783005937	5976.389276334365	5976.957713840963	8634.706134848344	8425.79702090996	9928.315184393985	9615.420345610624	11123.861837916887	10717.814618262086	13142.653831823274	12588.483212378094	0.2507128003934818	0.23836894435909048	2449.4140909953276	5547.08394690766	2372.2301539693726	5372.288767350605
0.9894612713118381	5985.105388721635	5985.674940418291	8647.30259307234	8438.088842848836	9942.799967185365	9629.4486961435	11140.091751380472	10733.452121353612	13161.830406472385	12606.851171492592	0.25071299498483207	0.23836912692873544	2438.946810968104	5556.66022155853	2362.092842035694	5381.563582343282
0.9954232732196957	5993.836493567566	5994.407165027501	8659.920761771127	8450.401851799166	9957.309730247282	9643.501240577947	11156.349666331034	10749.116604099567	13181.040081964564	12625.250835438936	0.2507131918349908	0.23836931161763772	2428.515647935448	5566.2332854834385	2351.9905094399583	5390.835292392876
1.0014211991882311	6002.582585167909	6003.154382019738	8672.560633368832	8462.736040392656	9971.844465101567	9657.577970715018	11172.63557344687	10764.808057522343	13200.282847523391	12643.682193891156	0.2507133909707019	0.23836949845088837	2418.1205192380585	5575.803060506936	2341.923076129402	5400.103821840137
1.0074552656779823	6011.343657686938	6011.916585615448	8685.222200108534	8475.091401084723	9986.404163064964	9671.678878157341	11188.949463178908	10780.526472425385	13219.558692106973	12662.145236269043	0.25071359241902996	0.2383696874538804	2407.7613419473637	5585.369467710145	2331.890461799805	5409.36909433105
1.013525690453769	6020.1197051563395	6020.693769903227	8697.90545405078	8487.467926152985	10000.988815247507	9685.803954307548	11205.291325748856	10796.271839391327	13238.867604405834	12680.639951736015	0.25071379620736256	0.2383698786523087	2397.4380328869447	5594.932427461958	2321.892585899681	5418.6310328049585
1.0196326925925556	6028.910721473848	6029.485928838472	8710.610387071738	8499.865607695472	10015.59841255043	9699.953190366175	11221.661151146927	10812.044148779796	13258.209572840235	12699.166329196552	0.25071400236341557	0.23837007207217653	2387.1505086200777	5604.491859371774	2311.9293676223606	5427.889559460105
1.0257764924913542	6037.716700402007	6038.293056242164	8723.336990861517	8512.284437629009	10030.232945664286	9714.12657732988	11238.058929129746	10827.843390725431	13277.584585557755	12717.724357293926	0.25071421091523644	0.2383702677397992	2376.898685453343	5614.047682279488	2302.0007259184495	5437.144595761783
1.0319573118751795	6046.537635566778	6047.115145799469	8736.085256922303	8524.72440768737	10044.89240506682	9728.324105989412	11254.484649218015	10843.6695551356	13296.992630430603	12736.314024407562	0.2507144218912079	0.2383704656818055	2366.682479452691	5623.5998142699245	2292.106579505955	5446.396062448155
1.0381753738050519	6055.373520456338	6055.952191058564	8748.855176566723	8537.18550941972	10059.576781021147	9742.545766927831	11270.938300694515	10859.522631688495	13316.43369505325	12754.935318650829	0.2507146353200532	0.23837066592514347	2356.5018064500764	5633.148172668647	2282.246846873197	5455.64387951442
1.0444309026860459	6064.224348419666	6064.804185429219	8761.646740915947	8549.667734188743	10074.286063573627	9756.791550518434	11287.419872601715	10875.402609830831	13335.907766739703	12773.588227868393	0.25071485123083814	0.2383708684970839	2346.356582039036	5642.692674017511	2272.4214462772943	5464.887966196984
1.05072412427539	6073.090112665234	6073.671122181517	8774.459940897932	8562.17107316894	10089.020242551887	9771.061446922851	11303.929353739626	10891.309478775758	13355.414832520979	12792.272739633796	0.2507150696529773	0.23837107342522357	2336.246721579111	5652.233234057436	2262.630295750452	5474.128240962047
1.057055265690613	6081.970806259614	6082.552994444446	8787.294767245503	8574.695517344775	10103.779307562627	9785.35544608894	11320.466732663397	10907.243227500572	13374.954879142326	12810.98884124682	0.2507152906162378	0.23837128073749037	2326.1721402151743	5661.769767760532	2252.873313117074	5483.364621531917
1.0634245554177415	6090.866422126194	6091.449795204654	8800.151210494683	8587.241057509027	10118.5632479898	9799.673537749011	11337.031997681244	10923.203844744703	13394.52789306083	12829.736519731163	0.25071551415074167	0.23837149046214529	2316.1327528730035	5671.30218929844	2243.150415990618	5492.597024857299
1.0698322233195456	6099.776953043694	6100.36151730497	8813.02926098265	8599.807684260833	10133.372052992254	9814.015711417569	11353.625136851924	10939.191319007314	13414.13386044246	12848.515761831655	0.2507157402869728	0.23837170262778926	2306.128474258352	5680.830412020674	2233.461521765217	5501.825367077952
1.0762785006438331	6108.70239164484	6109.288153443034	8825.928908845955	8612.395388003879	10148.2057115018	9828.381956389341	11370.246137982527	10955.205638545058	13433.772767159522	12867.326554011684	0.2507159690557797	0.23837191726336393	2296.159218874178	5690.354348472552	2223.806547645363	5511.0495635734405
1.0827636200317978	6117.64273041491	6118.229696169976	8838.850144018586	8625.004158944646	10163.064212220954	9842.772261737287	11386.894988626053	10971.246791369958	13453.44459878784	12886.168882450742	0.2507162004883798	0.238372134398159	2286.2249010140076	5699.8739103665575	2214.1854106354294	5520.269528924022
1.089287815526412	6126.597961690344	6127.186137888916	8851.792956230069	8637.633987090443	10177.94754362084	9857.186616310415	11403.571676079084	10987.314765246963	13473.14934060406	12905.042733041593	0.2507164346163658	0.23837235406181398	2276.325434787781	5709.389008620521	2204.598027551081	5529.485176913673
1.0958513225808764	6135.568077657343	6136.157470853633	8864.757335003602	8650.284862247643	10192.855693939142	9871.625008731806	11420.276187379452	11003.409547691797	13492.886977582939	12923.948091387823	0.2507166714717062	0.23837257628432312	2266.460734099499	5718.899553284049	2195.044315016363	5538.69642050541
1.1024543780671139	6144.553070350305	6145.143687167007	8877.743269653944	8662.95677401962	10207.788651177634	9886.087427396322	11437.008509303632	11019.531125968431	13512.657494394314	12942.884942800873	0.2507169110867549	0.23837280109604064	2256.6307126664324	5728.405453566462	2185.5241894718492	5547.903171844082
1.1090972202843215	6153.552931650503	6154.1447787796915	8890.750749285637	8675.649711805005	10222.746403100251	9900.573860468608	11453.768628364533	11035.679487086936	13532.460875400559	12961.853272297605	0.2507171534942518	0.23837302852768455	2246.835284029483	5737.906617844943	2176.037567192223	5557.105342281517
1.115780088967567	6162.5676532845055	6163.160737488606	8903.779762790875	8688.363664795692	10237.728937230679	9915.084295880964	11470.55653080886	11051.854617801037	13552.297104653502	12980.853064597453	0.25071739872732973	0.23837325861033906	2237.0743615399115	5747.402953607263	2166.584364262875	5566.302842294332
1.1225032252964444	6171.597226822712	6172.191554935373	8916.830298847546	8701.098621974772	10252.736240850127	9929.618721330906	11487.372202614673	11068.056504605576	13572.16616589161	12999.884304119507	0.25071764681951725	0.23837349137546257	2227.3478583882097	5756.894367509056	2157.1644966120366	5575.495581551222
1.1292668719037753	6180.641643677923	6181.237222605005	8929.902345917306	8713.854572114818	10267.768300995214	9944.177124279386	11504.215629489036	11084.285133734431	13592.068042537248	13018.946974980105	0.2507178978047461	0.23837372685488925	2217.6556875921087	5766.380765320733	2147.777880007401	5584.68346888083
1.1360712728843656	6189.700895103708	6190.297731824239	8942.995892243387	8726.631503775672	10282.82510445546	9958.759491948187	11521.08679686526	11100.540491157764	13612.002717693498	13038.041060989666	0.2507181517173533	0.23837396508083508	2207.997761995881	5775.862051906064	2138.4244300428545	5593.866412220756
1.1429166738038161	6198.774972192919	6199.37307376007	8956.110925848594	8739.429405302511	10297.906637771066	9973.365811317886	11537.985689900448	11116.822562579688	13631.9701741413	13057.166545649989	0.25071840859208727	0.2383742060859017	2198.373994297697	5785.338131276192	2129.1040621768916	5603.044318699511
1.1498033217073829	6207.863865876229	6208.463239418296	8969.247434533343	8752.24826482395	10313.01288723068	9987.99606912566	11554.912293473068	11133.131333435924	13651.970394336633	13076.32341215155	0.25071866846411406	0.238374449903082	2188.784297036589	5794.808906529564	2119.816691707587	5612.217094545718
1.1567314651288954	6216.967566920424	6217.568219641843	8982.405405873387	8765.088070249805	10328.143838868877	10002.650251862791	11571.866592180115	11149.466788891048	13672.003360407238	13095.51164337035	0.2507189313690195	0.2383746965657627	2179.2285825978033	5804.274279852863	2110.5622337859822	5621.384645111626
1.1637013540997225	6226.086065926942	6226.688005109286	8995.584827217828	8777.948809269179	10343.299478463912	10017.328345772583	11588.848570334674	11165.82891383618	13692.069054149782	13114.731221865202	0.2507191973428166	0.2383749461077325	2169.7067632266553	5813.734152533347	2101.3406034307554	5630.546874887077
1.1707132401577995	6235.219353330255	6235.8225863332755	9008.785685686968	8790.830469348362	10358.479791535283	10032.03033684795	11605.858211963237	11182.217692886376	13712.167457026764	13133.982129874777	0.2507194664219492	0.23837519856318373	2160.21875102364	5823.1884249257855	2092.1517155159963	5639.703687448986
1.177767376356704	6244.367419396232	6244.971953658905	9022.007968170094	8803.733037728693	10373.684763341298	10046.756210829064	11622.895500803003	11198.633110378021	13732.298550163347	13153.264349314555	0.25071973864329955	0.2383754539667187	2150.764457953279	5832.636996458052	2082.995484786574	5648.854985484388
1.1848640172747877	6253.530254220569	6254.136097262121	9035.251661323391	8816.656501424473	10388.91437887667	10061.50595320106	11639.960420299238	11215.07515036629	13752.462314344346	13172.577861773923	0.25072001404419003	0.23837571235335422	2141.343795850291	5842.079765626928	2073.871825864655	5658.000670785783
1.1920034190243662	6262.707847727127	6263.315007148172	9048.516751567706	8829.60084722092	10404.168622870066	10076.279549191664	11657.052953602559	11231.543796622616	13772.65873001105	13191.922648513244	0.25072029266239143	0.23837597375852723	2131.956676421687	5851.516629984137	2064.7806532427203	5667.14064421854
1.1991858392609598	6271.900189666316	6272.508673149876	9061.803225086389	8842.566061671885	10419.447479781626	10091.076983768731	11674.173083566238	11248.039032631923	13792.887777258102	13211.298690460664	0.25072057453612695	0.23837623821809967	2122.6030112545704	5860.9474861363415	2055.7218812942738	5676.274805723224
1.2064115371925936	6281.107269613434	6281.717084926026	9075.11106782306	8855.552131097767	10434.750933800511	10105.898241637879	11691.32079274345	11264.560841590042	13813.149435830319	13230.705968209148	0.2507208597040776	0.2383765057683624	2113.2827118112473	5870.37222971255	2046.6954242859501	5685.403054334922
1.2136807735891502	6290.329076966928	6290.940231959778	9088.44026547928	8868.55904158339	10450.078968842257	10120.743307240125	11708.496063384391	11281.109206401139	13833.443685119342	13250.1444620135	0.2507211482053884	0.23837677644604136	2103.9956894355128	5879.790755361086	2037.7011963617988	5694.525288118282
1.2209938107917835	6299.565600946754	6300.1781035568165	9101.790803512358	8881.586778975581	10465.431568546303	10135.612164749195	11725.698877433573	11297.684109674745	13853.770504160502	13269.614151786944	0.25072144007967445	0.23837705028830392	2094.74185537803	5889.20295680128	2028.7391115687788	5703.641404217808
1.2283509127223842	6308.816830592736	6309.43068884391	9115.162667133176	8894.6353288813	10480.80871627361	10150.504798069407	11742.92921652713	11314.285533723465	13874.129871629713	13289.115017098491	0.2507217353670244	0.2383773273327622	2085.521120772115	5898.608726732666	2019.8090838469798	5712.751298814081
1.2357523448931043	6318.082754762699	6318.697976766922	9128.555841303654	8907.704676665	10496.21039510373	10165.42119083276	11760.187061989678	11330.91346055974	13894.52176583982	13308.647037169196	0.25072203410800786	0.23837760761747914	2076.3333966423525	5908.007956841728	2010.9110270350939	5721.854867116315
1.2431983744159416	6327.363362130824	6327.979956089326	9141.970310734576	8920.794807446693	10511.636587832445	10180.361326396775	11777.47239483165	11347.567871893501	13914.946164737528	13328.210190869464	0.2507223363436814	0.2383778911809742	2067.1785939325346	5917.400537861511	2002.0448548900895	5730.952003401704
1.2506892700123766	6336.658641185927	6337.276615390369	9155.406059883288	8933.905706099542	10527.08727696915	10195.325187841789	11794.785195746445	11364.24874912922	13935.403045900068	13347.804456715645	0.2507226421155938	0.23837817806222894	2058.0566234852886	5926.786359489895	1993.2104810653254	5740.042600932298
1.2582253020230734	6345.9685802296035	6346.5879430633	9168.863072951208	8947.037357247522	10542.562444734078	10210.31275796837	11812.125445107347	11380.956073363037	13955.892386531674	13367.429812866727	0.2507229514657916	0.2383784683006921	2048.9673960475484	5936.165310387267	1984.407819130225	5749.126551989932
1.2658067424176331	6355.293167374496	6355.913927313635	9182.34133388152	8960.189745263164	10558.062073055657	10225.32401929478	11829.49312296468	11397.689825380017	13976.414163460242	13387.086237121182	0.2507232644368263	0.23837876193628563	2039.9108222930226	5945.537278223317	1975.6367825784255	5758.203747883206
1.2734338648044117	6364.63239054253	6365.254556157413	9195.840826356827	8973.362854265266	10573.586143567974	10240.358954054442	11846.888209042918	11414.449985651352	13996.968353134036	13406.773706913737	0.2507235810717588	0.23837905900941023	2030.8868128105532	5954.902149618603	1966.8972848206758	5767.274078905582
1.2811069444403917	6373.9862374630275	6374.60981741932	9209.361533796613	8986.556668116416	10589.134637607855	10255.417544193167	11864.310682737541	11431.236534331325	14017.554931617999	13426.49219931187	0.25072390141416656	0.23837935956095105	2021.8952780999243	5964.259810116375	1958.1892391889123	5776.337434328394
1.2888262582411194	6383.354695670868	6383.97969873091	9222.90343935479	8999.771170420685	10604.707536212149	10270.499771366603	11881.760523112034	11448.0494512545	14038.173874590306	13446.241691012592	0.2507242255081511	0.23837966363228338	2012.9361286078347	5973.610144263599	1949.5125589541858	5785.39370243554
1.296592084790695	6392.7377525048105	6393.364187528845	9236.466525917502	9013.00634452131	10620.30482011525	10285.605616937624	11899.237708895149	11464.888715932899	14058.825157339188	13466.02215833919	0.25072455339834127	0.23837997126527946	2004.0092746997252	5982.953035511542	1940.867157311528	5794.442770454101
1.3044047043518285	6402.135395105367	6402.763271052886	9250.050776100223	9026.26217349807	10635.926469745862	10300.735061973433	11916.742218477335	11481.754307552777	14079.508754758808	13485.833577237492	0.2507248851299017	0.23838028250231302	1995.114626673283	5992.2883662332315	1932.2529473943869	5803.484524583677
1.312264398875954	6411.547610413153	6412.176936344223	9263.656172245623	9039.538640165087	10651.572465224599	10315.888087243095	11934.274029908127	11498.646204971972	14100.224641346222	13505.675923272851	0.25072522074853965	0.23838059738626713	1986.2520947726443	6001.616017749766	1923.6698422816116	5812.518849994056
1.320171452013404	6420.974385166866	6421.605170243462	9277.282696420822	9052.835727068214	10667.242786360901	10331.06467321463	11951.833120892721	11515.564386716673	14120.972791197442	13525.5491716264	0.25072556030050897	0.23838091596053793	1977.421589181642	6010.935870281421	1915.1177549929125	5821.5456307940185
1.3281261491236485	6430.415705901452	6431.047959388815	9290.930330414989	9066.153416482655	10682.937412650377	10346.264800052388	11969.41946878907	11532.508830978562	14141.753178004046	13545.453297091775	0.25072590383262044	0.23838123826904362	1968.6230200270656	6020.24780294532	1906.596598494798	5830.564750027144
1.3361287772855897	6439.871558946082	6440.505290214111	9304.599055736626	9079.491690410367	10698.656323271702	10361.488447614112	11987.033050604481	11549.479515611603	14162.565775049268	13565.388274071413	0.2507262513922453	0.23838156435622804	1959.856297385646	6029.551693754271	1898.1062857044162	5839.576089667156
1.3441796253079266	6449.341930422314	6449.9771489469495	9318.288853611131	9092.850530577654	10714.399497083956	10376.735595448292	12004.673842992655	11566.476418129141	14183.410555204555	13585.354076573214	0.2507266030273235	0.23838189426706907	1951.121331291739	6038.847419618396	1889.646729496657	5848.5795306181535
1.352278983739575	6458.826806242058	6459.463521606707	9331.999704978074	9106.229918432542	10730.166912623534	10392.006222791231	12022.341822250304	11583.499515700676	14204.287490925675	13605.350678206833	0.25072695878636986	0.23838222804708387	1942.4180317330174	6048.134856312536	1881.217842703336	5857.574952692259
1.3604271448801535	6468.326172105636	6468.964394002605	9345.731590488658	9119.629835142285	10745.958548101311	10407.30030856428	12040.036964314048	11600.54878514885	14225.196554249102	13625.378052180205	0.25072731871848164	0.23838256574233674	1933.7463086608332	6057.413878487889	1872.8195381211117	5866.56223461614
1.3686244027905345	6477.840013499785	6478.479751731748	9359.484490503019	9133.050261590792	10761.774381399617	10422.61783137094	12057.759244757082	11617.624202946277	14246.137716788187	13645.436171295913	0.2507276828733461	0.23838290739944332	1925.1060719888192	6066.684359648498	1864.451728505781	5875.541253990494
1.3768710533034536	6487.368315695626	6488.009580177045	9373.258385087554	9146.4911783759	10777.614390069271	10437.958769493887	12075.508638785883	11634.72574521225	14267.110949729335	13665.525007947384	0.25072805130124537	0.23838325306557992	1916.4972315985942	6075.946172147756	1856.1143265877618	5884.511887323344
1.3851673940341884	6496.911063746645	6497.553864505345	9387.053254012239	9159.952565806976	10793.478551326545	10453.323100892245	12093.285121236911	11651.853387709798	14288.1162238282	13685.644534115518	0.25072842405306583	0.23838360278848794	1907.91969734116	6085.199187172111	1847.8072450683685	5893.474009995814
1.3935137243912972	6506.468242486645	6507.11258966527	9400.869076747895	9173.434403902054	10809.366842050116	10468.710803198426	12111.088666573254	11669.007105842215	14309.1535094058	13705.794721364678	0.2507288011803045	0.23838395661648296	1899.3733790466795	6094.443274752004	1839.5303966219071	5902.4274962483905
1.4019103455874267	6516.039836527703	6516.685740385265	9414.705832463495	9186.936672385325	10825.27923877807	10484.121853715344	12128.919248881313	11686.18687464999	14330.222776344688	13725.975540839185	0.2507291827350767	0.2383843145984596	1890.8581865240121	6103.678303743713	1831.2836939092958	5911.372219207929
1.410357560650181	6525.625830258091	6526.273301171527	9428.563500023396	9200.45935068442	10841.215717704787	10499.556229413394	12146.776841867393	11703.392668807512	14351.323994085029	13746.186963259508	0.25072956877012265	0.23838467678389966	1882.3740295583848	6112.904141794657	1823.0670495650265	5920.308050824096
1.4188556744330574	6535.226207840108	6535.875256305858	9442.442057984474	9214.002417927612	10857.176254677734	10515.013906927321	12164.661418854193	11720.62446261966	14372.457131620506	13766.428958918354	0.2507299593388172	0.23838504322287954	1873.9208179234993	6122.120655369014	1814.880376211484	5929.234861895442
1.4274049936264492	6544.840953208065	6545.4915898436575	9456.34148459344	9227.56585294123	10873.160825194502	10530.49486255335	12182.572952777497	11737.88223001864	14393.622157494534	13786.701497677032	0.250730354495174	0.23838541396607532	1865.4984613824636	6131.327709724894	1806.7235864629038	5938.152522063581
1.4360058267687137	6554.470050066076	6555.122285611748	9470.261757783926	9241.14963424679	10889.169404399481	10545.999072246022	12200.511416182597	11755.165944560526	14414.819039796117	13807.004548961466	0.2507307542938569	0.23838578906477326	1857.1068696851144	6140.525168889668	1798.5965929236263	5947.060899788747
1.4446584842573071	6564.113481885927	6564.7673272062975	9484.20285517366	9254.753740058331	10905.201967080762	10561.526511615188	12218.476781220817	11772.475579421982	14436.047746155826	13827.33808175845	0.2507311587901843	0.23838616857087375	1848.745952582918	6149.712895686738	1790.4993081946159	5955.959862349089
1.453363278359986	6573.771231904937	6574.426697990615	9498.16475406163	9268.378148279524	10921.258487666946	10577.077155922847	12236.469019646063	11789.811107396787	14457.308243741812	13847.702064611638	0.2507315680401411	0.23838655253690152	1840.4156198248966	6158.890751699451	1782.4316448712489	5964.849275815068
1.4621205232260774	6583.443283123749	6584.100381093018	9512.147431425168	9282.022836500892	10937.338940223868	10592.650980080009	12254.488102811192	11807.172500892424	14478.60049925563	13868.096465617622	0.25073198210038217	0.2383869410160118	1832.1157811564626	6168.058597252937	1774.3935155557701	5973.729005073896
1.470930534897817	6593.129618304082	6593.788359404665	9526.150863916982	9295.687781997041	10953.443298451311	10608.247958643658	12272.53400166441	11824.559731926722	14499.92447892807	13888.521252422097	0.2507324010282441	0.2383873340619967	1823.8463463305961	6177.216291425517	1766.3848328529857	5982.5989137901925
1.4797936313217521	6602.830219966573	6603.490615577312	9540.175027862291	9309.372961723693	10969.571535679781	10623.868065813409	12290.606686745734	11841.972772124263	14521.280148515069	13908.976392215696	0.25073282488175136	0.2383877317292968	1815.607225109241	6186.36369203357	1758.4055093729403	5991.4588643971365
1.48871013236022	6612.545070388493	6613.207132021114	9554.219899255811	9323.078352314858	10985.723624867154	10639.511275428426	12308.70612818331	11859.411592712933	14542.667473293464	13929.461851730075	0.2507332537196254	0.23838813407300452	1807.398327265866	6195.500655624084	1750.4554577408126	6000.308718114626
1.4976803598028874	6622.274151601518	6622.937890902404	9568.28545375882	9336.80393007996	11001.899538595395	10655.17756096417	12326.832295689812	11876.876164520427	14564.086418056835	13949.977597233861	0.2507336876012935	0.23838854114887414	1799.2195625843015	6204.62703744648	1742.5345905914437	6009.148334905505
1.5067046373783677	6632.017445389376	6632.682874141372	9582.371666696046	9350.549671000803	11018.09924906708	10670.866895529092	12344.98515855861	11894.366457970591	14585.536947111099	13970.52359452847	0.2507341265868955	0.23838895301333046	1791.0708408658393	6213.742691458203	1734.6428205760894	6017.977573480457
1.5157832907659001	6641.774933285635	6642.442063409862	9596.478513052743	9364.315550728732	11034.322728102119	10686.579251861414	12363.164685660206	11911.882443079941	14607.019024270356	13991.09980894411	0.25073457073729494	0.23838936972347516	1782.952071936801	6222.847470328677	1726.7800603695214	6026.796291304519
1.5249166476071065	6651.546596571339	6652.215440129049	9610.605967471593	9378.101544581628	11050.569947134325	10702.314602325836	12381.370845438423	11929.424089454045	14628.532612852547	14011.706205335611	0.2507350201140852	0.2383897913370965	1774.8631656445796	6231.941225406248	1718.9462226676987	6035.604344567284
1.5341050375178134	6661.332416272679	6662.0029854671275	9624.754004249608	9391.90762754089	11066.840877207953	10718.072918910184	12399.603605906634	11946.991366283839	14650.07767567506	14032.342748078236	0.25073547477960045	0.23839021791267592	1766.8040318588028	6241.023806706071	1711.1412201889325	6044.401588169159
1.5433487920999491	6671.1323731586135	6671.80468033695	9638.922597335019	9405.733774248403	11083.135488974183	10733.854173222027	12417.862934643912	11964.58424234197	14671.65417505031	14053.00940106344	0.25073593479692297	0.23839064950939856	1758.7745804795995	6250.095062909182	1703.3649656807538	6053.187875723466
1.5526482449535108	6680.946447738514	6681.620505393718	9653.11172032416	9419.579959003542	11099.453752687707	10749.658336485356	12436.14879879126	11982.202685979139	14693.262072781388	14073.706127694695	0.2507364002298938	0.23839108618715935	1750.7747214453993	6259.154841380194	1695.6173719239887	6061.963059553178
1.5620037316886017	6690.77462025981	6691.450441032588	9667.321346458384	9433.446155760059	11115.795638203243	10765.48537953716	12454.461165047807	11999.846665120356	14714.901330157676	14094.432890883187	0.2507368711431201	0.23839152800657415	1742.8043647200102	6268.202988092322	1687.8983517327579	6070.726990669733
1.5714155899375468	6700.616870705432	6701.294467386301	9681.55144862068	9447.332338123048	11132.161114971781	10781.335272824006	12472.799999666668	12017.516147261233	14736.571907950063	14115.189653043577	0.25073734760198574	0.23839197502898588	1734.8634203089168	6277.239347673021	1680.2078179554082	6079.47951875953
1.580884159367074	6710.473178791571	6711.152564322741	9695.801999332742	9461.238479345762	11148.550152037304	10797.207986398555	12491.16526845138	12035.211099464144	14758.27376640686	14135.976376089586	0.25073782967266006	0.23839242731647511	1726.9517982583493	6286.263763371855	1672.545683478238	6088.220492171589
1.5904097816905756	6720.343523965021	6721.0247114425	9710.072970751462	9475.164552326481	11164.96271803289	10813.10348991606	12509.556936751585	12052.931488354425	14780.006865248797	14156.79302142962	0.25073831742210717	0.23839288493186833	1719.0694086583098	6295.276077058632	1664.9118612320162	6096.949757929193
1.5999928006804371	6730.227885400897	6730.910888076478	9724.364334665954	9489.110529605412	11181.398781177388	10829.021752630952	12527.974969459425	12070.67728011662	14801.771163664887	14177.639549962503	0.25073881091809647	0.23839334793874686	1711.2161616435042	6304.27612920152	1657.3062641925644	6105.667161703808
1.6096335621804478	6740.126241999954	6740.811073283365	9738.676062494005	9503.076383361436	11197.858309271454	10844.962743393204	12546.419331005172	12088.448440490543	14823.566620307387	14198.515922072933	0.2507393102292113	0.2383938164014557	1703.3919673967175	6313.263758863322	1649.7288053843658	6114.372547819512
1.6193324141182788	6750.0385723862455	6750.725245847234	9753.00812527903	9517.062085409012	11214.341269694163	10860.926430644926	12564.889985353531	12106.244934767543	14845.393193287526	14219.422097627203	0.25073981542485974	0.23839429038511442	1695.5967361513758	6322.238803682383	1642.1793978760252	6123.065759201301
1.6290897065180392	6759.964854904379	6760.653384274851	9767.360493686443	9531.067607194685	11230.847629398975	10876.912782416486	12583.386895999185	12124.066727786247	14867.250840170402	14240.358035968346	0.250740326575283	0.2383947699556237	1687.8303781973664	6331.201099885162	1634.6579547907459	6131.746637411183
1.6389057915129117	6769.905067617214	6770.595466793368	9781.733138000676	9545.092919794151	11247.377354910397	10892.921766323261	12601.910025963187	12141.913783929042	14889.139517970789	14261.323695912053	0.25074084375156785	0.23839525517967686	1680.0928038805723	6340.1504822559655	1627.1643893083092	6140.415022623027
1.6487810233578566	6779.859188303026	6780.551471347586	9796.126028121416	9559.137993908682	11263.93041231979	10908.95334956165	12620.45933778833	12159.78606711773	14911.059183147834	14282.319035741759	0.25074136702565497	0.238395746124769	1672.3839236024069	6349.08678411413	1619.6986146630952	6149.0707536002155
1.6587157584424002	6789.827194453092	6790.521375597522	9810.53913356049	9573.20279986204	11280.506767281939	10925.007498905705	12639.03479353537	12177.683540809812	14933.00979160071	14303.344013204332	0.25074189647034895	0.23839624285920613	1664.7036478316877	6358.0098373447545	1612.2605441529304	6157.713667710777
1.6687103553034934	6799.809063268963	6800.505156915721	9824.972423438261	9587.287307596991	11297.106385010971	10941.084180703208	12657.636354778613	12195.60616799426	14954.991298663503	14324.398585505252	0.25074243215933045	0.2383967454521153	1657.0518870947417	6366.919472335838	1604.8500911326846	6166.343600878492
1.6787651746384535	6809.804771659867	6810.50279238468	9839.425866480238	9601.391486671992	11313.729230276644	10957.183360872068	12676.263982601798	12213.553911187533	14977.003659100512	14345.482709304055	0.2507429741671654	0.23839725397345574	1649.4285519910045	6375.815518018324	1597.4671690281248	6174.960387621075
1.6888805793179813	6819.814296240051	6820.514258794242	9853.899431013608	9615.515306257852	11330.375267400452	10973.305004896585	12694.917637593868	12231.526732429522	14999.046827101352	14366.596340709662	0.2507435225693173	0.23839776849402572	1641.8335531866178	6384.6978018213995	1590.1116913275328	6183.563860997092
1.6990569343992543	6829.83761332606	6830.539532638884	9868.39308496367	9629.658735134237	11347.044460251678	10989.449077823567	12713.597279844591	12249.52459327934	15021.120756275937	14387.739435275593	0.25074407744215477	0.2383982890854763	1634.266801415477	6393.566149656195	1582.7835715878755	6192.153852605261
1.7092946071391046	6839.8746989340325	6840.578590115059	9882.906795850315	9643.821741686259	11363.736772243428	11005.615544258602	12732.30286894031	12267.547454811202	15043.225399649575	14408.911947995222	0.25074463886296694	0.23839881582031866	1626.728207490174	6402.420385939069	1575.4827234402765	6200.730192592833
1.7195939670072704	6849.925528777009	6850.631407118521	9897.440530784488	9658.004293901042	11380.452166328787	11021.804368362209	12751.03436395962	12285.595277610288	15065.360709658004	14430.113833297055	0.25074520690997026	0.23839934877193744	1619.217682300252	6411.260333559476	1568.2090605905978	6209.292709633708
1.7299553856997325	6859.9900782621535	6860.697959241599	9911.994256464586	9672.20635936422	11397.190604996706	11038.015513846003	12769.79172346897	12303.668021768503	15087.52663814233	14451.345045039872	0.2507457816623231	0.23839988801459802	1611.7351368096424	6420.085813855752	1560.962496819091	6217.841230908409
1.7403792371521247	6870.068322487957	6870.778221770413	9926.567939172799	9686.427905256372	11413.952050268015	11054.248943968729	12788.574905518228	12321.765646880187	15109.723136343922	14472.60553650783	0.25074636320013494	0.23840043362345953	1604.2804820665624	6428.896646629088	1553.7429459844716	6226.3755821008235
1.7508658975532332	6880.160236241489	6880.872169682174	9941.16154477153	9700.668898349555	11430.736463691392	11070.504621532422	12807.383867636305	12339.888112037932	15131.950154899405	14493.89526040565	0.25074695160447863	0.2384009856745849	1596.853629203979	6437.692650128156	1546.55032202875	6234.895587396342
1.76141574535857	6890.265793995563	6890.979777642373	9955.775038699705	9714.929305003705	11447.543806339292	11086.782508878438	12826.218566826683	12358.035375828247	15154.207643835474	14515.214168853692	0.250747546957402	0.23840154424495197	1589.4544894344872	6446.473641005345	1539.3845389735652	6243.401069449261
1.7720291613040315	6900.384969905828	6901.101020001917	9970.408385968965	9729.209091162973	11464.374038803691	11103.08256788342	12845.078959562778	12376.207396327134	15176.495552563607	14536.56221338286	0.2507481493419404	0.23840210941246365	1582.0829740654444	6455.2394343605265	1532.2455109271687	6251.8918493893
1.7827065284196406	6910.517737808055	6911.235870794395	9985.061551160172	9743.508222352211	11481.227121192234	11119.404759955387	12863.965001783685	12394.404131095864	15198.813829875151	14557.939344929802	0.25074875884212644	0.23840268125596034	1574.7389944898896	6463.989843678195	1525.1331520850654	6260.367746806238
1.7934482320433673	6920.664071215043	6921.3843037331435	9999.734498419344	9757.82666367324	11498.103013123666	11135.749046029596	12882.876648889243	12412.625537176471	15221.162423935672	14579.345513831735	0.25074937554300464	0.23840325985523064	1567.4224621910835	6472.72468083119	1518.0473767316435	6268.828579732683
1.8042546598350382	6930.823943313895	6931.546292208424	10014.427191454142	9772.164379801221	11515.001673723988	11152.115386564572	12901.813855735778	12430.871571087391	15243.541282280023	14600.780669821477	0.25074999953064236	0.23840384529102235	1560.1332887564786	6481.4437561160885	1510.9880992465187	6277.274164656177
1.8151262017903238	6940.997326963008	6941.721809284526	10029.139593529953	9786.521334980955	11531.92306162207	11168.503741538007	12920.776576631319	12449.14218881902	15265.950351806909	14622.24476202235	0.2507506308921411	0.23840443764505537	1552.8713858616538	6490.146878162865	1503.9552340991795	6285.704316474032
1.8260632502548164	6951.184194689093	6951.91082769679	10043.871667466015	9800.897493023096	11548.867134945358	11184.914070442557	12939.76476533092	12467.43734582913	15288.389578773467	14643.737738942964	0.25075126971565126	0.2384050370000318	1545.6366652828874	6498.833853970747	1496.9486958546913	6294.118848495651
1.8370661999381863	6961.384518684234	6962.113319848723	10058.623375631598	9815.292817300451	11565.833851315643	11201.346332281772	12958.778375032016	12485.756997038443	15310.858908789949	14665.259548472135	0.25075191609038355	0.23840564343964932	1538.4290388946538	6507.504488876089	1489.96839917521	6302.517572431359
1.848135447928429	6971.598270802819	6972.329257808955	10073.394679942023	9829.707270744104	11582.82316784462	11217.800485565813	12977.817358369586	12504.101096825949	15333.358286814164	14686.810137873546	0.250752570106622	0.23840625704861176	1531.2484186799265	6516.158586574718	1483.0142588255112	6310.900298394728
1.8592713937061955	6981.825422558632	6982.558613308368	10088.185541854913	9844.140815839753	11599.835041129763	11234.276488307412	12996.88166741161	12522.469599024527	15355.887657146286	14708.38945378077	0.2507532318557355	0.23840687791264237	1524.0947167251725	6524.795949077234	1476.0861896722927	6319.266834882554
1.8704744391592067	6992.065945121676	6992.801357736967	10102.995922366044	9858.593414623721	11616.869427249672	11250.77429801746	13015.971253654045	12540.862456916137	15378.446963423057	14729.997442191727	0.25075390143019416	0.23840750611849598	1516.967845216801	6533.416376680601	1469.1841066801571	6327.616988730617
1.8817449885967616	7002.319809315132	7003.0574621408605	10117.82578200543	9873.065028679117	11633.92628175977	11267.293871700775	13035.08606801607	12559.279623227203	15401.036148612338	14751.634048463446	0.25075457892357983	0.23840814175397093	1509.867716460547	6542.019668022171	1462.30792492599	6335.950565163977
1.8930834487643238	7012.586985612325	7013.326897219293	10132.675080833393	9887.555619132032	11651.005559687948	11283.835165851908	13054.226060835339	12577.721050124075	15423.65515500769	14773.299217306883	0.25075526443060037	0.23840878490792283	1502.7942428665701	6550.605620001443	1455.45755959081	6344.267367737833
1.9044902288582053	7022.867444133476	7023.609633321402	10147.543778436351	9902.065146647452	11668.10721552986	11300.398136450627	13073.391181862857	12596.186689208065	15446.30392422246	14794.992892781254	0.250755958047103	0.23840943567027428	1495.7473369589425	6559.1740277973	1448.632925965183	6352.56719833985
1.9159657405403292	7033.16115464268	7033.905640443264	10162.43183392293	9916.593571425468	11685.231203244643	11316.982738957746	13092.5813802583	12614.676491510974	15468.982397184433	14816.71501828891	0.25075665987008916	0.23841009413203273	1488.7269113765797	6567.72468485171	1441.8339394504437	6360.849857178051
1.9275103979530908	7043.468086544603	7044.214888224615	10177.339205919683	9931.140853197123	11702.377476250129	11333.588928310517	13111.796604584808	12633.19040749004	15491.690514129854	14838.465536569594	0.2507573699977274	0.23841076038529901	1481.732878873183	6576.25738285156	1435.0605155603262	6369.115142767318
1.9391246177343011	7053.788208881378	7054.537345945797	10192.265852567083	9945.706951220522	11719.545987418487	11350.21665891841	13131.036802804154	12651.728387023322	15514.42821459791	14860.244389695166	0.2507580885293668	0.2384114345232828	1474.7651523269597	6584.77191174496	1428.3125699274824	6377.3628519359045
1.9508088190322228	7064.121490329341	7064.8729825245355	10207.211731515332	9960.291824276757	11736.7366890715	11366.865884658533	13150.301922271676	12670.290379404794	15537.19543742489	14882.051519064013	0.25075881556555335	0.23841211664031584	1467.82364472904	6593.26805967465	1421.590018294868	6385.592779771425
1.9625634235206988	7074.467899195755	7075.2217665126955	10222.176799920097	9974.895430665769	11753.949532975874	11383.536558871127	13169.591909731107	12688.876333339385	15559.992120738278	14903.886865395372	0.2507595512080425	0.23841280683186514	1460.9082691950607	6601.745613008272	1414.8927765275585	6393.804719651584
1.9743888554143678	7084.827403415582	7085.583666093109	10237.161014438385	9989.517728202341	11771.184470338658	11400.228634355142	13188.906711309613	12707.48619693819	15582.81820195107	14925.750368723888	0.2507602955598152	0.23841350519454652	1454.018938968773	6610.204356331844	1408.2207606125157	6401.998463221826
1.9862855414839768	7095.199970548152	7095.958649076286	10252.164331224256	10004.158674211929	11788.441451802535	11416.942063363636	13208.246272512597	12726.119917713462	15605.673617755814	14947.641968393915	0.25076104872509125	0.2384142118261389	1447.1555674144765	6618.644072397612	1401.5738866539905	6410.173800357617
1.9982539110717792	7105.585567773824	7106.346682897101	10267.186705924492	10018.818225526451	11805.720427440956	11433.676797599132	13227.610538218465	12744.777442573588	15628.558304118611	14969.56160305375	0.25076181080934534	0.2384149268255982	1440.3180680225487	6627.064542125445	1394.9520708795753	6418.330519168172
2.010294396107033	7115.9841618906075	7116.747734611484	10282.228093674275	10033.496338480103	11823.021346753447	11450.432788209044	13246.999452673428	12763.458717818072	15651.472196273187	14991.50921064995	0.2507625819193219	0.23841565029307166	1433.5063544171862	6635.4655446182005	1388.355229645269	6426.4684060039
2.0224074311215867	7126.395719310852	7127.1617708931435	10297.28844909293	10048.19296890522	11840.34415866083	11467.209985781074	13266.412959486353	12782.163689132587	15674.415228714968	15013.484728421687	0.25076336216305034	0.23841638232991222	1426.7203403510503	6643.846857119817	1381.783279430936	6434.587245411705
2.0345934532655616	7136.820206057769	7137.588758030118	10312.367726279457	10062.908072127906	11857.688811500286	11484.00834033841	13285.851001623378	12800.892301583746	15697.387335194928	15035.488092894768	0.2507641516498612	0.23841712303869309	1419.9599397100974	6652.208255013917	1375.2361368499696	6442.686820161995
2.0468529023231294	7147.2575877620475	7148.028661921509	10327.465878808183	10077.641602963922	11875.055253020595	11500.827801335257	13305.313521402662	12819.644499614195	15720.388448713587	15057.519239876088	0.25076495049040043	0.2384178725232216	1413.2250665120082	6660.5495117944665	1368.713718638348	6450.766911178362
2.059186220728381	7157.707829658304	7158.4814480738405	10342.582859724196	10092.393515714055	11892.443430377036	11517.668317651658	13324.800460488896	12838.420227037064	15743.418501514725	15079.578104447266	0.2507657587966472	0.23841863088855625	1406.5156349126482	6668.870399077889	1362.2159416656941	6458.827297566459
2.0715938535812968	7168.170896581729	7168.947081597889	10357.718621539074	10107.163764160148	11909.853290126692	11534.5298375892	13344.311759888145	12857.21942703125	15766.477425079478	15101.664620959305	0.2507665766819283	0.23841939824101954	1399.831559206883	6677.170686587691	1355.742722941679	6466.867756624706
2.084076248663807	7178.646752964452	7179.425527205036	10372.873116226203	10121.952301560488	11927.284778223251	11551.412308865876	13363.84735994222	12876.042042135881	15789.56515011991	15123.778723026275	0.25076740426093586	0.23842017468821447	1393.1727538232226	6685.450142103247	1349.2939796002465	6474.888063754421
2.0966338564559543	7189.13536283202	7189.916749203791	10388.046295216267	10136.759080645408	11944.737840012083	11568.315678611314	13383.407200323236	12894.888014245096	15812.681606572773	15145.920343519374	0.2507682416497421	0.23842096033904045	1386.53913333331	6693.708531490061	1342.86962891632	6482.887992514297
2.109267130152151	7199.636689799856	7200.420711496322	10403.238109392738	10151.584053612945	11962.212420225167	11585.239893361948	13402.991220028198	12913.757284602832	15835.826723593345	15168.089414561007	0.2507690889658182	0.23842175530370702	1379.9306124501163	6701.9456186639145	1336.4695883025997	6490.867314583156
2.1219765256775314	7210.1506970696155	7210.93737757484	10418.448509087188	10166.427172124255	11979.708462975988	11602.184899056028	13422.599357373363	12932.649793797389	15859.000429548953	15190.285867518583	0.25076994632805005	0.23842255969375203	1373.3471060318407	6710.161165596452	1330.0937753093895	6498.825799746439
2.1347625017044103	7220.677347425602	7221.466710518079	10433.677444074736	10181.288387299206	11997.225911754495	11619.150641028733	13442.231549988748	12951.56548175616	15882.202652012722	15212.509632998535	0.25077081385675404	0.23842337362205684	1366.7885290808626	6718.354932283051	1323.7421076290193	6506.763215892017
2.147625519668832	7231.216603231091	7232.008672987653	10448.924863569326	10196.167649711786	12014.764709421836	11636.137064007155	13461.887734812475	12970.504287740152	15905.433317757112	15234.760640840082	0.2507716916736971	0.23842419720286137	1360.2547967444407	6726.5266767265275	1317.4145030964864	6514.679328992963
2.160566043787228	7241.768426424604	7242.563227224449	10464.190716218993	10211.064909385583	12032.324798205223	11653.144112105327	13481.567848085091	12989.466150338609	15928.692352747394	15257.038820109128	0.25077257990211327	0.23842503055178157	1353.7458243201254	6734.676154948771	1311.1108796873596	6522.57390308287
2.1735845410731627	7252.33277851627	7253.130335044914	10479.474950101223	10225.980115789089	12049.906119692732	11670.171728819068	13501.271825343956	13008.451007463429	15951.979682135307	15279.34409909189	0.25077347866671906	0.2384258737858269	1347.2615272542462	6742.803120953962	1304.8311555220862	6530.446700248402
2.1866814813541975	7262.909620584016	7263.709957837421	10494.777512718076	10240.913217831176	12067.508614827975	11687.219857020995	13520.999601417436	13027.458796343773	15975.295230252363	15301.67640528879	0.2507743880937349	0.23842672702341652	1340.8018211410963	6750.907326709013	1298.575248868845	6538.297480632085
2.199857337288837	7273.498913269797	7274.302056558489	10510.0983509914	10255.864163856331	12085.132223904793	11704.288438955346	13540.751110419134	13046.489453520384	15998.6389206033	15324.035665408008	0.2507753083109014	0.2384275903843948	1334.3666217275313	6758.988522145897	1292.3430781421484	6546.126002399251
2.213112584383593	7284.100616775812	7284.906591729086	10525.437411258014	10270.832901640028	12102.776886561944	11721.377416232845	13560.52628574212	13065.542914840094	16022.010675859468	15346.421805359205	0.2507762394474984	0.23842846399005074	1327.9558449200122	6767.046455171891	1286.1345619058702	6553.932021735236
2.2264477010101436	7294.71469086073	7295.52352343084	10540.794639264914	10285.81937838398	12120.442541777862	11738.48672982552	13580.325060053192	13084.619115450181	16045.410417852321	15368.834750247164	0.25077718163436225	0.23842934796313414	1321.5694067734876	6775.080871597398	1279.9496188737103	6561.715292827226
2.2398631684225956	7305.341094835674	7306.152811302209	10556.169980164146	10300.823540711346	12138.129127864944	11755.616320061448	13600.147365286719	13103.717989792673	16068.838067566345	15391.27442436528	0.25077813500390717	0.23843024242787428	1315.2072234972147	6783.091515143402	1273.7881679096608	6569.475567848887
2.2533594707748548	7315.97978756046	7316.794414534659	10571.563378508054	10315.845334661944	12155.836582464366	11772.766126619494	13619.993132638954	13122.839471598649	16092.293545132614	15413.7407511891	0.25077909969014156	0.23843114750999664	1308.8692114657606	6791.078127472661	1267.650128032139	6577.212596955709
2.2669370951380965	7326.630727439658	7327.44829186882	10586.974778244272	10330.88470568745	12173.564842540529	11789.936088524062	13639.86229256205	13141.983493882562	16115.776769821934	15436.233653369893	0.2507800758286891	0.23843206333674233	1302.5552872071275	6799.040448116139	1261.5354184124735	6584.926128263585
2.2805965315183476	7337.293872418576	7338.114401590549	10602.40412271062	10345.941598646466	12191.313844375483	11807.126144139685	13659.754774757947	13161.149988936366	16139.287660037888	15458.753052727972	0.25078106355680835	0.23843299003688478	1296.2653674100875	6806.97821448138	1255.443958375894	6592.615907830186
2.294338272874165	7347.969179979343	7348.792701527042	10617.851354630156	10361.01595779969	12209.083523563431	11824.336231165706	13679.670508172436	13180.338888323782	16162.826133310078	15481.298870246199	0.25078206301341077	0.23843392774074973	1289.9993689251714	6814.891161845997	1249.3756674060132	6600.2816796591505
2.308162815134429	7358.656607136852	7359.483149042851	10633.316416106023	10376.107726804918	12226.873815005096	11841.566286630865	13699.60942098903	13199.5501228744	16186.392106287121	15503.87102606327	0.25078307433908276	0.23843487658023332	1283.7572087622248	6822.779023311101	1243.3304651402868	6607.92318565445
2.3220706572162446	7369.356110434682	7370.185701035878	10648.799248616298	10391.216848712056	12244.684652902022	11858.81624688777	13719.571440622783	13218.78362267773	16209.985494729624	15526.469439467002	0.25078409767610504	0.23843583668882143	1277.5388041000697	6830.641529845074	1237.308271378337	6615.540165646002
2.336062301042938	7380.067645941147	7380.900313933461	10664.299793009004	10406.343265958261	12262.515970751121	11876.086047607605	13739.556493714339	13238.039317077477	16233.60621350341	15549.094028887816	0.250785133168472	0.2384368082016087	1271.3440722806263	6838.478410222102	1231.3090060795657	6623.1323573575355
2.3501382515621807	7390.791169245042	7391.626943688192	10679.81798949669	10421.486920362708	12280.367701338688	11893.375623774413	13759.56450612348	13257.317134665316	16257.25417657214	15571.744711891688	0.2507861809619158	0.2384377912553178	1265.1729308079812	6846.289391002618	1225.3325893606525	6630.69949637074
2.3642990167642037	7401.526635451576	7402.365545773925	10695.35377765136	10436.647753121628	12298.239776734832	11910.684909679654	13779.59540292304	13276.617003275038	16280.929296990413	15594.421405173527	0.2507872412039231	0.2384387859883192	1259.0252973588067	6854.074196560308	1219.3789415047504	6638.241316153668
2.378545107700138	7412.273999178198	7413.116075181654	10710.907096399156	10451.82570480319	12316.13212828764	11928.013838916613	13799.649108392596	13295.938849976494	16304.631486896587	15617.124024550285	0.25078831404375973	0.23843979254065203	1252.9010897760163	6861.832549037412	1213.4479829552001	6645.757548011839
2.392877038500453	7423.03321455038	7423.878486415349	10726.477884015061	10467.020715342329	12334.044686617357	11945.362344374711	13819.725546012132	13315.282601069453	16328.360657505553	15639.852484954037	0.2507893996324901	0.2384408110540425	1246.800226070045	6869.564168322366	1207.5396343190805	6653.2479210817255
2.4072953263935135	7433.804235197357	7434.6527334877865	10742.066078117525	10482.232724035553	12351.977381610455	11962.730358233866	13839.824638455642	13334.648182077497	16352.116719101461	15662.606700425024	0.2507904981230002	0.2384418416719261	1240.722624423157	6877.268772053532	1201.6538163698278	6660.712162327953
2.4218004917242455	7444.587014247896	7445.438769916371	10757.67161566314	10497.461669535756	12369.930142413828	11980.11781195881	13859.946307584789	13354.035517741864	16375.89958103051	15685.386584104726	0.25079160967001884	0.23844288453946713	1234.66820319026	6884.946075605694	1195.7904500482837	6668.149996525608
2.436393057972914	7455.381504325967	7456.236548718873	10773.294432941197	10512.707489846951	12387.902897428776	11997.524636293338	13880.090474442428	13373.44453201525	16399.70915169359	15708.192048228799	0.25079273443014116	0.2384439398035802	1228.6368808994885	6892.595792074688	1189.9494564617635	6675.561146240216
2.4510735517740176	7466.187657546446	7467.0460224092	10788.934465568285	10527.97012231903	12405.895574305125	12014.95076125454	13900.257059246174	13392.875148055598	16423.54533853897	15731.023004120098	0.25079387256184926	0.23844500761295087	1222.6285762495245	6900.21763222944	1184.1307568838238	6682.945331799798
2.46584250293529	7477.005425510642	7477.867142993	10804.591648482652	10543.249503642279	12423.908099934986	12032.396116126885	13920.445981381694	13412.327288219643	16447.408048054655	15753.879362181324	0.2507950242255371	0.23844608811805754	1216.64320811379	6907.811304531526	1178.3342727585696	6690.302271305118
2.4807004444568266	7487.834759302027	7488.699861963446	10820.265915938879	10558.54556984221	12441.94040044693	12049.860629456518	13940.65715939637	13431.800874056822	16471.297185761203	15776.76103188816	0.25079618958353184	0.23844718147119381	1210.680695547373	6915.376515137963	1172.559925703099	6697.631680617575
2.4956479125503126	7498.6756094817365	7499.544130296805	10835.957201502204	10573.858256274072	12459.99240119981	12067.344229045273	13960.890510992598	13451.295826302772	16495.212656204123	15799.66792178193	0.2507973688001194	0.23844828782648833	1204.740957773698	6922.91296781227	1166.8076375015662	6704.933273305185
2.510685446658382	7509.52792608401	7510.399898448028	10851.66543804283	10589.18749761736	12478.06402677644	12084.846841944709	13981.145953020945	13470.8120648729	16519.15436294607	15822.599939462289	0.2507985620415653	0.23844940733992992	1198.8239142004168	6930.420363996644	1161.077330113214	6712.206760677509
2.5258135894740787	7520.391658611915	7521.267116346376	10867.390557730563	10604.533227870481	12496.155200977795	12102.368394450275	14001.423401473887	13490.349508856067	16543.12220855976	15845.55699158014	0.25079976947614196	0.23845054016938705	1192.9294844120159	6937.898402737919	1155.3689256687649	6719.451851729769
2.54103288696045	7531.2667560325335	7532.145733390861	10883.13249202878	10619.89538034506	12514.265846816334	12119.908812095073	14021.722771478553	13509.908076507903	16567.116094619752	15868.53898383002	0.2508009912741497	0.23845168647463358	1187.0575881682453	6945.346780668944	1149.6823464719346	6726.668253144249
2.556343888370238	7542.153166772583	7543.0356984458285	10898.891171688965	10635.273887660558	12532.395886510063	12137.468019644024	14042.043977290323	13529.487685244456	16591.13592169514	15891.545820942969	0.25080222760794396	0.23845284641736847	1181.2081454170984	6952.765192057937	1144.0175150049035	6733.855669295415
2.571747146265715	7553.05083871373	7553.9369598363855	10914.666526744862	10650.668681738585	12550.545241476131	12155.045941087657	14062.386932285863	13549.08825163554	16615.18158934168	15914.577406678995	0.2508034786519587	0.23845402016124326	1175.381076282065	6960.153328708839	1138.3743539239513	6741.013802202884
2.5872432165386163	7563.959719187928	7564.849465343856	10930.45848650662	10666.07969379734	12568.713832324394	12172.642499636046	14082.751548956187	13568.709691398157	16639.25299609391	15937.633643819654	0.2508047445827316	0.23845520787188193	1169.5763010699302	6967.51087999437	1132.7527860600967	6748.142351520248
2.602832658430207	7574.879754972793	7575.773162201107	10946.266979555072	10681.506854345842	12586.901578851153	12190.257617712516	14103.1377388999	13588.351919389737	16663.350039457502	15960.714434160416	0.25080602557893095	0.23845640971690643	1163.7937402726384	6974.837532839272	1127.152734422707	6755.241014529951
2.6185160345514573	7585.810892286827	7586.707997087993	10962.09193373574	10696.95009317834	12605.108400032637	12207.891216947562	14123.545412816102	13608.014849601577	16687.47261590121	15983.819678503261	0.2508073218213796	0.23845762586596128	1158.0333145650802	6982.132971689105	1121.5741222017678	6762.309486140963
2.6342939109033563	7596.753076784713	7597.6539161266455	10977.933276153013	10712.409339368529	12623.334214018589	12225.54321817255	14143.974480497483	13627.69839515204	16711.62062084903	16006.949276649008	0.25080863349308197	0.23845885649073698	1152.2949448071886	6989.396878500935	1116.0168727654382	6769.347458850127
2.6501668568973313	7607.706253552504	7608.61086487677	10993.790933164131	10727.88452126377	12641.578938125704	12243.213541413439	14164.42485082324	13647.402468279794	16735.793948672206	16030.103127389682	0.2508099607792506	0.23846010176499582	1146.5785520419013	6996.62893270934	1110.48090965749	6776.3546227114275
2.666135445375801	7618.67036710274	7619.578788330843	11009.664830373114	10743.375566479188	12659.842488831016	12260.902105884294	14184.896431751886	13667.126980336856	16759.992492681064	16053.28112850068	0.25081130386733314	0.23846136186459652	1140.8840575036593	7003.828811259475	1104.966156608949	6783.330665380694
2.6822002526328483	7629.645361369746	7630.557630909487	11025.554892624967	10758.882401892046	12678.124781765526	12278.60882998127	14205.389130314412	13686.871841782044	16784.216145117283	16076.483176733374	0.2508126629470379	0.23846263696751907	1135.2113826118875	7010.996188538149	1099.472537529713	6790.275272044819
2.6983618584350144	7640.631179704523	7641.547336456439	11041.46104399926	10774.40495363553	12696.425731707228	12296.333631275744	14225.902852606709	13706.636962173648	16808.4647971453	16099.70916780687	0.25081403821036274	0.23846392725389146	1129.5604489718098	7018.130736370571	1093.9999765095417	6797.1881254124455
2.71462084604223	7651.6277648699825	7652.547848233891	11057.383207804305	10789.943147093101	12714.745252574707	12314.076426508249	14246.43750378272	13726.422250162863	16832.738338844578	16122.958996400586	0.25081542985162353	0.23846523290601526	1123.931178380095	7025.232124021277	1088.5483978247503	6804.068905727472
2.730977802228858	7662.635059035844	7663.5591089174495	11073.321306570759	10805.496906892282	12733.083257420192	12331.837131581684	14266.992988046855	13746.227613486479	16857.036659201014	16146.232556146037	0.2508168380674797	0.23846655410839165	1118.3234928216552	7032.300018160138	1083.1177259315737	6810.917290713638
2.747433317304874	7673.65300377372	7674.581060591323	11089.275262045583	10821.066156898805	12751.439658422956	12349.615661554948	14287.569208646923	13766.05295896006	16881.359646098947	16169.529739619145	0.2508182630569646	0.23846789104774851	1112.7373144754674	7039.334082877263	1077.7078854761785	6817.732955612242
2.763987985137163	7684.681540052038	7685.613644743319	11105.24499518576	10836.650820210532	12769.814366882456	12367.411930636355	14308.166067866709	13785.898192470831	16905.707186312782	16192.850438332234	0.25081970502151396	0.23846924391306726	1107.172565706831	7046.333979609888	1072.318801285699	6824.515573106706
2.780642403170963	7695.720608230892	7696.656802259792	11121.230426151897	10852.250819151228	12788.207293211346	12385.225852176876	14328.78346701844	13805.763218970402	16930.079165498442	16216.194542725838	0.25082116416499456	0.23847061289561006	1101.629169073014	7053.299367158674	1066.9503983723698	6831.264813332353
2.797397172451417	7706.770148056977	7707.7104734206705	11137.231474302014	10867.866075264556	12806.61834692872	12403.057338663593	14349.421306435499	13825.647942467755	16954.475468185155	16239.5619421608	0.25082264069373406	0.2384719981889477	1096.1070473270374	7060.229901690502	1061.6026019373676	6837.980343870819
2.8142528976452668	7717.830098658398	7718.774597894356	11153.24805818511	10883.496509307837	12825.047436653113	12420.906301712927	14370.079485464843	13845.55226602196	16978.89597776691	16262.95252491011	0.25082413481655025	0.2384733999889875	1090.6061234133667	7067.125236688182	1056.2753373689484	6844.6618297253735
2.831210187062679	7728.900398539482	7729.849114732617	11169.28009553478	10899.142041245857	12843.494470095502	12438.772652063957	14390.75790245952	13865.476091734956	17003.340576493956	16286.36617815075	0.25082564674478236	0.23847481849400123	1085.1263204697752	7073.985022943001	1050.9685302419239	6851.308933296241
2.848269652679189	7739.9809855754975	7740.9339623654105	11185.3275032627	10914.802590244557	12861.959354052256	12456.656299571505	14411.456454771012	13885.419320744186	17027.809145464194	16309.802787955434	0.25082717669232063	0.23847625390465454	1079.6675618292647	7080.808908547275	1045.6821063195239	6857.921314369887
2.865431910157798	7751.071797007398	7752.029078595724	11201.390197452181	10930.478074664776	12880.441994398097	12474.55715319943	14432.175038741672	13905.381853215322	17052.30156461464	16333.262239284433	0.25082872487563773	0.23847770642403554	1074.229771018785	7087.596538860351	1040.4159915547352	6864.498630106449
2.882697578871184	7762.172769436469	7763.134400594313	11217.46809335156	10946.168412055851	12898.942296078898	12492.47512101362	14452.91354969697	13925.363588334787	17076.817712712662	16356.744415977164	0.25083029151381986	0.23847917625768372	1068.812871762726	7094.34755651094	1035.1701120900107	6871.040535020642
2.900067281924058	7773.283838819005	7774.249864894464	11233.561105367682	10961.873519149296	12917.460163104619	12510.410110175198	14473.671881937858	13945.364424302425	17101.35746734739	16380.249200743967	0.25083187682859776	0.2384806636136205	1063.4167879821034	7101.061601374298	1029.9443942602375	6877.546680977102
2.9175416461756507	7784.404940460879	7785.37540738669	11249.669147059238	10977.593311852344	12935.995498542012	12528.362026933497	14494.449928732975	13965.38425832398	17125.92070492089	16403.776475157647	0.2508334810443811	0.2384821687023792	1058.041443790542	7107.73831051914	1024.7387645849376	6884.016717120539
2.9351213022623317	7795.536009011999	7796.510963313264	11265.792131129932	10993.327705241336	12954.548204507262	12546.330776618868	14515.247582310634	13985.422986603387	17150.507300639165	16427.326119644833	0.25083510438828904	0.2384836917370352	1052.6867635025992	7114.377318247221	1019.5531497788033	6890.450289924629
2.952806884620376	7806.676978461009	7807.656467263021	11281.929969422043	11009.076613555451	12973.118182158918	12564.31626363596	14536.064733851274	14005.480504335517	17175.117128503654	16450.89801347783	0.25083674709018144	0.2384852329332359	1047.3526716326014	7120.978256057948	1014.3874767515226	6896.847043170128
2.970599031508854	7817.827782129613	7818.811853165797	11298.08257290944	11024.839950189977	12991.70533169034	12582.318391456378	14556.901273479347	14025.556705698364	17199.75006130206	16474.49203476585	0.25083840938269686	0.23848679250923488	1042.0390928914421	7127.540752611123	1009.241672601609	6903.206617882475
2.9884983850326714	7828.988352667071	7829.977054287019	11314.249851690869	11040.617627689768	13010.309552322427	12600.33706261165	14577.75709025543	14045.651483845426	17224.405970599495	16498.108060446495	0.25084009150128206	0.23848837068591958	1036.7459521889687	7134.064433718566	1004.1156646216405	6909.528652346693
3.006505591165733	7840.158622044534	7841.152003222146	11330.431714983028	11056.409557742554	13028.93074229603	12618.372178685959	14598.632072168139	14065.764730897963	17249.084726729365	16521.74596627704	0.2508417936842276	0.23848996768684586	1031.4731746333418	7140.54892231524	999.0093802949414	6915.81278206408
3.0246212997742656	7851.338521549389	7852.336631891125	11346.628071113653	11072.215651172242	13047.568798864535	12636.423640308878	14619.526106126083	14085.896337937224	17273.78619878432	16545.405626825723	0.25084351617270284	0.23849158373827015	1026.2206855370314	7146.993838487193	993.9227473039064	6922.058639789
3.0428461646402667	7862.527981779654	7863.5308715328865	11362.83882751471	11088.03581793231	13066.223618286409	12654.491347148318	14640.439077949912	14106.046194996807	17298.510254607314	16569.08691546324	0.2508452592107901	0.23849321906918078	1020.9884104091907	7153.398799390998	988.855693521793	6928.2658554511145
3.0611808434850984	7873.726932638063	7874.7346526995425	11379.063890715164	11103.869967098795	13084.895095817361	12672.57519790283	14661.370872363876	14126.214191054525	17323.256760782097	16592.789704353534	0.25084702304552015	0.23849487391133367	1015.7762749619433	7159.763419276569	983.8081470168545	6934.434056164231
3.079625997993227	7884.935303326461	7885.947905250885	11395.303166334172	11119.718006863717	13103.583125703031	12690.675090294613	14682.321372987928	14146.400214024801	17348.025582624345	16616.513864445405	0.2508488079269083	0.2384965484992824	1010.5842051101499	7166.087309466209	978.7800360550755	6940.562866222113
3.0981822938360946	7896.153022339829	7897.1705583485345	11411.556559073812	11135.579844528012	13122.287601171012	12708.79092106179	14703.290462329216	14166.604150750505	17372.816584172106	16640.259265463254	0.2508506141079895	0.23849824307041612	1005.4121269685565	7172.370078312233	973.7712890966213	6946.651907058433
3.116850400696155	7907.380017460522	7908.40254045028	11427.823972712087	11151.455386494783	13141.00841442333	12726.922585951203	14724.278021773996	14186.825886995133	17397.629628176717	16664.025775898426	0.25085244184485733	0.23849995786498993	1000.2599668563926	7178.611331205815	968.7818347996217	6952.700797243044
3.135630992291033	7918.61621575225	7919.643779304183	11444.105310095618	11167.344538262183	13159.745456628521	12745.069979710688	14745.283931579093	14207.065307434608	17422.46457609317	16687.813262999975	0.2508542913966989	0.23850169312616254	995.1276512962067	7184.810670551378	963.8116020166199	6958.709152449388
3.1545247463978408	7929.861543554224	7930.894201942829	11460.400473132557	11183.24720441658	13178.498617913965	12763.23299608167	14766.308070863704	14227.3222956494	17447.321288070983	16711.62159276588	0.2508561630258335	0.2385034491000324	990.0151070119464	7190.967695727479	958.8605197983561	6964.676585447509
3.1735323448776414	7941.115926475005	7942.153734677302	11476.709362785103	11199.163288625297	13197.267787357763	12781.411527791433	14787.350317600669	14247.596734116098	17472.199622944343	16735.45062993362	0.25085805699775016	0.23850522603566893	984.9222609341377	7197.082003103569	953.9285173953394	6970.602706102654
3.192654473700048	7952.379289386653	7953.4223030914445	11493.031879062479	11215.092693629798	13216.052852981158	12799.605466545685	14808.410548608359	14267.888504199625	17497.099438223053	16759.300237971496	0.2508599735811458	0.2385070241851529	979.849040196219	7203.153185995296	949.0155242538312	6976.487121323589
3.211891822967991	7963.651556418384	7964.6998320356515	11509.36792101321	11231.03532123823	13234.853701740174	12817.814703020566	14829.488639541696	14288.197486144587	17522.0205900824	16783.17027906891	0.25086191304796535	0.23850884380361068	974.7953721341328	7209.180834632367	944.1214700169512	6982.3294350504875
3.2312450869426166	7974.932650950632	7975.986245621033	11525.717386717979	11246.991072318493	13253.670219517891	12836.03912685515	14850.584464883907	14308.523559067324	17546.962933353967	16807.060614127553	0.25086387567344126	0.2385106851492522	969.7611842952901	7215.164536210708	939.246284531604	6988.1292482810095
3.2507149640683446	7986.222495608783	7987.281467213284	11542.080173282075	11262.959846790913	13272.502291116325	12854.2786266436	14871.697897937747	14328.866600947493	17571.92632151579	16830.971102751973	0.2508658617361312	0.23851254848340903	964.7464044269291	7221.103874779306	934.3898978392826	6993.88615898788
3.2703021569980693	7997.521012256875	7998.585419426502	11558.456176827767	11278.941543620873	13291.349800248128	12872.533089927203	14892.828810816682	14349.226488619546	17596.910606682446	16854.90160324008	0.2508678715179603	0.23851443407057007	959.750960483274	7226.998431276064	929.5522401825292	6999.599762141239
3.2900073726185273	8008.828121991436	8009.89802411716	11574.845292486922	11294.93606081167	13310.21262952866	12890.802403186697	14913.977074436381	14369.603097764568	17621.915639595558	16878.851972574026	0.25086990530426295	0.23851634217842166	954.7747806286789	7232.847783525474	924.733242006565	7005.269649700262
3.3098313220758016	8020.143745135095	8021.219202377838	11591.247414393305	11310.943295397026	13329.090660467673	12909.086451834215	14935.142558505786	14389.996302901667	17646.941269613788	16902.82206641063	0.25087196338382134	0.2385182730778867	949.8177932289545	7238.651506154332	919.9328339516069	7010.89541053772
3.329774720800988	8031.467801230147	8032.548874530925	11607.662435674833	11326.963143433626	13347.983773460934	12927.385120205245	14956.325131518186	14410.405977379382	17671.98734470284	16926.81173907177	0.2508740460489109	0.2385202270431625	944.879926858528	7244.409170624334	915.1509468612494	7016.476630480494
3.349838288536016	8042.800209032237	8043.8869601224205	11624.090248446017	11342.995499993773	13366.891847782093	12945.698291550769	14977.524660742472	14430.831993367294	17697.053711425713	16950.820843535064	0.25087615359533827	0.2385222043517614	939.9611103021307	7250.120345223229	910.3875117821735	7022.012892286293
3.370022749359618	8054.140886503831	8055.233377915569	11640.530743800124	11359.040259157828	13385.814761574245	12964.025848029112	14998.741012214152	14451.274221847352	17722.140214932602	16974.8492314242	0.2508782863224894	0.23852420528455126	935.0612725489191	7255.784594993573	905.642459958035	7027.50377557613
3.390328831713469	8065.489750807676	8066.58804588438	11656.983811801341	11375.097314006525	13404.752391841446	12982.367670697726	15019.974050726263	14471.73253260506	17747.24669895078	16998.89675299909	0.2508804445333689	0.23852623012579557	930.1803427953273	7261.401481742039	900.9157228351687	7032.948856858071
3.4107572684284713	8076.846718300248	8077.950881207337	11673.44934147693	11391.166556613567	13423.70461444031	13000.72363950517	15041.223639820364	14492.206794221016	17772.373005774527	17022.963257146526	0.2508826285346455	0.23852827916319588	925.3182504482684	7266.970564033836	896.2072320641018	7038.34770951746
3.431308796751202	8088.211704525154	8089.3218002608255	11689.927220809352	11407.247878037813	13442.67130407149	13019.093633282822	15062.489641777496	14512.696874061978	17797.518976255018	17047.04859137016	0.25088483863669786	0.2385303526879322	920.4749251239118	7272.491397168953	891.5169194962364	7043.699903770816
3.4519841583705158	8099.5846242064745	8100.700718612647	11706.417336728315	11423.34116831567	13461.652334271159	13037.47752973664	15083.771917609012	14533.20263827215	17822.68444979011	17071.152601780876	0.25088707515365755	0.2385324509947056	915.6502966456464	7277.9635331342	886.8447171841981	7049.005006644875
3.47278409944432	8110.965391241966	8112.087551015399	11722.919575102662	11439.44631645323	13480.64757740225	13055.875205438759	15105.070327047255	14553.723951764223	17847.869264313937	17095.275133086783	0.25088933840345534	0.23853457438178186	910.8442950436729	7283.3865205915645	882.1905573825934	7054.26258196868
3.4937093706264992	8122.353918696366	8123.482211399869	11739.433820732382	11455.563210418515	13499.656904645868	13074.286535819201	15126.38472853641	14574.260678210516	17873.073256286654	17119.4160285834	0.2508916287078688	0.23853672315103436	906.0568505617557	7288.75990489684	877.5543725515599	7059.472190370318
3.514760727094002	8133.750118794562	8134.884612868391	11755.959957340514	11471.691737133677	13518.680185992616	13092.711395157472	15147.714979223196	14594.812680034072	17898.296260684154	17143.57513014377	0.25089394639256646	0.23853889760798722	901.2878936514608	7294.083228042815	872.9360953522846	7064.633389231283
3.535938928574102	8145.153902914693	8146.294667688073	11772.497867564902	11487.831782466978	13537.71729023373	13111.149656574018	15169.060934947429	14615.379818399535	17923.538110987465	17167.75227820828	0.2508962917871574	0.23854109806186097	896.5373549752985	7299.356028656475	868.335658651311	7069.745732693002
3.557244739371806	8156.565181581313	8157.712287284111	11789.047432950116	11503.983231225006	13556.768084952373	13129.601192021859	15190.422450232772	14635.961953204265	17948.798639172488	17191.94731177489	0.250898665225238	0.23854332482561558	891.8051654029987	7304.577841949649	863.7529955164646	7074.808771602809
3.578678928397448	8167.983864458269	8169.137382232823	11805.608533938954	11520.145967144428	13575.832436514524	13148.065872277775	15211.799378276995	14656.55894306897	17974.077675699125	17216.160068388617	0.25090106704444204	0.23854557821599878	887.0912560154102	7309.748199725058	859.1880392191233	7079.822053516749
3.600242269194432	8179.409860341817	8180.569862254915	11822.181049864337	11536.319872884147	13594.910210060309	13166.54356693394	15233.191570942712	14677.170645328782	17999.375049501003	17240.390384131762	0.25090349758648706	0.23854785855358981	882.3955581064802	7314.866630376782	854.6407232369529	7084.785122696776
3.6219355399671502	8190.84307715348	8192.009636208488	11838.764858940816	11552.504830017093	13614.00126949487	13185.034144389105	15254.59887874767	14697.796916023917	18024.690587974626	17264.638093613456	0.2509059571972256	0.2385501661628464	877.7180031789467	7319.932658828795	850.1109812506475	7089.697520063724
3.643759523609069	8202.283421932954	8203.456612082111	11855.359838256201	11568.700719022127	13633.105477479401	13203.537471839978	15276.021150855226	14718.437609890505	18050.024116968827	17288.903029959576	0.25090844622669667	0.2385525013721529	873.0585229465505	7324.9458065340295	845.5987471454428	7094.558783189394
3.6657150077309777	8213.730800830903	8214.91069698776	11871.965863763038	11584.907419275773	13652.222695421986	13222.053415272363	15297.458235064574	14739.092580351187	18075.375460773856	17313.185024802264	0.25091096502917504	0.2385548645138673	868.4170493360143	7329.9055914646015	841.1039550114656	7099.368446279317
3.6878027846894206	8225.185119101767	8226.371797153783	11888.582810270153	11601.124809044042	13671.352783468617	13240.581839452463	15318.909977801142	14759.761679505858	18100.744442110765	17337.483908269733	0.2509135139632222	0.2385572559243692	863.7935144810472	7334.811528045684	836.6265391425695	7104.126040139701
3.710023651615288	8236.64628109634	8237.839817917715	11905.21055143384	11617.352765473992	13690.49560049365	13259.122607917841	15340.376224106523	14780.444758122097	18126.130882120164	17361.79950897563	0.2509160933917409	0.2385596759441102	859.187850729737	7339.663127192762	832.1664340374991	7108.831092169043
3.732378410442586	8248.114190254666	8249.314663719175	11921.84895974959	11633.59116458552	13709.65100409105	13277.675582968675	15361.856817629108	14801.141665625883	18151.53460035187	17386.131654008794	0.2509187036820264	0.23856212491766196	854.5999906428042	7344.459896275308	827.7235744009959	7113.483126343694
3.7548678679373717	8259.588749098388	8260.796238092546	11938.497906543005	11649.839881262793	13728.818850564629	13296.240625658646	15383.351600613698	14821.852250091888	18176.955414753353	17410.48016892251	0.25092134520581977	0.2385646031937667	850.0298669898766	7349.201339062303	823.2978951424593	7118.081663189456
3.777492835726878	8271.069859223504	8272.284443659815	11955.157261961356	11666.098789245963	13747.998994919033	13314.817595786035	15404.86041389196	14842.576358234133	18202.393141659148	17434.844877724183	0.25092401833936273	0.23856711112538886	845.4774127562414	7353.886955760885	818.8893313782173	7122.626219774131
3.8002541303288	8282.557421292757	8283.779182123159	11971.826894964624	11682.36776112253	13767.191290850162	13333.406351884605	15426.383096872234	14863.313835396226	18227.84759577958	17459.225602864564	0.25092672346345246	0.23856964906976574	840.9425611351617	7358.516242926475	814.497818427626	7127.116309660487
3.823152573180761	8294.051335028074	8295.280354257535	11988.50667331664	11698.646668318766	13786.395590735705	13352.006751214414	15447.91948752947	14884.06452554167	18253.31859018958	17483.622165227018	0.2509294609634961	0.2385722173884594	836.4252455349197	7363.088693501893	810.1232918174937	7131.551442917436
3.8461889906699622	8305.551499203018	8306.787859903332	12005.196463576262	11714.9353810912	13805.611745625738	13370.61864975277	15469.46942239527	14904.828271244272	18278.805936317673	17508.034384116974	0.2509322312295688	0.23857481644740913	831.9253995745094	7367.603796758223	805.7656872787047	7135.9311260720715
3.8693642141629967	8317.057811634999	8318.301597958738	12021.89613108825	11731.23376851776	13824.83960523298	13389.2419021848	15491.0327365475	14925.604913678168	18304.30944393447	17532.462077250897	0.2509350346564681	0.23857744661698604	827.4429570854409	7372.0610382901505	801.4249407483148	7140.254862106871
3.892679080035866	8328.570169177687	8329.821466372348	12038.60553997443	11747.541698489267	13844.07901792335	13407.876361894383	15512.609263600334	14946.394292608233	18329.828921141656	17556.905060745696	0.2509378716437733	0.23858010827204582	822.9778521141852	7376.459900014568	797.1009883724619	7144.522150465753
3.9161344297041563	8340.088467713154	8341.347362135482	12055.324553124532	11763.859037700546	13863.329830706221	13426.521880954757	15534.1988356939	14967.196246380103	18355.364174360526	17581.36314910778	0.25094074259590404	0.2385828017919834	818.5300189177506	7380.799860107247	792.7937665007776	7148.73248697957
3.9397311096534064	8351.612602144021	8352.879181274517	12072.05303218701	11780.185651641568	13882.591889224643	13445.178310119056	15555.801283483865	14988.010611910206	18380.91500832048	17605.836155222005	0.2509436479221767	0.23858552756078935	814.0993919650791	7385.08039300004	788.5032116860966	7152.885363848414
3.963469971469652	8363.142466385574	8364.416818843129	12088.790837559887	11796.521404588531	13901.86503774558	13463.845498810826	15577.41643613115	15008.837224675719	18406.481226047672	17630.323890340667	0.2509465880368669	0.23858828596710432	809.6859059398994	7389.300969375297	784.2292606933042	7156.9802696951665
3.987351871870168	8374.677953357832	8375.960168914698	12105.537828381557	11812.866159595134	13921.149119150115	13482.523295114845	15599.04412129155	15029.675918704841	18432.06262885349	17654.82616407277	0.25094956335926893	0.23859107740427649	805.2894957367098	7393.461056118365	779.971850489499	7161.016689457931
4.01137767273438	8386.21895497746	8387.509124574239	12122.29386252135	11829.219778483242	13940.443974923433	13501.21154576708	15620.684165105084	15050.526526566262	18457.659016322876	17679.342784372435	0.2509525743137566	0.23859390227042018	800.9100964649115	7397.560116325505	775.7309182503377	7164.994104427751
4.035548241134971	8397.765362149808	8399.06357791079	12139.058796570363	11845.58212183424	13959.749445145062	13519.910096145692	15642.336392185696	15071.388879359534	18483.270186302903	17703.873557528335	0.2509556213298446	0.23859676096847116	796.5476434478769	7401.597609271761	771.506401358638	7168.911992209498
4.059864449369175	8409.317064760691	8410.623420009217	12155.832485831894	11861.95304897954	13979.065368478698	13538.618790260802	15664.000625610508	15092.262806704392	18508.89593489095	17728.41828815194	0.2509587048422536	0.2385996539062479	792.2020722202142	7405.572990376037	767.2982374005369	7172.769826673903
4.08432717499025	8420.873951668249	8422.188540942421	12172.614784312058	11878.332417991729	13998.391582162243	13557.337470745233	15685.676686909248	15113.148136730899	18534.536056423036	17752.97677916668	0.2509618252909703	0.23860258149650937	787.873318529164	7409.485711179674	763.1063641710207	7176.567077983171
4.108937300839158	8432.435910694612	8433.758829763128	12189.405544710133	11894.720085675131	14017.72792199756	13576.065978844428	15707.364396053441	15134.044696068879	18560.190343461916	17777.548831796365	0.2509649831213153	0.2386055441570175	783.5613183347159	7413.33521933062	758.9307196693262	7180.303212525323
4.133695715076422	8444.002828617646	8445.334174495865	12206.20461840905	11911.115907556641	14037.074222340385	13594.804154406835	15729.06357144572	15154.952309837676	18585.85858678531	17802.13424555392	0.250968178784005	0.23860854231059492	779.2660078135086	7417.120958600659	754.7712421058677	7183.97769296309
4.15860331121418	8455.574591162655	8456.914462128843	12223.011855465867	11927.519737876502	14056.430316090187	13613.551835874074	15750.774029909184	15175.870801635912	18611.540575374212	17826.732818230183	0.25097141273521906	0.23861157638518998	774.9873233532417	7420.842368805315	750.6278698943788	7187.589978133794
4.183660988148428	8467.151082993787	8468.499578605586	12239.827104601814	11943.931429578712	14075.796034679679	13632.308860270827	15772.495586676232	15196.799993530743	18637.236096400564	17851.344345882084	0.250974685436667	0.23861464681393732	770.7252015548875	7424.49888580665	746.5005416559288	7191.139523071237
4.208869650191461	8478.73218770568	8480.089408816788	12256.650213192757	11960.350834301782	14095.171208064665	13651.075063195081	15794.228055377926	15217.739706047616	18662.944935215597	17875.968622821456	0.25097799735565574	0.2386177540352218	766.479579232866	7428.089941495564	742.3891962183989	7194.625778978225
4.2342302071045115	8490.317787814796	8491.683836591848	12273.481027259197	11976.777802369097	14114.555664713473	13669.85027880791	15815.971248032778	15238.689758159495	18688.666875337498	17900.605441603213	0.25098134896515667	0.23862089849274162	762.2503934141714	7431.61496375408	738.2937726150849	7198.048193191178
4.259743574130585	8501.907764750878	8503.28274469055	12290.31939145651	11993.212182779467	14133.949231596607	13688.634339823511	15837.724975035891	15259.649967276415	18714.401698439488	17925.25459301391	0.25098474074387606	0.23862408063557508	758.0375813417486	7435.073376476765	734.21421008982	7201.406209208537
4.285410672027485	8513.50199884828	8514.886014794614	12307.165149065042	12009.653823197554	14153.351734176296	13707.427077499147	15859.489045147919	15280.620149234841	18740.1491843377	17949.915866060135	0.25098817317632477	0.23862730091824488	753.8410804698942	7438.46459949296	730.1504480900476	7204.699266605079
4.311232427101037	8525.100369337124	8526.493527499058	12324.018141979928	12026.10256994407	14172.762996395712	13726.228321624723	15881.263265483707	15301.600118286751	18765.90911097872	17974.589047956528	0.2509916467528897	0.2386305598007838	749.6608284654212	7441.788048564922	726.1024262699648	7207.926801039837
4.337209771238533	8536.702754334596	8538.105162303733	12340.878210701228	12042.55826798621	14192.182840668553	13745.037900512782	15903.047441501329	15322.589687089092	18791.68125442756	17999.27392411428	0.25099516196990435	0.23863385774880372	745.4967632101616	7445.043135386426	722.0700844912208	7211.088244243059
4.363343641942354	8548.309030835999	8549.720797604594	12357.745194323672	12059.020760927762	14211.611087868216	13763.855640988013	15924.841376990666	15343.588666692805	18817.46538885517	18023.970278129138	0.2509987193297216	0.23863719523356366	741.3488227979396	7448.2292675348	718.0533628219564	7214.183023985941
4.389634982363801	8559.919074705866	8561.340310685044	12374.618930526573	12075.489890999366	14231.04755731715	13782.681368377074	15946.64487406224	15364.596866532045	18843.26128652616	18048.677891769632	0.2510023193407885	0.2386405727320369	737.2169455384137	7451.3458484830335	714.0522015390452	7217.210564082023
4.416084741337141	8571.532760668986	8572.963577707184	12391.499255563618	12091.965499048652	14250.492066776085	13801.514906498129	15968.457733135863	15385.6140944133	18869.068717786457	18073.39654496523	0.2510059625177187	0.23864399072698234	733.101069952012	7454.392277529929	710.0665411231748	7220.170284315012
4.442693873413836	8583.149962301222	8584.590473702876	12408.386004252403	12108.447424530137	14269.944432433022	13820.356077650276	15990.279752929055	15406.64015650422	18894.887451050534	18098.126015794103	0.25100964938137044	0.23864744970701493	729.0011347729596	7457.367949808016	706.0963222630962	7223.0616004653275
4.469463338897009	8594.770552020538	8596.220872564989	12425.27900996431	12124.935505495432	14289.404468892508	13839.204702603229	16012.110730445822	15427.674857322838	18920.717252789214	18122.86608047143	0.25101338045892035	0.23865095016667703	724.9170789489872	7460.272256262135	702.141485853499	7225.883924263995
4.49639410387609	8606.39440107763	8607.854647038299	12442.178104613846	12141.429578582978	14308.8719891645	13858.060600586521	16033.950460964868	15448.717999726226	18946.55788751678	18147.61651333701	0.25101715628394183	0.23865449260651037	720.8488416403416	7463.10458361404	698.2019729957683	7228.636663384736
4.523487140261684	8618.021379546819	8619.49166871059	12459.083118648363	12157.929479008095	14328.346804653474	13876.923589279108	16055.798738028254	15469.769384899591	18972.409117778574	18172.377086843375	0.2510209773964831	0.2386580775331302	716.7963622223178	7465.864314366598	694.2777250001382	7231.319221436512
4.550743425820648	8629.65135631666	8631.131808003542	12475.993881037479	12174.43504055277	14347.828725147303	13895.793484798573	16077.655353429718	15490.828812345018	18998.270704138264	18197.147571543614	0.2510248443431473	0.23866170545929943	712.7595802810683	7468.5508267427795	690.3686833794054	7233.930997888092
4.578163944211368	8641.284199080488	8642.774934163486	12492.91021926233	12190.946095555293	14367.317558806033	13914.6701016903	16099.520097202794	15511.896079870074	19024.142405164883	18221.92773607889	0.2510287576771696	0.23866537690400322	708.7384356159018	7471.163494682871	686.4747898543137	7236.471388095524
4.605749685019276	8652.919774327038	8654.420915252322	12509.831959305091	12207.462474900141	14386.813112150778	13933.553252916867	16121.39275760932	15532.970983576724	19050.0239774203	18246.717347166457	0.25103271795850224	0.238669092392525	704.7328682412626	7473.701687849592	682.5959863544267	7238.9397832956165
4.633501643792551	8664.557947330915	8666.069618138199	12526.758925638223	12223.984008007577	14406.315190052492	13952.442749847136	16143.273121127595	15554.053317849954	19075.915175446335	18271.516169587278	0.25103672575389446	0.23867285245652492	700.7428183825104	7476.164771557786	678.7322150125983	7241.335570525844
4.6614208220780515	8676.198582142915	8677.720908486126	12543.690941213568	12240.510522823155	14425.823595720518	13971.338402245261	16165.160972440375	15575.142875346206	19101.815751751667	18296.32396617349	0.25104078163697574	0.23867665763411466	696.7682264784526	7478.552106779069	674.883418168989	7243.658132645767
4.689508227457455	8687.84154158044	8689.374650748628	12560.627827451657	12257.041845807375	14445.338130691369	13990.24001825987	16187.05609442316	15596.239446982161	19127.72545679913	18321.140497796205	0.25104488618834003	0.2386805084699413	692.8090331793646	7480.8630501073785	671.0495383691159	7245.906848296523
4.717764873583629	8699.486687217666	8701.030708156195	12577.569404230628	12273.577801925	14464.858594817102	14009.14740441288	16208.958268132028	15617.342821922959	19153.644038992436	18345.965523352766	0.25104903999563205	0.23868440551526168	688.86517934929	7483.096953749191	667.230518365308	7248.08109189244
4.746191780217212	8711.133879375859	8712.688942707842	12594.515489875455	12290.118214634658	14484.384786254066	14028.060365588637	16230.867272791857	15638.452787570937	19179.57124466344	18370.798799754542	0.2510532436536319	0.2386883493280276	684.9366060659231	7485.253165512346	663.4263011164439	7250.180233606137
4.774789973263409	8722.782977113391	8724.349215161414	12611.465901146752	12306.662905878042	14503.91650145119	14046.978705022619	16252.78288578406	15659.569129553807	19205.506818058773	18395.640081914116	0.25105749776434355	0.23869234047296625	681.0232546176121	7487.331028746441	659.6368297870213	7252.203639328945
4.803560484809025	8734.43383821586	8736.011385023972	12628.420453229784	12323.21169606931	14523.453535138431	14065.902224290408	16274.704882634596	15680.691631713107	19231.450501326857	18420.48912273281	0.2510618029370834	0.23869637952166092	677.1250665062398	7489.329882355407	655.8620477466902	7254.150670651812
4.832504353159697	8746.086319186034	8747.675310542016	12645.37895972324	12339.764404084237	14542.995680315127	14084.830723296274	16296.633037001702	15701.820076092426	19257.402034504605	18445.345673087937	0.25106615978856867	0.2387004670526397	673.2419834448665	7491.249060749076	652.1018985708943	7256.020684849005
4.861622622877388	8757.740275233751	8759.340848691685	12662.341232628016	12356.320847249437	14562.542728238206	14103.764000262074	16318.567120663667	15722.95424292568	19283.361155504164	18470.209481820115	0.25107056894300944	0.23870460365145676	669.3739473594178	7493.087893840391	648.3563260408118	7257.813034857158
4.890916344818065	8769.395560265828	8771.007855168851	12679.307082336003	12372.880841331425	14582.094468410503	14122.70185171571	16340.506903506635	15744.093910625204	19309.327600099725	18495.080295720443	0.2510750310321995	0.2387087899107793	665.5209003869968	7494.8457070067525	644.6252741428325	7259.527069250122
4.9203865761696335	8781.052026875695	8782.676184379226	12696.276317618576	12389.444200525737	14601.65068856878	14141.644072479912	16362.452153512062	15765.238855770001	19335.301101913916	18519.9578595178	0.25107954669560967	0.2387130264304748	661.6827848781832	7496.5218210937455	640.9086870707106	7261.162132245023
4.950034380490085	8792.709526333265	8794.345689428335	12713.24874561542	12406.010737445924	14621.211174672053	14160.590455660715	16384.402636744617	15786.388853093804	19361.281392404762	18544.841915865974	0.2510841165804815	0.23871731381769956	657.8595433951996	7498.115552374162	637.2065092215489	7262.717563631013
4.979860827745887	8804.36790857441	8806.016222111397	12730.224171822856	12422.580263112422	14640.775710889407	14179.540792635888	16406.35811733948	15807.543675473013	19387.26820085196	18569.732205330674	0.25108874134192344	0.2387216526869871	654.051118709729	7499.626212501898	633.5186851967592	7264.192698767874
5.009866994350591	8816.02702219054	8817.687632903155	12747.202400082337	12439.152586941414	14660.344079588087	14198.494873043379	16428.318357489887	15828.70309391469	19413.261254343368	18594.628466376555	0.25109342164300547	0.23872604366034056	650.2574538067856	7501.053108533844	629.8451598042448	7265.586868583225
5.040053963203681	8827.686714418123	8829.359770947716	12764.18323256891	12455.727516733727	14679.916061321414	14217.452484769756	16450.283117434643	15849.866877544548	19439.260277761616	18619.53043535434	0.2510981581548586	0.23873048736732158	646.4784918827645	7502.395542889368	626.1858780568873	7266.899399542715
5.070422823729659	8839.346831128052	8841.032484048203	12781.166469779513	12472.304858663523	14699.49143481667	14236.413413938477	16472.252155445487	15871.034793594774	19465.264993770437	18644.437846487726	0.25110295155677326	0.23873498444514463	642.7141763462278	7503.652813335415	622.5407851726923	7268.129613622557
5.100974671917351	8851.00721681498	8852.70561865643	12798.151910521257	12488.88441726702	14719.06997696293	14255.377444898193	16494.22522781442	15892.206607391885	19491.27512280102	18669.350431860286	0.2511078025362981	0.2387395355387709	638.9644508148194	7504.8242129324935	618.9098265731009	7269.276828280184
5.131710610359471	8862.667714586541	8864.3790198624	12815.139351899577	12505.465995431063	14738.651462798685	14274.34436021087	16516.202088840928	15913.382082344406	19517.290383038257	18694.267921402294	0.25111271178934336	0.23874414130100188	635.2292591176811	7505.909030038398	615.2929478839214	7270.340356438886
5.1626317482924104	8874.328166152542	8876.052531383835	12832.128589306403	12522.049394381724	14758.23566549968	14293.31394064	16538.182490819254	15934.560979930659	19543.31049040707	18719.19004287755	0.25111768002028123	0.23874880239257765	631.5085452961212	7506.906548302155	611.6900949368428	7271.319506486412
5.193739201636265	8885.988411814084	8887.725995555602	12849.119416408268	12538.634413672831	14777.822356366496	14312.285965138739	16560.166184025627	15955.743059686434	19569.33515855863	18744.11652187025	0.2511227079420526	0.23875351948227222	627.8022536023927	7507.816046622116	608.1012137678917	7272.213582240511
5.225034093035115	8897.648290452586	8899.399253319074	12866.11162513433	12555.220851174432	14797.411304812182	14331.26021083791	16582.15291670536	15976.92807919265	19595.364098856582	18769.047081771678	0.25112779627626874	0.23875829324699424	624.1103284965793	7508.636799090542	604.5262506144936	7273.021882889792
5.256517551897525	8909.307639518605	8911.072144211259	12883.105005664123	12571.808503060985	14817.002278349546	14350.236453033845	16604.142435059708	15998.115794062647	19621.397020362852	18793.981443766643	0.2511329457533206	0.23876312437188388	620.4327146512223	7509.368075029459	600.9651519200706	7273.743703032844
5.288190714437326	8920.966295020917	8922.744506354229	12900.099346415745	12588.397163799977	14836.595042578974	14369.2144651766	16626.134483233254	16019.305957930117	19647.433629824198	18818.919326820564	0.2511381571124846	0.23876801355041744	616.7693569493422	7510.009138947353	597.4178643320338	7274.3783326330595
5.320054723714605	8932.62409151509	8934.416176444018	12917.094434033374	12604.986626139897	14856.189361175497	14388.194018857546	16648.128803300526	16040.498322436173	19673.473631657806	18843.860447665644	0.25114343110203424	0.23877296148450627	613.1202004828956	7510.559250494931	593.8843347003567	7274.925056979526
5.352110729676963	8944.280862092366	8946.086989739835	12934.090053375245	12621.576681098652	14875.784995876369	14407.174883797397	16670.12513525315	16061.69263721707	19699.516727937582	18868.804520787722	0.25114876847934753	0.23877796888460362	609.4851905551623	7511.017664480023	590.3645100798167	7275.383156702388
5.384359889201005	8955.93643836818	8957.756780052952	12951.08598750119	12638.167117951552	14895.381706468223	14426.15682783386	16692.12321698656	16082.888649891356	19725.562618379903	18893.751258412605	0.25115417001102097	0.23878303646980673	605.8642726783	7511.383630813099	586.8583377272298	7275.751907709986
5.41680336613411	8967.59065047079	8969.425379735638	12968.082017660341	12654.757724219478	14914.97925077436	14445.139616909353	16714.122784286912	16104.086106047307	19751.61100032965	18918.700370492643	0.2511596364729829	0.2387881649679644	602.257392573345	7511.656394489575	583.3657651023823	7276.030581187457
5.44944233133642	8979.243327029644	8981.09261966993	12985.077923278557	12671.34828565677	14934.57738464182	14464.123015058647	16736.123570817654	16125.284749230066	19777.66156874585	18943.651564693013	0.2511651686506065	0.23879335511578487	598.6644961716374	7511.835195588414	579.8867398687871	7276.218443587422
5.482277962723094	8990.89429516391	8992.758329256458	13002.073481946072	12687.938586239321	14954.175861928643	14483.106784396521	16758.12530810648	16146.48432092901	19803.71401618777	18968.60454637828	0.25117076733882865	0.23879860765894362	595.0855296142399	7511.919269238599	576.4212098927819	7276.314756594598
5.515311445306831	9002.54338047067	9004.422336403051	13019.068469404774	12704.528408152324	14973.774434490788	14502.090685105231	16780.127725531744	16167.684560564769	19829.76803280041	18993.559018598582	0.2511764333422638	0.23880392335219458	591.5204392502492	7511.907845585607	572.9691232433252	7276.318777109962
5.548543971240616	9014.190407013235	9016.084467513387	13036.062659535664	12721.117531778214	14993.372852169208	14521.074475422076	16802.13055030926	16188.885205476467	19855.82330630046	19018.514682076067	0.2511821674753275	0.23880930295948066	587.9691716373782	7511.8001497732475	569.5304281905119	7276.229757208377
5.581976739860765	9025.835197309201	9027.744547475408	13053.055824345998	12737.705735684262	15012.970862776681	14540.057911626656	16824.1335074786	16210.085990908618	19881.87952196171	19043.471235190955	0.2511879705623523	0.23881474725404903	584.4316735433531	7511.59540194599	566.1050732083095	7276.046944159083
5.615610957730194	9037.47757231866	9039.402399649929	13070.047733956728	12754.292796610507	15032.568212084889	14559.040748028534	16846.13631988995	16231.286649998405	19907.936362601064	19068.428373968083	0.2511938434377149	0.2388202570185624	580.9078919434396	7511.292817194946	562.693006972404	7275.769580374472
5.649447838681973	9049.117351432007	9051.057845858812	13087.038156589395	12770.878489457124	15052.164643810967	14578.022736954237	16868.138708190145	16252.486913762335	19933.99350856373	19093.385792062698	0.2511997869459549	0.23882583304521712	577.3977740207629	7510.89160554111	559.2941783588321	7275.396903377026
5.6834886038631165	9060.754352457981	9062.710706373366	13104.026858553405	12787.462587272164	15071.759899604505	14597.003628734732	16890.140390809353	16273.686511083386	19960.050637709042	19118.343180746866	0.25120580194190184	0.23883147613586003	573.9012671687524	7510.390971951187	555.9085364482889	7274.928145838901
5.717734481778674	9072.38839161147	9074.360799902559	13121.013604233036	12804.044861239076	15091.353719034169	14615.983171692642	16912.14108394741	16294.885168697878	19986.107425396018	19143.300228895598	0.25121188929080385	0.23883718710210697	570.4183189851465	7509.790116239339	552.5360305198992	7274.362535475753
5.75218670833605	9084.019283501117	9086.00794358102	13137.9981560742	12820.62508066394	15110.94583957419	14634.961112129171	16934.14050155985	16316.08261118205	20012.163544468505	19168.256622972604	0.2512180498684536	0.2388429667654629	566.9488772778132	7509.088233119808	549.1766100552632	7273.699295086786
5.786846526889619	9095.646841117152	9097.651952957242	13154.980274571595	12837.20301296313	15130.535996591274	14653.937194311524	16956.138355344505	16337.27856093919	20038.21866524105	19193.212047016732	0.2512242845613179	0.2388488159574443	563.4928900621599	7508.284512157552	545.8302247376123	7272.937642522622
5.821715188285586	9107.270875818824	9109.292641981416	13171.959718255315	12853.778423650389	15150.12392333082	14672.911160459667	16978.134354727437	16358.472738186078	20064.272455483966	19218.166182627632	0.2512305942666717	0.2388547355197028	560.0503055600275	7507.378137737047	542.4968244507909	7272.076790657826
5.856793950907131	9118.891197321993	9120.929822993441	13188.936243677776	12870.351076324288	15169.709350903659	14691.882750733594	17000.128206849302	16379.664860939894	20090.324580408975	19243.11870895198	0.25123697989272903	0.23886072630414773	556.6210722003598	7506.368289043196	539.1763592788484	7271.115947360173
5.892084080719833	9130.507613686366	9132.563306710565	13205.909605400171	12886.920732655177	15189.2920082722	14710.851703219942	17022.11961655117	16400.854645004605	20116.37470265421	19268.069302669086	0.2512434423587789	0.2388667891730763	553.2051386185922	7505.254140044097	535.8687795060687	7270.054315479007
5.927586851317345	9142.119931302992	9144.19290221527	13222.879555979333	12903.487152372543	15208.871622237051	14729.817753919193	17044.10828636088	16422.04180395781	20142.42248226984	19293.017637977096	0.25124998259532205	0.238872924999298	549.8024536579906	7504.03485948313	532.5740356186288	7268.891092850827
5.963303543967366	9153.727954881342	9155.818416942813	13239.845845954105	12920.050093251937	15228.447917423144	14748.780636732303	17066.093916478825	16443.22604913715	20168.46757670309	19317.963386578653	0.2512566015442086	0.23887913466626734	546.4129663680214	7502.709610843565	529.2920783008449	7267.625472224783
5.999235447657878	9165.331487436573	9167.439656668817	13256.808223831984	12936.609311102005	15248.020616266158	14767.740083447541	17088.076204764107	16464.40708962681	20194.509640783686	19342.90621766675	0.2512633001587783	0.23888541906821242	543.0366260035371	7501.277552312706	526.0228584381111	7266.256641286425
6.035383859143656	9176.930330276418	9179.05642549675	13273.76643607533	12953.164559751438	15267.58943899846	14786.69582372722	17110.054846720177	16485.584632244027	20220.54832670873	19367.845797910555	0.25127007940400214	0.23889177911026957	539.6733820248337	7499.737836772576	522.7663271152996	7264.7837826274335
6.071750082993084	9188.524282988303	9190.668525845316	13290.720227087906	12969.715591035843	15287.154103635485	14805.647585094384	17132.02953548099	16506.75838152549	20246.583284028176	19392.78179144116	0.2512769402566283	0.23889821570861736	536.3231840994267	7498.089611795731	519.5224356158287	7263.206073701847
6.108335431635222	9200.113143426097	9202.275758435715	13307.669339201022	12986.26215478448	15306.714325961651	14824.595092919319	17153.99996179656	16527.928039713617	20272.614159629702	19417.713859837168	0.2512838837053222	0.23890472979061306	532.9859820995189	7496.332019601949	516.2911354231474	7261.522686837241
6.145141225407182	9211.696707697003	9213.877922278976	13324.613512659862	13002.803998807143	15326.269819516512	14843.538070406299	17175.965814018975	16549.093306743056	20298.640597724003	19442.64166211061	0.2512909107508202	0.23891132229493067	529.6617261040665	7494.46419706149	513.0723782203568	7259.7327892133035
6.182168792601758	9223.274770148195	9225.47481466302	13341.552485609589	13019.340868880769	15345.820295580692	14862.476238579957	17197.926778088015	16570.253880226865	20324.662239829777	19467.56485469249	0.25129802240607424	0.23891799417170137	526.3503663942975	7492.485275620129	509.8661158872128	7257.835542799439
6.2194194695153895	9234.847123353378	9237.06623113968	13358.485994081308	13035.872508735956	15365.36546316164	14881.409316271742	17219.882537516678	16591.40945544263	20350.678724758567	19492.48309141826	0.25130521969640374	0.2389247463826529	523.0518534582516	7490.3943813373335	506.67230050399667	7255.830104390159
6.256894600496366	9246.413558099435	9248.651965511812	13375.413771978307	13052.398660043751	15384.905028979783	14900.337020106466	17241.83277337716	16612.559725318937	20376.689688600138	19517.396023513757	0.25131250365965013	0.23893157990125433	519.7661379886558	7488.19063484855	503.4908843486628	7253.7156255566515
6.294595537993358	9257.973863372707	9260.23180982003	13392.335551061782	13068.919062401912	15404.438697454063	14919.259064488484	17263.77716428611	16633.704380421277	20402.694764707063	19542.303299580446	0.2513198753463295	0.2389384957128624	516.4931708817021	7485.873151323758	500.32181989680976	7251.491252623033
6.332523642604218	9269.527826345438	9271.805554329623	13409.25106093687	13085.433453321491	15423.966170687876	14938.175161588148	17285.715386390442	16654.843108938323	20428.693583679968	19567.20456558121	0.25132733581979133	0.2389454948148667	513.2329032379494	7483.44104046328	497.16505982223316	7249.156126658898
6.370680283125076	9281.075232361934	9283.37298751718	13426.160029038327	13101.9415682131	15443.487148454598	14957.085021327925	17307.647113352607	16675.97559666786	20454.68577335217	19592.099464825664	0.25133488615637517	0.2389525782168382	509.98528636206174	7480.8934064782225	494.0205569964892	7246.709383455105
6.40906683659976	9292.615864924794	9294.933896057304	13443.062180616407	13118.443140373296	15463.001328183418	14975.988351368747	17329.572016336297	16697.101527002967	20480.67095877484	19616.987637955837	0.2513425274455741	0.23895974694068162	506.7502717624011	7478.229348067194	490.88826448848704	7244.150153507944
6.447684688369473	9304.149505680882	9306.48806480907	13459.957238722403	13134.937900970737	15482.50840494474	14994.884857096025	17351.489763991645	16718.220580917867	20506.64876220162	19641.868722931464	0.25135026079019473	0.2389670020207867	503.5278111502121	7475.447958390228	487.76813556373236	7241.4775619879365
6.486535232122802	9315.675934407378	9318.035276802555	13476.844924194365	13151.425579032442	15502.008071435876	15013.774241605852	17373.400022440783	16739.332436954	20532.618803073638	19666.74235501558	0.2513580873065239	0.2389743445041837	500.31785644049523	7472.5483250557445	484.66012368528754	7238.69072873611
6.525619869945995	9327.194928997571	9329.575313225152	13493.724955642556	13167.905901429831	15521.50001796639	15032.656205690973	17395.302455263063	16760.436771205823	20558.58069800419	19691.60816675982	0.2513660081244962	0.23898177545069865	497.120359750581	7469.529530095868	481.56418251263676	7235.788768236525
6.564940012373588	9338.706265446715	9341.107953407884	13510.597049434993	13184.378592864832	15540.983932443654	15051.530447826888	17417.196723480432	16781.53325730679	20584.53406076363	19716.4657879899	0.2513740243878605	0.23898929593311277	493.93527340175933	7466.390649962705	478.48026590247173	7232.770789606497
6.604497078439295	9350.209717837672	9352.632974811584	13527.460919682835	13200.843375855859	15560.45950035818	15070.396664157734	17439.082485542684	16802.621566415153	20610.478502264137	19741.314845790996	0.2513821372543535	0.2389969070373234	490.7625499155256	7463.130755464081	475.40832790589775	7229.635896548629
6.644292495727218	9361.705058326452	9364.150153012952	13544.31627822563	13217.299970723649	15579.926404768828	15089.25454848214	17460.959397312556	16823.701367199654	20636.41363054426	19766.15496449293	0.2513903478958725	0.23900460986250516	487.6021420172765	7459.748911794741	472.3483227714023	7226.3831873694435
6.684327700423376	9373.192057127844	9375.659261690675	13561.16283461678	13233.748095577303	15599.384326288324	15108.103792239233	17482.827112051167	16844.772325825514	20662.339050754003	19790.985765655816	0.25139865749865126	0.23901240552127598	484.45400263377815	7456.244178491645	469.3002049426723	7223.011754939333
6.724604137367524	9384.670482500638	9387.160072611201	13578.000296108496	13250.187466299854	15618.832943068199	15126.944084494251	17504.68528040282	16865.83410593986	20688.25436513909	19815.806868054977	0.25140706726343653	0.23902029513986195	481.31808489278774	7452.615609406494	466.26392905882676	7219.520686679985
6.76512326010531	9396.1401007331	9398.652355614724	13594.828367637178	13266.61779653423	15638.271930784196	15145.775111924506	17526.533550380453	16886.88636865772	20714.15917302609	19840.617887666645	0.2514155784056708	0.2390282798582686	478.1943421253527	7448.862252724823	463.23944995508646	7215.909064557403
6.805886530940724	9407.600676128086	9410.135878600835	13611.646751808355	13283.038797668805	15657.700962621306	15164.596558804953	17548.371567350496	16907.928772547504	20740.053070806818	19865.418437652996	0.2514241921556714	0.23903636083044985	475.0827278618817	7444.983150894754	460.22672266035806	7212.17596503254
6.846895420988873	9419.051970988165	9421.610407514183	13628.455148881707	13299.450178823	15677.11970925878	15183.408106993893	17570.198974017967	16928.96097361662	20765.935651923042	19890.20812834744	0.25143290975881866	0.239044539224482	471.9831958336872	7440.977340631653	457.2257023991551	7208.3204590776
6.888151410229076	9430.493745600617	9433.075706330099	13645.253256755983	13315.851646832947	15696.527838855205	15202.209435918638	17592.015410411426	16949.982625297183	20791.8065068511	19914.986567240005	0.2514417324757405	0.2390528162227383	468.8956999730435	7436.843852903694	454.2363445891533	7204.341612120159
6.92965598755826	9441.92575822237	9444.531537039906	13662.0407709539	13332.242906236746	15715.925017033447	15221.000222560902	17613.82051386797	16970.99337843132	20817.66522308657	19939.753358962265	0.251450661582503	0.2390611930220682	465.82019441289594	7432.581712916028	451.25860484308214	7200.238484062254
6.971410650844719	9453.347765064846	9455.977659636495	13678.817384606966	13348.623659260165	15735.310906865627	15239.780141442587	17635.613919018193	16991.992881257	20843.511385128873	19964.508105272937	0.25145969837080234	0.2390696708339754	462.7566334870062	7428.189940097742	448.2924389690743	7196.010129275732
7.01341690698215	9464.759520278662	9467.413832099543	13695.58278844025	13364.993605801898	15754.685168858017	15258.548864611135	17657.39525777111	17012.980779393398	20869.34457446595	19989.25040504294	0.25146884414815845	0.23907825088480125	459.70497172750765	7423.667548045516	445.33780296711484	7191.655596524477
7.055676271944047	9476.160775938199	9478.839810380616	13712.336670756924	13381.352443418784	15774.047460935702	15277.306061624919	17679.16415929887	17033.956715826243	20895.164369558646	20013.979854240497	0.2514781002381134	0.23908693441590728	456.66516386609874	7419.013544530608	442.3946530307003	7187.173928983975
7.098190270838397	9487.551282026187	9490.255348388362	13729.078717422984	13397.699867311148	15793.397438427523	15296.051399538686	17700.92025002171	17054.9203308934	20920.970345825444	20038.69604591642	0.2514874679804287	0.2390957226838654	453.6371648343338	7414.226931491867	439.4629455464601	7182.564164218493
7.1409604379627405	9498.930786418077	9501.66019797348	13745.80861185173	13414.03557030792	15812.7347540507	15314.784542888843	17722.663153592686	17075.871262270153	20946.76207562696	20063.39857018925	0.25149694873128875	0.2391046169606443	450.6209297628084	7409.30670500407	436.5426370947098	7177.825334182475
7.183988316859528	9510.299034866426	9513.054108913666	13762.526034988301	13430.359242851835	15832.059057895614	15333.50515367889	17744.39249088253	17096.809144954677	20972.539128250588	20088.0870142305	0.2515065438635051	0.23911361853380075	447.6164139812754	7404.2518552728	433.6336844486941	7172.956465191208
7.227275460371831	9521.655770985066	9524.436828898406	13779.230665294064	13446.670572984434	15851.369997410397	15352.212891364567	17766.10787996433	17117.733611253345	20998.30106989501	20112.76096224979	0.2515162547667231	0.23912272870667647	444.6235730169283	7399.061366585549	430.7360445726954	7167.95657787798
7.270823430699384	9533.000736233225	9535.80810351369	13795.922178730892	13462.969246331048	15870.667217385462	15370.90741283906	17787.808936098194	17138.644290765973	21024.04746365469	20137.41999547993	0.25152608284763256	0.23913194879859181	441.64236259640893	7393.734217336867	427.84967462465283	7162.824687229935
7.31463379945495	9544.33366989961	9547.167676226696	13812.600248745606	13479.254946085828	15889.95035993822	15389.58837241832	17809.4952717161	17159.540810371283	21049.777869504585	20162.063692162275	0.2515360295301787	0.2391412801450475	438.67273864275194	7388.269379965961	424.9745319527283	7157.55980251031
7.358708147721062	9555.654309086174	9558.515288370203	13829.264546253926	13495.527352996434	15909.219064497296	15408.255421825903	17831.166496406237	17180.422794211863	21075.491844284385	20186.69162753153	0.25154609625577895	0.23915072409792407	435.714657278033	7382.6658209846355	422.1105740980711	7152.160927304998
7.403048066107065	9566.96238869215	9569.850679127225	13845.914739624966	13511.786145349153	15928.472967787375	15426.908210178479	17852.82221689808	17201.289863679813	21101.188941683504	20211.303373801413	0.25155628448354095	0.23916028202568623	432.768074821186	7376.922500930261	419.2577587929263	7146.627059471328
7.447655154806527	9578.25764139753	9581.173585515126	13862.550494664958	13528.030998953309	15947.71170381319	15445.546383970448	17874.46203704649	17222.141637401528	21126.868712225107	20235.89850014924	0.2515665956904815	0.23916995531359164	429.83294778774143	7371.038374349009	416.4160439594998	7140.957191110123
7.49253102365499	9589.539797646861	9592.483742370068	13879.171474601588	13544.261587126273	15966.934903844272	15464.169587059285	17896.085557816743	17242.977731223255	21152.53070325113	20260.476572701573	0.2515770313717522	0.23917974536389838	426.90923289131024	7365.0123898112215	413.58538771237363	7135.150308594573
7.537677292188054	9600.808585632627	9603.780882331022	13895.777340067725	13560.477580677882	15986.142196399003	15482.777460650295	17917.69237726876	17263.797758195997	21178.174458906487	20285.037154519032	0.2515875930408651	0.23918965359607844	423.9968870409066	7358.843489852734	410.76574835562496	7129.205392515287
7.583095589699846	9612.063731278737	9615.064735823915	13912.36774908547	13576.678647895169	16005.333207229094	15501.369643281701	17939.282090541834	17284.60132856085	21203.799520123845	20309.57980558168	0.25159828222992175	0.23919968144703235	421.0958673427813	7352.530610995367	407.95708438465954	7123.121417696588
7.628787555301809	9623.304958223764	9626.335031045539	13928.942357049908	13592.864454526816	16024.507559303715	15519.945770809465	17960.85428983907	17305.388049734014	21229.40542460804	20334.104082774084	0.2516091004898471	0.23920983037130586	418.20613109812257	7346.072683693841	405.1593544834759	7116.897353144363
7.674754837981857	9634.531987804141	9637.591493947393	13945.50081671286	13609.034663767603	16043.664872793715	15538.505476392096	17982.408564411813	17326.157526291914	21254.99170682069	20358.609539870457	0.2516200493906227	0.23922010184131262	415.3276358046278	7339.468632360455	402.3725175265281	7110.532162063755
7.720999096663877	9645.744539037292	9648.83384821951	13962.042778166671	13625.188936242885	16062.804765055862	15557.048390475578	18003.944500544254	17346.90935995634	21280.55789796482	20383.09572751995	0.2516311305215273	0.23923049734755508	412.46033915528096	7332.717375324573	399.596532577998	7104.02480184054
7.767522000267617	9656.942328604564	9660.061815274048	13978.56788882777	13641.326929992872	16081.926850616874	15575.574140778084	18025.461681537745	17367.64314957946	21306.103525969356	20407.562193231748	0.25164234549137643	0.23924101839885295	409.604199037567	7325.817824813537	396.8313588905439	7097.374224010855
7.814325227768903	9668.125070834121	9671.275114228896	13995.075793420272	13657.448300456956	16101.030741157541	15594.082352274732	18046.95968769529	17388.358491128896	21331.62811547376	20432.008481360273	0.2516536959287687	0.2392516665225708	406.75917353562545	7318.768886979669	394.0769559070468	7090.579374278896
7.861410468260233	9679.292477683783	9682.473461891188	14011.566133959603	13673.552700458025	16120.116045496905	15612.572647182404	18068.43809630608	17409.05497767287	21357.131187812785	20456.43413309058	0.25166518348233285	0.23926244326485097	403.9252209259721	7311.569461818319	391.33328325714683	7083.63919245312
7.908779421011744	9690.444258723506	9693.656572740505	14028.038549735687	13689.639780186408	16139.18236957595	15631.044644944157	18089.896481629537	17429.732199364924	21382.61226100071	20480.838686423183	0.2516768098209782	0.23927335019084886	401.1022996806714	7304.21844320884	388.60030076029943	7076.552612488158
7.956433795532517	9701.580121118182	9704.824158912383	14044.492677296717	13705.709187184335	16158.229316442004	15649.497962214265	18111.334414880206	17450.38974342935	21408.070849716532	20505.22167615983	0.2516885766341504	0.23928438888496945	398.2903684657649	7296.7147188833915	385.8779684235342	7069.3185624415055
8.004375311632296	9712.699769609853	9715.975930181225	14060.928150432093	13721.76056632966	16177.256486232258	15667.93221284241	18132.751464211597	17471.027194145787	21433.50646528804	20529.582633888203	0.2517004856320879	0.23929556095111232	395.48938614077633	7289.057170412969	383.1662464418623	7061.935964469332
8.052605699483543	9723.802906500296	9727.111593943642	14077.344600156104	13737.793559820224	16196.263476158101	15686.347007858703	18154.14719470107	17491.64413283459	21458.918615677092	20553.921087967792	0.2517125385460831	0.23930686801291112	392.69931175970123	7281.244673203211	380.4650951982185	7054.403734819964
8.101126699683881	9734.889231633026	9738.230855201171	14093.741654690779	13753.807807157502	16215.249880488609	15704.741955457828	18175.521168333715	17512.240137841472	21484.306805463806	20578.23656351465	0.25172473712874666	0.239318311713986	389.92010456707794	7273.276096429676	377.77447526101605	7046.72078378126
8.149940063318896	9745.958442375528	9749.33341654327	14110.118939449216	13769.802945130643	16234.215290534556	15723.116660983798	18196.872943986913	17532.814784522605	21509.6705358315	20602.528582386974	0.25173708315427484	0.23932989371819044	387.15172400305164	7265.1503031197935	375.09434738819255	7038.886015752796
8.199047552025359	9757.010233601339	9760.418978130112	14126.476077018724	13785.7786078004	16253.15929463231	15741.470726914476	18218.202077414746	17553.367645229686	21535.009304551546	20626.796663170528	0.2517495784187223	0.2393416157098671	384.3941296998819	7256.866150077432	372.4246725230478	7030.8983291611075
8.248450938054788	9768.044297671844	9771.487237675188	14142.812687143762	13801.734426482804	16272.081478127475	15759.803752845884	18239.50812123216	17573.898289294764	21560.32260596799	20651.040321163862	0.2517622247402752	0.2393534793941065	381.6472814804001	7248.422487847507	369.7654117945349	7022.756616452709
8.298152004337403	9779.06032441808	9782.537890427837	14159.128386708871	13817.670029732879	16290.981423358584	15778.115335476696	18260.79062489925	17594.406283015112	21585.6099309823	20675.259068363637	0.2517750239595309	0.23936548649700493	378.91113936097827	7239.818160772789	367.1165265190066	7014.45976413507
8.348152544546481	9790.058001122543	9793.570629155844	14175.422789721786	13833.585043328509	16309.858709641047	15796.405068592754	18282.049134705772	17614.891189638416	21610.870767038454	20699.452413450337	0.2517879779397774	0.23937763876593035	376.18566355021903	7231.052006957587	364.4779781991674	7006.006652740762
8.398454363163072	9801.037012500658	9804.585144127708	14191.695507296143	13849.47909025394	16328.712913250636	15814.67254305136	18303.28319375531	17635.35256934754	21636.104598107628	20723.619861773506	0.25180108856728334	0.23938993796978947	373.4708144465985	7222.122858218383	361.8497285217454	6997.396156785078
8.449059275541144	9811.997040682274	9815.581123094893	14207.946147634302	13865.35179068338	16347.543607407211	15832.917346765611	18324.492341949543	17655.789979245466	21661.310904673086	20747.76091533725	0.25181435775158284	0.239402385899299	370.7665526403289	7213.029540111311	359.231739359122	6988.627144787926
8.49996910797308	9822.937765193014	9826.558251274004	14224.174316010101	13881.20276196453	16366.350362258321	15851.13906468876	18345.67611597261	17676.202973340267	21686.489163715152	20771.875072785777	0.2518277874257727	0.2394149843672608	368.0728389133583	7203.770871937275	356.62397276994307	6979.698479286861
8.551185697755594	9833.858862935616	9837.516211328926	14240.379614751673	13897.0316186022	16385.132744862953	15869.33727879865	18366.834049275505	17696.59110253015	21711.638848696337	20795.96182938911	0.25184137954680613	0.2394277352088384	365.3896342370426	7194.345666681882	354.02639099635417	6970.609016780276
8.602710893256043	9844.76000817089	9848.454683352607	14256.561643223835	13912.837972241517	16403.890319174847	15887.511568081769	18387.965672060123	17716.953914588157	21736.75942954604	20820.02067702838	0.2518551360957958	0.23944064028184006	362.71689977298956	7184.752731033135	351.4389564648154	6961.357607732527
8.654546553979111	9855.640872498912	9859.373344849058	14272.719997810887	13928.621431651496	16422.622646026302	15905.6615085177	18409.070511263806	17737.29095414732	21761.850372645884	20844.05110418171	0.2518690590783178	0.23945370146700462	360.05459687430994	7174.99086540658	348.86163178741117	6951.943096613511
8.706694550633951	9866.501124839904	9870.271870715074	14288.8542718991	13944.381602708367	16441.329283111652	15923.786673063396	18430.148090543626	17757.60176268561	21786.91114081478	20868.052595909903	0.25188315052472166	0.23946692066828973	357.4026870819507	7165.058863860089	346.2943797587359	6942.364321815781
8.759156765201672	9877.340431414917	9881.149933221777	14304.964055859049	13960.118088378696	16460.009784970618	15941.886631637199	18451.197930260496	17777.885878510682	21811.941193293875	20892.02463384189	0.2518974124904415	0.2394802998131664	354.7611321264121	7154.955514136236	343.73716335673817	6932.620115684811
8.811935091003267	9888.158455726665	9892.007201996272	14321.048937028185	13975.830488702819	16478.663702971993	15959.960951103261	18472.219547463712	17798.142836745054	21836.939985731955	20915.96669616077	0.2519118470563148	0.23949384085291325	352.1298939296976	7144.679597691167	341.18994574522367	6922.709304561373
8.865031432767935	9898.954858540119	9902.843344003117	14337.108499693271	13991.518400778055	16497.29058529716	15978.00919525579	18493.212455875357	17818.37216931114	21861.90697017082	20939.878257589717	0.25192645632890287	0.23950754576292013	349.50893459949293	7134.229889579117	338.6526902677142	6912.630708657671
8.918447706701835	9909.72929786274	9913.658023525424	14353.142325072335	14007.18141874155	16515.889976923172	15996.030924802833	18514.17616587418	17838.57340491584	21886.84159503003	20963.75878937732	0.25194124244081617	0.2395214165429925	346.89821643277537	7123.60515852645	336.1253604517551	6902.383142145351
8.972185840557227	9920.481428925115	9924.450902146375	14369.149991297361	14022.819133753761	16534.461419606647	16014.025697350968	18535.11018448052	17858.74606903601	21911.743305092907	20987.6077592841	0.251956207551045	0.2395354552176587	344.2977019169484	7112.804166952614	333.60792000900256	6891.965413162485
9.02624777370205	9931.210904161078	9935.221638730209	14385.131073396322	14038.431133981334	16553.004451866967	16031.993067389127	18556.014015340388	17878.889683903228	21936.611541491668	21011.424631568225	0.25197135384529207	0.23954966383648316	341.70735372428317	7101.8256708541885	331.1003328305087	6881.376323705539
9.080635457189915	9941.917373187736	9945.969889403172	14401.085143275195	14054.017004580024	16571.518608969567	16049.93258627273	18576.887158709742	17899.00376848875	21961.445741692707	21035.208866971378	0.25198668353631365	0.2395640444743853	339.1271347157599	7090.668419886846	328.60256299065077	6870.614669723902
9.135350853830497	9952.600482785656	9956.695307534583	14417.011769700326	14069.576327677858	16590.003422909555	16067.843802207994	18597.72911143913	17919.08783848876	21986.24533948247	21058.959922705144	0.2520021988642598	0.2395785992319587	336.5570079414465	7079.331157371867	326.1145747466362	6859.679241105448
9.190395938260405	9963.2598768787	9967.397543717605	14432.910518280423	14085.10868235801	16608.458422395033	16085.726260235999	18618.539366958055	17939.141406309365	22011.009764952963	21082.677252437075	0.2520179020970232	0.239593330235797	333.99693663578364	7067.812620204873	323.63633253463195	6848.568821599707
9.245772697014415	9973.895196513693	9978.076245749831	14448.78095144838	14100.613644641511	16626.883132830266	16103.57950221659	18639.31741525918	17959.163981051475	22035.738444487168	21106.360306276645	0.2520337955305924	0.23960823963882383	331.4468842212809	7056.111538924277	321.16780097287847	6837.28218888538
9.301483128597186	9984.506079840308	9988.73105861408	14464.622628443556	14116.090787470383	16645.277076299328	16121.403066812805	18660.062742883136	17979.15506849627	22060.430800745165	21130.008530761956	0.2520498814894065	0.23962332962062804	328.90681430665427	7044.226637689862	318.7089448606712	6825.818114554975
9.357529243555355	9995.092162090388	9999.361624458701	14480.435105293387	14131.539680690143	16663.639771549166	16139.196489474667	18680.77483290267	17999.114171089943	22085.086252649544	21153.62136884566	0.25206616232671897	0.2396386023878002	326.3766906869132	7032.1566342716105	316.2597291775164	6814.175364091527
9.413913064550128	10005.653075557622	10009.967582578152	14496.21793479555	14146.95989103285	16681.97073397321	16156.959302423546	18701.45316490747	18019.040787929192	22109.704215371698	21177.198259881756	0.2520826404249628	0.23965406017427612	323.8564773426624	7019.900240050629	313.8201190829568	6802.352696886752
9.47063662643026	10016.18844957664	10020.548569393102	14511.970666499516	14162.35098209955	16700.269475594418	16174.691034635978	18722.09721498838	18038.934414746105	22134.284100317345	21200.738639611696	0.25209931819612214	0.2396697052416866	321.34613843957777	7007.456160004251	311.3900799161056	6790.348866215441
9.527701976305488	10026.697910502393	10031.104218430755	14527.692846688533	14177.712514343168	16718.535505048814	16192.391211827957	18742.70645572217	18058.794543893575	22158.82531511289	21224.241940151263	0.2521161980821078	0.23968553987970703	318.8456383298035	6994.823092745617	308.9695771963743	6778.162619271781
9.585111173620431	10037.18108168918	10041.634160304855	14543.384018361303	14193.044045051056	16736.76832756875	16210.0593564389	18763.28035615613	18078.620664330425	22183.327263591404	21247.707589977028	0.2521332825551411	0.23970156640641507	316.35494154904154	6981.999730464537	306.55857662225026	6765.792697143741
9.642866290228868	10047.637583469597	10052.138022695694	14559.043721213613	14208.345128327659	16754.96744496611	16227.69498761582	18783.81838179251	18098.412261606783	22207.78934577878	21271.135013913183	0.2521505741181368	0.23971778716865413	313.8740128185018	6968.984758968931	304.15704407086014	6753.237834808882
9.700969410468568	10058.0670331335	10062.61543032992	14574.671491620127	14223.615315076995	16773.132355615828	16245.297621197267	18804.319994573416	18118.168817849204	22232.21095788016	21294.523633118184	0.2521680753050969	0.23973420454239625	311.4028170439706	6955.776857685763	301.76494559811545	6740.49676114507
9.75942263123647	10068.469044906671	10073.066004960376	14590.2668626159	14238.854152985314	16791.26255443906	16262.866769697574	18824.784652865383	18137.889811746234	22256.591492266227	21317.872865071833	0.25218578868150776	0.23975082093311814	308.9413193137734	6942.3746996074915	299.3822474384797	6727.568198935594
9.818228062064373	10078.843229929416	10083.489365345642	14605.829363877896	14254.061186503457	16809.357532886443	16280.401942290793	18845.211811443987	18157.574718533535	22280.930337459526	21341.182123562026	0.2522037168447401	0.2397676387761726	306.4894849018019	6928.776951379143	297.0089160053176	6714.450864885002
9.877387825195074	10089.189196235273	10093.88512722978	14621.35852170678	14269.235956829578	16827.41677892171	16297.90264479505	18865.600921478996	18177.223009979672	22305.22687812146	21364.450818672187	0.2522218624244585	0.2397846605371742	304.0472792639921	6914.982273217291	294.6449178883049	6701.143469569273
9.936904055658934	10099.506548729103	10104.25290332147	14636.853859007979	14284.37800189117	16845.43977700453	16315.368379656195	18885.951430518613	18196.834154371027	22329.480495038268	21387.678356767832	0.2522402280830339	0.23980188871238362	301.61466803899384	6900.9893189393915	292.29021985453437	6687.644717463758
9.996778901350961	10109.794889165658	10114.592303273632	14652.314895273548	14299.486856327869	16863.426008074282	16332.798645932342	18906.262782474845	18216.4076164978	22353.69056510841	21410.864140484377	0.2522588165159611	0.23981932582909996	299.1916170507902	6886.796736035962	289.9447888509312	6673.9533070256
10.05701452310831	10120.05381612767	10124.90293366257	14667.741146563467	14314.562051473722	16881.374949533274	16350.192939277915	18926.53441760828	18235.94285763942	22377.856461329266	21434.00756871434	0.2522776304522848	0.23983697444605695	296.77809230363346	6872.403165555559	287.6085919991601	6660.067930566147
10.117613094788254	10130.282925003792	10135.184397967003	14683.132125486869	14329.60311533937	16899.2860752299	16367.550751927534	18946.76577251282	18255.439335549945	22401.977552783836	21457.10803659459	0.252296672655028	0.23985483715382683	294.3740599837329	6857.807242166717	285.28159659719677	6645.9872743203305
10.178576803346665	10140.481807966657	10145.436296547174	14698.487341183558	14344.609572594534	16917.15885544219	16384.87157268042	18966.956280100912	18274.89650444391	22426.05320462809	21480.16493549407	0.25231594592162876	0.23987291657522683	291.9794864610303	6843.00759419892	282.9637701215397	6631.710018492769
10.239907848916916	10150.650053950692	10155.658226623807	14713.806299305323	14359.580944550327	16934.99275686119	16402.154886884524	18987.105369588593	18294.313814982055	22450.08277807815	21503.17765300159	0.2523354530843805	0.23989121536573316	289.594338285533	6828.0028435722925	280.65508022200083	6617.234837157186
10.301608444889292	10160.78724862972	10165.84978225669	14729.088501997061	14374.516749141254	16952.78724257414	16419.40017642041	19007.212466480403	18313.690714256725	22474.06563039738	21526.145572913094	0.2523551970108807	0.23990973621389922	287.2185821887397	6812.791605855338	278.3554947259254	6602.5603983728215
10.363680817990868	10170.892974394683	10176.010554323739	14744.333447878236	14389.416500907897	16970.541772048142	16436.606919685997	19027.276992554842	18333.026645778267	22498.00111488409	21549.06807522031	0.25237518060448494	0.23992848184178078	284.852185083786	6797.372490261216	276.0649816366058	6587.6853641499765
10.426127208365882	10180.966810331005	10186.140130499245	14759.540632023925	14404.279710978695	16988.255801113348	16453.77459158024	19047.298365849332	18352.32104946032	22521.88858085884	21571.944536098046	0.2523954068047647	0.23994745500536538	282.49511406436795	6781.74409965612	273.78350913131726	6572.608390432317
10.488949869656532	10191.00833219605	10196.238095232626	14774.709545946185	14419.105887052476	17005.928781946626	16470.902663487785	19067.276000645787	18371.57336160619	22545.72737365239	21594.774327892832	0.2524158785879757	0.2399666584950095	280.1473364032281	6765.905030525755	271.51104556189966	6557.328127113637
10.552151069084381	10201.017112396177	10206.30402972654	14789.839677574895	14433.894533380255	17023.56016305463	16487.990603262773	19087.209307455527	18390.783014894365	22569.516834592996	21617.556819110603	0.25243659896752946	0.23998609513587968	277.8088195545133	6749.853873048909	269.24755945560173	6541.843218082096
10.615733087532126	10210.992719964139	10216.337511915497	14804.930511239345	14448.645150747829	17041.149389257807	16505.03787521368	19107.09769300528	18409.949438365125	22593.256300995025	21640.291374405744	0.2524575709944707	0.24000576778840094	275.47953115261043	6733.58921109559	266.9930195148045	6526.152301230002
10.679698219625935	10220.93472053584	10226.338116443772	14819.981527648952	14463.357236457576	17058.695901673465	16522.043940087195	19126.940560222192	18429.072057406258	22616.945106146468	21662.97735456907	0.25247879775796495	0.24002567934871097	273.1594390095561	6717.109622169286	264.74739461389254	6510.254008393269
10.744048773818252	10230.842676327362	10236.305414643572	14834.992203874528	14478.030284310667	17076.199137699503	16539.008255052744	19146.737308219617	18448.150293739363	22640.582579297377	21685.614116516626	0.25250028238578887	0.2400458327491194	270.8485111177142	6700.413677495439	262.5106538020191	6494.1469654385
10.808787072471103	10240.716146111676	10246.238974512995	14849.962013329272	14492.663784589178	17093.658530997902	16555.930273686812	19166.48733228267	18467.183565406154	22664.16804564814	21708.201013278445	0.25252202804483	0.24006623095857585	268.5467156477971	6683.49994199397	260.282766301636	6477.82979225181
10.87391545193992	10250.554685195333	10256.1383606939	14864.89042574985	14507.25722403817	17111.073511478342	16572.809445957413	19186.190023854	18486.171286754805	22687.70082633803	21730.7373939875	0.2525440379415916	0.24008687698314218	266.2540209490835	6666.366974297911	258.0637015083048	6461.301102741156
10.93943626265785	10260.357845394978	10266.003134449618	14879.776907177336	14521.810085847683	17128.443505281783	16589.64521820844	19205.844770519478	18505.11286842626	22711.180238433735	21753.222603868588	0.25256631532270524	0.2401077738664711	263.9703955492878	6649.013326778077	255.85342899008538	6444.559504856821
11.00535186922059	10270.12517501383	10275.832853642683	14894.620919938314	14536.32184963491	17145.767934764204	16606.437033144215	19225.450955994227	18524.007717340908	22734.6055949183	21775.655984227735	0.25258886347545056	0.24012892469029404	261.69580815412337	6631.437545550056	253.651918488089	6427.603600621223
11.071664650471687	10279.856218817951	10285.627072712314	14909.421922625754	14550.791991426142	17163.046218480213	16623.184329814	19245.007960108436	18542.85523668503	22757.976204679944	21798.03687244138	0.25261168572828085	0.24015033257491145	259.4302276461967	6613.63817046117	251.4591399152705	6410.4319861149415
11.138376999588447	10289.550518012416	10295.385342651854	14924.17937007998	14565.219983638794	17180.277771166755	16639.886543596505	19264.515158793445	18561.65482589749	22781.29137250119	21820.364601945865	0.2526347854513589	0.24017200067969438	257.1736230854731	6595.61373513937	249.27506335562794	6393.043251490686
11.205491324168262	10299.207610217434	10305.107210986136	14938.892713369623	14579.605295063444	17197.462003726927	16656.543106184436	19283.97192406786	18580.405880656457	22804.55039904809	21842.63850222709	0.252658166057096	0.24019393220358848	254.92596370920364	6577.362767005805	247.09965906580328	6375.435981034301
11.273010046315514	10308.82702944431	10314.792221748723	14953.561399772558	14593.947390845864	17214.598323213795	16673.153445569325	19303.37762402384	18599.10779286635	22827.75258085978	21864.857898810384	0.25268183100070235	0.2402161303856294	252.68721893134352	6558.883787282743	244.93289747396193	6357.608753155917
11.340935602728974	10318.40830607129	10324.439915459025	14968.184872756794	14608.245732469002	17231.686132814215	16689.716986026055	19322.73162281335	18617.759950644693	22850.897210337956	21887.022113250394	0.25270578378074177	0.2402385985054613	250.4573583422316	6540.1753110191785	242.7747491785849	6339.560140393209
11.409270444789758	10327.95096681931	10334.049829099367	14982.762571961424	14622.499777735025	17248.724831832806	16706.23314809769	19342.03328063467	18636.361738309213	22873.983575736776	21909.130463121288	0.25273002793969673	0.2402613398838648	248.23635170747002	6521.235847078729	240.62518494848337	6321.288709432818
11.478017038649782	10337.454534727547	10343.621496091808	14997.293933177349	14636.70898074716	17265.71381567571	16722.701348580107	19361.281953718706	18654.912536364816	22897.01096115258	21931.182262006863	0.2527545670645398	0.24028435788329341	246.02416896809882	6502.063898178283	238.48417572278413	6302.79302114062
11.547177865320764	10346.918529128981	10353.154446275059	15011.778388328292	14650.87279189184	17282.652475834748	16739.121000507	19380.476994315795	18673.411721490964	22919.978646514202	21953.176819491204	0.25277940478731387	0.2403076559084129	243.82078024216753	6482.657960954588	236.3516926121374	6284.071630621795
11.616755420763786	10356.34246562585	10362.648205881253	15026.215365451728	14664.990657820717	17299.540199871546	16755.49151313481	19399.617750682497	18691.858666529068	22942.885907573404	21975.113441149377	0.2528045447857188	0.24033123740665233	241.62615582128637	6463.016525903251	234.2277068952826	6265.123087158427
11.686752215979308	10365.725856064757	10372.102297512374	15040.60428867949	14679.06202143245	17316.376371401348	16771.81229192741	19418.703567068107	18710.25274046966	22965.73201589499	21996.991428537967	0.25282999078370777	0.24035510586876158	239.4402661718923	6443.138077440206	232.11219002075086	6245.945934288669
11.75717077709787	10375.06820851201	10381.516240116995	15054.9445782189	14693.086321854935	17333.1603700775	16788.082738541452	19437.73378370198	18728.593308440268	22988.51623884795	22018.810079186445	0.2528557465520919	0.24037926482937608	237.26308193542354	6423.021093940828	230.00511360658857	6226.5387098253705
11.82801364547121	10384.36902722855	10390.889548966521	15069.23565033341	14707.062994427113	17349.89157157544	16804.30225081115	19456.70773678032	18746.879731692814	23011.237839596022	22040.568686588067	0.25288181590915326	0.24040371786758938	235.09457392667537	6402.664047725033	227.90644943954248	6206.899945870042
11.899283377763982	10393.627812644945	10400.221735631634	15083.476917323582	14720.991470681129	17366.569347577108	16820.47022273369	19475.6247584535	18765.11136759162	23033.896077088975	22062.266540191544	0.2529082027212639	0.24042846860753425	232.93471313512418	6382.06540512573	225.81616947478324	6187.0281688421965
11.970982546046038	10402.844061336242	10409.512307958392	15097.667787507913	14734.871178324169	17383.193065755295	16836.58604445416	19494.484176813396	18783.287569601085	23056.49020605393	22083.902925392344	0.2529349109035189	0.24045352071897216	230.78347072273027	6361.223626466002	223.7342458350322	6166.921899482608
12.043113737885237	10412.017265996585	10418.76077004444	15111.807665203565	14748.701541220635	17399.762089757933	16852.649102251013	19513.285315880617	18801.407687273884	23079.01947698666	22105.47712352472	0.25296194442037256	0.24047887791788938	228.64081802451983	6340.137166106142	221.6606508124387	6146.579652943648
12.115679556440844	10421.146915413887	10427.966622215032	15125.895950707347	14762.481979374139	17416.2757791927	16868.65877852143	19532.02749559225	18819.47106623912	23101.48313614355	22126.988411853687	0.2529893072862872	0.24050454396710388	226.50672654854134	6318.804472482298	219.59535686462186	6125.999938719906
12.188682620557461	10430.23249444428	10437.129360998757	15139.932040276482	14776.211908909318	17432.733489611495	16884.614451766425	19550.710031789447	18837.477048190267	23123.88042553337	22148.43606356689	0.2530170035663904	0.2405305226768782	224.38116797592374	6297.223988141399	217.5383366177848	6105.18126076879
12.26212556485955	10439.273483986599	10446.248479103664	15153.915326109602	14789.890742054295	17449.13457249524	16900.515496576863	19569.3322362054	18855.424970874134	23146.210582909713	22169.8193477676	0.2530450373771396	0.24055681790554245	222.26411415971234	6275.394149750471	215.48956286579778	6084.122117520776
12.336011039846525	10448.269360956512	10455.323465392767	15167.845196327473	14803.517887122445	17465.478375238392	16916.361283618608	19587.89341645314	18873.314168079003	23168.47284176314	22191.13752946693	0.2530734128869994	0.24058343356012676	220.1555371231807	6253.313388084527	213.44900856673485	6062.821001827717
12.41034171198835	10457.219598260672	10464.35380485965	15181.721034953796	14817.09274849445	17481.76424113368	16932.151179618235	19606.39287601352	18891.143969623277	23190.66643131371	22212.38986957666	0.2531021343171247	0.240610373597	218.05540906233364	6230.98012813786	211.4166468464682	6041.276401098818
12.485120263821853	10466.123664770892	10473.338978604133	15195.542221896343	14830.614726600603	17497.991509357216	16947.88454734895	19624.8299142238	18908.91370134456	23212.79057650422	22233.57562490261	0.2531312059420564	0.24063764202252022	215.96370234471397	6208.392789136153	209.39245099724212	6019.486797307152
12.560349394047481	10474.981025297997	10482.278463807606	15209.308132927657	14844.083217902811	17514.15951495328	16963.560745616294	19643.20382626579	18926.62268508847	23234.844497993032	22254.694048137764	0.2531606320904267	0.24066524289369287	213.88038950780174	6185.549784529954	207.3763944762468	5997.4506669882685
12.63603181762671	10483.791140565656	10491.171733708388	15223.018139666041	14857.497614876756	17530.267588819403	16979.17912924406	19661.513903154464	18944.270238697758	23256.827412147526	22275.74438785586	0.25319041714567114	0.2406931803188386	211.80544325959636	6162.449522052426	205.36845090569113	5975.166481290944
12.712170265880024	10492.5534671841	10500.01825757693	15236.67160955643	14870.857305994026	17546.31505769144	16994.739049060277	19679.759431726627	18961.855676001545	23278.738531037634	22296.72588850514	0.25322056554675654	0.24072145845827098	209.73883647818002	6139.090403753333	203.36859407306474	5952.632706020027
12.78876748658549	10501.26745762374	10508.817500690979	15250.267905851373	14884.161675704348	17562.301244128856	17010.239851883336	19697.93969462978	18979.37830680476	23300.577062429726	22317.637790402398	0.253251081788913	0.240750081524982	207.68054221206694	6115.4708260600455	201.37679793105053	5929.847801691387
12.865826244077915	10509.932560188725	10517.568924310674	15263.806387592058	14897.410104417871	17578.22546650009	17025.680880508266	19716.053970311237	18996.83743687783	23322.342209780876	22338.479329727386	0.2532819704243811	0.24077905378534148	205.63053367864632	6091.58917977009	199.3930365963024	5906.810223536566
12.943349319348618	10518.548218990238	10526.271985653388	15277.28640958916	14910.601968487263	17594.08703896782	17041.061473692887	19734.101533007128	19014.23236794621	23344.03317223297	22359.249738517112	0.2533132360631673	0.2408083795598015	203.5887842643133	6067.443850109819	197.41728434911056	5883.518421542831
13.0213395101458	10527.113873919878	10534.926137868697	15290.707322403981	14923.736640190153	17609.88527147463	17056.38096614429	19752.08165273193	19031.56239768044	23365.64914460761	22379.94824466086	0.2533448833738119	0.24083806322361306	201.55526752394508	6043.03321676515	195.44951563343056	5859.970840503462
13.099799631075467	10535.628960622722	10543.530830013004	15304.068472329292	14936.813487711233	17625.619469728423	17071.63868850526	19769.993595267726	19048.826819686034	23387.189317400724	22400.57407189494	0.2533769170841656	0.24086810920755466	199.5299571814685	6018.355653949548	193.4897050573636	5836.165920086205
13.178732513703073	10544.092910470617	10552.085507024416	15317.369201370702	14949.83187512492	17641.28893518847	17086.8339673411	19787.836622154322	19066.024923494027	23408.65287677824	22421.12643979845	0.2534093419821798	0.24089852199866796	197.51282712868124	5993.409530422185	191.53782739127928	5812.102094823495
13.258141006655675	10552.505150534911	10560.589609697106	15330.608847227406	14962.791162377414	17656.89296505088	17101.966125126015	19805.609990678677	19083.155994551027	23430.039004571056	22441.60456378839	0.2534421629167063	0.24092930614100677	195.50385142482992	5968.193209525198	189.5938575683831	5787.777794186957
13.338027975724735	10560.865103559543	10569.042574656007	15343.786743273606	14975.690705269404	17672.430852234887	17117.034480230326	19823.312953865352	19100.219314210164	23451.346878271295	22462.00765511597	0.253475384798309	0.24096046623639567	193.50300429700292	5942.7050492549315	187.65777068477473	5763.191442642361
13.418396303969553	10569.172187933653	10577.443834331052	15356.902218539435	14988.529855438335	17687.90188536865	17132.03834690713	19840.944760466493	19117.214159721596	23472.57567102801	22482.33492086241	0.2535090126000889	0.2409920069451991	191.51026013893716	5916.943402274046	185.72954199797823	5738.341459662188
13.49924889182131	10577.425817664367	10585.792816931604	15369.954597692316	15001.307960341059	17703.30534877563	17146.977035279586	19858.504654952478	19134.139804223665	23493.724551643827	22502.585563935623	0.25354305135851885	0.24102393298710215	189.52559351033415	5890.906615955755	183.80914692670922	5713.2262597731315
13.580588657187745	10585.6254023492	10594.088946420534	15382.943201017944	15014.024363236194	17718.64052246061	17161.849851327817	19875.991877502252	19150.995516733805	23514.792684571254	22522.75878306664	0.2535775061742916	0.24105624914190307	187.54897913805326	5864.593032469507	181.89656105160248	5687.844252635725
13.662418535558457	10593.77034714874	10602.331642488543	15395.867344401886	15026.678403167014	17733.906682096524	17176.656096876624	19893.405663994596	19167.780562140248	23535.779229910175	22542.853772807044	0.25361238221317883	0.24108896025031584	185.5803919154423	5838.000988829415	179.99176011511008	5662.193843104877
13.744741480110864	10601.860052758879	10610.520320528098	15408.726339310644	15039.2694149439	17749.103099010725	17191.3950695827	19910.74524599887	19184.49420119334	23556.683343404788	22562.869723526026	0.25364768470690524	0.24112207121478607	183.61980690086784	5811.1288168998435	178.09472001960967	5636.273431232665
13.827560461816718	10609.89391538314	10618.654391607466	15421.519492773155	15051.796729127189	17764.22904017185	17206.06606292234	19928.009850766473	19201.135690497464	23577.504176441482	22582.8058214082	0.2536834189540332	0.24115558700031728	181.6671993170894	5783.974843446631	176.20541682688054	5610.081412306987
13.910878469549415	10617.871326704702	10626.73326244442	15434.246107361932	15064.259672009668	17779.283768176345	17220.668366178877	19945.198701221943	19217.704282502647	23598.24087604636	22602.661248451182	0.2537195903208596	0.24118951263530974	179.72254455229267	5756.537390227895	174.3238267593406	5583.616176963318
13.9946985101918	10625.791673858688	10634.756335380278	15446.90548117484	15076.657565599744	17794.26654123582	17235.20126443098	19962.311015955125	19234.19922549722	23618.892584884088	22622.43518246435	0.2537562042423295	0.24122385321241205	177.7858181597403	5728.814774050377	172.44992619963887	5556.876111227553
14.079023608744702	10633.654339403976	10642.723008353434	15459.496907816327	15088.98972760407	17809.176613163843	17249.6640385403	19979.346009212724	19250.619763599883	23639.458441256083	22642.12679706709	0.2537932662229596	0.24125861388938555	175.85699585646216	5700.805306788534	170.5836916893022	5529.859596545342
14.163856808436103	10641.458701295198	10650.63267487311	15472.019676379172	15101.255471410654	17824.01323336342	17264.055965139916	19996.302890890656	19266.965136752497	23659.937579099817	22661.735261687954	0.25383078183777497	0.24129379988997748	173.93605352251325	5672.50729543902	168.72509992774576	5502.565009822138
14.24920117083096	10649.204132854344	10658.484723992717	15484.473071425795	15113.454106071593	17838.775646814065	17278.3763166222	20013.180866526105	19283.234580712622	23680.329127987658	22681.259741563535	0.2538687567332638	0.24132941650481377	172.02296720270533	5643.919042235706	166.87412777447025	5474.99072355032
14.335059775941703	10656.890002742753	10666.278540283647	15496.856372970371	15125.584936286616	17853.46309405987	17292.624361127935	20029.97913729068	19299.427327047168	23700.632213127312	22700.699397738732	0.25390719662834216	0.24136546909229845	170.11771310435142	5615.038844651543	165.03075224683562	5447.135105820373
14.421435722339384	10664.515674932378	10674.013503808283	15509.168856460028	15137.647262385675	17868.07481119659	17306.799362534213	20046.69689998255	19315.542603124995	23720.84595536099	22720.053387065924	0.25394610731533274	0.24140196307953016	168.22026759646542	5585.864995445125	163.19495051854756	5418.996520335786
14.50833212726552	10672.08050867753	10681.688990093577	15521.40979275701	15149.640380312523	17882.610029859978	17320.900580443657	20063.33334702008	19331.57963211092	23740.96947116646	22739.32086220579	0.2539854946609623	0.2414389039632303	166.33060721095535	5556.395782773383	161.36669992249517	5390.573326584883
14.595752126744532	10679.583858486101	10689.304370104155	15533.578448120177	15161.563581607841	17897.067977213406	17334.9272701732	20079.88766643469	19347.53763295931	23761.001872657278	22758.500971627724	0.2540253646073695	0.24147629731068634	164.44870864233235	5526.629490253981	159.54597794763686	5361.863879809156
14.683698875697011	10687.02507409119	10696.859010215492	15545.674084187407	15173.416153392605	17911.447875936592	17348.878682743143	20096.359041865056	19363.415820408114	23780.942267584716	22777.592859610908	0.25406572317312975	0.2415141487607083	162.57454874586256	5496.564396983478	157.73276224032452	5332.866531126667
14.772175548053516	10694.403500421937	10704.352272187072	15557.695957956932	15185.197378351624	17925.74894421326	17362.754064866596	20112.746652550162	19379.21340497325	23800.789759338313	22796.59566624579	0.2541065764542953	0.2415524640245976	160.70810453755257	5466.19877761323	155.92703060313943	5303.579627566505
14.861185336869132	10701.71847757505	10711.783513135262	15569.64332176996	15196.906534716885	17939.9703957203	17376.55265893868	20129.049673324087	19394.92959294295	23820.5434469487	22815.50852743566	0.25414793062544877	0.24159124888713515	158.84935319535725	5435.530902473722	154.12876099394634	5274.0015121251345
14.95073145443871	10708.969340785632	10719.152085506328	15581.51542329241	15208.54289625127	17954.111439616045	17390.27370302629	20145.267274609934	19410.563586372664	23840.20242508935	22834.330574898897	0.25418979194077684	0.24163050920757786	156.99827205615293	5404.559037550818	152.3379315269267	5244.130523875821
15.040817132412794	10716.15542039824	10726.45733704928	15593.311505497273	15220.105732232192	17968.171280529332	17403.916430857873	20161.398622414625	19426.114583080092	23859.765784079536	22853.060936171467	0.2542321667351547	0.24167025092067612	155.15483861793473	5373.281444636639	150.55452047153085	5213.964998012874
15.131445621914246	10723.276041837804	10733.698610788659	15605.03080664687	15231.59430743539	17982.14911854857	17417.480071813396	20177.442878323833	19441.5817766405	23879.232609887506	22871.698734609905	0.25427506142525114	0.24171048003770124	153.31903053728456	5341.696381342597	148.7785062513285	5183.503265907057
15.222620193655578	10730.330525580352	10740.875244997213	15616.672560275088	15243.007882118703	17996.044149210833	17430.963850914428	20193.39919949699	19456.964356382232	23898.601984133824	22890.243089394426	0.25431848251064676	0.2417512026474924	151.4908256305498	5309.802101209294	147.0098674451583	5152.74365522014
15.31434413805701	10737.318187123874	10747.98657316864	15628.235995170011	15254.34571200618	18009.85556349155	17444.366988814716	20209.266738663056	19472.26150738276	23917.872984095677	22908.69311553297	0.2543624365749731	0.24179242491751612	149.67020187302842	5277.596853783354	145.24858278590546	5121.684489960782
15.406620765365147	10744.238336958868	10755.031923990098	15639.720335356282	15265.607048271992	18023.58254779395	17457.688701790525	20225.044644116013	19487.472410464674	23937.044682711035	22927.047923865055	0.25440693028706246	0.2418341530949439	147.85713739720813	5245.078884629533	143.49463115907565	5090.324090515729
15.499453405772549	10751.090280538905	10762.010621314696	15651.124800077696	15276.791137524571	18037.224283938864	17470.928201731418	20240.732059710994	19502.596242192118	23956.116148583475	22945.30662106637	0.25445197040212475	0.2418763935077449	146.05161049435264	5212.246435484849	141.7479916045122	5058.66077380022
15.592845409537835	10757.873318251204	10768.921984134031	15662.448603780025	15287.897221790963	18050.779949154934	17484.084696131362	20256.32812486071	19517.632174867667	23975.086445987654	22963.468309653876	0.2544975637629304	0.24191915256579613	144.2535996135266	5179.097744316328	140.00864331482444	5026.692853300832
15.686800147106629	10764.586745387001	10775.765326550521	15673.690956093733	15298.924538501095	18064.248716068738	17497.157388079722	20271.83197453208	19532.57937652923	23993.954634874965	22981.532087991123	0.2545437173010218	0.24196243676200765	142.46308335992217	5145.6310453624465	138.2765656345873	4994.418639143463
15.781321009233178	10771.229852111868	10782.539957749723	15684.851061816806	15309.87232047223	18077.629752695208	17510.145476252732	20287.242739243145	19547.437010947404	24012.719770879623	22999.497050294045	0.25459043803793835	0.24200625267346643	140.68004049587762	5111.84456925001	136.55173806101084	4961.836438199971
15.87641140710273	10777.801923436024	10789.245181972612	15695.928120897825	15320.739795893556	18090.922222428366	17523.04815490505	20302.559545060405	19562.204237623144	24031.38090532545	23017.362286637304	0.2546377330864577	0.24205060696259728	138.90444994000427	5077.736543076113	134.83414024248486	4928.944554147776
15.972074772454643	10784.302239184515	10795.880298487795	15706.921328419008	15331.526188310856	18104.125284032176	17535.86461386153	20317.781513596437	19576.88021178569	24049.937085232952	23035.12688296102	0.25468560965186227	0.2420955063783408	137.1362907669827	5043.305190493353	133.12375197935035	4895.741287589073
16.06831455770623	10790.730073967376	10802.44460156367	15717.829874579453	15342.23071661134	18117.238091631705	17548.594038509404	20332.90776200786	19591.464084390936	24068.387353326983	23052.789921078005	0.2547340750332192	0.24214095775735037	135.3755422062677	5008.54873176571	131.4205532222113	4862.224936096463
16.165134236077357	10797.084697149594	10808.937380440437	15728.6529446783	15352.852595008415	18130.259794704292	17561.235609790292	20347.937402993462	19605.955002119797	24086.730748044647	23070.350478681237	0.25478313662468416	0.24218696802520553	133.62218364258297	4973.465383890085	129.72452407231322	4828.393794320058
16.262537301715792	10803.365372821228	10815.35791930226	15739.389719098317	15363.391033026914	18143.189538071336	17573.788504192955	20362.86954479302	19620.352107377443	24104.966303544148	23087.807629352257	0.2548328019168226	0.24223354419764723	131.8761946153536	4938.053360678721	128.0356447811355	4794.246154091321
16.36052726982327	10809.571359767217	10821.705497249111	15750.039373289243	15373.845235488048	18156.02646188987	17586.2518937458	20377.703291186037	19634.654538292278	24123.093049713585	23105.160442569497	0.2548830784979534	0.24228069338182864	130.13755481682892	4902.310872799251	126.3538957486453	4759.780304449145
16.459107676782416	10815.701911437227	10827.979388268714	15760.601077751406	15384.214402494687	18168.769701644596	17598.624946009844	20392.437741490998	19648.86142871553	24141.11001218053	23122.40798371736	0.2549339740555096	0.24232842277758584	128.40624409497832	4866.236127991695	124.67925752604788	4724.9945318643
16.55828208028434	10821.756275915695	10834.17886120864	15771.073998019823	15394.49772941711	18181.41838814057	17610.906824072328	20407.071990565513	19662.97190822167	24159.01621232265	23139.54931409631	0.25498549637742635	0.24237673967873063	126.68224244919838	4829.827331013512	123.01171081143548	4689.887120176572
16.658054059457015	10827.733695891113	10840.303179747705	15781.457294647413	15404.694406877888	18193.971647494956	17623.096686539375	20421.605128805437	19676.985102107858	24176.81066727732	23156.583490932004	0.2550376533535439	0.2424256514743615	124.96553003169538	4793.082683811896	121.35123645148997	4654.4563507810235
16.758427214994473	10833.633408626178	10846.351602368217	15791.750123189684	15414.80362073825	18206.428601130603	17635.19368753058	20436.03624214617	19690.900131395465	24194.492389953815	23173.509567386856	0.25509045297703686	0.24247516565019298	123.2560871480382	4756.000385651831	119.69781544184661	4618.700502744876
16.859405169286727	10839.454645927062	10852.323382327339	15801.95163418831	15424.824552083346	18218.788365768472	17647.19697667227	20450.36441206269	19704.716112830396	24212.060389044174	23190.326592570364	0.2551439033458638	0.24252528978990912	121.55389425430621	4718.578633129597	118.05142892408185	4582.617852815893
16.960991566550526	10845.196634113168	10858.217767628996	15812.060973155698	15434.756377208514	18231.050053421288	17659.105699092146	20464.588715571088	19718.432158884898	24229.51366903588	23207.033611551175	0.2551980126642395	0.24257603157653718	119.85893195877725	4680.815620348323	116.41205818801245	4546.206675624475
17.063190072960847	10850.85859398654	10864.034000995414	15822.077280559182	15444.598267605206	18243.21277138688	17670.918995413587	20478.70822522983	19732.04737775906	24246.85123022439	23223.629665369	0.25525278924413075	0.2426273987938399	118.17118101974484	4642.709538964555	114.77968466907623	4509.46524370648
17.166004376783235	10856.439740801337	10869.77131983874	15831.999691805579	15454.349389947254	18255.27562224207	17682.636001750427	20492.72200914173	19745.560873382994	24264.072068726477	23240.113791047297	0.25530824150677667	0.242679399327733	116.4906223462749	4604.258578333538	113.15428994898684	4472.391827648971
17.26943818850684	10861.939284233258	10875.428956232625	15841.82733722585	15464.008906077279	18267.237703836767	17694.25584970199	20506.62913095621	19758.97174541941	24281.175176494184	23256.48502160656	0.2553643779842306	0.24273204116772554	114.81723699737631	4565.460925594438	111.53585575522447	4434.984696184751
17.37349524097843	10867.356428348874	10881.006136883703	15851.559342059854	15473.575972993174	18279.098109288334	17705.777666348396	20520.428649871974	19772.279089266383	24298.159541329194	23272.74238607798	0.25542120732092805	0.24278533240837677	113.15100618102588	4526.314765773714	109.92436396010453	4397.242116298992
17.478179289537028	10872.690371574914	10886.502083103116	15861.194826441253	15483.049742834804	18290.855926976183	17717.200574246133	20534.119620640016	19785.481996060702	24315.02414689784	23288.88490951779	0.2554787382752779	0.24283928125078338	111.49191125408106	4486.818281899672	108.31979658067576	4359.162353337742
17.583494112149474	10877.940306667557	10891.916010777912	15870.732905382583	15492.429362870831	18302.510240536743	17728.523691423936	20547.701093567175	19798.579552681524	24331.76797274675	23304.9116130221	0.25553697972128186	0.24289389600408556	109.83993372225086	4446.9696551300585	106.72213577841467	4320.743671133183
17.689443509546752	10883.105420681659	10897.247130342546	15880.172688760535	15501.71397548578	18314.06012885875	17739.74613137899	20561.172114520054	19811.570841754543	24348.389994319128	23320.82151374244	0.2555959406501751	0.24294918508699867	108.19505523884436	4406.767064840533	105.13136385833786	4281.984332096763
17.79603130536116	10888.1848949399	10902.49464675019	15889.513281301231	15510.902718167128	18325.504666078654	17750.86700307333	20574.531724929304	19824.45494165642	24364.88918297147	23336.613624901696	0.25565563017209864	0.24300515702936965	106.55725760365021	4366.208688711282	103.5474632679252	4242.882597309072
17.90326134626431	10893.177905001838	10907.657759444022	15898.753782565642	15519.994723492538	18336.84292157635	17761.885410930496	20587.77896179418	19837.23092651953	24381.264505990795	23352.286955810534	0.25571605751779225	0.2430618204737547	104.92652276428998	4325.292702917941	101.97041659828392	4203.4367267061025
18.011137502105942	10898.083620633211	10912.735662328752	15907.893286935565	15528.989119117632	18348.073959971614	17772.800454832905	20600.912857688152	19849.897866237727	24397.514926613174	23367.84051188503	0.2557772320403186	0.24311918417702838	103.30283281458833	4284.017282201443	100.40020658254798	4163.644979144447
18.119663666053608	10902.901205774784	10917.72754374171	15916.930883599103	15537.88502776336	18359.196841120178	17783.611230118844	20613.9324407641	19862.454826471665	24413.639404041864	23383.273294664028	0.25583916321681593	0.2431772570120116	101.68616999342339	4242.380599969532	98.83681609496125	4123.50561251957
18.228843754733095	10907.629818511512	10922.632586424248	15925.86565653689	15546.681567204027	18370.210620110687	17794.316827580453	20626.836734760633	19874.900868655288	24429.63689346696	23398.58430182783	0.2559018606502737	0.2432360479691303	100.07651668567269	4200.380828466732	97.28022815179429	4083.0168839246035
18.338681708369887	10912.268611041485	10927.449967492952	15934.69668450815	15555.377850255261	18381.114347261686	17804.916333461573	20639.624759008526	19887.235050002382	24445.506346085185	23413.772527217097	0.2559653340713421	0.2432955661580992	98.47385542010306	4158.016138839535	95.73042590898694	4042.1770497113466
18.44918149093129	10916.816729644848	10932.1788584108	15943.423041036947	15563.97298476211	18391.907068118897	17815.408829456017	20652.29552843761	19899.456423513555	24461.24670912042	23428.836960852423	0.25602959334016917	0.24335582080963264	96.87816887005465	4115.284701317549	94.1873926633125	4000.984365680255
18.56034709026951	10921.273314652875	10936.818424958543	15952.043794398876	15572.466073587646	18402.587823453156	17825.793392706433	20664.848053584443	19911.56403798405	24476.85692584519	23443.776588954883	0.25609464844826546	0.24341682127718267	95.28943985246588	4072.1846853056923	92.65111185098067	3959.4370871721767
18.672182518265565	10925.637500416717	10941.36782720568	15960.55800760746	15580.85621460127	18413.155649258173	17836.06909580303	20677.281340599922	19923.556938011454	24492.335935602252	23458.590393966577	0.2561605095204031	0.24347857703870723	93.70765132713132	4028.714259517379	91.12156704731751	3917.5334692066535
18.784691810974078	10929.908415276454	10945.826219481864	15968.96473840126	15589.142500667735	18423.609576749175	17846.235006783183	20689.594391258004	19935.434164004426	24507.68267382757	23473.277354572605	0.256227186816542	0.24354109769846174	92.13278639584314	3984.8715920899995	89.59874196565943	3875.2717665792443
18.897879028768923	10934.085181529765	10950.192750347793	15977.263039230544	15597.324019635756	18433.94863236124	17856.29018913066	20701.78620296414	19947.194752191313	24522.89607207309	23487.836445722794	0.2562946907337901	0.243604392988829	90.56482830262394	3940.654850746505	88.08262045777519	3832.650234045461
19.01174825648978	10938.166915401023	10954.46656256665	15985.451957244873	15605.399854327552	18444.17183774881	17866.233701776182	20713.855768765156	19958.837734630008	24537.975058031283	23502.26663865519	0.2563630318083939	0.24366847277216888	89.00376043326105	3896.0622029318474	86.57318651328387	3789.6671264469624
19.126303603589555	10942.152727009941	10958.646793075048	15993.530534280168	15613.36908252787	18454.278209784734	17876.064599097317	20725.80207735869	19970.36213921746	24552.918555559387	23516.566900919097	0.256432220717763	0.24373334704270452	87.44956631299283	3851.091815884225	85.07042425742839	3746.320698779542
19.241549204282624	10946.041720340443	10962.732572954192	16001.497806846364	15621.23077697363	18464.266760560124	17885.78193091938	20737.6241131037	19981.766989700234	24567.725484704915	23530.73619639956	0.25650226828252676	0.24379902592843808	85.90222960806568	3805.741856854409	83.57431795290904	3702.6092064282857
19.357489217694134	10949.832993209548	10966.723027401116	16009.352806115257	15628.984005343767	18474.136497384585	17895.38474251658	20749.32085603145	19993.051305685483	24582.394761731895	23544.77348534238	0.2565731854686273	0.2438655196930965	84.3617341236095	3760.010493182577	82.0848519973515	3658.5309052248485
19.474127828010037	10953.525637236024	10970.617275699618	16017.094557908214	15636.627830248948	18483.88642278645	17904.87207461319	20760.89128185658	20004.21410265208	24596.925299147366	23558.677724379428	0.25664498338944225	0.2439328387381113	82.82806380404509	3713.8958924775943	80.60201092396164	3614.0840516402386
19.59146924462811	10957.118737809385	10974.414431191622	16024.722082684604	15644.161309222036	18493.515534513943	17914.242963385725	20772.33436198944	20015.254391962906	24611.316005729394	23572.44786655546	0.2567176733079493	0.24400099360463012	81.30120273175999	3667.396222739946	79.12577940046322	3569.2669029119425
19.709517702309874	10960.61137405847	10978.113601248053	16032.23439552983	15651.583494708158	18503.022825536053	17923.496440464754	20783.6490635481	20026.171180876874	24625.565786554926	23586.08286135467	0.256791266638921	0.24406999497556087	79.78113512632262	3620.509652484674	77.65614222775912	3524.077717147302
19.828277461333414	10964.002618820357	10981.71388724012	16039.630506144013	15658.893434055468	18512.40728404435	17932.631532937627	20794.834349371544	20036.96347256209	24639.673543029116	23599.581654728783	0.2568657749511589	0.24413985367765093	78.26784534478793	3573.2343509402126	76.19308434106642	3478.5147535535507
19.94775280764713	10967.291538609135	10985.21438451041	16046.909418830708	15666.090169505918	18521.667893454898	17941.64726335149	20805.889178033165	20047.630266109325	24653.638172915096	23612.943189125497	0.2569412099697654	0.24421058068360094	76.76131788041675	3525.56848815782	74.73659080798097	3432.5762725234963
20.067948053024427	10970.477193584687	10988.614182344008	16054.070132485804	15673.172738186262	18530.80363241063	17950.542649716455	20816.812503854788	20058.17055654595	24667.458570364564	23626.16640351773	0.25701758357845217	0.24428218711421248	75.26153736132255	3477.510235137306	73.28664682742965	3386.2605357654393
20.188867535219305	10973.55863752141	10991.912363939578	16061.111640586543	15680.140172099202	18539.813474783914	17959.316705509304	20827.603276921123	20068.583334850387	24681.133625948965	23639.250233433435	0.2570949078218887	0.2443546842405737	73.76848855205753	3429.057764071971	71.84323773127107	3339.5658065583557
20.31051561812294	10976.5349177773	10995.108006380764	16068.032931181278	15686.991498115216	18548.69638968023	17967.968439677967	20838.26044309546	20078.867587967674	24694.66222669229	23652.19361098694	0.257173194908088	0.24442808348628042	72.28215635007655	3380.2092483779415	70.40634898077406	3292.490349772852
20.432896691921076	10979.405075262284	10998.20018060692	16074.832986878295	15693.725737963614	18557.451341440865	17976.496856645346	20848.78294403452	20089.022298824275	24708.043256102952	23664.995464909498	0.257252457210838	0.24450239642969468	70.80252578672662	3330.9628629209474	68.97596616795636	3245.03243211424
20.55601517325261	10982.168144407618	11001.187951384807	16081.510784836415	15700.34190822522	18566.077289647783	17984.900956315087	20859.169717205787	20099.046446345263	24721.2755942088	23677.65472058273	0.2573327072721676	0.2445776348062408	69.32958202691225	3281.316784188617	67.55207501471159	3197.190322273411
20.679875505368887	10984.823153134248	11004.07037727933	16088.065296754246	15706.83902032387	18574.57318912722	17993.179734076148	20869.419695903503	20108.939005470256	24734.35811759062	23690.170300070688	0.2574139578048589	0.2446538105107418	67.86331036654883	3231.2691903645173	66.13466137061187	3148.9622910148464
20.804482158294064	10987.369122821985	11006.846510625055	16094.495488860844	15713.216080519218	18582.937989954935	18001.332180809055	20879.531809266726	20118.69894717132	24747.289699418256	23702.541122154424	0.2574962216950004	0.24473093559979525	66.40369623422157	3180.81826159684	64.72371121471224	3100.346611443907
20.92983962898646	10989.805068278287	11009.515397497335	16100.800321905941	15719.472089899222	18591.17063746121	18009.357282891866	20889.504982297185	20128.325238470687	24760.069209486563	23714.766102366368	0.25757951200458584	0.2448090222941876	64.95072518859524	3129.9621800729074	63.31921065277129	3051.3415590869263
21.055952441500814	10992.129997707176	11012.076077683572	16106.978751150597	15725.606044373024	18599.2700722365	18017.254022206835	20899.338135877977	20137.816842459306	24772.695514252544	23726.844153025908	0.25766384197415526	0.2448880829813518	63.50438291835599	3078.6991302138194	61.92114591760037	3001.945412087254
21.18282514715158	10994.342912678181	11014.527584654521	16113.029726358049	15731.61693466405	18607.23523013743	18025.021376147408	20909.030186792832	20147.172718315942	24785.16747687328	23738.774183275647	0.25774922502548275	0.2449681302178657	62.06465524158557	3027.0272988402285	60.52950336787035	2952.1564513579942
21.31046232467717	10996.442808095322	11016.868945535594	16118.952191784823	15737.503746303404	18615.065042293314	18032.658317625675	20918.580047746043	20156.391821326935	24797.483957244767	23750.555099118592	0.25783567476431024	0.24504917673199486	60.63152810490283	2974.944875344634	59.14426948776236	2901.9729607654735
21.438868580405217	10998.428672166126	11019.099181078216	16124.745086172032	15743.265459623459	18622.758435113068	18040.163815080334	20927.986627382994	20165.473102906522	24809.643812041602	23762.185803456163	0.257923204983129	0.24513123542627716	59.204987582648755	2922.450051842723	57.765430886196555	2851.3932272936217
21.568048548418737	11000.299486370648	11021.217305631199	16130.407342736888	15748.901049751697	18630.31433029249	18047.536832484977	20937.248830311237	20174.415510617742	24821.645894757494	23773.665196126945	0.25801182966400776	0.24521431938015295	57.785019875882426	2869.5410233438015	56.39297429579892	2800.415541200433
21.69800689072348	11002.054225430551	11023.222327112122	16135.937889164472	15754.409486604814	18637.731644822103	18054.77632935691	20946.365557122317	20183.217988194014	24833.489055746733	23784.992173946426	0.258101562981473	0.2452984418526412	56.371611312410096	2816.2159879542887	55.02688657269755	2749.0381962205283
21.828748297416116	11003.69185727831	11025.11324697886	16141.335647599823	15759.789734883148	18645.009290995455	18061.88126076647	20955.335704414287	20191.879475561418	24845.172142266674	23796.165630747633	0.25819241930543685	0.24538361628506192	54.96474834466062	2762.473146988079	53.667154694732744	2697.2594896834344
21.960277486853503	11005.211343026189	11026.889060200914	16146.59953463992	15765.040754065089	18652.146176417555	18068.850577346457	20964.158164814453	20200.39890886124	24856.693998520634	23807.18445742224	0.25828441320417656	0.24546985630380458	53.564417550180224	2708.3107052054256	52.31376576211187	2645.0777227636427
22.092599205822967	11006.611636935739	11028.548755231159	16151.728461326511	15770.16149840227	18659.141204014428	18075.683225302768	20972.831827003592	20208.775220473886	24868.05346570262	23818.04754196343	0.2583775594473685	0.24555717572314717	52.17060563036648	2653.726870969869	50.96670699599781	2592.491200627759
22.225718229713628	11007.891686386816	11030.091313977196	16156.721333138497	15775.15091691439	18665.993272042357	18082.378146424595	20981.355575739875	20217.00733904255	24879.249382041955	23828.75376950856	0.2584718730091713	0.24564558854812146	50.78329940875119	2598.719856374897	49.62596573673363	2539.4982325602323
22.359639362688714	11009.050431847027	11031.515711773081	16161.577049984988	15780.007953384733	18672.701274098108	18088.934278095712	20989.72829188413	20225.094189498213	24890.280582849537	23839.302022383523	0.25856736907136874	0.2457351089774334	49.40248583142238	2543.2878774940036	48.29152944459929	2486.0971322236583
22.494367437858962	11010.086806841091	11032.820917350964	16166.29450619849	15784.731546355817	18679.26409912947	18095.35055330604	20997.948852425532	20233.034693085017	24901.145900564803	23849.69118014776	0.2586640630265631	0.2458257514064291	48.028151965889265	2487.429154540412	46.96338569834188	2432.2862178129144
22.629907317457054	11010.99973792031	11034.00589281282	16170.872590528346	15789.320629125325	18685.680631446314	18101.62590066373	21006.016130508076	20240.827767386432	24911.84416480379	23859.92011964025	0.2587619704814295	0.24591753043011924	46.66028499965614	2431.141912031453	45.64152219434618	2378.0638122353703
22.766263893012997	11011.788144632026	11035.069593602168	16175.310186134306	15793.774129742214	18691.949750731987	18107.75924440765	21013.92899545754	20248.472326351886	24922.374202407882	23869.98771502625	0.2588611072600252	0.2460104608462501	45.2988722397713	2374.424378981348	44.325926745834295	2323.428243293427
22.903442085530802	11012.450939489263	11036.010968475945	16179.606170580526	15798.090971003247	18698.070332055406	18113.74950442047	21021.686312809397	20255.967280324385	24932.73483749389	23879.89283784526	0.2589614894071585	0.24610455765843733	43.9439011116483	2317.274789080955	43.016587281592365	2268.377843860537
23.041446845665973	11012.987027940266	11036.828959476294	16183.759415829556	15802.270070449562	18704.04124588334	18119.59559624202	21029.28694433716	20263.31153606842	24942.92489150471	23889.634357059604	0.2590631331918218	0.24619983607934787	42.59535915844026	2259.691380898934	41.71349184587598	2212.9109521019273
23.180283153904217	11013.39530833836	11037.522501902604	16187.768788236914	15806.310340363832	18709.861358093596	18125.29643108355	21036.729748081754	20270.50399679909	24952.94318326152	23899.2111391044	0.2591660551106786	0.24629631153394507	41.25323403996299	2201.6723980573006	40.416628597267845	2157.0259116534144
23.31995602074116	11013.67467191162	11038.090524283385	16191.633148545496	15810.210687767318	18715.529529988195	18130.85091584201	21044.013578381207	20277.54356221132	24962.78852901633	23908.622047937977	0.25927027189162155	0.24639399966278608	39.91751353160362	2143.2160894148983	39.125985807222605	2100.7210717857815
23.460470486863187	11013.824002732836	11038.531948348422	16195.351351880612	15813.970014417533	18721.044618307522	18136.257953115175	21051.13728590147	20284.429128510335	24972.45974250615	23917.86594509377	0.25937580049738945	0.2464929163253842	38.58818552408775	2084.3207092988305	37.84155186028511	2043.9947876520455
23.60183162332936	11013.842177689481	11038.84568900088	16198.92224774506	15817.587216806018	18726.405475244712	18141.516441217223	21058.09971766776	20291.159588442602	24981.955635007922	23926.941689732972	0.2594826581292532	0.2465930776036287	37.265238021631376	2024.9845176455565	36.56331525236601	1986.8454204439186
23.744044531754422	11013.728066453728	11039.03065428946	16202.344680014434	15821.06118615633	18731.610948460533	18146.625274194656	21064.89971709654	20297.733831327383	24991.275015394356	23935.84813869808	0.259590862230765	0.24669449980526623	35.94865914089314	1965.205780194141	35.291264589570346	1929.2713375729509
23.887114344492932	11013.480531452557	11039.08574538063	16205.61748693266	15824.390808422357	18736.65988109878	18151.583341842837	21071.53612402834	20304.15074308913	25000.416690190916	23944.584146567544	0.2597004304915804	0.24679719946744685	34.638437110654195	1904.9827687148936	34.02538858785556	1871.270912901964
24.031046224824397	11013.098427838064	11039.009856531018	16208.739501107944	15827.574964286989	18741.551111802346	18156.389529723107	21078.00777476141	20310.409206290715	25009.379463634057	23953.14856571157	0.259811380851347	0.24690119336033498	33.33456027058128	1844.3137611891143	32.765676071961934	1812.8425269299187
24.175845367139747	11012.58060345777	11038.80187505978	16211.709549508778	15830.612529160935	18746.283474729575	18161.042719180314	21084.313502086	20316.508100167222	25018.162137730225	23961.540246348708	0.25992373150366604	0.24700649849078463	32.03701707031723	1783.1970420260914	31.512115974765038	1753.9845670238137
24.32151699712871	11011.925898825137	11038.460681321154	16214.526453460383	15833.502373181997	18750.85579957143	18165.541787361108	21090.452135319592	20322.44630066072	25026.763512316305	23969.758036603853	0.2600375009001271	0.24711313210608218	30.74579606801126	1721.630902219098	30.264697335536766	1694.695427566301
24.468066371968433	11011.133147089968	11037.985148676884	16217.189028641054	15836.243361214272	18755.2669115687	18169.88560723226	21096.422500342465	20328.222680455387	25035.182385120566	23977.80078256665	0.26015270775441657	0.24722111169776143	29.46088592927117	1659.6136395609938	29.023409299072227	1634.9735101712868
24.61549878051318	11010.20117400922	11037.374143468985	16219.696085079158	15838.83435284802	18759.51563153026	18174.073047600068	21102.223419634563	20333.836109013824	25043.41755182536	23985.667328351657	0.2602693710465021	0.24733045500548267	28.182275426297565	1597.143558846321	27.78824111504946	1574.8172239083797
24.763819543485244	11009.12879791761	11036.62652499236	16222.04642714994	15841.274202399452	18763.600775851348	18178.10297312986	21107.853712312626	20339.28545261376	25051.467806130295	23993.356516158972	0.26038751002689703	0.24744118002098936	26.90995343720715	1534.2189720994793	26.559182137294556	1514.224985522218
24.91303401366693	11007.914829698757	11035.741145467757	16224.238853573162	15843.561758911226	18767.52115653302	18181.974244366535	21113.31219416881	20344.56957438605	25059.331939817384	24000.867186336647	0.26050714422100174	0.24755330499213557	25.643908944155555	1470.8381987311877	25.33622182187537	1453.1952195889316
25.063147576093755	11006.558072755884	11034.71685001446	16226.272157410134	15845.695866152568	18771.27558120123	18185.68571775489	21118.597677709044	20349.687334352606	25067.008742816073	24008.19817744317	0.2606282934335267	0.24766684842698783	24.384131032209552	1406.999565744307	24.11934972632298	1391.7263587447815
25.214165648248784	11005.05732298324	11033.552476623483	16228.145126061863	15847.67536262039	18774.862853127364	18189.23624566136	21123.708972193326	20354.637589466107	25074.497003270735	24015.34832631216	0.26075097775300127	0.2477818290980059	23.130608889354335	1342.7014080001973	22.908555509369762	1329.8168439362198
25.366093680258146	11003.411368737232	11032.246856130536	16229.856541266827	15849.499081540138	18778.281771248716	18192.624676395622	21128.64488367603	20359.419193649745	25081.79550760838	24022.31646811736	0.2608752175563634	0.2478982660463001	21.883331803794135	1277.9420683374628	21.703828928591975	1267.4651245586574
25.518937155087716	11001.618990807843	11030.798812189209	16231.40517909918	15851.165850867119	18781.531130189636	18195.849854233085	21133.404215047296	20364.030997838065	25088.903040607875	24029.10143643906	0.26100103351364096	0.24801617858596872	20.642289163268288	1212.7198978005908	20.505159839820408	1204.6696586939506
25.672701588741027	10999.678962390148	11029.20716124421	16232.789809967142	15852.674493287976	18784.609720283206	18198.910619437735	21137.985766075097	20368.471850018464	25095.81838547013	24035.70206333148	0.2611284465927143	0.24813558630851756	19.40747045470198	1147.0332559011877	19.3125381965001	1141.4289133539423
25.827392530458226	10997.590049056167	11027.470712504872	16234.009198611837	15854.023826222749	18787.516327593727	18201.805808285866	21142.388333448554	20372.740595273906	25102.540323890018	24042.11717939173	0.2612574780641787	0.24825650908736416	18.178865261899773	1080.8805107548833	18.125954047856794	1077.7413646443747
25.983015562916506	10995.351008726462	11025.588267918432	16235.06210410586	15855.212661826641	18790.24973393915	18204.534253089823	21146.61071082134	20376.83607582573	25109.067636128522	24048.345613829137	0.26138814950629363	0.2483789670824257	16.95646326457063	1014.2600393090397	16.945397537914687	1013.6054980000481
26.139576302431465	10992.960591642352	11023.558622143782	16235.947279852639	15856.239806992635	18792.80871691471	18207.094782222925	21150.651688856648	20380.757131078037	25115.39910108707	24054.38619453658	0.26152048281002643	0.24850298074479504	15.740254237498448	947.1702275690623	15.770858904710622	949.0198084060103
26.297080399159835	10990.417540337907	11021.380562525019	16236.66347358553	15857.104063353869	18795.19204991657	18209.48622014438	21154.51005527247	20384.502597662304	25121.533496382344	24060.237748162246	0.2616545001841984	0.2486285708215077	14.530228048468416	879.6094707590528	14.602328478176787	883.9828005693853
26.455533537303385	10987.720589612321	11019.052869065268	16237.209427367376	15857.804227286564	18797.398502166285	18211.707387425093	21158.184594887905	20388.07130948312	25127.46959842261	24065.899100183004	0.2617902241607219	0.24875575836039598	13.326374657721317	811.5761735816486	13.439796679944266	818.4929891889915
26.614941435314055	10984.8684665024	11016.574314400632	16237.583877590252	15858.339089913125	18799.426838735773	18213.757100774	21161.674089670436	20391.462097764772	25133.20618248531	24071.36907497888	0.2619276775999475	0.24888456471504225	12.128684116629302	743.0687504149973	12.283254021778703	752.5488991471939
26.77530984610034	10981.859890255244	11013.943663774187	16237.785554975402	15858.707437105515	18801.275820572846	18215.634173064875	21164.977318783913	20394.67379109863	25138.7420227959	24076.646495908717	0.262066883696108	0.24901501154982383	10.937146565185685	674.0856254538521	11.132691103579418	686.1490656854585
26.93664455723489	10978.693572300903	11011.15967500998	16237.813184573088	15858.908049488577	18802.94420452691	18217.33741336357	21168.093058637107	20397.705215490994	25144.07589260738	24081.73018538659	0.2622078659828724	0.24914712084505405	9.751752231808496	604.6252329912968	9.988098612964677	619.2920346688479
27.098951391163432	10975.368216225621	11008.221098487486	16237.665485763211	15858.93970244418	18804.430743375942	18218.865626956213	21171.020082933836	20400.555194412624	25149.206564282096	24086.6189649604	0.2623506483390065	0.24928091490223045	8.572491432154493	534.6860176348127	8.849467324012949	551.9763628062792
27.26223620541477	10971.882517744902	11005.126677115813	16237.341172255587	15858.801166115027	18805.734185853333	18220.217615377584	21173.75716272327	20403.222548848295	25154.132809373925	24091.3116553907	0.26249525499414506	0.24941641634937697	7.399354566266993	464.2664344194345	7.716788095116499	484.20061780745164
27.426504892812353	10968.235164676866	11001.875146308226	16236.838952090558	15858.49120540894	18806.853276675476	18221.392176440153	21176.303066451328	20405.706097347585	25158.85339871195	24095.80707673123	0.26264171053467844	0.24955364814649514	6.232332118495833	393.3649491108954	6.590051868486626	415.9633786622435
27.59176338168682	10964.424836915961	10998.465233956817	16236.15752763999	15858.008580003472	18807.78675657015	18222.388104263897	21178.656560013187	20408.00465607665	25163.367102485805	24100.10404841078	0.26279003990975314	0.24969263359112157	5.071414655511035	321.9800383662805	5.469249668305565	347.26323581533507
27.758017636089992	10960.450206406642	10994.89566040713	16235.295595608055	15857.352044350413	18808.533362304977	18223.204189306252	21180.81640680621	20410.117038870452	25167.67269033169	24104.20138931585	0.2629402684373942	0.24983339632399523	3.9165928246002295	250.11018993379548	4.354372599249473	278.0987913804129
27.925273656010095	10956.309937117441	10991.165138433154	16234.251847032503	15856.520347680866	18809.09182671683	18223.839218393055	21182.781367784148	20412.04205728631	25171.768931420167	24108.09791787508	0.26309242181074627	0.2499759603348357	2.767857352489955	177.75390287162736	3.2454118455862044	208.46865938603878
28.09353747758831	10952.002685015133	10987.272373212212	16233.024967285843	15855.51223401022	18809.460878741455	18224.29197474976	21184.550201511924	20413.778520657936	25175.654594544976	24111.792452144484	0.2632465261044414	0.25012034996823546	1.6251990437085624	104.90968775283545	2.1423586693272227	138.37146596051753
28.2628151733366	10947.527098039254	10983.216062300178	16231.613636076901	15854.326442143585	18809.639243443915	18224.56123803338	21186.12166422159	20415.325236150686	25179.328448213397	24115.28380989439	0.2634026077810918	0.25026658992967227	0.4886087787526776	31.576066844165325	1.0452044085104717	67.80584953445941
28.43311285235687	10942.881816076624	10978.994895606644	16230.016527452166	15852.961705681088	18809.625642049174	18224.645784364722	21187.494509868786	20416.68100881729	25182.789260737554	24118.5708086971	0.2635606936979176	0.25041470529163895	-0.6419224872006453	-42.24842567043379	-0.04605952363635879	-3.229538911487907
28.604436660561465	10938.065470936432	10974.60755537046	16228.232309797719	15851.416753023794	18809.4187919737	18224.54438636164	21188.66749019057	20417.844641655003	25186.035800327623	24121.65226601655	0.2637208111135021	0.25056472149989667	-1.7664037254580762	-116.565243458841	-1.131441640201956	-74.73603562777862
28.77679278089485	10933.0766863253	10970.05271613525	16226.259645840915	15849.690307379442	18809.017406857238	18224.255813172404	21189.63935476378	20418.814935663187	25189.06683518594	24124.52699929873	0.2638829876946872	0.25071666437985385	-2.8848438368731877	-191.3758279387839	-2.210950383094314	-146.71496395627037
28.950187433556945	10927.91407782259	10965.329044724986	16224.097192652176	15847.781086768326	18808.420196594976	18223.77883050971	21190.40885106422	20419.59068990181	25191.881133602346	24127.19382606337	0.26404725152360925	0.25087056014307496	-3.99725165226846	-266.681607991457	-3.2845941237101215	-219.16763405269012
29.124626876227456	10922.576252856232	10960.435200220043	16221.7436016472	15845.687804029734	18807.625867370778	18223.112200685457	21190.974724527237	20420.170701551247	25194.477464051528	24129.65156399747	0.26421363110487656	0.25102643539391944	-5.10363593443617	-342.4839997915551	-4.352381164680992	-292.0953426961787
29.30011740429177	10917.061810678466	10955.369833933013	16219.19751858883	15843.409166828014	18806.63312169026	18222.25468264577	21191.335718608545	20420.55376597243	25196.854595290934	24131.899031049532	0.2643821553728933	0.251184317136316	-6.20400538026297	-418.7844066354446	-5.414319741728832	-365.49937309278175
29.476665351068124	10911.369342342161	10950.13158938499	16216.457583589367	15840.943877659198	18805.440658414915	18221.2050320068	21191.49057484652	20420.738676768335	25199.01129646072	24133.935045525588	0.26455285369933434	0.2513442327806757	-7.2983686219813535	-495.58421872137114	-6.470418025171966	-439.3809946645051
29.654277088036206	10905.497430677171	10944.719102281764	16213.522431112631	15838.29063385744	18804.04717279633	18219.96200109086	21191.438032924973	20420.72422584604	25200.94633718462	24135.758426186203	0.2647257559007751	0.25150621015094554	-8.386734229490685	-572.8848129850812	-7.520684121423983	-513.7414628281258
29.832959025067048	10899.444650267158	10939.131000490452	16210.390689976324	15835.448127601921	18802.451356511174	18218.524338963358	21191.176830737095	20420.509203480102	25202.658487672503	24137.36799234531	0.2649008922464759	0.25167027749180876	-9.469110711368558	-650.6875528683886	-8.565126074827276	-588.5820188089274
30.0127176106544	10893.209567426666	10933.365904015984	16207.060983354337	15832.415045923437	18800.65189769662	18216.890791469912	21190.70570445029	20420.09239837627	25204.14651882426	24138.762563969754	0.26507829346633077	0.2518364634760296	-10.54550651791942	-728.9937882055528	-9.60375187000318	-663.9038894767873
30.193559332147448	10886.79074017832	10927.422424977918	16203.531928778846	15829.190070711327	18798.64748098593	18215.060101274157	21190.023388571513	20419.472597736483	25205.40920233477	24139.9409617806	0.2652579907589789	0.2520047972119544	-11.615930042120453	-807.8048549862579	-10.636569432426768	-739.7082870644517
30.37549071598484	10880.186718230689	10921.299167587562	16199.802138142917	15825.77187872062	18796.436787545103	18213.03100789629	21189.128616014244	20418.648587324904	25206.44531080097	24140.90200735602	0.265440015800088	0.25217530825116563	-12.680389621687937	-887.1220751795918	-11.663586630871578	-815.9964090292342
30.55851832793038	10873.39604295613	10914.994728124955	16195.870217702584	15822.159141578863	18794.018495109398	18210.802247751653	21188.020118165627	20417.619151534374	25207.253617829603	24141.644523234947	0.26562440075080834	0.25234802659629546	-13.738893541776633	-966.9467566087842	-12.684811279686983	-892.7694378732704
30.742648773309874	10866.41724736913	10908.507694916245	16191.73476807915	15818.350525793281	18791.39127802062	18208.37255419016	21186.696624954908	20416.383073454166	25207.83289814681	24142.16733302254	0.2658111782664077	0.25252298270900514	-14.791450035809248	-1047.28019270394	-13.70025113956217	-970.0285408892669
30.92788869724955	10859.248856105052	10901.83664831129	16187.394384261564	15814.344692758026	18788.55380726493	18205.74065753624	21185.15686492284	20414.939134938646	25208.181927709247	24142.469261497165	0.26600038150508426	0.25270020751812755	-15.838067288103048	-1128.1236623651348	-14.709913920283725	-1047.7748700282536
31.114244784915854	10851.889385399092	10894.980160661224	16182.847655608484	15810.140298761129	18785.504750510852	18202.905285128953	21183.399565291755	20413.28611667648	25208.299483816343	24142.549134718243	0.2661920441369714	0.2528797324279844	-16.878753436314582	-1209.4784298366867	-15.713807282234484	-1126.0095616881736
31.30172376175672	10844.337343065625	10887.936796296477	16178.093165850312	15805.735994991888	18782.24277214775	18199.865161363025	21181.4234520365	20411.42279826131	25208.18434522404	24142.405780136156	0.26638620035332744	0.2530615893268789	-17.91351657328778	-1291.3457445148379	-16.711938838830974	-1204.7337365616113
31.4903323937443	10836.591228477979	10880.705111504674	16173.12949309125	15801.130427547689	18778.76653332483	18196.619007729765	21179.22724995653	20409.347958262562	25207.835292260177	24142.038026702736	0.2665828848759289	0.25324581059576745	-18.942364748261753	-1373.7268407307565	-17.704316157738504	-1283.9484994057566
31.68007748761912	10828.649532548738	10873.283654509194	16167.955209811358	15796.322237441595	18775.07469199073	18193.165542859297	21176.809682748953	20407.06037429822	25207.251106941527	24141.44470498439	0.2667821329666574	0.2534324291171149	-19.965305970443296	-1456.622937695589	-18.690946763155807	-1363.6549388812855
31.870965891135747	10820.510737710003	10865.670965447445	16162.568882867936	15791.310060609032	18771.165902932833	18189.503482562315	21174.169473081816	20404.558823107396	25206.430573091457	24140.624647275305	0.26698398043729726	0.25362147828394194	-20.982348210884084	-1540.0352393309586	-19.671838138638122	-1443.8541274485178
32.063004493309954	10812.173317894576	10857.865576349617	16156.969073497408	15786.09252791496	18767.038817817745	18185.631539872873	21171.305342669137	20401.84208062451	25205.372476460096	24139.576687712986	0.26718846365954296	0.2538129920090647	-21.9934994036812	-1623.9649340435863	-20.646997728021233	-1524.5471210964024
32.25620022466719	10803.635738517318	10849.866011117709	16151.154337316677	15780.668265160883	18762.69208523176	18181.548425091525	21168.21601234636	20398.908922054226	25204.075604845453	24138.299662395028	0.2673956195752231	0.2540070047345319	-22.998767449549632	-1708.4131946843117	-21.61643293814268	-1605.7349592423998
32.45056005749291	10794.89645645691	10841.670785504564	16145.12322432427	15775.035893091565	18758.12435072158	18177.252845828676	21164.900202146644	20395.758121947125	25202.538748215957	24136.792409497146	0.26760548570674525	0.2542035514412688	-23.998160217801342	-1793.3811783874407	-22.58015114126465	-1687.418664577417
32.64609100608406	10785.953920038151	10833.278407093261	16138.874278901303	15769.194027401756	18753.334256835584	18172.743507048493	21161.356631378196	20392.38845427634	25200.760698834645	24135.053769392765	0.26781810016777147	0.25440266765892716	-24.991685548120586	-1878.870026401244	-23.538159676500072	-1769.5992428669706
32.84280012700226	10776.80656901483	10824.687375276837	16132.40603981239	15763.141278742902	18748.32044316547	18168.019111113317	21157.584018702593	20388.79869251533	25198.740251385076	24133.082584774296	0.26803350167412393	0.2546043894759517	-25.979351253794448	-1964.880864023231	-24.490465852766647	-1852.2776828459464
33.040694519328454	10767.452834552798	10815.896181237978	16125.717040205845	15756.87625272931	18743.08154638783	18163.07835782811	21153.58108221352	20384.987609716023	25196.476203098136	24130.87770077537	0.26825172955493254	0.2548087535498652	-26.961165123822866	-2051.414800459519	-25.43707695078774	-1935.454956059344
33.239781324919136	10757.891139213905	10806.9033079293	16118.805807614084	15750.397549944586	18737.61620030655	18157.919944485722	21149.346539516962	20380.953978588437	25193.967353881068	24128.43796509513	0.26847282376402704	0.2550157971177794	-27.93713492511597	-2138.472928699106	-26.378000225166033	-2019.1320167048834
33.44006772866406	10748.119896940143	10797.707230053604	16111.67086395329	15743.703765947479	18731.92303589503	18152.54256591212	21144.879107811754	20376.696571580695	25191.212506447482	24125.762228123527	0.26869682489158125	0.2552255580071363	-28.907268405680952	-2226.056325450074	-27.31324290723569	-2103.309801537078
33.64156095874556	10738.137513038544	10788.306414044562	16104.310725522959	15736.793491277698	18726.000681338905	18146.944914512187	21140.177503971277	20372.214160960215	25188.210466449145	24122.849343068352	0.2689237741760167	0.25543807464668894	-29.87157329670299	-2314.1660510157235	-28.242812207136012	-2187.989229717292
33.84426828689945	10727.942384166545	10778.699318047626	16096.723903004964	15729.665311461342	18719.847762078934	18141.12568031573	21135.240444625877	20367.505518895585	25184.960042609233	24119.698166083625	0.2691537135161702	0.2556533860777225	-30.830057315557497	-2402.803149229847	-29.166715316394402	-2273.171202701982
34.04819702867729	10717.53289831793	10768.88439190121	16088.908901462173	15722.317807016103	18713.462900854054	18135.08355102384	21130.066646246083	20362.569417539413	25181.46004685703	24116.30755639954	0.2693866854837348	0.2558715319655276	-31.782728168196627	-2491.9686473580077	-30.084959410174633	-2358.856604120694
34.25335454371064	10706.907434809433	10758.860077118234	16080.864220336725	15714.749553456153	18706.844717744774	18128.817212055572	21124.654825226808	20357.40462911201	25177.70929446434	24112.67637645397	0.26962273333597986	0.2560925526111276	-32.72959355176863	-2581.6635560127907	-30.99755165019451	-2445.046299684327
34.45974823597649	10696.064364267968	10748.624806867869	16072.588353447789	15706.959121296568	18699.991830216662	18122.32534659475	21119.003697972294	20352.009925985825	25173.706604183386	24108.80349202521	0.2698619010287576	0.2563164889632709	-33.67066115801572	-2671.8888691463508	-31.904499186872272	-2531.7411370687187
34.66738555406454	10685.00204861838	10738.177005957747	16064.079788988623	15698.945076057556	18692.902853163814	18115.606635637276	21113.11198098163	20346.38408077095	25169.450798385926	24104.687772366662	0.27010423322980287	0.2565433826306918	-34.60593867574062	-2762.6455639600754	-32.80580916223698	-2618.941945834551
34.87627399144595	10673.718841072046	10727.515090816305	16055.337009523357	15690.70597826802	18685.576398952777	18108.659758038335	21106.9783909355	20340.525866401116	25164.94070320445	24100.328090342464	0.27034977533233917	0.2567732758946485	-35.535433793287666	-2853.9346008352004	-33.70148871258425	-2706.649537350051
35.086421086743854	10662.213086116124	10716.637469475716	16046.358491983074	15682.240383468932	18678.011077466395	18101.48339056013	21100.60164478344	20334.43405622087	25160.17514867461	24095.72332256521	0.27059857346898825	0.25700621172174454	-36.45915420223173	-2945.756923355628	-34.591544971037365	-2794.8647047071718
35.29783442400536	10650.483119503422	10705.542541554902	16037.142707661123	15673.546842215941	18670.205496147613	18094.07620791951	21093.9804598318	20328.107424073227	25155.15296887906	24090.87234953462	0.2708506745260034	0.2572422337770443	-37.37710760010668	-3038.1134582627565	-35.4759850706032	-2883.588222671766
35.51052163297529	10638.527268243162	10694.228698243161	16027.688122207954	15664.623900081704	18662.158260043558	18086.43688283596	21087.113553832707	20321.544744388382	25149.87300209318	24085.774055778173	0.27110612615782975	0.25748138643748564	-38.289301693039306	-3131.0051154056564	-36.35481614644959	-2972.8208475867286
35.72449038937153	10626.343850592524	10682.694322284087	16017.993195625248	15655.470097657586	18653.867971849595	18078.564086079743	21079.999645073683	20314.744792273203	25144.334090932232	24080.42732999313	0.2713649768019946	0.25772371480560213	-39.19574419953278	-3224.4327878020704	-37.22804533939052	-3062.563317379914
35.93974841516195	10613.931176048853	10670.937787959785	16008.056382259021	15646.083970554571	18645.333231953107	18070.45648651986	21072.637452467756	20307.70634360115	25138.53508249979	24074.831065189745	0.271627275694349	0.25796926472355797	-40.0964428533116	-3318.397351616062	-38.09567979860731	-3152.8163515073247
36.15630347884324	10601.287545342937	10658.957461075715	15997.876130792316	15636.46404940385	18636.552638477653	18062.112751172466	21065.025695644752	20300.428175103498	25132.474828538194	24068.98415883658	0.2718930728846615	0.25821808278751307	-40.99140540623921	-3412.899666149635	-38.95772668414429	-3243.5806508865207
36.374163395721176	10588.411250433064	10646.751698945855	15987.450884236825	15626.60885985655	18627.52478732679	18053.53154524918	21057.163095042946	20292.90906446098	25126.152185580297	24062.885513006946	0.27216241925257256	0.2584702163623147	-41.880639632414386	-3507.9405739596114	-39.81419317089603	-3334.8568979669362
36.59333602819267	10575.300574499872	10634.318850378211	15976.779079923468	15616.516922582576	18618.248272227636	18044.711532205158	21049.04837200128	20285.147790395982	25119.566015102482	24056.534034526685	0.27243536652392736	0.2587257135965351	-42.76415333067416	-3603.5209008208476	-40.665086450804665	-3426.645756647922
36.813829286029524	10561.953791942527	10621.657255661143	15965.859149492571	15606.186753269161	18608.721684774868	18035.651373787794	21040.68024885289	20277.143132766138	25112.715183680048	24049.928635124226	0.2727119672874893	0.2589846234378612	-43.641954328304564	-3699.6414558193646	-41.51041373625776	-3518.9478723099455
37.03565112666392	10548.36916837549	10608.765246549801	15954.689518882396	15595.616862618057	18598.943614473807	18026.34973008467	21032.057449018415	20268.893872657834	25105.598563143183	24043.068231581252	0.2729922750120486	0.25924699564884274	-44.51405048451852	-3796.3030314254574	-42.35018226333341	-3611.7638718402013
37.25880955547555	10534.54496062671	10595.641146253449	15943.268608317267	15584.805756342394	18588.912648784037	18016.80525957209	21023.178697100855	20260.398792481163	25098.215030735424	24035.95174588576	0.27327634406393764	0.25951288082301316	-45.380449694588606	-3893.5064036361873	-43.18439929559827	-3705.0943637103774
37.483312626080554	10520.4794167364	10582.283269422838	15931.594832293758	15573.751935161841	18578.627373161744	18007.016619162645	21014.042718979817	20251.656676064515	25090.563469272398	24028.578105385426	0.27356422972496053	0.25978233040139237	-46.24115989245911	-3991.252331995871	-44.01307212660322	-3798.9399379561655
37.70916844062219	10506.170775957713	10568.689922138894	15919.666599566926	15562.453894797958	18568.086371103218	17996.982464253844	21004.648241908024	20242.666308751304	25082.64276730392	24020.94624294426	0.27385598821075363	0.2600553966893798	-47.09618905460957	-4089.541559731122	-44.83620808307751	-3893.301166216843
37.93638515006311	10491.617268757816	10554.859401901322	15907.48231313411	15550.910125967459	18557.288224186508	17986.70144877547	20994.99399460667	20233.42647749597	25074.451819275753	24013.05509709912	0.27415167668958157	0.26033213287405155	-47.9455452048569	-4188.374813987408	-45.65381452986912	-3988.1786019522697
38.164970954479706	10476.817116820714	10540.789997618089	15895.040370218258	15539.119114374818	18546.231512113678	17976.172225237104	20985.0787073625	20223.9359709611	25065.989525694185	24004.90361221838	0.27445135330159265	0.26061259304186996	-48.78923641680012	-4287.752805855125	-46.46589887201844	-4083.5727803907357
38.39493410335793	10461.768533051214	10526.479989595788	15882.339162249651	15527.079340704011	18534.91481275231	17965.393444775706	20974.90111212492	20214.19357961552	25057.254793291682	23996.49073866255	0.2747550771785316	0.26089683219682064	-49.627270818149555	-4387.6762305879965	-47.27246855846897	-4179.484218664933
38.626282895891045	10446.469721580319	10511.9276495304	15869.377074846361	15514.789280608667	18523.336702176653	17954.363757202467	20964.459942603844	20204.19809583241	25048.246535194245	23987.815432945732	0.275062908463936	0.2611849062789856	-50.45965659535432	-4488.145767852664	-48.073531086498406	-4275.9134159898385
38.859025681279114	10430.918877771768	10497.131240498911	15856.152487792855	15502.247404701116	18511.495754707805	17943.081811049455	20953.753934367473	20193.94831398818	25038.963671089743	23978.876657898847	0.2753749083338231	0.261476872183567	-51.286401996920176	-4589.162081872579	-48.86909400470904	-4372.860853752121
39.09317085903034	10415.114188230526	10482.08901695177	15842.663775017743	15489.452178540234	18499.3905429541	17931.546253615998	20942.781824941354	20183.443030561986	25029.405127398786	23969.673382834528	0.27569113901787984	0.2617727877803724	-52.10751533754228	-4690.725821661763	-49.659164917247836	-4470.326995690819
39.328726879264174	10399.053830812372	10466.799224706005	15828.909304569288	15476.402062617715	18487.019637850102	17919.755731014382	20931.54235390707	20172.681044235473	25019.569837446103	23960.204583713148	0.27601166382117703	0.2620727119337756	-52.92300500298006	-4792.837621339597	-50.44375148766994	-4568.312288086396
39.56570224301631	10382.73597463538	10451.260100939322	15814.887438589585	15463.09551234301	18474.381608695323	17907.70888821525	20920.03426300169	20161.661155993213	25009.45674163399	23950.469243310614	0.27633654714641537	0.2623767045231703	-53.73287945326592	-4895.498100302648	-51.22286144220561	-4666.817159891594
39.80410550254544	10366.158780093092	10435.469874185179	15800.596533287111	15449.530978026958	18461.47502319232	17895.40436909262	20908.25629621774	20150.382169223743	24999.064787617415	23940.46635138786	0.27666585451672226	0.26268482646392083	-54.537147227958485	-4998.707863598596	-51.996502574533224	-4765.842023010831
40.04394526164196	10349.320398869246	10419.426764328557	15786.034938906989	15435.706904863362	18448.298447483478	17882.84081646783	20896.20719990292	20138.84288982048	24988.392930479957	23930.194904861157	0.2769996525990183	0.2629971397288358	-55.33581695034081	-5102.467502238229	-52.764682749642816	-4865.3872725204565
40.28523017593832	10332.218973954668	10403.128982603033	15771.200999699891	15421.621732909416	18434.85044618748	17870.01687215339	20883.885722860683	20127.042126283635	24977.440132911943	23919.653907974644	0.27733800922795926	0.2633137073701712	-56.128897331996995	-5206.777593513951	-53.52740990801976	-4965.453286923934
40.52796895322162	10314.852639665804	10386.574731588618	15756.09305388848	15407.273897063953	18421.12958243441	17856.931176995626	20871.29061645058	20114.97868982195	24966.205365389502	23908.842372473675	0.27768099343048597	0.2636345935421841	-56.9163971772432	-5311.638701376505	-54.284692069784796	-5066.040428419597
40.77217035374772	10297.219521665605	10369.762205211038	15740.709433632228	15392.661827044323	18407.13441790026	17843.582370917095	20858.420634689264	20102.651394455268	24954.68760635563	23897.759317780274	0.2780286754509844	0.2639598635242475	-57.69832538772607	-5417.0513767977245	-55.036537338739436	-5167.1490431772545
41.017843190557436	10279.31773698634	10352.689588741952	15725.048464989824	15377.783947361102	18392.86351284015	17829.969092957817	20845.274534351385	20090.059057117072	24942.885842402393	23886.40377116962	0.2783811267770842	0.2642895837445476	-58.47469096798159	-5523.016158266924	-55.782953907662886	-5268.779461740516
41.26499632979458	10261.145394054585	10335.35505880042	15709.108467879203	15362.63867729074	18378.315426120254	17816.089981315577	20831.85107507044	20077.20049775716	24930.79906845438	23874.774767947878	0.2787384201661116	0.26462382180437805	-59.245503029669635	-5629.533572179265	-56.523950062080985	-5370.931999314111
41.51363869102594	10242.70059271888	10317.756783355882	15692.88775603568	15347.224430846527	18363.488715248975	17801.943673385667	20818.149019440218	20064.07453944498	24918.42628795424	23862.871351631995	0.27910062967221144	0.26496264650304774	-60.01077079650713	-5736.604133299086	-57.259534184813674	-5473.606956130825
41.763779247563185	10223.981424279498	10299.892921732333	15676.384636967245	15331.539616747066	18348.381936406447	17787.528805799262	20804.16713311582	20050.680008472777	24905.766513049053	23850.69257413045	0.27946783067416675	0.26530612786342367	-60.770503610045125	-5844.228345325682	-57.989714761301	-5576.804617906921
42.0154270267867	10204.98597152097	10281.761624613984	15659.59741190748	15315.582638382592	18332.993644472783	17772.844014460792	20789.904184914838	20037.015734458902	24892.81876477833	23838.23749592551	0.27984009990392894	0.26565433715812387	-61.524710934121686	-5952.406701367348	-58.71450038362673	-5680.525256210472
42.26859111047143	10185.712308747365	10263.361034052677	15642.524375765988	15299.351893779172	18317.32239305509	17757.887934584392	20775.35894691865	20023.080550451567	24879.582073263693	23825.50518625726	0.2802175154758836	0.26600734693638267	-62.27340236074815	-6061.139684558846	-59.43389975596074	-5784.769128965214
42.523280635114425	10166.158501820197	10244.689283476568	15625.1638170757	15282.84577556003	18301.366734512485	17742.659200728653	20760.53019457311	20008.873293032015	24866.05547789924	23812.4947233083	0.2806001569168713	0.26636523105160564	-63.01658761550061	-6170.427768658381	-60.1479216995358	-5889.536480937619
42.77950479226489	10146.322608199527	10225.744497700864	15607.514017937769	15266.06267090477	18285.12521998003	17727.15644683053	20745.416706789692	19994.39280241834	24852.238027544103	23799.205194390583	0.2809881051969922	0.26672806468963933	-63.7542765623366	-6280.271418616176	-60.85657515696221	-5994.827544183005
43.03727282885567	10126.20267698815	10206.524792940341	15589.573253963346	15249.000961505855	18268.596399390728	17711.37830623774	20730.017266046143	19979.637922569033	24838.128780715975	23785.635696133333	0.2813814427612093	0.2670959243977699	-64.48647921017982	-6390.6710913321	-61.55986919828865	-6100.642538674176
43.29659404753705	10105.79674897891	10187.028276823565	15571.339794212112	15231.659023522085	18251.778821495547	17695.323411739435	20714.330658486666	19964.607501286184	24823.72680578582	23771.78533467203	0.2817802535617807	0.26746888811448144	-65.2132057184208	-6501.6272363462485	-62.25781302610994	-6206.9816728737205
43.55747780701245	10085.102856705591	10167.253048409379	15552.81190112785	15214.035227529506	18234.671033881805	17678.990395595578	20698.355674022103	19949.300390318862	24809.031181174163	23757.653225839134	0.28218462309154513	0.267847035199989	-65.93446640248294	-6613.14029654162	-62.950415980616526	-6313.845144304447
43.81993352237618	10064.119024497439	10147.197198205517	15533.987830470645	15196.127938469275	18217.271582989506	17662.377889564643	20682.09110642961	19933.715445466238	24794.0409955487	23743.238495355985	0.2825946384180844	0.26823044646757577	-66.65027173983253	-6725.210708935745	-63.63768754504417	-6421.233140205033
44.08397066545326	10042.843268537428	10126.858808189465	15514.865831245725	15177.935515592471	18199.579014125622	17645.48452492959	20665.535753451983	19917.851526680523	24778.755348023195	23728.54027902616	0.2830103882187912	0.2686192042157575	-67.36063237659255	-6837.838905555662	-64.31963735183672	-6529.145838259719
44.349598765141174	10021.27359692441	10106.235951831639	15495.444145628444	15159.456312401466	18181.591871475855	17628.30893252174	20648.68841689614	19901.707498169213	24763.173348357293	23713.55772292965	0.28343196281687255	0.26901339226129417	-68.06555913392367	-6951.025314308237	-64.99627518843772	-6637.583407333586
44.6168274077539	9999.408009739553	10085.32669412121	15475.721008885821	15140.688676588152	18163.30869811436	17610.849742742917	20631.547902731287	19885.282228497334	24747.29411715789	23698.289983618666	0.2838594542183122	0.26941309597308527	-68.76506301337213	-7064.770359795075	-65.6676110021217	-6746.546008135658
44.88566623736761	9977.244499117282	10064.12909159477	15455.694649294435	15121.630949968936	18144.728036011275	17593.10558558587	20614.11302118671	19868.574590689474	24731.116786082075	23682.736228315072	0.28429295614982614	0.26981840230696597	-69.45915520399285	-7179.074464325793	-66.33365490658252	-6856.033794075251
45.15612495616904	9954.7810493206	10042.64119236757	15435.363288053928	15102.281468415684	18125.848426037162	17575.075090651935	20596.382586848325	19851.583462330775	24714.64049804061	23666.89563510829	0.28473256409784214	0.2702293998414387	-70.1478470897855	-7293.938048997894	-66.9944171887837	-6966.04691218771
45.42821332480542	9932.015636821234	10020.861036167807	15414.725139196424	15082.638561783	18106.66840796487	17556.756887166626	20578.355418754414	19834.307725667433	24697.8644074026	23650.76739315454	0.2851783753485308	0.27064617881436503	-70.83115025552252	-7409.361534643453	-67.64990831416071	-7076.585503914859
45.701941162736816	9908.946230385176	9998.786654374386	15393.778409492152	15062.700553832065	18087.186520469073	17538.149603993246	20560.030340491136	19816.746267707174	24680.78768020208	23634.350702877982	0.28563048902892624	0.2710688311606525	-71.50907649354485	-7525.34534292249	-68.30013893294745	-7187.649706037715
45.97731834859046	9885.570791163265	9976.41607005773	15372.52129835018	15042.46576215	18067.401301122398	17519.251869643584	20541.406180286504	19798.897980318383	24663.409494345015	23617.64477617225	0.2860890061491697	0.27149745055096064	-72.18163781182375	-7641.889897564892	-68.945119887474	-7299.239651731215
46.25435482051728	9861.88727278745	9953.747298024273	15350.951997714663	15021.932498065165	18047.31128638851	17500.06231228604	20522.48177110336	19780.761760328674	24645.72903981748	23600.648836603323	0.2865540296459077	0.27193213243146797	-72.8488464405309	-7758.995625512209	-69.58486221823841	-7411.3554715360515
46.533060576550575	9837.89362147303	9930.77834486478	15329.068691956543	15001.099066558296	18026.91501161227	17480.579559751248	20503.255950731545	19762.33650962275	24627.745518895248	23583.362119613783	0.2870256644268852	0.27237297406472305	-73.51071483960914	-7876.662958187517	-70.2193771707789	-7523.997294443194
46.813445674966815	9813.587776126973	9907.5072090065	15306.869557760088	14979.963766168921	18006.211011006177	17460.802239534532	20483.727561878495	19743.621135239064	24609.458146354	23565.783872727712	0.28750401741677284	0.2728200745716213	-74.16725570655399	-7994.892332842108	-70.84867620284058	-7637.16524904687
47.09552023464871	9788.967668462778	9883.931880769638	15284.3527640045	14958.524888897251	17985.197817633518	17440.72897879552	20463.89545225871	19724.614549465645	24590.86614968078	23547.91335575696	0.28798919760426245	0.2732735349745425	-74.81848198364241	-8113.684193871915	-71.47277099090206	-7750.859464662615
47.37929443545016	9764.03122312232	9860.05034242838	15261.516471640402	14936.780720101442	17963.873963387956	17420.358404354774	20443.758474681996	19705.31566993499	24571.96876928658	23529.74984100856	0.28848131609047606	0.27373345824168	-75.464406866442	-8233.038994326256	-72.09167343804074	-7865.080072637182
47.66477851856398	9738.776357804498	9835.860568276255	15238.35883356042	14914.729538389322	17942.237978968773	17399.689142686562	20423.31548713961	19685.723419717167	24552.7652587192	23511.29261349247	0.28898048613873056	0.2741999493326115	-76.10504381162536	-8352.957197372802	-72.70539568105232	-7979.827207603026
47.951982786891236	9713.200983401915	9811.360524696951	15214.877994464785	14892.369615505633	17920.288393852825	17378.71981990893	20402.56535288957	19665.83672741247	24533.25488487794	23492.540971131235	0.2894868232256972	0.2746731152451395	-76.74040654507189	-8473.439277855214	-73.31395009781409	-8095.101008815691
48.24091760541319	9687.303004145042	9786.548170239981	15191.072090720518	14869.699216213337	17898.02373626167	17357.449061769516	20381.506940539548	19645.6545272419	24513.436928228253	23473.49422496966	0.2900004450940094	0.27515306506344855	-77.37050907071898	-8594.485723961145	-73.91734931539395	-8210.901621600613
48.53159340156531	9661.08031775505	9761.421455702179	15166.939250215059	14846.716598169769	17875.442533124813	17335.875493628057	20360.139124128425	19625.17575913677	24493.310683017902	23454.151699386075	0.2905214718063565	0.27563991000762345	-77.99536567852556	-8716.097038866486	-74.51560621737372	-8327.229198771995
48.82402066561362	9634.530815605242	9735.978324214986	15142.477592203524	14823.420011796941	17852.543310038254	17313.997740434814	20338.460783205766	19604.399368826525	24472.875457493643	23434.512732304185	0.29105002580111977	0.27613376348456875	-78.61499095417093	-8838.273742594756	-75.10873395265298	-8444.083902247716
49.11820995103327	9607.652382891572	9710.216711337782	15117.68522714929	14799.807700145651	17829.324591218017	17291.814426704637	20316.47080290886	19583.324307924526	24452.130574118273	23414.576675405384	0.2915862319495982	0.27663474114037706	-79.2293997876186	-8961.016373823397	-75.69674594328899	-8561.465904613025
49.41417187488941	9580.44289881313	9684.134545158076	15092.560256558445	14775.877898753912	17805.784899449296	17269.32417648724	20294.168074038225	19561.94953401268	24431.07536978913	23394.342894342568	0.2921302176148751	0.2771429609141952	-79.83860738204385	-9084.325491781812	-76.27965589270389	-8679.375390772708
49.71191711822035	9552.90023676254	9657.729746398423	15067.100772807005	14751.628835498683	17781.92275603007	17246.525613332647	20271.551493130297	19540.27401072374	24409.70919605664	23373.810768954154	0.29268211271238354	0.2776585430936382	-80.44262926392184	-9208.201678326353	-76.85747779483427	-8797.812559754588
50.01145642642306	9525.022264527071	9631.000228530676	15041.304858961135	14727.058730441087	17757.736680709415	17223.417360252042	20248.61996252776	19518.296707821537	24388.031419343577	23352.979693478883	0.2932420497722232	0.27818161037179534	-81.0414812923882	-9332.6455400032	-77.43022594269496	-8916.777626508847
50.3128006096408	9496.806844501083	9603.943897898067	15015.170588590174	14702.16579566491	17733.225191620364	17199.99803967385	20225.372390447414	19496.0166012793	24366.041421165042	23331.849076771403	0.29381016400328924	0.27871228790589403	-81.63517966870131	-9457.65771017922	-77.99791493706289	-9036.270823766477
50.61596054315354	9468.251833910224	9576.558653845485	14988.696025572146	14676.94823510816	17708.3868052071	17176.26627339487	20201.807691045396	19473.43267335572	24343.73859834903	23310.418342518562	0.2943865933592748	0.2792507033776637	-82.22374094703264	-9583.238851381466	-78.56055969629597	-9156.29240408307
50.9209471677702	9439.355085047846	9548.842388858176	14961.879223891156	14651.40424438697	17683.2200361456	17152.22068252569	20177.92478447901	19450.543912668127	24321.122363256865	23288.686929455733	0.29497147860660755	0.2797969870554672	-82.80718204457298	-9709.389657630585	-79.11817546562816	-9276.84264189098
51.22777149022361	9410.11444552472	9520.792988709849	14934.718227427215	14625.532010612482	17657.723397258662	17127.859887431132	20153.722596966174	19427.349314263745	24298.19214400474	23266.654291584302	0.29556496339438654	0.28035127185825254	-83.38552025182435	-9836.110856861807	-79.67077782651904	-9397.921835606452
51.53644458356769	9380.52775853221	9492.408332620225	14907.21106973744	14599.329712199633	17631.895399423905	17103.18250766465	20129.20006084119	19403.847879687783	24274.947384685052	23244.31989838912	0.29616719432638944	0.2809136934213878	-83.9587732436994	-9963.403213504702	-80.21838270672015	-9519.530309888534
51.84697758757708	9350.592863119964	9463.686293422887	14879.355773828913	14572.795518668127	17605.734551475358	17078.187161897	20104.35611460747	19380.03861704903	24251.38754558844	23221.683235056775	0.2967783210352166	0.2814843901644493	-84.52695909065733	-10091.267531140242	-80.76100639078504	-9641.668418013956
52.15938170914916	9320.307594488566	9434.62473774365	14851.150351922486	14545.927590434787	17579.239360097563	17052.87246783825	20079.189702986354	19355.920541081916	24227.51210342548	23198.743802693458	0.29739849625864884	0.2820635033610194	-85.09009626977058	-10219.704655226786	-81.29866552968087	-9764.336544205435
52.47366822270851	9289.669784298298	9405.221526190764	14822.592805207927	14518.724078598092	17552.408329712962	17027.237042154287	20053.699776962785	19331.49267320642	24203.320551549266	23175.50111854448	0.2980278759182902	0.28265117721056965	-85.64820367638822	-10348.715475972276	-81.83137715170233	-9887.535106198862
52.789848470613855	9258.677260994273	9375.474513556463	14793.681123589133	14491.183124712908	17525.23996236101	17001.279500375436	20027.885293826428	19306.75404158342	24178.812400177274	23151.954716212374	0.29866661920058185	0.2832475589125024	-86.20130063621764	-10478.300931329839	-82.35915867378571	-10011.26455790922
53.107933863567155	9227.327850149399	9345.381549031687	14764.413285420262	14463.302860556929	17497.732757569935	16974.998456799072	20001.74521720935	19281.70368116758	24153.98717661398	23128.104145876456	0.29931488864026085	0.2838527987424184	-86.74940691740267	-10608.462010082789	-82.88202791204822	-10135.525392096955
53.42793588102576	9195.61937482544	9314.940476433812	14734.78725723135	14435.081407887137	17469.885212219742	16948.39252438431	19975.278517118735	19256.340633755866	24128.8444254726	23103.948974511626	0.2999728502063536	0.28446705013069506	-87.2925427426635	-10739.199755016714	-83.40000309320385	-10260.318143199664
53.74986607161648	9163.549655953828	9284.14913444881	14704.800993444376	14406.516878187136	17441.695820397414	16921.46031463983	19948.484169966017	19230.663948032943	24103.383708897774	23079.488786108108	0.30064067339079203	0.2850904697434495	-87.83072880242617	-10870.515266299248	-83.91310286648513	-10385.643390315585
54.073736053552395	9131.11651273628	9253.00535688785	14674.452436077943	14377.607372403761	17413.1630732423	16894.200437503026	19921.361158590236	19204.67267961163	24077.604606786746	23054.723181889956	0.30131853129974323	0.28572321756597513	-88.36398626787195	-11002.409704947844	-84.42134631556473	-10511.501760262996
54.399557515052166	9098.317763067253	9221.506972960018	14643.739514441872	14348.350980674033	17384.285458783223	16866.61150121185	19893.908472277413	19178.365891070025	24051.506717011398	23029.651780534652	0.30200660074774316	0.2863654569887354	-88.8923368039068	-11134.88429637067	-84.92475297044075	-10637.89393072389
54.727342214761876	9065.151223978492	9189.65180756132	14612.660144820095	14318.745782041002	17355.061461765377	16838.69211216757	19866.125106774274	19151.742651983583	24025.089655639174	23004.274218391703	0.3027050623547484	0.28701735489600627	-89.41580258306567	-11267.940334120765	-85.42334282014417	-10764.82063356787
55.057101982179326	9031.614712107372	9157.437681581354	14581.212230142417	14288.789844158968	17325.489563467847	16810.44087478925	19838.010064296945	19124.80203895303	23998.353057154138	22978.59014970156	0.30341410064618884	0.28767908175725876	-89.93440629984616	-11401.579183816444	-85.91713632585743	-10892.2826583297
55.38884871808102	8997.706044189634	9124.862412228113	14549.393659643873	14258.481222986828	17295.56824151006	16781.856391358386	19809.562353533358	19097.543135626707	23971.296574676482	22952.59924681335	0.304133904156145	0.2883508117213836	-90.44817118480933	-11535.802287119906	-86.40615443379647	-11020.280855739955
55.722594394951685	8963.423037578552	9091.923813372643	14517.202308512642	14227.817962470463	17265.295969648527	16752.93726185494	19780.780989640818	19069.965032718763	23943.91988018276	22926.301200403344	0.3048646655337544	0.2890327227138534	-90.95712101876416	-11670.611165841576	-86.89041858823839	-11148.816141372547
56.058351057416104	8928.76351079111	9058.619695913949	14484.63603752497	14196.798094212656	17234.671217561903	16723.68208378297	19751.664994236664	19042.066828021474	23916.22266472442	22899.69571969213	0.3056065816529567	0.28972499653693473	-91.46128014880378	-11806.007426391356	-87.36995074613151	-11277.88949960377
56.39613082267415	8893.725284082793	9024.947868165485	14451.69269266716	14165.419637130562	17203.692450624498	16694.089451985983	19722.213395382638	19013.84762641188	23888.20463864559	22872.78253266118	0.30635985372571317	0.29042781897305175	-91.96067350342855	-11941.992764216848	-87.84477339104706	-11407.501987570431
56.7359458809379	8858.3061800526	8990.906136264573	14418.370104744525	14133.680597100614	17172.35812966813	16664.15795845191	19692.425227562777	18985.306539852932	23859.865531800217	22845.561386269008	0.30712468741881394	0.29114137989142247	-92.45532660792378	-12078.56896840781	-88.31490954713809	-11537.654739253223
57.07780849587155	8822.504024279726	8956.492304605925	14384.666088976837	14101.578966590381	17140.666710731683	16633.886192107166	19662.29953165439	18956.442687388684	23831.20509376823	22818.032046666725	0.30790129297440066	0.29186587335808223	-92.9452656008907	-12215.737926561385	-88.78038279441535	-11668.348969833925
57.42173100503407	8786.316645993185	8921.704176300329	14350.578444579494	14069.11272427657	17108.61664479753	16603.27273859889	19631.835354891507	18927.255195132704	23802.22309407016	22790.194299412156	0.30868988533435654	0.292601497749419	-93.43051725126134	-12353.5016298322	-89.24121728423052	-11799.585980192758
57.7677258203244	8749.741878776395	8886.539553660126	14316.104954330465	14036.27983464929	17076.20637751475	16572.316180065536	19601.031750820806	18897.74319625014	23772.91932238068	22762.047949683303	0.30949068426868603	0.2933484558693488	-93.91110897463295	-12491.86217803834	-89.69743775427196	-11931.367161458358
58.115805428429454	8712.777561308423	8850.996238713013	14281.243384122767	14003.07824760214	17043.434348908904	16541.015094895352	19569.88777925004	18867.905830933116	23743.29358874114	22733.592822491	0.310303914508043	0.29410695507026585	-94.38706885120337	-12630.821785101667	-90.14906954508479	-12063.693999890704
58.465982391274686	8675.421538143324	8815.072033745173	14245.991482501271	13969.505898007097	17010.29899307687	16509.368057471518	19538.402506187405	18837.742246368245	23713.345723769788	22704.82876288956	0.3111298058805507	0.29487720737790246	-94.85842564386257	-12770.382784648798	-90.5961386166091	-12196.568081877194
58.818269346477535	8637.67166053001	8778.764741876004	14210.346980184486	13935.560705274664	16976.798737867386	16477.373637904544	19506.575003773134	18807.251596697326	23683.075578871052	22675.75563618691	0.31196859345308803	0.2956594296202537	-95.32520881578967	-12910.54763569031	-91.03867156426713	-12329.991099010222
59.172679007803275	8599.525787274391	8742.072167665756	14174.307589570413	13901.240572898403	16942.932004546263	16445.030401750915	19474.40435020205	18776.43304297005	23652.483026443144	22646.37332815317	0.31282051767719266	0.29645384356070154	-95.78744854999968	-13051.318928723224	-91.47669563707314	-12463.964853570797
59.52922416562417	8560.981785645583	8704.992117757585	14137.871004225626	13866.543387982985	16908.697207445086	16412.336909716876	19441.88962963596	18745.285753088057	23621.56796008293	22616.681745227033	0.31368582453974725	0.2972606760355149	-96.24517576867584	-13192.69939193502	-91.91023875523751	-12598.491264078766
59.887917687380885	8522.03753232898	8667.522401556524	14101.034898358146	13831.467020756261	16874.09275359402	16379.291717348106	19409.029932107507	18713.80890174106	23590.33029478967	22586.680814721247	0.3145647657186671	0.2980801590958706	-96.69842215249082	-13334.691897581331	-92.33932952793839	-12733.5723710116
60.24877251804685	8482.690914428014	8629.660831946772	14063.796926272997	13796.009324064178	16839.117042337286	16345.89337470368	19375.824353413227	18682.001670333913	23558.769967166176	22556.370485025895	0.3154575987437234	0.2989125301545844	-97.14722016108499	-13477.29946868401	-92.76399727223179	-12869.210342829581
60.6118016805955	8442.939830517167	8591.405226049623	14026.154721810284	13760.168132848381	16803.768464930974	16312.140426014294	19342.271994996307	18649.863246904304	23526.886935617815	22525.750725809947	0.316364587162732	0.29975803213770336	-97.59160305417754	-13620.525285983458	-93.18427203239116	-13005.40748221241
60.97701827647021	8402.782191748634	8552.753406023927	13988.10589776515	13723.941263605751	16768.045404122262	16278.031409323685	19308.371963818183	18617.392826030882	23494.681180548672	22494.821528220327	0.317286000713303	0.3006169136411835	-98.03160491257586	-13764.372695054393	-93.60018459923958	-13142.166232460178
61.34443548605718	8362.215923015525	8513.703199911775	13949.648045289749	13687.32651383003	16731.9462337101	16243.564856113453	19274.123372219274	18584.589608731647	23462.15270455579	22463.582905079416	0.318222115500361	0.30148942909280624	-98.46726066041447	-13908.84521376947	-94.01176653065704	-13279.489184213802
61.71406656916102	8321.238964173857	8474.252442531119	13910.778733275904	13650.321661434016	16695.469318085474	16208.739290909427	19239.52533776698	18551.452802351163	23429.301532619596	22432.034891079275	0.3191732141796504	0.30237583891955844	-98.89860608757226	-14053.946539983153	-94.41905017222234	-13417.379082372878
62.085924865483435	8279.849271326853	8434.39897641855	13871.49550771917	13612.92446415311	16658.613011751993	16173.553230870364	19204.576983092444	18517.98162043772	23396.12771229241	22400.177542974267	0.3201395861474779	0.30327640972067643	-99.3256778722498	-14199.680559427943	-94.82206867798959	-13555.838833207265
62.46002379510434	8238.044818174036	8394.140652824346	13831.795891063017	13575.132658928773	16621.375658824974	16138.00518535724	19169.277435713593	18484.175282608823	23362.6313138833	22368.010939770516	0.3211215277368866	0.3041914144465793	-99.74851360555112	-14346.051354091614	-95.22085603316373	-13694.871511918493
62.83637685896657	8195.82359742826	8353.475332762433	13791.677381522763	13536.943961271449	16583.755592508303	16102.09365548248	19133.625827845106	18450.03301440455	23328.812430639213	22335.535182912194	0.32211934242057716	0.305121132583916	-100.16715181497057	-14493.063210654538	-95.61544707581561	-13834.480370254256
63.21499763936286	8153.183622304535	8312.400888118806	13751.137452389774	13498.356064603406	16545.75113454946	16065.817133639486	19097.62129619497	18415.554047129488	23294.67117892369	22302.750396465737	0.32313334102077207	0.3060658503469571	-100.58163198960756	-14640.720629382879	-96.00587752010324	-13974.668844541535
63.59589980042612	8110.122928083188	8270.915202820457	13710.173551314074	13459.366639579473	16507.360594670037	16029.17410301	19061.262981745647	18380.737617680887	23260.207698390608	22269.65672729965	0.32416384192633163	0.3070258608755934	-100.99199460601085	-14789.028333333321	-96.39218398022786	-14115.440564009827
63.979097088622495	8066.639573751707	8229.016174068845	13668.783099566333	13419.973333386657	16468.5822699727	15992.163037050175	19024.550029521226	18345.58296836434	23225.42215215492	22236.254345261867	0.32521117131740634	0.30800146444018695	-101.39828115381897	-14937.99127776036	-96.77440399404077	-14256.799359299242
64.36460333324754	8022.731643728619	8186.701713640655	13626.963491278064	13380.17376902118	16429.414444322614	15954.782398953548	18987.48158833831	18310.08934669533	23190.314726958946	22202.54344335316	0.3262756633978905	0.30899296865355547	-101.80053416306691	-15087.614660002757	-97.15257604839644	-14398.749271414708
64.75243244692527	7978.397249673331	8143.969749259527	13584.712092659845	13339.965544542783	16389.855387702828	15917.030641090385	18950.056810541064	18274.256005186424	23154.88563333434	22168.52423789674	0.3273576606360293	0.3100006886903637	-102.19879723195845	-15237.90392968338	-97.52673960483662	-14541.294560970273
65.14259842611021	7933.634532386002	8100.8182260422645	13542.026241197133	13299.346232305637	16349.90335554249	15878.906204422425	18912.274851719005	18238.082201119254	23119.13510575924	22134.196968703716	0.32845751401346357	0.31102494751421433	-102.59311505473306	-15388.86479917448	-97.89693512542726	-14684.439717677888
65.53511535159264	7888.441663801952	8057.245108023627	13498.903244823794	13258.313378165825	16309.556588017595	15840.407517892698	18874.13487040786	18201.567196301752	23083.06340281142	22099.561899235054	0.3295755832830657	0.3120660761127656	-102.9835334511481	-15540.503254567273	-98.26320410008702	-14828.189470304642
65.92999738900669	7842.816849084457	8013.248379763122	13455.34038107201	13216.86450066398	16268.813309321977	15801.532997788325	18835.636027771365	18164.7102568081	23046.670807315197	22064.619316758	0.3307122372359183	0.3131244137411635	-103.3700993963248	-15692.825566957239	-98.62558907435596	-14972.548796934541
66.32725878934137	7796.758328821287	7968.826048038643	13411.33489619953	13174.99709018374	16227.67172690918	15762.281047076796	18796.777487265033	18127.510652702742	23009.957626484284	22029.369532498942	0.3318678539777959	0.3142003081741442	-103.7528610510708	-15845.838304103352	-98.98413367750618	-15117.52293555485
66.72691388945532	7750.264381329039	7923.976143630695	13366.884004292786	13132.708608084511	16186.130030702618	15722.650054713526	18757.55841427959	18089.967657746496	22972.924192058195	21993.812881790676	0.33304282121554174	0.31529411596716406	-104.13186779363969	-15999.548342555296	-99.33888265208589	-15263.117395098787
67.12897711259382	7703.333325070946	7878.696723202269	13321.984886346545	13089.996485808802	16144.186392274103	15682.638394920477	18717.97797576412	18052.080549084643	22935.570860433385	21957.949724214955	0.33423753655370697	0.3164062027268979	-104.50717025186168	-16153.962880179286	-99.68988188395087	-15409.337966863997
67.53346296890952	7655.963521192781	7832.985871278678	13276.634689319082	13046.858123963124	16101.83896398873	15642.244426434198	18678.035339828104	18013.848606915923	22897.898012787904	21921.780443739277	0.33545240780193425	0.31753694339151	-104.87882033627102	-16309.089449105784	-100.03717843298364	-15556.190736298915
67.94038605598601	7608.153376182822	7786.841702332826	13230.830525163443	13003.29089137257	16059.085878115804	15601.466491722891	18637.729675321316	17975.27111414217	22859.906055200194	21885.30544884858	0.33668785329344403	0.3186867225210788	-105.24687127404104	-16464.935929153115	-100.38082056489293	-15703.682095267344
68.3497610593647	7559.901344661005	7740.262362980584	13184.56946983381	12959.29212410796	16015.925245903676	15560.302916170484	18597.060151390564	17936.347355997055	22821.59541876053	21848.525172670306	0.3379443022151395	0.3198559345986041	-105.61137764393789	-16621.510561709758	-100.72085778381734	-15851.818754722364
68.7616027530747	7511.2059323035965	7693.246034292257	13137.848562267634	12914.859124485929	15972.355156618249	15518.752007227558	18556.02593701267	17897.0766196541	22782.966559676242	21811.44007309407	0.3392221949497522	0.321044984342027	-105.97239541196541	-16778.821964086965	-101.05734086566008	-16000.607757824473
69.17592600016614	7462.065698909073	7645.790934225345	13090.664803342746	12869.989160040814	15928.373676542908	15476.812053526966	18514.626200502982	17857.458193812225	22744.019959369016	21774.050632884126	0.3405219834306054	0.3222542870277236	-106.32998196818153	-16936.879144392908	-101.39032189256977	-16150.056493557524
69.59274575324658	7412.4792616119	7597.895320184888	13043.015154810018	12824.679462468603	15883.97884793941	15434.481323963708	18472.860108997553	17817.49136825847	22704.75612456502	21736.357359785652	0.3418441315094004	0.32348426882592973	-106.68419616431129	-17095.691516904626	-101.7198542882943	-16300.172710813116
70.01207705502031	7362.445298250443	7549.557491717297	12994.896538201016	12778.927226542084	15839.168687967645	15391.758066737073	18430.726827908817	17777.175433406745	22665.17558737671	21698.36078662335	0.3431891153376739	0.3247353671486241	-107.0350983523931	-17255.26891797036	-102.04599285437507	-16450.96453297371
70.43393503883172	7311.9625508961135	7500.775793344394	12946.305833711314	12732.729608997479	15793.941187563496	15348.640508354423	18388.22552035381	17736.509679811996	22625.27890537671	21660.061471393266	0.344557423762448	0.32600803101036263	-107.38275042416717	-17415.621622427832	-102.36879380725077	-16602.44047297351
70.85833492921113	7261.0298295506545	7451.548617544173	12897.23987905918	12686.083727391779	15748.294310272926	15305.1268525947	18345.35534655301	17695.4933976583	22585.0666616628	21621.459997346406	0.34594955873665095	0.3273027214026175	-107.72721585209365	-17576.76036067726	-102.68831481685265	-16754.609448997304
71.2852920424243	7209.646016018833	7401.874407885307	12847.69546831988	12638.9866589308	15702.225991040807	15261.215279430357	18302.115463199036	17654.125876220285	22544.53946491378	21582.556973064362	0.3473660357449495	0.3286199116822026	-108.06855973080019	-17738.696336243767	-103.00461504576742	-16907.480800637975
71.71482178702524	7157.810067964341	7351.751662322843	12797.669350736296	12591.435439267918	15655.734134953325	15216.903943906516	18258.505022794914	17612.40640329672	22503.697949436097	21543.353032526604	0.3488073842456637	0.3299600879743616	-108.40684881983543	-17901.441243972164	-103.31775518961513	-17061.064305660315
72.14693966441222	7105.521023156466	7301.178936662459	12747.158229505707	12543.427061273094	15608.816615931877	15172.19097497545	18214.523172959	17570.33426461482	22462.542775200465	21503.848835168712	0.35027414812938285	0.3313237495911403	-108.74215158747757	-18065.007288842462	-103.62779751846756	-17215.370197333395
72.58166126938723	7052.77800391589	7250.154848201392	12696.15876054375	12494.958473772533	15561.471275377296	15127.074474285275	18170.16905569701	17527.908743205084	22421.074627868424	21464.045065931827	0.35176688619505475	0.332711409465732	-109.0745382556197	-18229.40720541496	-103.93480591949265	-17370.40918240277
73.01900229071879	6999.58022176775	7198.678079553999	12644.667551225706	12446.026580258536	15513.695920762295	15081.552514920675	18125.441806638493	17485.129118744007	22379.294218807976	21423.94243530196	0.35328617264424755	0.3341235946034151	-109.40408084592127	-18394.654277957976	-104.23884594078118	-17526.192459692713
73.45897851170821	6945.926982310717	7146.747382670616	12592.681159106109	12396.62823757005	15465.488324170641	15035.62314009451	18080.340554237162	17441.994666864877	22337.202285098152	21383.541679339614	0.35483259759438196	0.33556084654986323	-109.7308532268762	-18560.762361204717	-104.53998483607575	-17682.731739306822
73.90160581075892	6891.817690311056	7094.361583058587	12540.19609061756	12346.760254543984	15416.846220781325	14989.284361788377	18034.86441893365	17398.504658434453	22294.799589522114	21342.843559698977	0.35640676761174955	0.33702372187752283	-110.05493116216894	-18727.745901845396	-104.8382916110495	-17840.039262570906
74.34690016194996	6837.251855030568	7041.519584214368	12487.208799749415	12296.419390637386	15367.767307295575	14942.534159340146	17989.012512278376	17354.658358794488	22252.086920547863	21301.84886363589	0.35800930626513827	0.3385127926908799	-110.37639236008545	-18895.619960696436	-105.13383707043613	-17998.127822594717
74.79487763561212	6782.2290957981895	6988.220372276577	12433.715686708018	12245.602354521303	15318.249240305307	14895.370477977189	17942.7839360146	17310.455026966814	22209.06509229678	21260.558404005	0.3596408547010155	0.3400286471514017	-110.69531652432124	-19064.400235648267	-105.4266938667206	-18157.010785599705
75.24555439890803	6726.749147834588	6934.463020909444	12379.7130965592	12194.305802646342	15268.289634600475	14847.791227292702	17896.177781117894	17265.893914820273	22165.73494449858	21218.973019244524	0.3613020722411154	0.3415718900230434	-111.01178540577894	-19234.103085336275	-105.71693654998671	-18316.70211297227
75.6989467164156	6670.811868339949	6880.24669642705	12325.197317855105	12142.52633778093	15217.886061413943	14799.79427966381	17849.193126792838	17220.974266198344	22122.097342433095	21177.09357334911	0.3629936370035143	0.34314314323920286	-111.32588285580641	-19404.745553618297	-106.00464161897071	-18477.216384049505
76.15507095071504	6614.4172428548545	6825.570663168772	12270.164581246505	12090.260507522878	15167.03604660115	14751.377468609013	17801.8290394226	17175.69531600537	22078.15317685729	21134.920955829602	0.36471624654809925	0.3447430464920525	-111.63769488026082	-19576.34539478738	-106.28988757353909	-18638.568819708657
76.61394356297929	6557.565391905081	6770.434289136797	12214.611058083266	12037.504802785277	15115.7370687534	14702.53858708319	17754.0845714723	17130.05628925051	22033.903363918358	21092.456081659646	0.3664706185476059	0.3463722578452716	-111.94730969533157	-19748.921099692583	-106.57275496862712	-18800.77530678315
77.07558111356816	6500.256577940319	6714.837051906753	12158.53285900401	11984.25565625756	15063.986557241235	14653.275385707653	17705.958760341713	17084.056400046702	21989.34884505027	21049.69989120799	0.3682574914852844	0.34803145437117283	-112.25481778419817	-19922.491922629066	-106.85332646906681	-18963.852423221804
77.54000026262605	6442.491212578407	6658.778544823308	12101.926032518852	11930.509440843694	15011.781890187414	14603.58557093385	17657.4506271676	17037.694850564363	21944.490586855685	21006.653350157118	0.37007762538037986	0.3497213328133415	-112.56031195512878	-20097.077909116168	-107.13168690642851	-19127.81746421475
78.00721777068286	6384.269864165355	6602.258483492001	12044.78656358632	11876.26246807785	14959.120392365356	14553.466803137142	17608.55917557171	16990.970829936046	21899.329580969847	20963.317449405582	0.37193180254267877	0.35144261027590146	-112.86388740075381	-20272.6999245584	-107.40792333685567	-19292.68846912356
78.47725049925933	6325.593265663034	6545.276712580099	11987.110372188981	11821.510986520612	14905.999333022555	14502.916694639942	17559.28339035427	16943.883513112047	21853.86684390851	20919.69320495599	0.3738208283573964	0.353196024940596	-113.1656417585109	-20449.37968377769	-107.68212510031844	-19458.484249313828
78.95011541147531	6266.46232287529	6487.833212938358	11928.893311909786	11766.25118013637	14852.415923624878	14451.932807660249	17509.622236128762	16896.432059663523	21808.10341689668	20875.78165778542	0.3757455321017528	0.3549823368129624	-113.46567517244694	-20627.139781504404	-107.95438388144248	-19625.224416935816
79.42582957266194	6206.878123024583	6429.928109057054	11870.131168514055	11710.47916665537	14798.367315520965	14400.51265218466	17459.574655897806	16848.615612532318	21762.04036567983	20831.58387370006	0.37770676779467266	0.3568023284988716	-113.76409035617144	-20806.00372378854	-108.22479377171476	-19792.929414656013
79.90441015097758	6146.841943689967	6371.561676868606	11810.81965853991	11654.190995921574	14743.850597522569	14348.653683761733	17409.13956956564	16800.433296723913	21715.67878031452	20787.100943170943	0.3797054150810796	0.358656806012839	-114.06099265704324	-20985.995960381348	-108.49345133317547	-19961.620546365157
80.38587441802741	6086.355262118843	6312.734351910907	11750.954427902992	11597.382648230534	14688.862793399998	14296.35330121478	17358.31587238682	16751.884217942614	21669.019774939923	20742.33398115252	0.38174238015235096	0.3605465996195054	-114.35649012150316	-21167.1419180776	-108.7604556634742	-20131.320008863695
80.87023974948666	6025.419764923424	6253.446737864201	11690.53105051915	11540.050032659163	14633.40085928848	14243.608844269882	17307.102433346627	16702.967461165754	21622.06448752726	20697.284126880953	0.38381859670456475	0.36247256470986294	-114.65069356147615	-21349.468035057187	-109.02590846236126	-20302.050924588926
81.35752362572781	5964.037358174087	6193.6996154758535	11629.54502695177	11482.18898539207	14577.46168100441	14190.417591097916	17255.498093472484	16653.682089155103	21574.81407960864	20651.952543653748	0.38593502693625864	0.36443558271373705	-114.94371662198864	-21533.00179623626	-109.28991409972696	-20473.837375385687
81.8477436324513	5902.210177900704	6133.493951886527	11567.991783088568	11423.795268047334	14521.042071267253	14136.776755766361	17203.501664071548	16604.02714090208	21527.26973598197	20606.340418587522	0.38809266258748387	0.3664365620502382	-115.23567584985722	-21717.771769657265	-109.55257968502883	-20646.704437360633
82.34091746132043	5839.940601013772	6072.830910372272	11505.866668855499	11364.864566007083	14464.138766825907	14082.683485599444	17151.111924893554	16554.001630005518	21479.432664393502	20560.448962355393	0.39029252602205783	0.36847643911792094	-115.52669076326856	-21903.80764388619	-109.81401513807577	-20820.678216810804
82.83706291059936	5777.231256656163	6011.7118605163905	11443.164956974011	11305.392486756835	14406.748425485479	14028.134858442507	17098.327622214274	16503.604542977555	21431.304095194857	20514.279408901137	0.39253567135498135	0.3705561793264553	-115.8168839224927	-22091.14026649855	-110.07433326137834	-20995.78588729864
83.33619788579601	5714.085037996808	5950.138388825665	11379.881841770273	11245.374558239691	14348.867623032824	13973.12787982866	17045.147466837687	16452.834837476363	21382.88528097549	20467.8330151308	0.3948231856271028	0.37267677817176936	-116.10638100118194	-22279.801683563273	-110.33364981359045	-21172.055727812927
83.83834040030794	5650.505114476632	5888.112309805063	11316.012438044385	11184.806227230833	14290.492850057253	13917.659480044002	16991.570132012766	16401.691440461567	21334.17749616815	20421.111060579755	0.3971561900292083	0.3748392623566503	-116.39531085867202	-22469.825180231128	-110.5920835844845	-21349.517162127886
84.34350857607244	5586.494944517262	5825.635677505355	11251.551780009493	11123.682857739252	14231.620508664362	13861.726511088964	16937.5942512622	16350.173246270146	21285.18203662743	20374.11484705511	0.39953584117781826	0.3770446909589407	-116.68380561300546	-22661.24532239791	-110.84975647125066	-21528.200799345504
84.85172064422062	5522.058288701678	5762.710797557468	11186.494820310221	11061.999729443362	14172.246909079282	13805.325743531943	16883.218416118583	16298.279114608662	21235.90021917915	20326.845698251447	0.40196333244510607	0.3792941566495522	-116.97200071440784	-22854.09799940139	-111.10679355591674	-21708.13847559737
85.36299494573534	5457.199223436481	5699.340239707979	11120.836429132562	10999.752036169213	14112.368266137733	13748.453863253055	16828.441173765677	16246.00786845956	21186.333381141	20279.30495934023	0.40443989534544444	0.3815887869626248	-117.26003501892774	-23048.420467740856	-111.36332318370296	-21889.36329691671
85.87734993211305	5391.922155103562	5635.5268508690415	11054.57139341642	10936.934884419308	14051.98069566116	13691.107468074048	16773.261024579824	16193.358291897152	21136.482879811887	20231.493996530677	0.40696680098124305	0.38392974562029886	-117.54805086312444	-23244.251395973377	-111.61947704310114	-22071.90968344733
86.39480416602983	5326.231834708809	5571.273768696136	10987.694416184293	10873.543291961723	13991.08021071349	13633.283064271393	16717.676419567837	16140.32912780975	21086.35009192935	20183.41419660124	0.4095453615508461	0.38631823391466424	-117.83619413823544	-23441.630910541397	-111.8753902464232	-22255.81341477018
86.91537632201124	5260.133373034393	5506.5844357066535	10920.200116000487	10809.572186490306	13929.662717737156	13574.977062969665	16661.68575769766	16086.919075524733	21035.936413094154	20135.06696640107	0.41217693192142607	0.388755492149609	-118.124614364222	-23640.60064259544	-112.1312014110681	-22441.111676432192
87.43908518710603	5193.63225629986	5441.462613951449	10852.083026576318	10745.01640436718	13867.724012565568	13516.185776411885	16605.287383117222	16033.126788332205	20985.243257160542	20086.45373232004	0.4148629112699327	0.391242801145402	-118.4134647640767	-23841.203775923233	-112.38705274217318	-22627.84310782561
87.9659496615646	5126.734362335811	5375.912400250665	10783.337596537607	10679.87068945964	13805.259776308987	13456.905414103036	16548.479582256445	15978.950870902665	20934.272055590194	20037.575939725382	0.41760474479533644	0.39378148380901234	-118.7029023372088	-24043.485095753334	-112.6430901154381	-22816.047851198353
88.4959887595208	5059.445977273052	5309.9382420049415	10713.958189373465	10614.129692085919	13742.265571112344	13397.132078824628	16491.26058080897	15924.3898765955	20883.024256769862	19988.435052365076	0.42040392550555766	0.396372906773303	-118.99308793217097	-24247.491038507782	-112.89946316049463	-23005.767601913773
89.0292216096782	4991.7738127476505	5243.544953591217	10643.939083585232	10547.787968083774	13678.736835781558	13336.861762516064	16433.6285405873	15869.442304652566	20831.50132528971	19939.03255173511	0.42326199608264214	0.3990184821084054	-119.284186318313	-24453.26974241808	-113.15632534459291	-23197.045659903903
89.56566745600044	4923.7250236210975	5176.737733351945	10573.274473057601	10480.839978018927	13614.668881277188	13276.09034202064	16375.581556247756	15814.10659727343	20779.704741182402	19889.369936410705	0.4261805508299547	0.4017196691087576	-119.57636625576197	-24660.871098917443	-113.41383405610577	-23389.926982274745
90.1053456584057	4855.307226212223	5109.522181184559	10501.958467674407	10413.280086550332	13550.056886072623	13214.813574692444	16317.117651878914	15758.38113656644	20727.63599912031	19839.448721338988	0.4291612377053263	0.4044779761594562	-119.86980056426	-24870.346804881934	-113.67215068827682	-23584.45823713625
90.6482756934654	4786.528517035208	5041.904316736789	10429.985094203996	10345.10256197178	13484.895891375123	13153.027093861481	16258.23477744823	15702.26424137109	20675.296607569388	19789.270437092084	0.4322057604443172	0.4072949626857757	-120.1646661891391	-25081.750415406656	-113.93144072223186	-23780.687858492136
91.19447715510712	4717.397492035851	4973.89059821158	10357.348297481509	10276.301575950565	13419.18079620862	13090.726404154137	16198.930805101912	15645.754163946196	20622.688087898914	19738.83662907911	0.43531588077797206	0.4101722411898945	-120.461144264822	-25295.13739718264	-114.19187380919539	-23978.666102200747
91.74396975532183	4647.923266314537	4905.4879417832135	10284.041941916339	10206.871203485922	13352.906352356238	13027.906876666308	16139.203525311155	15588.849086518634	20569.811973444295	19688.148856715445	0.43849342074967984	0.4131114793790957	-120.75942017563284	-25510.565182400867	-114.45362385172484	-24178.44510294497
92.29677332487483	4578.1154943219335	4836.703741624119	10210.059813356373	10136.805423111746	13286.067159161867	12964.563743986628	16079.050642858982	15531.547117686781	20516.66980852162	19637.20869254762	0.4417402651359807	0.41611440238992126	-121.05968361209852	-25728.09322284162	-114.71686908335869	-24380.078932153992
92.85290781402206	4507.9843905093685	4767.545890538898	10135.395621342663	10066.098117370093	13218.65765819039	12900.692095067328	16018.469772661729	15473.846288672672	20463.263147392667	19586.01772133213	0.445058363976456	0.4191827951130056	-121.36212862356479	-25947.783044244163	-114.98179214666197	-24583.623656809796
93.41239329322968	4437.540750412108	4698.022801199636	10060.043001790267	9994.743073584288	13150.672127745549	12836.286869940583	15957.458435417451	15415.744549416588	20409.59355317717	19534.577539066006	0.448449735218073	0.4223185046235565	-121.66695366547901	-26169.6983006401	-115.24858016841245	-24789.13739894796
93.97524995389855	4366.795972139683	4628.143427973145	9983.995520134815	9922.733984963172	13082.10467724674	12771.342854278973	15896.014053075716	15357.239764508273	20355.66259671192	19482.88975196844	0.4519164674796919	0.4255234427227281	-121.97436164102328	-26393.904828506056	-115.51742483233102	-24996.680395870935
94.54149810909283	4295.762078242212	4557.917289326875	9907.246674985732	9850.064452069475	13012.949241464228	12705.854673797594	15834.133944119974	15298.329708946876	20301.471855352953	19430.95597540971	0.45546072294272194	0.4287995885954041	-122.28455993604257	-26620.47070050612	-115.78852244803784	-25206.315060826484
95.11115819427312	4224.451737917349	4487.354490796959	9829.789902332026	9776.727984689747	12943.199574615566	12639.816788497905	15771.81531865684	15239.012063724162	20247.022911720593	19378.777832787637	0.459084740374275	0.432148991590213	-122.59776044638602	-26849.466278571635	-116.06207401589381	-25418.106044056825
95.68425076803395	4152.878289515972	4416.465748496548	9751.618580347673	9702.71800414413	12872.849244323823	12573.22348675128	15709.055273302696	15179.284411222157	20192.317352383077	19326.356954347266	0.46279083828950346	0.43557377412791737	-122.91417959701903	-27080.964266107883	-116.33828528724007	-25632.120294076856
96.26079651284576	4081.0557632996665	4345.262413138579	9672.72603484915	9628.02784607929	12801.891625441576	12506.068879223121	15645.850785861014	15119.144230418904	20137.356766478282	19273.694975943476	0.4665814182601965	0.43907613474464746	-123.23403835103454	-27315.03975888109	-116.61736681854745	-25848.427118849475
96.84081623580131	4008.99890439576	4273.756494541172	9593.105545459774	9552.650763789725	12730.319893743626	12438.346892637179	15582.198709781043	15058.58889189375	20082.142744269815	19220.793537743015	0.4704589683771134	0.4426583512768277	-123.55756220806506	-27551.770294361748	-116.89953401926687	-26067.09824675694
97.42433086936633	3936.723195889083	4201.9606865784435	9512.75035254042	9476.579932117098	12658.127019493555	12370.05126338156	15518.095768389867	14997.615652624425	20026.67687563599	19167.654282864638	0.4744260668739692	0.4463227841949993	-123.884981190482	-27791.235899099614	-117.18500719220174	-26288.207887087017
98.01136147213543	3864.244881981518	4129.888392532551	9431.653664949286	9399.808451980074	12585.305760889161	12301.175530957387	15453.538548887875	14936.221650566675	19970.960748487883	19114.278855953653	0.4784853859214572	0.450071880094187	-124.21652981568513	-28033.51913362136	-117.47401156500382	-26511.83278963156
98.60192922959182	3791.580991142871	4057.553750796747	9349.808668699108	9322.329355592568	12511.848657394776	12231.713031273805	15388.523496099593	14874.403899008834	19914.99594711552	19060.668901690195	0.48263969560017594	0.4539081753488518	-124.55244705303994	-28278.705134411808	-117.7667773118119	-26738.052303151693
99.1960554548718	3718.7493591669645	3984.9716608705758	9267.208536583037	9244.135612430779	12437.748022967668	12161.65688979165	15323.046905968862	14812.159280690856	19858.784050457572	19006.82606322678	0.48689186806189144	0.4578342999409735	-124.8929762641983	-28526.881652540527	-118.06353956428575	-26966.948432409205
99.79376158953411	3645.7686520378747	3912.157809580771	9183.846438846342	9165.220136015101	12362.995939188777	12091.000014520794	15257.104918788822	14749.484541678787	19802.326630292573	18952.751980553378	0.4912448818891216	0.4618529814702848	-125.23836512361595	-28778.139088053722	-118.3645384092124	-27198.60589308245
100.39506920433367	3572.658388501147	3839.1286974525196	9099.715554986045	9085.575791577756	12287.584248309682	12019.735088877302	15190.693512156779	14686.376284985261	19745.62524934904	18898.4482887876	0.49570182666366064	0.46596704935621386	-125.58886551821706	-29032.570519683883	-118.67001887228253	-27433.112164309714
101.00000000000001	3499.438962223508	3765.9016651456077	9014.8090867648	9005.195404690961	12211.504546228292	11947.854564406593	15123.808493642187	14622.830963924755	19688.681459330386	18843.916616386014	0.5002659077553424	0.4701794392416762	-125.76595972037732	-29160.591537641103	-118.82437625204831	-27551.088611774376
