# Supplementary material for: White matter micro- and macrostructure brain charts for the human lifespan
Source: Nature. 2026 May 13;655(8124):979–89. doi: 10.1038/s41586-026-10454-2 (PMC13391363; doi:10.1038/s41586-026-10454-2)
Supplement: Supplementary file 12 — Centiles trajectories of brain charts. SDT.T9.1–5 contain the brain charts for the global metrics; SDT.T9.6–509 contain the brain charts for the tract-specific metrics (unnormalized); and SDT.T9.510–1157 contain the brain charts for the tract-specific macrostructural metrics (normalized). Included in each table are the male and female centile trajectories for the 2.5th, 25th, 50th, 75th and 97.5th percentiles; the interquartile range normalized by the 50th centile; and the derivatives of the 50th centiles with respect to both age and log(age). Charts are sampled in logarithmically spaced intervals. Age is reported in years, while centile trajectory values are reported in metric-specific units: diffusivities in mm2 s−1, volume in mm3, surface area in mm2, average length in mm, and FA is dimensionless (unitless). [file 41586_2026_10454_MOESM12_ESM.zip › plotted_curves/SDT.T9.118-CST_right_ad-mean_curve_metrics.csv]

ages	male_0.025th_percentile	female_0.025th_percentile	male_0.25th_percentile	female_0.25th_percentile	male_0.5th_percentile	female_0.5th_percentile	male_0.75th_percentile	female_0.75th_percentile	male_0.975th_percentile	female_0.975th_percentile	male_normalized_quantile_range	fwmale_normalized_quantile_range	male_median_centile_d_age	male_median_centile_d_log_age	female_median_centile_d_age	female_median_centile_d_log_age
0.25	0.001374279219887087	0.001370918185669954	0.0014456235171679845	0.0014423522246753149	0.0014886159294075433	0.0014854216735280634	0.0015362159454656809	0.0015331269619487022	0.001642492955142938	0.0016397130005161439	0.060856817737904634	0.06111041658479773	-0.0001751717683500239	-0.00010114046820874972	-0.00017481873213056137	-0.0001009366325743469
0.25150637576242696	0.001374065820625241	0.0013707053854222744	0.0014453796677955401	0.001442108944298665	0.0014883520549014394	0.0014851583308271637	0.0015359284424681207	0.001532839930816343	0.0016421473050384507	0.0016393676102460523	0.060838277055744634	0.06109179380702474	-0.00017476420395534653	-0.00010120772911564879	-0.0001744119802672417	-0.00010100375276222984
0.2530218281966045	0.001373852125119459	0.0013704922897390562	0.0014451354883968002	0.0014418653346667573	0.0014880878294292208	0.0014848946378944186	0.001535640564970279	0.0015325525258657316	0.001641801227229246	0.0016390217927993785	0.060819714255840235	0.06107314881786413	-0.00017394790958669137	-0.00010134198166383834	-0.0001735973133315527	-0.00010113772439651614
0.25454641199404576	0.0013736381344569295	0.0013702788997043375	0.0014448909802480888	0.0014416213970529352	0.0014878232543959096	0.0014846305961321148	0.0015353523145328271	0.0015322647486552224	0.0016414547236735142	0.0016386755501335611	0.060801129446970324	0.06105448172659179	-0.00017313420491726905	-0.00010147569544860513	-0.00017278523102548515	-0.00010127115831642941
0.2560801821758082	0.0013734238497260273	0.0013700652164033373	0.0014446461446269486	0.0014413771327317568	0.0014875583312077417	0.0014843662069437497	0.001535063692717622	0.0015319766007443486	0.001641107796330446	0.0016383288842070313	0.060782522737957916	0.06103579264252618	-0.00017232309295206472	-0.00010160887002036434	-0.00017197573634819552	-0.00010140405407388364
0.25762319409447826	0.001373209272016241	0.0013698512409223873	0.0014444009828120613	0.001441132542978918	0.0014872930612720835	0.0014841014717339469	0.0015347747010876118	0.0015316880836937336	0.0016407604471601264	0.0016379817969791118	0.060763894237665414	0.06101708167502535	-0.00017151457658187708	-0.00010174150495306788	-0.00017116883218432077	-0.00010153641124382995
0.2591755034361701	0.0013729944024181494	0.0013696369743489067	0.0014441554960832185	0.0014408876290712203	0.0014870274459973952	0.001483836391908422	0.0015344853412067965	0.0015313991990650489	0.0016404126781234775	0.0016376342904099576	0.0607452440549885	0.06099834893348178	-0.0001707086585823192	-0.00010187359984192845	-0.0001703645213029792	-0.0001016682294223692
0.2607371662225343	0.0013727792420233592	0.001369422417771339	0.0014439096857212484	0.0014406423922865008	0.0014867614867931551	0.0014835709688739063	0.0015341956146401456	0.0015311099484209324	0.0016400644911821636	0.0016372863664604609	0.06072657229885464	0.06097959452731831	-0.00016990534161720472	-0.00010200515430608403	-0.0001695628063621557	-0.00010179950822947204
0.2623082388127803	0.0013725637919244672	0.0013692075722791153	0.001443663553007974	0.0014403968339035881	0.0014864951850698106	0.0014833052040380981	0.0015339055229535421	0.001530820333324934	0.0016397158882985204	0.0016369380270921797	0.06070787907821582	0.0609608185659837	-0.00016910462823405137	-0.00010213616798471215	-0.00016876368990442758	-0.00010193024730592581
0.2638887779057103	0.0013723480532150147	0.0013689924389626094	0.0014434170992261594	0.0014401509552022483	0.0014862285422387225	0.0014830390988096033	0.001533615067713722	0.0015305303553414514	0.0016393668714354786	0.0016365892742672631	0.06068916450204657	0.060942021158948693	-0.000168306520868855	-0.00010226664053974988	-0.0001679671743594069	-0.00010206044631377864
0.26547884054176485	0.0013721320269894418	0.001368777018913094	0.001443170325659455	0.0014399047574631374	0.0014859615597121022	0.001482772654597884	0.001533324250488208	0.001530240016035671	0.0016390174425564847	0.0016362401099483741	0.06067042867933938	0.060923202415701275	-0.00016751102184686673	-0.00010239657165628246	-0.0001671732620472377	-0.00010219010493889291
0.2670784841050822	0.0013719157143430364	0.0013685613132226825	0.0014429232335923421	0.0014396582419677329	0.0014856942389029544	0.0014825058728131842	0.0015330330728452403	0.0015299493169734885	0.0016386676036254165	0.0016358905360985977	0.0606516717190987	0.06090436244574227	-0.00016671813338076102	-0.00010252596104015632	-0.00016638195517715282	-0.00010231922288883588
0.26868776632556873	0.0013716991163718979	0.0013683453229843018	0.0014426758243100885	0.0014394114099983003	0.001485426581225025	0.0014822387548664925	0.001532741536353726	0.0015296582597214671	0.001638317356606518	0.0016355405546813837	0.060632893730338824	0.06088550135858206	-0.00016592785757296724	-0.00010265480841969987	-0.00016559325584530882	-0.00010244779989182495
0.2703067452809827	0.0013714822341728832	0.001368129049291633	0.001442428099098686	0.0014391642628378276	0.001485158588092736	0.001481971302169471	0.0015324496425831633	0.00152936684584676	0.001637966703464311	0.0016351901676604544	0.06061409482207847	0.060866619263736044	-0.00016514019641372668	-0.00010278311354355862	-0.00016480716603800571	-0.00010257583569772688
0.2719354793990299	0.001371265068843575	0.0013679124932390813	0.0014421800592448132	0.001438916801769988	0.001484890260921145	0.0014817035161344139	0.0015321573931035976	0.0015290750769170619	0.0016376156461635355	0.0016348393769997458	0.060595275103338155	0.06084771627071923	-0.00016435515178492288	-0.00010291087618330419	-0.00016402368763263064	-0.00010270333007833532
0.27357402745947257	0.00137104762148222	0.001367695655921715	0.0014419317060357672	0.0014386690280790704	0.0014846216011258665	0.0014814353981741737	0.0015318647894855372	0.0015287829545005318	0.001637264186669053	0.0016344881846633112	0.06057643468313344	0.06082879248904423	-0.00016357272545963752	-0.00010303809613143589	-0.00016324282239843502	-0.00010283028282714879
0.2752224485962505	0.0013708298931877031	0.001367478538435239	0.0014416830407594286	0.001438420943049947	0.00148435261012304	0.001481166949702122	0.0015315718332999137	0.0015284904801657474	0.0016369123269457913	0.0016341365926152668	0.06055757367047312	0.060809848028214666	-0.0001627929191009292	-0.00010316477320143624	-0.00016246457199459163	-0.00010295669375820493
0.27688080229961526	0.0013706118850594874	0.0013672611418759347	0.0014414340647041972	0.0014381725479680081	0.0014840832893292539	0.0014808981721320823	0.0015312785261180045	0.001528197655481633	0.001636560068958655	0.0016337846028197003	0.060538692174354564	0.060790882997724054	-0.00016201573426488647	-0.00010329090722827061	-0.00016168893797319228	-0.00010308256270663563
0.2785491484182772	0.0013703935981975847	0.0013670434673406315	0.001441184779158954	0.0014379238441191225	0.0014838136401615083	0.0014806290668782853	0.0015309848695113854	0.0015279044820174065	0.0016362074146724645	0.0016334322172406116	0.06051979030375872	0.06077189750704851	-0.00016124117239907365	-0.00010341649806766551	-0.00016091592177880365	-0.00010320788952911109
0.28022754716156506	0.0013701750337025002	0.00136682551592665	0.0014409351854129994	0.0014376748327895783	0.0014835436640371449	0.0014803596353553034	0.0015306908650518608	0.0015276109613425136	0.0016358543660518702	0.001633079437841825	0.060500868167648436	0.06075289166564556	-0.00016046923484513975	-0.00010354154559627515	-0.00016014552474968857	-0.00010333267410256308
0.2819160591015993	0.0013699561926751997	0.0013666072887317726	0.001440685284756014	0.0014374255152660436	0.001483273362373807	0.001480089878978009	0.001530396514311411	0.001527317095026576	0.0016355009250612913	0.001632726266586932	0.06048192587496113	0.06073386558294821	-0.00015969992283754175	-0.00010366604971157045	-0.00015937774811741745	-0.00010345691632496212
0.28361474517547763	0.001369737076217057	0.0013663887868541865	0.0014404350784779985	0.0014371758928355047	0.0014830027365893713	0.0014798197991615072	0.0015301018188621253	0.0015270228846393208	0.0016351470936648294	0.0016323727054392005	0.060462963534607846	0.06071481936836166	-0.00015893323750709731	-0.00010379001033244961	-0.0001586125930095328	-0.00010358061611526193
0.2853236666874746	0.0013695176854298184	0.0013661700113924528	0.0014401845678692338	0.001436925966785227	0.0014827317881019046	0.001479549397321093	0.0015298067802761509	0.001526728331750533	0.0016347928738262108	0.0016320187563615193	0.06044398125546732	0.06069575313126026	-0.00015816917987654389	-0.00010391342739668463	-0.00015785006044649608	-0.00010370377341184511
0.2870428853112538	0.0013692980214155598	0.00136595096344546	0.001439933754220228	0.0014366757384027043	0.0014824605183296085	0.0014792786748721934	0.001529511400125631	0.0015264334379299904	0.0016344382675087057	0.0016316644213163188	0.06042497914638328	0.06067666698098045	-0.00015740775086664494	-0.00010403630086380788	-0.0001570901513471834	-0.00010382638817468814
0.28877246309209376	0.0013690780852766379	0.001365731644112378	0.0014396826388216636	0.001436425208975603	0.0014821889286907607	0.0014790076332303118	0.0015292156799826427	0.001526138204747406	0.0016340832766750578	0.0016313097022654962	0.06040595731616004	0.06065756102682182	-0.00015664895129380296	-0.0001041586307130582	-0.00015633286652505518	-0.00010394846038302985
0.2905124624491269	0.001368857878115659	0.0013655120544926256	0.0014394312229643596	0.0014361743797917251	0.0014819170206036706	0.0014787362738109837	0.0015289196214191478	0.0015258426337723733	0.0016337279032874199	0.0016309546011703561	0.060386915873558454	0.06063843537803807	-0.00015589278187072564	-0.00010428041694376944	-0.00015557820669126476	-0.00010406999003659267
0.29226294617759224	0.0013686374010354271	0.0013652921956858184	0.0014391795079392116	0.0014359232521389503	0.00148164479548662	0.001478464598029714	0.001528623226006926	0.0015255467265743053	0.0016333721493072741	0.001630599119991528	0.06036785492729266	0.060619290143837275	-0.00015513924320859074	-0.00010440165957592562	-0.0001548261724553246	-0.00010419097715536063
0.294023977451102	0.001368416655138909	0.0013650720687917364	0.0014389274950371521	0.0014356718273051947	0.0014813722547578144	0.001478192607301934	0.0015283264953175242	0.00152525048472238	0.0016330160166953705	0.001630243260688905	0.060348774586025763	0.06060012543337528	-0.00015438833581571387	-0.0001045223586481625	-0.0001540767643231078	-0.00010431142177802499
0.29579561982392083	0.0013681956415291926	0.0013648516749102787	0.0014386751855491023	0.001435420106578362	0.0014810993998353329	0.0014779203030429462	0.001528029430922199	0.0015249539097854845	0.001632659507411656	0.0016298870252215737	0.060329674958366046	0.06058094135575372	-0.00015364006010082365	-0.00010464251422048765	-0.00015332998270306541	-0.00010443132396509291
0.29757793723326015	0.0013679743613094395	0.0013646310151414196	0.0014384225807659164	0.0014351680912462904	0.0014808262321370684	0.001477647686667867	0.0015277320343918533	0.001524657003332151	0.001632302623415198	0.0016295304155477376	0.06031055615286409	0.060561738020015014	-0.00015289441637100776	-0.00010476212637139382	-0.00015258582790050879	-0.0001045506837947241
0.29937099400158496	0.001367752815582855	0.001364410090585178	0.001438169681978349	0.0014349157825967183	0.0014805527530806907	0.0014773747595915906	0.0015274343072969932	0.0015243597669305146	0.0016319453666641301	0.0016291734336246633	0.060291418278008005	0.06054251553513916	-0.0001521514048324346	-0.00010488119519835859	-0.00015184430012082917	-0.00010466950136456266
0.3011748548389356	0.0013675310054526413	0.0013641889023415673	0.001437916490476998	0.0014346631819172268	0.0014802789640835838	0.0014771015232287238	0.0015271362512076616	0.0015240622021482466	0.001631587739115574	0.0016288160814086003	0.060272261442219456	0.060523274010040165	-0.0001514110255946277	-0.00010499972081967623	-0.00015110539947282842	-0.00010478777679295836
0.30298958484526295	0.001367308932021957	0.001363967451510561	0.001437663007552261	0.0014344102904951983	0.0014800048665628003	0.0014768279789935436	0.0015268378676933877	0.0015237643105525034	0.001631229742725575	0.0016284583608547193	0.06025308575385204	0.06050401355356207	-0.00015067327866641334	-0.00010511770337146009	-0.0001503691259643336	-0.00010490551021574701
0.30481524951277783	0.0013670865963938826	0.0013637457391920528	0.0014374092344942929	0.0014341571096177727	0.001479730461935014	0.0014765541282999476	0.0015265391583231345	0.0015234660937098756	0.0016308713794490396	0.0016281002739170487	0.060233891321185756	0.060484734274476024	-0.00014993816395947324	-0.00010523514300936343	-0.00014963547950730405	-0.0001050227017887484
0.3066519147283146	0.0013668639996713742	0.001363523766485814	0.0014371551725929552	0.0014339036405717966	0.0014794557516164652	0.0014762799725613997	0.0015262401246652377	0.001523167553186326	0.0016305126512396622	0.001627741822548401	0.06021467825242325	0.06046543628147523	-0.00014920568128967693	-0.00010535203990896802	-0.0001489044599168321	-0.00010513935168715571
0.3084996467757088	0.001366641142957227	0.0013633015344914554	0.0014369008231377718	0.0014336498846437798	0.0014791807370229117	0.001476005513190884	0.0015259407682873555	0.0015228686905471387	0.0016301535600498631	0.0016273830087003107	0.060195446655687886	0.06044611968317267	-0.00014847583037530532	-0.0001054683942636192	-0.00014817606691158725	-0.00010525546010442532
0.31035851233818973	0.0013664180273540386	0.0013630790443083906	0.0014366461874178867	0.001433395843119854	0.0014789054195695846	0.0014757307516008547	0.0015256410907564166	0.0015225695073568693	0.0016297941078307237	0.0016270238343229712	0.060176196639018756	0.060426784588097006	-0.0001477486108379389	-0.00010558420628492549	-0.00014745030011309446	-0.00010537102725172165
0.3122285785007863	0.0013661946539641693	0.001362856297035798	0.0014363912667220197	0.0014331415172857264	0.0014786298006711379	0.0014754556892031935	0.0015253410936385669	0.00152227000517929	0.0016294342965319246	0.0016266643013651703	0.06015692831036791	0.060407431104689185	-0.0001470240222044561	-0.00010569947620325815	-0.00014672715904856526	-0.00010548605335913841
0.3141099127527488	0.0013659710238897033	0.00136263329377258	0.0014361360623384206	0.0014328869084266358	0.0014783538817416003	0.0014751803274091542	0.0015250407784991155	0.0015219701855773357	0.001629074128101678	0.0016263044117742253	0.060137641777596	0.060388059341298365	-0.0001463020639091983	-0.00010581420426836186	-0.00014600664315334022	-0.00010560053867642027
0.31600258298998396	0.0013657471382324071	0.0013624100356173234	0.001435880575554821	0.0014326320178273037	0.0014780776641943228	0.0014749046676293157	0.0015247401469024795	0.0015216700501130504	0.0016287136044866614	0.001625944167495915	0.06011833714847071	0.06036866940618044	-0.0001455827352909167	-0.0001059283907474673	-0.00014528875176633704	-0.00010571448347013179
0.3179066575175057	0.0013655229980936987	0.0013621865236682674	0.0014356248076584004	0.0014323768467719015	0.00147780114944194	0.001474628711273541	0.0015244392004121385	0.0015213696003475404	0.0016283527276319634	0.0016255835704744258	0.06009901453066065	0.0603492614074913	-0.00014486603559588085	-0.00010604203592556871	-0.00014457348413510207	-0.0001058278880252117
0.3198222050518999	0.0013652986045746027	0.0013619627590232592	0.0014353687599357324	0.0014321213965439949	0.0014775243388963151	0.0014743524597509215	0.0015241379405905768	0.0015210688378409158	0.0016279914994810104	0.0016252226226522797	0.060079674031734365	0.06032983545328623	-0.0001441519639779898	-0.00010615514010603455	-0.00014386083941464456	-0.00010594075264452885
0.32174929472380437	0.0013650739587757208	0.0013617387427797255	0.0014351124336727521	0.0014318656684265134	0.0014772472339685003	0.0014740759144697402	0.0015238363689992394	0.0015207677641522492	0.0016276299219755174	0.0016248613259702833	0.06006031575915553	0.06031039165151543	-0.0001434405194997712	-0.00010626770361016336	-0.00014315081666871343	-0.00010605307764877114
0.32368799608040405	0.0013648490617971867	0.001361514476034625	0.001434855830154704	0.001431609663701697	0.0014769698360686825	0.0014737990768374154	0.0015235344871984732	0.0015204663808395145	0.0016272679970554143	0.0016244996823674546	0.06004093982028045	0.060290930110020576	-0.00014273170113254796	-0.00010637972677651764	-0.00014244341487018586	-0.00010616486337622355
0.3256383790879404	0.001364623914738636	0.0013612899598844223	0.0014345989506661066	0.001431353383651062	0.0014766921466061462	0.001473521948260464	0.0015232322967474834	0.001520164689459545	0.0016269057266587936	0.0016241376937809724	0.06002154632235371	0.06027145093653157	-0.00014202550775738176	-0.0001064912099610904	-0.0001417386329013448	-0.00010627611018221295
0.32760051413423674	0.0013643985186991671	0.0013610651954250458	0.0014343417964907085	0.0014310968295553567	0.0014764141669892216	0.0014732445301444516	0.0015229297992042817	0.0015198626915679822	0.001626543112721847	0.0016237753621461126	0.06000213537250616	0.060251954238663995	-0.00014132193816612793	-0.00010660215353774927	-0.00014103646955687665	-0.00010638681844066245
0.3295744720312385	0.0013641728747773043	0.0013608401837518483	0.0014340843689114454	0.0014308400026945142	0.0014761358986252423	0.0014729668238939433	0.0015226269961256351	0.0015195603887192188	0.001626180157178806	0.001623412689396182	0.05998270707775036	0.06023244012391463	-0.00014062099106254555	-0.00010671255789779233	-0.00014033692354215033	-0.00010649698854187095
0.33156032401756863	0.0013639469840709608	0.00136061492595958	0.0014338266692103974	0.0014305829043476208	0.0014758573429204966	0.0014726888309124677	0.0015223238890670172	0.0015192577824663608	0.0016258168619618786	0.0016230496774624697	0.059963261544979184	0.06021290869965903	-0.0001399226650610763	-0.00010682242344872694	-0.00013963999347271772	-0.00010660662089206907
0.33355814176109866	0.0013637208476774102	0.0013603894231423502	0.0014335686986687564	0.0014303255357928726	0.001475578501280192	0.0014724105526024707	0.0015220204795825649	0.0015189548743611756	0.0016254532290012021	0.001622686328274185	0.05994379888096018	0.06019336007314774	-0.00013922695868939794	-0.00010693175061543547	-0.0001389456778799758	-0.00010671571591652773
0.33556799736153503	0.00136349446669324	0.0013601636763935837	0.0014333104585667726	0.001430067898307526	0.0014752993751083992	0.0014721319903652616	0.0015217167692250203	0.0015186516659540356	0.0016250892602247692	0.0016223226437583923	0.05992431919233473	0.0601737943515041	-0.00013853387038881282	-0.00010704053983973116	-0.00013825397520716987	-0.00010682427405617201
0.3375899633530214	0.0013632678422143296	0.001359937686806001	0.0014330519501837289	0.001429809993167874	0.0014750199658080205	0.0014718531456009865	0.0015214127595456956	0.001518348158793887	0.001624724957558387	0.0016219586258399675	0.059904822585613235	0.06015421164171988	-0.00013784339851374838	-0.00010714879157946999	-0.0001375648838115029	-0.00010693229576758112
0.3396241127067558	0.001363040975335805	0.0013597114554715715	0.0014327931747978898	0.0014295518216491919	0.001474740274780738	0.0014715740197085705	0.0015211084520944168	0.0015180443544281876	0.001624360322925608	0.0016215942764415273	0.05988530916717352	0.06013461205065359	-0.0001371555413356429	-0.00010725650631038253	-0.0001368784019676328	-0.00010703978152654114
0.3416705188336247	0.0013628138671520058	0.0013594849834814803	0.0014325341336864632	0.0014292933850257017	0.0014744603034269712	0.0014712946140856785	0.0015208038484194745	0.001517740254402863	0.0016239953582476733	0.0016212295974833762	0.059865779043256	0.060114995685025104	-0.00013647029703989233	-0.00010736368452363143	-0.00013619452786362007	-0.0001071467318229935
0.343729255586852	0.0013625865187564578	0.0013592582719261013	0.001432274828125567	0.0014290346845705374	0.0014741800531458391	0.0014710149301286788	0.001520498950067587	0.0015174358602622674	0.0016236300654434654	0.001620864590883457	0.05984623231996219	0.06009536265141573	-0.00013578766372707163	-0.00010747032672525636	-0.0001355132596030928	-0.00010725314716203416
0.34580039726466444	0.0013623589312418375	0.001359031321894963	0.0014320152593901912	0.0014287757215557084	0.0014738995253351212	0.0014707349692326	0.0015201937585838541	0.0015171311735491374	0.0016232644464294532	0.0016204992585572965	0.05982666910325094	0.06007571305626271	-0.0001351076394174866	-0.00010757643344005974	-0.00013483459521035357	-0.00010735902806813247
0.3478840186129729	0.0013621311056999266	0.0013588041344767005	0.001431755428754144	0.0014285164972520443	0.0014736187213911982	0.001470454732791075	0.0015198882755116942	0.0015168261958045301	0.0016228985031196187	0.001620133602417931	0.05980708949893547	0.06005604700585706	-0.00013443022204784327	-0.00010768200520738791	-0.00013415853262527255	-0.00010746437507941353
0.34998019482807	0.001361903043221598	0.0013585767107590443	0.0014314953374900364	0.0014282570129291808	0.0014733376427090346	0.001470174222196323	0.0015195825023928248	0.0015165209285678024	0.001622532237425429	0.0016197676243758807	0.059787493612680674	0.06003636460634061	-0.00013375540947280218	-0.00010778704258168625	-0.00013348506970617402	-0.00010756918874949006
0.352089001559344	0.0013616747448967675	0.00135834905182877	0.001431234986869226	0.0014279972698555024	0.0014730562906821187	0.0014698934388390895	0.0015192764407671983	0.0015162153733765471	0.0016221656512557623	0.001619401326339073	0.05976788155000067	0.06001666596370328	-0.0001330831994670878	-0.00010789154613399798	-0.00013281420423166823	-0.00010767346964846158
0.3542105149120084	0.0013614462118143713	0.001358121158771677	0.0014309743781617918	0.0014277372692981182	0.0014727746667024348	0.0014696123841086183	0.0015189700921729684	0.001515909531766561	0.0016217987465168672	0.0016190347102128045	0.059748253416254324	0.05999695118377971	-0.00013241358972498896	-0.00010799551645046535	-0.00013214593390020735	-0.00010777721836158216
0.35634481144984936	0.0013612174450623243	0.0013578930326725472	0.0014307135126364868	0.0014274770125228147	0.001472492772160413	0.001469331059392601	0.0015186634581464378	0.0015156034052717922	0.0016214315251123	0.0016186677778996766	0.05972860931664378	0.05997722037224718	-0.00013174657786252375	-0.00010809895413343984	-0.00013148025633175076	-0.00010788043548992654
0.35849196819798806	0.001360988445727496	0.0013576646746151194	0.0014304523915607086	0.0014272165007940259	0.0014722106084448946	0.0014690494660771448	0.0015183565402220218	0.001515296995424301	0.0016210639889428795	0.0016183005312995504	0.05970894935621133	0.05995747363462153	-0.00013108216141549667	-0.00010820185979892871	-0.00013081716906665486	-0.00010798312164883583
0.36065206264566085	0.0013607592148956755	0.0013574360856820566	0.0014301910162004617	0.0014269557353747957	0.0014719281769430951	0.0014687676055467312	0.0015180493399322044	0.0015149903037542192	0.0016206961399066343	0.0016179329723094958	0.05968927363983692	0.059937711076255416	-0.00013042033784277374	-0.00010830423407875989	-0.00013015666956855965	-0.00010808527746919427
0.3628251727490157	0.0013605297536515397	0.0013572072669549118	0.0014299293878203192	0.00142669471752674	0.0014716454790405593	0.001468485479184175	0.0015177418588074917	0.0015146833317897024	0.0016203279798987502	0.0016175651028237355	0.059669582272234414	0.059917932802335296	-0.00012976110452583844	-0.00010840607761947174	-0.0001294987552229454	-0.0001081869035958749
0.3650113769339257	0.0013603000630786257	0.0013569782195141033	0.0014296675076833918	0.0014264334485100155	0.0014713625161211288	0.0014682030883705923	0.0015174340983763763	0.0015143760810568954	0.0016199595108115235	0.001617196924733602	0.05964987535794965	0.05989813891787839	-0.00012910445877051258	-0.00010850739108292373	-0.00012884342334074095	-0.00010828800069001554
0.36721075409881926	0.0013600701442592923	0.0013567489444388735	0.0014294053770512838	0.0014261719295832768	0.0014710792895668953	0.0014679204344853493	0.0015171260601652863	0.0015140685530798791	0.0016195907345343014	0.0016168284399274767	0.05963015300135769	0.059878329527729965	-0.00012845039780678968	-0.00010860817514507515	-0.00012819067115710236	-0.00010838856942657626
0.3694233836175272	0.0013598399982746971	0.001356519442807268	0.0014291429971840669	0.0014259101620036482	0.001470795800758172	0.001467637518906039	0.0015168177456985534	0.0015137607493806405	0.0016192216529534445	0.0016164596502907511	0.059610415306660246	0.05985850473656137	-0.00012779891878844651	-0.00010870843049570755	-0.0001275404958307469	-0.00010848861049378433
0.37164934534214805	0.0013596096262047655	0.0013562897156961038	0.0014288803693402444	0.00142564814702669	0.0014705120510734532	0.0014673543430084371	0.0015165091564983686	0.001513452671479029	0.0016188522679522737	0.0016160905577057758	0.059590662377881534	0.059838664648866106	-0.0001271500187970953	-0.00010880815784009013	-0.00012689289444856033	-0.00010858812459596523
0.3738887196059291	0.0013593790291281532	0.0013560597641809331	0.0014286174947767088	0.0014253858859063552	0.0014702280418893703	0.0014670709081664609	0.0015162002940847378	0.0015131443208927097	0.001618482581411016	0.0016157211640518046	0.0595708943188687	0.059818809368958614	-0.00012650369484024093	-0.0001089073578972033	-0.00012624786402337662	-0.00010868711245082263
0.3761415872261661	0.0013591482081222275	0.0013558295893360216	0.0014283543747487196	0.001425123379894967	0.001469943774580667	0.0014667872157521418	0.0015158911599754492	0.0015128356991371324	0.0016181125952067657	0.0016153514712049571	0.05955111123328601	0.059798939000970344	-0.0001258599438515584	-0.00010900603139918363	-0.0001256054014944774	-0.00010878557478910533
0.3784080295071193	0.0013589171642630308	0.0013555991922343162	0.0014280910105098621	0.0014248606302431793	0.0014696592505201542	0.0014665032671355837	0.0015155817556860292	0.001512526807725489	0.0016177423112134332	0.0016149814810381673	0.0595313132246142	0.05977905364884859	-0.00012521876269550036	-0.00010910417909382186	-0.0001249655037316999	-0.00010888351235721627
0.3806881282429484	0.0013586858986252492	0.0013553685739474124	0.0014278274033120118	0.0014245976381999411	0.0014693744710786735	0.0014662190636849234	0.0015152720827297003	0.0015122176481686693	0.0016173717313016933	0.0016146111954211321	0.059511500396148144	0.05975915341635257	-0.00012458014816213447	-0.000109201801740344	-0.00012432816753177311	-0.00010898092591388187
0.38298196572066395	0.0013584544122821967	0.0013551377355455329	0.0014275635544053155	0.001424334405012471	0.001469089437625074	0.0014659346067663057	0.0015149621426173545	0.0015119082219752311	0.0016170008573389546	0.0016142406162202754	0.059491672850992196	0.05973923840705182	-0.00012394409697330522	-0.0001092989001131861	-0.00012369338962214815	-0.00010907781623159529
0.3852896247230969	0.0013582227063057674	0.0013549066780974917	0.0014272994650381373	0.0014240709319262171	0.0014688041515261566	0.0014656498977438364	0.0015146519368574973	0.0015115985306513539	0.00161662969118929	0.0016138697452986917	0.05947183069206108	0.0597193087243231	-0.00012331060578091302	-0.00010939547500016245	-0.00012306116666033207	-0.00010917418409633894
0.38761118853188686	0.0013579907817664262	0.001354675402670674	0.0014270351364570482	0.0014238072201848335	0.00146851861414666	0.0014653649379795595	0.0015143414669562274	0.001511288575700811	0.001616258234713417	0.0016134985845161131	0.059451974022073854	0.05969936447134903	-0.00012267967116647016	-0.00010949152720074462	-0.00012243149523427643	-0.00010927003030664073
0.3899467409304866	0.0013577586397331696	0.0013544439103310016	0.0014267705699067797	0.00142354327103014	0.0014682328268492124	0.0014650797288334133	0.0015140307344171876	0.0015109783586249217	0.001615886489768636	0.0016131271357288529	0.059432102943554166	0.05967940575111429	-0.00012205128964520862	-0.00010958705752955877	-0.0001218043718660411	-0.00010936535567579453
0.39229636620718694	0.0013575262812735001	0.0013542122021429073	0.0014265057666301973	0.001423279085702095	0.0014679467909943032	0.0014647942716631988	0.0015137197407415327	0.0015106678809225197	0.0016155144582087923	0.001612755400789769	0.059412217558826995	0.0596594326664039	-0.00012142545766413715	-0.00010968206681327697	-0.00012117979300879655	-0.0001094601610289736
0.3946601491581577	0.0013572937074533993	0.001353980279169308	0.001426240727868267	0.001423014665438762	0.0014676605079402456	0.0014645085678245487	0.00151340848742789	0.0015103571440899148	0.0016151421418842302	0.001612383381548216	0.05939231797001655	0.05963944531980138	-0.00012080217160215234	-0.00010977655589028412	-0.00012055775504821176	-0.00010955444720300855
0.3970381750905084	0.0013570609193373083	0.0013537481424715835	0.0014259754548600345	0.001422750011476288	0.001467373979043155	0.0014642226186708967	0.0015130969759723316	0.0015100461496208647	0.0016147695426417604	0.0016120110798500127	0.059372404279042265	0.059619443813685294	-0.00012018142777436847	-0.00010987052561356458	-0.00011993825430633986	-0.00010964821504955147
0.39943052982536675	0.0013568279179880839	0.0013535157931095355	0.0014257099488425755	0.001422485125048855	0.001467087205656894	0.0014639364255534318	0.001512785207868323	0.0015097348990065218	0.001614396662324597	0.0016116384975373803	0.059352476587619905	0.05959942825022786	-0.00011956322243028561	-0.00010996397684848169	-0.00011932128703973088	-0.00010974146543246688
0.4018372997009759	0.001356594704466989	0.0013532832321413756	0.0014254442110509847	0.0014222200073886666	0.0014668001891330626	0.0014636499898210806	0.001512473184606703	0.0015094233937354156	0.0016140235027723364	0.0016112656364489194	0.05933253499725542	0.05957939873139266	-0.00011894755175301253	-0.00011005691047077937	-0.0001187068494376553	-0.0001098341992254448
0.40425857157581063	0.0013563612798336592	0.0013530504606236967	0.0014251782427183353	0.001421954659725916	0.0014665129308209528	0.0014633633128204727	0.0015121609076756426	0.0015091116352934138	0.001613650065820905	0.0016108924984195637	0.059312579609246595	0.05955935535893151	-0.00011833441186337446	-0.00011014932736991279	-0.00011809493762882095	-0.00010992641731666364
0.4066944328317112	0.00135612764514608	0.0013528174796114394	0.0014249120450756556	0.0014216890832887475	0.0014662254320675242	0.0014630763958959005	0.0015118483785606118	0.00150879962516368	0.0016132763533025245	0.0016105190852805332	0.059292610524677124	0.059539298234383226	-0.00011772379881869188	-0.00011024122844743856	-0.00011748554767820885	-0.00011001812060645877
0.4091449713770379	0.0013558938014605552	0.0013525842901578745	0.0014246456193518935	0.0014214232793032353	0.0014659376942173649	0.0014627892403892952	0.0015115355987443421	0.0015084873648266474	0.0016129023670456637	0.001610145398859299	0.05927262784441697	0.05951922745907098	-0.00011711570861472342	-0.00011033261461668165	-0.00011687867558823894	-0.00011010931000593471
0.411610275649843	0.0013556597498316887	0.0013523508933145746	0.0014243789667738938	0.0014211572489933536	0.0014656497186126677	0.0014625018476401954	0.001511222569706799	0.0015081748557599843	0.0016125281088750073	0.0016097714409795446	0.05925263166911967	0.059499143134100645	-0.0001165101371840005	-0.00011042348680206926	-0.00011627431729949178	-0.00011019998643835294
0.41409043462106226	0.0013554254913123564	0.0013521172901313917	0.0014241120885663666	0.0014208909935809482	0.0014653615065931976	0.001462214218985715	0.0015109092929251452	0.0015078620994385592	0.0016121535806114117	0.0016093972134611247	0.059232622099220034	0.05947904536035747	-0.00011590708040015718	-0.00011051384594124025	-0.00011567246869326198	-0.0001102901508394094
0.41658553779772634	0.0013551910269536795	0.0013518834816564256	0.0014238449859518578	0.0014206245142857033	0.0014650730594962553	0.0014619263557605095	0.0015105957698737043	0.0015075490973344061	0.0016117787840718649	0.001609022718120023	0.059212599234931364	0.059458934238505956	-0.00011530653407493263	-0.00011060369298165895	-0.00011507312558906024	-0.00011037980415501414
0.41909567522619073	0.0013549563578050085	0.0013516494689360117	0.0014235776601507297	0.0014203578123251261	0.0014647843786566614	0.0014616382592967576	0.0015102820020239406	0.0015072358509167012	0.0016114037210694593	0.0016086479567683255	0.059192563176244786	0.05943880986898565	-0.00011470849396155725	-0.0001106930288827801	-0.00011447628374755547	-0.00011046894734245694
0.4216209374953856	0.0013547214849138854	0.001351415253014687	0.0014233101123811204	0.0014200908889145075	0.0014644954654067103	0.0014613499309241195	0.0015099679908444114	0.001506922361651721	0.001611028393413336	0.0016082729312141717	0.05917251402292662	0.059418672352010635	-0.00011411295575469715	-0.0001107818546158823	-0.00011388193887196252	-0.00011055758137168414
0.42416141574008476	0.0013544864093260347	0.0013511808349351685	0.0014230423438589296	0.0014198237452668987	0.0014642063210761544	0.0014610613719697129	0.0015096537378007481	0.0015066086310028142	0.0016106528029086653	0.00160789764326172	0.059152451874515434	0.05939852178756699	-0.00011351991508995463	-0.00011087017116190312	-0.00011329008660621032	-0.000110645707222079
0.4267172016441951	0.0013542511320853306	0.0013509462157383348	0.001422774355797786	0.00141955638259309	0.0014639169469921696	0.0014607725837580874	0.0015093392443556214	0.0015062946604303754	0.0016102769513566017	0.001607522094711118	0.05913237683032201	0.05937835827541087	-0.00011292936754697669	-0.00011095797951404807	-0.00011270072253777297	-0.00011073332588462659
0.42928838744406506	0.0013540156542337757	0.0013507113964631946	0.0014225061494090177	0.0014192888021015758	0.001463627344479326	0.0014604835676111894	0.0015090245119687056	0.001505980451391805	0.001609900840554246	0.0016071462873584552	0.05911228898942584	0.059358181915065804	-0.00011234130864851144	-0.00011104528067601427	-0.00011211384219811382	-0.00011082043836152522
0.43187506593181346	0.001353779976811479	0.001350476378146872	0.0014222377259016335	0.0014190210049985356	0.0014633375148595622	0.00146019432484834	0.0015087095420966555	0.0015056660053414902	0.0016095244722946153	0.0016067702229957386	0.05909218845067386	0.059337992805823164	-0.00011175573386063009	-0.00011113207566126881	-0.00011152944106174179	-0.0001109070456642991
0.4344773304586784	0.0013535441008566353	0.0013502411618245803	0.0014219690864822941	0.001418752992487806	0.0014630474594521596	0.0014599048567862068	0.0015083943361930746	0.0015053513237307664	0.0016091478483666061	0.0016063939034108513	0.059072075312678204	0.05931779104673676	-0.00011117263859555804	-0.00011121836549499164	-0.00011094751454920893	-0.00011099314881596323
0.4370952749383861	0.0013533080274054973	0.001350005748529598	0.0014217002323552838	0.001418484765770854	0.0014627571795737082	0.0014596151647387728	0.0015080788957084815	0.001505036408007892	0.001608770970554957	0.0016060173303875198	0.05905194967381466	0.059297576736624294	-0.00011059201821006504	-0.00011130415121157755	-0.00011036805802622229	-0.0001110787488494136
0.4397289938505404	0.0013530717574923624	0.0013497701392932526	0.001421431164722493	0.0014182163260467568	0.001462466676538091	0.0014593252500173163	0.00150776322209029	0.0015047212596180212	0.0016083938406402216	0.001605640505705282	0.059031811632221154	0.05927734997406365	-0.00011001386800801871	-0.00011138943385663458	-0.00010979106680547579	-0.00011116384680814884
0.4423785822440318	0.001352835292149539	0.0013495343351448905	0.0014211618847833824	0.0014179476745121693	0.0014621759516564427	0.0014590351139303747	0.0015074473167827679	0.0015044058800031674	0.0016080164603987242	0.001605263431139448	0.05901166128579533	0.059257110857390854	-0.00010943818323971843	-0.00011147421448504113	-0.00010921653614637261	-0.00011124844374549303
0.4450441357404687	0.0013525986324073394	0.001349298337111866	0.0014208923937349728	0.0014176788123613103	0.0014618850062371417	0.0014587447577837315	0.0015071311812270237	0.001504090270602188	0.0016076388316025414	0.0016048861084610765	0.058991498732193434	0.059236859484700075	-0.00010886495910311655	-0.00011155849416144559	-0.00010864446125569138	-0.00011133254072370757
0.44772575053762753	0.001352361779294046	0.0013490621462195118	0.0014206226927718092	0.0014174097407859297	0.0014615938415857676	0.0014584541828803793	0.0015068148168609658	0.0015037744328507455	0.001607260956019457	0.001604508539436935	0.05897132406882735	0.05921659595384038	-0.00010829419074603885	-0.0001116422739619316	-0.0001080748372903062	-0.00011141613881709977
0.4504235234129248	0.0013521247338358958	0.0013488257634911192	0.0014203527830859409	0.001417140460975287	0.0014613024590050838	0.0014581633905204972	0.0015064982251192804	0.001503458368181282	0.0016068828354129335	0.0016041307258294667	0.058951137392864575	0.05919632036241393	-0.00010772587326340899	-0.00011172555497024339	-0.00010750765935479967	-0.00011149923910763748
0.4531375517269096	0.0013518874970570626	0.001348589189947924	0.0014200826658669027	0.001416870974116133	0.0014610108597950147	0.001457872382001432	0.0015061814074334079	0.0015031420780229996	0.001606504471542087	0.0016037526693967684	0.05893093880122505	0.05917603280777552	-0.00010716000170091222	-0.00011180833828028369	-0.00010694292250401638	-0.00011158184268711402
0.4558679334267773	0.0013516500699796317	0.001348352426609078	0.0014198123423016862	0.0014166012813926802	0.0014607190452526158	0.0014575811586176656	0.0015058643652315113	0.001502825563801825	0.001606125866161649	0.00160337437189255	0.05891072839058057	0.05915573338702998	-0.00010659657105516196	-0.00011189062499594726	-0.00010638062174361806	-0.0001116639506567596
0.45861476704990445	0.0013514124536235822	0.0013481154744916376	0.001419541813574719	0.0014163313839865878	0.0014604270166720518	0.0014572897216607985	0.001505547099938452	0.0015025088269403925	0.001605747021021937	0.001602995835066113	0.058890506257353085	0.059135422197030725	-0.00010603557627369975	-0.00011197241622973308	-0.00010582075203119379	-0.00011174556412796299
0.4613781517274047	0.0013511746490067669	0.0013478783346105325	0.0014192710808678425	0.0014160612830769277	0.0014601347753445727	0.0014569980724195137	0.0015052296129757629	0.0015021918688580046	0.0016053679378688285	0.001602617060662308	0.05887027249771191	0.059115099334378036	-0.00010547701225532835	-0.00011205371310307743	-0.00010526330827542729	-0.00011182668421999553
0.4641581871877068	0.001350936657144895	0.0013476410079785604	0.0014190001453602934	0.0014157909798401776	0.0014598423225584917	0.001456706212179571	0.0015049119057616283	0.0015018746909706236	0.0016049886184437302	0.001602238050421521	0.05885002720757378	0.05909476489541757	-0.00010492087385238769	-0.00011213451674657593	-0.00010470828533776233	-0.00011190731206095483
0.4669549737601532	0.001350698479051509	0.0013474034956063566	0.001418729008228675	0.001415520475450187	0.0014595496595991592	0.0014564141422237673	0.0015045939797108502	0.001501557294690835	0.0016046090644835451	0.0016018588060796324	0.05882977048259983	0.05907441897624001	-0.00010436715586986667	-0.000112214828299817	-0.00010415567803340187	-0.00011198744878848643
0.46976861237862133	0.0013504601157379701	0.0013471657985023825	0.0014184576706469435	0.0014152497710781644	0.0014592567877489426	0.0014561218638319262	0.0015042758362348333	0.0015012396814278277	0.0016042292777206524	0.001601479329367996	0.058809502418195644	0.059054061672676586	-0.00010381585306767915	-0.00011229464891149288	-0.00010360548113197421	-0.00011206709554906213
0.4725992045851658	0.0013502215682134324	0.0013469279176728985	0.0014181861337863773	0.001414978867892647	0.0014589637082871982	0.0014558293782808622	0.0015039574767415488	0.0015009218525873637	0.0016038492598828664	0.0016010996220134025	0.0587892231095082	0.059033693080300216	-0.00010326696015999781	-0.00011237397973845598	-0.00010305768935803261	-0.000112146253497869
0.4754468525336833	0.0013499828374848334	0.001346689854121955	0.0014179143988155669	0.0014147077670594891	0.0014586704224902566	0.0014555366868443712	0.001503638902635523	0.001500603809571764	0.0016034690126934224	0.0016007196857380616	0.05876893265142542	0.05901331329442412	-0.00010272047181475452	-0.00011245282194455308	-0.00010251229738938994	-0.00011222492379597826
0.47831165899359906	0.001349743924556875	0.0013464516088513734	0.0014176424669003925	0.0014144364697418427	0.0014583769316314017	0.0014552437907932089	0.001503320115317812	0.0015002855537798838	0.0016030885378709486	0.001600339522259576	0.05874863113857465	0.058992922410098306	-0.00010217638265808127	-0.00011253117670378954	-0.00010196929986217018	-0.0001123031076156189
0.4811937273535759	0.0013495048304319962	0.0013462131828607196	0.0014173703392039948	0.0014141649771001257	0.0014580832369808377	0.001454950691395055	0.0015030011161859672	0.001499967086607078	0.0016027078371294264	0.0015999591332909004	0.05872831866532033	0.058972520522109426	-0.0001016346872721452	-0.00011260904519805326	-0.00010142869136958721	-0.00011238080613679147
0.4840931616252451	0.0013492655561103673	0.0013459745771472959	0.0014170980168867681	0.0014138932902920147	0.0014577893398056818	0.001454657389914508	0.0015026819066340288	0.0014996484094451932	0.0016023269121781816	0.0015995785205403326	0.05870799532576407	0.05895210772498013	-0.00010109538019587028	-0.0001126864286163376	-0.00010089046646000188	-0.00011245802054543619
0.4870100664469608	0.0013490261025898647	0.001345735792706122	0.0014168255011063303	0.0014136214104724211	0.0014574952413699339	0.0014543638876130592	0.0015023624880524905	0.0014993295236825392	0.001601945764721846	0.0015991976857114803	0.058687661213742276	0.058931684112966023	-0.00010055845592707446	-0.00011276332815635115	-0.00010035461964211234	-0.00011253475203759633
0.4899445470875755	0.0013487864708660584	0.0013454968305299118	0.0014165527930175116	0.0014133493387934685	0.0014572009429344613	0.0014540701857490665	0.0015020428618282866	0.0014990104307038637	0.0016015643964603402	0.0015988166305032333	0.058667316422824946	0.05891124978005567	-0.000100023908921415	-0.00011283974502296346	-9.982114538248377e-05	-0.00011261100181608752
0.49289670945023945	0.0013485466619321945	0.0013452576916090657	0.0014162798937723316	0.0014130770764044808	0.0014569064457569776	0.0014537762855777441	0.0015017230293447661	0.0014986911318903386	0.0016011828090888463	0.001598435356609746	0.058646961046314866	0.058890804819968556	-9.949173359483088e-05	-0.00011291568042942624	-9.929003810721371e-05	-0.00011268677109155245
0.4958666600762229	0.0013483066767791744	0.0013450183769316466	0.001416006804519979	0.0014128046244519566	0.0014566117510920187	0.0014534821883511338	0.0015014029919816695	0.0014983716286195306	0.00160080100429778	0.0015980538657204054	0.05862659517724548	0.05887034932615399	-9.896192432229389e-05	-0.00011299113559520846	-9.876129220234842e-05	-0.0001127620610814617
0.4988545061487607	0.0013480665163955485	0.0013447788874833722	0.001415733526406803	0.0014125319840795608	0.0014563168601909354	0.0014531878953180962	0.001501082751115118	0.0014980519222653921	0.001600418983772778	0.0015976721595198193	0.058606218908380185	0.05884988339179046	-9.84344754401123e-05	-0.00011306611174816128	-9.823490201474327e-05	-0.00011283687301111289
0.5018603554969207	0.0013478261817674877	0.0013445392242475887	0.0014154600605762815	0.0014122591564280941	0.0014560217743018566	0.0014528934077242797	0.0015007623081175795	0.0014977320141982258	0.0016000367491946603	0.0015972902396877784	0.05858583233221173	0.058829407109783065	-9.790938124618065e-05	-0.00011314061012357435	-9.771086185325628e-05	-0.00011291120811379729
0.5048843165994948	0.0013475856738787775	0.0013442993882052633	0.0014151864081690141	0.0014119861426354868	0.0014557264946696877	0.0014525987268121105	0.0015004416643578597	0.0014974119057846774	0.001599654302239419	0.0015969081078992446	0.0585654355409602	0.058808920572763386	-9.738663599942465e-05	-0.00011321463196262149	-9.71891659877211e-05	-0.0001129850676281352
0.5079264985889148	0.0013473449937107993	0.0013440593803349665	0.0014149125703227022	0.001411712943836776	0.0014554310225360803	0.0014523038538207726	0.001500120821201076	0.0014970915983877108	0.001599271644578191	0.0015965257658243253	0.05854502862657069	0.058788423873088004	-9.686623392232696e-05	-0.0001132881785147477	-9.666980865166708e-05	-0.00011305845280129567
0.5109870112551897	0.0013471041422425138	0.0013438192016128553	0.0014146385481721294	0.001411439561164088	0.001455135359139421	0.0014520087899861855	0.0014997997800086417	0.0014967710933665882	0.0015988887778772367	0.0015961432151282498	0.058524611680714926	0.05876791710283787	-9.634816919976141e-05	-0.0001133612510350046	-9.615278404112582e-05	-0.00011313136488616538
0.5140659650498691	0.0013468631204504504	0.001343578853012663	0.0014143643428491499	0.0014111659957466282	0.0014548395057148126	0.001451713536540995	0.0014994785421382478	0.0014964503920768557	0.0015985057037979213	0.0015957604574713543	0.05850418479478831	0.058747400353815676	-9.583243598140778e-05	-0.00011343385078621537	-9.563808631693482e-05	-0.000113203805143125
0.5171634710900281	0.0013466219293086857	0.0013433383355056763	0.0014140899554826657	0.001410892248710654	0.0014545434634940517	0.0014514180947145447	0.0014991571089438384	0.0014961294958703172	0.0015981224239966878	0.0015953774945090494	0.058483748059908386	0.05872687371754658	-9.531902838080808e-05	-0.0001135059790372539	-9.51257096040714e-05	-0.00011327577483871698
0.5202796411622786	0.001346380569788838	0.0013430976500607322	0.0014138153871986181	0.001410618321179471	0.0014542472337056205	0.0014511224657328709	0.0014988354817756034	0.0014958084060950263	0.0015977389401250462	0.0015949943278918157	0.05846330156691612	0.05870633728527597	-9.480794047661556e-05	-0.00011357763706321133	-9.461564799215227e-05	-0.00011334727524542343
0.5234145877268029	0.0013461390428600461	0.0013428567976441947	0.001413540639119966	0.001410344214273409	0.0014539508175746628	0.0014508266508186775	0.0014985136619799493	0.0014954871240952599	0.0015973552538295448	0.0015946109592651695	0.058442845406371416	0.05868579114796811	-9.429916631381596e-05	-0.00011364882614595118	-9.410789553790377e-05	-0.00011341830764305394
0.5265684239214125	0.001345897349488959	0.0013426157792199454	0.0014132657123666734	0.0014100699291098092	0.0014536542163229708	0.0014505306511913229	0.0014981916508994904	0.0014951656512115063	0.0015969713667517542	0.001594227390269651	0.05842237966855544	0.05866523539630677	-9.379269990383854e-05	-0.00011371954757383174	-9.360244626396841e-05	-0.00011348887331730229
0.5297412635656308	0.0013456554906397192	0.0013423745957493673	0.0014129906080556918	0.0014097954668030074	0.0014533574311689668	0.0014502344680668024	0.0014978694498730244	0.0014948439887804434	0.0015965872805282478	0.0015938436225408016	0.058401904443467004	0.05864467012069278	-9.328853522455605e-05	-0.00011378980264048488	-9.30992941599873e-05	-0.0001135589735596354
0.5329332211648017	0.0013454134672739547	0.0013421332481913359	0.0014127153273009493	0.0014095208284643237	0.001453060463327692	0.0014499381026577356	0.0014975470602355237	0.0014945221381349274	0.0015962029967905844	0.0015934596577091495	0.05838141982082359	0.058624095411243	-9.278666622217213e-05	-0.00011385959264648138	-9.25984331835994e-05	-0.000113628609667904
0.5361444119142209	0.001345171280350758	0.0013418917375021989	0.0014124398712133308	0.001409246015202041	0.0014527633140107832	0.0014496415561733454	0.0014972244833181105	0.00149420010060397	0.0015958185171652856	0.001593075497400185	0.05836092589005891	0.058603511357789954	-9.228708681049969e-05	-0.0001139289188969439	-9.209985726030268e-05	-0.00011369778294501032
0.5393749517032939	0.001344928930826685	0.0013416500646357748	0.001412164240900672	0.0014089710281214017	0.0014524659844264705	0.001449344829819453	0.0014969017204480518	0.001493877877512734	0.001595433843273828	0.0015926911432343539	0.05834042274032305	0.05858291804988137	-9.178979087218209e-05	-0.00011399778270310135	-9.16035602845644e-05	-0.00011376649469974076
0.5426249571197181	0.0013446864196557306	0.0013414082305433289	0.0014118884374677368	0.0014086958683245815	0.0014521684757795492	0.0014490479247984518	0.0014965787729487325	0.0014935554701825029	0.001595048976732614	0.0015923065968270267	0.05831991046048049	0.058562315576777456	-9.129477226058058e-05	-0.0001140661853835101	-9.110953612156969e-05	-0.0001138347462480982
0.5458945454536906	0.0013444437477893201	0.0013411662361735642	0.0014116124620162048	0.0014084205369106805	0.00145187078927137	0.0014487508423092967	0.0014962556421396437	0.0014932328799306736	0.0015946639191529591	0.0015919218597884883	0.05829938913911034	0.058541704027452346	-9.080202479766486e-05	-0.00011413412825950209	-9.061777860502884e-05	-0.00011390253890891655
0.5491838347021408	0.0013442009161763048	0.0013409240824726173	0.0014113363156446673	0.0014081450349757176	0.0014515729260998322	0.0014484535835474989	0.0014959323293363758	0.0014929101080707469	0.0015942786721410836	0.001591536933723928	0.058278858864504894	0.05852108349059124	-9.03115422769829e-05	-0.00011420161265940365	-9.012828154034147e-05	-0.00011396987400796865
0.5524929435729888	0.0013439579257629364	0.0013406817703840335	0.0014110599994486002	0.0014078693636126024	0.0014512748874593556	0.0014481561497050957	0.0014956088358505902	0.0014925871559122988	0.0015938932372980817	0.0015911518202334082	0.05825831972466891	0.058500454054590985	-8.982331846335567e-05	-0.00011426863991709224	-8.964103870442997e-05	-0.00011403675287680048
0.55582199148943	0.0013437147774928665	0.0013404393008487649	0.0014107835145203615	0.0014075935239111351	0.00145097667454088	0.0014478585419706507	0.0014952851629900143	0.0014922640247609787	0.0015935076162199168	0.0015907665209118629	0.058237771807317956	0.05847981580755832	-8.93373470928216e-05	-0.00011433521137005354	-8.91560438454897e-05	-0.0001141031768502887
0.5591710985942444	0.0013434714723071315	0.0013401966748051563	0.0014105068619491754	0.0014073175169579885	0.0014506782885318464	0.0014475607615292347	0.001494961312058427	0.00149194071591849	0.0015931218104974039	0.0015903810373490753	0.05821721519987965	0.05845916883730928	-8.885362187474599e-05	-0.00011440132836226802	-8.867329068476537e-05	-0.0001141691472699713
0.5625403857541326	0.0013432280111441391	0.0013399538931889317	0.0014102300428211177	0.0014070413438366952	0.0014503797306161805	0.0014472628095624123	0.0014946372843556393	0.0014916172306825763	0.0015927358217161904	0.0015899953711296633	0.05819664998949069	0.05843851323136891	-8.83721364906831e-05	-0.0001144669922413799	-8.819277291607919e-05	-0.00011423466548082795
0.565929974564078	0.0013429843949396651	0.0013397109569331911	0.0014099530582191125	0.001406765005627642	0.0014500810019742922	0.001446964687248236	0.0014943130811774926	0.001491293570347015	0.001592349651456753	0.0015896095238330727	0.0581760762629974	0.058417849076970306	-8.789288459642997e-05	-0.00011453220436058453	-8.771448420735739e-05	-0.00011429973283355599
0.569339987351735	0.0013427406246268305	0.0013394678669683873	0.0014096759092229055	0.0014064885034080464	0.0014497821037830463	0.001446666395761222	0.0014939887038158287	0.00149096973620159	0.0015919633012943656	0.0015892234970335483	0.05815549410695458	0.058397176461052934	-8.741585982227629e-05	-0.00011459696607801773	-8.723841820115763e-05	-0.00011436435068373774
0.5727705471818436	0.001342496701136104	0.0013392246242223287	0.0014093985969090683	0.0014062118382519582	0.0014494830372157657	0.0014463679362723498	0.0014936641535584945	0.0014906457295320958	0.0015915767727991046	0.0015888372923001364	0.058134903607625125	0.05837649547026382	-8.694105577247702e-05	-0.00011466127875547905	-8.676456851425263e-05	-0.00011442852039089679
0.5762217778606706	0.001342252625395281	0.0013389812296201583	0.0014091211223509756	0.0014059350112302375	0.0014491838034422094	0.0014460693099490418	0.0014933394316893173	0.0014903215516203121	0.001591190067535821	0.0015884509111966584	0.05811430485097892	0.05835580619095518	-8.646846602747282e-05	-0.00011472514376015264	-8.629292873921224e-05	-0.00011449224331927521
0.5796938039404782	0.0013420083983294814	0.0013387376840843514	0.0014088434866188007	0.0014056580234105512	0.0014488844036285664	0.0014457705179551587	0.0014930145394880987	0.0014899972037439994	0.001590803187064137	0.001588064355281708	0.05809369792269221	0.0583351087091845	-8.599808414308519e-05	-0.00011478856246283087	-8.582349244418142e-05	-0.00011455552083711185
0.5831867507240184	0.001341764020861136	0.001338493988534702	0.0014085656907795025	0.001405380875857359	0.0014485848389374427	0.0014454715614509834	0.001492689478230602	0.0014896726871768845	0.001590416132938428	0.0015876776261086322	0.058073082908147444	0.05831440311071373	-8.552990365121027e-05	-0.00011485153623802535	-8.535625317382389e-05	-0.00011461835431630929
0.5867007442690553	0.0013415194939099817	0.0013382501438883186	0.0014082877358968196	0.0014051035696319072	0.0014482851105278554	0.0014451724415932173	0.0014923642491885447	0.0014893480031886535	0.0015900289067078191	0.0015872907252255269	0.05805245989243221	0.05829368948100878	-8.506391806167857e-05	-0.00011491406646552127	-8.489120445034914e-05	-0.00011468074513437676
0.5902359113929144	0.0013412748183930423	0.0013380061510596042	0.0014080096230312496	0.0014048261057922097	0.0014479852195552108	0.0014448731595349568	0.001492038853629576	0.0014890231530449302	0.001589641509916158	0.0015869036541752129	0.0580318289603387	0.05827296790523806	-8.460012086208835e-05	-0.00011497615452926713	-8.442833977384545e-05	-0.00011474269467237619
0.5937923796770596	0.0013410299952246304	0.0013377620109602585	0.0014077313532400504	0.0014045484853930472	0.0014476851671713046	0.0014445737164256965	0.0014917132928172787	0.0014886981380072787	0.00158925394410202	0.0015865164144952368	0.05801119019636306	0.05825223846827468	-8.413850551711177e-05	-0.00011503780181576495	-8.396765262161376e-05	-0.00011480420431414506
0.597370277471697	0.0013407850253163323	0.0013375177244992632	0.0014074529275772247	0.0014042707094859535	0.001447384954524308	0.0014442741134113118	0.001491387568011152	0.0014883729593331834	0.0015888662107986862	0.0015861290077178545	0.057990543684705506	0.05823150125469194	-8.367906547032677e-05	-0.00011509900971545806	-8.350913645008284e-05	-0.00011486527544768421
0.6009697339004076	0.0013405399095770042	0.001337273292582878	0.0014071743470935156	0.00140399277911921	0.001447084582758762	0.0014439743516340543	0.0014910616804666074	0.0014880476182760466	0.001588478311534143	0.0015857414353700242	0.05796988950926887	0.05821075634876548	-8.322179414566033e-05	-0.0001151597796239523	-8.305278469550315e-05	-0.00011492590946582393
0.6045908788648067	0.0013402946489127544	0.0013370287161146226	0.001406895612836387	0.001403714695337827	0.001446784053015555	0.0014436744322325328	0.0014907356314349458	0.0014877221160851677	0.0015880902478310561	0.0015853536989733868	0.057949227753658024	0.0581900038344723	-8.276668494611172e-05	-0.00011522011293946255	-8.259859077389131e-05	-0.00011498610776422558
0.6082338430492322	0.0013400492442269475	0.0013367839959952802	0.0014066167258500282	0.0014034364591835465	0.0014464833664319322	0.0014433743563417151	0.0014904094221633657	0.0014873964540057455	0.001587702021206779	0.0015849658000442696	0.0579285585011811	0.058169243795489524	-8.231373125416885e-05	-0.0001152800110627572	-8.214654808053057e-05	-0.00011504587174110403
0.611898757925461	0.0013398036964201885	0.0013365391331228845	0.0014063376871753365	0.0014031580716948283	0.0014461825241414736	0.0014430741250929151	0.0014900830538949414	0.001487070633278864	0.0015873136331733327	0.001584577740093669	0.05790788183484675	0.05814847631519477	-8.186292643436177e-05	-0.00011533947539937861	-8.169664999252424e-05	-0.00011510520279905956
0.6155857557574533	0.0013395580063903167	0.0013362941283927103	0.0014060584978499119	0.001402879533906841	0.001445881527274089	0.0014427737396137815	0.0014897565278686187	0.001486744655141483	0.0015869250852373986	0.0015841895206272422	0.057887197837365116	0.05812770147666545	-8.141426383237449e-05	-0.00011539850735792223	-8.124888986865697e-05	-0.00011516410234418961
0.6192949696061266	0.001339312175032398	0.0013360489826972665	0.0014057791589080469	0.0014026008468514533	0.0014455803769560095	0.0014424732010282911	0.001489429845319204	0.0014864185208264278	0.00158653637890031	0.0015838011431452974	0.05786650659114658	0.0581069193626777	-8.096773677529479e-05	-0.000115457108349315	-8.080326104875635e-05	-0.0001152225717848121
0.6230265333341571	0.00133906620323872	0.001335803696926294	0.0014054996713807233	0.0014023220115572316	0.0014452790743097821	0.0014421725104567444	0.0014891030074773617	0.0014860922315623878	0.001586147515658046	0.0015834126091427928	0.05784580817830259	0.05808613005570718	-8.052333857258565e-05	-0.00011551527978759246	-8.035975685535823e-05	-0.00011528061253218702
0.6267805816108112	0.001338820091898783	0.0013355582719667524	0.0014052200362956002	0.0014020430290494275	0.0014449776204542594	0.0014418716690157533	0.0014887760155696	0.0014857657885739024	0.0015857584970012226	0.00158302392010932	0.05782510268064366	0.05806533363792732	-8.008106251741753e-05	-0.00011557302309123108	-7.991837059453943e-05	-0.0001153382260021818
0.6305572499168048	0.0013385738418992908	0.0013353127087028145	0.0014049402546770062	0.0014017639003499692	0.0014446760165045883	0.0014415706778182324	0.0014884488708182633	0.0014854391930813533	0.0015853693244150808	0.001582635077529099	0.05780439017968003	0.05804453019121046	-7.96409018857247e-05	-0.000115630339679762	-7.947909555519606e-05	-0.0001153954136113855
0.634356674549194	0.00133832745412415	0.0013350670080158628	0.0014046603275459375	0.0014014846264774601	0.001444374263572212	0.0014412695379733991	0.0014881215744415317	0.0014851124463009617	0.0015849799993794874	0.001582246082880975	0.0577836707566214	0.058023719797125874	-7.920284993731541e-05	-0.00011568723097599154	-7.904192501032026e-05	-0.00011545217678027297
0.6381789926262927	0.0013380809294544582	0.00133482117078448	0.0014043802559200453	0.0014012052084471675	0.0014440723627648546	0.0014409682505867579	0.0014877941276534058	0.0014847855494447772	0.001584590523368921	0.0015818569376384068	0.05776294449237594	0.058002902536940716	-7.876689991678787e-05	-0.00011574369840566812	-7.860685221736108e-05	-0.00011550851693170605
0.642024342092622	0.0013378342687685005	0.0013345751978844445	0.0014041000408136339	0.0014009256472710182	0.0014437703151865195	0.0014406668167601011	0.001487466531663706	0.0014844585037206738	0.0015842008978524708	0.001581467643269463	0.0577422114675505	0.0579820784916194	-7.8333045053669e-05	-0.00011579974339714916	-7.817387041908486e-05	-0.0001155644354912666
0.6458928617238878	0.0013375874729417408	0.0013343290901887215	0.0014038196832376485	0.001400645943957589	0.0014434681219374773	0.0014403652375914945	0.0014871387876780589	0.0014841313103323382	0.0015838111242938242	0.0015810782012368125	0.05772147176244971	0.057961247741822215	-7.790127856263651e-05	-0.00011585536738090152	-7.77429728434087e-05	-0.00011561993388692349
0.6497846911319898	0.0013373405428468211	0.0013340828485674627	0.0014035391841996773	0.0014003660995121063	0.0014431657841142682	0.0014400635141752802	0.0014868108968979017	0.0014838039704792726	0.00158342120415127	0.001580688612997725	0.05770072545707685	0.05794041036790717	-7.747159364426826e-05	-0.00011591057178966802	-7.731415270390007e-05	-0.00011567501354847742
0.6536999707700591	0.001337093479353549	0.0013338364738879934	0.0014032585447039361	0.001400086114936433	0.001442863302809686	0.0014397616476020622	0.0014864828605204645	0.0014834764853567778	0.0015830311388776819	0.0015802988800040583	0.057679972631132635	0.05791956644992755	-7.704398348615249e-05	-0.00011596535805902253	-7.68874032014144e-05	-0.00011572967590872674
0.6576388419375281	0.0013368462833288984	0.001333589967014814	0.0014029777657512707	0.0013998059912290694	0.00144256067911278	0.001439459638958706	0.001486154679738772	0.0014831488561559574	0.0015826409299205234	0.0015799090037022577	0.05765921336401438	0.057898716067633305	-7.661844126174988e-05	-0.0001160197276258712	-7.646271752273504e-05	-0.00011578392240213509
0.661601446785229	0.0013365989556370003	0.0013333433288095905	0.0014026968483391471	0.0013995257293851439	0.0014422579141088467	0.001439157489328332	0.001485826355741637	0.001482821084063706	0.001582250578721837	0.0015795189855333507	0.0576384477348177	0.05787785930046946	-7.619496013286375e-05	-0.00011607368192995127	-7.604008884271041e-05	-0.00011583775446544209
0.6655879283205246	0.0013363514971391393	0.0013330965601311496	0.0014024157934616455	0.0013992453303964068	0.0014419550088794226	0.0014388551997903075	0.0014854978897136518	0.0014824931702627055	0.0015818600867182396	0.0015791288269329398	0.057617675822334694	0.05785699622757795	-7.577353324839109e-05	-0.0001161272224123322	-7.561951032375447e-05	-0.00011589117353721923
0.6695984304124688	0.0013361039086937506	0.0013328496618354782	0.0014021346021094619	0.0013989647952512318	0.001441651964502285	0.0014385527714202476	0.0014851692828351905	0.001482165115931424	0.0015814694553409258	0.0015787385293312044	0.05759689770505429	0.05783612692779473	-7.535415374587684e-05	-0.00011618035051630393	-7.520097511662382e-05	-0.00011594418105775883
0.6736330977969988	0.0013358561911564098	0.001332602634775712	0.001401853275269893	0.0013986841249346022	0.001441348782051439	0.0014382502052900032	0.0014848405362823947	0.0014818369222441038	0.0015810786860156517	0.0015783480941528878	0.05757611346116221	0.05781525147965126	-7.493681475173597e-05	-0.00011623306768726582	-7.478447636100061e-05	-0.00011599677846985124
0.6776920760821589	0.0013356083453798348	0.0013323554798021357	0.0014015718139268399	0.0013984033204281127	0.0014410454625971203	0.0014379475024676616	0.0014845116512271757	0.0014815085903707639	0.0015806877801627414	0.0015779575228173017	0.05755532316854023	0.05779436996137492	-7.452150938141999e-05	-0.00011628537537178296	-7.437000718574227e-05	-0.00011604896721717495
0.6817755117533548	0.0013353603722138765	0.0013321081977621782	0.0014012902190607998	0.0013981223827099628	0.0014407420072057857	0.0014376446640175407	0.00148418262883721	0.0014811801214771915	0.0015802967391970798	0.0015775668167383199	0.05753452690476769	0.05777348245088698	-7.410823074013861e-05	-0.00011633727501808577	-7.395756070946446e-05	-0.00011610074874529586
0.6858835521786408	0.0013351122725055184	0.0013318607895004065	0.0014010084916488638	0.001397841312754953	0.0014404384169401136	0.0014373416910001841	0.0014838534702759326	0.0014808515167249415	0.001579905564528109	0.001577175977324374	0.0575137247471185	0.057752589025804546	-7.369697192283198e-05	-0.00011638876807562593	-7.354713004054103e-05	-0.0001161521245010011
0.6900163456140378	0.0013348640470988722	0.0013316132558585261	0.0014007266326647133	0.0013975601115344823	0.0014401346928589976	0.0014370385844723606	0.0014835241767025373	0.0014805227772713319	0.0015795142575598315	0.0015767850059784571	0.05749291677256376	0.057731689763438794	-7.328772601569722e-05	-0.00011643985599635309	-7.313870827854729e-05	-0.00011620309593329825
0.6941740412088835	0.0013346156968351691	0.0013313655976753696	0.0014004446430786115	0.00139727878001654	0.001439830836017541	0.0014367353454870536	0.0014831947492719673	0.0014801939042694352	0.0015791228196907969	0.0015763939040981101	0.057472103057770445	0.05771078474079517	-7.288048609568887e-05	-0.00011649054023266103	-7.273228851384372e-05	-0.00011625366449191654
0.6983567890112157	0.0013343672225527646	0.0013311178157869026	0.0014001625238574073	0.001396997319165708	0.0014395268474670577	0.0014364319750934666	0.00148286518913492	0.0014798648988680859	0.0015787312523141107	0.001576002673075431	0.057451283679101635	0.05768987403457497	-7.2475245231296e-05	-0.00011654082223860884	-7.232786382840861e-05	-0.00011630383162802849
0.702564739973187	0.0013341186250871253	0.0013308699110262106	0.001399880275964523	0.0013967157299431515	0.0014392227282550637	0.001436128474337011	0.0014825354974378343	0.001479535762211865	0.0015783395568174244	0.0015756113142970654	0.05743045871261623	0.057668957721172795	-7.207199648223694e-05	-0.00011659070346853317	-7.192542729558826e-05	-0.00011635359879341722
0.7067980459565127	0.0013338699052708393	0.001330621884223508	0.0013995979003599659	0.0013964340133066258	0.0014389184794252848	0.001435824844259315	0.0014822056753229027	0.0014792064954411129	0.0015779477345829462	0.0015752198291442154	0.05740962823406859	0.05764803587667836	-7.167073290142989e-05	-0.00011664018537899112	-7.152497198165131e-05	-0.00011640296744169776
0.7110568597379514	0.0013336210639335953	0.0013303737362061192	0.001399315398000304	0.0013961521702104576	0.0014386141020176365	0.001435521085898205	0.0014818757239280498	0.0014788770996919081	0.0015775557869874203	0.0015748282189926215	0.057388792318910246	0.05762710857687581	-7.12714475343823e-05	-0.00011668926942726143	-7.112649094556667e-05	-0.00011645193902720674
0.7153413350148182	0.0013333721019021987	0.0013301254677984934	0.0013990327698386864	0.0013958702016055604	0.0014383095970682408	0.0014352172002877206	0.0014815456443869484	0.0014785475760960847	0.0015771637154021482	0.0015744364852125817	0.057367951042286744	0.057606175897243844	-7.087413341955173e-05	-0.00011673795707106693	-7.072997723939212e-05	-0.00011650051500511349
0.7196516264105322	0.0013331230200005508	0.001329877079822184	0.0013987500168248191	0.001395588108439415	0.0014380049656094061	0.0014349131884580945	0.001481215437829002	0.0014782179257812114	0.0015767715211929677	0.001574044629168931	0.05734710447904129	0.05758523791295523	-7.047878358923398e-05	-0.00011678624976957375	-7.033542390907921e-05	-0.0001165486968319196
0.7239878894801961	0.001332873819049662	0.0013296285730958627	0.0013984671399049813	0.0013953058916560815	0.0014377002086696407	0.0014346090514357674	0.0014808851053793573	0.001477888149870608	0.0015763792057202702	0.001573652652221061	0.05732625270371249	0.05756429469887808	-7.008539106931333e-05	-0.00011683414898211453	-6.994282399386265e-05	-0.00011659648596351602
0.7283502807162107	0.0013326244998676387	0.0013293799484353052	0.0013981841400220111	0.0013950235521961887	0.0014373953272736391	0.0014343047902433742	0.001480554648158891	0.00147755824948333	0.0015759867703389878	0.0015732605557229047	0.057305395790533835	0.05754334632957382	-6.969394888065028e-05	-0.00011688165616896562	-6.95521705283697e-05	-0.00011664388385812519
0.7327389575539218	0.0013323750632696883	0.0013291312066533955	0.0013979010181153103	0.0013947410909969336	0.0014370903224422895	0.0014340004058997474	0.0014802240672842182	0.0014772282257341743	0.0015755942163986035	0.0015728683410229428	0.05728453381343665	0.057522392879299826	-6.930445003808239e-05	-0.00011692877279029235	-6.916345654137124e-05	-0.00011669089197346993
0.7371540783773028	0.0013321255100681134	0.0013288823485601215	0.0013976177751208398	0.0013944585089920825	0.0014367851951926666	0.001433695899419915	0.001479893363867686	0.001476898079733678	0.001575201545243145	0.0015724760094642065	0.05726366684604745	0.05750143442200755	-6.891688755322756e-05	-0.00011697550030864701	-6.877667505730822e-05	-0.0001167375117682723
0.74159580252467	0.0013318758410723053	0.0013286333749625717	0.0013973344119711131	0.0013941758071119653	0.001436479946538027	0.0014333912718150984	0.001479562539017367	0.0014765678125881131	0.001574808758211183	0.0015720835623842723	0.05724279496168874	0.057480471031343155	-6.853125443229136e-05	-0.00011702184018602679	-6.839181909623626e-05	-0.00011678374470158737
0.746064290294433	0.0013316260570887528	0.0013283842866649376	0.0013970509295952057	0.0013938929862834773	0.0014361745774878183	0.0014330865240927116	0.0014792315938370723	0.0014762374253994917	0.0015744158566358421	0.0015716910011152685	0.05722191823337975	0.057459502780648056	-6.814754367678866e-05	-0.00011706779388265254	-6.800888167379782e-05	-0.00011682959223219269
0.7505597029508803	0.0013313761589210387	0.001328135084468511	0.0013967673289187505	0.0013936100474300805	0.001435869089047676	0.0014327816572563647	0.0014789005294263463	0.0014759069192655657	0.001574022841844801	0.0015712983269838777	0.05720103673383607	0.05743852974295862	-6.776574828609716e-05	-0.00011711336286218677	-6.762785580230468e-05	-0.00011687505581953195
0.7550822027299987	0.0013311261473698262	0.00132788576917168	0.0013964836108639278	0.001393326991471796	0.001435563482219411	0.0014324766723058562	0.0014785693468804568	0.0014755762952798205	0.0015736297151602797	0.001570905541311332	0.05718015053546966	0.0574175519910058	-6.738586125626389e-05	-0.0001171585485877924	-6.72487344917927e-05	-0.00011692013692460312
0.7596319528453285	0.0013308760232328728	0.0013276363415699265	0.0013961997763494755	0.0013930438193252039	0.0014352577580010238	0.0014321715702371727	0.0014782380472904077	0.0014752455545314774	0.0015732364778990589	0.001570512645413416	0.05715925971038974	0.05739656959721706	-6.700787557958887e-05	-0.00011720335252141112	-6.687151074838416e-05	-0.00011696483700662785
0.7642091174938536	0.0013306257873050224	0.001327386802455834	0.0013959158262906845	0.001392760531903451	0.001434951917386698	0.0014318663520424982	0.001477906631742934	0.0014749146981055004	0.0015728431313724747	0.0015701196406004785	0.0571383643304016	0.057375582633714284	-6.663178424615168e-05	-0.00011724777612509563	-6.649617757581439e-05	-0.00011700915752527186
0.7688138618619275	0.001330375440378207	0.001327137152619077	0.0013956317615994008	0.0013924771301162412	0.0014346459613668032	0.0014315610187102033	0.0014775751013205057	0.001474583727082588	0.0015724496768864233	0.001569726528177422	0.057117464467007974	0.05735459117231519	-6.625758024464412e-05	-0.00011729182086234191	-6.612272797615337e-05	-0.0001170530999404229
0.7734463521312342	0.0013301249832414405	0.0013268873928464274	0.0013953475831840173	0.0013921936148698422	0.0014343398909278879	0.001431255571224854	0.0014772434571013217	0.0014742526425391821	0.0015720561157413577	0.0015693333094437172	0.05709656019140987	0.05733359528453372	-6.588525656198163e-05	-0.00011733548819614636	-6.575115494986128e-05	-0.00011709666571207977
0.7781067554847866	0.0013298744166808246	0.0013266375239217466	0.0013950632919494826	0.0013919099870670776	0.0014340337070526878	0.0014309500105672032	0.0014769117001593157	0.0014739214455474598	0.0015716624492322976	0.0015689399856933944	0.05707565157450373	0.05731259504157965	-6.551480618333105e-05	-0.00011737877958845067	-6.538145149628805e-05	-0.00011713985630035229
0.7827952401129585	0.0013296237414795438	0.001326387546625992	0.0013947788887972968	0.0013916262476073337	0.0014337274107201227	0.0014306443377141975	0.0014765798315641578	0.0014735901371753426	0.001571268678648829	0.001568546558215056	0.05705473868688513	0.057291590514359524	-6.514622209308207e-05	-0.00011742169650152956	-6.501361061320154e-05	-0.00011718267316401798
0.7875119752195561	0.0013293729584178695	0.0013261374617372134	0.001394494374625513	0.0013913423973865577	0.0014334210029052978	0.001430338553638978	0.0014762478523812545	0.001473258718486494	0.00157087480527511	0.0015681530282918752	0.057033821598847345	0.05727058177347578	-6.477949727515253e-05	-0.00011746424039732473	-6.464762529800883e-05	-0.00011722511776202094
0.792257131027923	0.0013291220682731554	0.0013258872700305541	0.0013942097503287373	0.0013910584372972587	0.0014331144845795055	0.0014300326593108784	0.0014759157636717501	0.0014729271905403215	0.0015704808303898718	0.0015677593972016027	0.057012900380381315	0.05724956888922719	-6.441462471290516e-05	-0.00011750641273677864	-6.42834885483945e-05	-0.0001172671915536383
0.7970308787870847	0.001328871071819842	0.0013256369722782486	0.001393925016798131	0.0013907743682285048	0.0014328078567102268	0.0014297266556954258	0.0014755835664925308	0.0014725955543919784	0.0015700867552664265	0.0015673656662165652	0.05699197510117675	0.05722855193161064	-6.405159739036881e-05	-0.00011754821498161094	-6.392119336154356e-05	-0.00011730889599681493
0.8018333907779276	0.0013286199698294514	0.0013253865692496262	0.0013936401749214068	0.0013904901910659292	0.0014325011202611273	0.0014294205437543463	0.0014752512618962214	0.0014722638110923672	0.0015696925811726655	0.0015669718366036784	0.05697104583062239	0.05720753097031971	-6.369040829171113e-05	-0.00011758964859209797	-6.356073273533491e-05	-0.00011735023254894061
0.8066648403194178	0.0013283687630705927	0.0013251360617111093	0.0013933552255828354	0.0013902059066917283	0.0014321942761920678	0.0014291143244455618	0.0014749188509311933	0.001471931961688141	0.0015692983093710685	0.001566577909624443	0.05695011263780505	0.057186506074746006	-6.333105040182141e-05	-0.00011763071502796096	-6.320209966850787e-05	-0.0001173912026674051
0.8115254017748545	0.0013281174523089602	0.0013248854504262137	0.001393070169663244	0.0013899215159846625	0.0014318873254590984	0.0014288079987231947	0.0014745863346415642	0.0014716000072217037	0.0015689039411187077	0.0015661838865349536	0.05692917559151115	0.0571654773139781	-6.297351670683793e-05	-0.00011767141574847706	-6.284528716088422e-05	-0.0001174318078082659
0.8164152505581643	0.0013278660383073341	0.0013246347361555507	0.0013927850080400167	0.0013896370198200586	0.0014315802690144644	0.0014285015675375681	0.0014742537140672014	0.001471267948731217	0.0015685094776672506	0.001565789768585903	0.05690823476022749	0.05714444475680391	-6.261780019456431e-05	-0.00011771175221203523	-6.249028821392333e-05	-0.000117472049427636
0.8213345631402307	0.0013276145218255814	0.001324383919656826	0.001392499741587098	0.001389352419069811	0.001431273107806606	0.0014281950318352076	0.0014739209902437233	0.0014709357872505985	0.0015681149202629683	0.001565395557022587	0.05688729021213946	0.057123408471708714	-6.226389385452502e-05	-0.00011775172587680238	-6.213709583086091e-05	-0.00011751192898040719
0.8262835170552626	0.0013273629036206554	0.0013241330016848405	0.0013922143711749913	0.0013890677146023809	0.0014309658427801603	0.0014278883925588437	0.001473588164202502	0.0014706035238095266	0.0015677202701467345	0.001565001253084908	0.05686634201513372	0.05710236852687743	-6.191179067843722e-05	-0.00011779133819950216	-6.178570301706987e-05	-0.00011755144792074956
0.8312622909072027	0.0013271111844465994	0.0013238819829914934	0.0013919288976707636	0.0013887829072828015	0.0014306584748759656	0.0014275816506474149	0.0014732552369706691	0.0014702711594334445	0.001567325528554038	0.0015646068580073833	0.05684539023679728	0.05708132499019424	-6.156148366009973e-05	-0.00011783059063552592	-6.143610278006029e-05	-0.00011759060770105689
0.8362710643761712	0.0013268593650545486	0.0013236308643257845	0.0013916433219380497	0.0013884979979726817	0.0014303510050310663	0.0014272748070360726	0.0014729222095711196	0.0014699386951435652	0.0015669306967149885	0.0015642123730191526	0.05682443494441739	0.05706027792924191	-6.121296579658653e-05	-0.00011786948464015401	-6.108828813064515e-05	-0.00011762940977400049
0.8413100182249524	0.0013266074461927245	0.0013233796464338077	0.0013913576448370453	0.001388212987530199	0.0014300434341787056	0.0014269678626561756	0.0014725890830225078	0.0014696061319568673	0.001566535775854314	0.0015638177993439757	0.056803476204983154	0.05703922741130416	-6.086623008813574e-05	-0.00011790802166750103	-6.074225208257955e-05	-0.00011766785559080839
0.8463793343055166	0.0013263554286064455	0.0013231283300587635	0.0013910718672245194	0.001387927876810113	0.001429735763248341	0.0014266608184353032	0.0014722558583392614	0.0014692734708861097	0.0015661407671913768	0.0015634231382002488	0.056782514085185254	0.05701817350336495	-6.052126953792758e-05	-0.00011794620316990523	-6.039798765286597e-05	-0.00011770594660087674
0.8514791955655843	0.0013261033130381216	0.0013228769159409517	0.0013907859899538095	0.001387642666663759	0.0014294279931656372	0.0014263536752972502	0.0014719225365315781	0.001468940712939825	0.0015657456719401738	0.001563028390801004	0.05676154865141694	0.05699711627210798	-6.0178077153139053e-05	-0.00011798403059881668	-6.005548786236492e-05	-0.00011774368425315762
0.8566097860552276	0.0013258511002272623	0.0013226254048177794	0.0013905000138748308	0.0013873573579390578	0.0014291201248524785	0.0014260464341620362	0.0014715891186054346	0.0014686078591223325	0.0015653504913093496	0.0015626335583539203	0.056740579969772886	0.056976055783918844	-5.983664594536031e-05	-0.00011802150540529688	-5.971474573626678e-05	-0.00011778106999582594
0.861771290933513	0.0013255987909104668	0.0013223737974237528	0.0013902139398340666	0.0013870719514805074	0.0014288121592269571	0.001425739095945899	0.0014712556055625813	0.0014682749104337318	0.0015649552265021886	0.0015622386420613222	0.05671960810605177	0.05695499210488488	-5.9496968930067284e-05	-0.00011805862903802034	-5.9375754303675476e-05	-0.00011781810527461412
0.8669638964751838	0.0013253463858214436	0.0013221220944904957	0.001389927768674589	0.0013867864481292016	0.0014285040972033987	0.0014254316615613149	0.0014709219984005621	0.0014679418678699208	0.001564559878716645	0.0015618436431202017	0.05669863312575481	0.056933925300794476	-5.915903912734333e-05	-0.00011809540294455134	-5.9038506598413365e-05	-0.00011785479153431089
0.8721877900773816	0.0013250938856909943	0.0013218702967467333	0.0013896415012360443	0.0013865008487228168	0.0014281959396923425	0.001425124131916982	0.0014705882981127028	0.0014676087324225866	0.001564164449145325	0.0015614485627222074	0.05667765509408734	0.056912855437139274	-5.8822849562656376e-05	-0.00011813182857173254	-5.870299565946535e-05	-0.00011789113021903885
0.877443160266411	0.0013248412912470306	0.001321618404918309	0.0013893551383546692	0.0013862151540956272	0.0014278876876005647	0.0014248165079178423	0.0014702545056881284	0.0014672755050792205	0.0015637689389755166	0.0015610534020536683	0.056656674075958445	0.056891782579113266	-5.848839326610955e-05	-0.00011816790736357552	-5.8369214530729074e-05	-0.00011792712277003403
0.8827301967045416	0.0013245886032145666	0.0013213664197281776	0.0013890686808632853	0.0013859293650785008	0.0014275793418310684	0.0014245087904650724	0.0014699206221117595	0.0014669421868231168	0.0015633733493891793	0.0015606581622955897	0.056635690135982464	0.056870706791614135	-5.815566327374566e-05	-0.00011820364076370327	-5.803715626179207e-05	-0.00011796277062819938
0.8880490901968541	0.001324335822315728	0.001321114341896413	0.0013887821295913096	0.0013856434824989078	0.0014272709032830979	0.0014242009804560963	0.0014695866483643244	0.0014666087786333818	0.001562977681562966	0.0015602628446236685	0.056614703338478525	0.056849628139242776	-5.782465262726966e-05	-0.00011823903021368487	-5.770681390801502e-05	-0.00011799807523232841
0.8934000326981257	0.0013240829492697477	0.0013208621721402063	0.0013884954853647497	0.0013853575071809186	0.001426962372852134	0.001423893078784583	0.001469252585422356	0.001466275281484934	0.0015625819366682189	0.0015598674502082953	0.05659371374747151	0.05682854668630444	-5.7495354374659247e-05	-0.00011827407715386817	-5.7378180530920364e-05	-0.00011803303801971587
0.8987832173197573	0.001323829984792976	0.0013206099111738724	0.001388208749006216	0.001385071439945212	0.0014266537514299057	0.0014235850863404565	0.0014689184342582052	0.0014659416963485154	0.0015621861158709868	0.0015594719802145675	0.05657272142669208	0.05680746249680989	-5.71677615701649e-05	-0.00011830878302288017	-5.7051249198331044e-05	-0.00011806766042637973
0.904198838336744	0.0013235769295988752	0.0013203575597088486	0.0013879219213349166	0.0013847852816090752	0.001426345039904387	0.0014232770040098935	0.001468584195840038	0.0014656080241906898	0.0015617902203320254	0.0015590764358022918	0.056551726439577635	0.05678637563447403	-5.6841867274476376e-05	-0.00011834314925701639	-5.672601298464808e-05	-0.00011810194388595097
0.9096470911946843	0.0013233237843980324	0.001320105118453703	0.0013876350031666713	0.001384499032986412	0.001426036239159812	0.0014229688326753364	0.0014682498711318516	0.0014652742659738564	0.001561394251206816	0.0015586808181260005	0.056530728849272974	0.05676528616271809	-5.651766455511131e-05	-0.00011837717729040742	-5.640246497090606e-05	-0.00011813588982978462
0.915128172516836	0.0013230705498981541	0.0013198525881141336	0.0013873479953139078	0.0013842126948877445	0.001425727350076671	0.0014226605732154932	0.0014679154610934718	0.0014649404226562514	0.0015609982096455653	0.0015582851283349555	0.05650972871863001	0.05674419414466966	-5.619514648719237e-05	-0.00011841086855685079	-5.6080598245827895e-05	-0.00011816949968873613
0.9206422801112097	0.0013228172268040723	0.0013195999693929714	0.0013870608985856682	0.0013839262681202156	0.0014254183735317178	0.0014223522265053403	0.0014675809666805611	0.0014646064951919528	0.0015606020967932172	0.0015578893675731555	0.05648872611020911	0.05672309964316298	-5.587430615314193e-05	-0.00011844422448725744	-5.576040590532516e-05	-0.00011820277489105191
0.9261896129777101	0.0013225638158177481	0.0013193472629901848	0.0013867737137876132	0.0013836397534875958	0.0014251093103979753	0.001422043793416133	0.0014672463888446264	0.0014642724845308878	0.0015602059137894628	0.0015574935369793484	0.05646772108627963	0.05670200272073934	-5.555513664298739e-05	-0.0001184772465109285	-5.544188105294223e-05	-0.00011823571686314649
0.931770371315315	0.001322310317638274	0.0013190944696028818	0.0013864864417220263	0.0013833531517902853	0.0014248001615447393	0.0014217352748154054	0.0014669117285330217	0.0014639383916188395	0.0015598096617687473	0.0015570976376870383	0.05644671370881929	0.05668090343964852	-5.5237631054583236e-05	-0.00011850993605466709	-5.5125016800161575e-05	-0.00011826832702915846
0.9373847565293029	0.0013220567329618792	0.0013188415899253157	0.0013861990831878206	0.001383066463825322	0.0014244909278375883	0.0014214266715669804	0.0014665769866889604	0.0014636042173974536	0.0015594133418602826	0.0015567016708244986	0.05642570403951632	0.056659801861848325	-5.492178249419388e-05	-0.00011854229454349996	-5.4809806266681305e-05	-0.00011830060681161658
0.9430329712385201	0.0013218030624819299	0.0013185886246488848	0.0013859116389805383	0.0013827796903863809	0.0014241816101383815	0.0014211179845309708	0.001466242164251514	0.001463269962804242	0.001559016955188053	0.001556305637514774	0.056404692139768904	0.056638698049005676	-5.46075840761745e-05	-0.0001185743234000114	-5.4496242580429066e-05	-0.00011833255762988548
0.9487152192826929	0.00132154930688894	0.001318335574462144	0.0013856241098923645	0.001382492832263788	0.0014238722093052752	0.001420809214563792	0.0014659072621556301	0.001462935628772598	0.0015586205028708328	0.0015559095388757037	0.05638367807068636	0.056617592062497384	-5.429502892412286e-05	-0.00011860602404534237	-5.4184318878297555e-05	-0.00011836418090249712
0.9544317057297852	0.0013212954668705625	0.0013180824400507948	0.0013853364967121179	0.001382205890244511	0.0014235627261927123	0.0014205003625181558	0.0014655722813321228	0.0014626012162317868	0.0015582239860221815	0.0015555133760199128	0.05636266189308974	0.05659648396340925	-5.3984110170407495e-05	-0.00011863739789835792	-5.387402830632493e-05	-0.00011839547804581851
0.9601826368833979	0.0013210415431116067	0.001317829222097704	0.0013850488002252715	0.0013819188651121779	0.0014232531616514463	0.0014201914292430874	0.0014652372227076963	0.0014622667261069708	0.0015578274057504694	0.0015551171500548387	0.056341643667511425	0.056575373812539895	-5.367482095601506e-05	-0.00011866844637442586	-5.356536401909806e-05	-0.00011842645047260847
0.9659682202902156	0.0013207875362940338	0.0013175759212828968	0.0013847610212139468	0.0013816317576470741	0.0014229435165285344	0.0014198824155839257	0.0014649020872049417	0.0014619321593192034	0.0015574307631588797	0.0015547208620827321	0.056320623454197284	0.05655426167039743	-5.3367154432215624e-05	-0.00011869917088841442	-5.3258319180821134e-05	-0.00011845709959412698
0.9717886647474951	0.0013205334470969624	0.0013173225382835687	0.0013844731604569214	0.001381344568626152	0.0014226337916673473	0.0014195733223823326	0.0014645668757423454	0.0014615975167854448	0.0015570340593454171	0.0015543245132006729	0.05629960131310606	0.0565331475972033	-5.306110375949413e-05	-0.00011872957285169461	-5.295288696563483e-05	-0.00011848742681952462
0.9776441803106027	0.0013202792761966746	0.0013170690737740805	0.0013841852187296375	0.0013810572988230308	0.001422323987907577	0.0014192641504762935	0.0014642315892343005	0.0014612627994185594	0.0015566372954029248	0.0015539281045005725	0.05627857730391064	0.056512031652890225	-5.2756662107994456e-05	-0.00011875965367341701	-5.264906055732488e-05	-0.00011851743355567601
0.9835349783005937	0.0013200250242666202	0.001316815528425973	0.0013838971968042053	0.0013807699490080085	0.0014220141060852427	0.0014189549007001302	0.0014638962285911119	0.0014609280081273354	0.001556240472419091	0.001553531637069194	0.0562575514859984	0.0564909138971055	-5.2453822658254934e-05	-0.00011878941476023419	-5.234683314959965e-05	-0.00011854712120606958
0.9894612713118381	0.0013197706919774177	0.0013165619029079634	0.0013836090954494065	0.0013804825199480626	0.0014217041470326948	0.0014186455738845038	0.0014635607947190014	0.001460593143816483	0.0015558435914764589	0.0015531351119881577	0.05623652391847195	0.05646979438920979	-5.215257860086142e-05	-0.00011881885751624521	-5.204619794636767e-05	-0.00011857649117186231
0.9954232732196957	0.0013195162799968666	0.001316308197885957	0.0013833209154307075	0.0013801950124068619	0.0014213941115786277	0.0014183361708564252	0.001463225288520123	0.0014602582073866496	0.0015554466536524445	0.0015527385303339566	0.05621549466014893	0.05644867318827784	-5.185292313740486e-05	-0.00011884798334382829	-5.1747148162681333e-05	-0.00011860554485326746
1.0014211991882311	0.001319261788989937	0.0013160544140230388	0.0013830326575102498	0.0013799074271447587	0.0014210840005480735	0.00141802669243925	0.0014628897108925568	0.0014599231997344145	0.001555049660019333	0.0015523418931779553	0.0561944637695649	0.05642755035310011	-5.155484948012046e-05	-0.00011887679364236403	-5.144967702394587e-05	-0.00011863428364644601
1.0074552656779823	0.0013190072196187922	0.0013158005519794955	0.0013827443224468743	0.0013796197649188126	0.0014207738147624244	0.001417717139452703	0.001462554062730334	0.0014595881217523148	0.0015546526116443076	0.0015519452015864187	0.056173431304971724	0.056406425942182786	-5.1258350851624e-05	-0.00011890528980762483	-5.1153777766196895e-05	-0.00011866270894461683
1.013525690453769	0.0013187525725427808	0.001315546612412806	0.0013824559109961144	0.0013793320264827832	0.0014204635550394292	0.00141740751271287	0.0014622183449234318	0.0014592529743288395	0.0015542555095894484	0.00155154845662051	0.05615239732433921	0.05638530001374851	-5.0963420486438427e-05	-0.00011893347323427284	-5.085944363728001e-05	-0.00011869082213988857
1.0196326925925556	0.0013184978484184465	0.0013152925959776527	0.001382167423910207	0.001379044212587141	0.001420153222193204	0.0014170978130322127	0.0014618825583577872	0.001458917758348443	0.0015538583549117493	0.0015511516593363077	0.05613136188535535	0.056364172625736904	-5.067005162984195e-05	-0.00011896134531280689	-5.0566667895657336e-05	-0.00011871862461987348
1.0257764924913542	0.0013182430478995341	0.0013150385033259288	0.001381878861938101	0.0013787563239790763	0.0014198428170342405	0.001416788041219575	0.0014615467039153075	0.0014585824746915564	0.0015534611486631312	0.0015507548107848194	0.05611032504542741	0.05634304383580591	-5.0378237539200343e-05	-0.00011898890743200496	-5.027544381198956e-05	-0.00011874611777090704
1.0319573118751795	0.0013179881716369895	0.001314784335106734	0.0013815902258254554	0.0013784683614024972	0.001419532340369409	0.0014164781980801862	0.0014612107824738716	0.0014582471242345877	0.001553063891890446	0.001550357912011986	0.056089286861683164	0.056321913701331945	-5.008797148360611e-05	-0.000119016160977925	-4.9985764668525334e-05	-0.00011877330297610511
1.0381753738050519	0.001317733220278969	0.001314530091966389	0.001381301516314654	0.0013781803255980445	0.0014192217930019686	0.001416168284415672	0.0014608747949073442	0.001457911707849937	0.001552666585635497	0.0015499609640586996	0.056068247390969904	0.056300782279410086	-4.979924674397562e-05	-0.00011904310733357182	-4.9697623759448195e-05	-0.00011880018161580796
1.0444309026860459	0.0013174781944708417	0.0013142757745484345	0.001381012734144806	0.0013778922173030919	0.001418911175731573	0.0014158583010240597	0.0014605387420855813	0.0014575762264060017	0.001552269230935044	0.001549563967960814	0.05604720668985689	0.0562796496268561	-4.951205661342384e-05	-0.00011906974787867508	-4.9411014391001484e-05	-0.00011882675506708074
1.05072412427539	0.0013172230948551994	0.0013140213834936408	0.0013807238800517582	0.001377604037251758	0.001418600489354282	0.001415548248699789	0.001460202624874443	0.001457240680767189	0.001551871828820823	0.0015491669247491581	0.05602616481463501	0.05625851580020595	-4.922639439705612e-05	-0.00011909608398957827	-4.912592988150222e-05	-0.0001188530247037689
1.057055265690613	0.001316967922071859	0.001313766919440013	0.0013804349547680995	0.0013773157861749115	0.0014182897346625679	0.0014152381282337193	0.0014598664441358013	0.001456905071793924	0.001551474380319556	0.0015487698354495494	0.056005121821317914	0.056237380855717556	-4.894225341353642e-05	-0.00011912211704201425	-4.8842363562714985e-05	-0.00011887899189877427
1.0634245554177415	0.0013167126767578605	0.0013135123830227866	0.0013801459590231592	0.0013770274648001687	0.0014179789124453114	0.0014149279404131261	0.0014595302007275382	0.0014565694003426481	0.0015510768864529505	0.0015483727010827937	0.055984077765642154	0.056216244849370246	-4.8659626993435845e-05	-0.00011914784840660886	-4.8560308778367034e-05	-0.00011890465802016914
1.0698322233195456	0.00131645735954749	0.0013132577748744508	0.0013798568935430313	0.0013767390738519184	0.001417668023487833	0.00141461768602173	0.0014591938955035766	0.0014562336672658482	0.0015506793482377376	0.0015479755226647214	0.055963032703069356	0.05619510783686659	-4.837850848016245e-05	-0.00011917327945082379	-4.827975888491154e-05	-0.00011893002443263967
1.0762785006438331	0.0013162019710722674	0.0013130030956247374	0.0013795677590505643	0.0013764506140513122	0.0014173570685718786	0.0014143073658396859	0.0014588575293138682	0.0014558978734120476	0.0015502817666856613	0.0015475783012061778	0.05594198668878534	0.05617396987363277	-4.8098891230988206e-05	-0.00011919841154112154	-4.800070725265171e-05	-0.00011895509249998382
1.0827636200317978	0.001315946511960962	0.0013127483459006355	0.0013792785562653778	0.0013761620861162788	0.0014170460484756377	0.0014139969806435983	0.0014585211030044144	0.0014555620196258234	0.0015498841428035024	0.0015471810377130466	0.05592093977770193	0.05615283101481922	-4.782076861574447e-05	-0.00011922324603880208	-4.772314726445015e-05	-0.00011897986358072599
1.089287815526412	0.0013156909828395973	0.0013124935263263953	0.0013789892859038687	0.0013758734907615327	0.0014167349639737537	0.0014136865312065325	0.0014581846174172735	0.0014552261067478172	0.001549486477593091	0.0015467837331862631	0.05589989202445631	0.056131691315301574	-4.7544134017765693e-05	-0.00011924778430233429	-4.744707231672807e-05	-0.00011900433903105911
1.0958513225808764	0.001315435384331454	0.0013122386375235336	0.0013786999486792152	0.0013755848286985772	0.0014164238158373265	0.0014133760182980168	0.0014578480733905695	0.0014548901356147405	0.0015490887720513173	0.0015463863886218247	0.055878843483414244	0.05611055082968119	-4.726898083458331e-05	-0.00011927202768863276	-4.717247582004813e-05	-0.00011902852020506671
1.1024543780671139	0.0013151797170570761	0.0013119836801108369	0.0013784105453013848	0.0013752961006357122	0.0014161126048339208	0.0014130654426840515	0.001457511471758499	0.0014545541070593844	0.0015486910271701423	0.0015459890050108008	0.05585779420866809	0.056089409612286104	-4.6995302477051415e-05	-0.00011929597755006016	-4.689935119811528e-05	-0.00011905240845250242
1.1090972202843215	0.001314923981634279	0.0013117286547043726	0.0013781210764771438	0.0013750073072780439	0.0014158013317275787	0.0014127548051271219	0.0014571748133513451	0.0014542180219106321	0.0015482932439366164	0.0015455915833393523	0.0558367442540395	0.056068267717171744	-4.672309236990191e-05	-0.00011931963523553746	-4.6627691888581624e-05	-0.00011907600511945615
1.115780088967567	0.0013146681786781556	0.0013114735619174918	0.0013778315429100645	0.0013747184493274917	0.0014154899972788264	0.0014124441063862033	0.0014568380989954878	0.001453881880993468	0.0015478954233328907	0.0015451941245887436	0.055815693673079654	0.05604712519812147	-4.6452343952202435e-05	-0.00011934300209154314	-4.635749134354605e-05	-0.00011909931155013043
1.1225032252964444	0.0013144123088010783	0.0013112184023608346	0.0013775419453005285	0.0013744295274827924	0.0014151786022446803	0.001412133347216768	0.0014565013295134066	0.0014535456851289847	0.0015474975663362272	0.00154479662973535	0.05579464251906927	0.056025982108648294	-4.618305067743966e-05	-0.00011936607946139155	-4.608874302929056e-05	-0.00011912232908500853
1.1292668719037753	0.0013141563726127088	0.0013109631766423373	0.001377252284345739	0.0013741405424395109	0.0014148671473786572	0.0014118225283707964	0.0014561645057236975	0.0014532094351343947	0.0015470996739190151	0.001544399099750678	0.05577359084502046	0.05600483850199435	-4.591520601303356e-05	-0.00011938886868390064	-4.582144042612757e-05	-0.00011914505906029937
1.1360712728843656	0.0013139003707200068	0.001310707885367242	0.0013769625607397292	0.0013738514948900503	0.0014145556334307875	0.001411511650596788	0.0014558276284410835	0.0014528731318230437	0.001546701747048789	0.00154400153560138	0.05575253870367699	0.05598369443113205	-4.564880344111455e-05	-0.0001194113710951683	-4.5555577029010585e-05	-0.00011916750280960287
1.1429166738038161	0.0013136443037272312	0.0013104525291380978	0.001376672775173366	0.001373562385523655	0.0014142440611476167	0.001411200714639766	0.0014554906984764202	0.0014525367760044167	0.0015463037866882347	0.0015436039382492616	0.055731486147515275	0.0559625499487657	-4.538383645900923e-05	-0.0001194335880285724	-4.529114634815867e-05	-0.00011918966166379885
1.1498033217073829	0.0013133881722359457	0.0013101971085547667	0.0013763829283343577	0.0013732732150264165	0.0014139324312722168	0.0014108897212412837	0.0014551537166367058	0.001452200368484146	0.0015459057937952034	0.001543206308651297	0.055710433228745075	0.055941405107332094	-4.5120298578602e-05	-0.00011945552081366051	-4.5028141908043384e-05	-0.00011921153694954834
1.1567314651288954	0.001313131976845031	0.0013099416242144358	0.0013760930209072663	0.0013729839840812895	0.001413620744544197	0.001410578671139443	0.001454816683725096	0.001451863910064028	0.0015455077693227333	0.0015428086477596477	0.055689379999310236	0.05592025995899999	-4.48581833265016e-05	-0.00011947717077559483	-4.4766557248110406e-05	-0.00011923312998934898
1.1637013540997225	0.0013128757181506885	0.0013096860767116195	0.0013758030535735127	0.0013726946933680939	0.001413309001699713	0.001410267565068895	0.001454479600540912	0.0014515274015420292	0.0015451097142190576	0.0015424109565216723	0.055668326510889765	0.05589911455567238	-4.459748424502641e-05	-0.00011949853923742815	-4.45063859235012e-05	-0.00011925444210431069
1.1707132401577995	0.0013126193967464433	0.0013094304666381648	0.001375513027011383	0.0013724053435635215	0.0014129972034714713	0.0014099564037608498	0.0014541424678796479	0.0014511908437122955	0.0015447116294276166	0.0015420132358799402	0.05564727281489795	0.05587796894898691	-4.433819489162161e-05	-0.00011951962751860501	-4.424762150422035e-05	-0.00011927547461071386
1.177767376356704	0.001312363013223156	0.001309174794583261	0.0013752229418960396	0.0013721159353411486	0.0014126853505887433	0.0014096451879430892	0.0014538052865329856	0.0014508542373651671	0.0015443135158870781	0.0015416154867722476	0.055626218962486144	0.05585682319031713	-4.4080308838775895e-05	-0.00011954043693351846	-4.3990257575454716e-05	-0.00011929622882045354
1.1848640172747877	0.0013121065681690296	0.001308919061133448	0.0013749327988995309	0.001371826469371445	0.0014123734437773757	0.0014093339183399777	0.0014534680572888072	0.001450517583287188	0.00154391537453135	0.001541217710131635	0.05560516500454353	0.05583567733077162	-4.3823819674881914e-05	-0.00011956096879423006	-4.373428773823962e-05	-0.00011931670604320432
1.1920034190243662	0.0013118500621696115	0.001308663266872618	0.0013746425986907937	0.0013715369463217755	0.0014120614837597944	0.0014090225956724636	0.0014531307809311981	0.0014501808822611126	0.0015435172062895912	0.0015408199068863945	0.05558411099169677	0.05581453142119686	-4.356872100444442e-05	-0.00011958122441008134	-4.3479705609708597e-05	-0.00011933690758580973
1.1991858392609598	0.0013115934958078	0.0013084074123820213	0.0013743523419356633	0.0013712473668564104	0.0014117494712550143	0.0014087112206580927	0.0014527934582404605	0.0014498441350659177	0.0015431190120862256	0.0015404220779600853	0.05556305697431202	0.055793385512177635	-4.331500644698394e-05	-0.00011960120508464067	-4.3226504821913814e-05	-0.00011935683474906256
1.2064115371925936	0.0013113368696638624	0.0013081514982402848	0.0013740620292968905	0.0013709577316365438	0.0014114374069786587	0.0014083997940110252	0.0014524560899931334	0.0014495073424768223	0.0015427207928409672	0.001540024224271559	0.05554200300249528	0.055772239654036514	-4.3062669638410656e-05	-0.0001196209121189784	-4.2974679023338735e-05	-0.00011937648883175722
1.2136807735891502	0.0013110801843154258	0.0013078955250234027	0.0013737716614341357	0.0013706680413202853	0.0014111252916429531	0.00140808831644203	0.0014521186769619883	0.0014491705052652834	0.0015423225494688195	0.0015396263467349581	0.0555209491260937	0.055751093896836565	-4.281170423105218e-05	-0.00011964034681166691	-4.2724221878842616e-05	-0.00011939587112969052
1.2209938107917835	0.0013108234403374937	0.0013076394933047536	0.0013734812390039865	0.0013703782965626796	0.0014108131259567462	0.0014077767886585058	0.0014517812199160492	0.001448833624199016	0.0015419242828800977	0.0015392284462597402	0.05549989539469546	0.055729948290380554	-4.256210389276538e-05	-0.00011965951045522782	-4.247512706877232e-05	-0.00011941498293305264
1.2283509127223842	0.0013105666383024536	0.0013073834036551077	0.0013731907626599663	0.0013700884980157144	0.0014105009106255178	0.0014074652113644887	0.0014514437196206055	0.001448496700042007	0.0015415259939804487	0.0015388305237506944	0.05547884185763213	0.05570880288421386	-4.2313862308060446e-05	-0.00011967840433974031	-4.2227388289947654e-05	-0.00011943382552914716
1.2357523448931043	0.0013103097787800812	0.0013071272566426303	0.0013729002330525415	0.0013697986463283276	0.0014101886463513862	0.001407153585260662	0.0014511061768372189	0.0014481597335545202	0.0015411276836708584	0.0015384325801079527	0.05545778856397791	0.055687657727622436	-4.206697317792052e-05	-0.00011969702975161978	-4.198099925589727e-05	-0.00011945240020194703
1.2431983744159416	0.0013100528623375461	0.0013068710528328885	0.0013726096508291268	0.001369508742146412	0.001409876333833118	0.0014068419110443604	0.0014507685923237329	0.0014478227254931069	0.001540729352847667	0.0015380346162270015	0.055436735562551444	0.055666512869636475	-4.182143022003759e-05	-0.00011971538797361791	-4.1735953696789285e-05	-0.00011947070823209449
1.2506892700123766	0.0013097958895394207	0.0013066147927888604	0.0013723190166340978	0.0013692187861128286	0.0014095639737661382	0.0014065301894095855	0.0014504309668342881	0.001447485676610621	0.001540331002402586	0.001537636632998702	0.05541568290191695	0.05564536835902975	-4.157722716857659e-05	-0.00011973348028437858	-4.149224535901497e-05	-0.00011948875089534683
1.2582253020230734	0.001309538860947689	0.0013063584770709416	0.0013720283311087988	0.001368928778867415	0.0014092515668425417	0.0014062184210470153	0.0014500933011193315	0.0014471485876562291	0.0015399326332227138	0.0015372386313093041	0.05539463063038414	0.05562422424432099	-4.1334357774203134e-05	-0.0001197513079579382	-4.124986800553565e-05	-0.00011950652946313145
1.2658067424176331	0.0013092817771217548	0.0013061021062369567	0.0013717375948915551	0.0013686387210469957	0.0014089391137511048	0.0014059066066440164	0.0014497555959256325	0.0014468114593754254	0.0015395342461905542	0.001536840612040464	0.055373578796010035	0.055603080573774895	-4.109281580495783e-05	-0.00011976887226572419	-4.1008815416784805e-05	-0.00011952404520465532
1.2734338648044117	0.0013090246386184424	0.0013058456808421573	0.0013714468086176742	0.001368348613285385	0.001408626615177289	0.0014055947468846447	0.0014494178519962842	0.0014464742925100334	0.0015391358421840218	0.0015364425760692523	0.055352527446598465	0.055581937395402105	-4.085259504578442e-05	-0.00011978617447527817	-4.076908139004354e-05	-0.0001195412993851841
1.2811069444403917	0.0013087674459920113	0.0013055892014392366	0.0013711559729194613	0.0013680584562134012	0.0014083140718032564	0.0014052828424496646	0.0014490800700707252	0.0014461370877982263	0.0015387374220764668	0.0015360445242681745	0.05533147662970308	0.05556079475696138	-4.061368929846043e-05	-0.0001198032158492568	-4.053065973913528e-05	-0.00011955829326443235
1.2888262582411194	0.001308510199794161	0.0013053326685783374	0.001370865088426227	0.0013677682504588764	0.00140800148430788	0.0014049708940165587	0.0014487422508847468	0.0014457998459745374	0.0015383389867366865	0.001535646457505189	0.05531042639262646	0.05553965270595941	-4.0376092382110595e-05	-0.00011981999764698603	-4.029354429548049e-05	-0.0001195750280995056
1.296592084790695	0.0013082529005740374	0.0013050760828070547	0.0013705741557642947	0.0013674779966466614	0.0014076888533667506	0.0014046589022595323	0.0014484043951705045	0.0014454625677698682	0.0015379405370289413	0.0015352483766437148	0.05528937678242194	0.055518511289652545	-4.0139798133262405e-05	-0.00011983652112412813	-4.00577289077636e-05	-0.0001195915051436236
1.3044047043518285	0.0013079955488782412	0.0013048194446704463	0.001370283175557011	0.0013671876953986369	0.001407376179652189	0.0014043468678495282	0.0014480665036565295	0.0014451252539115027	0.0015375420738129686	0.0015348502825426541	0.0552683278458937	0.0554973705550477	-3.990480040569344e-05	-0.00011985278753212647	-3.982320744191914e-05	-0.00011960772564562072
1.312264398875954	0.0013077381452508354	0.0013045627547110389	0.0013699921484247527	0.001366897347333722	0.0014070634638332564	0.0014040347914542348	0.0014477285770677403	0.0014447879051231163	0.0015371435979440004	0.001534452176056403	0.05524727962959863	0.05547623054890171	-3.967109307077832e-05	-0.00011986879811848317	-3.9589973781381516e-05	-0.00011962369085072311
1.320171452013404	0.0013074806902333544	0.0013043060134688392	0.0013697010749849415	0.0013666069530678868	0.0014067507065757643	0.0014037226737380986	0.0014473906161254584	0.0014444505221247936	0.00153674511027278	0.0015340540580348718	0.05522623217984692	0.055455091317724615	-3.9438670017183375e-05	-0.00011988455412609289	-3.93580218269185e-05	-0.00011963940199943845
1.3281261491236485	0.0013072231843648102	0.0013040492214813374	0.0013694099558520486	0.0013663165132141572	0.0014064379085422874	0.001403410515362334	0.001447052621547415	0.0014441131056330348	0.0015363466116455752	0.0015336559293234972	0.05520518554270177	0.05543395290777909	-3.9207525151546685e-05	-0.0001199000567947972	-3.9127345497200205e-05	-0.00011965486032916584
1.3361287772855897	0.0013069656281817	0.0013037923792835167	0.001369118791637604	0.001366026028382626	0.0014061250703921691	0.001403098316984932	0.0014467145940477656	0.0014437756563607683	0.0015359481029041948	0.001533257790763258	0.05518413976398272	0.05541281536508131	-3.897765239825601e-05	-0.00011991530736032985	-3.8897938728563175e-05	-0.00011967006707280792
1.3441796253079266	0.0013067080222180134	0.0013035354874078604	0.001368827582950208	0.0013657354991804625	0.0014058121927815357	0.0014027860792606723	0.0014463765343371007	0.0014434381750173641	0.0015355495848860038	0.0015328596431906935	0.05516309488926435	0.05539167873540223	-3.874904569942106e-05	-0.00011993030705381713	-3.866979547509364e-05	-0.00011968502345949261
1.352278983739575	0.0013064503670052426	0.0013032785463843604	0.0013685363303955395	0.0013654449262119207	0.001405499276363306	0.001402473802841133	0.0014460384431224593	0.0014431006623086455	0.0015351510584239413	0.0015324614874379164	0.05514205096387846	0.055370543064269556	-3.852169901465141e-05	-0.00011994505710133385	-3.844290970846098e-05	-0.00011969973071301876
1.3604271448801535	0.001306192663072393	0.0013030215567405305	0.001368245034576371	0.001365154310078357	0.0014051863217872092	0.001402161488374708	0.0014457003211073454	0.0014427631189369067	0.0015347525243465405	0.0015320633243326373	0.05512100803291457	0.05534940839696617	-3.829560632238882e-05	-0.00011995955872728947	-3.821727541886144e-05	-0.00011971419005513129
1.3686244027905345	0.0013059349109459779	0.001302764519001398	0.0013679536960925635	0.001364863651378221	0.0014048733296997754	0.0014018491365066004	0.0014453621689917244	0.001442425545600908	0.0015343539834779285	0.0015316651546981616	0.055099966141220244	0.05532827477853348	-3.8070761618935745e-05	-0.0001199738131513195	-3.799288661450462e-05	-0.00011972840270313423
1.3768710533034536	0.0013056771111500409	0.0013025074336895292	0.001367662315541091	0.0013645729507070828	0.0014045603007443682	0.0014015367478788523	0.0014450239874720524	0.0014420879429959067	0.00153395543663786	0.0015312669793534253	0.05507892533340317	0.05530714225377146	-3.784715891806678e-05	-0.00011998782158700871	-3.776973732100286e-05	-0.00011974236986805886
1.3851673940341884	0.0013054192642061606	0.001302250301325031	0.0013673708935160464	0.001364282208657639	0.0014042472355611877	0.0014012243231303473	0.0014446857772412842	0.0014417503118136622	0.0015335568846417287	0.0015308687991130044	0.055057885653832114	0.055286010867238465	-3.762479225243032e-05	-0.00012000158524533289	-3.754782158280068e-05	-0.00011975609275899357
1.3935137243912972	0.0013051613706334532	0.0013019931224255562	0.0013670794306086477	0.0013639914258197162	0.001403934134787277	0.0014009118628968194	0.0014443475389888801	0.0014414126527424467	0.0015331583283005792	0.0015304706147871278	0.05503684714663629	0.05526488066325461	-3.7403655672896274e-05	-0.00012001510533332649	-3.73271334625086e-05	-0.00011976957258019727
1.4019103455874267	0.001304903430948585	0.0013017358975063143	0.001366787927407248	0.001363700602780285	0.0014036209990565378	0.0014005993678108673	0.0014440092734008217	0.001441074966467058	0.0015327597684211241	0.0015300724271816951	0.05501580985570829	0.055243751685900684	-3.7183743248403456e-05	-0.00012002838305275043	-3.710766704077828e-05	-0.00011978281053104389
1.410357560650181	0.001304645445665783	0.001301478627080082	0.0013664963844973524	0.0013634097401234728	0.0014033078289997433	0.0014002868385019672	0.0014436709811596281	0.001440737253668837	0.0015323612058057675	0.0015296742370982997	0.05499477382470291	0.05522262397901946	-3.6965049066708944e-05	-0.00012004141960214598	-3.688941641706578e-05	-0.00011979580780790977
1.4188556744330574	0.0013043874152968333	0.0013012213116572035	0.0013662048024616154	0.0013631188384305637	0.0014029946252445407	0.0013999742755964751	0.001443332662944359	0.0014403995150256697	0.0015319626412526087	0.0015292760453342307	0.05497373909704059	0.05520149758621792	-3.674756723395789e-05	-0.00012005421617594658	-3.6672375709312366e-05	-0.0001198085656030079
1.4274049936264492	0.0013041293403510997	0.0013009639517456055	0.001365913181879861	0.0013628278982800181	0.001402681388415471	0.0013996616797176463	0.0014429943194306351	0.0014400617512120093	0.0015315640755554692	0.0015288778526825028	0.054952705715906165	0.055180372550866434	-3.653129187465576e-05	-0.00012006677396320109	-3.645653905343105e-05	-0.0001198210851027226
1.4360058267687137	0.0013038712213355283	0.0013007065478508062	0.0013656215233290915	0.0013625369202474808	0.0014023681191339772	0.0013993490514856463	0.0014426559512906497	0.0014397239628988869	0.0015311655095039066	0.001528479659931868	0.05493167372425033	0.05515924891610065	-3.6316217132112416e-05	-0.00012007909414929463	-3.624190060433352e-05	-0.00011983336749005202
1.4446584842573071	0.001303613058754654	0.0013004491004759186	0.001365329827383492	0.001362245904905787	0.0014020548180184139	0.0013990363915175569	0.0014423175591931796	0.0014393861507539206	0.001530766943883229	0.0015280814678668307	0.05491064316479281	0.05513812672482261	-3.6102337168303356e-05	-0.00012009117791561552	-3.602845453570813e-05	-0.00011984541394471915
1.453363278359986	0.0013033548531106106	0.0013001916101216613	0.0013650380946144452	0.0013619548528249748	0.0014017414856840606	0.0013987237004273892	0.001441979143803596	0.0014390483154413302	0.001530368379474512	0.0015276832772676654	0.054889614080019064	0.055117006019701424	-3.588964616402235e-05	-0.0001201030264391667	-3.5816195039742316e-05	-0.00011985722564089585
1.4621205232260774	0.0013030966049031385	0.0012999340772863665	0.0013647463255905394	0.0013616637645722954	0.0014014281227431298	0.0013984109788260969	0.0014416407057838809	0.00143871045762195	0.0015299698170546155	0.0015272850889104335	0.05486858651218578	0.05509588684317388	-3.5678138318825936e-05	-0.00012011464089267676	-3.5605116327455666e-05	-0.00011986880374892372
1.470930534897817	0.0013028383146295934	0.0012996765024659888	0.0013644545208775789	0.0013613726407122216	0.001401114729804782	0.001398098227321585	0.0014413022457926369	0.0014383725779532409	0.001529571257396202	0.0015268869035669982	0.05484756050331811	0.05507476923744649	-3.546780785090853e-05	-0.00012012602244365622	-3.5395212628575035e-05	-0.00011988014943442593
1.4797936313217521	0.0013025799827849566	0.0012994188861541152	0.001364162681038597	0.0013610814818064624	0.0014008013074751377	0.0013977854465187243	0.001440963764485104	0.0014380346770893058	0.001529172701267753	0.001526488722005047	0.054826536095212944	0.05505365324449491	-3.525864899768527e-05	-0.00012013717225661802	-3.518647819181209e-05	-0.00011989126385925086
1.48871013236022	0.0013023216098618383	0.0012991612288419678	0.0013638708066338592	0.001360790288413965	0.0014004878563572813	0.0013974726370193581	0.0014406252625131662	0.0014376967556808966	0.001528774149433581	0.0015260905449880988	0.05480551332943942	0.055032538906066804	-3.5050656015611636e-05	-0.00012014809149146766	-3.497890728501596e-05	-0.00011990214818113909
1.4976803598028874	0.00130206319635049	0.0012989035310184184	0.001363578898220879	0.0013604990610909325	0.00140017437705128	0.001397159799422316	0.0014402867405253683	0.0014373588143754322	0.0015283756026538522	0.001525692373275528	0.05478449224733949	0.055011426263680774	-3.484382317968382e-05	-0.00012015878130250401	-3.477249419457651e-05	-0.00011991280355228007
1.5067046373783677	0.0013018047427388157	0.001298645793169996	0.0013632869563544306	0.001360207800390832	0.0013998608701541958	0.0013968469343234287	0.0014399481991669318	0.0014370208538170112	0.0015279770616846032	0.0015252942076225818	0.054763472890028655	0.05499031535862887	-3.463814478432692e-05	-0.00012016924284086183	-3.456723322617372e-05	-0.00011992323112131054
1.5157832907659001	0.0013015462495123732	0.0012983880157808913	0.0013629949815865496	0.0013599165068644014	0.0013995473362600891	0.001396534042315532	0.0014396096390797595	0.0014366828746464207	0.0015275785272777513	0.00152489604878039	0.054742455298397955	0.05496920623197722	-3.4433615143214524e-05	-0.00012017947725367906	-3.4363118704722195e-05	-0.00011993343203331452
1.5249166476071065	0.0013012877171543868	0.001298130199332968	0.0013627029744665514	0.001359625181059663	0.0013992337759600362	0.0013962211239884827	0.0014392710609024545	0.0014363448775011516	0.001527180000181117	0.0015244978974959876	0.0547214395131139	0.05494809892456645	-3.4230228588671974e-05	-0.00012018948568193188	-3.41601449737744e-05	-0.00011994340742699228
1.5341050375178134	0.00130102914614576	0.0012978723443057762	0.0013624109355410423	0.0013593338235219378	0.0013989201898421436	0.0013959081799291742	0.0014389324652703361	0.0014360068630154175	0.001526781481138444	0.0015240997545123347	0.05470042557462026	0.054926993477013575	-3.402797947267555e-05	-0.00012019926926376545	-3.395830639649211e-05	-0.00011995315843815746
1.5433487920999491	0.001300770536965073	0.0012976144511765487	0.0013621188653539203	0.0013590424347938433	0.0013986065784915493	0.001395595210721537	0.001438593852815442	0.0014356688318201535	0.001526382970889404	0.0015237016205683217	0.05467941352313873	0.05490588992971224	-3.3826862166311256e-05	-0.00012020882913266195	-3.375759735516071e-05	-0.00011996268619807182
1.5526482449535108	0.001300511890088604	0.0012973565204202227	0.001361826764446397	0.0013587510154153175	0.0013982929424904455	0.0013952822169465608	0.0014382552241665523	0.0014353307845430439	0.0015259844701696274	0.0015233034963987994	0.054658403398669474	0.054884788322833875	-3.362687105962214e-05	-0.0001202181664161639	-3.355801225088384e-05	-0.00011997199183222396
1.5620037316886017	0.0013002532059903317	0.0012970985525094431	0.0013615346333570029	0.0013584595659236235	0.0013979792824180862	0.0013949691991823041	0.0014379165799491998	0.0014349927218085293	0.0015255859797107152	0.0015229053827345907	0.05463739524099312	0.054863688696329384	-3.342800056255202e-05	-0.00012022728223959334	-3.335954550459652e-05	-0.00011998107646321587
1.5714155899375468	0.0012999944851419393	0.0012968405479145673	0.001361242472621593	0.001358168086853357	0.0013976655988507914	0.001394656158003899	0.0014375779207856753	0.0014346546442378155	0.0015251875002402478	0.001522507280302503	0.05461638908967061	0.054842591089928415	-3.323024510400174e-05	-0.00012023617772244366	-3.31621915564545e-05	-0.0001199899412092642
1.580884159367074	0.0012997357280128362	0.0012965825071036793	0.001360950282773369	0.001357876578736461	0.0013973518923619743	0.0013943430939835685	0.0014372392472950554	0.001434316552448893	0.0015247890324818199	0.0015221091898253514	0.0545953849840454	0.054821495543142744	-3.303359913231496e-05	-0.00012024485397976736	-3.296594486566773e-05	-0.0001199985871827014
1.5904097816905756	0.0012994769350701506	0.0012963244305425978	0.0013606580643428761	0.0013575850421022357	0.0013970381635221361	0.0013940300076906405	0.0014369005600931993	0.001433978447056549	0.001524390577155037	0.0015217111120219753	0.054574382963243316	0.05480040209526557	-3.2838057115347485e-05	-0.00012025331212273116	-3.277079991093057e-05	-0.00012000701549197412
1.5999928006804371	0.001299218106778754	0.0012960663186948847	0.0013603658178580266	0.0013572934774773492	0.0013967244128988922	0.001393716899691555	0.0014365618597927772	0.0014336403286723794	0.001523992134975551	0.0015213130476072552	0.05455338306617421	0.05477931078537298	-3.26436135403424e-05	-0.00012026155325756127	-3.257675119061609e-05	-0.00012001522724197633
1.6096335621804478	0.0012989592436012565	0.001295808172021849	0.0013600735438440976	0.001357001885385843	0.0013964106410569715	0.0013934037705498738	0.0014362231470032697	0.0014333021979047982	0.001523593706655062	0.0015209149972921238	0.05453238533153322	0.05475822165232488	-3.2450262913902295e-05	-0.0001202695784853769	-3.238379322213769e-05	-0.00012002322353132922
1.6193324141182788	0.0012987003459980302	0.0012955499909825677	0.0013597812428237579	0.0013567102663491549	0.0013960968485582433	0.0013930906208263045	0.0014358844223309975	0.0014329640553590636	0.0015231952929013518	0.0015205169617835972	0.05451138979780081	0.05473713473476634	-3.2257999762322354e-05	-0.00012027738890391104	-3.2191920542559704e-05	-0.00012003100545543433
1.6290897065180392	0.0012984414144272007	0.001295291776033878	0.001359488915317058	0.0013564186208861121	0.0013957830359617098	0.0013927774510786937	0.0014355456863791147	0.0014326259016372727	0.0015227968944182828	0.0015201189417847732	0.05449039650324494	0.05471605007112856	-3.20668186314238e-05	-0.0001202849856057342	-3.2001127708639054e-05	-0.00012003857410503027
1.6389057915129117	0.0012981824493446736	0.0012950335276304035	0.0013591965618414625	0.0013561269495129603	0.0013954692038235378	0.0013924642618620567	0.0014352069397476418	0.0014322877373383932	0.0015223985119058332	0.0015197209379948686	0.054469405485920754	0.05469496769962902	-3.187671408637349e-05	-0.00012029236967858736	-3.1811409296325643e-05	-0.00012004593056563762
1.6487810233578566	0.0012979234512041284	0.0012947752462245483	0.001358904182911842	0.0013558352527433583	0.0013951553526970546	0.0013921510537285762	0.0014348681830334636	0.0014319495630582622	0.0015220001460600982	0.0015193229511092188	0.05444841678367309	0.054673887658273995	-3.1687680712336186e-05	-0.00012029954220688088	-3.162275990142849e-05	-0.00012005307591950176
1.6587157584424002	0.0012976644204570366	0.0012945169322665145	0.0013586117790404942	0.0013555435310883984	0.0013948414831327686	0.0013918378272276208	0.0014345294168303508	0.0014316113793896076	0.001521601797573318	0.001518924981819306	0.05442743043413648	0.0546528099848583	-3.1499713113655736e-05	-0.00012030650426875233	-3.1435174139005095e-05	-0.00012006001124259535
1.6687103553034934	0.0012974053575526702	0.0012942585862043107	0.001358319350737155	0.001355251785056616	0.0013945275956783803	0.001391524582905758	0.0014341906417289741	0.0014312731869220616	0.0015212034671338937	0.0015185270308127761	0.05440644647473673	0.05463173471696702	-3.131280591436858e-05	-0.000120313256938398	-3.124864664372229e-05	-0.0001200667376067277
1.6787651746384535	0.0012971462629381087	0.0012940002084837602	0.0013580268985090066	0.0013549600151539993	0.0013942136908787945	0.0013912113213067642	0.0014338518583169148	0.0014309349862421724	0.0015208051554264032	0.001518129098773452	0.054385464942690795	0.054610661891976164	-3.1126953758398024e-05	-0.00012031980128596187	-3.1063172070230904e-05	-0.00012007325608048847
1.6888805793179813	0.0012968871370582446	0.0012937417995485048	0.0013577344228606848	0.0013546682218839952	0.0013938997692761273	0.0013908980429716315	0.0014335130671786758	0.0014305967779334133	0.0015204068631316148	0.0015177311863813507	0.054364485875009465	0.05458959154705403	-3.094215130931832e-05	-0.00012032613837698047	-3.087874509266619e-05	-0.00012007956772702721
1.6990569343992543	0.0012966279803557983	0.0012934833598400213	0.001357441924294295	0.0013543764057475283	0.0013935858314097227	0.0013905847484385874	0.0014331742688956997	0.0014302585625762042	0.0015200085909265098	0.001517333294312704	0.05434350930849766	0.054568523719161946	-3.075839325003549e-05	-0.00012033226927110618	-3.0695360404370264e-05	-0.00012008567360383138
1.7092946071391046	0.0012963687932713282	0.0012932248897976292	0.0013571494033094247	0.0013540845672430088	0.0013932718778161678	0.0013902714382431072	0.0014328354640463835	0.001429920340747922	0.0015196103394843024	0.0015169354232399768	0.05432253527975466	0.05454745844505528	-3.0575674283384036e-05	-0.00012033819502427212	-3.0513012718835775e-05	-0.00012009157476500221
1.7195939670072704	0.0012961095762432323	0.0012929663898584953	0.0013568568604031476	0.0013537927068663406	0.0013929579090292974	0.001389958112917918	0.0014324966532060874	0.0014295821130229113	0.0015192121094744502	0.0015165375738318805	0.054301563825177215	0.054526395761284645	-3.039398913197433e-05	-0.000120343916687915	-3.0331696769025918e-05	-0.00012009727225964495
1.7299553856997325	0.0012958503297077653	0.001292707860457649	0.0013565642960700415	0.0013535008251109358	0.0013926439255802123	0.0013896447729930207	0.0014321578369471514	0.001429243879972504	0.001518813901562676	0.0015161397467533951	0.054280594980957275	0.0545053357041976	-3.0213332538039928e-05	-0.00012034943530853104	-3.015140730765198e-05	-0.00012010276713220192
1.7403792371521247	0.0012955910540990412	0.0012924493020279842	0.0013562717108021919	0.0013532089224677225	0.0013923299279972859	0.0013893314189956925	0.0014318190158389065	0.0014289056421650248	0.0015184157164109828	0.0015157419426657802	0.05425962878308677	0.05448427830993793	-3.0033699263576352e-05	-0.00012035475192795353	-2.99721391071317e-05	-0.00012010806042273003
1.7508658975532332	0.0012953317498490488	0.0012921907150002768	0.0013559791050892112	0.0013529169994251592	0.0013920159168061832	0.0013890180514505074	0.0014314801904476936	0.0014285674001658132	0.0015180175546776764	0.0015153441622266016	0.0542386652673561	0.054463223614448136	-2.9855084090299466e-05	-0.00012035986758329731	-2.9793886959547655e-05	-0.00012011315316617921
1.76141574535857	0.0012950724173876554	0.001291932099803186	0.0013556864794182423	0.0013526250564692415	0.0013917018925298657	0.001388704670879342	0.0014311413613368703	0.001428229154537231	0.001517619417017376	0.0015149464060897398	0.05421770446935617	0.05444217165347053	-2.9677481819798124e-05	-0.00012036478330745837	-2.9616645676702746e-05	-0.00012011804639322499
1.7720291613040315	0.0012948130571426189	0.0012916734568632698	0.0013553938342739744	0.0013523330940835175	0.0013913878556886094	0.0013883912778013929	0.0014308025290668295	0.0014278909058386801	0.0015172213040810373	0.001514548674905415	0.05419674642447896	0.054421122462547655	-2.950088727317335e-05	-0.00012036950012767056	-2.944041009003695e-05	-0.00012012274112893628
1.7827065284196406	0.0012945536695395986	0.0012914147866049913	0.0013551011701386532	0.0013520411127490972	0.001391073806800015	0.001388077872733187	0.0014304636941950132	0.0014275526546266152	0.0015168232165159701	0.001514150969320202	0.054175791167919186	0.054400076077023275	-2.9325295291413034e-05	-0.00012037401906683787	-2.9265175050793846e-05	-0.00012012723839460726
1.7934482320433673	0.0012942942550021614	0.0012911560894507284	0.0013548084874920915	0.0013517491129446625	0.0013907597463790214	0.0013877644561885922	0.0014301248572759241	0.0014272144014545564	0.0015164251549658534	0.0015137532899770466	0.05415483873467445	0.05437903253204411	-2.9150700735378066e-05	-0.00012037834114370094	-2.909093543010388e-05	-0.00012013153920720221
1.8042546598350382	0.001294034813951791	0.0012908973658207813	0.0013545157868116778	0.001351457095146478	0.0013904456749379132	0.0013874510286788293	0.0014297860188611392	0.0014268761468731019	0.001516027120070752	0.0015133556375152835	0.05413388915954761	0.05435799186255965	-2.8977098485635788e-05	-0.0001203824673718934	-2.891768611858192e-05	-0.0001201356445776347
1.8151262017903238	0.0012937753468079008	0.0012906386161333867	0.0013542230685723924	0.0013511650598284056	0.0013901315929863405	0.0013871375907124907	0.0014294471794993261	0.0014265378914299473	0.0015156291124671394	0.0015129580125706576	0.05411294247714637	0.05433695410332522	-2.880448344243225e-05	-0.00012038639875994184	-2.874542202663255e-05	-0.0001201395555127105
1.8260632502548164	0.0012935158539878402	0.0012903798408047222	0.0013539303332468155	0.0013508730074619113	0.0013898175010313254	0.0013868241427955439	0.001429108339736256	0.0014261996356698936	0.001515231132787912	0.0015125604157753385	0.054091998721885436	0.05431591928890115	-2.8632850525955877e-05	-0.00012039013631226503	-2.8574138084561107e-05	-0.000120143273015072
1.8370661999381863	0.0012932563359069036	0.0012901210402489175	0.001353637581305137	0.0013505809385160783	0.0013895033995772765	0.0013865106854313496	0.0014287695001148149	0.0014258613801348627	0.0015148331816624062	0.0015121628477579375	0.05407105792798705	0.0542948874536544	-2.846219467604605e-05	-0.00012039368102817471	-2.8403829242254486e-05	-0.00012014679808192152
1.848135447928429	0.001292996792978344	0.001289862214878064	0.001353344813215172	0.0013502888534576186	0.0013891892891260025	0.0013861972191206722	0.0014284306611750221	0.0014255231253639136	0.0015144352597164198	0.0015117653091435285	0.054050120129481925	0.05427385863176056	-2.829251085229023e-05	-0.00012039703390165357	-2.8234490469333795e-05	-0.00012015013170540989
1.8592713937061955	0.0012927372256133778	0.0012896033651022263	0.0013530520294423698	0.0013499967527508857	0.0013888751701767244	0.0013858837443616948	0.0014280918234540428	0.0014251848718932559	0.001514037367572227	0.0015113678005536663	0.05402918536021118	0.05425283285720333	-2.812379403424603e-05	-0.00012040019592313156	-2.8066116755237625e-05	-0.00012015327487363558
1.8704744391592067	0.0012924776342211949	0.0012893444913294459	0.0013527592304498214	0.0013497046368578795	0.0013885610432260833	0.0013855702616500261	0.0014277529874861972	0.0014248466202562587	0.0015136395058485957	0.001510970322606399	0.05400825365382621	0.054231810163777074	-2.795603922110118e-05	-0.00012040316807748752	-2.7898703109159595e-05	-0.00012015622856992314
1.8817449885967616	0.001292218019208972	0.0012890855939657563	0.0013524664166982786	0.0013494125062382659	0.0013882469087681609	0.0013852567714787187	0.0014274141538029826	0.001424508370983472	0.0015132416751608092	0.001510572875916292	0.053987325043790446	0.05421079058508666	-2.7789241431756817e-05	-0.00012040595134477083	-2.7732244559923458e-05	-0.00012015899377221251
1.8930834487643238	0.0012919583809818766	0.0012888266734151896	0.0013521735886461578	0.0013491203613493817	0.0013879327672944846	0.0013849432743382776	0.0014270753229330805	0.0014241701246026348	0.001512843876120679	0.0015101754610944422	0.053966399563380646	0.05418977415454919	-2.7623395705028697e-05	-0.00012040854670058998	-2.7566736156121874e-05	-0.00012016157145400275
1.9044902288582053	0.0012916987199430821	0.0012885677300797879	0.0013518807467495571	0.0013488282026462497	0.001387618619294046	0.0013846297707166763	0.0014267364954023752	0.0014238318816386937	0.0015124461093365684	0.0015097780787484993	0.053945477245686664	0.05416876090539534	-2.74584970993072e-05	-0.00012041095511505784	-2.7402172966047023e-05	-0.00012016396258385242
1.9159657405403292	0.0012914390364937736	0.0012883087643596114	0.0013515878914622645	0.0013485360305815885	0.0013873044652533094	0.0013843162610993659	0.0014263976717339673	0.0014234936426138144	0.001512048375413407	0.0015093807294826805	0.05392455812361509	0.05414775087067009	-2.7294540692869573e-05	-0.00012041317755401293	-2.72385500777253e-05	-0.00012016616812560166
1.9275103979530908	0.0012911793310331585	0.0012880497766527479	0.0013512950232357694	0.001348243845605824	0.0013869903056562272	0.0013840027459692903	0.0014260588524481845	0.0014231554080473957	0.0015116506749527083	0.0015089834138977906	0.05390364222988718	0.05412674408323322	-2.7131521583678708e-05	-0.00012041521497824226	-2.707586259885486e-05	-0.00012016818903803905
1.9391246177343011	0.0012909196039584763	0.0012877907673553234	0.001351002142519275	0.001347951648167101	0.0013866761409842502	0.0013836892258068977	0.0014257200380625998	0.0014228171784560852	0.0015112530085525904	0.0015085861325912393	0.053882729597042545	0.05410574057576151	-2.696943488942477e-05	-0.00012041706834386989	-2.6914105656854204e-05	-0.00012017002627551232
1.9508088190322228	0.001290659855665008	0.0012875317368615108	0.0013507092497597097	0.0013476594387112943	0.0013863619717163417	0.0013833757010901526	0.0014253812290920434	0.0014224789543537922	0.0015108553768077918	0.0015081888861570593	0.05386182025743851	0.05408474038074929	-2.6808275747643162e-05	-0.00012041873860257901	-2.6753274398896854e-05	-0.0001201716807875397
1.9625634235206988	0.0012904000865460847	0.0012872726855635383	0.0013504163454017358	0.001347367217682018	0.0013860477983289874	0.001383062172294548	0.0014250424260486155	0.0014221407362516997	0.0015104577803096884	0.0015077916751859229	0.05384091424325235	0.05406374353050948	-2.664803931529819e-05	-0.00012042022669978003	-2.65933639915783e-05	-0.0001201731535179773
1.9743888554143678	0.0012901402969931017	0.001287013613851704	0.0013501234298877675	0.0013470749855206438	0.0013857336212962162	0.001382748639893124	0.001424703629441707	0.001421802524658286	0.0015100602196463186	0.0015073945002651652	0.05382001158648158	0.054042750057174585	-2.6488720769199392e-05	-0.00012042153357694207	-2.6434369621325393e-05	-0.00012017444540629585
1.9862855414839768	0.0012898804873955226	0.0012867545221143806	0.0013498305036579758	0.0013467827426663051	0.001385419441089602	0.001382435104356471	0.001424364839778006	0.0014214643200793312	0.001509662695402393	0.001506997361978797	0.05379911231894555	0.05402175999269829	-2.6330315306015428e-05	-0.00012042266017125991	-2.6276286494361645e-05	-0.00012017555738785823
1.9982539110717792	0.0012896206581408897	0.001286495410738024	0.0013495375671503012	0.0013464904895559102	0.0013851052581782834	0.0013821215661527484	0.0014240260575615147	0.0014211261230179326	0.0015092652081593143	0.001506600260907522	0.05377821647228616	0.05400077336885565	-2.6172818141739773e-05	-0.00012042360741360003	-2.6119109836166e-05	-0.00012017649039181011
2.010294396107033	0.00128936080961484	0.001286236280107191	0.0013492446208004704	0.0013461982266241585	0.001384791073028977	0.0013818080257476989	0.0014236872832935682	0.0014207879339745255	0.0015088677584952025	0.0015062031976287647	0.05375732407796946	0.05397979021724553	-2.6016224512183383e-05	-0.00012042437623072111	-2.5962834892027942e-05	-0.00012017724534285623
2.0224074311215867	0.0012891009422011073	0.0012859771306045395	0.001348951665042001	0.0013459059543035462	0.0013844768861059852	0.0013814944836046566	0.0014233485174728413	0.0014204497534468898	0.0015084703469849044	0.001505806172716676	0.053736435167286045	0.05395881056929057	-2.5860529672905308e-05	-0.00012042496754499643	-2.580745692693648e-05	-0.000120177823161427
2.0345934532655616	0.0012888410562815352	0.0012857179626108441	0.0013486587003062169	0.0013456136730243796	0.0013841626978712126	0.0013811809401845607	0.001423009760595369	0.0014201115819301668	0.0015080729742000159	0.0015054091867421594	0.05371554977135361	0.05393783445623887	-2.5705728898858804e-05	-0.00012042538227252653	-2.565297122529564e-05	-0.00012017822476223516
2.0468529023231294	0.001288581152236088	0.0012854587765050046	0.0013483657270222601	0.0013453213832147896	0.0013838485087841806	0.001380867395945973	0.0014226710131545574	0.0014197734199168763	0.0015076756407089002	0.0015050122402728867	0.053694667921115394	0.05391686190916457	-2.5551817484661954e-05	-0.00012042562132513757	-2.549937309106326e-05	-0.000120178451055164
2.059186220728381	0.0012883212304428595	0.0012851995726640556	0.0013480727456171018	0.0013450290853007402	0.001383534319302036	0.001380553851345085	0.0014223322756412005	0.0014194352678969277	0.0015072783470767078	0.0015046153338733191	0.053673789647344	0.053895892958969266	-2.539879074463236e-05	-0.00012042568561027034	-2.5346657847861997e-05	-0.00012017850294571142
2.0715938535812968	0.0012880612912780803	0.0012849403514631746	0.0013477797565155508	0.0013447367797060396	0.0013832201298795655	0.0013802403068357337	0.001421993548543491	0.001419097126357635	0.0015068810938653882	0.0015042184681047194	0.05365291498064152	0.053874927636383955	-2.5246644012516528e-05	-0.00012042557602959247	-2.519482083870872e-05	-0.00012017838133382419
2.084076248663807	0.0012878013351161335	0.0012846811132756954	0.0013474867601402725	0.0013444444668523551	0.0013829059409692108	0.0013799267628694142	0.00142165483234704	0.0014187589957837332	0.001506483881633718	0.001503821643525177	0.05363204395143955	0.053853965971968516	-2.509537264158007e-05	-0.00012042529347994213	-2.5043857426187977e-05	-0.00012017808711473066
2.0966338564559543	0.0012875413623295588	0.0012844218584731157	0.0013471937569117934	0.0013441521471592227	0.001382591753021079	0.0013796132198952925	0.001421316127534888	0.001418420876657391	0.0015060867109373116	0.0015034248606896237	0.05361117659000275	0.0538330079961144	-2.4944972004781185e-05	-0.00012042483885371658	-2.4893762992375668e-05	-0.00012017762117860764
2.109267130152151	0.0012872813732890656	0.001284162587425106	0.0013469007472485162	0.0013438598210440582	0.001382277566482955	0.0013792996783602183	0.001420977434587518	0.0014180827694582245	0.0015056895823286423	0.0015030281201498501	0.053590312926427214	0.053812053739044095	-2.4795437494264105e-05	-0.00012042421303726236	-2.4744532938651698e-05	-0.00012017698441058045
2.1219765256775314	0.0012870213683635443	0.0012839033004995244	0.001346607731566734	0.001343567488922173	0.0013819633818003213	0.0013789861387087403	0.0014206387539828773	0.001417744674663317	0.001505292496357064	0.0015026314224545307	0.05356945299064376	0.053791103230814374	-2.4646764521900344e-05	-0.0001204234169127627	-2.4596162685991407e-05	-0.00012017617769072286
2.1347625017044103	0.0012867613479200706	0.0012836439980624197	0.0013463147102806355	0.0013432751512067792	0.0013816491994163597	0.0013786726013831146	0.001420300086196382	0.0014174065927472252	0.001504895453568823	0.0015022347681492325	0.05354859681241789	0.05377015650131561	-2.449894851890011e-05	-0.00012042245135718277	-2.4448647674715773e-05	-0.00012017520189433473
2.147625519668832	0.0012865013123239237	0.0012833846804780477	0.0013460216838023253	0.0013429828083090086	0.0013813350197719762	0.001378359066823323	0.0014199614317009415	0.0014170685241820021	0.0015044984545070836	0.0015018381577764435	0.053527744421351	0.05374921358027366	-2.435198493593721e-05	-0.00012042131724260274	-2.4301983364581614e-05	-0.00012017405789210844
2.160566043787228	0.0012862412619385854	0.0012831253481088737	0.0013457286525418244	0.0013426904606379168	0.0013810208433058025	0.0013780455354670791	0.0014196227909669618	0.0014167304694372028	0.001504101499711938	0.0015014415918755812	0.053506895846882466	0.05372827449725066	-2.4205869243169864e-05	-0.00012042001543643988	-2.4156165234705262e-05	-0.00012017274654907428
2.1735845410731627	0.0012859811971257615	0.0012828660013155908	0.0013454356169070945	0.001342398108600502	0.0013807066704542186	0.0013777320077498498	0.0014192841644623721	0.001416392428979908	0.0015037045897204337	0.0015010450709830204	0.05348605111828952	0.05370733928164717	-2.4060596929699474e-05	-0.00012041854679895048	-2.4011188783201742e-05	-0.00012017126872437833
2.1866814813541975	0.0012857211182453886	0.0012826066404571293	0.0013451425773040463	0.0013421057526017172	0.0013803925016513672	0.0013774184841048673	0.0014189455526526366	0.001416054403274738	0.0015033077250665933	0.0015006485956321114	0.053465210264688916	0.05368640796270223	-2.3916163504396348e-05	-0.0001204169121876153	-2.3867049527920292e-05	-0.00012016962527355846
2.199857337288837	0.0012854610256556372	0.0012823472658906566	0.001344849534136543	0.001341813393044474	0.0013800783373291538	0.0013771049649631325	0.00141860695600076	0.0014157163927838573	0.0015029109062814198	0.0015002521663531883	0.0534443733150387	0.05366548056949445	-2.3772564495337656e-05	-0.00012041511245419745	-2.3723743005799047e-05	-0.00012016781704665691
2.213112584383593	0.0012852009197129332	0.0012820878779716022	0.0013445564878064261	0.0013415210303296652	0.0013797641779172767	0.001376791450753443	0.0014182683749673168	0.0014153783979670043	0.0015025141338929323	0.0014998557836736026	0.05342354029813788	0.05364455713094452	-2.3629795449897628e-05	-0.00012041314844540851	-2.3581264773107902e-05	-0.000120165844888942
2.2264477010101436	0.0012849408007719536	0.0012818284770536508	0.0013442634387135109	0.001341228664856163	0.0013794500238432231	0.001376477941902389	0.0014179298100104488	0.0014150404192814874	0.0015021174084261664	0.001499459448117724	0.05340271124262939	0.05362363767581432	-2.348785193456021e-05	-0.00012041102100246448	-2.3439610405150135e-05	-0.00012016370963968681
2.2398631684225956	0.0012846806691856566	0.0012815690634887732	0.00134397038725562	0.0013409362970208517	0.0013791358755323023	0.001376164438834389	0.0014175912615859024	0.001414702457182225	0.0015017207304032162	0.0014990631602069821	0.053381886176999835	0.05360272223271013	-2.3346729535099475e-05	-0.0001204087309614188	-2.3298775496463642e-05	-0.00012016141213327947
2.2533594707748548	0.0012844205253052699	0.0012813096376272154	0.001343677333828572	0.001340643927218616	0.0013788217334076386	0.0013758509419716793	0.0014172527301470194	0.0014143645121217332	0.0015013241003432288	0.0014986669204598614	0.05336106512958149	0.05358181083008244	-2.3206423856593494e-05	-0.00012040627915399504	-2.315875566093195e-05	-0.00012015895319994474
2.2669370951380965	0.0012841603694803186	0.0012810501998175244	0.0013433842788262125	0.001340351555842372	0.0013785075978902015	0.0013755374517343457	0.001416914216144771	0.001414026584550162	0.0015009275187624416	0.0014982707293919387	0.053340248128552634	0.05356090349622758	-2.306693052302189e-05	-0.00012040366640575506	-2.3019546531263813e-05	-0.00012015633366357914
2.2805965315183476	0.0012839002020586252	0.0012807907504065509	0.001343091222640416	0.0013400591832830695	0.001378193469398808	0.0013752239685403264	0.001416575720027762	0.0014136886749152987	0.0015005309861741906	0.0014978745875158911	0.05331943520193963	0.0535400002592888	-2.2928245177723794e-05	-0.00012040089353748673	-2.2881143759444222e-05	-0.00012015355434341624
2.294338272874165	0.0012836400233863256	0.0012805312897394624	0.0013427981656611019	0.0013397668099297082	0.0013778793483501437	0.0013749104928054317	0.0014162372422422513	0.0014133507836625889	0.0015001345030889362	0.001497478495341522	0.05329862637761753	0.053519101147258316	-2.279036348305785e-05	-0.00012039796136537051	-2.2743543016484624e-05	-0.00012015061605380462
2.308162815134429	0.0012833798338078729	0.0012802718181597495	0.0013425051082762427	0.001339474436169345	0.001377565235158768	0.0013745970249433512	0.0014158987832321613	0.0014130129112351437	0.0014997380700142737	0.0014970824533757708	0.05327782168331197	0.05349820618797667	-2.2653281120402213e-05	-0.00012039487069964716	-2.260673999236046e-05	-0.00012014751960343073
2.3220706572162446	0.0012831196336660574	0.001280012336009244	0.001342212050871885	0.0013391820623871152	0.0013772511302371378	0.0013742835653656749	0.0014155603434391013	0.001412675058073766	0.0014993416874549647	0.001496686462122745	0.05325702114659878	0.053477315409135036	-2.2516993790161477e-05	-0.00012039162234550593	-2.247073039609443e-05	-0.00012014426579609605
2.336062301042938	0.001282859423302006	0.0012797528436281193	0.0013419189938321495	0.001338889688966233	0.0013769370339956114	0.001373970114481898	0.0014152219233023726	0.0014123372246169542	0.0014989453559129415	0.0014962905220837247	0.0532362247949072	0.05345642883827721	-2.238149721181526e-05	-0.00012038821710352865	-2.233550995565936e-05	-0.00012014085543066155
2.3501382515621807	0.0012825992030552006	0.0012794933413549088	0.0013416259375392536	0.0013385973162880135	0.0013766229468424678	0.0013736566726994426	0.001414883523258991	0.0014119994113009251	0.001498549075887338	0.001495894633757194	0.053215432655518986	0.05343554650279926	-2.2246787123612888e-05	-0.00012038465576802437	-2.220107441781166e-05	-0.00012013728929977097
2.3642990167642037	0.0012823389732634883	0.001279233829526515	0.001341332882373521	0.0013383049447318832	0.0013763088691839216	0.0013733432404236683	0.001414545143743703	0.0014116616185596285	0.0014981528478745054	0.001495498797638855	0.053194644755572215	0.05341466842995137	-2.2112859282837072e-05	-0.00012038093912869474	-2.2067419548299494e-05	-0.00012013356819168264
2.378545107700138	0.0012820787342630857	0.0012789743084782158	0.0013410398287133905	0.0013380125746753875	0.0013759948014241304	0.0013730298180578832	0.0014142067851889931	0.0014113238468247576	0.0014977566723680283	0.0014951030142216456	0.05317386112205958	0.05339379464683952	-2.1979709465685948e-05	-0.00012037706797013437	-2.193454113175175e-05	-0.00012012969288943687
2.392877038500453	0.001281818486388597	0.0012787147785436788	0.0013407467769354338	0.001337720206494208	0.001375680743965215	0.001372716406003361	0.0014138684480251077	0.0014109860965257682	0.001497360549858748	0.0014947072839957601	0.05315308178183148	0.053372925180425704	-2.1847333467113483e-05	-0.0001203730430711647	-2.1802434971400497e-05	-0.0001201256641698567
2.4072953263935135	0.0012815582299730182	0.0012784552400549735	0.0013404537274143628	0.0013374278405621754	0.0013753666972072687	0.001372403004659357	0.0014135301326800643	0.0014106483680898967	0.0014969644808347788	0.0014943116074486735	0.05313230676159727	0.05335206005753048	-2.1715727100905802e-05	-0.00012036886520583323	-2.1671096889525066e-05	-0.00012012148280587942
2.4218004917242455	0.0012812979653477525	0.001278195693342573	0.0013401606805230465	0.0013371354772512745	0.0013750526615483743	0.0013720896144231113	0.0014131918395796704	0.0014103106619421646	0.00149656846578153	0.001493915985065148	0.05311153608792505	0.053331199304832815	-2.1584886199563225e-05	-0.00012036453514219225	-2.154052272695245e-05	-0.00012011714956461361
2.436393057972914	0.0012810376928426186	0.0012779361387353766	0.0013398676366325217	0.0013368431169316682	0.0013747386373846164	0.001371776235689877	0.0014128535691475383	0.0014099729785054078	0.001496172505181724	0.0014935204173272677	0.05309076978724432	0.053310342948871665	-2.1454806614376598e-05	-0.00012036005364352009	-2.141070834314751e-05	-0.00012011266520672859
2.4510735517740176	0.0012807774127858618	0.001277676576560713	0.0013395745961120055	0.0013365507599717016	0.0013744246251100956	0.0013714628688529236	0.0014125153218051006	0.0014096353182002832	0.0014957765995154153	0.0014931249047144485	0.05307000788584701	0.05328949101604822	-2.1325484215281576e-05	-0.0001203554214677105	-2.1281649616317067e-05	-0.00012010803048922991
2.46584250293529	0.001280517125504165	0.0012774170071443523	0.0013392815593289088	0.0013362584067379175	0.001374110625116942	0.0013711495143035562	0.0014121770979716244	0.0014092976814452872	0.0014953807492600114	0.0014927294477034606	0.05304925040988744	0.05326864353262621	-2.1196914890934948e-05	-0.00012035063936732815	-2.11533424433058e-05	-0.00012010324616290591
2.4807004444568266	0.0012802568313226568	0.0012771574308105154	0.0013389885266488451	0.0013359660575950672	0.0013737966377953285	0.0013708361724311252	0.0014118388980642257	0.0014089600686567679	0.0014949849548902881	0.0014923340467684447	0.05302849738538524	0.053247800524732714	-2.106909454846484e-05	-0.00012034570808916456	-2.102578273945055e-05	-0.00012009831297332685
2.4956479125503126	0.0012799965305649286	0.0012768978478818898	0.0013386954984356517	0.0013356737129061273	0.0013734826635334889	0.0013705228436230459	0.001411500722497892	0.0014086224802489476	0.0014945892168784182	0.001491938702380939	0.05300774883822563	0.05322696201836127	-2.0942019113574795e-05	-0.00012034062837495973	-2.0898966438559485e-05	-0.00012009323166051189
2.510685446658382	0.001279736223553039	0.001276638258679635	0.0013384024750513934	0.0013353813730323087	0.0013731687027177266	0.001370209528264807	0.0014111625716854894	0.0014082849166339312	0.0014941935356939814	0.0014915434150098914	0.052987004794160956	0.05320612803937031	-2.081568453059235e-05	-0.00012033540096079154	-2.077288949307865e-05	-0.00012008800295942867
2.5258135894740787	0.0012794759106075277	0.001276378663523396	0.0013381094568563812	0.001335089038333071	0.001372854755732433	0.0013698962267399892	0.001410824446037784	0.0014079473782217268	0.0014937979118039896	0.0014911481851216835	0.05296626527881207	0.05318529861348737	-2.06900867622678e-05	-0.00012033002657801939	-2.0647547873786642e-05	-0.00012008262759954924
2.54103288696045	0.0012792155920474243	0.0012761190627313122	0.0013378164442091802	0.001334796709166133	0.0013725408229600966	0.0013695829394302745	0.0014104863459634528	0.0014076098654202576	0.0014934023456729037	0.0014907530131801467	0.05294553031766935	0.05316447376630854	-2.0565221789753396e-05	-0.00012032450595156341	-2.0522937569836253e-05	-0.00012007710630451696
2.556343888370238	0.001278955268190264	0.0012758594566200316	0.0013375234374666304	0.0013345043858874908	0.0013722269047813252	0.0013692696667154678	0.0014101482718691066	0.0014072723786353815	0.0014930068377626577	0.001490357899646588	0.05292479993609333	0.053143653523299555	-2.0441085612485366e-05	-0.00012031883980068159	-2.039905458870589e-05	-0.00012007143979225754
2.571747146265715	0.0012786949393520956	0.001275599845504721	0.001337230436983853	0.0013342120688514278	0.0013719130015748548	0.0013689564089735048	0.0014098102241593016	0.0014069349182709075	0.0014926113885326765	0.0014899628449798065	0.052904074159317985	0.05312283790979881	-2.0317674248454543e-05	-0.00012031302884046857	-2.027589495633836e-05	-0.00012006562877647786
2.5872432165386163	0.0012784346058474884	0.0012753402296990723	0.0013369374431142632	0.001333919758410524	0.0013715991137175619	0.0013686431665804663	0.001409472203236552	0.001406597484728605	0.0014922159984398923	0.0014895678496361093	0.052883353012449626	0.05310202695101682	-2.0194983733949623e-05	-0.00012030707378007932	-2.0153454716884123e-05	-0.00012005967396472306
2.602832658430207	0.0012781742679895502	0.0012750806095153187	0.0013366444562095865	0.0013336274549156737	0.0013712852415844819	0.0013683299399105963	0.001409134209501352	0.0014062600784082253	0.0014918206679387684	0.0014891729140693378	0.05286263652047016	0.05308122067203856	-2.0073010123349e-05	-0.00012030097532250705	-2.0031729932618036e-05	-0.00012005357605854305
2.6185160345514573	0.0012779139260899336	0.0012748209852642437	0.0013363514766198705	0.001333335158716098	0.0013709713855488228	0.0013680167293363143	0.0014087962433521877	0.0014059226997075176	0.0014914253974813185	0.0014887780387308847	0.05284192470823626	0.053060419097824274	-1.995174948919709e-05	-0.0001202947341648608	-1.9910716683932406e-05	-0.00012004733575393667
2.6342939109033563	0.001277653580458854	0.0012745613572551974	0.0013360585046935016	0.0013330428701593601	0.0013706575459819829	0.0013677035352282335	0.0014084583051855607	0.0014055853490222473	0.001491030187517132	0.0014883832240697203	0.05282121760048351	0.05303962225321128	-1.9831197922447197e-05	-0.00012028835100008628	-1.9790411069614544e-05	-0.00012004095374240631
2.6501668568973313	0.0012773932314050886	0.0012743017257960945	0.0013357655407772089	0.001332750589591369	0.0013703437232535545	0.0013673903579551647	0.0014081203953959904	0.0014052480267462014	0.0014906350384933816	0.0014879884705323973	0.0528005152218249	0.05301883016291501	-1.9711351532052113e-05	-0.00012028182651491193	-1.967080920636799e-05	-0.00012003443070923714
2.666135445375801	0.001277132879236	0.001274042091193441	0.0013354725852160877	0.0013324583173564058	0.0013700299177313525	0.0013670771978841452	0.0014077825143760444	0.0014049107332712184	0.0014902399508548564	0.0014875937785630905	0.052779817596753986	0.052998042851529314	-1.9592206444901672e-05	-0.00012027516138934935	-1.955190722877781e-05	-0.00012002776733288645
2.6822002526328483	0.0012768725242575428	0.001273782453752338	0.001335179638353609	0.0013321660537971298	0.0013697161297814208	0.0013667640553804456	0.0014074446625163483	0.0014045734689871988	0.0014898449250439782	0.001487199148603606	0.052759124749645246	0.052977260343530196	-1.9473758806100305e-05	-0.00012026835629941335	-1.943370128969224e-05	-0.00012002096428825881
2.6983618584350144	0.0012766121667742711	0.001273522813776489	0.0013348867005316294	0.0013318737992545889	0.001369402359768047	0.0013664509308075816	0.0014071068402055997	0.001404236234282116	0.0014894499615008166	0.0014868045810933997	0.05273843670475575	0.05295648266327457	-1.935600477872418e-05	-0.00012026141191495698	-1.9316187559861864e-05	-0.00012001402224404156
2.71462084604223	0.001276351807089355	0.0012732631715682194	0.0013345937720904092	0.0013315815540682393	0.0013690886080537793	0.001366137824527335	0.0014067690478305904	0.001403899029542042	0.0014890550606631169	0.0014864100764696046	0.05271775348622729	0.05293570983500399	-1.9238940543626903e-05	-0.00012025432889956056	-1.9199362227759198e-05	-0.00012000694186209415
2.730977802228858	0.0012760914455045918	0.0012730035274284845	0.0013343008533686247	0.0013312893185759578	0.001368774874999443	0.0013658247368997672	0.001406431285776219	0.0014035618551511593	0.0014886602229663177	0.0014860156351670496	0.05269707511808585	0.052914941882843756	-1.9122562299515866e-05	-0.00012024710791075366	-1.90832214996689e-05	-0.00011999972379889146
2.747433317304874	0.0012758310823204177	0.0012727438816568823	0.0013340079447033844	0.0013309970931140553	0.0013684611609641557	0.001365511668283235	0.0014060935544255128	0.0014032247114917802	0.0014882654488435742	0.001485621257618281	0.05267640162424497	0.05289417883080544	-1.900686626318121e-05	-0.00012023974960179151	-1.8967761599972266e-05	-0.00011999236870646746
2.763987985137163	0.0012755707178359122	0.0012724842345516586	0.0013337150464302336	0.001330704878017284	0.0013681474663053337	0.0013651986190343977	0.001405755854159633	0.0014028875989443557	0.0014878707387257714	0.0014852269442535752	0.05265573302850517	0.052873420702788644	-1.8891848669072564e-05	-0.00012023225461965659	-1.885297877059211e-05	-0.00011998487723013929
2.780642403170963	0.0012753103523488207	0.0012722245864097291	0.0013334221588831789	0.0013304126736188614	0.0013678337913787186	0.0013648855895082444	0.0014054181853579053	0.001402550517887503	0.0014874760930415544	0.001484832695500973	0.05263506935455769	0.052852667522581324	-1.877750576923659e-05	-0.00012022462360444797	-1.8738869271131553e-05	-0.00011997725000917336
2.797397172451417	0.001275049986155559	0.0012719649375266817	0.0013331292823946957	0.0013301204802504765	0.0013675201365383866	0.0013645725800580995	0.0014050805483978269	0.0014022134686980147	0.001487081512217344	0.0014844385117862892	0.05261441062598314	0.05283191931386212	-1.866383383356679e-05	-0.00012021685719154629	-1.8625429378922587e-05	-0.00011996948767739601
2.8142528976452668	0.0012747896195512277	0.0012717052881967951	0.0013328364172957446	0.0013298282982423075	0.0013672065021367644	0.0013642595910356432	0.0014047429436550895	0.0014018764517508794	0.0014866869966773599	0.0014840443935331409	0.05259375686625566	0.052811176100201224	-1.8550829149546755e-05	-0.00012020895601033699	-1.851265538881791e-05	-0.00011996159086297142
2.831210187062679	0.0012745292528296211	0.0012714456387130446	0.0013325435639157822	0.0013295361279230323	0.0013668928885246434	0.0013639466227909236	0.0014044053715035903	0.0014015394674192954	0.0014862925468436378	0.0014836503411629629	0.05257310809874227	0.05279043790506186	-1.843848802216691e-05	-0.00012020092068365518	-1.8400543613253384e-05	-0.00011995356018762449
2.848269652679189	0.0012742688862832465	0.0012711859893671214	0.0013322507225827821	0.0013292439696198485	0.0013665792960512008	0.0013636336756723767	0.0014040678323154576	0.0014012025160746939	0.001485898163136061	0.0014832563550950368	0.05255246434670466	0.05276970475180164	-1.832680677404247e-05	-0.0001201927518290069	-1.828909038217863e-05	-0.00011994539626752898
2.865431910157798	0.0012740085202033252	0.0012709263404494348	0.0013319578936232387	0.0013289518236584792	0.0013662657250640056	0.0013633207500268346	0.0014037303264610567	0.0014008655980867473	0.0014855038459723668	0.0014828624357465022	0.05253182563330107	0.05274897666367405	-1.8215781745274662e-05	-0.00012018445005823608	-1.817829204300847e-05	-0.00011993709971319655
2.882697578871184	0.0012737481548798135	0.0012706666922491334	0.0013316650773621903	0.0013286596903631935	0.0013659521759090431	0.001363007846199548	0.0014033928543090188	0.0014005287138233946	0.001485109595768181	0.001482468583532387	0.052511191981588594	0.05272825366383049	-1.8105409293242558e-05	-0.00012017601597585914	-1.8068144960414756e-05	-0.00011992867112825545
2.900067281924058	0.0012734877906014123	0.0012704070450541133	0.0013313722741232306	0.0013283675700568201	0.0013656386489307268	0.0013626949645341997	0.0014030554162262508	0.001400191863650856	0.0014847154129370343	0.0014820747988656263	0.052490563414521824	0.05270753577532082	-1.7995685792984717e-05	-0.00012016745018245123	-1.7958645516652494e-05	-0.00011992011111178202
2.9175416461756507	0.0012732274276555727	0.0012701473991510242	0.0013310794842285164	0.001328075463060754	0.001365325144471909	0.0013623821053729138	0.001402718012577951	0.0013998550479336431	0.0014843212978903784	0.0014816810821570766	0.0524699399549573	0.052686823021094745	-1.788660763658162e-05	-0.00012015875327098247	-1.7849790111067187e-05	-0.00011991142025569168
2.9351213022623317	0.001272967066328522	0.0012698877548252955	0.0013307867079987957	0.001327783369694984	0.0013650116628739092	0.001362069269056285	0.001402380643727637	0.001399518267034591	0.0014839272510376211	0.001481287433815553	0.052449321625653085	0.052666115424004005	-1.7778171233523432e-05	-0.0001201499258285943	-1.7741575160289125e-05	-0.0001199025991457936
2.952806884620376	0.0012727067069052604	0.0012696281123611337	0.0013304939457534075	0.001327491290278094	0.0013646982044765155	0.0013617564559233802	0.0014020433100371515	0.0013991815213148621	0.0014835332727861352	0.0014808938542478355	0.052428708449271826	0.05264541300680411	-1.7670373010508778e-05	-0.000120140968436655	-1.7633997098184806e-05	-0.0001198936483626234
2.970599031508854	0.0012724463496695875	0.0012693684720415464	0.0013302011978103079	0.0013271992251272882	0.001364384769618014	0.0013614436663117657	0.0014017060118666886	0.0013988448111339736	0.001483139363541289	0.0014805003438587028	0.052408100448380006	0.052624715792154435	-1.7563209411326774e-05	-0.00012013188166981603	-1.752705237569041e-05	-0.00011988456847966678
2.9884983850326714	0.0012721859949041028	0.0012691088341483462	0.0013299084644860769	0.0013269071745583973	0.0013640713586351941	0.001361130900557515	0.0014013687495748061	0.0013985081368498074	0.0014827455237064623	0.0014801069030509456	0.05238749764545166	0.05260402380262079	-1.74566768970999e-05	-0.00012012266609812139	-1.7420737460936697e-05	-0.00011987536006530242
3.006505591165733	0.0012719256428902243	0.0012688491989621665	0.0013296157460959356	0.0013266151388858969	0.0013637579718633684	0.001360818158995229	0.0014010315235184448	0.0013981714988186324	0.0014823517536830728	0.0014797135322253926	0.05236690006286847	0.05258333706067657	-1.7350771945721932e-05	-0.00012011332228312188	-1.7315048838908997e-05	-0.0001198660236804705
3.0246212997742656	0.001271665293908204	0.0012685895667624784	0.0013293230429537659	0.0013263231184229259	0.0013634446096363949	0.0013605054419580543	0.0014006943340529512	0.001397834897395126	0.0014819580538706	0.0014793202317809379	0.05234630772292151	0.05256265558870503	-1.7245491052232664e-05	-0.00012010385078142782	-1.7209983011662322e-05	-0.00011985655988061561
3.0428461646402667	0.0012714049482371312	0.001268329937827594	0.0013290303553721153	0.001326031113481293	0.0013631312722866822	0.0013601927497776934	0.0014003571815320876	0.0013974983329323825	0.0014815644246666006	0.0014789270021145528	0.052325720647814045	0.0525419794089991	-1.7140830728720746e-05	-0.00012009425214376535	-1.7105536498224216e-05	-0.0001198469692150761
3.0611808434850984	0.001271144606154954	0.0012680703124346865	0.0013287376836622206	0.001325739124371498	0.001362817960145215	0.0013598800827844264	0.0014000200663080555	0.001397161805781939	0.0014811708664667375	0.0014785338436213154	0.052305138859660635	0.05252130854376468	-1.7036787503969808e-05	-0.00012008452691325555	-1.7001705834379655e-05	-0.0001198372522261959
3.079625997993227	0.0012708842679384892	0.0012678106908598009	0.0013284450281340204	0.0013254471514027454	0.0013625046735415674	0.001359567441307126	0.001399682988731515	0.0013968253162937932	0.001480777379664802	0.001478140756694435	0.05228456238049099	0.0525006430151217	-1.6933357923798464e-05	-0.00012007467562796803	-1.6898487572830634e-05	-0.0001198274094509344
3.0981822938360946	0.0012706239338634306	0.0012675510733778635	0.0013281523890961656	0.0013251551948829567	0.0013621914128039167	0.0013592548256732707	0.0013993459491515963	0.001396488864816416	0.0014803839646527304	0.0014777477417252665	0.052263991232250354	0.05247998284510484	-1.683053855072031e-05	-0.00012006469881881143	-1.6795878282988008e-05	-0.00011981744141886796
3.116850400696155	0.0012703636042043708	0.0012672914602627017	0.001327859766856044	0.0013248632551187917	0.0013618781782590672	0.001358942236208969	0.0013990089479159282	0.0013961524516967784	0.0014799906218206371	0.0014773547991033442	0.05224342543680123	0.052459328055666055	-1.6728325963923096e-05	-0.00012005459700981103	-1.6693874550860466e-05	-0.00011980734865330023
3.135630992291033	0.0012701032792348074	0.0012670318517870507	0.0013275671617197866	0.0013245713324156574	0.0013615649702324608	0.0013586296732389699	0.001398671985370649	0.0013958160772803638	0.00147959735155683	0.0014769619292163971	0.052222865015925456	0.05243867866867585	-1.6626716759407523e-05	-0.00012004437071955198	-1.659247297929045e-05	-0.00011979713167170614
3.1545247463978408	0.0012698429592271586	0.0012667722482225697	0.0013272745739922895	0.0013242794270777267	0.0013612517890481965	0.0013583171370866811	0.0013983350618604284	0.0013954797419111892	0.001479204154247836	0.0014765691324503745	0.05220230999132438	0.05241803470592509	-1.6525707549772117e-05	-0.00012003402045995815	-1.6491670187655794e-05	-0.0001197867909848438
3.1735323448776414	0.0012695826444527737	0.0012665126498398525	0.0013269820039772226	0.0013239875394079521	0.001360938635029045	0.0013580046280741867	0.0013979981777284837	0.0013951434459318224	0.0014788110302784234	0.0014761764091894677	0.05218176038462271	0.05239739618912635	-1.642529496412304e-05	-0.00012002354673562587	-1.6391462811765622e-05	-0.00011977632709619934
3.192654473700048	0.0012693223351819532	0.0012662530569084462	0.0013266894519770548	0.001323695669708086	0.0013606255084964724	0.001357692146522267	0.001397661333316606	0.0013948071896834056	0.0014784179800316313	0.0014757837598161408	0.05216121621736833	0.05237676313991499	-1.6325475648122645e-05	-0.0001200129500449898	-1.6291847504068535e-05	-0.00011976574050359678
3.211891822967991	0.0012690620316839526	0.001265993469696856	0.0013263969182930593	0.0013234038182786873	0.0013603124097706484	0.0013573796927504084	0.001397324528965169	0.001394470973505667	0.0014780250038887814	0.001475391184711142	0.052140677511034496	0.05235613557985306	-1.6226246263878474e-05	-0.00012000223087976769	-1.619282093331953e-05	-0.00011975503169764368
3.2312450869426166	0.0012688017342270058	0.0012657338884725683	0.0013261044032253386	0.0013231119854191494	0.001359999339170473	0.0013570672670768316	0.001396987765013158	0.0013941347977369492	0.0014776321022295167	0.0014749986842535411	0.05212014428702185	0.05233551353042754	-1.6127603489873854e-05	-0.00011999138972484946	-1.609437978467715e-05	-0.0001197442011621197
3.2507149640683446	0.0012685414430783305	0.001265474313502057	0.0013258119070728336	0.0013228201714277044	0.0013596862970135862	0.0013567548698184984	0.001396651041798183	0.0013937986627142198	0.0014772392754318134	0.0014746062588207424	0.05209961656665985	0.05231489701305482	-1.6029544021016473e-05	-0.00011998042705868572	-1.5996520759627153e-05	-0.00011973324937453178
3.2703021569980693	0.0012682811585041469	0.0012652147450507999	0.0013255194301333446	0.001322528376601448	0.0013593732836163913	0.0013564425012911377	0.0013963143596565008	0.0013934625687730979	0.001476846523872012	0.001474213908788516	0.052079094371207495	0.05229428604908111	-1.5932064568485726e-05	-0.0001199693433528437	-1.5899240575947826e-05	-0.00011972217680555897
3.2900073726185273	0.0012680208807696884	0.0012649551833832913	0.001325226972703543	0.001322236601236348	0.0013590602992940679	0.0013561301618092562	0.0013959777189230336	0.0013931265162478673	0.0014764538479248362	0.0014738216345310166	0.05205857772185707	0.05227368065978471	-1.5835161859614755e-05	-0.0001199581390717297	-1.5802535967571196e-05	-0.0001197109839188304
3.3098313220758016	0.0012677606101392184	0.0012646956287630593	0.001324934535078993	0.0013219448456272696	0.0013587473443605958	0.0013558178516861628	0.001395641119931391	0.0013927905054715044	0.0014760612479634244	0.0014734294364208138	0.0520380666397337	0.0522530808663771	-1.57388326379182e-05	-0.00011994681467247803	-1.570640368449283e-05	-0.00011969967117042568
3.329774720800988	0.001267500346876044	0.0012644360814526763	0.0013246421175541648	0.0013216531100679846	0.001358434419128769	0.0013555055712339843	0.0013953045630138892	0.0013924545367756918	0.0014756687243593504	0.001473037314828915	0.05201756114589892	0.0522324866900054	-1.5643073663203222e-05	-0.00011993537060694948	-1.56108404930147e-05	-0.00011968823901092884
3.349838288536016	0.0012672400912425237	0.0012641765417137705	0.0013243497204224472	0.0013213613948511876	0.0013581215239102105	0.0013551933207636784	0.0013949680485015662	0.0013921186104908368	0.001475276277482644	0.0014726452701247829	0.05199706126135125	0.05221189815175308	-1.554788171120869e-05	-0.00011992380731845609	-1.5515843175356592e-05	-0.00011967668788337438
3.370022749359618	0.0012669798435000917	0.0012639170098070476	0.0013240573439761737	0.001321069700268519	0.0013578086590153998	0.0013548811005850603	0.0013946315767242104	0.0013917827269461001	0.0014748839077018247	0.001472253302676373	0.051976567007027935	0.05219131527264356	-1.5453253573591286e-05	-0.00011991212524320449	-1.542140852960755e-05	-0.00011966501822296971
3.390328831713469	0.001266719603909266	0.001263657485992299	0.0013237649885066325	0.0013207780266105765	0.0013574958247536846	0.0013545689110068175	0.0013942951480103761	0.0013914468864694083	0.0014744916153839225	0.0014718614128501504	0.05195607840380739	0.05217073807363951	-1.5359186058078178e-05	-0.00011990032481062896	-1.5327533369857704e-05	-0.00011965323045798337
3.4107572684284713	0.0012664593727296654	0.0012633979705284212	0.001323472654304087	0.0013204863741669369	0.0013571830214333036	0.0013542567523365297	0.0013939587626874074	0.0013911110893874814	0.0014740994008945049	0.0014714696010111206	0.05193559547251106	0.05215016657564681	-1.5265675988321292e-05	-0.00011988840644366894	-1.5234214526163581e-05	-0.00011964132501085523
3.431308796751202	0.0012661991502200183	0.0012631384636734209	0.0013231803416577862	0.0013201947432261627	0.001356870249361397	0.0013539446248806806	0.00139362242108145	0.001390775336025843	0.0014737072645976954	0.0014710778675228447	0.05191511823390406	0.052129600799515924	-1.5172720203772416e-05	-0.00011987637055743683	-1.5141448844270544e-05	-0.00011962930229553193
3.4519841583705158	0.0012659389366381877	0.001262878965684443	0.001322888050855993	0.0013199031340758347	0.0013565575088440383	0.0013536325289446893	0.0013932861235174863	0.001390439626708854	0.001473315206856212	0.001470686212747481	0.05189464670869835	0.05210904076604188	-1.5080315559516666e-05	-0.0001198642175589959	-1.5049233185619737e-05	-0.00011961716271863265
3.47278409944432	0.0012656787322411762	0.0012626194768177736	0.0013225957821859924	0.001319611547002556	0.0013562448001862432	0.0013533204648329183	0.001392949870319345	0.0013901039617597243	0.0014729232280313832	0.0014702946370457964	0.0518741809175536	0.05208848649596933	-1.4988458926563919e-05	-0.00011985194784919218	-1.4957564427445225e-05	-0.0001196049066798377
3.4937093706264992	0.0012654185372851482	0.0012623599973288632	0.0013223035359341139	0.001319319982291978	0.0013559321236919935	0.001353008432848701	0.0013926136618097292	0.0013897683415005403	0.0014725313284831793	0.0014699031407772042	0.0518537208810805	0.05206793800999177	-1.489714719149493e-05	-0.00011983956182137767	-1.4866439462586645e-05	-0.00011959253457177743
3.514760727094002	0.0012651583520254365	0.0012621005274723338	0.0013220113123857441	0.0013190284402288112	0.0013556194796642527	0.0013526964332943514	0.0013922774983102305	0.0013894327662522783	0.001472139508570233	0.0014695117242997785	0.05183326661984027	0.0520473953287544	-1.4806377256516845e-05	-0.00011982705986079978	-1.477585519946839e-05	-0.00011958004677936618
3.535938928574102	0.0012648981767165687	0.0012618410675020021	0.0013217191118253524	0.0013187369210968503	0.0013553068684049921	0.0013523844664711942	0.001391941380141361	0.0013890972363348358	0.0014717477686498751	0.0014691203879702935	0.05181281815434933	0.05202685847285582	-1.4716146039289724e-05	-0.00011981444234521188	-1.4685808561946956e-05	-0.00011956744367908057
3.557244739371806	0.0012646380116122721	0.0012615816176708898	0.0013214269345365025	0.0013184454251789865	0.001354994290215204	0.0013520725326795784	0.0013916053076225652	0.0013887617520670474	0.0014713561090781541	0.0014687291321442415	0.05179237550507812	0.05200632746285128	-1.4626450473134711e-05	-0.00011980170964565051	-1.459629648946359e-05	-0.00011955472564140202
3.578678928397448	0.0012643778569654943	0.0012613221782312384	0.0013211347808018711	0.0013181539527572265	0.0013546817453949245	0.0013517606322188966	0.0013912692810722474	0.0013884263137667057	0.0014709645302098636	0.0014683379571758613	0.051771938692456686	0.05198580231925237	-1.4537287506652397e-05	-0.00011978886212449247	-1.4507315936745924e-05	-0.00011954189302793017
3.600242269194432	0.0012641177130284194	0.0012610627494345295	0.001320842650903271	0.0013178625041127146	0.0013543692342432541	0.0013514487653876102	0.001390933300807794	0.001388090921750589	0.0014705730323985756	0.0014679468634181706	0.051751507736873405	0.05196528306253044	-1.4448654103830366e-05	-0.00011977590013634298	-1.4418863873866955e-05	-0.00011952894619271515
3.6219355399671502	0.001263857580052482	0.0012608033315314965	0.0013205505451216646	0.0013175710795257478	0.0013540567570583784	0.001351136932483265	0.0013905973671455942	0.0013877555763344804	0.0014701816159966618	0.0014675558512229883	0.05173108265867889	0.05194476971311858	-1.4360547244015448e-05	-0.00011976282402853533	-1.4330937286231166e-05	-0.00011951588548220204
3.643759523609069	0.0012635974582883825	0.0012605439247721417	0.0013202584637371853	0.0013172796792757947	0.0013537443141375862	0.0013508251338025141	0.0013902614804010627	0.0013874202778331893	0.001469790281355325	0.001467164920940965	0.05171066347818674	0.051924262291412865	-1.427296392179575e-05	-0.00011974963414057571	-1.4243533174480849e-05	-0.00011950271123523093
3.6657150077309777	0.0012633373479861044	0.0012602845294057503	0.0013199664070291546	0.0013169883036415137	0.001353431905777292	0.0013505133696411354	0.0013899256408886637	0.0013870850265605757	0.0014693990288246245	0.001466774072921608	0.05169025021567722	0.051903760817775875	-1.4185901146993724e-05	-0.00011973633080381019	-1.415664855443019e-05	-0.00011948942378287031
3.6878027846894206	0.0012630772493949281	0.001260025145680909	0.0013196743752761002	0.0013166969529007728	0.001353119532273054	0.0013502016402940548	0.0013895898489219305	0.001386749822829571	0.0014690078587535045	0.0014663833075133112	0.05166984289139773	0.05188326531253633	-1.4099355944523911e-05	-0.00011972291434175775	-1.4070280456923018e-05	-0.0001194760234473069
3.710023651615288	0.0012628171627634514	0.0012597657738455217	0.0013193823687557788	0.0013164056273306697	0.0013528071939196	0.0013498899460553683	0.001389254104813494	0.0013864146669522054	0.0014686167714898256	0.0014659926250633862	0.05164944152556586	0.05186277579599374	-1.401332535428887e-05	-0.00011970938506872253	-1.3984425927846683e-05	-0.00011946251054284485
3.732378410442586	0.001262557088339605	0.0012595064141468272	0.0013190903877451957	0.0013161143272075522	0.0013524948910108479	0.001349578287218363	0.0013889184088751046	0.0013860795592396304	0.0014682257673803943	0.0014656020259180892	0.051629046138370084	0.05184229228841895	-1.3927806431338757e-05	-0.00011969574329201427	-1.389908202813206e-05	-0.00011944888537573917
3.7548678679373717	0.0012622970263706644	0.0012592470668314126	0.0013187984325206182	0.0013158230528070327	0.0013521826238399213	0.0013492666640755352	0.0013885827614176524	0.0013857445000021384	0.0014678348467709861	0.001465211510422648	0.05160865674997437	0.05182181481005697	-1.38427962456944e-05	-0.00011968198931094909	-1.3814245833704969e-05	-0.00011943514824497292
3.777492835726878	0.0012620369771032711	0.0012589877321452303	0.0013185065033576005	0.0013155318044040108	0.0013518703926991775	0.0013489550769186134	0.0013882471627511936	0.0013854094895491883	0.0014674440100063781	0.0014648210789212923	0.05158827338051779	0.05180134338112831	-1.3758291882163404e-05	-0.00011966812341518418	-1.372991443520516e-05	-0.00011942129943948165
3.8002541303288	0.0012617769407834508	0.0012587284103336208	0.0013182146005310045	0.0013152405822726974	0.0013515581978802275	0.0013486435260385854	0.001387911613184977	0.0013850745281894354	0.0014670532574303822	0.0014644307317572883	0.051567896050118134	0.05178087802183245	-1.3674290440482406e-05	-0.00011965414588693823	-1.364608493818753e-05	-0.00011940733924103997
3.823152573180761	0.0012615169176566252	0.0012584691016413198	0.0013179227243150149	0.0013149493866866251	0.0013512460396739564	0.0013483320117257099	0.0013875761130274636	0.0013847396162307453	0.001466662589385869	0.0014640404692729595	0.0515475247788741	0.05176041875234921	-1.3590789035171358e-05	-0.00011964005699999225	-1.3562754462979887e-05	-0.00011939326792281824
3.8461889906699622	0.0012612569079676337	0.0012582098063124846	0.0013176308749831642	0.0013146582179186781	0.0013509339183705468	0.001348020534269549	0.001387240662586354	0.001384404753980227	0.001466272006214801	0.0014636502918097235	0.05152715958686623	0.051739965592840526	-1.3507784795401684e-05	-0.00011962585701863482	-1.347992014448518e-05	-0.0001193790857483834
3.8693642141629967	0.00126099691196075	0.001257950524590707	0.0013173390528083515	0.001314367076241108	0.0013506218342595043	0.0013477090939589859	0.0013869052621686142	0.0013840699417442552	0.0014658815082582645	0.001463260199708122	0.05150680049416147	0.051719518563453803	-1.3425274865003223e-05	-0.00011961154619877234	-1.3397579132320286e-05	-0.00011936479297353086
3.892679080035866	0.0012607369298797007	0.0012576912567190332	0.0013170472580628647	0.0013140759619255564	0.001350309787629677	0.0013473976910822487	0.0013865699120805001	0.0013837351798284955	0.0014654910958564991	0.0014628701933078513	0.05148644752081294	0.05169907768432335	-1.3343256402609943e-05	-0.00011959712478887274	-1.3315728590781312e-05	-0.00011935038984600688
3.9161344297041563	0.001260476961967676	0.0012574320029399746	0.0013167554910183952	0.0013137848752430687	0.0013499977787692732	0.0013470863259269273	0.0013862346126275761	0.0013834004685379228	0.0014651007693489225	0.0014624802729477854	0.0514661006868631	0.05167864297557303	-1.3261726581163813e-05	-0.00011958259302691232	-1.3234365698489708e-05	-0.00011933587660323264
3.9397311096534064	0.0012602170084673608	0.001257172763495539	0.0013164637519460704	0.00131349381646413	0.0013496858079658995	0.001346774998780011	0.0013858993641147558	0.0013830658081768633	0.0014647105290741765	0.0014620904389660238	0.05144576001234779	0.05165821445731893	-1.318068258815766e-05	-0.0001195679511419856	-1.3153487648600443e-05	-0.00011932125347391409
3.963469971469652	0.00125995706962094	0.0012569135386272347	0.0013161720411164635	0.0013132027858586699	0.0013493738755065686	0.0013464637099278958	0.001385564166846311	0.0013827311990490022	0.001464320375370143	0.0014617006916999057	0.051425425517295544	0.051637792149671555	-1.3100121625569255e-05	-0.00011955319935519348	-1.3073091648704849e-05	-0.00011930652067881908
3.987351871870168	0.0012596971456701267	0.0012566543285761009	0.001315880358799625	0.0013129117836960986	0.0013490619816777338	0.0013461524596564205	0.0013852290211259124	0.0013823966414574238	0.0014639303085739882	0.0014613110314860573	0.05140509722173283	0.05161737607273684	-1.3020040909732938e-05	-0.00011953833787775592	-1.2993174920726547e-05	-0.00011929167842861244
4.01137767273438	0.0012594372368561722	0.0012563951335827137	0.0013155887052650943	0.001312620810245315	0.0013487501267653054	0.0013458412482508805	0.0013848939272566427	0.0013820621357046264	0.001463540329022185	0.001460921458660409	0.05138477514568428	0.0515969662466213	-1.2940437671249416e-05	-0.000119523366911789	-1.2913734700817359e-05	-0.00011927672692502167
4.035548241134971	0.0012591773434198943	0.0012561359538872192	0.0013152970807819339	0.0013123298657747424	0.0013484383110546822	0.0013455300759960627	0.0013845588855410367	0.001381727682092561	0.0014631504370505556	0.0014605319735582437	0.051364459309176436	0.05157656269143229	-1.2861309154940659e-05	-0.0001195082866498054	-1.283476823935037e-05	-0.00011926166636005986
4.059864449369175	0.0012589174656016879	0.0012558767897293403	0.0013150054856187411	0.0013120389505523408	0.0013481265348307704	0.00134521894317626	0.0013842238962810983	0.0013813932809226476	0.0014627606329942963	0.0014601425765142185	0.051344149732240205	0.051556165427280594	-1.27826526199748e-05	-0.00011949309727582458	-1.2756272800996254e-05	-0.00011924649691774647
4.08432717499025	0.0012586576036415452	0.0012556176413483992	0.001314713920043673	0.0013117480648456297	0.0013478147983780073	0.0013449078500752997	0.001383888959778328	0.0013810589324958053	0.0014623709171880126	0.0014597532678623985	0.051323846434912127	0.051535774474284604	-1.2704465339494903e-05	-0.00011947779896320787	-1.2678245664362459e-05	-0.00011923121877072118
4.108937300839158	0.0012583977577790841	0.0012553585089833438	0.0013144223843244772	0.0013114572089217213	0.0013475031019803958	0.0013445967969765735	0.001383554076333761	0.0013807246371124876	0.0014619812899657595	0.0014593640479363009	0.05130354943723883	0.051515389852570884	-1.2626744600716111e-05	-0.00011946239187576868	-1.260068412214585e-05	-0.00011921583208268638
4.133695715076422	0.0012581379282535562	0.0012550993928727567	0.0013141308787285037	0.00131116638304733	0.0013471914459215178	0.0013442857841630543	0.001383219246247982	0.0013803903950726987	0.0014615917516610669	0.0014589749170689165	0.05128325875927744	0.05149501158227838	-1.254948770501238e-05	-0.00011944687616871619	-1.2523585481098026e-05	-0.00011920033700829613
4.15860331121418	0.0012578781153038722	0.0012548402932548814	0.0013138394035227352	0.0013108755874888043	0.0013468798304845664	0.0013439748119173274	0.0013828844698211616	0.0013800562066760287	0.001461202302606978	0.0014585858755927512	0.051262974421100414	0.051474639683559704	-1.2472691967534838e-05	-0.00011943125198565774	-1.2446947061778985e-05	-0.00011918473369104676
4.183660988148428	0.001257618319168625	0.0012545812103676433	0.0013135479589738105	0.0013105848225121494	0.0013465682559523741	0.0013436638805216167	0.0013825497473530833	0.0013797220722216827	0.0014608129431360874	0.0014581969238398617	0.05124269644279608	0.05145427417658496	-1.23963547173922e-05	-0.00011941551946115236	-1.2370766198702837e-05	-0.00011916902226544179
4.208869650191461	0.0012573585400861024	0.0012543221444486642	0.0013132565453480446	0.0013102940883830472	0.0013462567226074321	0.0013433529902578056	0.0013822150791431699	0.0013793879920085044	0.0014604236735805698	0.0014578080621418857	0.0512224248444727	0.05143391508154321	-1.2320473297647294e-05	-0.00011939967872043322	-1.2295040240237198e-05	-0.00011915320285621478
4.2342302071045115	0.0012570987782943132	0.0012540630957352864	0.0013129651629114542	0.001310003385366883	0.0013459452307319193	0.0013430421414074671	0.001381880465490514	0.0013790539663350075	0.0014600344942722176	0.0014574192908300794	0.051202159646261354	0.05141356241864577	-1.2245045064952775e-05	-0.0001193837298769651	-1.2219766548342975e-05	-0.00011913727557649745
4.259743574130585	0.001256839034031009	0.0012538040644645967	0.0013126738119297878	0.001309712713728773	0.0013456337806077349	0.0013427313342518944	0.0013815459066939114	0.001378719995499412	0.0014596454055424844	0.0014570306102353592	0.05118190086831693	0.05139321620813038	-1.2170067389759287e-05	-0.00011936767303460938	-1.2144942498775596e-05	-0.00011912124053004014
4.285410672027485	0.0012565793075336993	0.0012535450508734404	0.001312382492668541	0.0013094220737335817	0.001345322372516516	0.001342420569072119	0.0013812114030518838	0.0013783860797996607	0.0014592564077225098	0.0014566420206883288	0.05116164853082296	0.051372876470260655	-1.2095537656207911e-05	-0.00011935150828701335	-1.20705654809046e-05	-0.00011910509781026812
4.311232427101037	0.0012563195990396795	0.0012532860551984488	0.001312091205392989	0.0013091314656459541	0.0013450110067396727	0.0013421098461489467	0.001380876954862715	0.0013780522195334622	0.0014588675011431636	0.001456253522519323	0.05114140265399301	0.05135254322533245	-1.2021453261967102e-05	-0.00011933523571655558	-1.1996632897661591e-05	-0.00011908884749967097
4.337209771238533	0.0012560599087860478	0.001253027077676056	0.0013117999503682082	0.0013088408897303364	0.0013446996835584123	0.0013417991657629787	0.0013805425624244792	0.001377718414998313	0.0014584786861350835	0.0014558651160584421	0.05112116325807472	0.051332216493674185	-1.1947811618302079e-05	-0.0001193188553956781	-1.192314216551943e-05	-0.00011907248967024664
4.363343641942354	0.0012558002370097296	0.0012527681185425235	0.001311508727859104	0.0013085503462510033	0.0013443884032537678	0.0013414885281946445	0.001380208226035071	0.001377384666491533	0.001458089963028708	0.0014554768016355913	0.051100930363350706	0.05131189629565142	-1.1874610149967268e-05	-0.00011930236738572075	-1.1850090714363853e-05	-0.00011905602438322394
4.389634982363801	0.0012555405839474968	0.0012525091780339606	0.0013112175381304332	0.0013082598354720828	0.0013440771661066251	0.0013411779337242267	0.0013798739459922379	0.001377050974310293	0.001457701332154318	0.001455088579580515	0.05108070399014444	0.0512915826516685	-1.1801846295053653e-05	-0.00011928577173658805	-1.1777475987490016e-05	-0.0001190394516886184
4.416084741337141	0.0012552809498359951	0.0012522502563863506	0.0013109263814468362	0.0013079693576575865	0.0013437659723977576	0.0013408673826318935	0.0013795397225936136	0.0013767173387516523	0.0014573127938420775	0.0014547004502228431	0.051060484158820266	0.051271275582172295	-1.172951750503734e-05	-0.0001192690684870823	-1.1705295441494928e-05	-0.0001190227716250658
4.442693873413836	0.0012550213349117622	0.0012519913538355672	0.0013106352580728588	0.0013076789130714295	0.0013434548224078486	0.0013405568751977252	0.0013792055561367483	0.0013763837601125843	0.001456924348422069	0.001454312413892122	0.051040270889788686	0.051250975107655326	-1.1657621244769156e-05	-0.00011925225766556968	-1.1633546546273993e-05	-0.00011900598422065478
4.469463338897009	0.0012547617394112526	0.001251732470617403	0.0013103441682729812	0.0013073885019774648	0.0013431437164175234	0.0013402464117017445	0.0013788714469191408	0.0013760502386900146	0.0014565359962243345	0.0014539244709178612	0.05102006420350743	0.05123068124865798	-1.1586154992290765e-05	-0.00011923533928859253	-1.1562226784989776e-05	-0.00011898908949209419
4.49639410387609	0.001254502163570859	0.0012514736069675874	0.0013100531123116429	0.001307098124639501	0.0013428326547073794	0.001339935992423944	0.0013785373952382714	0.0013757167747808466	0.001456147737578915	0.0014535366216295643	0.05099986412048647	0.05121039402577318	-1.1515116238799972e-05	-0.00011921831336053623	-1.149133365388813e-05	-0.00011897208744399146
4.523487140261684	0.0012542426076269403	0.001251214763121817	0.0013097620904532756	0.0013068077813213424	0.0013425216375580183	0.0013396256176443227	0.001378203401391639	0.0013753833686820048	0.0014557595728158935	0.0014531488663567821	0.05097967066128993	0.05119011345964692	-1.1444502488730524e-05	-0.00011920117987568313	-1.1420864662384927e-05	-0.00011895497807001831
4.550743425820648	0.001253983071815836	0.0012509559393157684	0.0013094711029623212	0.0013065174722868005	0.0013422106652500676	0.0013393152876429051	0.0013778694656767841	0.0013750500206904555	0.0014553715022654287	0.0014527612054291378	0.05095948384653883	0.05116983957098494	-1.1374311259429448e-05	-0.00011918393881465983	-1.1350817332847485e-05	-0.00011893776135135647
4.578163944211368	0.0012537235563739068	0.0012506971357851384	0.0013091801501032762	0.0013062271977997435	0.0013418997380642305	0.00133900500269979	0.001377535588391343	0.001374716731103258	0.001454983526257813	0.0014523736391763892	0.050939303696916724	0.051149572380552316	-1.1304540081271547e-05	-0.0001191665901464356	-1.1281189200636199e-05	-0.00011892043725703072
4.605749685019276	0.0012534640615375402	0.0012504383527656517	0.0013088892321407035	0.0013059369581241037	0.0013415888562812958	0.0013386947630951624	0.0013772017698330597	0.0013743835002175818	0.0014545956451234947	0.00145198616792845	0.050919130233169484	0.051129311909179846	-1.1235186497753069e-05	-0.00011914913382965464	-1.1211977814149648e-05	-0.00011890300574540769
4.633501643792551	0.001253204587543188	0.001250179590493096	0.0013085983493392713	0.00130564675352392	0.0013412780201821832	0.0013383845691093384	0.001376868010299835	0.0013740503283307527	0.001454207859193133	0.0014515987920154449	0.05089896347611126	0.05110905817776539	-1.1166248065082318e-05	-0.00011913156980869477	-1.1143180734543567e-05	-0.00011888546676142031
4.6614208220780515	0.0012529451346273857	0.0012499208492033425	0.0013083075019637797	0.0013053565842633627	0.001340967230047971	0.0013380744210227914	0.0013765343100897586	0.0013737172157402835	0.0014538201687976377	0.0014512115117677495	0.05087880344662724	0.05108881120727772	-1.1097722352335776e-05	-0.00011911389801610994	-1.107479553577942e-05	-0.00011886782023745601
4.689508227457455	0.001252685703026781	0.0012496621291323746	0.0013080166902791916	0.0013050664506067636	0.0013406564861599313	0.0013377643191161887	0.0013762006695011441	0.0013733841627439124	0.0014534325742682147	0.0014508243275160343	0.0508586501656761	0.05106857101876042	-1.1029606941402592e-05	-0.00011909611837185308	-1.1006819804589701e-05	-0.00011885006609368975
4.717764873583629	0.0012524262929781579	0.0012494034305163102	0.0013077259145506624	0.0013047763528186466	0.00134034578879956	0.0013374542636704215	0.0013758670888325674	0.0013730511696396386	0.0014530450759364085	0.001450437239591309	0.050838503654294716	0.051048337633335675	-1.0961899426838867e-05	-0.00011907823078316504	-1.0939251140398148e-05	-0.00011883220423763996
4.746191780217212	0.001252166904718463	0.0012491447535914301	0.0013074351750435706	0.0013044862911637588	0.0013400351382486127	0.0013371442549666393	0.0013755335683829015	0.0013727182367257581	0.0014526576741341478	0.0014500502483249665	0.05081836393360067	0.051028111072205645	-1.0894597415898877e-05	-0.00011906023514440811	-1.087208715526769e-05	-0.00011881423456372442
4.774789973263409	0.0012519075384848305	0.0012488860985942025	0.0013071444720235475	0.0013041962659070994	0.0013397245347891373	0.0013368342932862838	0.0013752001084513545	0.0013723853643009013	0.0014522703691937896	0.0014496633540488294	0.05079823102479676	0.0510078913566584	-1.0827698528396296e-05	-0.00011904213133678843	-1.0805325473810246e-05	-0.00011879615695353785
4.803560484809025	0.0012516481945146125	0.0012486274657613106	0.0013068538057565116	0.001303906277313953	0.0013394139787035093	0.001336524378911123	0.0013748667093375084	0.0013720525526640726	0.0014518831614481682	0.0014492765570951961	0.05077810494917348	0.05098767850807108	-1.0761200396697257e-05	-0.00011902391922768985	-1.0738963733141621e-05	-0.00011877797127474166
4.832504353159697	0.0012513888730454042	0.0012483688553296822	0.001306563176508699	0.0013036163256499222	0.0013391034702744675	0.0013362145121232883	0.0013745333713413583	0.001371719802114688	0.0014514960512306413	0.0014488898577968879	0.0507579857281139	0.05096747254791234	-1.0695100665682189e-05	-0.00011900559867222826	-1.0672999582891918e-05	-0.00011875967738261828
4.861622622877388	0.0012511295743150676	0.0012481102675365092	0.0013062725845466923	0.0013033264111809546	0.0013387930097851447	0.0013359046932053039	0.0013742000947633453	0.0013713871129526092	0.001451109038875132	0.0014485032564872915	0.05073787338309621	0.05094727349774719	-1.0629396992568874e-05	-0.00011898716951036503	-1.0607430685014713e-05	-0.0001187412751177952
4.890916344818065	0.0012508702985617696	0.0012478517026192873	0.001305982030137463	0.0013030365341733848	0.0013384825975191138	0.0013355949224401322	0.001373866879904408	0.0013710544854781948	0.001450722124716188	0.0014481167535004178	0.05071776793569824	0.05092708137924121	-1.0564087046992243e-05	-0.00011896863156918291	-1.0542254713790528e-05	-0.0001187227643069666
4.9203865761696335	0.0012506110460239978	0.0012475931608158348	0.001305691513548392	0.0013027466948939595	0.0013381722337604107	0.0013352852001112013	0.0013735337270660084	0.001370721919992327	0.0014503353090890164	0.0014477303491709393	0.050697669407601086	0.05090689621416205	-1.0499168510938461e-05	-0.00011894998466199791	-1.047746935588581e-05	-0.00011870414476428115
4.950034380490085	0.0012503518169405983	0.0012473346423643224	0.001305401035047313	0.001302456893609872	0.0013378619187935819	0.0013349755265024445	0.001373200636550183	0.001370389416796459	0.0014499485923295443	0.0014473440438342428	0.05067757782059327	0.05088671802438655	-1.0434639078505531e-05	-0.00011893122858647187	-1.0413072310085786e-05	-0.00011868541628812235
4.979860827745887	0.001250092611550802	0.001247076147503308	0.0013051105949025438	0.001302167130588802	0.001337551652903719	0.001334665901898341	0.0013728676086595798	0.0013700569761926568	0.001449561974774465	0.0014469578378264842	0.05065749319657365	0.050866546831902046	-1.0370496456090644e-05	-0.00011891236312711051	-1.0349061287374256e-05	-0.0001186665786629959
5.009866994350591	0.0012498334300942529	0.001246817676471759	0.0013048201933829194	0.001301877406098943	0.0013372414363764934	0.0013343563265839486	0.0013725346436975	0.0013697245984836375	0.0014491754567612853	0.0014465717314846322	0.0506374155575567	0.05084638265881229	-1.0306738362240997e-05	-0.00011889338805387561	-1.0285434010891964e-05	-0.00011864763165958525
5.040053963203681	0.0012495742728110375	0.0012465592295090853	0.0013045298307578267	0.0013015877204090411	0.0013369312694981965	0.0013340468008449435	0.0013722017419679389	0.001369392283972812	0.0014487890386283792	0.0014461857251465225	0.05061734492567606	0.05082622552733947	-1.0243362527462968e-05	-0.00011887430312085279	-1.0222188215724959e-05	-0.00011862857503230906
5.070422823729659	0.0012493151399417203	0.0012463008068551724	0.0013042395072972454	0.001301298073788432	0.0013366211525557834	0.0013337373249676647	0.0013718689037756347	0.0013690600329643319	0.0014484027207150448	0.0014457998191509122	0.050597281323188345	0.05080607545983069	-1.018036669435049e-05	-0.00011885510806775024	-1.0159321649008679e-05	-0.00011860940852137514
5.100974671917351	0.001249056031727367	0.0012460424087504054	0.0013039492232717771	0.001301008466507072	0.001336311085836903	0.001333427899239144	0.0013715361294261033	0.0013687278457631261	0.0014480165033615479	0.0014454140138375276	0.05057722477247724	0.050785932478760044	-1.0117748617494843e-05	-0.00011883580261956572	-1.0096832069855094e-05	-0.00011859013185233636
5.131710610359471	0.0012487969484095813	0.001245784035435706	0.001303658978952686	0.0013007188988355795	0.0013360010696299466	0.0013331185239471523	0.0013712034192256896	0.0013683957226749506	0.0014476303869091823	0.0014450283095471213	0.05055717529605913	0.05076579660673438	-1.0055506063245262e-05	-0.00011881638648397752	-1.003471724912372e-05	-0.00011857074473370366
5.1626317482924104	0.0012485378902305367	0.0012455256871525635	0.0013033687746119376	0.001300429371045272	0.0013356911042240872	0.0013328091993802425	0.0013708707734816103	0.0013680636640064337	0.0014472443717003238	0.0014446427066215283	0.050537132916584876	0.05074566786649705	-9.993636809969147e-06	-0.00011879685935534123	-9.972974969647136e-06	-0.00011855124686027674
5.193739201636265	0.001248278857433	0.0012452673641430588	0.0013030786105222274	0.001300139883408194	0.001335381189909311	0.0013324999258277786	0.0013705381925019923	0.0013677316700651096	0.0014468584580784763	0.0014442572054037095	0.050517097656846775	0.05072554628093203	-9.932138647725935e-06	-0.00011877722091085952	-9.911603025943017e-06	-0.00011853163790975785
5.225034093035115	0.001248019850260379	0.001245009066649911	0.001302788486957034	0.001299850436197173	0.0013350713269764762	0.0013321907035799944	0.0013702056765959331	0.0013673997411594834	0.0014464726463883438	0.0014438718062378256	0.05049706953978125	0.05070543187306841	-9.87100937826016e-06	-0.00011875747081091514	-9.85059922417944e-06	-0.00011851191754336243
5.256517551897525	0.0012477608689567402	0.0012447507949164968	0.001302498404190643	0.0012995610296858402	0.0013347615157173404	0.0013318815329280216	0.0013698732260735331	0.0013670678775990614	0.001446086936975871	0.0014434865094692776	0.05047704858847454	0.05068532466608604	-9.810246815084717e-06	-0.00011873760870101391	-9.789961382275503e-06	-0.00011849208540737344
5.288190714437326	0.0012475019137668532	0.0012444925491868926	0.0013022083624981968	0.0012992716641486819	0.0013344517564246121	0.0013315724141639408	0.0013695408412459518	0.0013667360796944064	0.001445701330188311	0.0014431013154447736	0.050457034826165974	0.0506652246833182	-9.749848783213722e-06	-0.00011871763420845394	-9.729687329648046e-06	-0.00011847214112981064
5.320054723714605	0.00124724298493622	0.0012442343297059063	0.0013019183621557308	0.001298982339861075	0.001334142049391993	0.0013312633475808233	0.0013692085224254538	0.0013664043477571851	0.00144531582637428	0.0014427162245123843	0.050437028276253744	0.05064513194825775	-9.689813119329038e-06	-0.00011869754694521228	-9.66977490732962e-06	-0.00011845208432353926
5.352110729676963	0.0012469840827111075	0.0012439761367191062	0.001301628403440209	0.0012986930570993234	0.0013338323949142169	0.001330954333472771	0.001368876269925452	0.0013660726821002112	0.0014449304258838127	0.0014423312370215968	0.05041702896229924	0.050625046484561696	-9.630137671558237e-06	-0.00011867734650539141	-9.610221967770727e-06	-0.00011843191458321689
5.384359889201005	0.001246725207338589	0.0012437179704728664	0.0013013384866295754	0.0012984038161407082	0.0013335227932871035	0.0013306453721349694	0.0013685440840605666	0.0013657410830375035	0.0014445451290684304	0.001441946353323386	0.050397036908031385	0.050604968316054925	-9.570820299436428e-06	-0.00011865703246533021	-9.551026374829408e-06	-0.00011841163148618161
5.41680336613411	0.0012464663590665728	0.0012434598312143926	0.0013010486120027872	0.0012981146172635213	0.0013332132448075965	0.0013303364638637262	0.0013682119651466684	0.0013654095508843288	0.0014441599362811947	0.0014415615737702633	0.050377052137352496	0.05058489746673656	-9.511858873927082e-06	-0.00011863660438427015	-9.49218600375043e-06	-0.00011839123459239653
5.44944233133642	0.0012462075381438449	0.0012432017191917647	0.0013007587798398628	0.0012978254607471128	0.001332903749773816	0.001330027608956523	0.0013678799135009333	0.0013650780859572574	0.0014437748478767745	0.0014411768987163483	0.05035707467434203	0.05056483396078358	-9.45325127732835e-06	-0.00011861606180357809	-9.433698741127122e-06	-0.00011837072344450528
5.482277962723094	0.0012459487448200977	0.0012429436346539672	0.0013004689904219178	0.0012975363468719278	0.0013325943084850987	0.0013297188077120536	0.0013675479294418885	0.0013647466885742087	0.0014433898642115016	0.0014407923285174214	0.05033710454326223	0.05054477782255681	-9.394995403182865e-06	-0.00011859540424652426	-9.375562484748717e-06	-0.00011835009756672177
5.515311445306831	0.0012456899793459749	0.0012426855778509326	0.0013001792440312165	0.001297247275919557	0.0013322849212420525	0.001329410060430283	0.0013672160132894731	0.0013644153590545121	0.0014430049856434415	0.001440407863530996	0.05031714176856411	0.0505247290766065	-9.33708915623263e-06	-0.00011857463121733858	-9.317775143548312e-06	-0.00011832935646388654
5.548543971240616	0.0012454312419731058	0.001242427549033575	0.0012998895409512125	0.0012969582481727779	0.0013319755883466008	0.001329101367412488	0.0013668841653650858	0.0013640840977189532	0.001442620212532456	0.0014400235041163794	0.05029718637489048	0.05050468774767478	-9.279530452443313e-06	-0.00011855374220243187	-9.260334637727768e-06	-0.00011830849962379819
5.581976739860765	0.0012451725329541408	0.0012421695484538275	0.0012995998814665898	0.0012966692639155952	0.0013316663101020313	0.0013287927289613065	0.0013665523859916365	0.001363752904889828	0.0014422355452402614	0.0014396392506347345	0.05027723838708271	0.05048465386070473	-9.222317218837706e-06	-0.00011853273666889708	-9.203238898469746e-06	-0.00011828752651449337
5.615610957730194	0.0012449138525427957	0.001241911576364685	0.0012993102658633167	0.0012963803234332944	0.0013313570868130483	0.0013284841453807916	0.0013662206754936094	0.0013634217808910025	0.0014418509841305073	0.0014392551034491533	0.050257297830186384	0.05046462744084281	-9.165447393450626e-06	-0.00011851161406406518	-9.146485867968929e-06	-0.00011826643658424674
5.649447838681973	0.001244655200993889	0.0012416536330202407	0.001299020694428686	0.0012960914270124834	0.0013310479187858236	0.0013281756169764593	0.0013658890341971118	0.0013630907260479654	0.0014414665295688352	0.0014388710629247205	0.05023736472945539	0.05044460851344595	-9.108918925363613e-06	-0.00011849037381633787	-9.090073499466722e-06	-0.00011824522926301428
5.6834886038631165	0.0012443965785633782	0.001241395718675725	0.0012987311674513625	0.001295802574941137	0.0013307388063280435	0.0013278671440553373	0.0013655574624299317	0.001362759740687881	0.0014410821819229465	0.001438487129428578	0.05021743911035815	0.0504245971040863	-9.05272977458349e-06	-0.00011846901533407728	-9.03399975705696e-06	-0.00011822390396010185
5.717734481778674	0.0012441379855084084	0.0012411378335875506	0.0012984416852214343	0.0012955137675086524	0.0013304297497489675	0.0013275587269260245	0.0013652259605215992	0.0013624288251396542	0.0014406979415626797	0.0014381033033300033	0.05019752099858418	0.05040459323855624	-8.996877911938289e-06	-0.00011844753800499541	-8.978262615672028e-06	-0.0001182024600645537
5.75218670833605	0.001243879422087346	0.001240879978013348	0.0012981522480304578	0.001295225005005888	0.0013301207493594761	0.0013272503658987357	0.0013648945288034383	0.001362097979733981	0.0014403138088600724	0.0014377195850004715	0.05017761042004675	0.05038459694287646	-8.94136131917439e-06	-0.0001184259411975419	-8.922860061138377e-06	-0.00011818089694604073
5.786846526889619	0.0012436208885598231	0.0012406221522120097	0.001297862856171506	0.0012949362877252184	0.0013298118054721247	0.0013269420612853594	0.00136456316760863	0.0013617672048034115	0.0014399297841894347	0.0014373359748137298	0.05015770740089292	0.0503646082432992	-8.886177988685906e-06	-0.00011840422425773989	-8.867790089874678e-06	-0.00011815921395180728
5.821715188285586	0.0012433623851867857	0.0012403643564437383	0.001297573509939226	0.0012946476159605873	0.0013295029184012064	0.0013266338133995162	0.0013642318772722761	0.0013614365006824128	0.0014395458679274296	0.0014369524731458745	0.05013781196750594	0.050344627166315076	-8.83132592365693e-06	-0.00011838238651151745	-8.813050709124276e-06	-0.00011813741040944681
5.856793950907131	0.0012431039122305255	0.0012401065909700775	0.0012972842096298782	0.0012943589900075473	0.0013291940884627932	0.0013263256225566034	0.001363900658131449	0.0013611058677074203	0.001439162060453133	0.0014365690803754153	0.05011792414651225	0.050324653738659436	-8.776803137947042e-06	-0.0001183604272640415	-8.758639936740087e-06	-0.00011811548562518093
5.892084080719833	0.0012428454699547338	0.0012398488560539662	0.0012969949555413968	0.001294070410163321	0.001328885315974805	0.0013260174890738618	0.0013635695105252647	0.0013607753062169082	0.0014387783621481202	0.0014361857968833572	0.0500980439647887	0.05030468798731774	-8.72260765592825e-06	-0.00011833834579688673	-8.70455580108398e-06	-0.00011809343888230517
5.927586851317345	0.0012425870586245421	0.0012395911519597798	0.0012967057479734393	0.0012937818767268512	0.0013285766012570612	0.0013257094132704279	0.0013632384347949402	0.0013604448165514507	0.0014383947733965369	0.0014358026230532753	0.05007817144946675	0.050284729939532494	-8.668737512578656e-06	-0.00011831614137092217	-8.650796341096167e-06	-0.00011807126944307633
5.963303543967366	0.0012423286785065684	0.0012393334789533735	0.0012964165872274384	0.0012934933899988498	0.0013282679446313395	0.0013254013954673925	0.001362907431283858	0.001360114399053782	0.0014380112945851762	0.00143541955927139	0.05005830662794027	0.05026477962280911	-8.615190753336749e-06	-0.0001182938132239797	-8.597359606163368e-06	-0.00011804897654688062
5.999235447657878	0.0012420703298689623	0.001239075837302132	0.0012961274736066595	0.001293204950281858	0.001327959346421436	0.0013250934359878611	0.001362576500337633	0.0013597840540688659	0.001437627926103561	0.001435036605926648	0.0500384495278709	0.05024483706492208	-8.561965434104868e-06	-0.00011827136057157572	-8.544243656108397e-06	-0.00011802655941084428
6.035383859143656	0.0012418120129814505	0.0012388182272750107	0.001295838407416249	0.0012929165578802941	0.0013276508069532211	0.0013247855351570092	0.001362245642304173	0.0013594537819439554	0.0014372446683440147	0.0014346537634107972	0.05001860017719531	0.05022490229392148	-8.509059621141651e-06	-0.00011824878260568994	-8.491446561093019e-06	-0.00011800401722833476
6.071750082993084	0.0012415537281153894	0.0012385606491425896	0.0012955493889632989	0.0012926282131005156	0.0013273423265547084	0.001324477693302151	0.0013619148575337537	0.0013591235830286675	0.001436861521701754	0.001434271032118474	0.04999875860413129	0.050204975338140626	-8.45647139098224e-06	-0.00011822607849404365	-8.438966401538156e-06	-0.00011798134916918279
6.108335431635222	0.0012412954755438087	0.0012383031031771173	0.001295260418556897	0.0012923399162508723	0.0013270339055561102	0.0013241699107527946	0.0013615841463790802	0.0013587934576750448	0.0014364784865749621	0.001433888412447281	0.04997892483718376	0.05018505622620103	-8.404198830552767e-06	-0.00011820324738237575	-8.386801268234906e-06	-0.00011795855438079261
6.145141225407182	0.0012410372555414575	0.0012380455896525567	0.0012949714965081822	0.0012920516676417598	0.0013267255442898976	0.0013238621878407027	0.0013612535091953547	0.0013584634062376226	0.0014360955633648711	0.0014335059047978663	0.0499590989051534	0.050165144987020335	-8.352240036871988e-06	-0.00011818028839039041	-8.33494926204617e-06	-0.00011793563198431167
6.182168792601758	0.0012407790683848664	0.001237788108844646	0.0012946826231304146	0.00129176346758569	0.0013264172430908765	0.0013235545248999688	0.001360922946340357	0.0013581334290735103	0.0014357127524758592	0.0014331235095740218	0.04993928083714167	0.050145241649818977	-8.300593117172711e-06	-0.00011815720061369994	-8.283408494000333e-06	-0.0001179125810773507
6.2194194695153895	0.0012405209143523815	0.0012375306610309341	0.0012943937987390187	0.0012914753163973337	0.0013261090022962374	0.0013232469222670647	0.0013605924581745015	0.0013578035265424467	0.0014353300543155183	0.0014327412271827513	0.049919470662559244	0.0501253462441277	-8.249256188790771e-06	-0.00011813398312321421	-8.232177085270437e-06	-0.00011788940073281795
6.256894600496366	0.001240262793724231	0.0012372732464908456	0.001294105023651659	0.0012911872143935963	0.001325800822245634	0.0013229393802809215	0.0013602620450609208	0.0013574736990068863	0.0014349474692947582	0.0014323590580343744	0.049899668411130874	0.05010545879979351	-8.198227379081768e-06	-0.00011811063496369734	-8.181253166972963e-06	-0.0001178660899972539
6.294595537993358	0.0012400047067825666	0.0012370158655057226	0.0012938162981882897	0.0012908991618936667	0.0013254927032812411	0.001322631899282986	0.0013599317073655333	0.001357143946832062	0.0014345649978278834	0.0014319770025426018	0.04987987411290585	0.05008557934698792	-8.14750482545576e-06	-0.00011808715515471135	-8.130634880292725e-06	-0.00011784264789255205
6.332523642604218	0.001239746653811521	0.0012367585183588829	0.0012935276226712224	0.001290611159219087	0.001325184645747828	0.001322324479617293	0.0013596014454571193	0.0013568142703860662	0.00143418264033269	0.001431595061124633	0.04986008779826316	0.05006570791621409	-8.09708667517256e-06	-0.00011806354268861785	-8.080320376222666e-06	-0.00011781907341268383
6.370680283125076	0.0012394886350972662	0.0012365012053356763	0.0012932389974251919	0.0012903232066938165	0.0013248766499928276	0.0013220171216305387	0.0013592712597074006	0.0013564846700399277	0.001433800397230558	0.0014312132342012502	0.049840309497919046	0.050045844538313906	-8.046971085480525e-06	-0.00011803979653246532	-8.030307815723448e-06	-0.00011779536552680714
6.40906683659976	0.0012392306509280554	0.001236243926723528	0.00129295042277741	0.0012900353046442835	0.0013245687163663993	0.0013217098256721371	0.001358941150491107	0.001356155146167678	0.0014334182689465342	0.0014308315221968984	0.049820539242935544	0.050025989244477445	-7.997156223401441e-06	-0.00011801591562493607	-7.980595369546511e-06	-0.0001177715231761578
6.447684688369473	0.001238972701594295	0.0012359866828120102	0.0012926618990576461	0.00128974745339947	0.0013242608452215137	0.0013214025920943084	0.0013586111181860695	0.0013558256991464447	0.001433036255909443	0.0014304499255397975	0.049800777064726846	0.05000614206624672	-7.947640265733996e-06	-0.00011799189887745642	-7.931181218154282e-06	-0.000117747545273994
6.486535232122802	0.0012387147873885876	0.0012357294738928838	0.0012923734265982783	0.00128945965329096	0.0013239530369140106	0.0013210954212521378	0.0013582811631732863	0.0013554963293565178	0.0014326543585519663	0.0014300684446620234	0.04978102299506919	0.049986303035528035	-7.89842139905031e-06	-0.00011796774517386366	-7.882063551772206e-06	-0.00011772343070659552
6.525619869945995	0.0012384569086057982	0.0012354723002601653	0.0012920850057343719	0.001289171904653017	0.001323645291802684	0.0013207883135036567	0.0013579512858370127	0.0013551670371814394	0.001432272577310754	0.0014296870799996137	0.0497612770661066	0.04996647218459786	-7.849497819577972e-06	-0.00011794345336968437	-7.833240570305489e-06	-0.00011769917833165389
6.564940012373588	0.0012381990655431043	0.001235215162210177	0.0012917966368037387	0.0012888842078226453	0.001323337610249347	0.0013204812692099105	0.0013576214865648347	0.0013548378230080762	0.0014318909126265099	0.001429305831992661	0.04974153931036021	0.04994664954611074	-7.80086773310984e-06	-0.00011791902229008056	-7.784710483144802e-06	-0.00011767478697694012
6.604497078439295	0.0012379412585000694	0.0012349580600416194	0.0012915083201470198	0.0012885965631396726	0.0013230299926189223	0.0013201742887350477	0.0013572917657477673	0.0013545086872267182	0.0014315093649441108	0.0014289247010854246	0.049721809760737146	0.049926835153107404	-7.75252935502832e-06	-0.00011789445073168148	-7.736471509284248e-06	-0.00011765025544141494
6.644292495727218	0.001237683487778687	0.0012347009940556163	0.0012912200561077422	0.0012883089709468034	0.001322722439279503	0.001319867372446381	0.0013569621237803217	0.001354179630231147	0.0014311279347126906	0.0014285436877264192	0.049702088450536676	0.0499070290390254	-7.704480910301903e-06	-0.0001178697374622506	-7.688521877300541e-06	-0.00011762558249533983
6.684327700423376	0.0012374257536834521	0.0012344439645557838	0.0012909318450323982	0.001288021431589701	0.0013224149506024417	0.0013195605207144748	0.001356632561060602	0.0013538506524187301	0.001430746622385754	0.0014281627923685251	0.04968237541346091	0.04988723123770484	-7.656720633276992e-06	-0.00011784488121768799	-7.640859825058105e-06	-0.00011760076687677978
6.724604137367524	0.0012371680565214204	0.001234186971848295	0.0012906436872705167	0.0012877339454170625	0.0013221075269624271	0.001319253733913227	0.0013563030779903912	0.0013535217541905107	0.0014303654284212799	0.0014277820154690987	0.049662670683623164	0.04986744178339799	-7.609246767750766e-06	-0.00011781988070386218	-7.593483599934586e-06	-0.00011757580729471195
6.76512326010531	0.0012369103966022716	0.0012339300162419321	0.0012903555831747387	0.0012874465127806804	0.0013218001687375646	0.0013189470124199386	0.0013559736749752381	0.0013531929359512865	0.001429984353281829	0.0014274013574900669	0.04964297429555518	0.04984766071078012	-7.56205756681852e-06	-0.00011779473459444523	-7.5463914585849334e-06	-0.00011755070242586152
6.805886530940724	0.0012366527742383767	0.0012336730980481673	0.0012900675331008935	0.001287159134035536	0.0013214928763094639	0.0013186403566154124	0.0013556443524245525	0.0013528641981097147	0.0014296033974346553	0.0014270208188980518	0.04962328628421781	0.0498278880549549	-7.515151292897954e-06	-0.00011776944153152336	-7.499581666910171e-06	-0.0001175254509143131
6.846895420988873	0.0012363951897448604	0.0012334162175812128	0.0012897795374080723	0.0012868718095398611	0.001321185650063316	0.001318333766884024	0.0013553151107516916	0.001352535541078391	0.0014292225613518133	0.0014266404001644702	0.04960360668500952	0.049808123851466574	-7.468526217729171e-06	-0.00011774400012576347	-7.453052500133728e-06	-0.00011750005137373121
6.888151410229076	0.0012361376434396666	0.0012331593751580953	0.0012894915964587073	0.0012865845396552217	0.0013208784903879797	0.0013180272436138106	0.0013549859503740557	0.001352206965273949	0.0014288418455102717	0.0014262601017656499	0.04958393553377554	0.0497883681363077	-7.422180622142227e-06	-0.00011771840895336005	-7.406802242568983e-06	-0.00011747450238341894
6.92965598755826	0.001235880135643632	0.0012329025710987231	0.0012892037106186558	0.0012862973247465988	0.0013205713976760756	0.0013177207871965608	0.0013546568717131865	0.0013518784711171556	0.0014284612503920316	0.001425879924182948	0.04956427286681688	0.04976862094592902	-7.376112796140394e-06	-0.00011769266655764499	-7.360829187692125e-06	-0.00011744880248953926
6.971410650844719	0.0012356226666805485	0.001232645805725952	0.001288915880257273	0.0012860101651824656	0.001320264372324064	0.001317414398027898	0.001354327875194859	0.0013515500590330052	0.0014280807764842386	0.0014254998679028605	0.049544618720901525	0.04974888231724927	-7.330321038879345e-06	-0.00011766677144842141	-7.315131638079703e-06	-0.00011742295020494842
7.01341690698215	0.001235365236877235	0.0012323890793656546	0.0012886281057474986	0.0012857230613348687	0.0013199574147323401	0.0013171080765073707	0.0013539989612491807	0.0013512217294508171	0.0014277004242793016	0.0014251199334171434	0.04952497313327177	0.04972915228766488	-7.284803658472866e-06	-0.00011764072209985432	-7.269707905276784e-06	-0.00011739694400697553
7.055676271944047	0.0012351078465636129	0.0012321323923467971	0.0012883403874659422	0.0012854360135795173	0.0013196505253053265	0.0013168018230385473	0.0013536701303106951	0.0013508934828043405	0.001427320194275018	0.0014247401212229376	0.049505336141655906	0.049709430895059595	-7.239558972044896e-06	-0.00011761451695152525	-7.224556309803898e-06	-0.00011737078233808873
7.098190270838397	0.0012348504960727712	0.0012318757450015042	0.0012880527257929624	0.0012851490222958602	0.0013193437044515613	0.0013164956380291035	0.0013533413828184793	0.0013505653195318486	0.0014269400869746896	0.0014243604318228836	0.04948570778427802	0.04968971817781464	-7.194585305675752e-06	-0.00011758815440710002	-7.179675181132744e-06	-0.00011734446360545103
7.1409604379627405	0.0012345931857410475	0.001231619137665138	0.0012877651211127585	0.0012848620878671776	0.001319036952583796	0.0013161895218909193	0.00135301271921625	0.0013502372400762486	0.001426560102887253	0.001423980865725252	0.049466088099868015	0.04967001417481959	-7.1498809943205954e-06	-0.00011756163283405119	-7.13506285757691e-06	-0.00011731798617969913
7.183988316859528	0.001234335915908095	0.0012313625706763674	0.0012874775738134527	0.0012845752106806635	0.0013187302701190876	0.0013158834750401725	0.001352684139952464	0.0013499092448851792	0.0014261802425273996	0.0014236014234440644	0.04944647712767131	0.04965031892548174	-7.105444381733106e-06	-0.00011753495056215923	-7.090717686255438e-06	-0.00011729134839422173
7.227275460371831	0.0012340786869169675	0.0012311060443772506	0.001287190084287187	0.0012842883911275212	0.0013184236574789023	0.0013155774978974393	0.0013523556454804325	0.0013495813344111265	0.0014258005064157128	0.001423222105499229	0.04942687490745999	0.049630632469737986	-7.061273820489766e-06	-0.00011750810588440075	-7.0466380230720105e-06	-0.0001172645485453816
7.270823430699384	0.0012338214991141864	0.0012308495591133036	0.0012869026529302025	0.0012840016296030439	0.0013181171150892046	0.0013152715908877866	0.0013520272362584204	0.0013492535091115206	0.001425420895078787	0.0014228429124166612	0.04940728147954484	0.049610954848065145	-7.017367671854555e-06	-0.00011748109705489451	-7.002822232596989e-06	-0.00011723758489062819
7.31463379945495	0.001233564352849832	0.0012305931152335897	0.001286615280142946	0.0012837149265067203	0.0013178106433805708	0.0013149657544408834	0.0013516989127497685	0.00134892576944886	0.0014250414090493761	0.0014224638447284305	0.04938769688478449	0.04959128610149016	-6.973724305768536e-06	-0.00011745392228879048	-6.959268688067413e-06	-0.00011721045564888621
7.358708147721062	0.0012333072484776103	0.0012303367130907887	0.0012863279663301497	0.001283428282242315	0.0013175042427882784	0.0013146599889910912	0.0013513706754229911	0.0013485981158908099	0.0014246620488665123	0.0014220849029728806	0.049368121164596344	0.04957162627160215	-6.930342100874148e-06	-0.00011742657976304693	-6.915975771418226e-06	-0.0001171831590008332
7.403048066107065	0.0012330501863549424	0.0012300803530412815	0.0012860407119009334	0.0012831416972179678	0.0013171979137524166	0.001314354294977571	0.001351042524751901	0.0013482705489103227	0.0014242828150756533	0.001421706087694774	0.04934855436097015	0.0495519754005645	-6.887219444281015e-06	-0.0001173990676125447	-6.872941873027269e-06	-0.00011715569308529128
7.447655154806527	0.0012327931668430464	0.0012298240354452366	0.0012857535172689028	0.0012828551718462955	0.0013168916567179946	0.001314048672844396	0.0013507144612157228	0.0013479430689857554	0.0014239037082288204	0.0014213273994454342	0.04932899651647731	0.049532333531124295	-6.8443547316613534e-06	-0.00011737138393214108	-6.8301653917898775e-06	-0.00011712805600055942
7.49253102365499	0.0012325361903070195	0.0012295677606666898	0.0012854663828522448	0.0012825687065444841	0.0013165854721350434	0.0013137431230406513	0.0013503864852992097	0.0013476156766009841	0.0014235247288847406	0.0014209488387828821	0.049309447674283656	0.04951270070662607	-6.801746367175385e-06	-0.00011734352677528204	-6.7876447351154084e-06	-0.00011710024580435796
7.537677292188054	0.001232279257115924	0.0012293115290736287	0.0012851793090738275	0.0012822823017343897	0.0013162793604587285	0.0013134376460205432	0.0013500585974927626	0.0013472883722455233	0.0014231458776089874	0.001420570406271982	0.04928990787816078	0.04949307697102273	-6.759392763407146e-06	-0.00011731549415300302	-6.745378318800607e-06	-0.0001170722605119412
7.583095589699846	0.0012320223676428746	0.0012290553410380814	0.001284892296361303	0.0012819959578426413	0.0013159733221494595	0.0013131322422435148	0.0013497307982925533	0.001346961156414649	0.0014227671549741309	0.001420192102484589	0.049270377172498894	0.04947346236888776	-6.71729234125e-06	-0.00011728728403276323	-6.703364566918585e-06	-0.00011704409809437655
7.628787555301809	0.0012317655222651301	0.0012287991969362083	0.0012846053451472154	0.0012817096753007472	0.001315667357673008	0.0013128269121743584	0.0013494030882006526	0.001346634029609527	0.0014223885615598907	0.0014198139279997008	0.04925085560231851	0.049453856945428885	-6.675443529979494e-06	-0.00011725889433905623	-6.661601911940249e-06	-0.0001170157564807095
7.674754837981857	0.0012315087213641744	0.001228543097148382	0.0012843184558690953	0.0012814234545451917	0.001315361467500613	0.0013125216562833233	0.0013490754677251457	0.0013463069923373271	0.0014220100979532766	0.0014194358834036006	0.04923134321328306	0.049434260746498156	-6.633844767124988e-06	-0.00011723032295174463	-6.6200887945573605e-06	-0.00011698723355513252
7.720999096663877	0.0012312519653258195	0.0012282870420592892	0.0012840316289695788	0.0012811372960175513	0.0013150556521091094	0.0013122164750462423	0.0013487479373802728	0.0013459800451113642	0.001421631764748756	0.0014190579692900233	0.049211840051712474	0.049414673818607424	-6.592494498398535e-06	-0.0001172015677047833	-6.578823663618352e-06	-0.00011695852715587485
7.767522000267617	0.0012309952545402909	0.0012280310320580178	0.0012837448648965102	0.0012808512001645984	0.0013147499119810385	0.0013119113689446448	0.0013484204976865518	0.0013456531884512208	0.0014212535625484023	0.0014186801862603035	0.0491923461645947	0.04939509620893963	-6.551391177739979e-06	-0.00011717262638744064	-6.537804976197714e-06	-0.00011692963507664578
7.814325227768903	0.0012307385894023218	0.001227775067538149	0.0012834581641030503	0.00128056516743841	0.0013144442476047706	0.0013116063384658759	0.00134809314917091	0.0013453264228828787	0.0014208754919620545	0.0014183025349235351	0.04917286159960004	0.049375527965362626	-6.510533267140017e-06	-0.00011714349674080138	-6.4970311974017064e-06	-0.0001169005550633595
7.861410468260233	0.0012304819703112568	0.0012275191488978624	0.0012831715270477993	0.0012802791982964876	0.0013141386594746336	0.001311301384103227	0.0013477658923668283	0.0013449997489388614	0.0014204975536074873	0.001417925015896742	0.04915338640509407	0.04935596913644296	-6.469919236695709e-06	-0.00011711417645920985	-6.456500800422135e-06	-0.00011687128481474574
7.908779421011744	0.0012302253976711403	0.0012272632765400217	0.0012828849541948989	0.0012799932932018624	0.0013138331480910298	0.0013109965063560507	0.0013474387278144657	0.0013446731671583603	0.0014201197481105655	0.0014175476298050307	0.049133920630151554	0.04933641977145865	-6.429547564509863e-06	-0.00011708466318832711	-6.416212266449617e-06	-0.00011684182198151705
7.956433795532517	0.001229968871890824	0.0012270074508722853	0.001282598446014159	0.00127970745262322	0.0013135277139605707	0.0013106917057298972	0.0013471116560608094	0.0013443466780873842	0.0014197420761054218	0.0014171703772817698	0.049114464324569986	0.04931687992041409	-6.389416736630321e-06	-0.00011705495452457582	-6.376164084590311e-06	-0.00011681216416470352
8.004375311632296	0.0012297123933840645	0.0012267516723071996	0.0012823120029811707	0.0012794216770350133	0.0013132223575962017	0.001310386982736637	0.0013467846776598113	0.0013440202822788947	0.0014193645382346194	0.0014167932589687524	0.04909501753888431	0.049297349634054244	-6.349525247082918e-06	-0.00011702504801464064	-6.336354751928369e-06	-0.0001167823089162634
8.052605699483543	0.0012294559625696244	0.0012264959412623035	0.001282025625577427	0.001279135966917582	0.0013129170795173344	0.0013100823378945938	0.0013464577931725306	0.0013436939802929494	0.0014189871351493288	0.0014164162755163703	0.049075580324380114	0.04927782896387812	-6.309871597691072e-06	-0.00011699494115391396	-6.296782773309098e-06	-0.00011675225373647402
8.101126699683881	0.0012291995798713832	0.001226240258160237	0.0012817393142904507	0.0012788503227572834	0.0013126118802499838	0.001309777771728682	0.0013461310031672895	0.0013433677726968564	0.0014186098675095095	0.0014160394275837985	0.04905615273311071	0.04925831796215406	-6.2704542980983324e-06	-0.00011696463138566315	-6.257446661411814e-06	-0.00011672199607398737
8.149940063318896	0.0012289432457184392	0.0012259846234288425	0.0012814530696139141	0.0012785647450466065	0.0013123067603269026	0.0013094732847705383	0.0013458043082198124	0.0013430416600653146	0.00141823273598408	0.0014156627158391638	0.04903673481790803	0.04923881668193523	-6.2312718657718535e-06	-0.00011693411610136373	-6.2183449367030075e-06	-0.00011669153332549698
8.199047552025359	0.0012286869605452175	0.0012257290375012738	0.001281166892047766	0.001278279234284304	0.001312001720287717	0.0013091688775586604	0.0013454777089133823	0.0013427156429805678	0.0014178557412511067	0.0014152861409597326	0.04901732663240197	0.04921932517707337	-6.192322825868818e-06	-0.00011690339263858984	-6.179476127306238e-06	-0.00011666086283379506
8.248450938054788	0.0012284307247915841	0.0012254735008161092	0.0012808807820983645	0.0012779937909755221	0.0013116967606790718	0.001308864550638551	0.001345151205838996	0.0013423897220325636	0.001417478883997989	0.001414909703632098	0.04899792823103291	0.04919984350223622	-6.153605711168783e-06	-0.0001168724582798486	-6.140838768991727e-06	-0.00011662998188699536
8.298152004337403	0.0012281745389029566	0.0012252180138174612	0.0012805947402786057	0.0012777084156319295	0.0013113918820547737	0.0013085603045628579	0.0013448247995955201	0.0013420638978191035	0.0014171021649216462	0.0014145334045523649	0.04897853966906872	0.04918037171292062	-6.115119062144805e-06	-0.00011684131025280209	-6.102431405191969e-06	-0.00011659888771858862
8.348152544546481	0.0012279184033304146	0.0012249625769550879	0.0012803087671080565	0.0012774231087718485	0.0013110870849759326	0.0013082561398915192	0.0013444984907898493	0.001341738170946005	0.0014167255847287105	0.0014141572444263428	0.04895916100262025	0.04916090986547144	-6.0768614267951715e-06	-0.00011680994572865755	-6.064252586849075e-06	-0.00011656757750555524
8.398454363163072	0.001227662318530823	0.001224707190684515	0.0012800228631130947	0.001277137870920397	0.0013107823700111163	0.0013079520571919138	0.0013441722800370721	0.0013414125420272676	0.001416349144135724	0.001413781223969744	0.04893979228865689	0.04914145801709587	-6.038831360622582e-06	-0.00011677836182055756	-6.026300872383553e-06	-0.00011653604836658893
8.449059275541144	0.0012274062849669462	0.0012244518554671501	0.001279737028827044	0.001276852702609623	0.0013104777377364988	0.001307648057039014	0.0013438461679606362	0.0013410870116852345	0.0014159728438693378	0.0014134053439083811	0.04892043358502496	0.04912201622588046	-6.001027426646294e-06	-0.00011674655558413516	-5.988574827720319e-06	-0.00011650429736348444
8.49996910797308	0.0012271503031075664	0.0012241965717704	0.0012794512647903145	0.0012765676043786413	0.0013101731887360105	0.0013073441400155304	0.0013435201551925124	0.001340761580550757	0.0014155966846665087	0.0014130296049783644	0.04890108495046248	0.04910258455080783	-5.963448195277221e-06	-0.00011671452401529336	-5.951073026193299e-06	-0.0001164723214985286
8.551185697755594	0.0012268943734276105	0.0012239413400677982	0.0012791655715505483	0.0012762825767737838	0.0013098687236015013	0.0013070403067120774	0.0013431942423733708	0.0013404362492633745	0.0014152206672747134	0.001412654007926315	0.048881746444616826	0.04908316305177482	-5.926092244317935e-06	-0.00011668226404953908	-5.913794048467355e-06	-0.00011644011771300145
8.602710893256043	0.0012266384964082706	0.0012236861608391242	0.0012788799496627613	0.001275997620348738	0.001309564342932892	0.0013067365577273254	0.0013428684301527505	0.0013401110184714778	0.0014148447924521488	0.0014122785535095664	0.048862418128063134	0.04906375178960767	-5.8889581589036816e-06	-0.00011664977256159448	-5.876736482541764e-06	-0.00011640768288795345
8.654546553979111	0.0012263826725371313	0.0012234310345705314	0.001278594399689494	0.0012757127356646972	0.0013092600473383403	0.0013064328936681637	0.0013425427191892387	0.0013397858888324937	0.001414469060967951	0.0014119032424963814	0.048843100062320226	0.049044350826083286	-5.8520445313826885e-06	-0.00011661704636162229	-5.8398989236305154e-06	-0.00011637501384054172
8.706694550633951	0.0012261269023083063	0.0012231759617546815	0.001278308922200968	0.001275427923290518	0.0013089558374344112	0.001306129315149871	0.0013422171101506574	0.0013394608610130662	0.0014140934736024148	0.0014115280756661736	0.04882379230986976	0.04902496022394286	-5.81534996139943e-06	-0.0001165840821983899	-5.803279974216091e-06	-0.00011634210732580641
8.759156765201672	0.0012258711862225523	0.0012229209428908604	0.0012780235177752232	0.0012751431838028565	0.0013086517138462274	0.0013058258227962684	0.0013418916037142299	0.0013391359356892266	0.0014137180311471996	0.0014111530538097113	0.048804494934174276	0.0490055800469142	-5.7788730557662565e-06	-0.000116550876755106	-5.766878243926299e-06	-0.0001163089600337841
8.811935091003267	0.0012256155247874236	0.0012226659784851303	0.0012777381869982943	0.0012748585177863442	0.0013083476772076607	0.0013055224172399066	0.0013415662005667884	0.0013388111135465989	0.0014133427344055732	0.0014107781777293624	0.048785207999695455	0.04898621035972799	-5.7426124283905394e-06	-0.00011651742664903209	-5.7306923494943734e-06	-0.00011627556858845312
8.865031432767935	0.0012253599185173879	0.0012224110690504462	0.00127745293046435	0.0012745739258337276	0.0013080437281614854	0.001305219099122221	0.0013412409014049442	0.0013384863952805698	0.0014129675841926211	0.0014104034482393013	0.04876593157191398	0.048966851228138104	-5.706566700304158e-06	-0.0001164837284307052	-5.694720914732956e-06	-0.00011624192954762247
8.918447706701835	0.001225104367933981	0.0012221562151068107	0.001277167748775872	0.0012742894085460458	0.0013077398673595718	0.0013049158690937256	0.0013409157069352972	0.0013381617815964987	0.001412592581335494	0.0014100288661657598	0.048746665717347294	0.04894750271893987	-5.670734499540336e-06	-0.00011644977858232819	-5.658962570457768e-06	-0.0001162080394004894
8.972185840557227	0.001224848873565934	0.001221901417181398	0.001276882642543804	0.0012740049665327796	0.0013074360954630506	0.0013046127278141743	0.001340590617874617	0.0013378372732098978	0.0014122177266736287	0.0014096544323472446	0.04872741050357011	0.048928164899990356	-5.635114461152724e-06	-0.00011641557351710352	-5.623415954503219e-06	-0.00011617389456763938
9.02624777370205	0.0012245934359493256	0.0012216466758087107	0.001276597612387731	0.0012737206004120307	0.0013071324131425073	0.0013043096759527578	0.0013402656349500565	0.0013375128708466451	0.0014118430210590023	0.0014092801476347924	0.04870816599923472	0.04890883784022848	-5.599705227081822e-06	-0.00011638110957706838	-5.588079711554145e-06	-0.0001161394913984648
9.080635457189915	0.001224338055627723	0.0012213919915307154	0.0012763126589360422	0.0012734363108106845	0.0013068288210781607	0.0013040067141882798	0.0013399407588993463	0.00133718857524318	0.0014114684653563666	0.001408906012892205	0.04868893227409055	0.04888952160969515	-5.564505446203558e-06	-0.00011634638303309464	-5.552952493232538e-06	-0.00011610482617149809
9.135350853830497	0.0012240827331523314	0.001221137364896994	0.0012760277828261066	0.0012731520983645832	0.001306525319960054	0.0013037038432093487	0.0013396159904710042	0.00133686438714671	0.0014110940604434995	0.0014085320289962992	0.04866970939900484	0.04887021627955408	-5.529513774223463e-06	-0.00011631139008305702	-5.518032957960509e-06	-0.00011606989509230226
9.190395938260405	0.0012238274690821425	0.001220882796464892	0.0012757429847044483	0.0012728679637187036	0.0013062219104882455	0.0013034010637145684	0.0013392913304245445	0.001336540307315422	0.0014107198072114573	0.001408158196837159	0.04865049744598366	0.048850921922112246	-5.494728873629839e-06	-0.00011627612685011224	-5.483319770948139e-06	-0.00011603469429186108
9.245772697014415	0.0012235722639840913	0.0012206282867996741	0.0012754582652269274	0.0012725839075273353	0.0013059185933730082	0.001303098376412735	0.0013389667795306957	0.0013362163365186982	0.0014103457065648341	0.0014077845173183952	0.048631296488194205	0.048831638610843	-5.4601494136607975e-06	-0.00011624058938208837	-5.448811604131035e-06	-0.0001159992198262183
9.301483128597186	0.0012233171184332086	0.001220373836474676	0.0012751736250589192	0.0012722999304542607	0.0013056153693350226	0.001302795782023032	0.001338642338571612	0.001335892475537328	0.0014099717594220173	0.0014074109913574018	0.04861210659998495	0.04881236642040578	-5.425774070266093e-06	-0.00011620477364987503	-5.414507136151242e-06	-0.00011596346767447918
9.357529243555355	0.0012230620330127818	0.0012201194460714666	0.0012748890648755034	0.001272016033172943	0.0013053122391055846	0.0013024932812752367	0.0013383180083411017	0.001335568725163735	0.001409597966715461	0.001407037619885626	0.048592927856909225	0.04879310542666991	-5.3916015260221245e-06	-0.00011616867554614663	-5.38040505225143e-06	-0.00011592743373756154
9.413913064550128	0.0012228070083145153	0.0012198651161800043	0.0012746045853616506	0.0012717322163667126	0.0013050092034268082	0.0013021908749099216	0.0013379937896448476	0.0013352450862021972	0.0014092243293919507	0.0014066644038488356	0.048573760335746306	0.04877385570673584	-5.35763047013714e-06	-0.00011613229088408561	-5.346504044299177e-06	-0.00011589111383705775
9.47063662643026	0.0012225520449386947	0.0012196108473988055	0.0012743201872124131	0.0012714484807289587	0.0013047062630518352	0.0013018885636786664	0.001337669683300637	0.0013349215594690809	0.0014088508484128815	0.0014062913442073966	0.04855460411452561	0.048754617338960395	-5.323859598354089e-06	-0.00011609561539552282	-5.3128028106880915e-06	-0.00011585450371373596
9.527701976305488	0.0012222971434943553	0.0012193566403351076	0.0012740358711331244	0.001271164826963325	0.0013044034187450506	0.0013015863483442688	0.0013373456901385992	0.0013345981457930684	0.0014084775247545378	0.0014059184419365509	0.04853545927254961	0.04873539040297712	-5.290287612924605e-06	-0.00011605864473002159	-5.279300056299646e-06	-0.0001158175990259025
9.585111173620431	0.0012220423045994507	0.0012191024956050415	0.0012737516378395946	0.0012708812557839081	0.001304100671282297	0.0013012842296809628	0.001337021811001438	0.0013342748460154	0.001408104359408378	0.0014055456980267024	0.048516325890416934	0.048716174979723005	-5.2569132225847165e-06	-0.00011602137445357319	-5.245994492484099e-06	-0.00011578039534840268
9.642866290228868	0.001221787528881025	0.0012188484138338	0.0012734674880583129	0.0012705977679154583	0.001303798021451096	0.0013009822084746366	0.001336698046744674	0.0013339516609901106	0.0014077313533813233	0.0014051731134837055	0.048497204050046816	0.0486969711514602	-5.22373514246291e-06	-0.00011598380004659847	-5.212884836989368e-06	-0.000115742888171122
9.700969410468568	0.001221532816975391	0.001218594395655818	0.0012731834225266552	0.0012703143640935858	0.0013034954700508732	0.0013006802855230583	0.0013363743982368933	0.0013336285915842789	0.001407358507696055	0.0014048006893291611	0.04847809383470425	0.04867777900180267	-5.190752094028084e-06	-0.00011594591690192169	-5.179969813884702e-06	-0.00011570507289634935
9.75942263123647	0.0012212781695283125	0.0012183404417149507	0.0012728994419930958	0.0012700310450649724	0.0013031930178931904	0.0013003784616361065	0.0013360508663599992	0.001333305638678277	0.0014069858233913162	0.0014044284266007182	0.048458995329024444	0.04865859861573992	-5.157962805129451e-06	-0.00011590772032529784	-5.1472481535832365e-06	-0.0001156669448390546
9.818228062064373	0.001221023587195176	0.0012180865526646505	0.0012726155472174117	0.0012697478115875768	0.0013028906658019677	0.0013000767376359957	0.0013357274520094567	0.0013329828031660202	0.0014066133015222092	0.0014040563263523727	0.04843990861903802	0.048639430079663766	-5.125366009861229e-06	-0.00011586920553219304	-5.114718592756987e-06	-0.00011562849922450158
9.877387825195074	0.0012207690706411893	0.001217832729168159	0.0012723317389709107	0.0012694646644308598	0.0013025884146137326	0.001299775114357519	0.0013354041560945642	0.001332660085955231	0.001406240943160516	0.0014036843896547857	0.04842083379219743	0.04862027348139284	-5.092960448512332e-06	-0.00011583036764559185	-5.082379874262258e-06	-0.00011558973118602767
9.936904055658934	0.0012205146205415606	0.0012175789718986895	0.001272048018036645	0.0012691816043759986	0.0013022862651778527	0.0012994735926482853	0.0013350809795387084	0.0013323374879676984	0.0014058687493950087	0.0014033126175955937	0.048401770937402236	0.04860112891019988	-5.060744867602801e-06	-0.0001157912016969409	-5.050230747144849e-06	-0.00011555063576459967
9.996778901350961	0.001220260237581696	0.0012173252815396217	0.001271764385209637	0.0012688986322161129	0.0013019842183567823	0.0012991721733689634	0.001334757923279636	0.0013320150101395478	0.0014054967213317717	0.0014029410112797326	0.0483827201450277	0.04858199645683911	-5.02871801975717e-06	-0.00011575170262184686	-5.018269966581071e-06	-0.00011551120790662117
10.05701452310831	0.0012200059224573927	0.0012170716587846962	0.0012714808412971105	0.0012686157487564926	0.0013016822750263144	0.0012988708573935322	0.0013344349882697256	0.0013316926534215115	0.0014051248600945314	0.0014025695718297639	0.04836368150695027	0.048562876213572526	-4.996878663652421e-06	-0.00011571186525929922	-4.9864962937649915e-06	-0.00011547144246148999
10.117613094788254	0.0012197516758750413	0.0012168181043382144	0.0012711973871187224	0.0012683329548148338	0.0013013804360758332	0.0012985696456095357	0.0013341121754762684	0.0013313704187792109	0.0014047531668249884	0.0014021983003862104	0.048344655116576415	0.04854376827419826	-4.965225564085643e-06	-0.00011567168435155928	-4.954908495983026e-06	-0.00011543133418190354
10.178576803346665	0.001219497498551821	0.0012165646189152347	0.0012709140235067945	0.0012680502512214642	0.0013010787024085669	0.001298268538918334	0.0013337894858817425	0.0013310483071934279	0.001404381642683152	0.0014018271981078865	0.04832564106887037	0.04852467273407949	-4.933757491758922e-06	-0.00011563115453944173	-4.92350534645955e-06	-0.00011539087771988976
10.239907848916916	0.001219243391215918	0.0012163112032417887	0.0012706307513065658	0.0012677676388195996	0.0013007770749418636	0.0012979675382353759	0.0013334669204841134	0.0013307263196604064	0.0014040102888476962	0.0014014562661722563	0.048306639460382494	0.04850558969017125	-4.902473223359141e-06	-0.00011559027036309177	-4.892285624355161e-06	-0.00011535006762666833
10.301608444889292	0.0012189893546067198	0.001216057858055077	0.0012703475713764223	0.0012674851184655714	0.0013004755546074409	0.0012976666444904532	0.0013331444802971105	0.0013304044571921308	0.0014036391065162942	0.0014010855057757685	0.04828765038927932	0.048486519241053294	-4.871371541490324e-06	-0.00011554902625923735	-4.8612481147371905e-06	-0.00011530889835006941
10.363680817990868	0.0012187353894750452	0.0012158045841036962	0.0012700644845881632	0.0012672026910290912	0.0013001741423516759	0.0012973658586279864	0.0013328221663505436	0.001330082720816635	0.0014032680969059941	0.001400714918134229	0.04826867395537346	0.04846746148695614	-4.840451234555676e-06	-0.00011550741655888541	-4.830391608484294e-06	-0.00011526736423292383
10.426127208365882	0.0012184814965833467	0.001215551382147841	0.001269781491827239	0.0012669203573934895	0.001299872839135867	0.0012970651816072859	0.0013324999796905863	0.0013297611115782929	0.001402897261253564	0.001400344504483147	0.048249710260152325	0.048448416529794515	-4.809711096818298e-06	-0.00011546543548660027	-4.7997149023055324e-06	-0.00011522545951159202
10.488949869656532	0.001218227676705943	0.0012152982529595384	0.0012694985939930232	0.0012666381184559864	0.0012995716459365272	0.0012967646144028465	0.0013321779213801006	0.0013294396305381373	0.0014025266008158772	0.0013999742660781216	0.048230759406810576	0.048429384473195766	-4.779149928241591e-06	-0.00011542307715717293	-4.76921679859986e-06	-0.00011518317831263336
10.552151069084381	0.0012179739306292382	0.0012150451973228643	0.0012692157919990672	0.0012663559751279467	0.0012992705637456645	0.0012964641580046267	0.001331855992498943	0.001329118278774169	0.0014021561168702785	0.0013996042041952057	0.04821182150028119	0.04841036542253425	-4.74876653455171e-06	-0.00011538033557551008	-4.738896105523777e-06	-0.00011514051465336128
10.615733087532126	0.0012177202591519497	0.0012147922160341705	0.0012689330867733685	0.0012660739283351463	0.0012989695935710732	0.0012961638134183385	0.00133153419414428	0.0013287970573816693	0.0014017858107149691	0.0013992343201312907	0.048192896647265684	0.04839135948495968	-4.7185597271213325e-06	-0.00011533720463302588	-4.708751636857758e-06	-0.00011509746243748564
10.679698219625935	0.0012174666630853483	0.0012145393099023242	0.0012686504792586487	0.0012657919790180494	0.0012986687364366365	0.0012958635816657507	0.001331212527430925	0.001328475967473537	0.0014014156836694004	0.0013988646152045003	0.04817398495626964	0.048372366769433635	-4.688528322914151e-06	-0.0001152936781058933	-4.678782211971558e-06	-0.00011505401545389149
10.744048773818252	0.0012172131432534893	0.0012142864797489402	0.0012683679704126255	0.0012655101281320812	0.0012983679933826243	0.0012955634637849848	0.0013308909934916582	0.0013281550101806087	0.0014010457370746663	0.0013984950907545838	0.048155086537632626	0.04835338738675961	-4.658671144514362e-06	-0.00011524974965457235	-4.648986655850229e-06	-0.00011501016737608394
10.808787072471103	0.0012169597004934535	0.0012140337264086186	0.0012680855612082942	0.0012652283766479075	0.0012980673654659992	0.0012952634608308213	0.0013305695934775661	0.0013278341866519961	0.001400675972293905	0.0013981257481433152	0.04813620150356409	0.04833442144961872	-4.6289870200312555e-06	-0.00011520541282034058	-4.619363798976164e-06	-0.00011496591175841342
10.87391545193992	0.0012167063356555957	0.0012137810507291938	0.0012678032526342174	0.001264946725551724	0.0012977668537607328	0.0012949635738750147	0.0013302483285583843	0.0013275134980554298	0.0014003063907127133	0.0013977565887549077	0.048117329968176054	0.048315469072603034	-4.599474782977786e-06	-0.00011516066102174038	-4.589912477235419e-06	-0.00011492124203291154
10.93943626265785	0.0012164530496038002	0.0012135284535719898	0.0012675210456948216	0.001264665175845553	0.0012974664593581296	0.001294663804006617	0.001329927199922853	0.0013271929455776132	0.0013999369937395677	0.0013973876139964365	0.0480984720475198	0.04829653037225142	-4.570133272359042e-06	-0.00011511548755563372	-4.5606315320009805e-06	-0.00011487615151015151
11.00535186922059	0.0012161998432157223	0.0012132759358120604	0.001267238941410684	0.001264383728547528	0.001297166183367138	0.0012943641523322886	0.0013296062087790573	0.0013268725304245628	0.0013995677828062389	0.0013970188252982498	0.04807962785961826	0.04827760546708388	-4.540961332616736e-06	-0.00011506988559439879	-4.531519810046028e-06	-0.00011483063337619503
11.071664650471687	0.001215946717383057	0.0012130234983384564	0.001266956940818841	0.0012641023846922035	0.0012968660269146886	0.001294064619976636	0.0013292853563547978	0.0013265522538219781	0.001399198759368231	0.001396650224114411	0.048060797524505476	0.04825869447763914	-4.511957813445322e-06	-0.0001150238481812671	-4.502576163413832e-06	-0.00011478468068837344
11.138376999588447	0.001215693673011801	0.0012127711420544883	0.0012666750449730996	0.001263821145330863	0.001296565991146031	0.001293765208082546	0.0013289646438979588	0.0013262321170156085	0.0013988299249052237	0.0013962818119231373	0.048041981164261165	0.04823979752651024	-4.483121569854448e-06	-0.00011497736822937976	-4.473799449447244e-06	-0.00011473828637484362
11.205491324168262	0.0012154407110225212	0.0012125188678779927	0.0012663932549443456	0.0012635400115318292	0.001296266077225074	0.0012934659178115266	0.001328644072676878	0.001325912121271624	0.001398461280921517	0.001395913590227246	0.04802317890304844	0.048220914738383774	-4.454451462127321e-06	-0.00011493043852070506	-4.445188530743591e-06	-0.00011469144323192348
11.273010046315514	0.0012151878323506263	0.0012122666767416035	0.0012661115718208644	0.001263258984380782	0.001295966286334731	0.001293166750344053	0.0013283236439807298	0.0013255922678769947	0.0013980928289464875	0.0013955455605546092	0.04800439086715319	0.048202046240075916	-4.425946355739174e-06	-0.0001148830517024857	-4.416742275071411e-06	-0.00011464414392164946
11.340935602728974	0.0012149350379466464	0.0012120145695930314	0.0012658299967086668	0.0012629780649810849	0.0012956666196772774	0.001292867706879922	0.00132800335911991	0.0013252725581398793	0.001397724570535053	0.0013951777244586205	0.047985617185020334	0.04818319216057285	-4.39760512132778e-06	-0.0001148352002851849	-4.3884595553878025e-06	-0.00011459638097016667
11.409270444789758	0.0012146823287765124	0.001211762547395341	0.0012655485307318157	0.0012626972544541092	0.001295367078474707	0.001292568788638608	0.0013276832194264298	0.0013249529933900142	0.0013973565072681415	0.0013948100835186592	0.047966857987295455	0.048164352631070134	-4.369426634615384e-06	-0.00011478687663915577	-4.360339249680559e-06	-0.00011454814676317704
11.478017038649782	0.001214429705821854	0.0012115106111272493	0.0012652671750327715	0.0012624165539395814	0.001295067663969106	0.0012922699968596389	0.0013273632262543241	0.0013246335749791244	0.001396988640753182	0.0013944426393405847	0.04794811340686358	0.048145527785011896	-4.34140977641391e-06	-0.00011473807299386407	-4.332380241049705e-06	-0.00011449943354596703
11.547177865320764	0.001214177170080277	0.0012112587617834018	0.0012649859307727208	0.0012621359645959072	0.0012947683774230155	0.0012919713328029526	0.0013270433809800457	0.0013243143042813148	0.0013966209726245765	0.001394075393557206	0.04792938357889012	0.04812671775813376	-4.313553432552103e-06	-0.00011468878143419681	-4.3045814175999425e-06	-0.00011445023341999372
11.616755420763786	0.0012139247225656786	0.0012110070003746847	0.0012647047991319387	0.0012618554876005366	0.0012944692201198222	0.0012916727977492918	0.0013267236850028968	0.0013239951826935013	0.0013962535045442155	0.0013937083478287966	0.04791066864086368	0.04810792268850249	-4.285856493809609e-06	-0.00011463899389771437	-4.276941672334833e-06	-0.0001144005383383051
11.686752215979308	0.0012136723643085376	0.0012107553279285218	0.0012644237813101333	0.0012615751241503083	0.0012941701933641364	0.001291374393000583	0.0013264041397454383	0.0013236762116358232	0.0013958862382019706	0.0013933415038435918	0.047891968732636216	0.04808914271655908	-4.258317855922178e-06	-0.00011458870217329054	-4.2494599032504715e-06	-0.00011435034010706668
11.75717077709787	0.0012134200963562324	0.0012105037454891783	0.0012641428785268131	0.0012612948754618086	0.0012938712984821913	0.0012910761198803246	0.0013260847466539296	0.0013233573925520738	0.0013955191753162197	0.001392974863318302	0.047873283996467765	0.04807037798516332	-4.230936419474113e-06	-0.00011453789789678259	-4.222135013194975e-06	-0.0001142996303797883
11.82801364547121	0.0012131679197733506	0.001210252254118083	0.0012638620920216502	0.0012610147427717432	0.0012935725368222403	0.0012907779797339946	0.0013257655071987604	0.0013230387269101398	0.0013951523176343648	0.0013926084279986416	0.0478546145770694	0.04805162863963535	-4.20371108991735e-06	-0.0001144865725501154	-4.194965909819909e-06	-0.00011424840065507591
11.899283377763982	0.0012129158356420108	0.0012100008548941398	0.0012635814230548556	0.0012607347273373066	0.001293273909754964	0.0012904799739294516	0.0013254464228748988	0.0013227202162024458	0.0013947856669333679	0.0013922421996598589	0.04783596062164798	0.04803289482780292	-4.17664077745003e-06	-0.0001144347174564797	-4.1679515055455946e-06	-0.00011419664227393933
11.970982546046038	0.001212663845062192	0.001209749548914062	0.001263300872907564	0.0012604548304365668	0.0012929754186738914	0.0012901821038573558	0.0013251274952023485	0.0013224018619464087	0.0013944192250202997	0.0013918761801072852	0.047817322279951405	0.04801417670004428	-4.149724397026905e-06	-0.00011438232377911084	-4.1410907175316175e-06	-0.00011414434641759952
12.043113737885237	0.00121241194915206	0.001209498337292694	0.0012630204428822145	0.0012601750533688452	0.001292677064995813	0.0012898843709315826	0.0013248087257266045	0.0013220836656848965	0.0013940529937328848	0.0013915103711768795	0.04779869970431485	0.04799547440933754	-4.122960868347195e-06	-0.00011432938251942915	-4.114382467682032e-06	-0.00011409150410593427
12.115679556440844	0.0012121601490483027	0.001209247221163348	0.0012627401343029436	0.0012598953974551092	0.0012923788501612123	0.00128958677658965	0.0013244901160191216	0.001321765628986692	0.0013936869749400626	0.0013911447747357892	0.04778009304970851	0.04797678811130532	-4.09634911568979e-06	-0.00011427588451021209	-4.087825682459745e-06	-0.00011403810619051158
12.188682620557461	0.0012119084459064886	0.0012089962016781587	0.001262459948516001	0.0012596158640383855	0.0012920807756347141	0.0012892893222931693	0.0013241716676778066	0.0013214477534469868	0.001393321170542576	0.001390779392682938	0.04776150247378351	0.047958117964263594	-4.069888067932334e-06	-0.00011422182041570528	-4.061419292924681e-06	-0.00011398414335445084
12.26212556485955	0.0012116568409014	0.0012087452800084194	0.0012621798868901405	0.0012593364544841524	0.0012917828429055156	0.0012889920095282743	0.0013238533823274879	0.0013211300406878502	0.0013929555824735362	0.0013904142269495908	0.04774292813692239	0.04793946412927117	-4.043576658598058e-06	-0.00011416718072995713	-4.035162234768477e-06	-0.00011392960611122938
12.336011039846525	0.0012114053352273954	0.0012084944573449393	0.0012618999508170433	0.0012590571701807595	0.001291485053487844	0.0012886948398060768	0.0013235352616204187	0.0013208124923587295	0.0013925902126990226	0.0013900492794999514	0.04772437020228788	0.04792082677017854	-4.017413825647617e-06	-0.00011411195576996325	-4.009053448120192e-06	-0.00011387448479768802
12.41034171198835	0.0012111539300987742	0.0012082437348984098	0.0012616201417117428	0.0012587780125398534	0.001291187408921421	0.0012883978146631325	0.0013232173072367836	0.001320495110136957	0.0013922250632186896	0.0013896845523317706	0.04770582883587384	0.047902206053679355	-3.991398511512048e-06	-0.00011405613567441741	-3.983091877554981e-06	-0.00011381876957269887
12.485120263821853	0.001210902626750144	0.0012079931138997697	0.0012613404610130538	0.001258498982996805	0.0012908899107719313	0.0012881009356619044	0.001322899520885208	0.00132017789572826	0.0013918601360663788	0.0013893200474769576	0.04768730420655537	0.04788360214936155	-3.9655296630494025e-06	-0.00011399971040090828	-3.957276472083687e-06	-0.00011376245041422317
12.560349394047481	0.0012106514264367963	0.0012077425956005796	0.0012610609101840102	0.001258220083011147	0.0012905925606314973	0.0012878042043912427	0.0013225819043032828	0.0013198608508672813	0.0013914954333107436	0.0013889557670022032	0.04766879648614268	0.04786501522975886	-3.939806231501378e-06	-0.00011394266972231115	-3.93160618507131e-06	-0.0001137055171160084
12.63603181762671	0.0012104003304350874	0.0012074921812734022	0.0012607814907123116	0.0012579413140670175	0.001290295360119168	0.0012875076224668665	0.0013222644592580939	0.0013195439773181115	0.0013911309570558876	0.0013885917130096173	0.04765030584943271	0.0478464454704068	-3.914227172422194e-06	-0.000113885003223263	-3.906079974209248e-06	-0.00011364795928398008
12.712170265880024	0.0012101493400428303	0.0012072418722121935	0.0012605022041107786	0.0012576626776736168	0.0012899983108814138	0.0012872111915318621	0.0013219471875467667	0.0013192272768748291	0.0013907667094420113	0.0013882278876373774	0.04763183247426487	0.04782789304989388	-3.888791445656042e-06	-0.00011382670029727593	-3.880696801456321e-06	-0.00011358976633329965
12.78876748658549	0.001209898456579687	0.0012069916697326918	0.0012602230519178123	0.0012573841753656637	0.001289701414592628	0.00128691491325718	0.001321630090997012	0.0013189107513620487	0.0013904026926460703	0.0013878642930603832	0.0476133765415743	0.04780935814991944	-3.8634980152694315e-06	-0.00011376775014246276	-3.855455632990196e-06	-0.00011353092748420113
12.865826244077915	0.0012096476813875775	0.0012067415751728283	0.00125994403569787	0.0012571058087038716	0.0012894046729556444	0.0012866187893421552	0.001321313171467694	0.0013185944026354848	0.0013900389088824514	0.0013875009314909341	0.04759493823544954	0.04779084095534794	-3.838345849532104e-06	-0.0001137081417592889	-3.830355439176161e-06	-0.00011347143175940988
12.943349319348618	0.001209397015831082	0.0012064915898931264	0.0012596651570419375	0.0012568275792754179	0.0012891080877022521	0.0012863228215150176	0.0013209964308493912	0.0013182782325825153	0.0013896753604036478	0.0013871378051794033	0.04757651774318825	0.04777234165426802	-3.8133339208320377e-06	-0.00011364786394568727	-3.8053951944977404e-06	-0.00011341126797992374
13.0213395101458	0.0012091464612978687	0.0012062417152771286	0.0012593864175680248	0.0012565494886944409	0.0012888116605937372	0.0012860270115334336	0.0013206798710649903	0.001317962243122771	0.0013893120495009654	0.0013867749164149432	0.04755811525535737	0.047753860438050064	-3.788461205654625e-06	-0.0001135869052941163	-3.7805738775358727e-06	-0.0001133504247617656
13.099799631075467	0.0012088960191991112	0.0012059919527318101	0.0012591078189216549	0.0012562715386025235	0.0012885153934214127	0.0012857313611850346	0.0013203634940702645	0.0013176464362087141	0.0013889489785052192	0.0013864122675261797	0.04753973096584945	0.047735397501405395	-3.7637266845809425e-06	-0.00011352525418950599	-3.755890470927281e-06	-0.00011328889051273605
13.178732513703073	0.0012086456909699208	0.0012057423036880197	0.0012588293627763707	0.0012559937306692074	0.0012882192880071728	0.0012854358722879753	0.0013200473018544802	0.0013173308138262497	0.0013885861497874583	0.0013860498608819437	0.04752136507194464	0.047716953042447066	-3.739129342128153e-06	-0.00011346289880162508	-3.7313439612621235e-06	-0.00011322665342733407
13.258141006655675	0.0012083954780697961	0.0012054927696009115	0.001258551050834255	0.0012557160665924983	0.0012879233462040594	0.0012851405466914874	0.0013197312964410156	0.0013170153779953288	0.001388223565759703	0.0013856876988919949	0.04750301777437231	0.0476985272627509	-3.714668166796345e-06	-0.00011339982708483132	-3.7069333391221565e-06	-0.00011316370148478638
13.338027975724735	0.001208145381983061	0.0012052433519503956	0.0012582728848264451	0.0012554385480993912	0.001287627569896821	0.00128484538627645	0.001319415479887973	0.0013167001307705754	0.0013878612288756845	0.0013853257840077712	0.047484689277371865	0.04768012036741913	-3.6903421509974083e-06	-0.00011333602677268684	-3.6826575989419574e-06	-0.000113100022442858
13.418396303969553	0.0012078954042193295	0.0012049940522415989	0.0012579948665136747	0.0012551611769464081	0.001287331961002506	0.0012845503929559746	0.001319099854288826	0.0013163850742419253	0.00138749914163161	0.0013849641187231533	0.047466379788757854	0.04766173256514314	-3.6661502909908494e-06	-0.00011327148537385034	-3.658515739055762e-06	-0.0001130356038367697
13.49924889182131	0.001207645546313965	0.0012047448720053139	0.0012577169976868085	0.0012548839549201235	0.0012870365214710418	0.0012842555686759813	0.001318784421773054	0.001316070210535255	0.0013871373065669314	0.0013846027055752204	0.047448089519982944	0.04764336406826888	-3.642091586875118e-06	-0.00011320619016944033	-3.6345067615864424e-06	-0.00011297043297303633
13.580588657187745	0.001207395809828555	0.001204495812798486	0.0012574392801673973	0.0012546068838377332	0.0012867412532858436	0.0012839609154158156	0.001318469184506805	0.0013157555418130571	0.0013867757262651336	0.0013842415471450574	0.04742981868620506	0.04762501509286266	-3.618165042502605e-06	-0.00011314012820726194	-3.6106296723986686e-06	-0.00011290449692555327
13.662418535558457	0.0012071461963513923	0.0012042468762046836	0.0012571617158082403	0.001254329965547601	0.0012864461584644238	0.0012836664351888463	0.001318154144693567	0.0013154410702750942	0.001386414403354537	0.0013838806460585384	0.04741156750635472	0.04760668585877826	-3.594369665444949e-06	-0.0001130732862985595	-3.5868834811127875e-06	-0.00011283778253307064
13.744741480110864	0.0012068967074979672	0.00120399806383459	0.0012568843064939572	0.0012540532019298365	0.001286151239059016	0.0012833721300430938	0.0013178393045748442	0.0013151267981590868	0.0013860533405091102	0.0013835200049871494	0.04739333620320065	0.04758837658972654	-3.570704466939259e-06	-0.00011300565101293736	-3.5632672009669117e-06	-0.00011277027639250425
13.827560461816718	0.0012066473449114663	0.001203749377326504	0.001256607054141572	0.0012537765948968762	0.0012858564971572118	0.0012830780020618637	0.0013175246664308572	0.0013148127277414047	0.001385692540449305	0.0013831596266488185	0.04737512500342196	0.047570087513343316	-3.5471684618759713e-06	-0.00011293720867591728	-3.5397798488680937e-06	-0.00011270196485721473
13.910878469549415	0.0012063981102632736	0.0012035008183468381	0.0012563299607010981	0.0012535001463940675	0.0012855619348825986	0.0012827840533643847	0.0013172102325812386	0.0013144988613377658	0.0013853320059428907	0.0013827995138087513	0.04735693413767752	0.047551818861261676	-3.5237606687129816e-06	-0.00011286794536241596	-3.516420445266559e-06	-0.00011263283403054047
13.9946985101918	0.0012061490052535002	0.0012032523885906444	0.001256053028156154	0.0012532238584002816	0.0012852675543954283	0.0012824902861064747	0.0013168960053857653	0.0013141852013039636	0.0013849717398058277	0.001382439669280302	0.047338763840678214	0.04753357086918387	-3.500480109418398e-06	-0.00011279784689263717	-3.493188014125348e-06	-0.00011256286976174534
14.079023608744702	0.0012059000316115003	0.0012030040897821315	0.0012557762585245678	0.0012529477329285181	0.0012849733578932782	0.0012821967024812008	0.0013165819872450785	0.0013138717500365891	0.0013846117449031327	0.0013820800959258384	0.04732061435125947	0.04751534377695395	-3.477325809490492e-06	-0.00011272689882971254	-3.4700815829315917e-06	-0.00011249205764338188
14.163856808436103	0.0012056511910964083	0.0012027559236752004	0.001255499653859003	0.0012526717720265288	0.0012846793476117317	0.0012819033047195584	0.0013162681806014314	0.0013135585099737753	0.0013842520241497693	0.0013817207966576328	0.04730248591245703	0.047497137828634184	-3.4542967978371322e-06	-0.00011265508647201328	-3.4471001825750816e-06	-0.00011242038300390833
14.24920117083096	0.0012054024854976895	0.0012025078920539917	0.0012552232162476012	0.0012523959777774585	0.0012843855258250789	0.0012816100950911707	0.0013159545879394502	0.0013132454835959593	0.0013838925805115625	0.0013813617744387748	0.047284378771580815	0.04747895327258021	-3.431392106735022e-06	-0.00011258239484929211	-3.424242847304901e-06	-0.00011234783090380285
14.335059775941703	0.0012051539166356932	0.0012022599967334373	0.0012549469478146257	0.0012521203523004872	0.0012840918948470175	0.0012813170759049873	0.0013156412117869053	0.001312932673426647	0.0013835334170061173	0.0013810030322840877	0.04726629318029495	0.04746079036151803	-3.408610771880871e-06	-0.00011250880872090696	-3.401508614775395e-06	-0.00011227438613317653
14.421435722339384	0.0012049054863622081	0.001202012239559817	0.0012546708507211145	0.0012518448977514823	0.0012837984570313631	0.0012810242495099962	0.0013153280547154856	0.0013126200820331936	0.0013831745367037498	0.0013806445732610624	0.04724822939469324	0.04744264935262419	-3.3859518322075163e-06	-0.00011243431256641179	-3.3788965258883114e-06	-0.00011220003320350225
14.50833212726552	0.0012046571965610554	0.001201764622411345	0.0012543949271655655	0.0012515696163236808	0.001283505214772799	0.0012807316182959657	0.0013150151193416166	0.0013123077120276135	0.0013828159427284607	0.0013802864004908255	0.047230187675382215	0.047424530507606054	-3.363414329882186e-06	-0.00011235889058189286	-3.3564056247641777e-06	-0.00011212475634328478
14.595752126744532	0.0012044090491486613	0.0012015171471987445	0.0012541191793846098	0.0012512945102483618	0.001283212170507605	0.0012804391846941788	0.0013147024083272596	0.0013119955660673822	0.001382457638258896	0.0013799285171491034	0.04721216828755978	0.047406434092782265	-3.340997310320379e-06	-0.00011228252667741523	-3.334034958760515e-06	-0.0001120485394952575
14.683698875697011	0.001204161046074657	0.0012012698158658452	0.0012538436096537092	0.001251019581795543	0.0012829193267144216	0.0012801469511781914	0.0013143899243807456	0.0013116836468562677	0.0013820996265293413	0.0013795709264672123	0.04719417150110019	0.04738836037916743	-3.318699822060095e-06	-0.00011220520446877935	-3.311783578358214e-06	-0.00011197136630886062
14.772175548053516	0.0012039131893224863	0.0012010226303901877	0.0012535682202878657	0.0012507448332746871	0.0012826266859150208	0.0012798549202646023	0.001314077670257618	0.0013113719571451704	0.0013817419108307324	0.0013792136317330706	0.047176197590638035	0.04737030964255618	-3.2965209167618373e-06	-0.00011212690727432917	-3.289650537152862e-06	-0.00011189322013646641
14.861185336869132	0.0012036654809100208	0.001200775592783638	0.0012532930136423398	0.0012504702670354186	0.0012823342506750877	0.0012795630945138352	0.0013137656487614872	0.00131106049973298	0.0013813844945116775	0.0013788566362922178	0.04715824683565258	0.04735228216361026	-3.2744596491236094e-06	-0.0001120476181079022	-3.267634891770607e-06	-0.00011181408402666237
14.95073145443871	0.0012034179228901946	0.0012005287050930197	0.0012530179921133892	0.0012501958854682618	0.0012820420236050278	0.0012792714765309408	0.0013134538627449137	0.0013107492774674509	0.0013810273809795107	0.001378499943548868	0.04714031952055858	0.0473342782279446	-3.2525150768826505e-06	-0.00011196731967519358	-3.245735701860354e-06	-0.00011173394072011567
15.040817132412794	0.001203170517351633	0.0012002819694007444	0.0012527431581390055	0.0012499216910053766	0.0012817500073607677	0.0012789800689664013	0.0013131423151102818	0.0013104382932460836	0.0013806705737013413	0.0013781435569669622	0.047122415934791606	0.047316298126219486	-3.2306862606914025e-06	-0.00011188599436609548	-3.223952030007027e-06	-0.00011165277264316154
15.131445621914246	0.0012029232664193218	0.0012000353878254702	0.0012524685141996911	0.0012496476861213284	0.0012814582046446021	0.0012786888745169667	0.001312831008810726	0.0013101275500170381	0.0013803140762051588	0.001377787480071262	0.047104536372901615	0.047298342154229206	-3.2089722641443982e-06	-0.00011180362425075585	-3.202282941709017e-06	-0.0001115705619025853
15.222620193655578	0.0012026761722552517	0.001199788962522754	0.0012521940628192141	0.001249373873333848	0.001281166618206015	0.0012783978959264857	0.0013125199468510306	0.0013098170507800427	0.001379957892080911	0.001377431716448439	0.04708668113464372	0.0472804106129963	-3.187372153697597e-06	-0.000111720191073722	-3.1807275053261433e-06	-0.00011148729028004345
15.31434413805701	0.001202429237059108	0.0011995426956857341	0.001251919806565412	0.0012491002552046286	0.001280875250842558	0.0012781071359867714	0.001312209132288585	0.0013095067985873401	0.0013796020249816467	0.0013770762697482076	0.047068850525072314	0.04726250380886435	-3.1658849986076695e-06	-0.00011163567624650206	-3.1592847920172e-06	-0.00011140293922515254
15.406620765365147	0.00120218246306895	0.0011992965895458074	0.001251645748050983	0.0012488268343401178	0.0012805841054007088	0.0012778165975384675	0.0013118985682343284	0.001309196796544635	0.0013792464786246442	0.001376721143684457	0.04705104485463822	0.04724462205359628	-3.1445098709285274e-06	-0.00011155006084431762	-3.1379538757200093e-06	-0.00011131748985154788
15.499453405772549	0.0012019358525619129	0.0011990506463733317	0.0012513718899343075	0.001248553613392336	0.001280293184776769	0.0012775262834719366	0.0013115882578537258	0.0013088870478120663	0.0013788912567925806	0.001376366342036418	0.04703326443928357	0.047226765664469914	-3.123245845369077e-06	-0.0001114633255962505	-3.1167338330456013e-06	-0.00011123092292814052
15.592845409537835	0.001201689407854925	0.0011988048684783389	0.0012510982349202824	0.0012482805950597077	0.0012800024919177712	0.0012772361967281693	0.0013112782043677611	0.0013085775556051999	0.0013785363633347196	0.00137601186864985	0.047015509600542835	0.04720893496437996	-3.1020919993565363e-06	-0.00011137545088271694	-3.0956237432955627e-06	-0.00011114321887523149
15.686800147106629	0.0012014431313054242	0.001198559258211249	0.0012508247857611573	0.0012480077820878992	0.0012797120298223916	0.0012769463402996948	0.0013109684110539361	0.0013082683231960242	0.0013781818021681056	0.0013756577274382333	0.04699778066564401	0.047191130281936576	-3.0810474129375556e-06	-0.00011128641672794592	-3.0746226883952496e-06	-0.00011105435775773942
15.781321009233178	0.0012011970253121024	0.0011983138179636136	0.0012505515452574058	0.001247735177270683	0.001279421801541896	0.0012766567172315245	0.0013106588812473038	0.0013079593539139834	0.0013778275772788	0.0013753039223840051	0.04698007796760976	0.04717335195157139	-3.060111168699288e-06	-0.00011119620279242959	-3.0537297528035814e-06	-0.00011096431927784534
15.87641140710273	0.0012009510923156554	0.001198068550168864	0.001250278516258596	0.0012474627834508103	0.001279131810181092	0.0012763673306221014	0.0013103496183415081	0.0013076506511470146	0.001377473692723126	0.0013749504575398038	0.04696240184536383	0.04715560031364073	-3.0392823517503068e-06	-0.00011110478836695581	-3.0329440234982963e-06	-0.00011087308276874763
15.972074772454643	0.0012007053347995508	0.0011978234573030745	0.0012500057016642887	0.0012471906035209054	0.001278842058899305	0.0012760781836242757	0.0013100406257898515	0.001307342218342614	0.0013771201526289445	0.0013745973370297422	0.046944752643836754	0.04713787571453334	-3.0185600496737686e-06	-0.00011101215236694606	-3.0122645899230416e-06	-0.00011078062718880566
16.06831455770623	0.0012004597552908002	0.001197578541885735	0.0012497331044249399	0.0012469186404243653	0.0012785525509113622	0.0012757892794462852	0.0013097319071063698	0.00130703405900891	0.0013767669611969415	0.001374244565050694	0.04692713071407374	0.04712017850677966	-2.9979433524814428e-06	-0.00011091827332501691	-2.9916905439570166e-06	-0.00011068693111493388
16.165134236077357	0.0012002143563607597	0.001197333806480546	0.0012494607275428304	0.0012466468971562882	0.0012782632894886051	0.0012755006213527656	0.0013094234658669408	0.0013067261767157683	0.0013764141227019513	0.0013738921458736166	0.04690953641334696	0.047102509049161814	-2.977431352538251e-06	-0.00011082312938356931	-2.971220979802215e-06	-0.00011059197273366461
16.262537301715792	0.001199969140625933	0.0011970892536962237	0.0012491885740730068	0.0012463753767644127	0.0012779742779599136	0.001275212212665777	0.001309115305710402	0.0013064185750959116	0.0013760616414942976	0.001373540083844892	0.04689197010526608	0.04708486770682748	-2.9570231445319103e-06	-0.00011072669828859905	-2.9508549939990386e-06	-0.00011049572983651279
16.36052726982327	0.0011997241107487924	0.0011968448861873135	0.001248916647124237	0.0012461040823500693	0.00127768551971275	0.001274924056765838	0.0013088074303396918	0.0013061112578460537	0.0013757095220011545	0.0013731883833876845	0.04687443215989436	0.047067254851404686	-2.9367178254269613e-06	-0.00011062895738236933	-2.930591685368182e-06	-0.00011039817981273181
16.459107676782416	0.0011994792694386177	0.00119660070665503	0.0012486449498599903	0.0012458330170691592	0.001277397018194222	0.0012746361570929923	0.0013084998435230124	0.0013058042287280654	0.0013753577687279422	0.0013728370490033344	0.04685692295386386	0.047049670861118435	-2.9165144943893093e-06	-0.00011052988359550042	-2.910430154903082e-06	-0.00011029929963948804
16.55828208028434	0.0011992346194523475	0.0011963567178481052	0.0012483734854994287	0.0012455621841331445	0.001277108776912167	0.00127434851714789	0.0013081925490950142	0.0013054974915701536	0.0013750063862597395	0.0013724860852727737	0.04683944287049517	0.047032116120910065	-2.8964122527549985e-06	-0.00011042945344016952	-2.8903695057742526e-06	-0.00011019906587705908
16.658054059457015	0.001198990163595444	0.0011961129225636496	0.001248102257318419	0.0012452915868100545	0.0012768207994362523	0.0012740611404928831	0.0013078855509579981	0.0013051910502680627	0.0013746553792627256	0.0013721354968579608	0.04682199229991781	0.04701459102255923	-2.8764102039660275e-06	-0.00011032764300206166	-2.8704088432624994e-06	-0.00011009745466017407
16.758427214994473	0.0011987459047227813	0.0011958693236480383	0.001247831268650565	0.0012450212284255185	0.0012765330893990997	0.0012737740307531505	0.0013075788530831458	0.0013048849087863037	0.0013743047524856493	0.0013717852885033537	0.04680457163919326	0.04699709596480723	-2.856507453540859e-06	-0.00011022442793359732	-2.850547274708612e-06	-0.00010999444169099148
16.859405169286727	0.001198501845739535	0.0011956259239977985	0.001247560522888249	0.0012447511123638041	0.0012762456504974214	0.0012734871916178297	0.001307272459511761	0.0013045790711593908	0.0013739545107613162	0.001371435465037392	0.04678718129244096	0.04697963135348197	-2.8367031090232447e-06	-0.00011011978344588336	-2.830783909480404e-06	-0.00010989000223135537
16.960991566550526	0.0011982579896021033	0.0011953827265605273	0.001247290023483705	0.0012444812420688866	0.001275958486493187	0.001273200626841183	0.0013069663743565448	0.0013042735414931187	0.0013736046590081138	0.001371086031374022	0.04676982167096418	0.04696219760162784	-2.816996279879011e-06	-0.00011001368429938707	-2.8111178588582225e-06	-0.00010978411109319186
17.063190072960847	0.0011980143393190378	0.0011951397343358202	0.0012470197739501041	0.0012442116210455343	0.0012756716012148085	0.0012729143402437787	0.0013066606018028919	0.0013039683239658515	0.0013732552022315597	0.0013707369925142455	0.04675249319338333	0.04694479512963385	-2.7973860775021286e-06	-0.00010990610479733043	-2.791548236062702e-06	-0.0001096767426325973
17.166004376783235	0.0011977708979519885	0.0011948969503762115	0.0012467497778626585	0.001243942252860405	0.001275384998558341	0.0012726283357136884	0.0013063551461102011	0.0013036634228298348	0.0013729061455258753	0.001370388353547686	0.046735196285763766	0.0469274243653692	-2.777871615146192e-06	-0.00010979701877686376	-2.7720741561394063e-06	-0.00010956787073954088
17.26943818850684	0.001197527668616672	0.001194654377788146	0.00124648003885975	0.001243673141143181	0.0012750986824887128	0.0012723426172077217	0.0013060500116132225	0.0013033588424125428	0.001372557494075592	0.001370040119654205	0.04671793138175398	0.04691008574431618	-2.758452007846357e-06	-0.00010968639960054483	-2.7526947359449508e-06	-0.00010945746883150864
17.37349524097843	0.0011972846544838535	0.0011944120197329457	0.001246210560644075	0.001243404289587699	0.0012748126570409737	0.001272057188752658	0.0013057452027234202	0.001303054587118029	0.0013722092531571835	0.001369692296105517	0.04670069892272154	0.046892779709708975	-2.739126372408064e-06	-0.00010957422014823415	-2.7334090940940928e-06	-0.00010934550984420532
17.478179289537028	0.0011970418587803435	0.0011941698794278172	0.0012459413469838112	0.001243135701953124	0.001274526926321564	0.0012717720544465276	0.0013054407239303603	0.0013027506614283237	0.0013718614281407289	0.0013693448882668656	0.046683499357892184	0.046875506712674264	-2.7198938273376508e-06	-0.00010946045280826877	-2.7142163508825368e-06	-0.00010923196622178444
17.583494112149474	0.0011967992847900192	0.0011939279601468611	0.001245672401713805	0.0012428673820651286	0.0012742414945096103	0.0012714872184598958	0.0013051365798031273	0.0013024470699048401	0.0013715140244916042	0.0013689979015987053	0.04666633314449316	0.04685826721237368	-2.700753492761686e-06	-0.00010934506946772005	-2.6951156282418315e-06	-0.0001091168099091322
17.689443509546752	0.001196556935854862	0.0011936862652221101	0.0012454037287367842	0.0012425993338171068	0.0012739563658582457	0.0012712026850371834	0.001304832774991767	0.0013021438171898195	0.001371167047772211	0.001368651341658431	0.04664920074789719	0.046841061676148786	-2.681704490420031e-06	-0.00010922804150459431	-2.676106049701206e-06	-0.00010900001234265266
17.79603130536116	0.001196314815376009	0.0011934447980445765	0.0012451353320245846	0.0012423315611713938	0.0012736715446959464	0.0012709184584980004	0.0013045293142287494	0.0013018409080077862	0.001370820503643725	0.0013683052141021245	0.04663210264177134	0.04682389057966935	-2.6627459435730333e-06	-0.00010910933977775761	-2.6571867403155786e-06	-0.00010888154444083087
17.90326134626431	0.0011960729268148318	0.0011932035620653275	0.001244867215619409	0.0012420640681605239	0.001273387035427903	0.0012706345432385146	0.0013042262023304644	0.0013015383471670476	0.0013704743978678884	0.001367959524686347	0.04661503930822464	0.04680675440708496	-2.6438769769668302e-06	-0.00010898893461755432	-2.6383568266187193e-06	-0.00010876137659476814
18.011137502105942	0.0011958312736940267	0.0011929625607965727	0.0012445993836351	0.0012417968588884993	0.001273102842537407	0.0012703509437328345	0.0013039234441987407	0.0013012361395612051	0.0013701287363088266	0.0013676142792699514	0.04659801123796308	0.04678965365117757	-2.625096716783043e-06	-0.00010886679581736947	-2.619615436581617e-06	-0.0001086394786595779
18.119663666053608	0.001195589859598729	0.0011927217978127745	0.0012443318402584386	0.001241529937532087	0.001272818970587267	0.0012700676645344233	0.0013036210448223932	0.0013009342901707016	0.0013697835249348988	0.0013672694838159337	0.04658101893044474	0.0467725888135187	-2.606404290563316e-06	-0.0001087428926217493	-2.6009616995222723e-06	-0.00010851581994267279
18.228843754733095	0.0011953486881776502	0.001192481276751783	0.0012440645897504724	0.0012412633083421437	0.0012725354242212555	0.0012697847102775424	0.001303319009278804	0.0013006328040643985	0.0013694387698205903	0.0013669251443933215	0.046564062894039256	0.04675556040462807	-2.587798827189368e-06	-0.00010861719371946243	-2.582394746108302e-06	-0.00010839036919693679
18.338681708369887	0.0011951077631442218	0.001192241001315975	0.0012437976364478521	0.0012409969756449462	0.0012722522081655633	0.0012695020856787029	0.0013030173427355123	0.0013003316864011647	0.0013690944771484197	0.0013665812671790813	0.046547143646186305	0.046738568944136	-2.5692794567823765e-06	-0.00010848966723037146	-2.5639137082363733e-06	-0.00010826309460731931
18.44918149093129	0.0011948670882777862	0.001192000975273443	0.001243530984764217	0.0012407309438435795	0.001271969327230312	0.0012692197955381757	0.0013027160504518699	0.0013000309424315271	0.001368750653210913	0.0013662378584600912	0.046530261713564364	0.046721614960947885	-2.550845310685633e-06	-0.00010836028069699521	-2.5455177190261344e-06	-0.00010813396378278606
18.56034709026951	0.0011946266674247748	0.0011917612024591677	0.001243264639191575	0.0012404652174193055	0.0012716867863110553	0.0012689378447414876	0.0013024151377806815	0.0012997305774993086	0.0013684073044125727	0.0013658949246351045	0.04651341763225506	0.04670469899341433	-2.5324955213986214e-06	-0.00010822900107404498	-2.527205912750824e-06	-0.0001080029437457164
18.672182518265565	0.0011943865044999418	0.001191521686776249	0.0012429986043017386	0.001240199800933003	0.0012714045903903443	0.0012686562382609866	0.001302114610169915	0.001299430597043338	0.0013680644372719244	0.0013655524722167983	0.04649661194791409	0.04668782158949984	-2.5142292224911503e-06	-0.00010809579471601771	-2.5089774247522706e-06	-0.00010787000091941334
18.784691810974078	0.0011941466034875922	0.0011912824321971328	0.0012427328847477604	0.0012399346990265962	0.0012711227445392941	0.001268374981157402	0.0013018144731644162	0.0012991310065991592	0.0013677220584235655	0.0013652105078338214	0.04647984521594673	0.04667098330696014	-2.4960455486050873e-06	-0.0001079606273690914	-2.4908313914356883e-06	-0.00010773510111986018
18.897879028768923	0.0011939069684428507	0.0011910434427648718	0.0012424674852654135	0.0012396699164245314	0.0012708412539191923	0.001268094078581453	0.0013015147324076668	0.0012988318118007868	0.0013673801746202753	0.0013648690382328974	0.04646311800168226	0.04665418471351634	-2.4779436353468062e-06	-0.00010782346415788568	-2.472766950181206e-06	-0.0001075982095432304
19.01174825648978	0.0011936676034929414	0.0011908047225944044	0.001242202410674686	0.0012394054579352688	0.0012705601237831324	0.0012678135357754746	0.0013012153936435699	0.0012985330183824888	0.001367038792735149	0.0013645280702809606	0.046446430880555896	0.04663742638703879	-2.4599226192568296e-06	-0.00010768426957513677	-2.4547832392918245e-06	-0.00010745929075492433
19.126303603589555	0.0011934285128385005	0.0011905662758738625	0.0012419376658813115	0.0012391413284528092	0.0012702793594776783	0.0012675333580750834	0.001300916462718272	0.0012982346321806057	0.0013666979197637782	0.0013641876109673355	0.046429784438292175	0.04662070891573019	-2.4419816377282966e-06	-0.00010754300746942946	-2.4368793979248973e-06	-0.00010731830867721781
19.241549204282624	0.0011931897007549073	0.0011903281068658988	0.0012416732558783246	0.0012388775329582457	0.0012699989664445611	0.0012672535509108667	0.0013006179455820157	0.0012979366591354003	0.0013663575628264737	0.0013638476674059526	0.04641317927109052	0.046604032898313504	-2.424119828979207e-06	-0.0001073996410346778	-2.419054566062638e-06	-0.00010717522657968659
19.357489217694134	0.0011929511715936365	0.0011900902199090348	0.0012414091857476392	0.0012386140765213384	0.0012697189502223984	0.0012669741198101008	0.0013003198482910217	0.0012976391052929358	0.001366017729170515	0.001363508246837602	0.04639661598581635	0.046587398944221765	-2.4063363319934417e-06	-0.0001072541327983012	-2.401307884446202e-06	-0.00010703000706616117
19.474127828010037	0.0011927129297836393	0.0011898526194190383	0.0012411454606616606	0.0012383509643021221	0.0012694393164484519	0.0012666950703985045	0.0013000221770094102	0.001297341976806995	0.0013656784261724534	0.001363169356632231	0.04638009520019494	0.04657080767379485	-2.3886302864158104e-06	-0.00010710644460718011	-2.383638494481144e-06	-0.00010688261206159844
19.59146924462811	0.0011924749798327538	0.0011896153098903293	0.001240882085884932	0.00123808820155255	0.0012691600708604216	0.0012664164084020295	0.0012997249380111635	0.0012970452799410382	0.0013653396613404604	0.0013628310042912903	0.04636361754300954	0.04655425971847634	-2.3710008325433796e-06	-0.0001069565376171644	-2.3660455382218046e-06	-0.00010673300280120146
19.709517702309874	0.0011922373263291294	0.0011893782958973993	0.0012406190667757979	0.0012378257936181518	0.0012688812192982574	0.001266138139648668	0.0012994281376821069	0.001296749021070183	0.001365001442316703	0.0013624931974501077	0.04634718365430042	0.04653775572101586	-2.3534471112543476e-06	-0.00010680437228038908	-2.34852815830279e-06	-0.00010658113981809603
19.828277461333414	0.0011919999739426865	0.0011891415820962684	0.0012403564087881086	0.0012375637459397341	0.0012686027677060194	0.0012658602700703094	0.0012991317825219429	0.0012964532066832317	0.0013646637768797763	0.0013621559438803206	0.046330794185571775	0.046521296335674256	-2.3359682639317175e-06	-0.00010664990833156307	-2.331085497866113e-06	-0.00010642698292939734
19.94775280764713	0.0011917629274265976	0.001188905173225961	0.00124009411747295	0.0012373020640551076	0.0012683247221337607	0.0012655828057046197	0.0012988358791463117	0.001296157843384732	0.0013643266729471749	0.0013618192514923413	0.04631444979999898	0.04650488222843408	-2.31856343242947e-06	-0.00010649310477600649	-2.31371670051609e-06	-0.00010627049122419185
20.067948053024427	0.0011915261916187977	0.001188669074110011	0.0012398321984804055	0.0012370407536008443	0.001268047088739451	0.0012653057526969603	0.0012985404342888921	0.0012958629378970728	0.00136399013857781	0.001361483128337876	0.04629815117264118	0.04648851407721084	-2.3012317589762854e-06	-0.00010633391987491247	-2.296420910237809e-06	-0.00010611162304902111
20.188867535219305	0.0011912897714435242	0.0011884332896579994	0.0012395706575613569	0.0012367798203140727	0.0012677698737909356	0.0012650291173023443	0.0012982454548035494	0.0012955684970626274	0.0013636541819745777	0.0013611475826124874	0.046281898990658925	0.0464721925720735	-2.2839723861503916e-06	-0.00010617231113363435	-2.279197271362436e-06	-0.00010595033599616888
20.31051561812294	0.0011910536719128748	0.001188197824867104	0.0012393095005693022	0.0012365192700342924	0.0012674930836679206	0.0012647529058874155	0.0012979509476665015	0.001295274527845918	0.0013633188114869606	0.001360812622658196	0.046265693953532534	0.046455918415462996	-2.266784456798898e-06	-0.0001060082352866698	-2.2620449284960903e-06	-0.00010578658688892295
20.432896691921076	0.0011908178981284078	0.0011879626848236994	0.0012390487334622263	0.0012362591087052392	0.0012672167248640096	0.0012644771249324823	0.0012976569199785492	0.0012949810373358405	0.0013629840356136965	0.001360478256966145	0.04624953677328748	0.046439692322418895	-2.2496671139814184e-06	-0.00010584164828403297	-2.244963026444384e-06	-0.00010562033176700347
20.55601517325261	0.0011905824552827591	0.001187727874704965	0.0012387883623044865	0.0012359993423767697	0.0012669408039887612	0.001264201781033573	0.0012973633789673282	0.0012946880327479142	0.0013626498630054768	0.0013601444941792995	0.046233428174724124	0.046423515020808125	-2.232619500910221e-06	-0.00010567250527726557	-2.227950710171657e-06	-0.00010545152587365658
20.679875505368887	0.0011903473486612954	0.001187493399780536	0.0012385283932687475	0.0012357399772067866	0.001266665327769797	0.0012639268809045351	0.0012970703319896127	0.0012943955214265806	0.0013623163024677094	0.0013598113430952018	0.04621736889564928	0.046407387251560635	-2.2156407608782402e-06	-0.00010550076060400482	-2.2110071247229135e-06	-0.00010528012364013906
20.804482158294064	0.001190112583643796	0.0011872592654141787	0.0012382688326379435	0.0012354810194631991	0.001266390303054941	0.0012636524313791742	0.001296777786533657	0.0012941035108475418	0.0013619833629633239	0.0013594788126687798	0.046201359687113176	0.04639130976890611	-2.1987300372009605e-06	-0.00010532636777405013	-2.1941314151735156e-06	-0.00010510607867142419
20.92983962898646	0.0011898781657061622	0.0011870254770654958	0.0012380096868072762	0.001235222475525916	0.0012661157368143994	0.001263378439413426	0.0012964857502215808	0.0012938120086201405	0.0013616510536156301	0.001359146912015198	0.04618540131365311	0.046375283340617295	-2.1818864731565704e-06	-0.00010514927945390329	-2.177322726548518e-06	-0.00010492934373071416
21.055952441500814	0.0011896441004221638	0.0011867920402916672	0.0012377509622862545	0.0012349643518888799	0.001265841636142982	0.0012631049120875766	0.001296194230811799	0.001293521022489788	0.001361319383711232	0.0013588156504127724	0.046169494553537575	0.046359308748257104	-2.165109211928716e-06	-0.00010496944745194692	-2.1605802037819033e-06	-0.00010474987072472963
21.18282514715158	0.0011894103934652058	0.0011865589607492118	0.001237492665700761	0.0012347066551621285	0.001265568008262358	0.0012628318566085116	0.0012959032362014895	0.0012932305603404253	0.0013609883627029868	0.0013584850373059253	0.04615364019901786	0.04634338678743024	-2.1483973965214995e-06	-0.0001047868227019022	-2.143902991632446e-06	-0.00010456761068777798
21.31046232467717	0.0011891770506101435	0.0011863262441957967	0.0012372348037951702	0.0012344493920739084	0.0012652948605233636	0.0012625592803120196	0.0012956127744291202	0.0012929406301970476	0.0013606580002130323	0.0013581550823082112	0.04613783905658414	0.046327518268040525	-2.131750169699631e-06	-0.00010460135524684167	-2.1272902346247333e-06	-0.00010438251376523877
21.438868580405217	0.001188944077735117	0.001186093896492066	0.0012369773834344931	0.0012341925694728144	0.0012650222004083427	0.001262287190665126	0.0012953228536770076	0.0012926512402282576	0.0013603283060358577	0.0013578257952053822	0.04612209194722496	0.04631170401455154	-2.1151666739415917e-06	-0.00010441299422414563	-2.11074107698498e-06	-0.00010419452919832595
21.568048548418737	0.0011887114808234217	0.0011858619236035073	0.0012367204116065652	0.001233936194329973	0.0012647500355335314	0.001262015595268478	0.0012950334822739275	0.001292362398748874	0.001359999290141435	0.001357497185958521	0.046106399706692315	0.04629594486625303	-2.098646051367642e-06	-0.00010422168784859909	-2.09425466258812e-06	-0.00010400360530762875
21.69800689072348	0.0011884792659654167	0.0011856303316023526	0.0012364638954242746	0.0012336802737412623	0.0012644783736514879	0.0012617445018587635	0.0012947446686977756	0.001292074114222584	0.0013596709626784071	0.0013571692647072222	0.04609076318577209	0.04628024167753263	-2.082187443639208e-06	-0.00010402738339373996	-2.077830134851119e-06	-0.00010380968947468205
21.828748297416116	0.0011882474393604698	0.0011853991266695181	0.0012362078421278362	0.0012334248149295853	0.0012642072226535742	0.0012614739183111911	0.0012944564215782806	0.001291786395264655	0.0013593433339773445	0.0013568420417728489	0.04607518325055952	0.046264595318151185	-2.0657899919319933e-06	-0.00010383002717692658	-2.0614666367104253e-06	-0.00010361272812664524
21.960277486853503	0.0011880160073189238	0.001185168315096565	0.0012359522590870914	0.0012331698252471602	0.0012639365905724631	0.0012612038526419915	0.0012941687496997511	0.0012914992506446764	0.0013590164145540415	0.0013565155276618235	0.0460596607827393	0.04624900667352605	-2.049452836870927e-06	-0.00010362956454176842	-2.045163310544773e-06	-0.00010341266671881622
22.092599205822967	0.001187784976264116	0.0011849379032877136	0.0012356971538038685	0.0012329153121778767	0.001263666485584713	0.0012609343130109863	0.0012938816620038922	0.0012912126892893694	0.0013586902151128926	0.0013561897330690044	0.04604419667987084	0.04623347664501603	-2.033175118426947e-06	-0.00010342593983866943	-2.028919298091049e-06	-0.0001032094497155911
22.225718229713628	0.001187554352734423	0.001184707897761879	0.0012354425339143721	0.0012326612833396793	0.001263396916013375	0.0012606653077241897	0.0012935951675926594	0.0012909267202854385	0.0013583647465503221	0.0013558646688811094	0.046028791855679686	0.04621800615021489	-2.0169559758684286e-06	-0.00010321909640753635	-2.012733740372301e-06	-0.00010300302057261734
22.359639362688714	0.0011873241433853485	0.0011844783051547575	0.0012351884071916278	0.0012324077464870074	0.0012631278903306585	0.0012603968452364707	0.001293309275731177	0.0012906413528824844	0.0013580400199582811	0.0013555403461802122	0.046013447240353784	0.04620259612324834	-2.0007945476883254e-06	-0.00010300897655957097	-1.9966057776465637e-06	-0.00010279332171903022
22.494367437858962	0.0011870943549916445	0.0011842491322209367	0.0012349347815479583	0.0012321547095132642	0.0012628594171606342	0.0012601289341542471	0.0012930239958506976	0.0012903565964959582	0.0013577160466278048	0.0013552167762472939	0.04599816378084656	0.0461872475150783	-1.984689971553863e-06	-0.00010279552155889604	-1.9805345493426746e-06	-0.00010258029453907858
22.629907317457054	0.0011868649944494717	0.0011840203858360532	0.0012346816650375145	0.0012319021804533424	0.0012625915052819942	0.001259861583238244	0.0012927393375516227	0.0012900724607101774	0.0013573928380526358	0.0013548939705658673	0.045982942441182756	0.046171961293810536	-1.9686413841972505e-06	-0.00010257867160165524	-1.9645191939587914e-06	-0.00010236387935114166
22.766263893012997	0.0011866360687786059	0.0011837920729989894	0.0012344290658588537	0.0012316501674861941	0.0012623241636308636	0.0012595948014062965	0.0012924553106065842	0.0012897889552814011	0.0013570704059329241	0.0013545719408256684	0.04596778420277376	0.046156738445011794	-1.9526479213792525e-06	-0.00010235836579841617	-1.948558849029433e-06	-0.00010214401539060391
22.903442085530802	0.0011864075851246703	0.0011835642008341013	0.0012341769923575514	0.0012313986789374409	0.0012620574013036555	0.0012593285977361987	0.001292171924963565	0.0012895060901409476	0.0013567487621789767	0.001354250698926408	0.04595269006473653	0.046141579972028036	-1.9367087177998496e-06	-0.00010213454215321494	-1.9326526510196618e-06	-0.00010192064078801133
23.041446845665973	0.0011861795507614248	0.0011833367765935006	0.001233925453028881	0.0012311477232820416	0.0012617912275599884	0.0012590629814686189	0.0012918891907491008	0.0012892238753983885	0.0013564279189151004	0.0013539302569816067	0.045937661044219064	0.04612648689631446	-1.920822907022779e-06	-0.00010190713754293368	-1.9167997352652344e-06	-0.00010169369254925398
23.180283153904217	0.0011859519730930853	0.0011831098076593657	0.0012336744565205255	0.001230897309147003	0.0012615256518256502	0.0012587979620100533	0.0012916071182715204	0.0012889423213447854	0.001356107888483495	0.0013536106273224888	0.04592269817673232	0.04611146025776515	-1.9049896214122161e-06	-0.00010167608769748315	-1.9009992359049488e-06	-0.00010146310653577628
23.31995602074116	0.0011857248596566896	0.0011828833015463027	0.0012334240116353473	0.0012306474453141385	0.0012612606836956198	0.0012585335489358439	0.0012913257180242567	0.0012886614384559946	0.001355788683448234	0.0013532918225019552	0.045907802516488155	0.04609650111505565	-1.8892079920590499e-06	-0.00010144132717879173	-1.8852502858103873e-06	-0.00010122881744326073
23.460470486863187	0.0011854982181245038	0.0011826572659037428	0.0012331741273342047	0.0012303981407228808	0.00126099633293714	0.001258269751993244	0.0012910450006892147	0.00128838123739603	0.0013554703165993048	0.001352973855298626	0.04589297513674443	0.04608161054598774	-1.8734771487036866e-06	-0.00010120278935871196	-1.8695520164965784e-06	-0.000100990758779812
23.60183162332936	0.001185272056306477	0.0011824317085183899	0.0012329248127388242	0.0012301494044731456	0.0012607326094928536	0.0012580065811045485	0.001290764977140204	0.0012881017290204883	0.0013551528009567416	0.0013526567387209625	0.045878217130154844	0.04606678964784093	-1.8577962196475797e-06	-0.00010096040639723247	-1.8539035580578123e-06	-0.00010074886284425211
23.744044531754422	0.0011850463821527347	0.001182206637316708	0.00123267607713472	0.0012299012458282445	0.0012604695234839914	0.0012577440463702742	0.001290485658446432	0.0012878229243800383	0.0013548361497748187	0.001352340486011463	0.045863529609128324	0.04605203953773431	-1.8421643317107286e-06	-0.00010071410922130042	-1.8383040390895777e-06	-0.00010050306070452653
23.887114344492932	0.0011848212037561209	0.0011819820603674541	0.0012324279299741714	0.001229653674217856	0.0012602070852136182	0.0012574821580724027	0.0012902070558760618	0.0012875448347239727	0.0013545203765463316	0.0013520251106509376	0.04584891370619163	0.04603736135298982	-1.826580610109381e-06	-0.00010046382750020233	-1.8227525866018265e-06	-0.00010025328217366791
24.031046224824397	0.001184596529354789	0.0011817579858842628	0.0012321803808792529	0.001229406699241049	0.0012599453051699487	0.0012572209266776843	0.0012899291808998415	0.0012872674715038303	0.001354205495006957	0.0013517106263628658	0.045834370574363285	0.046022756251507424	-1.8110441784031234e-06	-0.0001002094896237482	-1.8072483259461147e-06	-9.999945578806346e-05
24.175845367139747	0.0011843723673348337	0.0011815344222282686	0.0012319334396449209	0.001229160330669359	0.0012596841940297092	0.001256960362840997	0.0012896520451947918	0.0012869908463770782	0.0013538915191396912	0.001351397047117829	0.045819901387529526	0.04600822541214423	-1.7955541584445747e-06	-9.995102267973399e-05	-1.791790380773102e-06	-9.974150878455657e-05
24.32151699712871	0.0011841487262329712	0.001181311377910779	0.0012316871162421504	0.0012289145784499201	0.001259423762661568	0.0012567004774087672	0.0012893756606479631	0.0012867149712108617	0.001353578463179369	0.0013510843871380267	0.045805507340832004	0.0459937700351019	-1.780109670252751e-06	-9.96883524281289e-05	-1.7763778729007126e-06	-9.947936707471738e-05
24.468066371968433	0.0011839256147392761	0.0011810888615960042	0.0012314414208211412	0.0012286694527086635	0.0012591640221296346	0.0012564412814224653	0.001289100039360272	0.0012864398580858375	0.0013532663416172767	0.0013507726609018876	0.045791189651061	0.045979391342323594	-1.7647098319341359e-06	-9.94214032761509e-05	-1.7610099222369405e-06	-9.921295522044571e-05
24.61549878051318	0.0011837030416999618	0.0011808668821038273	0.0012311963637145753	0.001228424963753566	0.0012589049836970192	0.0012561827861221524	0.0012888251936503993	0.0012861655193000603	0.0013529551692058454	0.0013504618831487554	0.04577694955705528	0.045965090577892706	-1.7493537596462508e-06	-9.915009825586796e-05	-1.7456856467486237e-06	-9.894219641096158e-05
24.763819543485244	0.0011834810161202068	0.0011806454484126242	0.0012309519554409307	0.001228181122077955	0.0012586466588294484	0.0012559250029500956	0.0012885511360587584	0.0012858919673729493	0.001352644960963427	0.0013501520688836625	0.045762788320111575	0.045950869008447796	-1.7340405674927048e-06	-9.887435899777475e-05	-1.7304041623452185e-06	-9.866701243679832e-05
24.91303401366693	0.0011832595471670433	0.0011804245696621408	0.001230708206707863	0.0012279379383638852	0.001258389059198963	0.0012556679435544518	0.0012882778793515447	0.0012856192150493282	0.001352335732179168	0.0013498432333822006	0.04574870722440022	0.04593672792359665	-1.7187693674147742e-06	-9.859410570328686e-05	-1.7151645827920628e-06	-9.838732366287961e-05
25.063147576093755	0.0011830386441722917	0.0011802042551564223	0.001230465128415649	0.0012276954234855708	0.0012581321966876771	0.0012554116197930226	0.0012880054365248597	0.0012853472753035426	0.0013520274984179749	0.0013495353921954803	0.045734707577390364	0.04592266863634473	-1.7035392691419626e-06	-9.830925712048244e-05	-1.6999660196357833e-06	-9.810304900309541e-05
25.214165648248784	0.0011828183166355485	0.0011799845143667888	0.001230222731660686	0.001227453588512878	0.0012578760833916022	0.00125515604373707	0.0012877338208089027	0.0012850761613436464	0.0013517202755255638	0.0013492285611551777	0.04572079071028202	0.04590869248352921	-1.6883493801061328e-06	-9.801973051673518e-05	-1.6848075821305694e-06	-9.781410589373984e-05
25.366093680258146	0.0011825985742272302	0.0011797653569348727	0.0012299810277390636	0.0012272124447148887	0.00125762073162455	0.001254901227675212	0.0012874630456722505	0.0012848058866156732	0.0013514140796336163	0.0013489227563786845	0.04570695797844678	0.0458948008262612	-1.673198805331351e-06	-9.772544165057018e-05	-1.669688377135825e-06	-9.75204102657834e-05
25.518937155087716	0.0011823794267916737	0.0011795467926757075	0.0012297400281501975	0.0012269720035635225	0.0012573661539221023	0.001254647184117381	0.0012871931248262126	0.0012845364648079835	0.0013511089271650242	0.0013486179942743494	0.045693210761878454	0.04588099505037859	-1.6580866473835804e-06	-9.742630474507408e-05	-1.654607509045912e-06	-9.722187651747816e-05
25.672701588741027	0.0011821608843502888	0.0011793288315808728	0.0012294997446005277	0.0012267322767372307	0.001257112363045653	0.0012543939257988633	0.0012869240722292639	0.0012842679098556927	0.0013508048348392341	0.0013483142915468197	0.04567955046564977	0.04586727656690487	-1.643012006245781e-06	-9.712223245827989e-05	-1.639564079685199e-06	-9.691841748502017e-05
25.827392530458226	0.0011819429571047733	0.0011791114838217	0.0012292601890072918	0.0012264932761247573	0.0012568593719865322	0.0012541414656844102	0.001286655902091568	0.0012840002359451842	0.0013505018196776992	0.001348011665202485	0.04566597852038066	0.04585364681251818	-1.6279739792519898e-06	-9.681313585446771e-05	-1.624557188235204e-06	-9.66099444147106e-05
25.983015562916506	0.0011817256554403853	0.0011788947597525313	0.0012290213735023608	0.0012262550138289665	0.0012566071939701994	0.001253889816972423	0.0012863886288795785	0.0012837334575187035	0.0013501998990094264	0.0013477101325550223	0.04565249638271458	0.0458401072500305	-1.6129716610170652e-06	-9.649892437624263e-05	-1.6095859311591326e-06	-9.629636693406218e-05
26.139576302431465	0.0011815089899292668	0.0011786786699140386	0.0012287833104361436	0.0012260175021707388	0.0012563558424605113	0.0012536389930992153	0.0012861222673207207	0.001283467589279035	0.0013498990904766254	0.0013474097112310404	0.045639105535802305	0.0458266593688742	-1.598004143294439e-06	-9.617950581169987e-05	-1.5946494020691732e-06	-9.597759301960274e-05
26.297080399159835	0.0011812929713338482	0.0011784632250366135	0.0012285460123815798	0.0012257807536929523	0.001256105331164087	0.0012533890077433651	0.0012858568324081822	0.0012832026461942812	0.001349599412040483	0.0013471104191758484	0.0456258074897987	0.045813304685600215	-1.5830705149266766e-06	-9.585478626542021e-05	-1.5797466916640454e-06	-9.56535289676208e-05
26.455533537303385	0.0011810776106102902	0.0011782484360438007	0.0012283094921381821	0.0012255447811645166	0.0012558556740347277	0.0012531398748301297	0.001285592339405765	0.0012829386435027077	0.0013493008819870217	0.0013468122746593098	0.045612603782366444	0.0458000447443835	-1.568169861761344e-06	-9.552467012852173e-05	-1.5648768876630817e-06	-9.532407936441167e-05
26.614941435314055	0.0011808629189120033	0.0011780343140558077	0.001228073762736169	0.0012253095975844962	0.0012556068852779382	0.0012528916085359542	0.0012853288038528444	0.0012826755967176957	0.001349003518933085	0.001346515296281823	0.045599495979190593	0.04578688111754028	-1.5533012665169994e-06	-9.518906004396532e-05	-1.5500390746583416e-06	-9.498914705194372e-05
26.77530984610034	0.0011806489075932326	0.0011778208703930764	0.0012278388374406734	0.001225075216186308	0.0012553589793555266	0.0012526442232930648	0.0012850662415694227	0.001282413521632786	0.001348707341832436	0.001346219502980416	0.045586485674502915	0.045773815406055164	-1.5384638087099015e-06	-9.484785687535746e-05	-1.535232334047825e-06	-9.464863309630034e-05
26.93664455723489	0.0011804355882127006	0.0011776081165799177	0.001227604729756024	0.0012248416504419923	0.0012551119709902894	0.0012523977337941417	0.0012848046686612707	0.0012821524343268101	0.0013484123699819672	0.0013459249140349483	0.045573574491617405	0.04576084924011693	-1.5236565645876561e-06	-9.450095967578065e-05	-1.5204557439634815e-06	-9.430243675659367e-05
27.098951391163432	0.0011802229725373134	0.0011773960643482052	0.0012273714534300983	0.0012246089140665571	0.001254865875170774	0.0012521521549970752	0.0012845441015251566	0.001281892351169116	0.00134811862302802	0.0013456315490744282	0.045560764083474495	0.04574798427966814	-1.508878606987403e-06	-9.414826565118384e-05	-1.5057083791354675e-06	-9.39504554485493e-05
27.26223620541477	0.0011800110725459544	0.0011771847256411574	0.001227139022458781	0.0012243770210224236	0.0012546207071561536	0.0012519075021298278	0.001284284556854202	0.001281633288824909	0.0013478261209728501	0.0013453394280834715	0.04554805613319788	0.04573522221496175	-1.4941290052434414e-06	-9.378967012677042e-05	-1.490989310802375e-06	-9.359258471133836e-05
27.426504892812353	0.0011797999004333217	0.0011769741126171633	0.0012269074510904748	0.0012241459855239277	0.0012543764824811678	0.0012516637906953652	0.001284026051643304	0.00128137526426067	0.0013475348841811882	0.0013450485714088575	0.045535452354661526	0.04572256476713157	-1.4794068251308516e-06	-9.342506651371929e-05	-1.476297606643577e-06	-9.322871817360467e-05
27.59176338168682	0.0011795894686138526	0.0011767642376536974	0.001226676753830715	0.001223915822041923	0.0012541332169611675	0.001251421036476693	0.001283768603194683	0.0012811182947496899	0.0013472449333869411	0.001344758999766223	0.045522954493067876	0.04571001368877204	-1.4647111287267173e-06	-9.305434627196463e-05	-1.4616323306521593e-06	-9.285874751685519e-05
27.758017636089992	0.0011793797897257125	0.0011765551133512931	0.0012264469454468603	0.0012236865453084597	0.0012538909266972523	0.0012511792555419809	0.0012835122291235223	0.0012808623978777032	0.0013469562897000158	0.0013444707342468848	0.045510564325536636	0.04569757076453151	-1.4500409743160164e-06	-9.267739887391935e-05	-1.446992543037342e-06	-9.248256243921116e-05
27.925273656010095	0.0011791708766348606	0.001176346752537599	0.0012262180409728736	0.0012234581703215565	0.001253649628081504	0.0012509384642497875	0.00128325694736372	0.0012806075915486304	0.0013466689746132767	0.0013441837963247866	0.04549828366170753	0.045685237811715636	-1.4353954162992476e-06	-9.229411176794877e-05	-1.432377300126901e-06	-9.210005061865978e-05
28.09353747758831	0.0011789627424391856	0.0011761391682715014	0.0012259900557141901	0.0012232307123500536	0.0012534093378023146	0.0012506986792543769	0.001283002776173745	0.001280353893990422	0.0013463830100096331	0.0013438982078635836	0.045486114344352166	0.045673016680902914	-1.4207735050749022e-06	-9.190437033970711e-05	-1.417785654257448e-06	-9.171109767469598e-05
28.2628151733366	0.0011787554004727245	0.0011759323738473296	0.0012257630052526797	0.0012230041869385662	0.001253170072849821	0.0012504599175111426	0.0012827497341426105	0.0012801013237610237	0.0013460984181692685	0.0013436139911238662	0.04547405825000104	0.045660909256572596	-1.4061742869492591e-06	-9.150805787475069e-05	-1.4032166536833562e-06	-9.131558713118548e-05
28.43311285235687	0.0011785488643099456	0.0011757263827991266	0.0012255369054516914	0.0012227786099125134	0.0012529318505214292	0.0012502221962821189	0.0012824978401959459	0.0012798498997544391	0.0013458152217769963	0.0013433311687705081	0.04546211728957897	0.045648917457747115	-1.3915968040301326e-06	-9.110505551906956e-05	-1.3886693424644374e-06	-9.091340037650775e-05
28.604436660561465	0.001178343147770124	0.0011755212089050125	0.0012253117724612022	0.00122255399738326	0.0012526946884274543	0.0012499855331416128	0.0012822471136021995	0.0012795996412069213	0.00134553344392977	0.0013430497638801731	0.045450293409058824	0.04563704323864235	-1.3770400940959007e-06	-9.069524223745407e-05	-1.374142760342343e-06	-9.050441662242226e-05
28.77679278089485	0.0011781382649217894	0.001175316866191617	0.0012250876227230575	0.001222330365753339	0.0012524586044968607	0.0012497499459819287	0.0012819975739789494	0.0012793505677032727	0.0013452531081443336	0.0013427697999489562	0.045438588590122606	0.04562528858933684	-1.3625031905235147e-06	-9.02784947755253e-05	-1.359635942667272e-06	-9.008851286612662e-05
28.950187433556945	0.0011779342300872533	0.0011751133689385934	0.0012248644729763029	0.0012221077317217729	0.0012522236169831037	0.0012495154530192008	0.001281749241299331	0.0012791026991832636	0.0013449742383650103	0.001342491300900169	0.04542700485084021	0.04561365553645136	-1.3479851221449499e-06	-8.985468761529836e-05	-1.3451479202496522e-06	-8.96655638454591e-05
29.124626876227456	0.001177731057847229	0.0011749107316832267	0.001224642340262629	0.0012218861122895068	0.0012519897444700973	0.0012492820727993484	0.001281502135898598	0.0012788560559481828	0.001344696858971661	0.001342214291092291	0.045415544246358706	0.04560214614384058	-1.3334849131496282e-06	-8.942369293427066e-05	-1.3306777192708015e-06	-8.923544199876399e-05
29.30011740429177	0.0011775287630455217	0.0011747089692251073	0.0012244212419319	0.001221665524764922	0.0012517570058782723	0.0012490498242041198	0.0012812562784807915	0.0012786106586674935	0.0013444209947877722	0.001341938795327052	0.04540420886960752	0.04559076251330182	-1.3190015829868396e-06	-8.898538056287264e-05	-1.3162243611771103e-06	-8.879801742187055e-05
29.476665351068124	0.001177327360793819	0.0011745080966309072	0.0012242011956478003	0.0012214459867694687	0.0012515254204707653	0.001248818726457272	0.0012810116901255499	0.0012783665283856334	0.0013441466710887228	0.0013416648388576893	0.04539300085201635	0.045579506785296604	-1.3045341462174231e-06	-8.853961793839349e-05	-1.3017868625360592e-06	-8.835315782221298e-05
29.654277088036206	0.001177126866476558	0.001174308129239234	0.0012239822193935766	0.0012212275162433958	0.0012512950078597165	0.0012485887991308536	0.0012807683922950379	0.0012781236865289345	0.0013438739136101944	0.0013413924473973553	0.045381922364248393	0.04556838113968696	-1.2900816124174902e-06	-8.808627006082204e-05	-1.2873642349447122e-06	-8.790072847528196e-05
29.832959025067048	0.0011769272957558917	0.001174109082665581	0.0012237643314778953	0.0012210101314515927	0.00125106578801269	0.0012483600621516111	0.0012805264068410183	0.0012778821549126796	0.0013436027485567571	0.0013411216471276954	0.04537097561694912	0.0455573877964865	-1.2756429860647997e-06	-8.762519944813252e-05	-1.272955484910021e-06	-8.744059217932754e-05
30.0127176106544	0.0011767286645767317	0.0011739109728073549	0.0012235475505407935	0.0012207938509895292	0.0012508377812592046	0.0012481325358075094	0.0012802857560120398	0.0012776419557482804	0.0013433332026106073	0.0013408524647075786	0.045360162861509186	0.04554652901662552	-1.261217266414292e-06	-8.715626608848948e-05	-1.2585596137217568e-06	-8.697260920764727e-05
30.193559332147448	0.001176530989171903	0.001173713815849016	0.001223331895559765	0.0012205786937893228	0.0012506110082974036	0.0012479062407543863	0.001280046462460784	0.0012774031116506142	0.0013430653029404944	0.0013405849272820184	0.04534948639084096	0.04553580710273537	-1.2468034473671168e-06	-8.667932739211959e-05	-1.2441756173310788e-06	-8.649663726117973e-05
30.37549071598484	0.001176334286067375	0.001173517628267292	0.0012231173858559354	0.0012203646791259014	0.0012503854902008358	0.0012476811980227198	0.0012798085492515337	0.0012771656456454766	0.0013427990772108026	0.0013403190624912465	0.04533894854017586	0.045525224399943914	-1.2324005173565758e-06	-8.619423814359983e-05	-1.229802486234742e-06	-8.601253142070941e-05
30.55851832793038	0.0011761385720876025	0.0011733224268365024	0.0012229040411003717	0.0012201518266232972	0.0012501612484253767	0.0012474574290245346	0.0012795720398677986	0.0012769295811771962	0.0013425345535908264	0.0013400548984799805	0.045328551687874086	0.045514783296691015	-1.2180074592331967e-06	-8.570085045234155e-05	-1.2154392053501974e-06	-8.552014409660136e-05
30.742648773309874	0.0011759438643609505	0.001173128228633971	0.001222691881320494	0.0012199401562610437	0.001249938304816265	0.0012472349555604275	0.0012793369582200687	0.0012766949421163787	0.0013422717607642098	0.0013397924639068596	0.045318298256249764	0.04550448622555889	-1.2036232501233535e-06	-8.519901370157568e-05	-1.2010847538841858e-06	-8.50193249789799e-05
30.92788869724955	0.001175750180325236	0.001172935051045545	0.0012224809269066217	0.001219729688380705	0.0012497166816152914	0.0012470137998267378	0.0012791033286537385	0.0012764617527678118	0.001342010727938587	0.0013395317879540747	0.0453081907124188	0.045494335664119596	-1.1892468613000293e-06	-8.468857449631106e-05	-1.1867381052065376e-06	-8.450992098560373e-05
31.114244784915854	0.0011755575377333561	0.0011727429117712109	0.001222271198618632	0.0012195204436925196	0.001249496401468107	0.0012467939844228422	0.0012788711759571618	0.0012762300378785143	0.001341751484855403	0.0013392729003371823	0.04529823156915633	0.04548433413580061	-1.1748772580704933e-06	-8.4169376612514e-05	-1.1723982267257058e-06	-8.399177621026821e-05
31.30172376175672	0.0011753659546590264	0.0011725518288308128	0.0012220627175927449	0.0012193124432821685	0.0012492774874316762	0.0012465755323585958	0.0012786405253698736	0.0012759998226459384	0.0013414940617999238	0.0013390158313151092	0.04528842338577964	0.0454744842107674	-1.1605133996314514e-06	-8.364126094173585e-05	-1.1580640797560597e-06	-8.346473186862657e-05
31.4903323937443	0.001175175449502625	0.00117236182056988	0.0012218555053484397	0.0012191057086176746	0.0012490599629818749	0.0012463584670619086	0.0012784114025909642	0.0012757711327263342	0.0013412384896114536	0.0013387606117003595	0.04527876876904197	0.0454647885068245	-1.1461542389276658e-06	-8.31040654368509e-05	-1.1437346193726022e-06	-8.292862624365016e-05
31.68007748761912	0.0011749860409971454	0.0011721729056655612	0.0012216495837954983	0.0012189002615564304	0.0012488438520212267	0.0012461428123864723	0.00127818383378762	0.0012755439942432752	0.001340984799693746	0.0013385072728694187	0.04526927037405211	0.04545524969033621	-1.1317987225352953e-06	-8.255762505682274e-05	-1.1294087942930083e-06	-8.238329463022831e-05
31.870965891135747	0.001174797748214251	0.0011719851031326612	0.0012214449752411779	0.0012186961243523529	0.001248629178886788	0.0012459285926196251	0.0012779578456038174	0.0012753184337963399	0.0013407330240256185	0.0013382558467733639	0.045259930905205484	0.045445870477164245	-1.11744579051401e-06	-8.20017717096666e-05	-1.1150855467297396e-06	-8.182856927843596e-05
32.063004493309954	0.0011746105905704512	0.001171798432329798	0.0012212417023975246	0.001218493319663179	0.0012484159683581835	0.0012457158324903743	0.0012777334651691973	0.0012750944784699683	0.0013404831951717852	0.0013380063659486816	0.04525075311714106	0.04543665363362618	-1.103094376264744e-06	-8.14363341937463e-05	-1.100763812249099e-06	-8.126427933496938e-05
32.25620022466719	0.0011744245878333858	0.0011716129129656677	0.0012210397883888199	0.0012182918705578956	0.001248204245665796	0.0012455045571775672	0.001277510720108102	0.0012748721558424887	0.0013402353462938952	0.0013377588635283073	0.045241739815714485	0.045427601977474474	-1.0887434063987234e-06	-8.086113813965401e-05	-1.0864425196437273e-06	-8.069025078541459e-05
32.45056005749291	0.0011742397601282215	0.0011714285651054231	0.0012208392567591665	0.0012180918005243058	0.0012479940364991068	0.0012452947923182157	0.0012772896385487855	0.0012746514939953111	0.0013399895111617921	0.0013375133732528679	0.045232893858991936	0.04541871837889479	-1.0743918005848112e-06	-8.027600594914808e-05	-1.0721205907734434e-06	-8.010630639262994e-05
32.64609100608406	0.001174056127944176	0.0011712454091771763	0.0012206401314802222	0.0012178931334767458	0.0012477853670152027	0.0012450865640159865	0.0012770702491328107	0.0012744325215223089	0.0013397457241650023	0.001337269929482168	0.045224218158266785	0.04541000576152484	-1.0600384713938156e-06	-7.968075673298047e-05	-1.057796940419093e-06	-7.951226563548963e-05
32.84280012700226	0.001173873712141156	0.0011710634659786161	0.0012204424369590767	0.0012176958937639398	0.0012475782638474416	0.0012448798988498472	0.001276852581024621	0.0012742152675393758	0.0013395040203244464	0.0013370285672068894	0.04521571567909447	0.04540146710349703	-1.0456823241722889e-06	-7.907520624947373e-05	-1.0434704761494093e-06	-7.890794464701645e-05
33.040694519328454	0.001173692533956513	0.001170882756683747	0.001220246198046272	0.0012175001061770058	0.00124737275411428	0.001244674823882879	0.001276636663921295	0.001273999761694166	0.0013392644353043802	0.0013367893220605275	0.04520738944235159	0.045393105438498504	-1.0313222568833665e-06	-7.845916683973941e-05	-1.0291400981588157e-06	-7.829315614971133e-05
33.239781324919136	0.0011735126150119364	0.0011707033028497558	0.001220051440043984	0.0012173057959576135	0.001247168865428276	0.00124447136667126	0.001276422528062501	0.0012737860341760301	0.001339027005424587	0.0013365522303315698	0.045199242525316846	0.04538492385685916	-1.0169571599497745e-06	-7.783244736214723e-05	-1.0148046991217095e-06	-7.766770939071632e-05
33.44006772866406	0.0011733339773204584	0.0011705251264240003	0.0012198581887143483	0.001217112988806292	0.0012469666259052597	0.0012442695552734161	0.0012762102042406303	0.0012735741157261361	0.001338791767672796	0.0013363173289759112	0.0451912780627727	0.04537692550665781	-1.0025859160938018e-06	-7.71948531254063e-05	-1.0004631640246273e-06	-7.7031410074202e-05
33.64156095874556	0.0011731566432936047	0.001170348249751135	0.001219666470287954	0.001216921710890904	0.0012467660641736844	0.0012440694182593568	0.0012759997238111457	0.0012733640376477976	0.0013385587597173696	0.001336084655629528	0.04518349924813474	0.04536911359485468	-9.882074001863785e-07	-7.654618582045303e-05	-9.861143700205278e-07	-7.638406029450429e-05
33.84426828689945	0.0011729806357486626	0.0011701726955803578	0.00121947631147249	0.0012167319888552685	0.001246567209384153	0.001243870984720177	0.0012757911187031136	0.0012731558318169914	0.0013383280199202278	0.0013358542486213959	0.04517590933459974	0.04536149138844659	-9.738204790935533e-07	-7.58862434520613e-05	-9.71757186266596e-07	-7.572545846629142e-05
34.04819702867729	0.0011728059779160913	0.0011699984870727992	0.001219287739461558	0.0012165438498279557	0.0012463700912191263	0.0012436742842777532	0.0012755844214299534	0.00127294953069309	0.0013380995873500422	0.0013356261469866747	0.04516851163632241	0.045354062215647646	-9.594240115008527e-07	-7.52148202668168e-05	-9.573904737598775e-07	-7.505539925425908e-05
34.25335454371064	0.001172632693447067	0.0011698256478090416	0.001219100781943652	0.0012163573214312435	0.0012461747399028246	0.001243479347094617	0.0012753796651003902	0.001272745167329795	0.001337873501795691	0.0013354003904801541	0.045161309529614384	0.04534682946709279	-9.450168477549876e-07	-7.453170668095255e-05	-9.430130851811533e-07	-7.437367350071611e-05
34.45974823597649	0.0011724608064211672	0.0011696542017967835	0.0012189154671113094	0.0012161724317902474	0.0012459811862113124	0.0012432862038840252	0.001275176883429628	0.0012725427753862947	0.0013376498037799907	0.0013351770195899754	0.04515430645417231	0.04533979659707182	-9.305978296999216e-07	-7.383668920751818e-05	-9.286238647080239e-07	-7.368006815167139e-05
34.66738555406454	0.0011722903413541974	0.0011694841734786387	0.0012187318236704337	0.0012159892095422193	0.0012457894614827808	0.0012430948859202214	0.0012749761107507332	0.0012723423891386285	0.0013374285345736992	0.0013349560755516253	0.04514750591432646	0.04533296712478457	-9.16165790486919e-07	-7.312955037899749e-05	-9.14221647855748e-07	-7.297436618125541e-05
34.87627399144595	0.001172121323206166	0.0011693155877400899	0.001218549880849801	0.0012158076838460331	0.0012455995976280356	0.001242905425048899	0.0012747773820262545	0.001272144043491289	0.001337209736209812	0.0013347376003622245	0.0451409114803233	0.04532634463562613	-9.017195544240575e-07	-7.241006867261812e-05	-8.998052613094082e-07	-7.22563465162529e-05
35.086421086743854	0.0011719537773893967	0.0011691484699175747	0.0012183696684107336	0.001215627884391834	0.0012454116271411698	0.0012427178536978572	0.0012745807328600537	0.0012719477739890333	0.0013369934514981352	0.001334521636795089	0.045134526789630175	0.045319932782499774	-8.872579367815055e-07	-7.167801843041555e-05	-8.853735227322239e-07	-7.152578395658304e-05
35.29783442400536	0.001171787729776808	0.00116898284580674	0.001218191216656978	0.0012154498414108927	0.0012452255831104679	0.0012425322048878792	0.0012743861995093897	0.0012717536168289497	0.0013367797240401735	0.001334308228414609	0.04512835554827056	0.04531373528715707	-8.727797436267233e-07	-7.09331697801574e-05	-8.709252406046558e-07	-7.078244909641818e-05
35.51052163297529	0.0011716232067103234	0.0011688187416708268	0.0012180145564447454	0.0012152735856856237	0.0012450414992294916	0.0012423485122437996	0.0012741938188972173	0.0012715616088727355	0.0013365685982442974	0.001334097419591407	0.04512240153218909	0.045307755941567676	-8.582837716345111e-07	-7.01752885529372e-05	-8.564592140296833e-07	-7.002610824163868e-05
35.72449038937153	0.0011714602350094637	0.001168656184249236	0.001217839719192975	0.00121509914855982	0.0012448594098084145	0.0012421668100058127	0.0012740036286247548	0.0012713717876592448	0.0013363601193412493	0.0013338892555178339	0.045116668588642876	0.04530199860931845	-8.437688078927197e-07	-6.940413619957453e-05	-8.419742325432855e-07	-6.925652332681609e-05
35.93974841516195	0.0011712988419800739	0.0011684952007662275	0.0012176667368937616	0.0012149265619490594	0.0012446793497855432	0.001241987133040974	0.0012738156669842757	0.001271184191417262	0.0013361543333999413	0.0013336837822237543	0.04511116063762812	0.045296467227045514	-8.292336297283445e-07	-6.861946970615485e-05	-8.274690759388012e-07	-6.847345183061404e-05
36.15630347884324	0.0011711390554232312	0.0011683358189398037	0.0012174956421230098	0.0012147558583513328	0.0012445013547390934	0.0012418095168549496	0.0012736299729721745	0.001270998859078545	0.0013359512873435966	0.0013334810465926825	0.045105881673333424	0.04529116580589205	-8.146770045110684e-07	-6.782104150665491e-05	-8.129425140709044e-07	-6.767664668874684e-05
36.374163395721176	0.0011709809036443033	0.001168178066990737	0.0012173264680512693	0.0012145870708578517	0.0012443254608991662	0.0012416339976039715	0.0012734465863022712	0.0012708158302911117	0.001335751028966206	0.0013332810963782246	0.045100835765627366	0.04528609843300581	-8.00097689455069e-07	-6.700859939454129e-05	-7.98393306656979e-07	-6.68658562056057e-05
36.59333602819267	0.00117082441546219	0.0011680219736517833	0.0012171592484548001	0.0012144202331640867	0.0012441517051599862	0.0012414606121070489	0.0012732655474194038	0.0012706351454328073	0.001335553606949344	0.0013330839802208846	0.04509602706157846	0.04528126927306276	-7.854944314130211e-07	-6.618188643123246e-05	-7.838202030771915e-07	-6.604082396319266e-05
36.813829286029524	0.0011706696202187202	0.0011678675681770524	0.0012169940177268275	0.0012142553795809982	0.0012439801250923549	0.0012412893978583975	0.0012730868975132676	0.0012704568456251254	0.0013353590708793095	0.0013328897476651974	0.04509145978700879	0.04527668256982768	-7.708659666913475e-07	-6.53406408546442e-05	-7.692219421810698e-07	-6.520128872952724e-05
37.03565112666392	0.0011705165477882392	0.0011677148803515638	0.0012168308108890353	0.001214092545046499	0.0012438107589563666	0.0012411203930401302	0.0012729106785325508	0.001270280972747321	0.0013351674712646447	0.0013326984491772347	0.04508713824808041	0.04527234264774926	-7.562110208273083e-07	-6.448459598418221e-05	-7.545972520693611e-07	-6.43469843636113e-05
37.25880955547555	0.0011703652285873613	0.0011675639405009698	0.0012166696636032594	0.0012139317651371226	0.0012436436457143572	0.0012409536365351815	0.0012727369331993362	0.001270107569450789	0.0013349788595539975	0.0013325101361624577	0.04508306683292006	0.04526825391358909	-7.415283083947108e-07	-6.361348012476342e-05	-7.399448498967079e-07	-6.347763972011644e-05
37.483312626080554	0.0011702156935849137	0.0011674147795014682	0.0012165106121834251	0.0012137730760799286	0.0012434788250441204	0.0012407891679404952	0.0012725657050238046	0.001269936679173746	0.0013347932881543714	0.001332324860983955	0.04507925001327668	0.04526442085808963	-7.26816532770156e-07	-6.272701646714562e-05	-7.252634416539394e-07	-6.259297855024104e-05
37.70916844062219	0.0011700679743120587	0.001167267428789895	0.001216353693607699	0.0012136165147646288	0.0012433163373523773	0.0012406270275804666	0.001272397038319223	0.0012697683461561945	0.0013346108104497463	0.0013321426769810547	0.04507569234621937	0.04526084805767606	-7.12074385935714e-07	-6.182492298850706e-05	-7.105517219468949e-07	-6.169271940148491e-05
37.93638515006311	0.00116992210287261	0.0011671219203740059	0.0012161989455308881	0.0012134621187559534	0.0012431562237885114	0.0012404672565206531	0.0012722309782172419	0.0012696026154551952	0.0013344314808200965	0.0013319636384883282	0.04507239847587012	0.04525754017619813	-6.973005482490725e-07	-6.0906912349861786e-05	-6.958083737830523e-07	-6.07765755157863e-05
38.164970954479706	0.0011697781119535348	0.0011669782868429489	0.0012160464062970673	0.001213309926306251	0.0012429985262585733	0.0012403098965817487	0.001272067570683491	0.0012694395329604434	0.0013342553546607978	0.0013317878008549892	0.04506937313517768	0.04525450196671305	-6.82493688221493e-07	-5.997269179025544e-05	-6.810320683442797e-07	-5.984425472393973e-05
38.39493410335793	0.0011696360348356586	0.0011668365613779347	0.0012158961149524603	0.0012131599763683368	0.0012428432874395671	0.0012401549903538435	0.0012719068625335	0.0012692791454101597	0.0013340824884024536	0.0013316152204647074	0.04506662114773125	0.04525173827330318	-6.67652462285357e-07	-5.902196302060014e-05	-6.662214647574181e-07	-5.889545933948637e-05
38.626282895891045	0.001169495905404563	0.0011666967777631	0.001215748111258563	0.0012130123086085845	0.0012426905507940105	0.0012400025812109537	0.0012717489014489318	0.0012691215004073022	0.0013339129395311296	0.0013314459547558311	0.045064147429613524	0.045249254032941555	-6.527755145482698e-07	-5.8054422112208126e-05	-6.513752098488181e-07	-5.7929886047858314e-05
38.859025681279114	0.0011693577581616996	0.0011665589703965897	0.001215602435705534	0.0012128669634202858	0.0012425403605848013	0.0012398527133258594	0.0012715937359941587	0.0012689666464361159	0.0013337467666090308	0.0013312800622420548	0.045061956991298405	0.04524705427739457	-6.378614765827247e-07	-5.706975938779557e-05	-6.364919379314021e-07	-5.694722579710487e-05
39.09317085903034	0.0011692216282356888	0.0011664231743018152	0.0012154591295258197	0.0012127239819372413	0.0012423927618903474	0.0012397054316852034	0.0012714414156331482	0.0012688146328789923	0.0013335840292955901	0.001331117602533493	0.045060054939590456	0.045245144135170653	-6.229089671750017e-07	-5.606765930674107e-05	-6.215702705574672e-07	-5.59471636836506e-05
39.328726879264174	0.0011690875513938527	0.0011662894251389586	0.0012153182347080743	0.0012125834060476483	0.0012422478006200316	0.0012395607821049266	0.0012712919907467218	0.0012686655100337043	0.001333424788369034	0.0013309586363582388	0.045058446479607196	0.0452435288335128	-6.079165920536839e-07	-5.5047800345847664e-05	-6.066088162411283e-07	-5.4929378832918596e-05
39.56570224301631	0.001168955564053954	0.0011661577592166695	0.0012151797940113318	0.0012124452784082382	0.0012421055235299636	0.0012394188112459898	0.0012711455126501485	0.0012685193291309695	0.0013332691057483918	0.0013308032255843572	0.04505713691681093	0.045242213700435886	-5.928829436606733e-07	-5.4009854882713926e-05	-5.916061702414786e-07	-5.389354428356197e-05
39.80410550254544	0.0011688257032961536	0.0011660282135039877	0.0012150438509794608	0.0012123096424586964	0.0012419659782390534	0.0012392795666304112	0.0012710020336111022	0.0012683761423523832	0.0013331170445159799	0.0013306514332423595	0.045056131659083655	0.04524120416681366	-5.778066009052944e-07	-5.2953489074192284e-05	-5.76560914304549e-07	-5.283932686558912e-05
40.04394526164196	0.0011686980068751898	0.0011659008256424844	0.0012149104499558964	0.001212176542436359	0.001241829213245398	0.0012391430966576266	0.0012708616068679802	0.0012682360028487077	0.0013329686689403596	0.0013305033235481505	0.04505543621885092	0.04524050576850997	-5.626861288750284e-07	-5.187836273046198e-05	-5.614716163814155e-07	-5.176638707485304e-05
40.28523017593832	0.0011685725132327956	0.0011657756339586408	0.001214779636098669	0.0012120460233912055	0.001241695277943011	0.0012390094506211798	0.0012707242866486087	0.0012680989647585498	0.0013328240444998043	0.0013303589619264814	0.04505505621525553	0.04524012414856245	-5.475200785822441e-07	-5.07841291882416e-05	-5.463368303779657e-07	-5.067437894676341e-05
40.52796895322162	0.0011684492615103396	0.001165652677476449	0.0012146514553957198	0.0012119181312011376	0.0012415642226388723	0.001238878678725744	0.0012705901281893238	0.001267965083227414	0.0013326832379062577	0.0013302184150348977	0.04505499737638187	0.04524006505941626	-5.323069866961828e-07	-4.967043518189218e-05	-5.311550958790774e-07	-4.956294992713994e-05
40.77217035374772	0.001168328291561707	0.0011655319959302526	0.0012145259546805182	0.0012117929125875576	0.0012414360985703282	0.001238750832104483	0.0012704591877544453	0.001267834414427146	0.0013325463171298159	0.0013300817507882073	0.04505526554152997	0.045240334365209654	-5.170453752632344e-07	-4.85369207099684e-05	-5.159249378736651e-07	-4.843174073934642e-05
41.017843190557436	0.0011682096439664224	0.0011654136297778298	0.001214403181647987	0.0012116704151312588	0.0012413109579228396	0.0012386259628367692	0.0012703315226561581	0.0012677070155757855	0.0013324133514237382	0.0013299490383834828	0.045055866663546905	0.045240938044111924	-5.017337514172382e-07	-4.738321889910524e-05	-5.006448664684506e-07	-4.728038524837164e-05
41.26499632979458	0.0011680933600430206	0.0011652976202137213	0.0012142831848707422	0.0012115506872886228	0.0012411888538480908	0.0012385041239662516	0.0012702071912748017	0.001267582944957823	0.0013322844113500068	0.0013298203483256051	0.04505680681120914	0.04524188219071863	-4.863706071014939e-07	-4.620895586635032e-05	-4.85313376606504e-07	-4.6108510323605856e-05
41.51363869102594	0.0011679794818626654	0.0011651840091828054	0.001214166013815647	0.0012114337784081342	0.0012410698404824567	0.0012383853695192909	0.0012700862530795754	0.0012674622619448773	0.0013321595688054334	0.0013296957524533603	0.04505809217166204	0.04524317301850219	-4.7095441877212374e-07	-4.501375057727741e-05	-4.6992894776887173e-07	-4.491573569653795e-05
41.763779247563185	0.0011678680522630267	0.001165072839394135	0.0012140517188606978	0.0012113197387472279	0.001240953972965852	0.0012382697545237698	0.001269968768649682	0.0012673450270168057	0.0013320388970483473	0.0013295753239661145	0.04505972905291871	0.04524481686231993	-4.554836470996998e-07	-4.3797214700852516e-05	-4.544900436866117e-07	-4.370167381709256e-05
42.0154270267867	0.0011677591148624164	0.001164964154335025	0.0012139403513122386	0.0012112086194894602	0.001240841307460955	0.0012381573350282778	0.0012698547996959045	0.0012672313017832494	0.0013319224707258584	0.0013294591374510662	0.045061723886416764	0.045246820180982625	-4.3995673665135626e-07	-4.2558952460830524e-05	-4.3899511200989547e-07	-4.2465929703972005e-05
42.26859111047143	0.0011676527140742007	0.0011648579982854212	0.001213831963422526	0.0012111004727620334	0.0012407319011728337	0.0012380481681217028	0.0012697444090826436	0.0012671211490056385	0.0013318103659017376	0.0013293472689111115	0.04506408322963634	0.045249189559883225	-4.243721155889474e-07	-4.1298560485097946e-05	-4.234425840174416e-07	-4.120810079499826e-05
42.523280635114425	0.0011675488951214642	0.001164754416332519	0.001213726608407627	0.001210995351653647	0.0012406258123689544	0.0012379423119531952	0.0012696376608504001	0.0012670146326196408	0.0013317026600848875	0.0013292397957933048	0.045066813768779995	0.04525193171369021	-4.087281953628688e-07	-4.001562765174049e-05	-4.0783087430556683e-07	-3.992777679376336e-05
42.77950479226489	0.0011674477040519693	0.001164653454385675	0.0012136243404656827	0.001210893310232722	0.0012405231003996113	0.0012378398257525626	0.001269534620238743	0.001266911817758097	0.0013315994322584644	0.0013291367970179684	0.04506992232151896	0.04525505348910363	-3.93023370359475e-07	-3.8709734928754624e-05	-3.921583804390727e-07	-3.8624539509007905e-05
43.03727282885567	0.00116734918775339	0.00116455515919159	0.001213525214795533	0.0012107944035659771	0.001240423825718771	0.0012377407698510685	0.0012694353537097557	0.0012668127707744314	0.0013315007629096385	0.0013290383530084385	0.045073415839804	0.04525856186767988	-3.772560175870944e-07	-3.738045521337052e-05	-3.76423482635526e-07	-3.729796269449914e-05
43.29659404753705	0.0011672533939688333	0.0011644595783497876	0.001213429287615711	0.0012106986877373804	0.001240328049905342	0.0012376452057026655	0.0012693399289719764	0.0012667175592665585	0.0013314067340600196	0.0013289445457214815	0.04507730141274502	0.045262463968721786	-3.6142449634036025e-07	-3.602735316760031e-05	-3.6062454342612044e-07	-3.5947611884606934e-05
43.55747780701245	0.0011671603713126508	0.001164366760328369	0.0012133366161838123	0.0012106062198674686	0.0012402358356848765	0.0012375531959056506	0.001269248415004839	0.0012666262521012876	0.001331317429296756	0.0013288554586783786	0.04508158626955932	0.04526676705224231	-3.455271478437251e-07	-3.46499850473192e-05	-3.4475990731350215e-07	-3.457304422443963e-05
43.81993352237618	0.0011670701692865608	0.0011642767544800881	0.0012132472588162599	0.0012105170581330673	0.001240147246951731	0.0012374648042247842	0.0012691608820836456	0.0012665389194392593	0.0013312329338043452	0.001328771176996725	0.04508627778259462	0.045271478521999	-3.295622948975771e-07	-3.324789852951482e-05	-3.2882790040227386e-07	-3.317380829664929e-05
44.08397066545326	0.0011669828382960617	0.0011641896110587122	0.0012131612749084577	0.0012104312617873952	0.0012400623487916704	0.0012373800956138506	0.001269077401805055	0.0012664556327603973	0.0013311533343971487	0.0013286917874229314	0.045091383470421846	0.045276605928600326	-3.1352824152782593e-07	-3.182063253631684e-05	-3.1282683006029e-07	-3.174944394621071e-05
44.349598765141174	0.001166898429667165	0.0011641053812356998	0.0012130787249553475	0.0012103488911805707	0.0012399812075049468	0.0012372991362386901	0.0012689980471131223	0.0012663764648899098	0.0013310787195526435	0.0013286173783654662	0.04509691100100945	0.04528215697269402	-2.974232726138046e-07	-3.036771705328123e-05	-2.967549845426555e-07	-3.02994820989555e-05
44.6168274077539	0.0011668169956634397	0.0011640241171171938	0.0012129996705723817	0.0012102700077805339	0.0012399038906298514	0.001237221993500707	0.0012689228923258903	0.0012663014900248428	0.0013310091794454298	0.0013285480399288473	0.04510286819496993	0.045288139508228784	-2.812456535105333e-07	-2.888867294428832e-05	-2.8061063260921906e-07	-2.8823444576331347e-05
44.88566623736761	0.0011667385895033865	0.001163945871761339	0.0012129241745169167	0.0012101946741943914	0.001239830466966759	0.001237148736060868	0.0012688520131625546	0.0012662307837612082	0.0013309448059820122	0.0013284838639484153	0.04510926302889226	0.04529456154579926	-2.649936296592742e-07	-2.7383011761694664e-05	-2.6439202314900573e-07	-2.7320843906802894e-05
45.15612495616904	0.0011666632653781366	0.0011638706991959227	0.0012128523007100386	0.0012101229541901847	0.0012397610066026718	0.0012370794338641949	0.0012687854867712096	0.0012661644231216863	0.001330885692836372	0.0013284249440258915	0.045116103638753104	0.04530143125607391	-2.48665426201989e-07	-2.585023555279342e-05	-2.4809738478686824e-07	-2.5791183132228834e-05
45.42821332480542	0.0011665910784694877	0.001163798654436356	0.0012127841142588248	0.0012100549127191025	0.0012396955809362716	0.001237014158164772	0.0012687233917571912	0.001266102486583933	0.0013308319354863579	0.0013283713755657556	0.04512339832341632	0.04530875697330933	-2.322592475797504e-07	-2.4289836661722797e-05	-2.317249254814649e-07	-2.4233955609881397e-05
45.701941162736816	0.0011665220849682836	0.0011637297935039928	0.0012127196814790604	0.0012099906159381397	0.0012396342627034992	0.001236952981551273	0.0012686658082120329	0.0012660450541094896	0.0013307836312509086	0.0013283232558124615	0.045131155548218276	0.0453165471989498	-2.157732771177097e-07	-2.2701297526211972e-05	-2.1527283211282902e-07	-2.264864480966411e-05
45.97731834859046	0.0011664563420931437	0.0011636641734448004	0.0012126590699184136	0.001209930131233218	0.0012395771260036667	0.0012368959779730264	0.0012686128177430485	0.0012659922071733293	0.0013307408793281391	0.0013282806838885075	0.04513938394864304	0.045324810605321515	-1.9920567660963034e-07	-2.1084090469775107e-05	-1.987392700673364e-07	-2.1034724107027447e-05
46.25435482051728	0.0011663939081095471	0.0011636018523483805	0.0012126023483800788	0.0012098735272427713	0.0012395242463261204	0.0012368432227666227	0.0012685645035035574	0.0012659440287940353	0.0013307037808343056	0.0013282437608333913	0.04514809233409293	0.04533355603941709	-1.825545858928808e-07	-1.9437677489964056e-05	-1.8212238281660117e-07	-1.9391656571360327e-05
46.533060576550575	0.001166334842349281	0.0011635428893673563	0.0012125495869469004	0.001209820873881813	0.0012394757005774588	0.001236794792683084	0.0012685209502237655	0.0012659006035646405	0.001330672438843675	0.0013282125896434704	0.04515728969175325	0.04534279252677721	-1.658181224021768e-07	-1.7761510039709938e-05	-1.6542029146471293e-07	-1.771889474752597e-05
46.813445674966815	0.001166279205230262	0.0011634873447371318	0.0012125008570059949	0.0012097722423664965	0.001239431567109336	0.001236750765915611	0.0012684822442423276	0.0012658620176841462	0.0013306469584293316	0.0013281872753127554	0.045166985190554156	0.04535252927547167	-1.489943807142166e-07	-1.6055028804029536e-05	-1.4863109430284654e-07	-1.6015880433595253e-05
47.09552023464871	0.0011662270582767354	0.0011634352797960227	0.001212456231273868	0.0012097277052391731	0.001239391925746846	0.001236711222127913	0.0012684484735385959	0.0012658283589897254	0.0013306274467049346	0.0013281679248746583	0.045177188185236354	0.04536277568018203	-1.3208143212180626e-07	-1.4317663475094111e-05	-1.3175286637341285e-07	-1.4282044455582454e-05
47.37929443545016	0.0011661784641398508	0.0011633867570057662	0.0012124157838220417	0.0012096873363939566	0.0012393568578174972	0.0012366762424831292	0.001268419727765572	0.001265799716989628	0.0013306140128674488	0.0013281546474447107	0.045187908220520975	0.045373541326388725	-1.1507732413035612e-07	-1.2548832516084962e-05	-1.1478365897826456e-07	-1.2516806432077976e-05
47.66477851856398	0.0011661334866186499	0.0011633418399724434	0.0012123795901032223	0.0012096512111028298	0.0012393264461808323	0.001236645909673388	0.0012683960982836026	0.0012657761828968317	0.0013306067682409065	0.0013281475542643196	0.04519915503538507	0.04538483599466651	-9.79800799869035e-08	-1.074794292180159e-05	-9.772149919904521e-08	-1.0719574535356102e-05
47.951982786891236	0.001166092190681436	0.0011633005934677768	0.0012123477269779888	0.0012096194060422659	0.001239300775258649	0.0012366203079499742	0.0012683776781948	0.001265757849663416	0.0013306058263211822	0.001328146758745529	0.045210938567449434	0.045396669665092614	-8.07876982017626e-08	-8.91438997641103e-06	-8.056438942577807e-08	-8.889745249512915e-06
48.24091760541319	0.001166054642487566	0.0011632630834508524	0.0012123202727420397	0.0012095919993204117	0.0012392799310658857	0.001236599523154151	0.0012683645623782424	0.00126574481201571	0.001330611302821848	0.0013281523765168674	0.045223268957482333	0.045409052521766524	-6.349815203548007e-08	-7.047557001066407e-06	-6.331030684338795e-08	-7.0267031185566875e-06
48.53159340156531	0.0011660209094096516	0.0011632293770902496	0.0012122973071539982	0.0012095690705048244	0.0012392640012421582	0.0012365836427486402	0.0012683568475259455	0.0012657371664902206	0.001330623315721119	0.0013281645254702827	0.045236156554016596	0.04542199495745184	-4.610938899446415e-08	-5.146815098749924e-06	-4.595720292386099e-08	-5.1298204912508805e-06
48.82402066561362	0.0011659910600561884	0.0011631995427865954	0.0012122789114637894	0.0012095507006507815	0.0012392530750839777	0.001236572755849777	0.0012683546321796426	0.0012657350114703588	0.0013306419853099198	0.0013281833258092031	0.04524961191809283	0.0454355075783367	-2.8619330292353057e-08	-3.2115228892903858e-06	-2.8503002891516055e-08	-3.19845725713086e-06
49.11820995103327	0.0011659651642946275	0.001163173650195561	0.0012122651684416173	0.0012095369723301868	0.0012392472435776693	0.0012365669532603677	0.0012683580167683953	0.0012657384472240024	0.0013306674342411266	0.0013282089000977667	0.04526364582812353	0.045449601208922115	-1.1025870318322195e-08	-1.2410262417994478e-06	-1.0945605196516217e-08	-1.2319605796062838e-06
49.41417187488941	0.001165943293274872	0.0011631517702512823	0.001212256162407522	0.0012095279696610567	0.0012392465994329862	0.001236566327503236	0.0012683671036470318	0.0012657475759418812	0.001330699787579972	0.001328241373311223	0.04527826928488905	0.0454642868970386	6.673123904583217e-09	7.653420006914491e-07	6.717119033303881e-09	7.703353795129875e-07
49.71191711822035	0.0011659255194532436	0.0011631339751902465	0.0012122519792615704	0.0012095237783376386	0.001239251237117466	0.001236570972855519	0.0012683819971354708	0.001265762501776848	0.0013307391728557016	0.0013282808728875787	0.04529349351666613	0.04547957591899613	2.4479813301014203e-08	2.808262305753484e-06	2.448732656966726e-08	2.809109743900917e-06
50.01145642642306	0.0011659119166168993	0.0011631203385756303	0.0012122527065146684	0.001209524485661147	0.0012392612528915289	0.0012365809853836947	0.001268402803558923	0.0012657833308840284	0.0013307857201144727	0.0013283275287804914	0.04530932998448985	0.04549547978487241	4.2396387307103156e-08	4.888428739191486e-06	4.23672026485071e-08	4.8850552096524336e-06
50.3128006096408	0.0011659025599087202	0.0011631109353221058	0.0012122584333200135	0.0012095301805711421	0.0012392767448443339	0.0012365964629793749	0.001268429631289009	0.0012658101714618838	0.0013308395619735555	0.001328381473513466	0.04532579038756296	0.04551201024394353	6.04250644676424e-08	7.006549262444928e-06	6.035896156497689e-08	6.998878342184822e-06
50.61596054315354	0.001165897525852683	0.0011631058417211283	0.0012122692505052125	0.001209540953677569	0.0012392978129304305	0.0012366175053958824	0.001268462590785817	0.0012658431337942107	0.0013309008336768674	0.0013284428422353804	0.04534288666880663	0.04552917929025879	7.856809304800788e-08	9.1633460373719e-06	7.846484728103731e-08	9.151299880494346e-06
50.9209471677702	0.0011658968923797181	0.0011631051354667101	0.0012122852506050697	0.0012095568972934666	0.0012393245590072044	0.0012366442142856312	0.0012685017946409151	0.0012658823302931041	0.0013309696731518806	0.0013285117727773908	0.045360631020561135	0.04554699916837025	9.682775163524088e-08	1.1359555735612759e-05	9.668713403607893e-08	1.1343055046492134e-05
51.22777149022361	0.0011659007388540616	0.001163108895681685	0.0012123065278950595	0.0012095781054683604	0.0012393570868731436	0.001236676693238318	0.0012685473576213534	0.0012659278755428954	0.0013310462210679324	0.0013285884057112384	0.045379035890445125	0.04556548237921381	1.152063497972429e-07	1.3595929860305e-05	1.1502812698920353e-07	1.3574893864581883e-05
51.53644458356769	0.0011659091461001302	0.0011631172029444908	0.0012123331784255178	0.0012096046740223672	0.0012393955023069626	0.0012367150478199695	0.0012685993967146863	0.001265979886345116	0.0013311306208960091	0.0013286728844090247	0.045398113987372715	0.045584641686154545	1.3370622871898552e-07	1.587323507201699e-05	1.3349016287191387e-07	1.5847581489564222e-05
51.84697758757708	0.0011659221964298969	0.0011631301393164623	0.0012123653000565375	0.0012096367005810145	0.0012394399131075695	0.0012367593856128455	0.001268658031175018	0.0012660384817644928	0.001331223018970001	0.0013287653551044738	0.045417878287735074	0.045604490121196724	1.5232976186994526e-07	1.8192253524229596e-05	1.5207561064904326e-07	1.8161898539842403e-05
52.15938170914916	0.0011659399736708134	0.001163147788369652	0.0012124029924936207	0.0012096742846107978	0.0012394904291349405	0.0012368098162562242	0.0012687233825701349	0.00126610378317601	0.0013313235645495212	0.001328865966955742	0.04543834204175424	0.0456250409913644	1.7107935571143706e-07	2.055378320980905e-05	1.7078687220917557e-07	2.051864144261839e-05
52.47366822270851	0.0011659625631942666	0.0011631702352151952	0.0012124463573240794	0.0012097175274554998	0.001239547162351895	0.0012368664514881076	0.001268795574829727	0.0012661759143130743	0.001331432409884303	0.0013289748721098163	0.045459518780012864	0.04564630788525948	1.8995745036621756e-07	2.2958638310560664e-05	1.8962638305875142e-07	2.291862278472334e-05
52.789848470613855	0.0011659900519445773	0.0011631975665322139	0.0012124954980542058	0.0012097665323732652	0.0012396102268667942	0.0012369294051878363	0.0012688747342947274	0.0012662550013167915	0.001331549710280225	0.0013290922257685404	0.04548142232016287	0.04566830467980357	2.0896652034446683e-07	2.5407649559605616e-05	2.0859661303178692e-07	2.5362671673578863e-05
53.107933863567155	0.0011660225284685743	0.0011632298705972883	0.0012125505201472423	0.0012098214045744848	0.0012396797389772072	0.001236998793419678	0.0012689609897678208	0.0012663411727864117	0.00133167562416703	0.0013292181862563353	0.04550406677382642	0.045691045547165195	2.281090753092352e-07	2.7901664615831434e-05	2.277000670566215e-07	2.7851634110509504e-05
53.42793588102576	0.0011660600829457445	0.0011632672373145072	0.0012126115310621707	0.0012098822512604864	0.0012397558172145625	0.0012370747344773929	0.0012690544725651445	0.001266434559830965	0.0013318103131677822	0.001329352915089661	0.045527466553686086	0.045714544961884984	2.4738766080112384e-07	3.044154844078495e-05	2.469392858803817e-07	3.03863733675247e-05
53.74986607161648	0.0011661028072189484	0.0011633097582460805	0.0012126786402933114	0.0012099491816630406	0.001239838582389782	0.001237157348929785	0.0012691553165691907	0.0012665352961220996	0.0013319539421700979	0.0013294965770482472	0.04555163638077849	0.04573881770819962	2.668048590215126e-07	3.302818369019245e-05	2.6631684685437737e-07	3.296777037847809e-05
54.073736053552395	0.0011661507948257574	0.0011633575266435704	0.0012127519594107975	0.0012100223070847366	0.001239928157639975	0.0012372467596673102	0.0012692636582829883	0.001266643517948196	0.0013321066793992363	0.0013296493402481927	0.04557659129199281	0.04576387888757506	2.8636328964224203e-07	3.5662471115999184e-05	2.858353647351101e-07	3.559672413938619e-05
54.399557515052166	0.0011662041410303837	0.0011634106374797133	0.0012128316021019047	0.0012101017409402108	0.0012400246684761695	0.0012373430919497166	0.001269379636885558	0.0012667593642697542	0.0013322686964930782	0.0013298113762169497	0.04560234664778357	0.04578974392645329	3.060656106055378e-07	3.834532997562534e-05	3.054974924911365e-07	3.827415211815621e-05
54.727342214761876	0.0011662629428562414	0.0011634691874808697	0.0012129176842132835	0.0012101875987982793	0.001240128242832142	0.00123744647345479	0.0012695033942887032	0.0012668829767761177	0.001332440168579074	0.0013299828599702783	0.04562891814010474	0.04581642858422165	3.2591451896426746e-07	4.107769845426712e-05	3.253059221400723e-07	4.100099067586016e-05
55.057101982179326	0.0011663272991191314	0.001163533275160099	0.0012130103237940966	0.0012102799984249697	0.0012402390111143533	0.0012375570343281924	0.001269635075195155	0.0012670144999435454	0.0013326212743531968	0.0013301639700912136	0.04565632180057068	0.04584394896141011	3.459127517551567e-07	4.386053409913271e-05	3.452633856157374e-07	4.377819549966633e-05
55.38884871808102	0.0011663973104610937	0.0011636030008508932	0.001213109641140112	0.0012103790598275068	0.0012403571062530425	0.0012376749072344666	0.0012697748271581362	0.0012671540810947077	0.0013328121961610048	0.0013303548888111345	0.04568457400885339	0.04587232150812715	3.6606308686897016e-07	4.6694814262643325e-05	3.653726556444078e-07	4.660674204606807e-05
55.722594394951685	0.0011664730793848942	0.0011636784667415486	0.00121321575883873	0.0012104849052992333	0.0012404826637544765	0.0012378002274091883	0.0012699228006423445	0.0012673018704595954	0.001333013120080824	0.0013305558020929634	0.04571369150132532	0.04590156303273948	3.863683439471466e-07	4.958153655737485e-05	3.856365466342951e-07	4.9487625994520945e-05
56.058351057416104	0.0011665547102892029	0.0011637597769102216	0.001213328801815015	0.001210597659465526	0.0012406158217544172	0.0012379331327123358	0.0012700791490864332	0.0012674580212379278	0.0013332242360091671	0.0013307668997165974	0.045743691379950845	0.04593169071080579	4.0683138533654725e-07	5.2521719327291994e-05	4.0605791563419827e-07	5.242186371837154e-05
56.39613082267415	0.0011666423095044614	0.0011638470373606749	0.0012134488973787314	0.0012107174493307222	0.0012407567210728314	0.001238073763682902	0.0012702440289670213	0.0012676226896630876	0.0013334457377484421	0.0013309883753666375	0.04577459112144195	0.04596272209427106	4.274551170244719e-07	5.5516402126504216e-05	4.2663966326418265e-07	5.541049276264198e-05
56.7359458809379	0.0011667359853294347	0.0011639403560587014	0.0012135761752723982	0.0012108444043260563	0.0012409055052698536	0.0012382222635947545	0.0012704175998642516	0.0012677960350676028	0.0013336778230970073	0.0013312204267224587	0.04580640858668152	0.04599467512093253	4.482424896205123e-07	5.856664621278762e-05	4.473847346967829e-07	5.845457233685791e-05
57.07780849587155	0.0011668358480684982	0.0011640398429692857	0.0012137107677204233	0.0012109786563586748	0.0012410623207030737	0.0012383787785138214	0.0012706000245289873	0.0012679782199502684	0.0013339206939416844	0.001331463255550748	0.045839162030425484	0.04602756812418797	4.6919649937656946e-07	6.167353505678874e-05	4.6829612067702045e-07	6.15551838230588e-05
57.42173100503407	0.0011669420100696452	0.0011641456100944761	0.0012138528094793079	0.0012111203398617206	0.001241227316586155	0.001238543457356601	0.0012707914689516558	0.00126816941004491	0.0013341745563527755	0.001331717067800544	0.04587287011129498	0.046061419843069565	4.90320189207305e-07	6.483817486085952e-05	4.893768585385178e-07	6.471343129416107e-05
57.7677258203244	0.0011670545857632394	0.0011642577715120068	0.0012140024378889678	0.0012112695918455284	0.0012414006450488296	0.0012387164519500526	0.0012709921024328052	0.0012683697743908597	0.001334439620681686	0.001331982073700886	0.04590755190206604	0.04609624943258096	5.116166497598149e-07	6.806169509507298e-05	5.106300332755574e-07	6.793044204925214e-05
58.115805428429454	0.0011671736917015338	0.0011643764434146756	0.0012141597929251967	0.0012114265519499623	0.0012415824611983143	0.001238897917092899	0.001271202097655425	0.0012685794854051997	0.0013347161016612338	0.0013322584878611536	0.04594322690026872	0.04613207647434581	5.330890204991324e-07	7.134524904617301e-05	5.320587786272844e-07	7.120736716151321e-05
58.465982391274686	0.0011672994465989552	0.0011645017441504902	0.0012143250172532895	0.0012115913624979105	0.0012417729231821693	0.0012390880106183777	0.0012714216307590674	0.0012687987189567995	0.001335004218508724	0.0013325465293741712	0.04597991503910551	0.04616892098757307	5.547404908351483e-07	7.469001438331624e-05	5.536662782013729e-07	7.454538204301753e-05
58.818269346477535	0.0011674319713731928	0.0011646337942636134	0.0012144982562828784	0.0012117641685499855	0.0012419721922526659	0.0012392868934584887	0.001271650881415853	0.001269027654442237	0.0013353041950319058	0.001332846421922204	0.04601763669870282	0.046206803440360565	5.765743012816228e-07	7.809719373913504e-05	5.75455766630437e-07	7.794568702473859e-05
59.172679007803275	0.0011675713891870886	0.001164772716536104	0.0012146796582239861	0.0012119451179604453	0.001242180432832678	0.001239494729709773	0.001271890032908383	0.0012692664748636285	0.0013356162597378811	0.0013331583938859	0.04605641271770304	0.0462457447613391	5.985937446277741e-07	8.156801530409541e-05	5.974305307440524e-07	8.14095079503252e-05
59.52922416562417	0.0011677178254913458	0.0011649186360304777	0.0012148693741443404	0.0012121343614343672	0.0012423978125831517	0.00123971168670066	0.0012721392722096318	0.0012695153669084358	0.0013359406459450723	0.0013334826784563035	0.046096264405213125	0.046285766351675826	6.208021671684147e-07	8.510373344206013e-05	6.195939108004107e-07	8.493809679074871e-05
59.887917687380885	0.001167871408068094	0.0011650716801331162	0.0012150675580279886	0.0012123320525861212	0.001242624502472207	0.0012399379350604503	0.0012723987900648906	0.0012697745210313216	0.0013362775918983707	0.0013338195137500481	0.046137213553121795	0.046326890097446616	6.43202969952952e-07	8.870562931992398e-05	6.419493017294654e-07	8.853273227268921e-05
60.24877251804685	0.001168032267075295	0.0011652319785985174	0.0012152743668352288	0.001212538347999156	0.0012428606768458941	0.001240173648789945	0.0012726687810757976	0.0012700441315380898	0.001336627340887544	0.0013341691429278111	0.046179282448796405	0.04636913838238947	6.657996100714689e-07	9.237501155520689e-05	6.645001544200967e-07	9.219472052537925e-05
60.6118016805955	0.001168200535092037	0.001165399663594428	0.0012154899605639048	0.0012127534072871467	0.0012431065135006742	0.0012404190053338015	0.0012729494437865403	0.0012703243966718032	0.0013369901413690384	0.0013345318143161717	0.04622249388817501	0.046412534101058806	6.885956019822212e-07	9.611321688349217e-05	6.872499770458739e-07	9.592539574707071e-05
60.97701827647021	0.0011683763471647133	0.0011655748697478583	0.0012157145023120955	0.0012129773931565315	0.0012433621937576577	0.0012406741856546416	0.0012732409807722869	0.0012706155187011195	0.0013373662470912789	0.0013349077815329685	0.046266871189268144	0.04645710067238584	7.115945188827192e-07	9.992161084432238e-05	7.102023364307167e-07	9.972612088923749e-05
61.34443548605718	0.0011685598408541233	0.0011657577341920133	0.001215948158342239	0.0012132104714704815	0.001243627902538665	0.0012409393743089776	0.0012735435987299248	0.0012709177040109395	0.001337755917223604	0.001335297303616294	0.046312438206085674	0.04650286205367002	7.347999941050964e-07	0.00010380158848619092	7.333608594518523e-07	0.00010359828836190021
61.71406656916102	0.0011687511562834918	0.001165948396614142	0.0012161910981467194	0.0012134528113143285	0.001243903828444143	0.0012412147595249996	0.00127385750857116	0.001271231163195415	0.001338159416488941	0.0013357006451572397	0.0463592193430009	0.04654984275501011	7.582157225570138e-07	0.0001077545750910458	7.567292344718302e-07	0.0001075433207558818
62.085924865483435	0.0011689504361874418	0.0011661469993043316	0.0012164434945149615	0.0012137045850624986	0.001244190163833005	0.0012415005332822714	0.0012741829255180671	0.0012715561111534	0.001338577015300365	0.001336118076436526	0.04640723956957386	0.0465980678541908	7.818454622107035e-07	0.00011178202692135875	7.803112128238789e-07	0.00011156267158884958
62.46002379510434	0.0011691578259619359	0.0011663536872052707	0.001216705523602075	0.001213965968446988	0.0012444871049044474	0.0012417968913934101	0.0012745200692011608	0.00127189276718643	0.0013390089899016854	0.0013365498735651653	0.04645652443584373	0.046647563012050086	8.056930356423186e-07	0.00011588543198995382	8.0411061036058e-07	0.00011565782607483865
62.83637685896657	0.001169373473715212	0.0011665686079629998	0.0012169773649990917	0.0012142371406274348	0.0012447948517818066	0.0012421040335877983	0.0012748691637600796	0.0012722413550993088	0.0013394556225121998	0.0013369963186293011	0.04650710008811594	0.04669835448833521	8.297623315929679e-07	0.00012006631084815478	8.281313090031939e-07	0.0001198303019107616
63.21499763936286	0.0011695975303197075	0.0011667919119786453	0.001217259201804814	0.0012145182842627899	0.0012451136085984858	0.0012424221635973657	0.001275230437946929	0.0012726021033033514	0.0013399172014757399	0.0013374576998393408	0.04655899328525374	0.04675046915807021	8.540573065906817e-07	0.00012432621739999483	8.5237725836536e-07	0.00012408165008923056
63.59589980042612	0.0011698301494650336	0.0011670237524612026	0.0012175512206993588	0.0012148095855846848	0.0012454435835860629	0.0012427514892445445	0.0012756041252324228	0.0012729752449224265	0.0013403940214142098	0.0013379343116835926	0.046612231415500624	0.046803934528455104	8.785819866328776e-07	0.00012866673974187837	8.768524774359961e-07	0.00012841345573752494
63.979097088622495	0.001170071487711982	0.001167264285481345	0.0012178536120194022	0.0012151112344724964	0.0012457849891645975	0.0012430922225324281	0.0012759904639148656	0.0012733610179018401	0.0013408863833857412	0.00133842645508652	0.04666684251385058	0.04685877875631567	9.033404688952792e-07	0.00013308950102339234	9.015610562856154e-07	0.00013282733897712617
64.36460333324754	0.0011703217045476125	0.0011675136700263072	0.0012181665698351998	0.001215423424530178	0.0012461380420352305	0.0012434445797372116	0.0012763896972320947	0.0012737596651201737	0.0013413945950476527	0.0013389344375718127	0.0467228552799842	0.04691503066612309	9.283369235065387e-07	0.00013759616033645616	9.265071578346603e-07	0.00013732495581086912
64.75243244692527	0.0011705809624414228	0.0011677720680558488	0.0012184902920294096	0.0012157463531648949	0.0012465029632751313	0.001243808781502979	0.0012768020734764663	0.0012741714345041674	0.0013419189708243826	0.0013394585734304357	0.046780299096798844	0.04697271976860745	9.535755953729488e-07	0.00014218841362956258	9.516950196834188e-07	0.00014190799903721074
65.14259842611021	0.0011708494269026346	0.0011680396445593294	0.001218824980377779	0.0012160802216675162	0.0012468799784348676	0.0012441850529389146	0.001277227846112986	0.0012745965791467495	0.00134245983208058	0.0013399991838938478	0.046839204049548167	0.047031876279987936	9.790608060599674e-07	0.00014686799465116196	9.771289559915974e-07	0.00014657819919161597
65.53511535159264	0.0011711272665386183	0.0011683165676139148	0.001219170840631745	0.001216425235295015	0.0012472693176382745	0.0012445736237190039	0.0012776672739006976	0.0012750353574283158	0.0013430175072995554	0.0013405565973125823	0.04689960094562135	0.04709253114184078	1.00479695573771e-06	0.0001516366759209964	1.0028133594157905e-06	0.00015133732551647627
65.92999738900669	0.001171414653114473	0.0011686030084439355	0.001219528082602997	0.0012167816033548274	0.0012476712156848934	0.001244974728184304	0.0012781206210174245	0.0012754880331413692	0.0013435923322672766	0.0013411311493403896	0.046961521334980764	0.04715471604163439	1.0307885251702436e-06	0.00015649626972996655	1.0287527031015934e-06	0.00015618718695978306
66.32725878934137	0.0011717117616137848	0.0011688991414814168	0.0012198969202500503	0.0012171495392912187	0.0012480859121550582	0.0012453886054478547	0.001278588157187978	0.0012759548756186177	0.001344184650262128	0.0013417231831241462	0.04702499753128857	0.047218463433951176	1.0570400777775227e-06	0.00016144862917083502	1.0549515427435863e-06	0.00016112963320458196
66.72691388945532	0.001172018770300591	0.0011692051444278117	0.001220277571766899	0.0012175292607737222	0.0012485136515177134	0.001245815499502325	0.0012790701578159552	0.0012764361598646661	0.0013447948122506492	0.0013423330494997572	0.047090062633746016	0.04728380656242908	1.0835562617654126e-06	0.0001664956492032077	1.0814145187177434e-06	0.00016616655573306605
67.12897711259382	0.0011723358607825792	0.0011695211983169594	0.0012206702596738	0.0012179209897877042	0.0012489546832410547	0.0012462556593304719	0.0012795669041192465	0.0012769321666914145	0.0013454231770894907	0.0013429611071942862	0.04715675054967484	0.04735077948244824	1.1103418123192474e-06	0.00017163926774835248	1.1081463582637147e-06	0.00017129988891892434
67.53346296890952	0.001172663218075527	0.0011698474875792824	0.0012210752109102373	0.0012183249527271051	0.0012494092619060627	0.0012467093390184888	0.0012800786832693671	0.0012774431828572782	0.0013460701117338077	0.0013436077230345304	0.047225096017869964	0.04741941708459149	1.1374015538513811e-06	0.0001768814668184071	1.1351518777358467e-06	0.0001765316111554116
67.94038605598601	0.0011730010306690263	0.0011701842001072596	0.0012214926569301433	0.0012187413804894318	0.0012498776473230345	0.0012471767978723505	0.0012806057885347544	0.0012779695012103778	0.0013467359914523548	0.001344273272162316	0.047295134632752665	0.04748975511891139	1.1647404023545568e-06	0.00018222427368419503	1.1624359849593709e-06	0.00018186374602260913
68.3497610593647	0.0011733494905935156	0.0011705315273222035	0.001221922833799438	0.0012191705085730627	0.0012503601046512105	0.0012476583005372526	0.0012811485194281747	0.0012785114208358316	0.0013474212000495515	0.0013449581382567707	0.04736690286936002	0.047561830220034004	1.1923633677904041e-06	0.00018766976207504338	1.1900036816115279e-06	0.0001872983634849945
68.7616027530747	0.0011737087934886204	0.0011708896642423372	0.0012223659822959258	0.001219612577176905	0.0012508569045215673	0.0012481541171202044	0.0012817071818583459	0.0012790692472072695	0.0013481261300947553	0.0013456627137638203	0.04744043810919932	0.04763567993313646	1.2202755565796346e-06	0.0001932200534191797	1.21786006570721e-06	0.00019283758112989546
69.17592600016614	0.0011740791386728683	0.0011712588095522418	0.0012228223480116635	0.0012200678313025147	0.001251368323162917	0.0012486645233159312	0.0012822820882859728	0.0012796432923427529	0.0013488511831590802	0.0013463874001332444	0.04751577866700415	0.04771134274082734	1.2484821741729022e-06	0.00019887731812495701	1.246010334178928e-06	0.00019848356544840962
69.59274575324658	0.001174460729214772	0.001171639165673664	0.0012232921814578244	0.001220536520858713	0.0012518946425313854	0.0012491898005361514	0.0012828735578843098	0.0012802338749652268	0.0013495967700600166	0.0013471326080635492	0.04759296381843227	0.047788858090973545	1.276988527689751e-06	0.0002046437768998266	1.2744597855038342e-06	0.00020423853315174045
70.01207705502031	0.001174853772005319	0.0011720309388377227	0.0012237757381721548	0.0012210189007687815	0.0012524361504433928	0.001249730236042346	0.0012834819167044254	0.0012808413206676693	0.001350363311114186	0.0013478987577549891	0.04767203382873707	0.04786826642550779	1.305800028663165e-06	0.00021052170211449672	1.303213822450005e-06	0.00021010475253413485
70.43393503883172	0.0011752584778319025	0.0011724343391585539	0.0012242732788290945	0.0012215152310803231	0.0012529931407122515	0.0012502861230821497	0.00128410749784534	0.0012814659620831196	0.0013511512363985614	0.001348686279171076	0.047753029982457396	0.047949609210257114	1.3349221958535058e-06	0.00021651341920936318	1.3322779548910306e-06	0.00021608454487809237
70.85833492921113	0.0011756750614536995	0.0011728495807083897	0.0012247850693526243	0.0012220257770778347	0.001253565913288485	0.0012508577610294504	0.001284750641629195	0.0012821081390597296	0.0013519609860204794	0.0013494956123088905	0.0478359946141665	0.04803292896583813	1.3643606581702217e-06	0.0002226213081476247	1.3616578027218686e-06	0.00022218028590498262
71.2852920424243	0.0011761037416785477	0.0011732768815941358	0.0012253113810319378	0.0012225508093981073	0.0012541547744040083	0.0012514454555283513	0.0012854116957816502	0.0012827681988410505	0.0013527930103968274	0.0013503272074785945	0.0479209711403227	0.04811826929965543	1.3941211576867958e-06	0.0002288478049163878	1.3913590988768286e-06	0.0002283944072753452
71.71482178702524	0.001176544741441334	0.0011737164640354457	0.001225852490640005	0.0012230906041485036	0.001254760036720278	0.0012520495186410978	0.0012860910156176882	0.0012834464962517237	0.0013536477705427625	0.001351181525592494	0.04800800409226946	0.04820567493906061	1.424209552763683e-06	0.00023519540307742615	1.4213876924464366e-06	0.00023472939813731775
72.14693966441222	0.0011769982878839333	0.0011741685544443446	0.0012264086805551272	0.001223645443028223	0.0012553820194805662	0.0012526702690001206	0.0012867889642330333	0.001284143393888785	0.0013545257383703832	0.0013520590384640708	0.048097139150431185	0.04829519176570813	1.4546318212555961e-06	0.0002416666553672342	1.4517495518864571e-06	0.00024118780672549578
72.58166126938723	0.0011774646124367077	0.0011746333835064007	0.0012269802388855436	0.0012242156134526128	0.0012560210486664597	0.0012533080319643035	0.001287505912701364	0.0012848592623187682	0.0013554273969977313	0.0013529602291173781	0.048188423179756	0.048386866851167436	1.4853940638467292e-06	0.0002482641753524806	1.482450768349429e-06	0.00024777224201397163
73.01900229071879	0.0011779439509016236	0.001175111186263509	0.0012275674595972155	0.0012248014086806468	0.0012566774571587708	0.0012539631397796539	0.0012882422402775715	0.0012855944802808506	0.0013563532410686074	0.0013538855921072608	0.048281904266458286	0.048480748493840375	1.5165025075019895e-06	0.0002549906391415002	1.5134975591350307e-06	0.00025448537542682725
73.45897851170821	0.0011784365435369886	0.0011756022021982867	0.001228170642644851	0.0012254031279456397	0.0012573515849029684	0.0012546359317444952	0.0012889983346072577	0.0012863494348962375	0.001357303777083617	0.0013548356338508442	0.04837763175611765	0.04857688625723934	1.5479635090140734e-06	0.00026184878715110327	1.544896271237807e-06	0.00026132994260286146
73.90160581075892	0.0011789426351438562	0.0011761066753201265	0.001228790094106285	0.001226021076589307	0.0012580437790793064	0.0012553267543793446	0.001289774591942714	0.0012871245218840372	0.001358279523742951	0.0013558108729707769	0.048475656293185794	0.04867533100968664	1.579783558701463e-06	0.0002688414259364724	1.5766533850406113e-06	0.00026830874522315584
74.34690016194996	0.0011794624751541223	0.0011766248542529325	0.001229426126320309	0.0012266555661992683	0.0012587543942778044	0.001256035961601644	0.0012905714173656372	0.0012879201457838643	0.0013592810123014035	0.0013568118406507407	0.0485760298619728	0.04877613496549408	1.6119692842115913e-06	0.0002759714300804017	1.6087755181179875e-06	0.0002754246528995363
74.79487763561212	0.0011799963177203333	0.0011771569923245634	0.0012300790580280444	0.0012273069147500867	0.0012594837926782343	0.0012567639149054894	0.001291389225016811	0.001288736720185417	0.0013603087869361388	0.0013578390810037445	0.04867880582916695	0.048879351727686905	1.6445274544679873e-06	0.0002832417441499535	1.6412694291804975e-06	0.00028268060512801063
75.24555439890803	0.0011805444218072603	0.001177703347658025	0.001230749214517989	0.0012279754467479707	0.0012602323442353095	0.0012575109835465566	0.0012922284383330498	0.0012895746679653156	0.0013613634051277972	0.0013588931514537837	0.04878403898795781	0.048985036332340144	1.6774649837594541e-06	0.0002906553847202564	1.6741420221660658e-06	0.0002900796133122885
75.6989467164156	0.0011811070512852447	0.001178264183264432	0.0012314369277748223	0.00122866149337923	0.001261000426869233	0.0012582775447323876	0.0012930894902916598	0.001290434421531463	0.0013624454380554954	0.001359974623131436	0.04889178560383702	0.04909324529459902	1.71078893596412e-06	0.00029821544246819154	1.707400350460346e-06	0.0002976247628543871
76.15507095071504	0.0011816844750253612	0.0011788397671377735	0.0012321425366321034	0.001229365392662613	0.0012617884266618107	0.0012590639838182265	0.0012939728236627188	0.0012913164230752231	0.0013635554710063585	0.0013610840812840162	0.049002103462141934	0.0492040366564517	1.7445065289330847e-06	0.0003059250843402972	1.7410516212768967e-06	0.000305319215320482
76.61394356297929	0.0011822769669964225	0.001179430372351511	0.0012328663869289665	0.001230087489605632	0.001262596738058311	0.0012598706945086068	0.001294878891269476	0.001292221124831725	0.0013646941038002187	0.001362222125700949	0.04911505191742818	0.04931747003634143	1.778625139027155e-06	0.00031378755579675177	1.7751032002006392e-06	0.0003131662106844735
77.07558111356816	0.001182884806363866	0.0011800362771570477	0.001233608831670952	0.0012308281363650195	0.0012634257640752886	0.0012606980790648937	0.0012958081562571954	0.0012931489893486137	0.0013658619512301822	0.0013633893711550399	0.04923069194474412	0.04943360668068904	1.8131523058131753e-06	0.000321806183133988	1.8095626158757313e-06	0.0003211690696472147
77.54000026262605	0.0011835082775905298	0.0011806577650840804	0.001234370231195076	0.0012315876924114098	0.001264275916514563	0.0012615465485189743	0.0012967610923707619	0.0012941004897635668	0.0013670596435197563	0.0013645864478603563	0.04934908619290089	0.04955250951742171	1.8480957369412018e-06	0.0003299843758931553	1.844437564885778e-06	0.00032933119604350303
78.00721777068286	0.001184147670539388	0.0011812951250428929	0.0012351509533393072	0.0012323665246984183	0.0012651476161836081	0.001262416522893357	0.0012977381842414226	0.0012950761100909496	0.0013682878267973271	0.0013658140019475076	0.04947029903981751	0.04967424321158756	1.88346331319862e-06	0.0003383256293531256	1.8797359168059961e-06	0.0003376560793332539
78.47725049925933	0.0011848032805782337	0.0011819486514285937	0.0012359513736165475	0.0012331650078362167	0.0012660412931225415	0.001263308431427864	0.0012987399276830041	0.0012960763455179543	0.0013695471635887591	0.0013670726959570927	0.04959439665004609	0.04979887422316298	1.919263093737517e-06	0.00034683352711345483	1.915465719431889e-06	0.0003461472971825197
78.95011541147531	0.0011854754086863752	0.0011826186442273501	0.0012367718753932887	0.0012339835242697762	0.0012669573868379907	0.0012642227128131967	0.0012997668299980062	0.0012971017027106158	0.0013708383333289745	0.0013683632093521843	0.04972144703456621	0.04992647086713592	1.9555033215156413e-06	0.0003555117437737121	1.9516352042186873e-06	0.0003548085181409588
79.42582957266194	0.001186164361563353	0.0011833054091246352	0.001237612850073077	0.0012348224644619023	0.0012678963465440627	0.001265159815431598	0.001300819410293965	0.0012981527001301096	0.0013721620328933973	0.0013696862390507323	0.04985152011295856	0.050057103375989495	1.9921924289223285e-06	0.00036436404770887054	1.9882527919066247e-06	0.00036364350441478455
79.90441015097758	0.0011868704517397218	0.001184009257615524	0.0012384746972849408	0.0012356822270812285	0.0012688586314106927	0.0012661201976048888	0.001301898199810508	0.0012992298683597416	0.0013735189771501908	0.0013710424999788223	0.049984687778065785	0.050190843964677094	2.029339043636228e-06	0.0003733943039496701	2.0253270983808334e-06	0.00037265611474601723
80.38587441802741	0.0011875939976899255	0.0011847305071170755	0.0012393578250769466	0.0012365632191953242	0.0012698447108196438	0.0012671043278501535	0.0013030037422575504	0.0013003337504430882	0.0013749098995342987	0.0013724327256458006	0.05012102396325485	0.05032776689821662	2.0669519946840426e-06	0.00038260647716822915	2.062866940729432e-06	0.00038185030739570913
80.87023974948666	0.001188335323947284	0.00118546948108281	0.001240262650115033	0.00123746585646907	0.001270855064628434	0.001268112685143343	0.0013041365941650748	0.0013014649022337337	0.0013763355526443032	0.0013738576687422864	0.0502606047124004	0.050467948562023454	2.105040318749283e-06	0.0003920046347770101	2.100881343552281e-06	0.0003912301432409948
81.35752362572781	0.0011890947612211446	0.0011862265091193403	0.0012411895978873093	0.001238390563368489	0.0012718901834425063	0.0012691457591911203	0.001305297325245011	0.0013026238927571056	0.001377796708863237	0.001375318101762209	0.05040350825272299	0.0506114675351042	2.1436132667100073e-06	0.0004015929501444415	2.1393795455017586e-06	0.00040079978898932556
81.8477436324513	0.0011898726465162021	0.0011870019271051561	0.0012421391029139818	0.0012393377733701913	0.0012729505688959342	0.001270204050711235	0.0013064865187656983	0.0013038113045849124	0.0013792941610044885	0.0013768148176500166	0.050549815070609426	0.0507584046662581	2.182680310442841e-06	0.0004113757059331369	2.1783710060854777e-06	0.000410563520514301
82.34091746132043	0.0011906693232540365	0.0011877960773116175	0.0012431116089631046	0.001240307929176633	0.0012740367339410118	0.0012712880717217765	0.0013077047719394874	0.001305027734222724	0.001380828722984053	0.001378348630474314	0.050699607990560065	0.05090884315341472	2.2222511498785295e-06	0.000421357297565067	2.217865412725093e-06	0.0004205257263194262
82.83706291059936	0.0011914851413968764	0.0011886093085261538	0.0012441075692723254	0.0012413014829373548	0.0012751492031470393	0.0012723983458396205	0.0013089526963240194	0.0013062737925112482	0.001382401230520411	0.0013799203761292163	0.05085297225740936	0.051062868626271234	2.2623357203484934e-06	0.00043154223682206894	2.2578726881039395e-06	0.0004306909111367052
83.33619788579601	0.0011923204575736465	0.0011894419761777375	0.0012451274467768542	0.0012423188964764402	0.0012762885130087017	0.0012735354085884616	0.0013102309182378216	0.0013075501050419259	0.0013840125418634517	0.0013815309130648394	0.05100999562198799	0.0512205692323745	2.3029442002197795e-06	0.0004419351555864648	2.29840299780632e-06	0.0004410636996662609
83.83834040030794	0.0011931756352082869	0.0011902944424646148	0.0012461717143438299	0.0012433606415263483	0.0012774552122643721	0.0012746998077167713	0.0013115400791907812	0.0013088573125874315	0.0013856635385538563	0.0013831811230483567	0.05117076843037159	0.05138203572682742	2.344087018825783e-06	0.00045254080972587096	2.339466758248445e-06	0.0004516488404585628
84.34350857607244	0.0011940510446504025	0.001191167076484348	0.0012472408550133172	0.0012444271999683706	0.001278649862224761	0.0012758921035260892	0.0013128808363302021	0.0013101960715477612	0.001387355126214527	0.0013848719119571996	0.0513353837169121	0.05154736156578601	2.385774864733072e-06	0.0004633640831351593	2.3810746449493773e-06	0.00046245120995536126
84.85172064422062	0.0011949470633082497	0.0011920602543661859	0.0012483353622461536	0.001245519064079924	0.0012798730371123101	0.0012771128692100656	0.0013142538629031162	0.001311567054412594	0.0013890882353756824	0.00138660421060605	0.05150393730122638	0.05171664300393657	2.4280186943319553e-06	0.00047440999193673616	2.4232376011255018e-06	0.0004734758166889119
85.36299494573534	0.0011958640757840928	0.0011929743594057813	0.0012494557401788737	0.0012466367367889068	0.0012811253244117602	0.0012783626912046648	0.0013156598487355686	0.0013129709502406508	0.0013908638223353671	0.0013883789756093596	0.05167652788933286	0.05188997919614974	2.4708297407789823e-06	0.00048568368884868707	2.4659668466388805e-06	0.000484727805648566
85.87734993211305	0.0011968024740119396	0.0011939097822022797	0.0012506025038859473	0.0012477807319353563	0.0012824073252323369	0.0012796421695499922	0.0013170995007296502	0.0013144084651568126	0.0013926828700572044	0.0013901971902812507	0.05185325717915368	0.05206747230351674	2.514219523318262e-06	0.000497190467733083	2.509273887321391e-06	0.0004962124628275777
86.39480416602983	0.0011977626573977016	0.0011948669207978097	0.0012517761796496025	0.0012489515745406751	0.0012837196546820508	0.0012809519182642231	0.0013185735433790954	0.0013158803228678286	0.0013945463891073839	0.001392059865574786	0.05203422997059051	0.0522492276039888	2.5581998569859394e-06	0.0005089357683267237	2.55317052468354e-06	0.0005079352199528764
86.91537632201124	0.0011987450329617672	0.001195846180819372	0.0012529773052374637	0.0012501498010846612	0.0012850629422545695	0.0012822925657301097	0.0013200827193042637	0.001317387265197432	0.0013964554186329154	0.0013939680410626598	0.05221955428040541	0.052435353607846416	2.602782862715612e-06	0.0005209251811662263	2.5976688660318045e-06	0.0005199016594103212
87.43908518710603	0.0011997500154840312	0.0011968479756231732	0.001254206430188302	0.0012513759597906366	0.001286437832229215	0.0012836647550946078	0.0013216277898074357	0.0013189300526417964	0.0013984110273833983	0.001395922785961561	0.052409341462153716	0.052625962178248734	2.6479809778865316e-06	0.0005331644527193369	2.6427813350177014e-06	0.0005321175193735705
87.9659496615646	0.0012007780276513827	0.001197872726441389	0.0012554641161061678	0.0012526306109189387	0.0012878449840846137	0.00128506914468215	0.0013232095354493482	0.0013205094649462543	0.001400414314778629	0.0013979252002025468	0.05260370633142081	0.05282116865711909	2.693806967307656e-06	0.0005456594907282675	2.688520682632466e-06	0.0005445886991483906
88.4959887595208	0.0012018295002076695	0.001198920862531399	0.001256750936963203	0.0012539143270690846	0.0012892850729265722	0.0012865064084221557	0.001324828756647976	0.0013221263017042975	0.0014024664120245495	0.0013999764155499413	0.05280276729663967	0.05302109199663602	2.7402739346848223e-06	0.0005584163697794353	2.7348999986854996e-06	0.0005573212647416448
89.0292216096782	0.0012029048721061495	0.001199992821327481	0.0012580674794114425	0.0012552276934909	0.0012907587899307915	0.0012879772362913641	0.001326486274300612	0.0013237813829799026	0.001404568483280189	0.0014020775967714238	0.05300664649577011	0.05322585489662685	2.7873953345794976e-06	0.0005714413371089022	2.781932723768107e-06	0.0005703214546662061
89.56566745600044	0.0012040045906644339	0.0012010890485949853	0.0012594143431039167	0.0012565713084049439	0.0012922668428010356	0.0012894823347716347	0.0013281829304303589	0.0013254755499543087	0.0014067217268784221	0.0014042299428621448	0.05321546993915258	0.053435583948164445	2.8351849849046415e-06	0.0005847408186583358	2.829632661763672e-06	0.0005835956859978619
90.1053456584057	0.0012051291117219447	0.0012022099985869994	0.0012607921410254105	0.001257945783332568	0.0012938099562434453	0.0012910224273238841	0.0013299195888582254	0.0013272096655984353	0.0014089273766035681	0.0014064346883259082	0.05342936765885248	0.05365040978369526	2.883657079960286e-06	0.0005983214253909852	2.8780139928951624e-06	0.000597150560691484
90.6482756934654	0.0012062788997998638	0.00120335613420349	0.0012622014998331973	0.0012593517434359377	0.0012953888724576632	0.001292598254878845	0.0013316971359020463	0.0013289846153721656	0.001411186703029007	0.0014086931045166164	0.05364847386483961	0.053870467234039834	2.9328262040545852e-06	0.0006121899598827418	2.9270912873568047e-06	0.0006109928721727276
91.19447715510712	0.001207454428263599	0.0012045279271529353	0.0012636430602081417	0.0012607898278684027	0.0012970043516455398	0.0012942105763453983	0.0013335164811035766	0.0013308013079518434	0.0014135010149182673	0.0014110065010434348	0.053872927108366914	0.05409589549263277	2.9827073457413394e-06	0.0006263534232038848	2.9768795195728604e-06	0.0006251296122218586
91.74396975532183	0.0012086561794877396	0.0012057258581164418	0.0012651174772165237	0.0012622606901355855	0.0012986571725381677	0.0012958601691372515	0.0013353785579851224	0.0013326606759873744	0.0014158716606931946	0.001413376227243342	0.05410287045292833	0.05432683828738971	3.0333159127082614e-06	0.0006408190221073029	3.0273940830971655e-06	0.0006395679781631414
92.29677332487483	0.0012098846450235249	0.001206950416914335	0.0012666254206830162	0.0012637649984675887	0.0013003481329420942	0.0012975478297187835	0.001337284324837231	0.0013345636768904115	0.0014183000299731365	0.0014158036737249662	0.05433845165320913	0.054563444060607	3.084667747353491e-06	0.0006555941765382101	3.078650806205476e-06	0.0006543153803759971
92.85290781402206	0.0012111403257687886	0.0012082021026752186	0.0012681675755752025	0.001265303436202742	0.0013020780503055435	0.0012992743741709197	0.0013392347655389715	0.0013365112936552126	0.0014207875551892684	0.0014182902739879061	0.05457982334245828	0.05480586615733804	3.1367791430612045e-06	0.0006706865274807572	3.1306659681983994e-06	0.0006693794501455574
93.41239329322968	0.0012124237321403677	0.0012094814240074742	0.0012697446424000747	0.0012668767021833068	0.0013038477623055708	0.0013010406387779373	0.0013412308904124782	0.0013385045357138098	0.0014233357132785087	0.001420837506121979	0.05482714322874296	0.05505426302270061	3.1896668612699935e-06	0.0006861039451664941	3.183456316485601e-06	0.0006847680478732632
93.97524995389855	0.0012137353842489745	0.0012107888991732046	0.001271357337612988	0.0012684855111636212	0.0013056581274571166	0.001302847480636185	0.001343273737113539	0.001340544439827297	0.0014259460274617939	0.001423446894591207	0.05508057430057467	0.05530879840861275	3.243348149330758e-06	0.0007018545376588636	3.23703908446972e-06	0.0007004892716658828
94.54149810909283	0.0012150758120764843	0.0012121250562645667	0.0012730063940395197	0.0012701305942311376	0.0013075100257449548	0.0013046957782857046	0.0013453643715600786	0.001342632071015083	0.0014286200691117723	0.0014261200121076165	0.055340285042428605	0.055569641590477295	3.297840759223722e-06	0.0007179466598381534	3.29143201029114e-06	0.0007165514663245998
95.11115819427312	0.0012164455556556294	0.0012134904333824968	0.0012746925613107635	0.001271812699240875	0.00130940435927963	0.0013065864323658569	0.0013475038889005483	0.0013447685235241334	0.0014313594597153822	0.0014288584816003634	0.05560644966070072	0.055836967594371935	3.353162967172736e-06	0.0007343889228061951	3.3466533564691786e-06	0.0007329632327551239
95.68425076803395	0.0012178451652520381	0.0012148855788177537	0.0012764166063125445	0.0012735325912637805	0.0013113420529784797	0.0013085203662960435	0.0013496934145243074	0.0013469549218402892	0.0014341658729371144	0.0014316639782859996	0.055879248320701416	0.05611095743533689	3.4093335942245173e-06	0.0007511902037400375	3.402721930512772e-06	0.0007497334378271936
96.26079651284576	0.0012192752015486165	0.0012163110512342843	0.001278179313649155	0.0012752910530495923	0.0013133240552729868	0.00131049852698278	0.0013519341051162908	0.0013491924217439637	0.0014370410367892516	0.0014345382318462256	0.05615886739530193	0.056391798367387606	3.466372027849645e-06	0.0007683596562187422	3.459657106557462e-06	0.0007668712247084208
96.84081623580131	0.0012207362358321908	0.0012177674198548306	0.0012799814861221483	0.0012770888855047487	0.0013153513388436877	0.0013125218855543413	0.0013542271497583175	0.0013514822114125847	0.0014399867359157544	0.001437483028719829	0.05644549972590424	0.056679684145926494	3.524298244583085e-06	0.0007859067210425064	3.5174788480432217e-06	0.0007843860236920186
97.42433086936633	0.0012222288501823565	0.0012192552646487186	0.0012818239452247978	0.0012789269081859473	0.0013174249013839787	0.00131459143812433	0.0013565737710795856	0.001353825512572335	0.001443004813996987	0.0014405002145160466	0.056739344896442875	0.05697481530326531	3.5831328338458476e-06	0.0008038411375903554	3.5762077315775256e-06	0.0008022875635625426
98.01136147213543	0.0012237536376625163	0.001220775176521815	0.0012837075316529023	0.0012808059598100334	0.0013195457663942878	0.0013167082065856312	0.0013589752264591218	0.001356223581701961	0.0014460971762830584	0.0014435916965571728	0.05704060952117749	0.05727739943802265	3.642897022964036e-06	0.0008221729557352231	3.6358649719990706e-06	0.0008205858835220181
98.60192922959182	0.0012253112025129805	0.0012223277575085258	0.0012856331058325517	0.0012827268987808404	0.0013217149840080553	0.0013188732394362112	0.0013614328092830111	0.0013586777112915003	0.001449265792264028	0.0014467594465587198	0.05734950754708056	0.05758765151920675	3.7036127034561963e-06	0.0008409125483503366	3.6964724487152135e-06	0.000839291345707871
99.1960554548718	0.0012269021603460869	0.0012239136209657902	0.0012876015484655908	0.0012846906037337078	0.0013239336318511606	0.0013210876126383872	0.0013639478502595359	0.0013611892311590525	0.001452512698485943	0.0014500055034561401	0.05766626057168402	0.057905794205856474	3.76530245871148e-06	0.0008600706244530354	3.758052733434346e-06	0.0008584146483496813
99.79376158953411	0.0012285271383432612	0.0012255333917689968	0.00128961376109353	0.0012866979740984424	0.0013262028159364903	0.0013233524305132811	0.0013665217187955208	0.001363759509828916	0.0014558400015223377	0.0014533319763878156	0.05799109817730459	0.05823205818315855	3.827989593112617e-06	0.000879658243015391	3.820629119347628e-06	0.0008779668395947349
100.39506920433367	0.00123018677545389	0.0012271877065096885	0.001291670666680656	0.00128874993068146	0.0013285236715954271	0.0013256688266722306	0.0013691558244373742	0.0013663899559745835	0.0014592498811115098	0.0014567410478446812	0.05832425828262897	0.05856668251603988	3.891698162699752e-06	0.0008996868274877001	3.8842256518567975e-06	0.0008979593320480039
101.00000000000001	0.0012318817225959457	0.0012288772136949976	0.0012937732102172037	0.0012908474162679844	0.0013308973644482007	0.0013280379649871091	0.0013718516183806257	0.0013690820199304178	0.0014627445934707927	0.0014602349769977847	0.0586659875127139	0.058909915021286875	3.9239081061477516e-06	0.0009098128123779895	3.916379083112921e-06	0.0009080671033969242
