# Supplementary material for: White matter micro- and macrostructure brain charts for the human lifespan
Source: Nature. 2026 May 13;655(8124):979–89. doi: 10.1038/s41586-026-10454-2 (PMC13391363; doi:10.1038/s41586-026-10454-2)
Supplement: Supplementary file 12 — Centiles trajectories of brain charts. SDT.T9.1–5 contain the brain charts for the global metrics; SDT.T9.6–509 contain the brain charts for the tract-specific metrics (unnormalized); and SDT.T9.510–1157 contain the brain charts for the tract-specific macrostructural metrics (normalized). Included in each table are the male and female centile trajectories for the 2.5th, 25th, 50th, 75th and 97.5th percentiles; the interquartile range normalized by the 50th centile; and the derivatives of the 50th centiles with respect to both age and log(age). Charts are sampled in logarithmically spaced intervals. Age is reported in years, while centile trajectory values are reported in metric-specific units: diffusivities in mm2 s−1, volume in mm3, surface area in mm2, average length in mm, and FA is dimensionless (unitless). [file 41586_2026_10454_MOESM12_ESM.zip › plotted_curves/SDT.T9.119-CST_right_avg_length_curve_metrics.csv]

ages	male_0.025th_percentile	female_0.025th_percentile	male_0.25th_percentile	female_0.25th_percentile	male_0.5th_percentile	female_0.5th_percentile	male_0.75th_percentile	female_0.75th_percentile	male_0.975th_percentile	female_0.975th_percentile	male_normalized_quantile_range	fwmale_normalized_quantile_range	male_median_centile_d_age	male_median_centile_d_log_age	female_median_centile_d_age	female_median_centile_d_log_age
0.25	71.95326584750343	70.06791799435149	78.00872681352334	76.04291307132843	80.96207430917957	78.95484458636176	83.77117947306363	81.7231119518423	88.75777573652886	86.6336625201768	0.07117471617061735	0.07194237301424615	24.762600620146912	14.297401027450398	24.148680725782924	13.942936685716008
0.25150637576242696	71.98641698560975	70.10020049324386	78.04466789423134	76.07794843964055	80.99937609056842	78.99122157370167	83.80977549811003	81.76076436757359	88.79866924426335	86.67357738193793	0.07117471617846177	0.07194237302218148	24.71834226300416	14.314690280369177	24.105519631641073	13.959797299628917
0.2530218281966045	72.01964830028898	70.13256106789068	78.08069589904548	76.1130685415781	81.03676808694551	79.02768653939975	83.84846486829893	81.79850784631223	88.83966165364785	86.71358877847703	0.07117471618642454	0.07194237303023694	24.62963241048783	14.349260696990314	24.019009093495697	13.993510638798398
0.25454641199404576	72.05295975402811	70.16499968176194	78.11681078729598	76.14827333749625	81.07425025610145	79.06423944229314	83.88724753995648	81.83634234545218	88.88075291840883	86.75369666462811	0.07117471619450755	0.0719423730384139	24.54107049588856	14.383814713502943	23.932642825522635	14.027207984447159
0.2560801821758082	72.0863513082863	70.1975162973265	78.15301251719863	76.18356278666363	81.1118225546702	79.10088024009083	83.92612346821208	81.87426782121972	88.9219429910049	86.79390099398731	0.07117471620271279	0.07194237304671433	24.4526573446783	14.418351886355595	23.84642163274475	14.060888904004969
0.25762319409447826	72.11982292349363	70.23011087605128	78.18930104585363	76.21893684726147	81.14948493812788	79.1376088893728	83.96509260699713	81.91228422867256	88.96323182262526	86.83420171891197	0.07117471621104234	0.07194237305514083	24.364393774718337	14.452871771698483	23.76034631278162	14.094552964668765
0.2591755034361701	72.15337455905089	70.26278337840101	78.22567632924523	76.25439547638341	81.1872373607925	79.17442534558968	84.0041549090447	81.95039152169947	89.00461936318945	86.8745987905203	0.07117471621949846	0.07194237306369479	24.27628059615745	14.487373925421707	23.674417655711295	14.128199733329893
0.2607371662225343	72.18700617332868	70.29553376383697	78.26213832224082	76.28993863003404	81.22507977582279	79.21132956306151	84.04331032588838	81.98858965301896	89.04610556134622	86.91509215868989	0.07117471622808273	0.07194237307237879	24.18831861158469	14.521857903160708	23.588636444172153	14.161828776621405
0.2623082388127803	72.22071772366712	70.3283619908171	78.29868697859057	76.32556626312905	81.26301213521809	79.24832149497762	84.08255880786211	82.02687857417916	89.08769036447322	86.95568177205769	0.07117471623679711	0.0719423730811944	24.10050861580021	14.556323260216232	23.503003453279234	14.19543966087258
0.2638887779057103	72.25450916637452	70.3612680167945	78.33532225092601	76.36127832949367	81.30103438981669	79.28540109339515	84.12190030409857	82.06525823555643	89.12937371867527	86.99636757801835	0.07117471624564417	0.07194237309014413	24.012851395829784	14.590769551563426	23.417519450562395	14.229031952103469
0.26547884054176485	72.28838045672728	70.39425179821748	78.37204409075996	76.39707478186257	81.3391464892958	79.32256830923893	84.16133476252901	82.103728586355	89.17115556878433	87.03714952272412	0.07117471625462557	0.0719423730992301	23.925347731219517	14.625196331971893	23.332185196217324	14.262605216110387
0.2670784841050822	72.32233154896903	70.42731329052852	78.40885244848546	76.43295557187885	81.37734838217052	79.35982309230046	84.2008621298823	82.14228957460607	89.21303585835837	87.07802755108362	0.071174716263744	0.07194237310845443	23.83799839362473	14.659603155845616	23.24700144277449	14.29615901834768
0.26868776632556873	72.35636239630969	70.46045244816362	78.44574727337499	76.46892065009337	81.41564001579292	79.3971653912371	84.24048235168385	82.18094114716693	89.25501452968027	87.11900160676115	0.07117471627300116	0.07194237311781904	23.750804147101007	14.693989577313914	23.161968935353798	14.329692924007759
0.2703067452809827	72.39047295092527	70.49366922455184	78.48272851357997	76.50496996596411	81.45402133635159	79.43459515357151	84.28019537225532	82.2196832497205	89.29709152375753	87.16007163217584	0.07117471628239962	0.07194237312732692	23.663765748016885	14.72835515024417	23.077088411562727	14.363206497999272
0.2719354793990299	72.4246631639568	70.52696357211443	78.51979611612983	76.54110346785535	81.49249228887064	79.47211232569079	84.32000113471344	82.25851582677414	89.33926678032097	87.20123756850093	0.07117471629194166	0.07194237313697949	23.576883944977453	14.76269942813451	22.992360601463588	14.396699304912545
0.27357402745947257	72.45893298550968	70.56033544226416	78.5569500269312	76.57732110303687	81.53105281720889	79.50971685284563	84.35989958096921	82.29743882165909	89.38154023782391	87.24249935566262	0.07117471630162944	0.07194237314677972	23.4901594788098	14.797021964162923	22.907786227518955	14.43017090900139
0.2752224485962505	72.49328236465279	70.5937847854045	78.594190190767	76.6136228176831	81.56970286405888	79.54740867914941	84.39989065172689	82.33645217652936	89.42391183344112	87.28385693233929	0.07117471631146516	0.07194237315673	23.40359308285042	14.831322311310942	22.823366004835407	14.463620874295884
0.27688080229961526	72.5277112494186	70.62731155092936	78.6315165512964	76.65000855687282	81.60844237094692	79.58518774757793	84.43997428648409	82.3755558323615	89.46638150306887	87.32531023596107	0.07117471632145171	0.07194237316683252	23.31718548268691	14.865600022219951	22.73910064098891	14.497048764522333
0.2785491484182772	72.56221958680142	70.660915687222	78.66892905105317	76.68647826458799	81.64727127823126	79.62305399996814	84.48015042352976	82.41474972895325	89.50894918132288	87.36685920270845	0.07117471633159134	0.0719423731770896	23.230937395950605	14.899854649062036	22.654990836013894	14.530454143072348
0.28022754716156506	72.59680732275692	70.69459714165448	78.706427631445	76.72303188371316	81.68618952510141	79.66100737701757	84.52041899994363	82.45403380492307	89.55161480153757	87.40850376751177	0.07117471634188602	0.07194237318750403	23.144849532873195	14.934085743891046	22.571037282374164	14.563836573006483
0.2819160591015993	72.63147440220214	70.72835586058677	78.74401223275352	76.75966935603446	81.7251970495783	79.69904781828325	84.56077995159626	82.49340799770889	89.59437829576633	87.45024386404994	0.07117471635233891	0.0719423731980783	23.05892259598113	14.968292858418863	22.487240665115678	14.597195617101534
0.28361474517547763	72.6662207690138	70.7621917893663	78.78168279413254	76.79639062223913	81.76429378851222	79.73717526218131	84.60123321314698	82.53287224356767	89.63723959477916	87.49207942474992	0.07117471636295215	0.07194237320881497	22.973157279910083	15.002475543908076	22.4036016617938	14.630530837852348
0.2853236666874746	72.70104636602807	70.79610487232702	78.81943925360767	76.83319562191457	81.80347967758264	79.77538964598585	84.64177871804371	82.57242647757441	89.68019862806247	87.53401038078566	0.07117471637372891	0.07194237321971673	22.88755427173237	15.03663335138117	22.320120942400536	14.663841797369969
0.2870428853112538	72.73595113503951	70.8300950527887	78.85728154807535	76.87008429354746	81.84275465129708	79.81369090582814	84.68241639852164	82.61207063362116	89.723255323818	87.57603666207714	0.07117471638467107	0.0719423732307862	22.802114250884188	15.070765831560493	22.23679916947367	14.697128057483496
0.28877246309209376	72.77093501680082	70.86416227305625	78.89520961330243	76.90705657452311	81.8821186429907	79.8520789766959	84.72314618560306	82.6518046444163	89.76640960896209	87.61815819728955	0.0711747163957819	0.07194237324202596	22.716837889096496	15.104872534819151	22.153636998140428	14.730389179747363
0.2905124624491269	72.80599795102147	70.89830647441907	78.93322338392476	76.94411240112476	81.92157158482486	79.89055379243258	84.76396800909566	82.6916284414839	89.80966140912437	87.66037491383253	0.07117471640706408	0.07194237325343916	22.63172585031498	15.138953011110061	22.070635075931932	14.763624725297632
0.29226294617759224	72.84113987636712	70.93252759714987	78.97132279344653	76.9812517085322	81.96111340778639	79.92911528573595	84.80488179759188	82.73154195516207	89.85301064864684	87.70268673785861	0.07117471641851987	0.07194237326502803	22.546778790932876	15.173006810120569	21.987794042899623	14.796834254952046
0.294023977451102	72.87636073045897	70.96682558050436	79.00950777423957	77.01847443082154	82.00074404168691	79.96776338815778	84.84588747846819	82.7715451146029	89.89645725058314	87.74509359426295	0.07117471643015294	0.07194237327679615	22.461997359809175	15.20703348128518	21.90511453180079	14.83001732928824
0.29579561982392083	72.91166044987318	71.00120036272041	79.04777825754275	77.05578050096426	82.04046341516222	80.00649803010296	84.88698497788437	82.81163784777124	89.94000113669779	87.7875954066822	0.07117471644196557	0.07194237328874585	22.377382197966654	15.241032573543634	21.822597167782078	14.863173508458203
0.29757793723326015	72.94703897013925	71.03565188101688	79.08613417346018	77.09316985082596	82.08027145567036	80.04531914082816	84.92817422078164	82.85182008144352	89.9836422274643	87.83019209749314	0.0711747164539607	0.07194237330088034	22.292933938733768	15.27500363548279	21.740242568535905	14.89630235227196
0.29937099400158496	72.98249622573992	71.07018007159328	79.12457545096115	77.13064241116594	82.12016808949159	80.08422664844133	84.96945513088258	82.89209174120722	90.02738044206485	87.87288358781218	0.07117471646614136	0.07194237331320252	22.20865320802477	15.3089462154403	21.65805134443508	14.929403420257586
0.3011748548389356	73.01803215011022	71.10478486962879	79.163102017879	77.16819811163616	82.16015324172722	80.12322047990078	85.01082763068995	82.9324527514598	90.07121569838931	87.9156697974942	0.07117471647851095	0.07194237332571565	22.124540624070505	15.342859861375473	21.576024098325433	14.962476271532068
0.30298958484526295	73.05364667563654	71.13946620928132	79.2017138009103	77.20583688078025	82.20022683629878	80.16230056101396	85.05229164148568	82.97290303540757	90.11514791303401	87.95855064513134	0.07117471649107211	0.07194237333842267	22.040596797436592	15.376744120838339	21.494161425624043	14.995520464868605
0.30481524951277783	73.08933973365569	71.17422402368686	79.24041072561361	77.2435586460328	82.24038879594669	80.20146681643685	85.09384708332972	83.01344251506497	90.15917700130058	88.00152604805231	0.0711747165038281	0.0719423733513271	21.956822331067087	15.41059854100422	21.41246391441382	15.028535558711155
0.3066519147283146	73.12511125445421	71.20905824495864	79.27919271640889	77.28136333371837	82.28063904222967	80.24071916967289	85.13549387505925	83.05407111125346	90.20330287719511	88.04459592232116	0.07117471651678207	0.07194237336443134	21.87321782044819	15.444422668741026	21.3309321453562	15.061521111139882
0.3084996467757088	73.16096116726749	71.24396880418617	79.31805969657648	77.3192508690506	82.32097749552366	80.28005754307206	85.17723193428772	83.0947887436007	90.24752545342707	88.08776018273633	0.07117471652993718	0.07194237337773943	21.789783853331755	15.4782160504692	21.249566691654763	15.094476679814761
0.31035851233818973	73.19688940027866	71.27895563143443	79.35701158825592	77.35722117613115	82.36140407502066	80.31948185782977	85.21906117740349	83.13559533053923	90.29184464140793	88.1310187428294	0.07117471654329739	0.07194237339125453	21.706521010029974	15.511978232272668	21.168368119226216	15.127401822082902
0.3122285785007863	73.23289588061813	71.31401865574311	79.39604831244542	77.395274177949	82.40191869872807	80.35899203398621	85.26098151956921	83.17649078930584	90.33626035125057	88.17437151486436	0.07117471655686493	0.07194237340497987	21.623429863277124	15.545708759853369	21.08733698661672	15.160296094909427
0.3141099127527488	73.26898053436224	71.34915780512556	79.43516978900047	77.43340979637932	82.44252128346734	80.39858799042503	85.30299287472054	83.2174750359403	90.38077249176773	88.21781840983621	0.07117471657064403	0.071942373418919	21.540510978236853	15.579407178496695	21.006473844925495	15.19315905482108
0.31600258298998396	73.30514328653273	71.38437300656797	79.47437593663311	77.47162795218246	82.48321174487322	80.43826964487239	85.34509515556513	83.25854798528427	90.42538097047112	88.26135933746991	0.07117471658463786	0.07194237343307522	21.457764912549464	15.613073033073306	20.925779238077666	15.22599025805357
0.3179066575175057	73.3413840610953	71.41966418602871	79.5136666729106	77.50992856500338	82.52398999739229	80.47803691389639	85.38728827358132	83.29970955098078	90.47008569356994	88.30499420621972	0.07117471659884986	0.0719423734474525	21.37519221637922	15.646705868097342	20.845253702536866	15.258789260362391
0.3198222050518999	73.37770278095941	71.45503126843683	79.55304191425502	77.54831155336987	82.56485595428258	80.51788971290514	85.42957213901765	83.34095964547218	90.51488656597041	88.34872292326709	0.07117471661328346	0.07194237346205416	21.292793432443432	15.680305227702775	20.764897767472576	15.29155561711741
0.32174929472380437	73.41409936797677	71.49047417769172	79.59250157594164	77.58677683469236	82.60580952761197	80.55782795614665	85.47194666089128	83.38229817999999	90.55978349127402	88.39254539452054	0.07117471662794325	0.07194237347688356	21.21056909586696	15.713870655530627	20.684711954902014	15.324288883390182
0.32368799608040405	73.45057374294048	71.52599283666208	79.63204557209808	77.62532432526265	82.64685062825721	80.59785155670743	85.51441174698672	83.42372506460366	90.60477637177635	88.43646152461417	0.07117471664283172	0.07194237349194524	21.128519734396832	15.747401694843575	20.604696779395454	15.356988613704743
0.3256383790879404	73.48712582558417	71.5615871671845	79.67167381570339	77.66395394025244	82.68797916590296	80.63796042651097	85.55696730385529	83.46524020811871	90.64986510846624	88.480471216906	0.07117471665795345	0.07194237350724228	21.04664586828585	15.780897888482286	20.524852748316334	15.389654362237707
0.32760051413423674	73.52375553458093	71.59725709006318	79.7113862185867	77.702665593713	82.72919504904051	80.6781544763175	85.59961323681331	83.50684351817671	90.69504960102417	88.52457437347755	0.07117471667331189	0.07194237352277921	20.96494801042718	15.814358778881797	20.445180361875828	15.42228568279279
0.3295744720312385	73.56046278754243	71.63300252506845	79.75118269142658	77.74145919857357	82.77049818496693	80.71843361572228	85.6423494499416	83.54853490120327	90.74032974782145	88.5687708951321	0.0711747166889108	0.07194237353855941	20.88342666621611	15.847783908000565	20.365680112921837	15.454882128664394
0.33156032401756863	73.59724750101769	71.668823390936	79.79106314374933	77.78033466664053	82.81188847978348	80.75879775315461	85.68517584608364	83.59031426241734	90.78570544591848	88.61306068139372	0.07117471670475449	0.07194237355458724	20.802082333779254	15.881172817427796	20.286352487175463	15.487443252783123
0.33355814176109866	73.63410959049253	71.70471960536591	79.83102748392872	77.81929190859641	82.85336583839525	80.79924679587695	85.7280923268452	83.63218150583003	90.83117659106425	88.65744363050598	0.07117471672084694	0.07194237357086654	20.72091550373443	15.914525048223368	20.20719796317644	15.519968607632109
0.33556799736153503	73.67104897038759	71.74069108502155	79.8710756191837	77.85833083399855	82.89493016450875	80.83978064998351	85.7710987925919	83.67413653424325	90.8767430776938	88.70191963943068	0.07117471673719174	0.07194237358740138	20.63992665935075	15.947840140992412	20.128217012181267	15.55245774519426
0.3375899633530214	73.70806555405835	71.77673774552838	79.91120745557834	77.89745135127791	82.93658136063198	80.88039922039897	85.81419514244931	83.7161792492484	90.92240479892828	88.74648860384639	0.071174716753794	0.0719423736041963	20.559116276686836	15.981117635983537	20.04941009846152	15.58491021712689
0.3396241127067558	73.74515925379346	71.81285950147358	79.95142289802016	77.93665336773864	82.97831932807246	80.92110241087809	85.85738127430085	83.75830955122589	90.9681616465728	88.7911504181479	0.07117471677065704	0.07194237362125523	20.4784848243944	16.01435707292694	19.97077767902374	15.617325574537972
0.3416705188336247	73.78232998081386	71.84905626640393	79.99172185025914	77.9759367895558	83.02014396693649	80.96189012400326	85.90065708478704	83.80052733934274	91.01401351111551	88.83590497544368	0.07117471678778572	0.07194237363858284	20.398032763856463	16.047557991065332	19.89232020376585	15.649703368080736
0.343729255586852	73.81957764527147	71.88532795282585	80.03210421488625	78.01530152177534	83.06205517612742	81.00276226118454	85.9440224693037	83.84283251155247	91.05996028172586	88.88075216755581	0.07117471680518425	0.07194237365618342	20.31776054911461	16.080719929166662	19.81403811558266	15.682043148028242
0.34580039726466444	73.85690215624831	71.92167447220353	80.07256989333254	78.05474746831219	83.10405285334478	81.04371872265767	85.98747732200111	83.88522496459315	91.10600184625358	88.92569188501793	0.07117471682285717	0.07194237367406138	20.237668627043604	16.113842425544135	19.73593185021673	15.714344464102396
0.3478840186129729	73.89430342175532	71.9580957349583	80.11311878586783	78.0942745319494	83.1461368950829	81.08475940748318	86.03102153578247	83.92770459398643	91.15213809122714	88.9707240170741	0.07117471684080874	0.07194237369222163	20.15775743728227	16.146925018045295	19.658001836363837	15.746606865570357
0.34998019482807	73.93178134873128	71.99459165046717	80.15375079159959	78.13388261433668	83.18830719662981	81.12588421354485	86.07465500230288	83.97027129403595	91.1983689018525	89.01584845167727	0.07117471685904382	0.07194237371066854	20.078027412186202	16.17996724396653	19.580248495687556	15.778829901222707
0.352089001559344	73.96933584304134	72.03116212706198	80.19446580847135	78.17357161598956	83.23056365206544	81.16709303754884	86.1183776119674	84.01292495782643	91.24469416201133	89.06106507548819	0.07117471687756673	0.07194237372940677	19.99847897691143	16.212968640084	19.502672242892004	15.811013119393465
0.3542105149120084	74.00696680947618	72.0678070720282	80.2352637332616	78.21334143628785	83.27290615426071	81.20838577502214	86.16218925393018	84.05566547722209	91.2911137542598	89.10637377387374	0.071174716896383	0.07194237374844127	19.919112549552665	16.245928742757314	19.425273485619982	15.843156067863674
0.35634481144984936	74.04467415175088	72.10452639160364	80.27614446158292	78.25319197347443	83.31533459487633	81.24976232031123	86.20608981609313	84.09849274286532	91.3376275598274	89.15177443090563	0.07117471691549668	0.07194237376777717	19.839928541019617	16.278847087800386	19.34805262456939	15.8752582939469
0.35849196819798806	74.08245777250342	72.14131999097748	80.31710788788	78.29312312465412	83.35784886436107	81.29122256658101	86.25007918510416	84.14140664417535	91.38423545861491	89.19726692935888	0.07117471693491298	0.07194237378741887	19.76092735505881	16.311723210474156	19.271010053504142	15.907319344431016
0.36065206264566085	74.12031757329372	72.17818777428883	80.35815390542882	78.33313478579214	83.40044885195066	81.33276640581312	86.29415724635611	84.18440706934682	91.43093732919341	89.24285115071037	0.07117471695463722	0.07194237380737203	19.68210938834818	16.344556645532066	19.19414615927235	15.939338765623688
0.3628251727490157	74.1582534546022	72.21512964462592	80.39928240633505	78.37322685171324	83.4431344456662	81.37439372880505	86.33832388398501	84.22749390534865	91.47773304880228	89.28852697513754	0.07117471697467402	0.07194237382764189	19.603475030486152	16.377346927190956	19.117461321853625	15.971316103308709
0.3650113769339257	74.19626531582875	72.25214550402454	80.44049328153281	78.4133992161	83.48590553231298	81.41610442516838	86.38257898086891	84.27066703792225	91.52462249334812	89.33429428151672	0.07117471699502902	0.07194237384823308	19.525024664020748	16.41009358912015	19.04095591426085	16.003250902684158
0.36721075409881926	74.23435305529125	72.28923525346687	80.48178642078327	78.45365177149154	83.52876199747882	81.45789838332746	86.42692241862616	84.3139263515802	91.57160553740277	89.38015294742141	0.071174717015707	0.0719423738691512	19.446758664489607	16.44279616446329	18.9646303027439	16.035142708476997
0.3694233836175272	74.27251657022454	72.32639879288044	80.52316171267334	78.49398440928239	83.57170372553294	81.49977549051826	86.47135407761421	84.35727172960506	91.61868205420224	89.42610284912126	0.07117471703671353	0.0719423738904018	19.368677400449087	16.47545418581285	18.888484846716892	16.066991064872127
0.37164934534214805	74.31075575677896	72.36363602113667	80.5646190446142	78.53439701972094	83.61473059962424	81.54173563278668	86.5158738369279	84.40070305404755	91.66585191564461	89.47214386158011	0.07117471705805431	0.07194237391199042	19.290781233430607	16.50806718515014	18.81251989872908	16.09879551544509
0.3738887196059291	74.34907051001892	72.4009468360495	80.60615830283976	78.57488949190798	83.65784250167982	81.58377869498709	86.56048157439781	84.44422020572512	91.71311499228864	89.51827585845436	0.07117471707973454	0.07194237393392243	19.213070518042514	16.54063469392713	18.736735804614	16.130555603265748
0.3761415872261661	74.38746072392189	72.4383311343745	80.64777937240547	78.61546171379557	83.70103931240372	81.62590456078114	86.60517716658909	84.48782306422069	91.76047115335217	89.56449871209178	0.07117471710175992	0.07194237395620387	19.135545602010097	16.573156243039193	18.661132903478574	16.16227087086736
0.3784080295071193	74.42592629137691	72.47578881180716	80.68948213718674	78.65611357218545	83.74432091127527	81.66811311263614	86.64996048879968	84.53151150788095	91.80792026671051	89.61081229352952	0.0711747171241366	0.07194237397884033	19.05820682611011	16.605631362757777	18.585711527648527	16.193940860159273
0.3806881282429484	74.46446710418302	72.51331976298171	80.73126647987739	78.69684495272752	83.78768717654744	81.71040423182342	86.69483141505857	84.5752854138147	91.85546219889444	89.6572164724926	0.0711747171468699	0.07194237400183767	18.981054524283536	16.638059582774076	18.510472002788447	16.2255651125015
0.38298196572066395	74.5030830530483	72.5509238814699	80.77313228198834	78.73765573991861	83.83113798524553	81.75277779841714	86.73978981812458	84.61914465789157	91.90309681508901	89.70371111739236	0.07117471716996594	0.07194237402520204	18.90408902362833	16.670440432208125	18.43541464788359	16.25714316867925
0.3852896247230969	74.5417740275881	72.5886010597794	80.81507942384589	78.7785458171008	83.87467321316545	81.79523369129245	86.78483556948437	84.66308911474017	91.95082397913137	89.75029609532453	0.0711747171934309	0.07194237404893936	18.827310644381214	16.702773439506927	18.360539775218058	16.288674568828355
0.38761118853188686	74.58053991632369	72.62635118935249	80.85710778459018	78.81951506645987	83.91829273487195	81.83777178812394	86.82996853935083	84.70711865774649	91.99864355350907	89.79697127206757	0.0711747172172706	0.07194237407305622	18.75071970009958	16.735058132606355	18.285847690607625	16.320158852600798
0.3899467409304866	74.61938060668126	72.66417416056504	80.89921724217416	78.86056336902435	83.96199642369771	81.88039196538467	86.875188596662	84.75123315905279	92.04655539935892	89.8437365120815	0.07117471724149191	0.07194237409755865	18.674316497512336	16.76729403875288	18.21133869314508	16.35159555895916
0.39229636620718694	74.65829598498973	72.70206986272439	80.94140767336113	78.90169060466307	84.0057841517407	81.92309409834355	86.92049560907833	84.79543248955503	92.09455937646416	89.8905916785052	0.07117471726610042	0.07194237412245298	18.59810133658175	16.799480684547234	18.137013075371215	16.38298422623484
0.3946601491581577	74.69728593647993	72.74003818406861	80.98367895372391	78.94289665208444	84.04965578986337	81.96587806106467	86.96588944298196	84.8397165189021	92.14265534325358	89.93753663315549	0.0711747172911031	0.07194237414774614	18.522074510685343	16.831617596040815	18.06287112338032	16.414324392226263
0.3970381750905084	74.73635034528283	72.77807901176466	81.02603095764293	78.98418138883444	84.09361120769063	82.00874372640517	87.01136996347451	84.8840851154936	92.19084315679925	89.98457123652487	0.07117471731650642	0.07194237417344451	18.446236306430364	16.86370429856288	17.98891311668922	16.445615594038827
0.39943052982536675	74.77548909442801	72.81619223190708	81.06846355830459	79.0255446912952	84.13765027360813	82.05169096601377	87.05693703437537	84.92853814647837	92.23912267281467	90.03169534777996	0.071174717342317	0.07194237419955463	18.37058700382113	16.895740316811498	17.915139328342775	16.476857368148558
0.4018372997009759	74.81470206584231	72.85437772951634	81.11097662769966	79.06698643468319	84.18177285476067	82.09471965032895	87.10259051822	84.9730754777526	92.28749374565308	90.07890882475935	0.0711747173685414	0.07194237422608396	18.29512687625538	16.927725174844454	17.841550024986645	16.50804925043849
0.40425857157581063	74.85398914034815	72.89263538853783	81.1535700366216	79.10850649304811	84.22597881705043	82.13782964857768	87.14833027625819	85.01769697395845	92.33595622830539	90.12621152397242	0.07117471739518723	0.07194237425303902	18.21985619052066	16.95965839604105	17.768145466794522	16.539190776089526
0.4066944328317112	74.89335019766196	72.93096509183955	81.19624365466493	79.15010473927049	84.2702680251352	82.18102082877301	87.1941561684521	85.06240249848166	92.38450997239832	90.17360330059655	0.07117471742226072	0.07194237428042718	18.144775206921622	16.99153950312939	17.69492590754453	16.570281479611367
0.4091449713770379	74.93278511639296	72.96936672121129	81.2389973502236	79.19178104506064	84.3146403424268	82.22429305771301	87.24006805347479	85.10719191345032	92.43315482819274	90.22108400847591	0.07117471744976978	0.07194237430825552	18.06988417917819	17.023368018133624	17.621891594735644	16.60132089493709
0.411610275649843	74.97229377404096	73.00784015736284	81.28183099048891	79.23353528095683	84.35909563108892	82.26764620097879	87.28606578870772	85.15206507973298	92.48189064458114	90.2686535001195	0.07117471747772101	0.07194237433653149	17.99518335448738	17.055143462352135	17.54904276945308	16.63230855524489
0.41409043462106226	75.01187604699521	73.04638527992222	81.32474444144815	79.27536731632335	84.40363375203553	82.31108012293255	87.3321492302395	85.1970218569365	92.530717269086	90.31631162669879	0.07117471750612242	0.0719423743652627	17.920672973701585	17.086865356477574	17.47637966653201	16.663243993069045
0.41658553779772634	75.05153181053275	73.08500196743456	81.3677375678828	79.31727701934923	84.44825456492931	82.35459468671618	87.37831823286382	85.24206210340469	92.57963454785805	90.3640582380463	0.07117471753498109	0.07194237439445655	17.846353271157568	17.118533220431345	17.403902514513902	16.69412674024352
0.41909567522619073	75.09126093881646	73.12369009735994	81.41081023336645	79.35926425704591	84.4929579281792	82.398189754249	87.42457265007731	85.28718567621587	92.62864232567354	90.41189318265309	0.07117471756430502	0.07194237442412112	17.77222447480017	17.150146573429083	17.331611535712	16.72495632792743
0.4216209374953856	75.13106330489383	73.16244954607231	81.4539623002634	79.40132889524621	84.53774369893912	82.4418651862265	87.47091233407792	85.33239243118166	92.67774044593295	90.45981630766737	0.07117471759410147	0.07194237445426392	17.69828680628416	17.18170493402249	17.25950694621679	16.755732286545026
0.42416141574008476	75.17093878069501	73.20128018885733	81.49719362972662	79.44347079860174	84.58261173310585	82.48562084211774	87.51733713576293	85.37768222284427	92.72692875065852	90.50782745889165	0.07117471762437912	0.07194237448489306	17.624540480799624	17.2132078199229	17.18758895597057	16.78645414584571
0.4267172016441951	75.21088723703093	73.24018189991132	81.54050408169569	79.485689830582	84.62756188531675	82.52945658016446	87.56384690472647	85.42305490447556	92.77620708049184	90.55592648078188	0.07117471765514569	0.07194237451601705	17.550985707308428	17.24465474817407	17.11585776874199	16.81712143483128
0.42928838744406506	75.250908543592	73.27915455233887	81.58389351489541	79.52798585347163	84.67259400894851	82.5733722573781	87.61044148925828	85.46851032807393	92.82557527469244	90.60411321644389	0.0711747176864094	0.0719423745476436	17.47762268857332	17.276045235141282	17.044313582191535	16.847733681788668
0.43187506593181346	75.29100256894633	73.3181980181519	81.62736178683377	79.57035872836947	84.71770795611491	82.61736772953896	87.65712073634133	85.51404834436353	92.87503317113539	90.6523875076328	0.07117471771817838	0.0719423745797817	17.404451620996042	17.30737879631124	16.97295658793155	16.878290414297226
0.4344773304586784	75.33116918053746	73.35731216826731	81.67090875379968	79.61280831518592	84.76290357766446	82.6614428511934	87.7038844916495	85.55966880279124	92.92458060630867	90.7007491947497	0.07117471775046118	0.07194237461243957	17.331472694795593	17.338654946450333	16.901786971433467	16.90879115910684
0.4370952749383861	75.37140824468317	73.39649687250562	81.71453427086145	79.65533447264156	84.80818072317899	82.70559747565235	87.75073259954603	85.60537155152531	92.9742174153116	90.74919811684025	0.07117471778326709	0.07194237464562638	17.25868609412646	17.36987319963555	16.830804912277017	16.939235442352583
0.4397289938505404	75.4117196265736	73.43575199958929	81.75823819186495	79.69793705826531	84.8535392409715	82.74983145498953	87.79766490308123	85.65115643745327	93.02394343185252	90.79773411159239	0.07117471781660398	0.07194237467935045	17.186091996854884	17.40103306904348	16.760010583944677	16.96962278929277
0.4423785822440318	75.45210319026893	73.47507741714038	81.80202036943095	79.74061592839189	84.89897897808355	82.79414464003868	87.84468124399	85.69702330617932	93.07375848824597	90.84635701533367	0.07117471785048139	0.07194237471362136	17.113690574838984	17.43213406715222	16.68940415401812	16.999952724481773
0.4450441357404687	75.49255879869837	73.51447299167974	81.84588065495419	79.78337093816089	84.94449978028427	82.83853688039264	87.89178146269056	85.74297200202321	93.12366241541154	90.89506666303004	0.07117471788490812	0.07194237474844782	17.041481993861453	17.46317570564497	16.618985784158212	17.030224771704525
0.44772575053762753	75.53308631365756	73.55393858862422	81.88981889860032	79.82620194151372	84.99010149206723	82.88300802440027	87.93896539828131	85.78900236801711	93.17365504287037	90.94386288828247	0.07117471791989329	0.07194237478383964	16.969466413589544	17.49415749533	16.54875563009773	17.06043845390377
0.4504235234129248	75.57368559580715	73.59347407228546	81.93383494930461	79.86910879119247	85.03578395664891	82.92755791916515	87.9862328885394	85.83511424590422	93.22373619874372	90.99274552332555	0.07117471795544679	0.07194237481980598	16.897643987760603	17.525078946275244	16.47871384175778	17.090593293303755
0.4531375517269096	75.61435650467071	73.63307930586785	81.97792865476953	79.91209133873753	85.08154701596645	82.97218641054312	88.03358376991811	85.88130747613633	93.27390570975025	91.04171439902484	0.07117471799157783	0.07194237485635675	16.826014864118406	17.555939567720998	16.408860563205963	17.120688811293803
0.4558679334267773	75.65509889863294	73.67275415146675	82.02209986146289	79.95514943448565	85.12739051067557	83.01689334314035	88.08101787754491	85.92758189787172	93.32416340120378	91.09076934487472	0.07117471802829652	0.07194237489350196	16.754579184493195	17.58673886809629	16.33919593274004	17.150724528473802
0.45861476704990445	75.6959126349378	73.71249847006652	82.06634841461573	79.99828292756798	85.17331428014838	83.06167856031121	88.12853504521908	85.97393734897294	93.37450909701106	91.13991018899597	0.07117471806561229	0.07194237493125091	16.683337084712548	17.617476354906103	16.269720082884305	17.18069996462509
0.4613781517274047	75.7367975696861	73.75231212153871	82.1106741582198	80.04149166590787	85.21931816247077	83.10654190415607	88.17613510540914	86.02037366600464	93.42494261966873	91.18913675813351	0.07117471810353539	0.07194237496961448	16.612288694832387	17.648151534895078	16.20043314044051	17.21061463869046
0.4641581871877068	75.77775355783432	73.79219496464006	82.15507693502617	80.08477549621888	85.26540199444106	83.15148321551918	88.22381788925134	86.06689068423134	93.4754637902619	91.23844887765398	0.07117471814207618	0.07194237500860322	16.54143413910424	17.6787639140166	16.13133522650969	17.24046806879778
0.4669549737601532	75.8187804531921	73.83214685701064	82.1995565865427	80.12813426400272	85.31156561156723	83.1965023339865	88.27158322654678	86.11348823761506	93.52607242846118	91.28784637154332	0.07117471818124492	0.0719423750482268	16.470773535857006	17.70931299721815	16.062426456566754	17.27025977224912
0.46976861237862133	75.85987810842015	73.87216765517195	82.24411295303149	80.1715678135471	85.35780884806441	83.24159909788357	88.31943094575894	86.16016615881331	93.57676835251976	91.33732906240459	0.07117471822105254	0.07194237508849674	16.40030699772433	17.73979828865413	15.993706940458651	17.299989265502518
0.4725992045851658	75.90104637502864	73.91225721452487	82.28874587350744	80.21507598792361	85.40413153685326	83.28677334427323	88.36736087401187	86.20692427917659	93.62755137927182	91.38689677145527	0.07117471826150949	0.07194237512942354	16.330034631620947	17.77021929163311	15.925176782404378	17.329656064133815
0.4754468525336833	75.94228510337484	73.95241538934765	82.33345518573547	80.25865862898551	85.45053350955719	83.3320249089533	88.41537283708739	86.25376242874609	93.67842132412942	91.43654931852492	0.07117471830262692	0.07194237517101842	16.2599565387427	17.800575508541442	15.856836081116853	17.35925968288575
0.47831165899359906	75.98359414266129	73.99264203279402	82.37824072622864	80.30231557736566	85.49701459650032	83.37735362645459	88.46346665942296	86.30068043625145	93.72937800108018	91.48628652205271	0.07117471834441587	0.07194237521329278	16.190072814606538	17.830866440870523	15.78868492973561	17.3887996356043
0.4811937273535759	76.02497334093339	74.03293699689095	82.42310233024547	80.34604667247407	85.54357462670485	83.42275933003815	88.51164216410892	86.34767812910819	93.78042122268442	91.53610819908475	0.07117471838688794	0.07194237525625816	16.120383549136022	17.86109158922409	15.72072341594503	17.418275435269607
0.4840931616252451	76.06642254507777	74.07330013253696	82.46803983178829	80.38985175249617	85.59021342788908	83.46824185169353	88.55989917288655	86.39475533341569	93.83155080007325	91.586014165272	0.07117471843005428	0.07194237529992589	16.050888826668597	17.891250453336397	15.65295162201619	17.447686594034167
0.4870100664469608	76.10794160081981	74.11373128949981	82.51305306360042	80.43373065439016	85.6369308264648	83.5138010221362	88.60823750614522	86.44191187395457	93.88276654294522	91.63600423486733	0.07117471847392698	0.07194237534430836	15.9815887259374	17.921342531939445	15.585369624723171	17.47703262306095
0.4899445470875755	76.14953035272157	74.15423031641433	82.55814185716399	80.47768321388476	85.68372664753475	83.559436670805	88.65665698291993	86.48914757418406	93.93406825956401	91.68607822072295	0.07117471851851814	0.07194237538941736	15.912483320167667	17.951367322879378	15.517977495470404	17.506313032628896
0.49289670945023945	76.19118864417965	74.19479706078053	82.60330604269761	80.52170926547714	85.73060071489044	83.60514862586001	88.70515742088884	86.5364622562399	93.98545575675574	91.736235934288	0.07117471856383953	0.07194237543526509	15.84357267717678	17.981324323140143	15.450775300378154	17.53552733218021
0.4958666600762229	76.23291631742333	74.23543136896153	82.64854544915438	80.5658086424306	85.7775528510099	83.65093671418035	88.75373863637117	86.58385574093182	94.03692883990664	91.78647718560595	0.07117471860990383	0.07194237548186427	15.77485685922511	18.01121302865795	15.38376310017884	17.564675030171202
0.4988545061487607	76.2747132135117	74.2761330861811	82.69385990421877	80.609981176772	85.82458287705447	83.69680076136123	88.80240044432375	86.63132784774082	94.0884873129595	91.83680178331169	0.07117471865672328	0.07194237552922798	15.706335923217921	18.041032934481336	15.316940950375283	17.593755634166882
0.5018603554969207	76.31657917233228	74.31690205652201	82.73924923430502	80.65422669928994	85.87169061286731	83.74274059171228	88.8511426583395	86.67887839481703	94.14013097841199	91.8872095346294	0.07117471870431126	0.07194237557736839	15.63800992069082	18.07078353469842	15.250308901200697	17.622768650780927
0.5048843165994948	76.35851403259801	74.35773812292324	82.78471326455409	80.69854503953171	85.91887587696996	83.78875602825423	88.89996509064387	86.72650719897673	94.19185963731299	91.93770024536916	0.07117471875268035	0.07194237562629942	15.569878897777016	18.100464322396874	15.183866997682344	17.65171358569205
0.5079264985889148	76.40051763184553	74.39864112717845	82.83025181883158	80.74293602580164	85.96613848656048	83.83484689271732	88.94886755209292	86.7742140757003	94.24367308926043	91.98827371992495	0.07117471880184417	0.07194237567603398	15.501942895343745	18.130074789693026	15.117615279654274	17.680589943614905
0.5109870112551897	76.44258980643254	74.43961090993304	82.87586471972502	80.78739948515789	86.01347825751034	83.88101300553791	88.99784985217008	86.82199883912897	94.29557113239797	92.0389297612711	0.0711747188518157	0.07194237572658624	15.43420194902501	18.15961442780099	15.051553781861003	17.70939722835101
0.5140659650498691	76.48473039153616	74.4806473106829	82.92155178854199	80.83193524341115	86.0608950043627	83.9272541858571	89.04691179898445	86.86986130206324	94.34755356341314	92.08966817096078	0.07117471890260901	0.07194237577796944	15.366656089179742	18.1890827268835	14.985682533910222	17.73813494271417
0.5171634710900281	76.52693922114972	74.52175016777105	82.96731284530671	80.87654312512093	86.10838854032878	83.9735702515169	89.09605319926695	86.9178012759591	94.39962017753322	92.14048874912177	0.07117471895423813	0.07194237583019814	15.29930534092091	18.218479176055553	14.920001560301898	17.766802588483188
0.5202796411622786	76.56921612808101	74.56291931838615	83.01314770875813	80.92122295359405	86.15595867728588	84.01996101905874	89.14527385836828	86.96581857092627	94.4517707685232	92.19139129445472	0.07117471900671717	0.0719423758832867	15.232149724311967	18.24780326355176	14.854510880575617	17.795399666561934
0.5234145877268029	76.61156094395015	74.60415459856003	83.05905619634756	80.96597455088177	86.20360522577488	84.06642630372035	89.19457358025646	87.01391299572512	94.50400512868303	92.24237560422986	0.07117471906006066	0.0719423759372498	15.165189254184952	18.277054476478952	14.789210509221448	17.823925676795625
0.5265684239214125	76.65397349918636	74.6454558431653	83.10503812423525	81.01079773777734	86.2513279949968	84.11296591943335	89.24395216751304	87.06208435776406	94.5563230488438	92.29344147428435	0.07117471911428302	0.07194237599210189	15.098423940293287	18.30623230092897	14.724100455769076	17.852380118041765
0.5297412635656308	76.69645362302643	74.68682288591296	83.15109330728873	81.05569233381345	86.29912679281095	84.15957967882052	89.29340942133146	87.1103324630969	94.60872431836567	92.34458869901921	0.0711747191693996	0.0719423760478588	15.031853787426371	18.335336222065962	14.659180724847829	17.88076248818652
0.5329332211648017	76.73900114351207	74.72825555935046	83.19722155907988	81.10065815726	86.347001425732	84.20626739319347	89.34294514151375	87.15865711642019	94.66120872513478	92.3958170713968	0.0711747192254253	0.07194237610453524	14.965478795289528	18.364365723959054	14.594451316186678	17.90907228409924
0.5361444119142209	76.78161588748738	74.76975369485895	83.24342269188216	81.14569502512113	86.39495169892707	84.25302887254963	89.39255912646773	87.20705812107035	94.71377605556	92.4471263829376	0.07117471928237604	0.07194237616214724	14.899298958576765	18.39332028957142	14.529912224612417	17.937309001563335
0.5393749517032939	76.82429768059632	74.81131712265086	83.28969651666803	81.1908027531327	86.44297741621297	84.29986392556965	89.44225117320404	87.25553527902076	94.76642609456992	92.4985164237171	0.07117471934026717	0.07194237622071084	14.833314267058086	18.42219940085124	14.465563440156984	17.96547213537815
0.5426249571197181	76.8670463472805	74.85294567176788	83.33604284310637	81.23598115575997	86.49107838005365	84.34677235961483	89.49202107733355	87.3040883908793	94.81915862560997	92.54998698236338	0.07117471939911496	0.07194237628024203	14.767524705681353	18.451002538771718	14.401404948119307	17.99356117937714
0.5458945454536906	76.9098617107769	74.89463917007846	83.3824614795601	81.28123004619503	86.53925439155765	84.39375398072463	89.54186863306464	87.3527172558856	94.87197343063976	92.60153784605397	0.07117471945893508	0.0719423763407571	14.70193025440858	18.4797291831419	14.33743672897981	18.021575626269623
0.5491838347021408	76.95274359311468	74.93639744427507	83.42895223308271	81.32654923635367	86.58750525047454	84.44080859361331	89.59179363319971	87.40142167190773	94.92487029012908	92.65316880051249	0.07117471951974536	0.07194237640227345	14.636530888370544	18.50837881266125	14.273658758478632	18.049514967680807
0.5524929435729888	76.99569181511328	74.97822031987202	83.47551490941622	81.3719385368731	86.63583075519273	84.48793600166766	89.6417958691327	87.45020143543965	94.97784898305557	92.70487963000596	0.07117471958156162	0.07194237646480764	14.571326577985019	18.536950905050617	14.2100710077666	18.077378694275467
0.55582199148943	77.03870619637975	75.02010762120308	83.52214931298828	81.41739775710938	86.68423070273658	84.53513600694426	89.69187513084616	87.49905634159857	95.03090928690145	92.75667011734184	0.07117471964440131	0.07194237652837755	14.506317288844002	18.56544493688125	14.146673443283362	18.10516629560516
0.5591710985942444	77.0817865553061	75.06205917141872	83.56885524690917	81.46292670513444	86.73270488876325	84.58240841016635	89.74203120690805	87.54798618412157	95.08405097765015	92.8085400438646	0.07117471970828225	0.07194237659300018	14.441502981808299	18.59386038361481	14.083466026866517	18.132877260126406
0.5625403857541326	77.12493270906683	75.10407479248391	83.61563251296938	81.50852518773353	86.78125310756005	84.6297530107213	89.79226388446901	87.5969907553631	95.13727382978347	92.86048918945303	0.07117471977322185	0.07194237665869417	14.37688361306573	18.622196719614294	14.020448715789826	18.160511075253453
0.565929974564078	77.16814447361625	75.14615430517536	83.66248091163651	81.55419301040247	86.82987515204138	84.67716960665769	89.8425729492591	87.64606984629178	95.19057761627805	92.9125173325169	0.07117471983923832	0.07194237672547736	14.312459134156597	18.650453418147663	13.957621462794123	18.188067227300053
0.569339987351735	77.21142166368614	75.18829752907921	83.70940024205272	81.599929977345	86.87857081374608	84.72465799468247	89.89295818558509	87.69522324648774	95.24396210860259	92.96462424999396	0.07117471990634991	0.07194237679336869	14.24822949199006	18.678629951344192	13.894984216103694	18.215545201475834
0.5727705471818436	77.25476409278274	75.23050428258831	83.75639030203162	81.64573589146983	86.92733988283412	84.7722179701581	89.94341937632713	87.74445074413934	95.29742707671419	93.01680971734667	0.07117471997457599	0.07194237686238684	14.184194628873229	18.706725790165365	13.832536919459017	18.242944481873565
0.5762217778606706	77.29817157318438	75.27277438289964	83.80345088805558	81.69161055438786	86.97618214808385	84.81984932709949	89.99395630293573	87.79375212604027	95.35097228905533	93.069073508559	0.07117472004393482	0.07194237693255143	14.120354482614857	18.734740404499462	13.77027951220225	18.27026455151099
0.5796938039404782	77.3416439159389	75.31510764601201	83.85058179527294	81.73755376640975	87.02509739688912	84.86755185817151	90.04456874542892	87.8431271775868	95.40459751255074	93.1214153961336	0.07117472011444585	0.0719423770038816	14.05670898648168	18.76267326305242	13.708211929275421	18.297504892289
0.5831867507240184	77.38518093086068	75.35750388672315	83.89778281749487	81.7835653265426	87.07408541525598	84.91532535468565	90.09525648238886	87.89257568277439	95.45830251260375	93.17383515108813	0.07117472018612958	0.07194237707639774	13.993258069293006	18.790523833402403	13.64633410123679	18.324664984957053
0.5867007442690553	77.42878242652843	75.39996291862725	83.94505374719287	81.82964503248745	87.12314598780011	84.9631696065973	90.14601929095903	87.94209742419487	95.51208705309351	93.22633254295233	0.07117472025900537	0.07194237715011982	13.930001655411616	18.818291581937956	13.584645954304506	18.351744309104106
0.5902359113929144	77.47244821028187	75.4424845541121	83.99239437549528	81.87579268063614	87.17227889774324	85.01108440250252	90.1968569468406	87.99169218303312	95.56595089637096	93.27890733976444	0.07117472033309366	0.07194237722506865	13.866939664763777	18.845975973850727	13.523147410451202	18.378742343256818
0.5937923796770596	77.51617808821943	75.48506860435701	84.03980449218466	81.92200806606891	87.22148392691035	85.05906952963561	90.24776922428963	88.04135973906453	95.61989380325596	93.33155930806859	0.07117472040841571	0.0719423773012655	13.804072012975666	18.873576473215508	13.46183838739671	18.40565856478861
0.597370277471697	77.55997186519554	75.52771487932957	84.08728388569497	81.96829098255112	87.27076085572678	85.10712477386559	90.29875589611392	88.09109987065136	95.67391553303396	93.38428821291082	0.07117472048499211	0.07194237737873163	13.741398611324257	18.90109254291019	13.400718798557136	18.432492449805068
0.6009697339004076	77.60382934481757	75.57042318778294	84.13483234310823	82.01464122253013	87.32010946321479	85.15524991969309	90.34981673366956	88.14091235473946	95.72801584345224	93.43709381783576	0.07117472056284473	0.07194237745748847	13.678919366799164	18.928523644626694	13.339788553235849	18.45924347336586
0.6045908788648067	77.64775032944354	75.6131933372538	84.18244965015197	82.06105857713315	87.36952952699087	85.20344475024802	90.4009515068581	88.19079696685598	95.78219449071703	93.4899758848841	0.07117472064199536	0.07194237753755828	13.6166341821081	18.955869238841842	13.279047556592559	18.48591110936104
0.6082338430492322	77.69173462017872	75.65602513405892	84.2301355911956	82.10754283616346	87.41902082326202	85.25170904728574	90.45215998412274	88.24075348110532	95.8364512294894	93.54293417458831	0.07117472072246629	0.0719423776189637	13.554542955749639	18.983128784810106	13.218495709621493	18.512494830432843
0.611898757925461	77.73578201687337	75.6989183832929	84.27788994924796	82.15409378809802	87.46858312682315	85.30004259118445	90.50344193244555	88.2907816701665	95.8907858128824	93.59596844596985	0.07117472080427996	0.07194237770172794	13.492645582073237	19.01030174063999	13.158132909293272	18.538994108124825
0.6155857557574533	77.77989231811968	75.7418728888252	84.325712505954	82.2007112200843	87.51821621105367	85.34844516094202	90.55479711734408	88.34088130528971	95.94519799245738	93.64907845653553	0.0711747208874595	0.07194237778587366	13.430941951222849	19.037387563144875	13.097959048473058	18.56540841271817
0.6192949696061266	77.82406532124881	75.78488845329738	84.37360304159154	82.24739491793709	87.56791984791417	85.39691653417259	90.60622530286781	88.3910521562931	95.99968751822021	93.7022639622741	0.07117472097202883	0.07194237787142532	13.36943194925334	19.064385707937618	13.037974016038788	18.591737213313536
0.6230265333341571	77.86830082232831	75.8279648781204	84.42156133506852	82.29414466613578	87.61769380794345	85.44545648710381	90.65772625159515	88.44129399155955	96.05425413861825	93.75552471765289	0.07117472105801145	0.07194237795840615	13.308115458170505	19.091295629448723	12.978177696930288	18.617979977883806
0.6267805816108112	77.91259861615917	75.87110196347193	84.46958716391978	82.34096024782134	87.66753786025532	85.4940647945737	90.70929972463003	88.49160657803375	96.10889760053658	93.80886047561451	0.07117472114543166	0.07194237804684181	13.246992355925613	19.118116780824494	12.918569972121986	18.644136173128572
0.6305572499168048	77.9569584962729	75.91429950829335	84.51768030430392	82.38784144479307	87.71745177253516	85.5427412300272	90.76094548159847	88.5419896812184	96.16361764929447	93.8622709875731	0.0711747212343137	0.07194237813675651	13.186062516429956	19.144848613959766	12.85915071864656	18.67020526451961
0.634356674549194	78.00138025492846	75.95755731028692	84.5658405309999	82.43478803750551	87.76743531103666	85.5914855655131	90.81266328064515	88.59244306517112	96.2184140286416	93.91575600341089	0.0711747213246838	0.07194237822817602	13.125325809642163	19.17149057946517	12.799919809687708	18.696186716300872
0.6381789926262927	78.04586368310963	76.000875165913	84.61406761740427	82.48179980506553	87.81748824057863	85.64029757168083	90.86445287843007	88.64296649250122	96.27328648075476	93.96931527147477	0.07117472141656661	0.07194237832112613	13.064782101624587	19.198042126794462	12.740877114627438	18.72207999155944
0.642024342092622	78.09040857052207	76.04425287038745	84.66236133552798	82.52887652522936	87.86761032454194	85.68917701777758	90.91631403012543	88.69355972436651	96.32823474623437	94.02294853857298	0.07117472150998845	0.07194237841563332	13.004431254530573	19.224502704098995	12.682022499038794	18.74788455214002
0.6458928617238878	78.13501470559025	76.08769021767844	84.71072145599292	82.57601797439928	87.91780132486586	85.73812367164469	90.96824648941185	88.74422252046972	96.38325856410044	94.07665554997129	0.07117472160497612	0.07194237851172372	12.944273126588087	19.250871758165886	12.623355824671307	18.77359985855219
0.6497846911319898	78.1796818754543	76.1311870005035	84.7591477480288	82.62322392762022	87.96806100204468	85.78713729971427	91.02025000847485	88.79495463905504	96.43835767178899	94.13043604938927	0.07117472170155623	0.07194237860942557	12.884307572248872	19.27714873457444	12.564876949572863	18.799225370108616
0.6536999707700591	78.22440986596743	76.17474301032689	84.80763997946997	82.67049415857714	88.01838911512465	85.83621766700638	91.07232433800164	88.84575583690498	96.49353180514862	94.18428977899708	0.07117472179975598	0.07194237870876599	12.824534442193908	19.303333077667048	12.50658572813336	18.824760544935998
0.6576388419375281	78.26919846169285	76.21835803735672	84.85619791675241	82.71782843959176	88.06878542170065	85.88536453712565	91.12446922717783	88.89662586933714	96.54878069843689	94.23821647941196	0.07117472189960374	0.07194237880977357	12.764953583284296	19.329424230389122	12.44848201100649	18.85020483977496
0.661601446785229	78.31404744590031	76.26203187054149	84.90482132490978	82.76522654161886	88.11924967791225	85.93457767225745	91.17668442368314	88.94756449020007	96.60410408431588	94.29221588969381	0.0711747220011277	0.07194237891247672	12.705564838714054	19.35542163447826	12.39056564528073	18.875557710223802
0.6655879283205246	78.35895660056403	76.30576429756819	84.95350996757126	82.81268823424412	88.16978163844132	85.98385683316567	91.22896967368915	88.99857145187102	96.6595016938498	94.34628774734298	0.07117472210435684	0.07194237901690492	12.64636804798829	19.381324730355118	12.33283647443568	18.900818610560236
0.6695984304124688	78.40392570635859	76.34955510485813	85.0022636069571	82.86021328567979	88.22038105650756	86.03320177918818	91.28132472185445	89.04964650525125	96.71497325649992	94.40043178829507	0.07117472220932071	0.07194237912308767	12.587363046910468	19.407132957065187	12.275294338338426	18.92598699373775
0.6736330977969988	78.44895454265667	76.39340407756491	85.05108200387616	82.90780146276227	88.2710476838658	86.08261226823436	91.333749311322	89.10078939976347	96.77051850012161	94.4546477469184	0.07117472231604861	0.07194237923105526	12.528549667697007	19.432845752380672	12.217939073385423	18.951062311483838
0.6776920760821589	78.49404288752541	76.43731099957076	85.09996491772192	82.95545253094832	88.321781270802	86.13208805678117	91.38624318371498	89.1519998833478	96.82613715096008	94.50893535600956	0.07117472242457162	0.07194237934083875	12.469927738980914	19.458462552745914	12.160770512433373	18.976044014190848
0.6817755117533548	78.53919051772394	76.48127565348413	85.14891210646987	83.00316625431235	88.37258156613044	86.18162889987023	91.43880607913381	89.2032777024587	96.88182893364716	94.56329434679036	0.07117472253492031	0.0719423794524693	12.411497085855444	19.483982793306495	12.103788484930192	19.00093155103241
0.6858835521786408	78.58439720869977	76.52529782063633	85.19792332667352	83.05094239554273	88.42344831718962	86.23123455110421	91.49143773615201	89.2546226020612	96.93759357119691	94.61772444890369	0.07117472264712643	0.07194237956597864	12.353257529903203	19.50940590785831	12.046992816873171	19.025724369828822
0.6900163456140378	78.62966273458615	76.5693772810787	85.24699833346162	83.09878071593886	88.47438126983938	86.2809047626435	91.54413789181311	89.30603432562765	96.99343078500239	94.67222539041002	0.0711747227612222	0.07194237968139976	12.29520888920888	19.534731328836642	11.990383330859913	19.05042191708344
0.6941740412088835	78.67498686819839	76.6135138135793	85.29613688053416	83.14668097540749	88.52538016845673	86.33063928520266	91.59690628162639	89.35751261513373	97.04934029483114	94.7267968977834	0.07117472287724	0.07194237979876505	12.237350978397444	19.55995848731618	11.933959846113794	19.075023637986305
0.6983567890112157	78.72036938103119	76.65770719562012	85.34533872015946	83.19464293245969	88.57644475593283	86.38043786804708	91.64974263956378	89.40905721105527	97.10532181882186	94.78143869590791	0.07117472299521319	0.0719423799181082	12.179683608721461	19.58508681306921	11.87772217856218	19.099528976435977
0.702564739973187	78.76581004325539	76.70195720339396	85.39460360317055	83.24266634420744	88.62757477366925	86.43030025898959	91.70264669805594	89.46066785236461	97.1613750734803	94.83615050807377	0.07117472311517516	0.07194238003946353	12.122206588053814	19.610115734507417	11.821670140836432	19.12393737502134
0.7067980459565127	78.8113086237148	76.74626361180141	85.44393127896194	83.29075096636046	88.67876996157464	86.48022620438701	91.75561818798886	89.5123442765271	97.21749977367557	94.89093205597378	0.07117472323716073	0.0719423801628658	12.06491972090771	19.635044678667327	11.765803542304639	19.14824827497796
0.7110568597379514	78.85686488992295	76.79062619444761	85.49332149548592	83.3388965532226	88.73003005806083	86.53021544913656	91.80865683869978	89.56408621949731	97.27369563263602	94.94578305969917	0.07117472336120473	0.07194238028835087	12.007822808453056	19.659873071155744	11.710122189073445	19.172461116166232
0.7153413350148182	78.90247860805985	76.83504472363913	85.54277399924914	83.3871028576885	88.78135480003931	86.58026773667225	91.8617623779736	89.6158934157153	97.32996236194516	95.00070323773578	0.07117472348734277	0.07194238041595374	11.950915648665614	19.684600336320727	11.654625884109919	19.19657533719146
0.7196516264105322	78.9481495429693	76.87951897038128	85.59228853530963	83.43536963124065	88.83274392291818	86.630382808962	91.91493453203971	89.66776559810371	97.3862996715385	95.05569230696082	0.07117472361561128	0.07194238054571218	11.894198036248781	19.709225897116994	11.599314427214267	19.220590375312895
0.7239878894801961	78.99387745815505	76.92404870437453	85.64186484727277	83.48369662394549	88.88419716059785	86.68056040650337	91.96817302556745	89.7197024980633	97.4427072696987	95.11074998263825	0.07117472374604648	0.07194238067766276	11.837669762646328	19.733749174989498	11.544187615001647	19.24450566633459
0.7283502807162107	79.03966211577784	76.96863369401143	85.69150267728783	83.53208358445012	88.93571424546765	86.73080026832037	92.0214775816628	89.77170384546957	97.49918486305201	95.1658759784152	0.07117472387868694	0.07194238081184363	11.781330616158812	19.75816959009171	11.489245241024037	19.268320644780033
0.7327389575539218	79.08550327665216	77.01327370637367	85.7412017660448	83.58053025997907	88.98729490840229	86.7811021319599	92.0748479218645	89.82376936866928	97.55573215656429	95.22107000631823	0.07117472401357013	0.07194238094829328	11.725180382012695	19.78248656125652	11.434487095830264	19.292034743892145
0.7371540783773028	79.13140070024342	77.05796850722909	85.790961852771	83.6290363963311	89.03893887875857	86.83146573348861	92.12828376614078	89.87589879447697	97.61234885353734	95.27633177674963	0.0711747241507348	0.07194238108705119	11.66921884223484	19.806699505792494	11.379912966849588	19.315647395404085
0.74159580252467	79.17735414466375	77.10271786102776	85.84078267522678	83.67760173787485	89.09064588437076	86.8818908074883	92.18178483288456	89.92809184817033	97.66903465560398	95.3316609984826	0.0711747242902208	0.07194238122815746	11.613445775803484	19.830807839629415	11.325522638537223	19.33915802975389
0.746064290294433	79.22336336666977	77.14752153089975	85.8906639697029	83.72622602754659	89.14241565154796	86.93237708705354	92.23535083891073	89.98034825348769	97.72578926272512	95.38705737865851	0.07117472443206847	0.0719423813716524	11.557860958668243	19.854810977336456	11.271315892407074	19.362566076011717
0.7505597029508803	79.26942812165852	77.19237927865122	85.94060547101626	83.77490900684573	89.1942479050697	86.98292430378709	92.28898149945147	90.03266773262338	97.78261237318482	95.442520622782	0.07117472457631853	0.07194238151757788	11.502464163759214	19.878708332038514	11.217292507011734	19.38587096185438
0.7550822027299987	79.31554816366484	77.23729086476172	85.99060691250702	83.82365041583219	89.24614236818279	87.03353218779712	92.34267652815319	90.08505000622466	97.83950368358701	95.49805043471775	0.07117472472301227	0.0719423816659756	11.447255161067005	19.902499315496243	11.163452258044344	19.409072113634465
0.7596319528453285	79.36172324535764	77.28225604838075	86.04066802603455	83.87244999312243	89.2980987625973	87.08420046769312	92.39643563707232	90.13749479338769	97.896462888851	95.55364651668621	0.07117472487219278	0.07194238181688872	11.392233717577255	19.926183337978728	11.109794918265834	19.432168956220266
0.7642091174938536	79.40795311803666	77.32727458732445	86.09078854197391	83.92130747588597	89.35011680848287	87.13492887058226	92.45025853667126	90.19000181165362	97.95348968220736	95.6093085692594	0.07117472502390264	0.0719423819703608	11.337399597396143	19.949759808358067	11.05632025763407	19.45516091315585
0.7688138618619275	79.45423753162932	77.37234623807265	86.1409681892124	83.97022259984216	89.40219622446506	87.18571712206605	92.50414493581498	90.24257077700521	98.01058375519415	95.6650362913574	0.0711747251781862	0.07194238212643626	11.282752561750385	19.97322813408391	11.003028043294762	19.47804740657739
0.7734463521312342	79.5005762346872	77.41747075576532	86.19120669514591	84.01919509925635	89.45433672762155	87.23656494623638	92.55809454176685	90.29520140386272	98.06774479765242	95.72082938024391	0.07117472533508802	0.07194238228516049	11.228292369014525	19.996587721157994	10.949918039614204	19.50082785721679
0.7781067554847866	79.5469689743829	77.46264789419968	86.24150378567532	84.0682247069367	89.50653803347852	87.2874720656722	92.61210706018488	90.34789340508037	98.12497249772258	95.77668753152265	0.07117472549465312	0.07194238244657895	11.174018774756405	20.019837974188704	10.896990008224748	19.523501684438088
0.7827952401129585	79.59341549650665	77.5078774058267	86.29185918520287	84.11731115423049	89.55879985600684	87.33843820143565	92.66618219511793	90.40064649194254	98.18226654184004	95.83261043913313	0.07117472565692855	0.07194238261073876	11.119931531760813	20.04297829629286	10.844243708022987	19.546068306157395
0.7875119752195561	79.63991554546283	77.55315904174788	86.34227261662856	84.16645417102046	89.61112190761821	87.3894630730683	92.72031964900158	90.45346037415977	98.23962661473094	95.88859779534658	0.07117472582196066	0.07194238277768804	11.066030390038577	20.066008089164825	10.791678895235236	19.568527138904756
0.792257131027923	79.6864688642668	77.59849255171203	86.39274380134646	84.21565348572157	89.66350389916151	87.44054639858781	92.77451912265443	90.50633475986518	98.29705239940834	95.94464929076206	0.0711747259897976	0.0719423829474744	11.012315096908424	20.088926753047417	10.739295323439364	19.59087759779868
0.7970308787870847	79.7330751945414	77.64387768411198	86.44327245924107	84.26490882527715	89.71594553991895	87.49168789448385	92.82878031527406	90.55926935561047	98.35454357716779	96.0007646143023	0.07117472616048802	0.07194238312014742	10.958785396986059	20.111733686731895	10.687092743577523	19.61311909651704
0.8018333907779276	79.77973427651362	77.6893141859813	86.49385830868373	84.31421991515549	89.7684465376023	87.54288727571466	92.88310292443323	90.61226386636224	98.41209982758339	96.05694345320963	0.07117472633408188	0.07194238329575743	10.905441032235103	20.13442828756888	10.635070904017994	19.635251047358906
0.8066648403194178	79.82644584901128	77.73480180299093	86.54450106652891	84.36358647934622	89.82100659834911	87.59414425570327	92.93748664607585	90.66531799549806	98.46972082850344	96.11318549304202	0.07117472651062949	0.07194238347435566	10.852281741998013	20.157009951428336	10.583229550558826	19.65727286117908
0.8115254017748545	79.87320964945961	77.78034027944612	86.59520044811059	84.41300824035692	89.87362542671893	87.64545854633384	92.99193117451311	90.71843144480277	98.5274062560465	96.16949041766915	0.07117472669018214	0.0719423836559939	10.799307263027004	20.179478072761412	10.531568426486047	19.679183947442652
0.8164152505581643	79.92002541387785	77.82592935828286	86.64595616723861	84.46248491920926	89.92630272568945	87.69682985794789	93.04643620241957	90.77160391446445	98.58515578459708	96.22585790926796	0.07117472687279205	0.07194238384072443	10.746517329471317	20.201832044465846	10.480087272531819	19.70098371408676
0.8213345631402307	79.96689287687562	77.8715687810645	86.69676793619456	84.51201623543531	89.97903819665245	87.74825789934032	93.10100142082878	90.82483510307048	98.64296908680107	96.28228764831853	0.0711747270585126	0.07194238402860226	10.693911672982722	20.224071258031472	10.428785827003594	19.72267156768794
0.8262835170552626	80.01381177164993	77.9172582879788	86.74763546572878	84.5616019070744	90.03183153941038	87.79974237775613	93.15562651912998	90.87812470760396	98.70084583356234	96.33877931360048	0.07117472724739785	0.07194238421968116	10.641490022717335	20.246195103514765	10.377663825780473	19.744246913440293
0.8312622909072027	80.06078182998158	77.96299761783435	86.79855846505626	84.61124165066924	90.08468245217236	87.85128299888652	93.2103111850638	90.9314724234398	98.75878569403791	96.39533258218856	0.07117472743950294	0.07194238441401776	10.589252105346532	20.268202969451522	10.326721002302293	19.765709155024524
0.8362710643761712	80.1078027822316	78.00878650805727	86.84953664185296	84.66093518126226	90.13759063155022	87.90287946686493	93.26505510471821	90.98487794434055	98.81678833563397	96.45194712944844	0.0711747276348839	0.07194238461166802	10.537197645080596	20.290094242860505	10.27595708761146	19.78705769465887
0.8413100182249524	80.15487435733787	78.05462469468776	86.90056970225196	84.71068221239192	90.19055577255459	87.95453148426334	93.31985796252445	91.03834096245265	98.87485342400142	96.50862262903257	0.0711747278335978	0.07194238481269004	10.485326363748754	20.311868309367128	10.225371810442084	19.808291933200962
0.8463793343055166	80.20199628281202	78.1005119123771	86.95165735084018	84.76048245608945	90.24357756859149	88.00623875208888	93.37471944125353	91.09186116830278	98.93298062303214	96.5653587528765	0.07117472803570285	0.07194238501714241	10.433637980800995	20.33352455309432	10.174964897198151	19.829411270045966
0.8514791955655843	80.24916828473553	78.14644789438395	87.00279929065424	84.81033562287489	90.2966557114579	88.05800096977958	93.4296392220117	91.14543825079367	98.99116959485426	96.62215517119417	0.07117472824125812	0.07194238522508495	10.38213221328624	20.355062356618873	10.124736071948064	19.850415103079285
0.8566097860552276	80.29639008775641	78.19243237257108	87.0539952231768	84.86024142175344	90.34978989133815	88.10981783520074	93.48461698423655	91.19907189720017	99.04941999982806	96.67901155247402	0.07117472845032326	0.07194238543657847	10.33080877599241	20.37648110109876	10.074685056541057	19.871302828796615
0.861771290933513	80.34366141508596	78.23846507740213	87.10524484833297	84.910199560212	90.4029797968001	88.16168904464132	93.5396524056933	91.25276179316553	99.10773149654183	96.73592756347492	0.07117472866296032	0.07194238565168508	10.279667381371837	20.397780166171287	10.024811570561724	19.892073842209356
0.8669638964751838	80.39098198849507	78.28454573793803	87.1565478644864	84.96020974421539	90.45622511479107	88.21361429280984	93.59474516247033	91.30650762269732	99.16610374180743	96.79290286922182	0.07117472887923092	0.07194238587046775	10.228707739648598	20.4189589300222	9.975115331420966	19.912727536928287
0.8721877900773816	80.438351528311	78.33067408183406	87.20790396843577	85.01027167820288	90.50952553063426	88.26559327283107	93.64989492897567	91.36030906816376	99.22453639065645	96.84993713300193	0.07117472909919864	0.07194238609299046	10.177929558785763	20.440016769305657	9.92559605432325	19.93326330506534
0.877443160266411	80.48576975341362	78.37684983533585	87.2593128554107	85.06038506508418	90.56288072802444	88.3176256762416	93.70510137793248	91.41416581028932	99.28302909633521	96.90703001636004	0.07117472932292832	0.07194238631931857	10.127332544519959	20.460953059133317	9.876253452293895	19.953680537211767
0.8827301967045416	80.53323638123194	78.42307272327633	87.31077421906804	85.11054960623589	90.61629038902412	88.36971119298634	93.76036418037502	91.46807752815103	99.34158151030094	96.9641811790946	0.07117472955048477	0.0719423865495185	10.076916400479604	20.48176717325623	9.827087236317311	19.973978622656432
0.8880490901968541	80.58075112774124	78.46934246907274	87.36228775148865	85.16076500149843	90.66975419406029	88.42184951141519	93.81568300564544	91.52204389917503	99.40019328221788	97.02139027925398	0.07117472978193588	0.07194238678365761	10.026680828103053	20.502458483846567	9.778097115224227	19.9941569491275
0.8934000326981257	80.62831370745876	78.5156587947224	87.41385314317284	85.21103094917133	90.72327182191952	88.47404031827824	93.87105752138854	91.57606459913168	99.45886405995218	97.07865697313146	0.07117473001734904	0.071942387021805	9.97662552669317	20.523026361548546	9.729282795779	20.01421490287248
0.8987832173197573	80.67592383344075	78.56202142080002	87.46547008303718	85.26134714601037	90.7768429497448	88.52628329872283	93.92648739354858	91.63013930213238	99.5175934895682	97.13598091526171	0.07117473025679368	0.07194238726403071	9.926750193495536	20.543470175569382	9.680643982735091	20.03415186874554
0.904198838336744	80.72358121727876	78.60843006645398	87.51713825841036	85.31171328722348	90.83046725303123	88.57857813628922	93.9819722863648	91.68426768062513	99.5763812153239	97.19336175841626	0.07117473050033982	0.07194238751040541	9.87705452368391	20.56378929357379	9.632180378818703	20.053967230087437
0.9096470911946843	80.77128556909638	78.6548844494031	87.56885735502976	85.36212906646738	90.88414440562237	88.63092451290709	94.03751186236771	91.73844940539108	99.63522687966696	97.25079915359952	0.07117473074805966	0.07194238776100252	9.827538210398416	20.583983081771294	9.583891684777882	20.073660368805577
0.915128172516836	80.81903659754546	78.70138428593307	87.62062705703741	85.41259417584357	90.93787407970606	88.68332210889146	94.09310578237468	91.79268414554005	99.69413012322994	97.30829275004446	0.07117473100002547	0.07194238801589518	9.778200944771015	20.604050904832548	9.535777599407993	20.093230665337614
0.9206422801112097	80.86683400980297	78.74792929089331	87.67244704697636	85.46310830589495	90.99165594581085	88.73577060293914	94.14875370548627	91.846971568507	99.75309058482655	97.36584219520853	0.07117473125631224	0.07194238827515861	9.729042415940057	20.623992125892983	9.487837819545348	20.11267749860781
0.9261896129777101	80.91467751156696	78.79451917769308	87.72431700578656	85.51367114560169	91.04548967280141	88.78826967212439	94.20445528908155	91.90131134004756	99.81210790144668	97.42344713476905	0.0711747315169951	0.07194238853886915	9.680062311109396	20.643806106632837	9.440072040156338	20.132000246110692
0.931770371315315	80.96256680705376	78.84115365829874	87.7762366128017	85.56428238237814	91.09937492787549	88.84081899189583	94.26021018881484	91.95570312423473	99.87118170825282	97.48110721261976	0.07117473178215092	0.07194238880710482	9.631260315571126	20.66349220723714	9.392479954330156	20.15119828389652
0.9373847565293029	81.01050159899386	78.88783244322977	87.82820554574477	85.6149417020686	91.15331137655927	88.89341823607194	94.31601805861098	92.01014658345433	99.93031163857519	97.53882207086593	0.0711747320518583	0.07194238907994452	9.58263611269922	20.68304978634842	9.345061253293352	20.17027098651306
0.9430329712385201	81.05848158862898	78.93455524155581	87.88022348072485	85.66564878894407	91.2072986827039	88.94606707683774	94.37187855066173	92.06464137840148	99.9894973239079	97.5965913498206	0.07117473232619627	0.07194238935746891	9.534189384021374	20.702478201139456	9.297815626468946	20.18921772707472
0.9487152192826929	81.10650647570809	78.98132176089295	87.93229009223289	85.71640332569822	91.2613365084813	88.99876518474062	94.42779131542143	92.11918716807635	100.04873839390426	97.65441468800016	0.0711747326052461	0.07194238963976013	9.48591980920628	20.721776807255083	9.250742761464608	20.208037877182505
0.9544317057297852	81.15457595848422	79.02813170740048	87.98440505313813	85.76720499344388	91.31542451438038	89.05151222868666	94.48375600160308	92.1737836097803	100.10803447637271	97.71229172212023	0.07117473288909072	0.07194238992690155	9.437827066104546	20.740944958823093	9.203842344123586	20.22673080700406
0.9601826368833979	81.20268973371083	79.07498478577739	88.03656803468428	85.81805347170933	91.36956235920294	89.10430787593678	94.53977225617417	92.22843035911191	100.16738519727247	97.77022208709145	0.07117473317781386	0.07194239021897776	9.389910830779627	20.759982008468796	9.157114058535626	20.24529588518635
0.9659682202902156	81.2508474966382	79.12188069925892	88.08877870648557	85.86894843843437	91.42374970005986	89.15715179210268	94.5958397243525	92.28312706996286	100.22679018070896	97.8282054160151	0.07117473347150047	0.07194239051607566	9.342170777545107	20.778887307318655	9.110557587088806	20.263732478961174
0.9717886647474951	81.29904894101027	79.16881914961343	88.14103673652332	85.91988956996708	91.47798619236718	89.21004364114351	94.65195804960254	92.3378733945143	100.28624904893003	97.88624134017927	0.0711747337702378	0.07194239081828291	9.294606578994717	20.79766020507668	9.064172610497735	20.282039954148786
0.9776441803106027	81.34729375906107	79.21579983713887	88.19334179114202	85.97087654106	91.53227148984247	89.2629830853618	94.70812687363123	92.39266898323287	100.34576142232152	97.94432948905461	0.07117473407411473	0.07194239112568915	9.247217905984144	20.81630004982435	9.01795880777081	20.300217674990563
0.9835349783005937	81.39558164151084	79.26282246065917	88.24569353504525	86.021909024866	91.58660524450016	89.31596978539933	94.76434583638344	92.44751348486619	100.40532691940244	98.00246949028966	0.07117473438322076	0.07194239143838524	9.200004427654676	20.83480618811882	8.971915856261148	20.318265004243585
0.9894612713118381	81.4439122775628	79.30988671752085	88.2980916312921	86.07298669293499	91.64098710664807	89.36900340023352	94.82061457603832	92.50240654643939	100.46494515682106	98.06066096970699	0.07117473469764768	0.0719423917564644	9.15296581156872	20.85317796514937	8.926043431769358	20.33618130333707
0.9954232732196957	81.49228535490008	79.3569923035903	88.35053574129384	86.12410921521057	91.69541672488394	89.42208358717417	94.87693272900566	92.55734781325141	100.52461574935116	98.11890355129948	0.07117473501748875	0.07194239208002044	9.106101723615211	20.87141472453004	8.880341208468053	20.353965932157735
1.0014211991882311	81.54070055968135	79.40413891324927	88.40302552480924	86.17527626002543	91.74989374609054	89.4752100018585	94.93329992992086	92.6123369288702	100.58433830988653	98.17719685722506	0.07117473534283937	0.0719423924091497	9.059411828064185	20.88951580835419	8.834808858945507	20.37161824910436
1.0074552656779823	81.58915757653823	79.45132623939256	88.45556063994168	86.22648749409866	91.80441781543266	89.52838229824846	94.98971581164177	92.66737353512974	100.64411244943791	98.23554050780369	0.0711747356737954	0.07194239274394985	9.012895787621346	20.907480557245435	8.789446054276596	20.389137611145998
1.013525690453769	81.637656088571	79.49855397342371	88.50814074313465	86.27774258253119	91.85898857635243	89.581600128626	95.046180005244	92.72245727212514	100.70393777712763	98.29393412151205	0.07117473601045571	0.07194239308452059	8.966553263422611	20.925308310295804	8.74425246399278	20.406523373760137
1.0196326925925556	81.68619577734584	79.54582180525233	88.56076548916855	86.32904118880289	91.91360567056608	89.63486314358993	95.10269214001737	92.77758777820954	100.76381390018625	98.35237731498042	0.0711747363529203	0.07194239343096272	8.920383915110506	20.942998405182152	8.699227756179425	20.423774891052744
1.0257764924913542	81.73477632289098	79.5931294232904	88.61343453115673	86.3803829747685	91.96826873805975	89.68817099205192	95.15925184346169	92.83276468998977	100.82374042394781	98.41086970298782	0.07117473670129086	0.07194239378337955	8.874387400771411	20.960550177987898	8.654371597401223	20.440891515565454
1.0319573118751795	81.78339740369313	79.6404765144488	88.66614752054151	86.43176760065381	92.02297741708537	89.7415233212324	95.21585874128253	92.88798764232226	100.88371695184546	98.46941089845801	0.07117473705567116	0.07194239414187585	8.828563377042883	20.97796296337401	8.609683652801323	20.457872598435642
1.0381753738050519	81.8320586966944	79.68786276413424	88.71890410709084	86.48319472505256	92.07773134415727	89.79491977665728	95.27251245738759	92.94325626830963	100.94374308540763	98.52800051245555	0.07117473741616691	0.07194239450655872	8.782911499104557	20.995236094491702	8.565163586112249	20.47471748937096
1.0444309026860459	81.88075987728854	79.73528785624558	88.77170393889428	86.53466400492223	92.13253015404788	89.84836000215373	95.32921261388239	92.99857019929621	101.00381842425341	98.58663815418129	0.0711747377828851	0.07194239487753624	8.737431420668145	21.012368902946037	8.520811059631342	20.491425536536553
1.05072412427539	81.92950061931735	79.78275147317049	88.8245466623591	86.58617509558057	92.18737347978383	89.90184363984643	95.38595883106609	93.05392906486435	101.06394256608824	98.64532343096836	0.07117473815593493	0.07194239525491922	8.692122794087481	21.02936071895965	8.476625734334448	20.507996086773346
1.057055265690613	81.97828059506786	79.8302532957826	88.87743192220721	86.63772765070235	92.24226095264264	89.95537033015437	95.44275072742829	93.10933249283087	101.12411510670029	98.70405594827844	0.07117473853542824	0.07194239563881992	8.646985270314872	21.046210871238145	8.432607269819528	20.524428485397948
1.0634245554177415	82.0270994752682	79.87779300343735	88.93035936147066	86.689321322315	92.29719220214815	90.00893971178616	95.49958791964401	93.16478010924251	101.18433563995545	98.76283530969684	0.07117473892147778	0.07194239602935346	8.602018498914731	21.06291868693006	8.38875532433849	20.540722076260863
1.0698322233195456	82.07595692908443	79.92537027396916	88.98332862148828	86.74095576079552	92.35216685606697	90.06255142173693	95.55647002257024	93.2202715383724	101.24460375779341	98.82166111692896	0.07117473931419878	0.07194239642663598	8.557222128125431	21.079483491761493	8.345069554866313	20.556876201822888
1.0762785006438331	82.1248526241171	79.97298478368796	89.03633934190191	86.79263061486661	92.40718454040459	90.11620509528429	95.61339664924188	93.27580640271604	101.30491905022348	98.88053296979588	0.071174739713709	0.0719423968307859	8.51259580489841	21.095904610003345	8.301549617091041	20.572890203075076
1.0827636200317978	82.17378622639792	80.0206362073759	89.08939116065282	86.84434553159328	92.46224487940165	90.16990036598472	95.67036741086777	93.33138432298772	101.36528110532046	98.93945046623055	0.07117474012012688	0.07194239724192465	8.468139174884527	21.112181364467688	8.25819516545107	20.58876341962241
1.089287815526412	82.22275740038634	80.068324218284	89.14248371397794	86.89610015637909	92.51734749553009	90.22363686566985	95.72738191682684	93.38700491811628	101.4256895092204	98.99841320227347	0.07117474053357452	0.07194239766017432	8.423851882444978	21.128313076424092	8.215005853128787	20.60449518958194
1.0958513225808764	82.27176580896582	80.11604848812867	89.19561663640589	86.94789413296245	92.57249200948897	90.27741422444242	95.78443977466374	93.44266780524138	101.48614384611611	99.05742077206845	0.07117474095417542	0.07194239808566086	8.379733570695862	21.1442990656833	8.171981332086943	20.620084849597333
1.1024543780671139	82.32081111344073	80.16380868708856	89.24878956075362	86.99972710341311	92.62767804020099	90.33123207067284	95.84154059008523	93.49837259970951	101.54664369825319	99.11647276785877	0.07117474138205553	0.07194239851851053	8.335783881583666	21.160138650695444	8.129121253151425	20.635531735057157
1.1090972202843215	82.36989297353318	80.21160448380157	89.30200211812299	87.05159870812905	92.68290520480896	90.38509003099578	95.89868396695651	93.55411891507083	101.60718864592636	99.17556877998341	0.07117474181734271	0.07194239895885339	8.292002455811598	21.17583114838635	8.086425265932121	20.650835179789283
1.115780088967567	82.41901104737899	80.25943554536079	89.35525393789632	87.10350858583199	92.73817311867121	90.43898773030563	95.95586950729657	93.60990636307426	101.66777826747429	99.23470839687216	0.07117474226016782	0.07194239940682143	8.248388932884154	21.191375874128425	8.043893018864765	20.665994516144565
1.1225032252964444	82.4681649915247	80.30730153731169	89.40854464773328	87.15545637356433	92.79348139535827	90.49292479175325	96.01309681127454	93.66573455366421	101.728412139276	99.29389120504212	0.07117474271066233	0.07194239986254887	8.204942951208068	21.206772142017144	8.001524159326436	20.68100907522239
1.1292668719037753	82.51735446092448	80.3552021236491	89.46187387356738	87.20744170668598	92.84882964664938	90.54690083674276	96.07036547720641	93.72160309497713	101.78908983574715	99.35311678909382	0.07117474316896254	0.07194240032617195	8.161664148031377	21.222019264612754	7.9593183335591675	20.695878186645132
1.1360712728843656	82.5665791089361	80.40313696681325	89.51524123960183	87.25946421887002	92.90421748252803	90.60091548492694	96.12767510155014	93.77751159333697	101.84981092933495	99.41238473170668	0.07117474363520544	0.0719424007978301	8.118552159484352	21.237116553005762	7.917275186710867	20.710601178558136
1.1429166738038161	82.61583858731815	80.45110572768714	89.56864636830635	87.31152354209975	92.9596445111788	90.65496835420429	96.18502527890242	93.83345965325191	101.91057499051482	99.47169461363542	0.07117474410953047	0.07194240127766469	8.075606620624967	21.25206331692607	7.875394362890802	20.725177377811633
1.1498033217073829	82.66513254622645	80.49910806559292	89.62208888041333	87.36361930666494	93.01511033898326	90.70905906071502	96.24241560199465	93.88944687741032	101.971381587786	99.53104601370586	0.07117474459208051	0.07194240176581915	8.032827165448907	21.266858864644746	7.833675505164138	20.73960610982249
1.1567314651288954	82.71446063421097	80.547143638289	89.6755683949145	87.41575114115858	93.07061457051664	90.7631872188377	96.2998456616892	93.94547286667743	102.03223028766764	99.59043850881115	0.07117474508300033	0.07194240226244088	7.9902134268832015	21.28150250296312	7.792118255564674	20.753886698592396
1.1637013540997225	82.76382249821195	80.59521210196627	89.72908452905683	87.46791867247278	93.12615680854336	90.81735244118515	96.35731504697506	94.00153722009075	102.09312065469425	99.64987167390727	0.07117474558243721	0.07194240276767877	7.947765036818055	21.295993537201866	7.750722255105757	20.768018466664216
1.1707132401577995	82.81321778355704	80.64331311124515	89.78263689833923	87.5201215257957	93.1817366540139	90.87155433860104	96.41482334496439	94.05763953485686	102.15405225141193	99.70934508200939	0.07117474609054163	0.07194240328168468	7.905481626209621	21.310331271470204	7.709487143888509	20.782000735373003
1.177767376356704	82.86264613395832	80.69144631917297	89.83622511650954	87.57235932460858	93.23735370606147	90.92579252015692	96.47237014088915	94.11377940634819	102.21502463837494	99.76885830418856	0.0711747466074661	0.07194240380461314	7.863362824971773	21.32451500829484	7.668412561007244	20.7958328245586
1.1848640172747877	82.91210719150813	80.73961137721959	89.88984879555981	87.62463169068106	93.29300756199716	90.98006659314736	96.52995501809619	94.169956428098	102.27603737414039	99.82841090956633	0.07117474713336626	0.0719424043366214	7.821408262079785	21.33854404883823	7.627498144634956	20.80951405270389
1.1920034190243662	82.96160059667677	80.7878079352755	89.9435075457241	87.67693824406908	93.34869781730767	91.03437616308779	96.58757755804469	94.2261701917982	102.33709001526563	99.88800246531255	0.07117474766839987	0.07194240487786942	7.7796175655767	21.352417692905874	7.586743532034234	20.823043736974796
1.1991858392609598	83.01112598830854	80.83603564164763	89.99720097547375	87.72927860311034	93.40442406565049	91.08872083370977	96.64523734030135	94.28242028729443	102.39818211630306	99.94763253663997	0.07117474821272862	0.07194240542852065	7.737990362537857	21.366135238760762	7.546148359530889	20.836421193034766
1.2064115371925936	83.06068300361856	80.88429414305652	90.05092869151449	87.78165238442138	93.46018589885068	91.14310020695788	96.70293394253709	94.33870630258278	102.45931322979666	100.007300686801	0.07117474876651624	0.07194240598874027	7.6965262792027715	21.37969598345444	7.50571226262673	20.849645735353988
1.2136807735891502	83.11027127819018	80.93258308463363	90.10469029878313	87.83405920289441	93.51598290689775	91.19751388298661	96.76066694052356	94.3950278238067	102.52048290627839	100.06700647708422	0.0711747493299297	0.0719424065586976	7.655224940914195	21.39309922259781	7.46543487595136	20.862716677005665
1.2209938107917835	83.15989044597104	80.9809021099176	90.15848540044365	87.88649867169343	93.57181467794128	91.25196146015615	96.81843590812898	94.45138443525258	102.58169069426363	100.12674946680988	0.07117474990313881	0.07194240713856447	7.614085972112662	21.40634425033204	7.425315833261266	20.87563332964055
1.2283509127223842	83.20954013927005	81.02925086085119	90.21231359788372	87.93897040225096	93.62768079828753	91.30644253502915	96.87624041731429	94.50777571934628	102.64293614024729	100.18652921332611	0.07117475048631618	0.07194240772851537	7.57310899647473	21.419430359597754	7.385354767558056	20.88839500371978
1.2357523448931043	83.2592199887549	81.07762897777903	90.26617449071219	87.99147400426547	93.6835808523968	91.36095670236789	96.93408003813067	94.56420125665052	102.704218788701	100.24634527200615	0.07117475107963803	0.07194240832872867	7.532293636796567	21.432356841814908	7.34555131099205	20.901001008234743
1.2431983744159416	83.30892962344741	81.12603609944298	90.32006767675385	88.04400908569642	93.73951442287793	91.41550355512929	96.99195433871377	94.62066062585934	102.7655381820671	100.30619719624265	0.07117475168328359	0.07194240893938514	7.4916395150794415	21.44512298708287	7.305905094935952	20.913450650881714
1.2506892700123766	83.35866867072211	81.1744718629807	90.3739927520481	88.09657525276265	93.79548109048696	91.47008268446322	97.04986288528222	94.67715340379661	102.82689386075717	100.36608453744583	0.07117475229743468	0.07194240956066955	7.451146252585204	21.457728084238624	7.2664157500385045	20.925743238127325
1.2582253020230734	83.40843675630171	81.22293590392138	90.42794931084389	88.14917210993795	93.85148043412192	91.52469367970777	97.10780524213244	94.73367916541108	102.88828536314624	100.42600684503844	0.07117475292227717	0.07194241019276962	7.410813469758978	21.47017142063123	7.2270829061617405	20.93787807499757
1.2658067424176331	83.45823350425478	81.27142785618334	90.48193694559724	88.20179925994817	93.90751203082021	91.57933612838642	97.1657809716358	94.79023748377332	102.94971222557005	100.48596366645252	0.07117475355800008	0.07194241083587592	7.370640786366494	21.482452282456507	7.1879061924910275	20.949854465372482
1.2734338648044117	83.50805853699265	81.31994735207111	90.53595524696807	88.25445630376836	93.96357545575529	91.63400961620492	97.22378963423516	94.84682793007282	103.0111739823214	100.54595454712609	0.07117475420479497	0.0719424114901836	7.33062782140496	21.49456995444416	7.148885237471404	20.961671711720555
1.2811069444403917	83.55791147526568	81.36849402227178	90.59000380381586	88.30714284061852	94.01967028223228	91.68871372704704	97.28183078844052	94.90345007361316	103.07267016564525	100.60597903049836	0.07117475486285839	0.07194241215589006	7.290774193157631	21.506523719981487	7.110019668850327	20.973329115193337
1.2888262582411194	83.60779193816083	81.41706749585252	90.64408220319729	88.35985846796122	94.07579608168535	91.74344804297202	97.33990399082607	94.96010348180965	103.13420030573599	100.66603665800714	0.0711747555323885	0.07194241283319683	7.251079519252016	21.518312861237064	7.071309113738607	20.98482597576003
1.296592084790695	83.65769954309835	81.46566740025757	90.69819003036244	88.41260278149808	94.13195242367404	91.79821214421084	97.39800879602657	95.01678772018553	103.19576393073332	100.7261269690846	0.07117475621358874	0.07194241352230889	7.211543416649874	21.529936659077066	7.032753198585851	20.996161592105636
1.3044047043518285	83.70763390582894	81.51429336130533	90.752326868752	88.46537537516674	94.18813887588003	91.85300560916325	97.45614475673396	95.07350235236866	103.25736056671877	100.786249501154	0.07117475690666505	0.07194241422343499	7.172165501648124	21.54139439301798	6.994351549208659	21.007335261612752
1.312264398875954	83.75759464043044	81.56294500318509	90.80649229999335	88.51817584113738	94.2443550041034	91.90782801439401	97.51431142369341	95.13024694008786	103.31898973771158	100.84640378962577	0.0711747576118273	0.07194241493678798	7.1329453898915745	21.552685341248434	6.956103790777888	21.018346280365222
1.320171452013404	83.80758135930496	81.61162194845438	90.86068590389775	88.57100376980974	94.30060037225945	91.96267893462988	97.57250834570021	95.18702104316955	103.38065096566524	100.90658936789393	0.07117475832928943	0.07194241566258308	7.09388269646206	21.56380878080745	6.918009547921429	21.029193943333667
1.3281261491236485	83.85759367317632	81.66032381803637	90.91490725845739	88.62385874981035	94.35687454237589	92.01755794275678	97.63073506959667	95.24382421953511	103.44234377046436	100.96680576733323	0.07117475905926901	0.07194241640104138	7.0549770358202295	21.574763987402548	6.88006844465508	21.03987754417176
1.3361287772855897	83.90763119108644	81.70905023121641	90.96915593984157	88.67674036798876	94.41317707458863	92.07246460981573	97.68899114026792	95.30065602519645	103.50406766992025	101.0270525172946	0.07117475980198736	0.07194241715238632	7.016228021822826	21.585550235391565	6.842280104409838	21.0503963752235
1.3441796253079266	83.9576935203927	81.75780080563939	91.02343152239384	88.72964820941482	94.46950752713904	92.12739850500017	97.74727610063896	95.35751601425335	103.56582217976766	101.08732914510223	0.07117476055766996	0.07194241791684594	6.977635267803635	21.596166798015474	6.80464415010465	21.060749727756047
1.352278983739575	84.00778026676524	81.80657515730724	91.07773357862906	88.78258185737573	94.52586545637075	92.18235919565292	97.80558949167145	95.41440373889024	103.62760681366149	101.14763517605017	0.07117476132654603	0.0719424186946525	6.939198386546195	21.606612947227404	6.767160204125503	21.070936891770543
1.3604271448801535	84.05789103418387	81.85537290057576	91.13206167923008	88.83554089337285	94.58225041672625	92.23734624726269	97.86393085236018	95.47131874937273	103.68942108317292	101.20797013339873	0.07117476210884933	0.07194241948604202	6.900916990286532	21.616887953703554	6.72982788831996	21.080957156013028
1.3686244027905345	84.10802542493504	81.90419364815179	91.18641539304444	88.88852489711851	94.63866196074355	92.292359223461	97.92229971972952	95.52826059404421	103.75126449778593	101.26833353837081	0.07117476290481738	0.07194242029125479	6.862790690781367	21.62699108697052	6.692646824069925	21.090809808141785
1.3768710533034536	84.15818303960963	81.95303701109101	91.24079428708202	88.94153344653361	94.69509963905357	92.34739768601952	97.98069562883086	95.58522881932335	103.8131365648943	101.32872491014923	0.0711747637146918	0.07194242111053581	6.824819099270826	21.636921615288884	6.65561663225526	21.100494134541805
1.3851673940341884	84.20836347709916	82.00190259879429	91.29519792651097	88.99456611774376	94.75156300037608	92.40246119484618	98.03911811273834	95.64222296969987	103.87503678979724	101.3891437658724	0.07117476453871904	0.07194242194413424	6.787001826522101	21.64667880570778	6.618736933291075	21.110009420437564
1.3935137243912972	84.25856633459397	82.05079001900577	91.34962587465556	89.04762248507721	94.8080515915175	92.45754930798296	98.09756670254656	95.69924258773236	103.93696467569696	101.44958962063184	0.0711747653771501	0.07194242279230335	6.749338482864914	21.656261924155842	6.582007347167746	21.11935494995123
1.4019103455874267	84.30879120757984	82.09969887780981	91.40407769299283	89.10070212106145	94.86456495736722	92.51266158160233	98.15604092736683	95.75628721404462	103.99891972369468	101.51006198746838	0.07117476623023972	0.07194242365530154	6.711828678171514	21.6656702353539	6.545427493430907	21.128530006029905
1.410357560650181	84.3590376898358	82.14862877962861	91.4585529411499	89.1538045964207	94.921102640895	92.56779757000477	98.21454031432447	95.81335638732298	104.06090143278776	101.57056037736938	0.07117476709824766	0.07194242453339102	6.674472021870315	21.674903002771316	6.508996991196909	21.137533870427433
1.4188556744330574	84.40930537343034	82.19757932721879	91.51305117690025	89.20692948007222	94.97766418314701	92.62295682561489	98.27306438855467	95.87044964431239	104.12290929986541	101.6310842992645	0.07117476798143801	0.07194242542683944	6.637268122998648	21.683959488789696	6.472715459189203	21.146365823784436
1.4274049936264492	84.45959384872013	82.24655012166984	91.56757195616196	89.26007633912464	95.03424912324415	92.6781388989796	98.3316126732008	95.92756651981458	104.18494281970673	101.69163326002376	0.0711747688800799	0.07194242633591932	6.600216590216405	21.692838954695617	6.436582515766531	21.155025145701075
1.4360058267687137	84.50990270434636	82.29554076240073	91.62211483299397	89.31324473887429	95.09085699837799	92.73334333876444	98.39018468941023	95.98470654668404	104.2470014849765	101.75220676445348	0.0711747697944473	0.07194242726090672	6.563317031767838	21.701540660527826	6.400597778892006	21.16351111457334
1.4446584842573071	84.56023152723243	82.34455084715776	91.67667935959356	89.36643424280277	95.1474873438083	92.78856969175104	98.44877995633175	96.0418692558257	104.30908478622227	101.81280431529343	0.07117477072481912	0.07194242820208473	6.526569055560685	21.710063865288248	6.364760866194956	21.17182300776767
1.453363278359986	84.61057990258148	82.39357997201188	91.73126508629367	89.41964441257429	95.20413969286015	92.84381750283424	98.50739799111255	96.0990541761917	104.37119221187136	101.87342541321388	0.07117477167147866	0.07194242915973928	6.489972269140708	21.718407826781913	6.329071394946368	21.17996010150091
1.4621205232260774	84.6609474138733	82.44262773135593	91.78587156155959	89.47287480803243	95.26081357692061	92.89908631501898	98.56603830889487	96.15626083477831	104.43332324822711	101.93406955681195	0.0711747726347149	0.07194243013416352	6.453526279729886	21.726571801798855	6.29352898210891	21.187921670971264
1.470930534897817	84.71133364286256	82.49169371790272	91.84049833198695	89.52612498719832	95.31750852543662	92.9543756694181	98.62470042281373	96.21348875662359	104.49547737946659	101.9947362426094	0.07117477361482162	0.07194243112565395	6.4172306942300565	21.734555045994057	6.2581332443287465	21.195706990285544
1.4797936313217521	84.76173816957542	82.54077752268196	91.8951449422982	89.57939450626704	95.37422406591129	93.00968510524886	98.68338384399318	96.2707374648039	104.55765408763668	102.05542496504879	0.07117477461209813	0.07194243213451379	6.381085119241106	21.74235681393111	6.222883797960094	21.2033153325101
1.48871013236022	84.8121605723078	82.5898787350383	91.94981093534064	89.63268291960576	95.43095972390192	93.06501415983094	98.74208808154425	96.32800648043165	104.61985285265177	102.11613521649119	0.07117477562684935	0.07194243316105095	6.345089161074611	21.749976359147695	6.187780259074316	21.210745969667187
1.4976803598028874	84.86260042762227	82.63899694262855	92.00449585208311	89.68598977975057	95.48771502301656	93.12036236858307	98.80081264256128	96.38529532265204	104.68207315229007	102.17686648721262	0.07117477665938465	0.07194243420557908	6.309242425781122	21.75741293414103	6.152822243489027	21.21799817279316
1.5067046373783677	84.91305731034626	82.68813173141979	92.05919923161414	89.73931463740456	95.54448948491206	93.17572926502116	98.85955703212011	96.44260350864094	104.74431446219144	102.23761826540199	0.07117477771002005	0.07194243526841752	6.273544519142888	21.764665790342406	6.118009366758997	21.225071211869363
1.5157832907659001	84.96353079356895	82.73728268568632	92.11392061113837	89.7926570414345	95.60128262929045	93.23111438075476	98.91832075327407	96.4999305536013	104.80657625585347	102.29839003715715	0.07117477877907638	0.07194243634989048	6.237995046688411	21.77173417810627	6.083341244192525	21.23196435584032
1.5249166476071065	85.01402044863934	82.786449388008	92.16865952597473	89.84601653886882	95.65809397389695	93.28651724548513	98.97710330705225	96.55727597076125	104.86885800462935	102.35918128648287	0.07117477986688082	0.07194243745032984	6.202593613747922	21.77861734689941	6.048817490906913	21.238676872795622
1.5341050375178134	85.06452584516404	82.83563141926773	92.22341550955385	89.89939267489538	95.71492303451734	93.34193738700272	99.03590419245651	96.61463927137126	104.93115917772488	102.419991495288	0.07117478097376627	0.07194243857007124	6.1673398254060885	21.785314545089932	6.0144377217748115	21.245208029715286
1.5433487920999491	85.1150465510043	82.88482835864893	92.27818809341503	89.95278499285824	95.77176932497481	93.3973743311839	99.09472290645837	96.67201996470114	104.99347924219525	102.48082014338213	0.07117478210007101	0.07194243970945818	6.132233286560222	21.791825020081887	5.980201551486971	21.251557092648
1.5526482449535108	85.16558213227444	82.93403978363376	92.33297680720439	90.00619303425609	95.82863235712813	93.45282760198944	99.15355894399708	96.729417558038	105.05581766294273	102.54166670847357	0.07117478324614064	0.07194244086883876	6.097273601928464	21.798148018355278	5.946108594568614	21.257723326791165
1.5620037316886017	85.2161321533392	82.98326527000067	92.38778117867217	90.0596163387394	95.88551164086864	93.50829672146145	99.21241179797651	96.7868315566835	105.11817390271372	102.60253066616629	0.0711747844123254	0.07194244204856855	6.062460376054332	21.8042827854224	5.9121584653612445	21.263705996349017
1.5714155899375468	85.26669617681179	83.03250439182244	92.44260073367049	90.11305444410844	95.94240668411818	93.56378120972133	99.27128095926301	96.8442614639515	105.18054742209623	102.6634114899576	0.07117478559898274	0.07194244324900882	6.027793213309451	21.810228565809666	5.878350778046297	21.269504364565364
1.580884159367074	85.31727376355121	83.08175672146356	92.49743499615055	90.16650688631039	95.99931699282607	93.61928058496683	99.33016591668229	96.90170678116506	105.24293767951673	102.72430865123488	0.07117478680647643	0.07194244447052711	5.993271717922653	21.815984603137622	5.844685146666052	21.275117693818174
1.5904097816905756	85.36786447266074	83.13102182957883	92.552283488161	90.21997319943786	96.05624207096737	93.67479436347047	99.38906615701768	96.95916700765494	105.30534413123824	102.78522161927401	0.07117478803517628	0.0719424457134982	5.958895494007265	21.821550140164618	5.811161185147284	21.280545245630492
1.5999928006804371	85.41846786148535	83.18029928511075	92.60714572984509	90.27345291572603	96.11318142054007	93.73032205957665	99.44798116500716	97.01664164075642	105.36776623135728	102.84614986123603	0.07117478928545946	0.07194244697830338	5.924664145528368	21.82692441863037	5.777778507274888	21.285786280561297
1.6096335621804478	85.46908348560964	83.22958865528761	92.66202123943852	90.32694556555067	96.17013454156277	93.78586318569947	99.506910423341	97.0741301758072	105.43020343180123	102.90709284216496	0.07117479055770957	0.07194244826533025	5.8905772763801	21.832106679572462	5.74453672675827	21.290840058438334
1.6193324141182788	85.5197108988564	83.27888950562198	92.71690953326791	90.38045067742645	96.2271009320731	93.84141725232112	99.56585341266009	97.13163210614567	105.49265518232676	102.96805002498587	0.07117479185231677	0.07194244957497414	5.856634490343822	21.837096163042588	5.711435457209518	21.295705838165304
1.6290897065180392	85.57034965328363	83.32820139990785	92.77181012574748	90.43396777800393	96.28408008812428	93.8969837679887	99.6248096115525	97.18914692310763	105.55512093051601	103.02902087050148	0.07117479316967859	0.07194245090763679	5.8228353911099475	21.841892108219326	5.67847431213977	21.30038287779098
1.6389057915129117	85.62099929918337	83.37752390021959	92.8267225293779	90.48749639206827	96.34107150378405	93.95256223931291	99.68377849655215	97.24667411602493	105.61760012177538	103.09000483739081	0.0711747945101993	0.07194245226372763	5.789179582340694	21.84649375360823	5.645652905037423	21.304870434683835
1.6487810233578566	85.67165938507955	83.42685656690969	92.88164625474398	90.5410360425371	96.39807467113211	94.00815217096579	99.74275954213647	97.3042131722232	105.68009219933289	103.15100138220662	0.07117479587429094	0.07194245364366274	5.755666667603691	21.850900336728955	5.612970849301746	21.309167765281018
1.6587157584424002	85.72232945772579	83.4761989586067	92.93658081051221	90.594586250458	96.45508908025762	94.06375306567817	99.80175222072363	97.36176357701919	105.74259660423535	103.21200995937265	0.07117479726237251	0.07194245504786681	5.72229625043019	21.855111094348104	5.5804277582883515	21.313274125252065
1.6687103553034934	85.7730090621038	83.52555063221371	92.99152570342915	90.64814653500702	96.51211421925767	94.11936442423814	99.86075600267094	97.4193248137191	105.80511277534666	103.27303002118204	0.07117479867487071	0.07194245647677083	5.689067934338709	21.85912526247921	5.5480232453473945	21.317188769560744
1.6787651746384535	85.8236977414216	83.57491114290653	93.04648043831946	90.70171641348676	96.56914957423508	94.17498574548902	99.91977035627269	97.47689636361666	105.8676401493455	103.33406101779494	0.07117480011221972	0.07194245793081447	5.655981322817752	21.862942076360923	5.515756923797198	21.320910952395934
1.6888805793179813	85.87439503711161	83.62428004413186	93.10144451808385	90.75529540132429	96.62619462929635	94.23061652632725	99.97879474775802	97.53447770599078	105.93017816072313	103.39510239723647	0.071174801574862	0.07194245941044485	5.623036019353094	21.866560770482465	5.483628406956996	21.32443992723711
1.6990569343992543	85.92510048882903	83.6736568876058	93.15641744369738	90.80888301206961	96.68324886654989	94.28625626170079	100.03782864128895	97.59206831810403	105.99272624178136	103.45615360539472	0.07117480306324687	0.07194246091611711	5.590231627443245	21.869980578620016	5.451637308152385	21.32777494685797
1.7092946071391046	85.97581363445003	83.72304122331194	93.2113987142075	90.86247875739365	96.74031176610404	94.34190444460705	100.09687149895858	97.64966767520039	106.05528382263049	103.51721408601867	0.07117480457783279	0.07194246244829465	5.55756775059217	21.87320073378578	5.419783240717152	21.330915263268253
1.7195939670072704	86.02653401007014	83.77243259949987	93.26638782673227	90.91608214708651	96.79738280606513	94.39756056609104	100.1559227807889	97.70727525050354	106.11785033118713	103.57828328071622	0.07117480611908594	0.0719424640074494	5.525043992337487	21.876220468337124	5.388065818018731	21.3338601278665
1.7299553856997325	86.0772611500026	83.82183056268362	93.32138427645872	90.96969268905602	96.85446146253594	94.45322411524398	100.21498194472927	97.7648905152151	106.18042519317262	103.6393606289524	0.07117480768748125	0.0719424655940611	5.492659956261377	21.8790390139402	5.356484653468215	21.336608791363687
1.7403792371521247	86.12799458677678	83.87123465763997	93.376387556641	91.02330988932572	96.9115472096136	94.50889457920108	100.27404844665429	97.8225129385127	106.24300783211072	103.70044556804731	0.07117480928350134	0.0719424672086188	5.4604152459951365	21.881655601602688	5.325039360521259	21.33916050382686
1.7508658975532332	86.17873385113676	83.92064442740725	93.43139715859903	91.07693325203371	96.96863951938835	94.56457144314042	100.33312174036242	97.88014198754861	106.30559766932619	103.76153753317479	0.07117481090763811	0.07194246885161974	5.4283094652346335	21.88406946168834	5.293729552700825	21.341514514704613
1.76141574535857	86.22947847203953	83.9700594132835	93.48641257171643	91.1305622794306	97.02573786194137	94.62025419028089	100.39220127757388	97.93777712744763	106.36819412394254	103.82263595735994	0.07117481256039242	0.07194247052357045	5.396342217755773	21.886279823964287	5.262554843607177	21.3436700728671
1.7720291613040315	86.28022797665416	84.0194791548256	93.54143328343972	91.18419647187865	97.08284170534387	94.67594230188115	100.45128650792964	97.99541782130615	106.430796612881	103.88374027147843	0.0711748142422738	0.07194247222498638	5.364513107419043	21.888285917597386	5.231514846917889	21.34562642657329
1.7827065284196406	86.33098189035964	84.06890318984726	93.59645877927592	91.23783532784951	97.13995051565477	94.73163525723753	100.51037687898896	98.05306353018979	106.493404550858	103.94484990425387	0.07117481595380078	0.07194247395639244	5.332821738162238	21.890086971077835	5.2006091763923905	21.347382823449152
1.7934482320433673	86.38173973674385	84.118331054418	93.65148854279167	91.2914783439233	97.1970637569196	94.78733253368279	100.56947183622846	98.11071371313236	106.55601735038405	104.00596428225667	0.07117481769550152	0.0719424757183227	5.3012677140550295	21.891682212441083	5.1698374459156184	21.34893851065499
1.8042546598350382	86.43250103760246	84.16776228286203	93.70652205561173	91.34512501478729	97.25418089116916	94.84303360658501	100.62857082304048	98.16836782713446	106.61863442176217	104.06708282990269	0.0711748194679133	0.0719424775113207	5.269850639280776	21.89307086915869	5.139199269488017	21.350292734845425
1.8151262017903238	86.48326531293742	84.21719640775682	93.76155879741765	91.39877483323436	97.31130137841795	94.89873794934594	100.68767328073174	98.226025327162	106.68125517308636	104.12820496945159	0.0711748212715835	0.07194247933594047	5.2385701181428885	21.894252168138337	5.108694261215533	21.351444742049352
1.8260632502548164	86.53403208095563	84.26663295993183	93.81659824594625	91.45242729016175	97.36842467666278	94.95444503339958	100.7467786485217	98.28368566614459	106.74387901023992	104.18933012100523	0.07117482310706899	0.0719424811927445	5.2074257550902985	21.895225335803843	5.0783220353578145	21.352393777899124
1.8370661999381863	86.5848008580681	84.3160714684676	93.87163987698868	91.50608187457003	97.4255502418817	95.01015432821124	100.80588636354153	98.34134829497478	106.80650533689445	104.25045770250675	0.0711748249749369	0.07194248308230737	5.176417154720184	21.895989598109736	5.048082206316394	21.35313908752869
1.848135447928429	86.63557115888851	84.36551146069445	93.926683164389	91.55973807356172	97.4826775280325	95.06586530127616	100.86499586083262	98.3990126625063	106.86913355450814	104.31158712973885	0.07117482687576374	0.07194248500521212	5.145543921781609	21.896544180497585	5.017974388636503	21.35367991558087
1.8592713937061955	86.68634249623211	84.41495246219137	93.98172758004293	91.61339537234008	97.53980598705161	95.12157741811818	100.9241065733454	98.45667821555301	106.93176306232463	104.37271781632266	0.07117482881013798	0.07194248696205353	5.1148056612082655	21.896888308045163	4.987998197046181	21.354015506345604
1.8704744391592067	86.73711438111519	84.46439399678542	94.0367725938973	91.66705325420862	97.59693506885331	95.1772901422892	100.98321793193846	98.51434439888826	106.99439325737221	104.43384917371695	0.07117483077865648	0.07194248895343618	5.084201978113924	21.897021205393685	4.9581532464517295	21.35414510367991
1.8817449885967616	86.78788632275348	84.51383558655037	94.09181767394843	91.72071120056947	97.65406422132823	95.23300293536764	101.0423293653772	98.57201065524316	107.05702353446203	104.49498061121658	0.07117483278192879	0.07194249097997578	5.0537324777733375	21.89694209666777	4.928439151913153	21.35406795095696
1.8930834487643238	86.83865782856124	84.56327675180555	94.14686228624103	91.77436869092226	97.71119289034213	95.28871525695722	101.10144030033237	98.62967642530559	107.11965328618705	104.5561115359511	0.07117483482057393	0.0719424930422998	5.02339676569045	21.89665020576649	4.898855528711465	21.353783291287982
1.9044902288582053	86.88942840415106	84.6127170111159	94.20190589486819	91.82802520286421	97.76832051973594	95.344426564687	101.16055016138031	98.68734114771999	107.18228190292184	104.61724135288495	0.07117483689522336	0.07194249514104567	4.99319444757657	21.896144756199647	4.869401992337771	21.353290367456793
1.9159657405403292	86.94019755333223	84.66215588129023	94.25694796196944	91.88168021208826	97.82544655132375	95.40013631420953	101.21965837100072	98.74500425908568	107.24490877282075	104.67836946481533	0.07117483900651876	0.07194249727686343	4.963125129340369	21.895424971058674	4.840078158467804	21.352588421807013
1.9275103979530908	86.99096477811032	84.71159287738092	94.31198794773054	91.93533319238267	97.88257042489258	95.45584395920045	101.27876434957652	98.80266519395627	107.30753328181727	104.73949527237187	0.07117484115511387	0.07194249945041419	4.933188417128804	21.894490073183988	4.810883643016496	21.35167669644943
1.9391246177343011	87.04172957868639	84.76102751268299	94.36702531038242	91.98898361563026	97.93969157820132	95.51154895135767	101.33786751539277	98.86032338483892	107.3701548136232	104.80061817401568	0.0711748433416741	0.07194250166237082	4.903383917336214	21.893339285157708	4.781818062131151	21.35055443321835
1.9508088190322228	87.09249145345639	84.81045929873365	94.42205950620078	92.04263095180775	97.99680944698041	95.56725074040068	101.39696728463626	98.91797826219367	107.4327727497282	104.86173756603874	0.07117484556687675	0.07194250391341846	4.873711236592499	21.891971829249087	4.75288103219691	21.349220873675222
1.9625634235206988	87.14324989901036	84.85988774531154	94.47708998950513	92.09627466898505	98.05392346493062	95.62294877406995	101.45606307139438	98.97562925443272	107.49538646939857	104.92285284256316	0.07117484783141094	0.07194250620425485	4.844169981779487	21.89038692749091	4.724072169844476	21.347675259159587
1.9743888554143678	87.19400441013202	84.90931236043619	94.5321162126584	92.1499142333247	98.1110330637229	95.67864249812622	101.51515428765492	99.0332757879198	107.55799534967701	104.9839633955405	0.0711748501359787	0.07194250853559002	4.814759760053676	21.888583801723144	4.695391091964666	21.345916830770875
1.9862855414839768	87.24475447979817	84.95873265036757	94.58713762606628	92.2035491090814	98.16813767299764	95.73433135635008	101.5742403433053	99.09091728696971	107.62059876538191	105.04506861475127	0.0711748524812946	0.07194251090814642	4.7854801788330406	21.886561673567485	4.666837415711598	21.343944829437532
1.9982539110717792	87.29549959917817	85.00814811960551	94.6421536781768	92.25717875860143	98.2252367203642	95.79001479054142	101.63332064613212	99.14855317384776	107.68319608910687	105.1061678878045	0.0711748548680861	0.07194251332266008	4.7563308458265965	21.884319764467364	4.638410758516784	21.34175849589883
2.010294396107033	87.34623925763363	85.05755827088944	94.69716381547995	92.31080264232241	98.2823296314005	95.84569224051906	101.69239460182078	99.20618286876945	107.74578669122029	105.1672606001372	0.07117485729709341	0.07194251577987966	4.72731136902712	21.88185729574616	4.6101107380945905	21.3393570707849
2.0224074311215867	87.396972942718	85.10696260519795	94.75216748250729	92.36442021877282	98.33941582965275	95.90136314412048	101.75146161395509	99.26380578990009	107.80836993986497	105.22834613501415	0.07117485976907001	0.0719425182805679	4.698421356720701	21.87917348854171	4.581936972443145	21.336739794558525
2.0345934532655616	87.44770014017611	85.15636062174838	94.80716412183145	92.4180309445716	98.39649473663485	95.95702693720125	101.81052108401681	99.32142135335431	107.87094520095779	105.28942387352738	0.07117486228478304	0.0719425208255005	4.669660417509931	21.876267563962756	4.553889079865712	21.333905907609733
2.0468529023231294	87.49842033394432	85.20575181799688	94.86215317406635	92.47163427442831	98.4535657718287	96.01268305363524	101.86957241138593	99.37902897319634	107.93351183818967	105.35049319459638	0.07117486484501376	0.07194252341546768	4.641028160317546	21.873138743045274	4.525966678979785	21.330854650292167
2.059186220728381	87.54913300614997	85.25513568963804	94.91713407786668	92.52522966114263	98.51062835268361	96.06833092531417	101.92861499333998	99.43662806143944	107.99606921302536	105.41155347496763	0.07117486745055661	0.07194252605127377	4.612524194373691	21.86978624671974	4.4981693887066285	21.327585262850334
2.0715938535812968	87.59983763711132	85.30451173060464	94.97210626992783	92.57881655560432	98.56768189461631	96.12396998214757	101.98764822505423	99.49421802804584	108.05861668470322	105.47260408921453	0.07117487010222139	0.07194252873373691	4.584148129253663	21.866209295945737	4.470496828301293	21.32409698556512
2.084076248663807	87.65053370533772	85.35387943306799	95.02706918498612	92.63239440679338	98.62472581101107	96.1795996520629	102.04667149960174	99.55179828092716	108.12115361023552	105.5336444097378	0.07117487280083179	0.0719425314636914	4.555899574870637	21.86240711168648	4.442948617345337	21.32038905869922
2.0966338564559543	87.70122068752931	85.40323828743749	95.08202225581849	92.68596266177985	98.68175951321965	96.23521936100543	102.10568420795323	99.6093682259439	108.18367934440833	105.59467380676509	0.07117487554722653	0.0719425342419847	4.527778141460658	21.858378914817877	4.415524375737277	21.31646072244257
2.109267130152151	87.75189805857681	85.45258778236045	95.13696491324237	92.73952076572355	98.73878241056084	96.29082853293795	102.1646857389768	99.66692726690546	108.24619323978119	105.6556916483509	0.07117487834225883	0.07194253706948078	4.499783439649036	21.8541239264232	4.388223723758529	21.31231121719975
2.1219765256775314	87.80256529156263	85.50192740472333	95.19189658611685	92.79306816187538	98.79579391032203	96.34642658984215	102.2236754794394	99.72447480557148	108.3086946466887	105.71669730037806	0.07117488118679786	0.07194253994705886	4.471915080419876	21.849641367662116	4.361046282035204	21.307939783418988
2.1347625017044103	87.85322185775993	85.55125663965056	95.24681670134181	92.84660429157627	98.8527934177581	96.40201295171754	102.28265281400581	99.78201024165068	108.37118291323948	105.77769012655656	0.07117488408172865	0.07194254287561376	4.444172675101072	21.844930459676107	4.333991671532658	21.303345661559433
2.147625519668832	87.90386722663344	85.6005749705056	95.30172468385867	92.90012859425818	98.90978033609227	96.45758703658248	102.34161712523954	99.83953297280206	108.43365738531705	105.83866948842486	0.07117488702795155	0.07194254585605638	4.416555835415238	21.839990423799463	4.307059513598688	21.29852809226577
2.160566043787228	87.95450086583944	85.64988187889071	95.3566199566506	92.953640507444	98.96675406651642	96.5131482604742	102.40056779360302	99.8970423946348	108.49611740658028	105.89963474534966	0.07117489002638314	0.07194254888931413	4.389064173472434	21.834820481570205	4.28024942995944	21.29348631634275
2.1735845410731627	88.00512224122652	85.69917684464782	95.41150194074332	93.00713946674854	99.02371400819176	96.56869603744967	102.45950419745853	99.9545379007093	108.55856231846415	105.96058525452727	0.07117489307795666	0.07194255197633126	4.361697301772892	21.82941985469006	4.253561042723959	21.288219574824325
2.1866814813541975	88.05573081683559	85.74845934585852	95.46637005520508	93.06062490587847	99.08065955824902	96.62422977958573	102.51842571306828	100.01201888253723	108.62099146018004	106.02152037098348	0.07117489618362238	0.07194255511806852	4.334454833219752	21.823787765097222	4.2269939743905525	21.282727108915424
2.199857337288837	88.10632605490075	85.79772885884478	95.52122371714772	93.11409625663333	99.1375901117895	96.67974889698003	102.57733171459547	100.06948472958263	108.68340416871676	106.08243944757481	0.07117489934434705	0.07194255831550427	4.307336381107234	21.817923434900877	4.200547847839971	21.277008160006517
2.213112584383593	88.15690741584919	85.84698485816904	95.57606234172663	93.16755294890542	99.19450506188493	96.73525279775099	102.63622157410431	100.12693482926178	108.74579977884069	106.14334183498849	0.07117490256111497	0.07194256156963452	4.280341559144745	21.811826086490328	4.174222286361328	21.271061969771836
2.2264477010101436	88.20747435830239	85.8962268166353	95.63088534214202	93.22099441068124	99.25140379957902	96.79074088803934	102.69509466156154	100.18436856694485	108.80817762309735	106.20422688174408	0.07117490583492866	0.071942564881473	4.2534699814937085	21.805494942713267	4.1480169136798395	21.26488778031853
2.2398631684225956	88.2580263390769	85.94545420528985	95.6856921296399	93.27442006804219	99.30828571388832	96.84621257200882	102.75395034483734	100.24178532595666	108.8705370318124	106.2650939341944	0.07117490916680813	0.07194256825205184	4.226721262703904	21.798929226559267	4.121931353899527	21.25848483388836
2.2533594707748548	88.30856281318425	85.99466649342114	95.74048211351192	93.32782934516462	99.36515019180217	96.90166725184622	102.81278798970531	100.2991844875767	108.93287733309174	106.32594233652566	0.07117491255779208	0.07194257168242126	4.200095017775766	21.792128161454457	4.095965231567789	21.251852373174188
2.2669370951380965	88.35908323383279	86.0438631485617	95.79525470109753	93.3812216643218	99.42199661828495	96.9571043277636	102.87160695984484	100.35656543104146	108.99519785282385	106.38677143075974	0.07117491600893756	0.07194257517365105	4.173590862160381	21.7850909712688	4.070118171668582	21.244989641269058
2.2805965315183476	88.40958705242781	86.09304363648822	95.85000929778413	93.43459644588414	99.47882437627615	97.01252319799832	102.93040661684117	100.41392753354455	109.05749791468016	106.44758055675447	0.0711749195213206	0.07194257872682996	4.147208411726297	21.777816880152386	4.0443897995951374	21.237895881571603
2.294338272874165	88.46007371857267	86.1422074212225	95.90474530700823	93.48795310832035	99.5356328466918	97.06792325881442	102.9891863201869	100.47127017023803	109.11977684011639	106.50836905220515	0.07117492309603712	0.07194258234306607	4.120947282812722	21.770305112771894	4.018779741198159	21.23057033796067
2.308162815134429	88.51054268006989	86.19135396503273	95.95946213025684	93.54129106819867	99.59242140842572	97.1233039045039	103.04794542728331	100.52859271423377	109.1820339483742	106.56913625264593	0.07117492673420199	0.07194258602348752	4.094807092235442	21.762554894383356	3.9932876227899214	21.22301225488627
2.3220706572162446	88.56099338292255	86.2404827284347	96.01415916706895	93.59460974018843	99.6491894383513	97.17866452738829	103.10668329344216	100.58589453660524	109.24426855648298	106.62988149145163	0.071174930436951	0.07194258976924324	4.068787457251801	21.754565450610244	3.9679130711178914	21.21522087716221
2.336062301042938	88.61142527133461	86.28959317019219	96.06883581503598	93.64790853706042	99.70593631132172	97.23400451781913	103.16539927188606	100.64317500638784	109.30647997926036	106.69060409983832	0.07117493420543963	0.07194259358150229	4.042887995588444	21.746336007592618	3.942655713390195	21.20719545015163
2.3501382515621807	88.66183778771281	86.33868474731878	96.12349146980387	93.70118686968897	99.76266140017238	97.28932326418015	103.22409271375088	100.70043349058123	109.36866752931485	106.75130340686579	0.07117493804084443	0.07194259746145483	4.017108325464051	21.73786579215448	3.917515177286532	21.198935219810664
2.3642990167642037	88.71223037266775	86.38775691507887	96.17812552507424	93.75444414705308	99.819364075722	97.34462015288838	103.28276296808701	100.75766935415058	109.43083051704696	106.81197873943871	0.0711749419443633	0.07194260141031228	3.99144806557797	21.729154031643702	3.8924910909595383	21.190439432637504
2.378545107700138	88.76260246501514	86.43680912698902	96.23273737260595	93.8076797762379	99.87604370677437	97.39989456839582	103.34140938186108	100.81488196002825	109.49296825065134	106.8726294223087	0.07117494591721563	0.07194260542930841	3.9659068351220412	21.720199954113923	3.867583083042973	21.181707335828833
2.392877038500453	88.81295350177764	86.48584083481957	96.28732640221702	93.86089316243662	99.93269966012016	97.45514589319134	103.40003129995796	100.87207066911576	109.55508003611884	106.93325477807632	0.07117494996064222	0.07194260951969869	3.9404842537742297	21.711002788200858	3.8427907826439878	21.17273817714522
2.4072953263935135	88.86328291818565	86.53485148859554	96.34189200178561	93.91408370895144	99.9893313005382	97.51037350780177	103.45862806518205	100.92923484028499	109.61716517723778	106.99385412719235	0.07117495407590689	0.07194261368276139	3.915179941718634	21.701561763275095	3.8181138193608604	21.16353120504209
2.4218004917242455	88.91359014767963	86.58384053659883	96.39643355725254	93.96725081719602	100.04593799079802	97.56557679079447	103.51719901825993	100.98637383038086	109.67922297559701	107.05442678796072	0.071174958264296	0.071942617919798	3.88999351964776	21.691876109420264	3.793551823290727	21.15408566870974
2.436393057972914	88.96387462191107	86.63280742536918	96.45095045262251	94.02039388669664	100.10251909166108	97.6207551187785	103.57574349784169	101.04348699422245	109.74125273058714	107.11497207653981	0.07117496252711887	0.07194262223213263	3.8649246087557003	21.681945057465782	3.7691044250213963	21.144400818040594
2.4510735517740176	89.0141357707448	86.68175159970644	96.5054420699665	94.0735123150946	100.15907396188338	97.6759078664072	103.6342608405036	101.10057368460589	109.80325373940362	107.17548930694531	0.07117496686570848	0.07194262662111423	3.83997283078088	21.671767839139648	3.74477125566591	21.13447590378928
2.46584250293529	89.06437302226064	86.73067250267209	96.55990778942382	94.12660549814814	100.21560195821755	97.73103440638015	103.69275038075035	101.15763325230624	109.86522529704892	107.23597779105252	0.07117497128142183	0.07194263108811523	3.8151378079610367	21.66134368690473	3.7205519468266175	21.124310177441657
2.4807004444568266	89.11458580275492	86.77956957559078	96.61434698920361	94.17967282973396	100.27210243541452	97.78613410944484	103.75121145101679	101.2146650460794	109.92716669633462	107.29643683859817	0.07117497577564054	0.07194263563453376	3.7904191630605055	21.65067183404244	3.6964461306238263	21.11390289130577
2.4956479125503126	89.16477353674277	86.82844225805268	96.66875904558758	94.23271370184995	100.3285747462263	97.84120634439948	103.80964338167078	101.27166841266482	109.98907722788434	107.35686575718361	0.07117498034977116	0.07194264026179184	3.765816519393411	21.639751514809177	3.672453439709898	21.103253298617346
2.510685446658382	89.21493564696009	86.87728998791512	96.7231433329321	94.28572750461697	100.38501824140816	97.89625047809494	103.86804550101554	101.32864269678772	110.0509561801363	107.4172638522769	0.07117498500524476	0.0719426449713379	3.7413295007982015	21.628581964356272	3.648573507245146	21.09236065346704
2.5258135894740787	89.26507155436556	86.92611220130475	96.77749922367043	94.33871362628139	100.44143226972112	97.95126587543729	103.92641713529218	101.38558724116172	110.11280283934607	107.47763042721589	0.07117498974351892	0.0719426497646462	3.7169577316694813	21.61716241882459	3.6248059669392205	21.081224210931396
2.54103288696045	89.31518067814298	86.97490833261983	96.83182608831544	94.39167145321744	100.49781617793467	98.00625189939042	103.98475760868259	101.4425013864915	110.17461648958965	107.53796478321088	0.07117499456607743	0.07194265464321786	3.69270083694164	21.60549211531179	3.6011504530224556	21.069843227029196
2.556343888370238	89.36526243570333	87.02367781453205	96.88612329546176	94.44460036992946	100.55416931082901	98.0612079109783	104.04306624331183	101.49938447147524	110.236396412766	107.59826621934734	0.07117499947443069	0.07194265960858075	3.6685584421070416	21.593570291992364	3.577606600274976	21.05821695881241
2.571747146265715	89.4153162426874	87.07242007798932	96.94039021178887	94.49749975905486	100.61049101119843	98.11613326928814	104.10134235925148	101.55623583280781	110.29814188860071	107.65853403258943	0.07117500447011595	0.07194266466229002	3.644530173211024	21.581396188037616	3.5541740440125977	21.046344664322532
2.5872432165386163	89.46534151296761	87.12113455221743	96.994626202063	94.55036900136601	100.66678061985318	98.17102733147236	104.15958527452183	101.613054805183	110.35985219464833	107.71876751778221	0.0711750095546989	0.07194266980592944	3.620615656863265	21.568969043772086	3.530852420100018	21.034225602696097
2.602832658430207	89.51533765865142	87.16982066472329	97.04883062914097	94.6032074757739	100.72303747562353	98.2258894527524	104.21779430509591	101.66984072129735	110.42152660629665	107.7789659676558	0.0711750147297726	0.0719426750411109	3.5968145202537016	21.556288100695383	3.507641364970368	21.021859034233785
2.6185160345514573	89.56530409008315	87.21847784129682	97.10300285397223	94.65601455933023	100.77926091536192	98.28071898642094	104.27596876490192	101.7265929118525	110.48316439676934	107.83912867282811	0.07117501999695956	0.07194268036947501	3.5731263911270617	21.543352601391234	3.484540515597928	21.009244220309483
2.6342939109033563	89.61524021584692	87.26710550601382	97.15714223560215	94.70878962723054	100.8354502739464	98.33551528384521	104.33410796582665	101.78331070555878	110.54476483712965	107.89925492180836	0.07117502535791086	0.07194268579269296	3.549550897806057	21.53016178966209	3.4615495095190454	20.996380423443043
2.6501668568973313	89.66514544276923	87.31570308123834	97.21124813117477	94.761532052817	100.89160488428362	98.39027769446986	104.39221121771862	101.83999342913793	110.60632719628383	107.95934400100028	0.0711750308143078	0.07194269131246475	3.5260876692109377	21.51671491065281	3.4386679848553285	20.98326690751128
2.666135445375801	89.71501917592238	87.36426998762623	97.26531989593686	94.81424120758214	100.94772407731281	98.44500556582095	104.45027782839244	101.89664040732757	110.66785074098556	108.0193951947067	0.07117503636786152	0.07194269693052216	3.502736334835845	21.503011210716068	3.415895580284541	20.969902937547886
2.6822002526328483	89.76486081862649	87.41280564412686	97.31935688323982	94.86691646117099	101.0038071820081	98.4996982435081	104.50830710363098	101.95325096288322	110.72933473583858	108.079407785132	0.07117504202031442	0.0719427026486274	3.47949652475927	21.489049937492382	3.3932319350560647	20.95628777981983
2.6983618584350144	89.81466977245317	87.46130946798685	97.37335844454402	94.9195571813851	101.0598535253829	98.5543550712288	104.56629834719004	102.00982441658293	110.79077844330155	108.13938105238674	0.0711750477734404	0.07194270846857488	3.4563678696604256	21.47483034002289	3.370676689004995	20.942420701994706
2.71462084604223	89.8644454372282	87.50978087475268	97.42732392942172	94.97216273418545	101.11586243249289	98.60897539077135	104.62425086080148	102.06636008723027	110.8521811236914	108.1993142744911	0.07117505362904447	0.07194271439219065	3.4333500008183364	21.46035166875663	3.3482294825530516	20.928300973100704
2.730977802228858	89.91418721103508	87.558219278274	97.48125268556097	95.02473248369624	101.1718332264403	98.663558542019	104.6821639441777	102.12285729165872	110.91354203518819	108.25920672737948	0.0711750595889651	0.07194272042133486	3.4104425501172955	21.445613175576	3.3258899567094886	20.913927863555728
2.747433317304874	89.96389449021797	87.60662409070673	97.53514405876888	95.07726579220817	101.22776522837717	98.71810386295321	104.740036895015	102.17931534473497	110.97486043383864	108.31905768490417	0.07117506565507356	0.07194272655789992	3.387645150031858	21.430614113764022	3.303657753061998	20.89930064516375
2.763987985137163	90.01356666938499	87.65499472251608	97.58899739297537	95.12976202018197	101.28365775750937	98.77261068965744	104.79786900899775	102.23573355936306	111.03613557356077	108.37886641883958	0.07117507182927443	0.07194273280381315	3.3649574336614023	21.415353738182603	3.2815325138030857	20.884418591231224
2.780642403170963	90.06320314141198	87.70333058248016	97.64281203023717	95.18222052625231	101.33951013110078	98.82707835632128	104.85565957980283	102.29211124648842	111.09736670614838	108.43863219888682	0.07117507811350733	0.0719427391610362	3.342379034714668	21.39983130521796	3.2595138817237057	20.869280976592563
2.797397172451417	90.1128032974457	87.7516310776934	97.69658731074158	95.23464066723153	101.39532166447721	98.88150619524431	104.91340789910366	102.34844771510215	111.15855308127561	108.49835429267813	0.07117508450974637	0.07194274563156644	3.319909587517486	21.384046072846104	3.2376015002159875	20.85388707760285
2.8142528976452668	90.16236652690753	87.79989561356983	97.75032257281046	95.28702179811354	101.45109167103057	98.93589353684018	104.97111325657455	102.40474227224516	111.21969394650161	108.5580319657813	0.07117509102000127	0.07194275221743696	3.2975487270146004	21.36799730063649	3.21579501327642	20.8382361722106
2.831210187062679	90.21189221749722	87.84812359384682	97.80401715290434	95.33936327207773	101.50681946222318	98.99023970964075	105.0287749398953	102.46099422301245	111.28078854727512	108.61766448170444	0.07117509764631856	0.07194275892071746	3.2752960887801237	21.351684249861137	3.194094065509944	20.822327539961407
2.848269652679189	90.2613797551966	87.8963144205888	97.85767038562666	95.39166444049317	101.56250434759228	99.04454404030044	105.08639223475564	102.51720287055775	111.34183612693984	108.67725110190078	0.07117510439078045	0.07194276574351491	3.2531513090189037	21.335106183531025	3.1724983021422304	20.806160462143453
2.865431910157798	90.31082852427356	87.94446749419103	97.91128160372817	95.44392465292289	101.61814563475453	99.09880585360077	105.14396442486021	102.57336751609826	111.40283592673916	108.73679108577373	0.07117511125550777	0.07194277268797504	3.231114024551516	21.31826236626148	3.151007368999217	20.789734221616527
2.882697578871184	90.36023790728557	87.99258221338305	97.96485013811073	95.49614325712759	101.67374262941003	99.15302447245423	105.20149079193266	102.62948745891848	111.46378718582092	108.79628369068129	0.07117511824265885	0.07194277975628076	3.209183872857011	21.301152064625057	3.1296209125443966	20.773048103099427
2.900067281924058	90.40960728508468	88.04065797523354	98.01837531783298	95.5483195990711	101.72929463534837	99.20719921791	105.25897061572182	102.68556199637646	111.52468914124393	108.85572817194235	0.07117512535443178	0.07194278695065572	3.1873604920419893	21.283774546944187	3.1083385798579	20.756101393060817
2.9175416461756507	90.45893603682056	88.08869417515326	98.07185647011359	95.6004530229237	101.78480095445182	99.26132940915738	105.3164031740053	102.74159042390723	111.58554102798172	108.91512378284057	0.0711751325930638	0.07194279427336298	3.1656435208515177	21.26612908336392	3.0871600186405885	20.738893379748333
2.9351213022623317	90.50822353994559	88.13669020690013	98.12529292033703	95.65254287106757	101.84026088670157	99.3154143635316	105.37378774259567	102.79757203502885	111.64634207892938	108.9744697746309	0.07117513996083207	0.0719428017267068	3.1440325986695825	21.248214945935615	3.0660848772172358	20.7214233532286
2.952806884620376	90.55746917021824	88.18464546258228	98.17868399205726	95.70458848410044	101.89567373018146	99.36945339651759	105.4311235953446	102.85350612134634	111.70709152490784	109.03376539654381	0.07117514746005524	0.07194280931303217	3.1225273655491037	21.230031408755167	3.045112804562905	20.703690605605516
2.970599031508854	90.606672301709	88.23255933266411	98.23202900700426	95.7565892008421	101.95103878108493	99.42344582175676	105.48841000415007	102.9093919725589	111.76778859467156	109.0930098957928	0.0711751550930945	0.07194281703472755	3.101127462189652	21.211577747897536	3.0242434502856668	20.68569443089291
2.9884983850326714	90.65583230680333	88.2804312059689	98.28532728508742	95.80854435833746	102.00635533371845	99.47739095105022	105.54564623895976	102.96522887646306	111.82843251491236	109.15220251757809	0.07117516286235184	0.07194282489422332	3.0798325299210774	21.19285324131124	3.003476464607502	20.66743412492724
3.006505591165733	90.70494855620706	88.32826046968421	98.33857814440137	95.86045329186237	102.06162268050771	99.53128809436508	105.60283156777776	103.02101611895932	111.88902251026637	109.21134250509348	0.07117517077027383	0.07194283289399472	3.0586422107626277	21.173857169218536	2.982811498422052	20.64890898577505
3.0246212997742656	90.75402041895124	88.37604650936659	98.39178090123153	95.91231533492905	102.11684011200344	99.58513655983978	105.65996525667047	103.0767529840578	111.94955780332052	109.27042909953265	0.07117517881935127	0.07194284103656085	3.0375561473756534	21.154588813846203	2.9622482032500557	20.630118313441926
3.0428461646402667	90.80304726239632	88.42378870894561	98.44493487005855	95.9641298192904	102.17200691688605	99.63893565378886	105.71704656977148	103.13243875388316	112.01003761461769	109.32946154009413	0.07117518701211956	0.0719428493244867	3.016573983091803	21.13504745962564	2.941786231264814	20.611061410101684
3.0611808434850984	90.85202845223787	88.47148645072946	98.49803936356487	96.01589607494631	102.22712238197239	99.69268468070953	105.77407476928865	103.18807270868132	112.0704611626643	109.38843906398886	0.0711751953511595	0.07194285776038307	2.9956953619080195	21.11523239318194	2.921425235287643	20.591737580052722
3.079625997993227	90.9009633525107	88.51913911540889	98.55109369263911	96.067613430148	102.2821857922205	99.74638294328615	105.83104911550897	103.24365412682438	112.13082766393568	109.44736090644516	0.07117520383909871	0.07194286634690841	2.9749199284756287	21.09514290329753	2.901164868782871	20.572146129707107
3.0981822938360946	90.94985132559448	88.56674608206283	98.6040971663824	96.11928121140426	102.33719643073617	99.80002974239684	105.88796886680558	103.2991822848173	112.1911363328832	109.50622630071611	0.07117521247861275	0.07194287508676862	2.9542473281458115	21.074778281250474	2.8810047858928556	20.55228636791071
3.116850400696155	90.99869173221923	88.6143067281636	98.65704909211439	96.1708987434872	102.39215357877923	99.85362437711946	105.94483327964406	103.35465645730429	112.25138638194149	109.56503447808615	0.07117522127242433	0.0719428839827188	2.9336772069227663	21.054137820468895	2.860944641396145	20.532157605590328
3.135630992291033	91.04748393146966	88.6618204295811	98.70994877537817	96.22246534943703	102.4470565157687	99.90716614473662	106.00164160858806	103.4100759170739	112.31157702153408	109.62378466787692	0.07117523022330616	0.07194289303756345	2.9132092114909938	21.03322081682927	2.8409840907361286	20.511759156062908
3.1545247463978408	91.09622728079168	88.7092865605893	98.76279551994733	96.2739803505691	102.50190451929022	99.96065434074308	106.05839310630685	103.46543993506685	112.37170746008178	109.68247609745518	0.07117523933408021	0.07194290225415796	2.892842989224846	21.012026568681904	2.8211227900305857	20.491090335079207
3.1735323448776414	91.1449211359971	88.75670449387074	98.81558862783135	96.32544306647897	102.55669686510167	100.01408825885105	106.11508702358135	103.52074778038147	112.43177690400881	109.7411079922391	0.07117524860762071	0.07194291163540883	2.872578188157604	20.990554376683576	2.8013603960393993	20.470150460630975
3.192654473700048	91.19356485126933	88.804073600522	98.86832739928171	96.37685281504848	102.61143282713954	100.06746719099654	106.17172260931062	103.5759987202804	112.49178455775022	109.79967957570507	0.07117525804685232	0.07194292118427527	2.8524144570310455	20.968803544201364	2.781696566210485	20.448938853340223
3.211891822967991	91.24215777916977	88.85139325006004	98.92101113279922	96.42820891245283	102.66611167752664	100.1207904273468	106.22829911051998	103.63119202019833	112.55172962376004	109.85819006939624	0.07117526765475339	0.07194293090377048	2.8323514452658856	20.946773377083446	2.7621309586565985	20.427454836255492
3.2312450869426166	91.29069927064259	88.8986628104268	98.97363912513914	96.47951067316558	102.72073268657743	100.17405725630556	106.28481577236651	103.68632694374732	112.61161130251763	109.91663869292815	0.07117527743435503	0.07194294079696067	2.8123888029595037	20.924463183717307	2.742663232150335	20.405697734902787
3.2507149640683446	91.33918867502143	88.94588164799572	99.0262106713186	96.53075740996599	102.7752951228059	100.22726696452065	106.3412718381473	103.74140275272504	112.67142879253635	109.97502466399744	0.07117528738874422	0.07194295086696857	2.7925261809123185	20.90187227520437	2.7232930461482283	20.3836668774602
3.2703021569980693	91.38762534003489	88.99304912757705	99.0787250646228	96.58194843394487	102.82979825293182	100.2804188368902	106.39766654930611	103.79641870712095	112.73118129037053	110.03334719838882	0.07117529752106301	0.07194296111697217	2.7727632306164196	20.87899996536362	2.704020060782568	20.36136159473972
3.2900073726185273	91.43600861181318	89.04016461242442	99.13118159661232	96.63308305451186	102.88424134188872	100.33351215657031	106.4539991454413	103.85137406512446	112.79086799062428	110.0916055099833	0.07117530783451029	0.07194297155020817	2.7530996042637526	20.855845570771635	2.6848439368664003	20.3387812202418
3.3098313220758016	91.48433783489385	89.08722746424033	99.1835795571295	96.68416057940154	102.9386236528303	100.3865462049813	106.51026886431286	103.90626808313147	112.85048808595879	110.14979881076567	0.07117531833234211	0.0719429821699709	2.73353495472702	20.832408410682547	2.6657643358812493	20.315925090111705
3.329774720800988	91.53261235222828	89.13423704318247	99.23591823430553	96.73518031468048	102.99294444713792	100.43952026181526	106.56647494185022	103.96110001575202	112.91004076710077	110.2079263108325	0.07117532901787427	0.07194299297961373	2.7140689355924223	20.808687807286333	2.646780919999401	20.292792543332325
3.349838288536016	91.58083150518826	89.18119270787014	99.28819691456786	96.7861415647543	103.04720298442852	100.49243360504335	106.62261661216024	104.01586911581823	112.96952522285103	110.26598721840061	0.071175339894482	0.07194300398255156	2.694701201148746	20.78468308567608	2.6278933520788996	20.269382921702345
3.370022749359618	91.62899463357239	89.22809381539057	99.34041488264732	96.83704363237473	103.10139852256181	100.5452855109232	106.67869310753501	104.07057463439175	113.02894064009278	110.3239807398152	0.07117535096560153	0.07194301518226003	2.675431406376447	20.760393573793408	2.609101295657638	20.245695569832606
3.390328831713469	91.67710107561258	89.27493972130507	99.3925714215852	96.88788581864642	103.15553031764793	100.59807525400613	106.7347036584595	104.1252158207714	113.08828620379997	110.38190607955785	0.07117536223473027	0.07194302658227812	2.656259206971754	20.735818602639483	2.5904044149624497	20.22172983528435
3.4107572684284713	91.72515016798127	89.32172977965618	99.44466581274132	96.93866742303494	103.20959762405576	100.65080210714538	106.7906474936206	104.1797919225018	113.1475610970467	110.43976244025599	0.07117537370543046	0.07194303818620838	2.6371842593371184	20.71095750623499	2.5718023749168424	20.19748506858741
3.431308796751202	91.77314124579785	89.36846334297388	99.49669733580117	96.98938774337354	103.26359969442042	100.70346534150336	106.84652383991462	104.23430218538081	113.20676450101563	110.49754902269072	0.07117538538132698	0.07194304999771833	2.6182062205721195	20.685809621620137	2.553294841121442	20.172960623203835
3.4519841583705158	91.82107364263562	89.41513976228245	99.54866526878367	97.04004607587088	103.3175357796514	100.75606422655966	106.90233192245597	104.288745853468	113.26589559500687	110.55526502580588	0.07117539726611082	0.07194306202054229	2.5993247484993844	20.660374289014726	2.5348814798826425	20.148155855709774
3.47278409944432	91.86894669052933	89.46175838710755	99.60056888804932	97.0906417151189	103.37140512894113	100.80859803011931	106.95807096458606	104.34312216909315	113.32495355644787	110.61290964671737	0.07117540936354008	0.07194307425848108	2.5805395016504917	20.63465085182179	2.516561958193961	20.12307012576639
3.4937093706264992	91.91675971998185	89.50831856548311	99.65240746830791	97.1411739541004	103.42520698977302	100.86106601832064	107.01374018788152	104.39743037286462	113.38393756090203	110.67048208072181	0.07117542167744001	0.07194308671540493	2.561850139267335	20.608638656634866	2.4983359437474064	20.097702796156227
3.514760727094002	91.96451205997178	89.55481964395833	99.70418028262667	97.19164208419686	103.47894060793003	100.9134674556437	107.06933881216337	104.45166970367791	113.44284678207855	110.72798152130603	0.07117543421170545	0.07194309939525347	2.543256321310764	20.582337053361698	2.4802031049325706	20.072053232892358
3.535938928574102	92.01220303796084	89.60126096760519	99.75588660243865	97.24204539519673	103.53260522750337	100.96580160491867	107.12486605550588	104.50583939872466	113.5016803918421	110.7854071601565	0.07117544697030054	0.07194311230203783	2.524757708454217	20.55574539520603	2.462163110837082	20.04612080520019
3.557244739371806	92.05983197990116	89.64764188002533	99.80752569755077	97.29238317530317	103.58620009090103	101.01806772733424	107.18032113424569	104.55993869350117	113.56043756022224	110.84275818716854	0.07117545995726257	0.07194312543984133	2.506353962096	20.528863038769487	2.4442156312520638	20.01990488563024
3.578678928397448	92.10739821024335	89.69396172335809	99.8590968361527	97.34265471114286	103.63972443885703	101.07026508244658	107.23570326299122	104.61396682181791	113.6191174554238	110.9000337904566	0.0711754731767007	0.07194313881282086	2.488044744347917	20.501689344069746	2.4263603366653115	19.993404850047227
3.600242269194432	92.15490105194377	89.74021983828737	99.91059928482501	97.39285928777376	103.69317751043991	101.12239292818765	107.29101165463173	104.66792301580821	113.67771924383656	110.95723315636336	0.07117548663279852	0.07194315242520873	2.4698297180448208	20.47422367459876	2.408596898272208	19.966620077721018
3.6219355399671502	92.20233982647278	89.78641556404988	99.9620323085483	97.44299618869411	103.7465585430624	101.17445052087464	107.34624552034718	104.72180650593796	113.73624209004572	111.01435546947037	0.0711755003298147	0.07194316628131392	2.4517085467473407	20.44646539741734	2.39092498797163	19.939549951366644
3.643759523609069	92.24971385382256	89.83254823844254	100.01339517071177	97.49306469585079	103.79986677249038	101.22643711521857	107.40140406961778	104.77561652101468	113.79468515684214	111.07139991260772	0.07117551427208595	0.07194318038552223	2.433680894733243	20.418413883100584	2.3733442783659484	19.912193857177044
3.6657150077309777	92.29702245251507	89.87861719783047	100.06468713312233	97.54306408964817	103.85310143285224	101.27835196433375	107.45648651023372	104.82935228819741	113.85304760523283	111.12836566686452	0.07117552846402628	0.07194319474229979	2.415746427009708	20.39006850588703	2.3558544427664856	19.88455118489219
3.6878027846894206	92.34426493961053	89.92462177715497	100.11590745601366	97.59299364895689	103.90626175664868	101.33019431974688	107.5114920483052	104.88301303300611	113.91132859445172	111.18525191159912	0.07117554291012994	0.07194320935619249	2.3979048093137862	20.361428643751424	2.338455155196698	19.856621327875473
3.710023651615288	92.39144063071573	89.97056130994186	100.16705539805568	97.64285265112322	103.95934697476237	101.38196343140689	107.56641988827278	104.93659797933203	113.9695272819706	111.2420578244502	0.07117555761497231	0.07194322423182921	2.3801557081010287	20.332493678321043	2.321146090381717	19.828403683088254
3.732378410442586	92.43854883999207	90.01643512830904	100.21813021636335	97.69264037197753	104.01235631646732	101.43365854769381	107.62126923291689	104.99010634944689	114.02764282350958	111.29878258134656	0.07117557258321114	0.07194323937392154	2.362498790560039	20.303262995053956	2.303926923761537	19.799897651202627
3.7548678679373717	92.48558888016473	90.06224256297578	100.26913116650695	97.74235608584435	104.06528900943954	101.48527891542929	107.67603928336916	105.04353736401393	114.085674373049	111.35542535651902	0.07117558781958841	0.07194325478726694	2.344933724612929	20.273735983264487	2.2867973314878327	19.771102636663272
3.777492835726878	92.53256006253076	90.1079829432702	100.32005750252102	97.79199906555102	104.11814427976653	101.53682377988576	107.73072923912218	105.09689024209733	114.14362108283996	111.41198532251056	0.07117560332893187	0.07194327047674885	2.3274601789098597	20.243912036166876	2.2697569904271404	19.742018047702004
3.8002541303288	92.57946169696855	90.15365559713871	100.37090847691475	97.84156858243793	104.17092135195806	101.58829238479707	107.78533829804081	105.1501642011735	114.2014821034165	111.46846165018836	0.07117561911615652	0.07194328644733983	2.3100778228254057	20.213790550853446	2.252805578149946	19.712643296352326
3.823152573180761	92.62629309194575	90.19925985115371	100.42168334068101	97.89106390636724	104.2236194489557	101.63968397236762	107.83986565637214	105.20335845714047	114.25925658360617	111.52485350875394	0.07117563518626636	0.07194330270410124	2.292786326476289	20.18337092848742	2.235942772951148	19.682977798616776
3.8461889906699622	92.67305355452955	90.24479503052355	100.47238134330756	97.94048430573382	104.2762377921445	101.69099778328398	107.89431050875756	105.25647222433004	114.31694367054321	111.58116006575611	0.07117565154435516	0.07194331925218682	2.2755853607136487	20.15265257431747	2.2191682538427813	19.653020974474202
3.8693642141629967	92.71974239039476	90.29026045910035	100.52300173278616	97.98982904747413	104.32877560136261	101.74223305672396	107.9486720482429	105.30950471551729	114.37454250967912	111.63738048710132	0.07117566819560908	0.07194333609684239	2.258474597118493	20.12163489764498	2.2024817005458317	19.622772247832472
3.892679080035866	92.7663589038338	90.33565545938986	100.57354375562358	98.03909739707697	104.38123209491282	101.79338903036817	108.00294946629045	105.36245514193259	114.43205224479568	111.69351393706636	0.07117568514530836	0.0719433532434098	2.2414537080021546	20.09031731191135	2.1858827934970577	19.592231046692177
3.9161344297041563	92.81290239776548	90.38097935255985	100.62400665685138	98.08828861859301	104.43360648957267	101.84446494040974	108.05714195278954	105.41532271327176	114.48947201801639	111.74955957830946	0.0711757023988282	0.07194337069732631	2.224522366419933	20.05869923481805	2.1693712138553565	19.56139680315755
3.9397311096534064	92.85937217374514	90.42623145845003	100.6743896800372	98.13740197464573	104.48589800060651	101.89546002156595	108.11124869606891	105.46810663770829	114.54680096981963	111.80551657188319	0.07117571996164065	0.07194338846412818	2.2076802461651823	20.026780088395753	2.1529466435008544	19.53026895356379
3.963469971469652	92.90576753197384	90.47141109558115	100.72469206729498	98.18643672644147	104.538105841776	101.94637350708875	108.16526888290805	105.52080612190417	114.60403823905084	111.86138407724631	0.07117573783931747	0.07194340654945133	2.190927021765674	19.99455929893884	2.136608765031724	19.49884693842978
3.987351871870168	92.9520877713085	90.51651758116455	100.77491305929615	98.23539213378028	104.59022922535196	101.9972046287761	108.21920169854917	105.57342037102183	114.66118296293533	111.9171612522764	0.07117575603753025	0.07194342495903357	2.174262368483596	19.9620362971109	2.120357261758272	19.467130202508997
4.01137767273438	92.99833218927112	90.56155023111147	100.82505189527998	98.28426745506606	104.64226736212524	102.04795261698264	108.27304632670877	105.62594858873524	114.71823427709083	111.97284725328193	0.07117577456205376	0.07194344369871654	2.157685962328287	19.929210518082982	2.104191817722949	19.435118194956885
4.035548241134971	93.0445000820599	90.60650836004356	100.87510781306585	98.33306194731837	104.69421946141942	102.09861670063208	108.32680194959084	105.67838997724283	114.77519131554142	112.02844123501599	0.0711757934187665	0.07194346277444703	2.141197480048504	19.89608140152268	2.08811211768716	19.402810369312647
4.059864449369175	93.09059074455814	90.65139128130187	100.92508004906327	98.38177486618241	104.74608473110152	102.14919610722761	108.38046774789808	105.73074373727849	114.83205321072978	112.0839423506881	0.07117581261365406	0.07194348219228029	2.1247965991178717	19.862648391528637	2.0721178471226267	19.370206183455593
4.08432717499025	93.13660347034522	90.69619830695726	100.97496783828385	98.43040546594062	104.79786237759444	102.19969006286414	108.43404290084472	105.78300906812409	114.88881909353084	112.1393497519779	0.0711758321528093	0.0719435019583797	2.1084829977735353	19.828910937005276	2.0562086922409435	19.337305099928926
4.108937300839158	93.18253755170714	90.74092874782075	101.02477041435336	98.47895299952428	104.8495516058896	102.25009779224044	108.48752658616989	105.83518516762246	114.94548809326623	112.19466258904865	0.07117585204243582	0.07194352207902166	2.092256354982055	19.794868491419038	2.0403843399681136	19.30410658571782
4.133695715076422	93.22839227964636	90.78558191345314	101.07448700952236	98.52741671852408	104.9011516195581	102.3004185186702	108.54091798014922	105.88727123218858	115.00205933771647	112.24988001055976	0.07117587228884906	0.07194354256059374	2.0761163504439537	19.760520512882067	2.0246444779440935	19.270610112358554
4.15860331121418	93.27416694389275	90.83015711217566	101.12411685467862	98.57579587320204	104.95266162076379	102.35065146409462	108.59421625760841	105.93926645682313	115.05853195313587	112.30500116368084	0.07117589289847899	0.0719435634096013	2.0600626646191813	19.725866464457795	2.0089887945498504	19.236815156211378
4.183660988148428	93.3198608329148	90.8746536510808	101.17365917935942	98.62408971250368	105.0040808102761	102.40079584909508	108.64742059193665	105.9911700351254	115.11490506426674	112.36002519410594	0.07117591387787113	0.07194358463266606	2.04409497870256	19.69090581398632	1.993416978885307	19.202721198282234
4.208869650191461	93.36547323392976	90.9190708360423	101.22311321176294	98.67229748406898	105.05540838748198	102.45085089290467	108.7005301550992	106.0429811593055	115.17117779435287	112.41495124606652	0.07117593523368995	0.0719436062365294	2.02821297463106	19.655638034186268	1.977928720770933	19.168327724346454
4.2342302071045115	93.41100343291531	90.96340797172635	101.27247817876116	98.72041843424502	105.10664355039955	102.50081581342153	108.75354411765143	106.09469902019819	115.22734926515473	112.4697784623462	0.07117595697272011	0.07194362822805533	2.012416335079706	19.62006260268754	1.9625237107497924	19.133634224963316
4.259743574130585	93.45645071461983	91.0076643616018	101.32175330591144	98.76845180809725	105.15778549569008	102.55068982722055	108.80646164875151	106.14632280727518	115.28341859696297	112.5245059842942	0.07117597910186906	0.07194365061423101	1.996704743477494	19.584179002235032	1.9472016400975463	19.0986401956834
4.285410672027485	93.501814362575	91.05183930795215	101.37093781747035	98.81639684942294	105.20883341867265	102.60047214956764	108.85928191617555	106.19785170865995	115.33938490861475	112.57913295184107	0.07117600162816892	0.07194367340217075	1.9810778839955674	19.54798672061952	1.931962200814496	19.063345136972202
4.311232427101037	93.54709365910576	91.09593211188547	101.4200309364049	98.86425280076222	105.25978651333581	102.6501619944311	108.91200408632997	106.24928491113975	115.395247317507	112.63365850351175	0.07117602455877946	0.07194369659911676	1.9655354415435795	19.51148525071767	1.9168050856228547	19.027748554271966
4.337209771238533	93.59228788534305	91.1399420733468	101.46903188440679	98.91201890341179	105.31064397235252	102.69975857449629	108.96462732426697	106.30062160018076	115.45100493961301	112.68808177644163	0.07117604790098919	0.07194372021244266	1.950077101782881	19.47467409068122	1.901729987975159	18.9918499581363
4.363343641942354	93.63739632123459	91.18386849112834	101.51793988190416	98.95969439743651	105.36140498709267	102.74926110117757	109.01715079369752	106.35186095994072	115.50665688949645	112.74240190639038	0.07117607166221884	0.07194374424965569	1.9347025511133324	19.437552743835113	1.8867366020454028	18.955648864182876
4.389634982363801	93.68241824555723	91.2277106628819	101.56675414807563	99.00727852168319	105.41206874763759	102.79866878463281	109.06957365700673	106.403002173284	115.56220228032775	112.79661802775792	0.07117609585002328	0.07194376871839782	1.919411476680807	19.40012071885576	1.8718246227358577	18.91914479325351
4.416084741337141	93.72735293592845	91.27146788512977	101.61547390086294	99.05477051379259	105.46263444279342	102.8479808337761	109.12189507526762	106.45404442179489	115.61764022389904	112.8507292735989	0.07117612047209404	0.07194379362645026	1.9042035663840124	19.36237752983652	1.8569937456820753	18.882337271472352
4.442693873413836	93.77219966881911	91.31513945327725	101.66409835698528	99.10216961021364	105.51310126010607	102.89719645629266	109.17411420825687	106.50498688579314	115.67296983064095	112.90473477563921	0.07117614553626134	0.07194381898173466	1.889078508854709	19.324322696200397	1.8422436672360618	18.845225830144045
4.469463338897009	93.81695771956439	91.35872466162331	101.71262673195133	99.14947504621516	105.56346838587402	102.94631485865096	109.2262302144681	106.55582874434675	115.72819020963692	112.95863366428989	0.07117617105049766	0.07194384479231519	1.8740359934736261	19.285955742900114	1.8275740844756	18.807810005979263
4.49639410387609	93.86162636237752	91.40222280337393	101.76105824007477	99.19668605590083	105.61373500516441	102.99533524611873	109.27824225112875	106.6065691752885	115.78330046864134	113.0124250686649	0.07117619702291929	0.07194387106640256	1.8590757103786473	19.24727620057456	1.8129846952217576	18.77008934121477
4.523487140261684	93.90620487036139	91.44563317065335	101.80939209448708	99.24380187222178	105.6639003018266	103.04425682277589	109.3301494742141	106.65720735522976	115.83829971409465	113.06610811659573	0.0711762234617891	0.0719438978123562	1.844197350438435	19.208283605315955	1.7984751980068268	18.73206338343516
4.550743425820648	93.95069251552135	91.48895505451658	101.85762750715182	99.29082172699052	105.71396345850708	103.09307879152946	109.38195103846307	106.70774245957567	115.89318705114022	113.11968193464807	0.07117625037551982	0.07194392503868609	1.8294006052678924	19.16897749891723	1.784045292091605	18.693731685776584
4.578163944211368	93.99508856877766	91.53218774496153	101.90576368887864	99.3377448508945	105.76392365666423	103.14180035412761	109.43364609739346	106.75817366254016	115.94796158364083	113.17314564813773	0.07117627777267596	0.0719439527540563	1.8146851672370303	19.129357428988442	1.7696946774697153	18.65509380702133
4.605749685019276	94.03939229997907	91.5753305309422	101.9537998493383	99.38457047351079	105.81378007658408	103.19042071117514	109.48523380331848	106.80850013716203	116.00262241419638	113.22649838114798	0.07117630566197722	0.0719439809672881	1.8000507294505042	19.089422948862193	1.755423054854873	18.61614931155418
4.633501643792551	94.08360297791458	91.61838270038011	102.0017351970759	99.43129782331911	105.86353189739422	103.23893906214714	109.53671330736127	106.85872105531915	116.05716864415946	113.27973925654481	0.07117633405230112	0.0719440096873615	1.7854969857669403	19.04917361781554	1.7412301256945284	18.576897769558855
4.6614208220780515	94.12771987032832	91.66134354017873	102.04956893952739	99.4779261277176	105.91317829708106	103.28735460540564	109.58808375947288	106.90883558774597	116.11159937365485	113.33286739599585	0.07117636295268509	0.07194403892341987	1.7710236307864307	19.008609001000877	1.7271155921603167	18.537338756930694
4.689508227457455	94.1717422439307	91.70421233623453	102.09730028303211	99.52445461303542	105.9627184525031	103.3356665382128	109.63934430844631	106.9588429040472	116.16591370159439	113.38588191998507	0.071176392372331	0.07194406868477111	1.756630359845758	18.967728669496864	1.7130791571419195	18.49747185537126
4.717764873583629	94.21566936441363	91.7469883734516	102.14492843284982	99.57088250454906	106.01215153940869	103.38387405674797	109.6904941019349	107.00874217271577	116.22011072569687	113.43878194783194	0.07117642232060642	0.07194409898089162	1.7423168690431794	18.92653220059219	1.699120524268892	18.45729665259205
4.746191780217212	94.25950049646296	91.7896709357537	102.1924525931744	99.61720902649581	106.06147673245061	103.431976356122	109.74153228646757	107.05853256114773	116.27418954250443	113.49156659770772	0.07117645280704885	0.07194412982142996	1.72808285520955	18.88501917757094	1.685239397889518	18.41681274221628
4.774789973263409	94.30323490377272	91.83225930609842	102.23987196715001	99.66343340208954	106.11069320520284	103.4799726303937	109.79245800746645	107.10821323565942	116.32814924740154	113.5442349866537	0.07117648384136767	0.07194416121620845	1.7139280159183272	18.84318918986537	1.671435483075129	18.376019723826175
4.803560484809025	94.34687184905815	91.8747527664895	102.28718575688549	99.70955485353464	106.15980013017581	103.52786207258463	109.84327040926279	107.15778336150296	116.38198893463198	113.5967862305981	0.07117651543344876	0.07194419317522738	1.6998520494962577	18.801041833285126	1.657708485628973	18.33491720318125
4.832504353159697	94.3904105940709	91.9171505979919	102.33439316347145	99.75557260204273	106.20879667883435	103.57564387469644	109.89396863511563	107.20724210288454	116.43570769731907	113.64921944437543	0.07117654759335654	0.07194422570866825	1.6858546550092797	18.75857670984624	1.6440581120764364	18.29350479216373
4.861622622877388	94.43385039961166	91.95945208074387	102.38149338699428	99.80148586784631	106.25768202161234	103.62331722772548	109.94455182722726	107.2565886229794	116.48930462748223	113.70153374174308	0.07117658033133724	0.07194425882689648	1.6719355322634328	18.715793427931203	1.6304840696668634	18.25178210883314
4.890916344818065	94.47719052554555	92.00165649397216	102.42848562655355	99.84729387021572	106.30645532793109	103.67088132168045	109.99501912676229	107.3058220839505	116.54277881605753	113.75372823540103	0.07117661365782266	0.07194429254046474	1.6580943818146352	18.67269160241267	1.6169860663792406	18.20974877757908
4.9203865761696335	94.52043023081566	92.04376311600502	102.47536908027692	99.89299582747371	106.35511576621492	103.71833534559781	110.04536967386409	107.35494164696466	116.59612935291533	113.8058020370093	0.07117664758343364	0.07194432686011734	1.6443309049554955	18.629270854606148	1.603563810910373	18.16740442907394
4.950034380490085	94.56356877345814	92.08577122428686	102.52214294533722	99.93859095701195	106.40366250390916	103.76567848755906	110.09560260767346	107.40394647221054	116.64935532688052	113.85775425720755	0.07117668211898244	0.07194436179679235	1.6306448037246355	18.585530812415527	1.5902170126848887	18.12474870040387
4.979860827745887	94.60660541061613	92.12768009539197	102.568806417968	99.98407847530633	106.45209470749654	103.81290993470701	110.1457170663459	107.45283571891561	116.70245582575082	113.90958400563305	0.071176717275478	0.07194439736162622	1.617035780904871	18.541471110405837	1.5769453818541024	18.081781235177914
5.009866994350591	94.64953939855558	92.16948900503978	102.61535869348114	100.02945759793407	106.50041154251556	103.8600288732635	110.19571218707073	107.5016085453649	116.75542993631768	113.96129039094107	0.07117675306412749	0.07194443356595653	1.6035035400154811	18.497091389766865	1.5637486292862377	18.03850168343706
5.040053963203681	94.69236999267872	92.21119722810799	102.66179896628209	100.07472753958855	106.5486121735767	103.9070344885453	110.24558710608812	107.55026410891746	116.80827674438441	114.01287252082254	0.07117678949634182	0.07194447042132658	1.5900477853160737	18.45239129845504	1.550626466572794	17.99490970183615
5.070422823729659	94.73509644754044	92.25280403864862	102.70812642988814	100.11988751409716	106.5966957643815	103.95392596498266	110.29534095870893	107.59880156602578	116.86099533478773	114.06432950202503	0.07117682658373738	0.07194450793948784	1.576668221816817	18.407370491331676	1.5375786060353676	17.951004953756637
5.100974671917351	94.77771801686269	92.29430870990181	102.75434027694452	100.16493673443692	106.64466147773946	104.00070248613585	110.34497287933264	107.64722007225323	116.91358479141671	114.11566044037144	0.07117686433814187	0.07194454613240485	1.5633645552579765	18.362028630057466	1.5246047607099626	17.90678710921202
5.131710610359471	94.82023395355009	92.33571051431117	102.80043969924199	100.20987441275172	106.69250847558672	104.0473632347133	110.3944820014665	107.69551878229292	116.96604419723394	114.16686444078046	0.07117690277159591	0.07194458501225884	1.5501364921231016	18.31636538326711	1.511704644355632	17.862255845022446
5.1626317482924104	94.86264350970508	92.37700872353854	102.84642388773382	100.25469976036874	106.74023591900374	104.0939073925889	110.4438674577444	107.74369684998587	117.01837263429536	114.21794060728605	0.07117694189635902	0.07194462459145153	1.5369837396406183	18.270380426696647	1.4988779714572047	17.81741084490932
5.193739201636265	94.90494593664435	92.4182026084798	102.89229203255407	100.29941198781641	106.78784296823461	104.14033414082078	110.49312837994687	107.79175342834067	117.07056918377208	114.2688880430587	0.07117698172491194	0.07194466488260881	1.5239060057679126	18.224073443048837	1.4861244572139185	17.772251799429796
5.225034093035115	94.94714048491318	92.45929143927904	102.93804332303388	100.34401030484022	106.83532878270418	104.18664265966815	110.5422638990191	107.83968766955098	117.12263292596974	114.31970585042427	0.07117702226996178	0.07194470589858465	1.5109029992058822	18.17744412224056	1.4734438175457854	17.726778406136873
5.256517551897525	94.98922640430283	92.50027448534533	102.98367694772088	100.3884939204216	106.8826925210385	104.23283212861097	110.59127314509226	107.88749872501643	117.17456294035144	114.37039313088651	0.07117706354444542	0.07194474765246664	1.4979744293973454	18.130492161464645	1.4608357690988214	17.680990369688516
5.288190714437326	95.03120294386547	92.54115101536732	103.029192094396	100.43286204279426	106.92993334108242	104.27890172636735	110.64015524750198	107.93518574536053	117.22635830555771	114.42094898514641	0.0711771055615337	0.07194479015757872	1.4851200065138528	18.083217265106214	1.4483000292284487	17.634887401756714
5.320054723714605	95.07306935193091	92.58192029732943	103.07458795009212	100.47711387946258	106.97705039991942	104.32485063091279	110.68890933480905	107.98274788045102	117.27801809942882	114.47137251312417	0.07117714833463633	0.07194483342748656	1.4723394414693303	18.03561914495367	1.435836316015866	17.588469221253035
5.352110729676963	95.11482487612264	92.62258159852763	103.11986370111232	100.52124863721914	107.02404285389052	104.3706780194987	110.73753453481937	108.03018427941905	117.3295413990262	114.52166281397983	0.07117719187740566	0.0719448774760002	1.4596324459091647	17.987697520205984	1.4234443482541792	17.541735554292245
5.384359889201005	95.15646876337433	92.6631341855853	103.16501853304825	100.56526552216282	107.07090985861394	104.41638306867138	110.78602997460425	108.0774940906794	117.38092728065452	114.57181898613516	0.0711772362037407	0.07194492231718101	1.4469987322181623	17.93945211756727	1.4111238454565864	17.494686134297808
5.41680336613411	95.19800025994655	92.70357732446958	103.21005163079896	100.60916373971695	107.11765056900468	104.46196495429128	110.83439478052118	108.12467646195032	117.43217481988385	114.621840127295	0.07117728132779252	0.07194496796534394	1.434438013514864	17.890882671305008	1.398874527854332	17.447320702096476
5.44944233133642	95.23941861144341	92.74391028050762	103.25496217858964	100.6529424946478	107.16426413929436	104.50742285155236	110.88262807823455	108.17173054027405	117.48328309157228	114.67172533446944	0.07117732726396843	0.0719450144350638	1.4219500036494992	17.84198892330096	1.3866961163910219	17.399639005921927
5.482277962723094	95.2807230628293	92.78413231840275	103.29974935999047	100.69660099108279	107.21074972305112	104.55275593500136	110.93072899273635	108.21865547203684	117.53425116988795	114.72147370399544	0.07117737402693639	0.07194506174117864	1.409534417208306	17.79277062313122	1.3745883327267165	17.351640801516623
5.515311445306831	95.32191285844624	92.82424270225148	103.34441235793605	100.74013843252945	107.25710647319991	104.59796337855772	110.97869664836757	108.26545040299	117.58507812833241	114.77108433155955	0.07117742163162946	0.07194510989879575	1.3971909695108025	17.74322752817534	1.3625508992388404	17.30332585223732
5.548543971240616	95.36298724203075	92.8642406955598	103.38895035474447	100.78355402189406	107.30333354204284	104.6430443555333	111.0265301688395	108.31211447827037	117.63576303976339	114.82055631222003	0.07117747009325233	0.07194515892329557	1.3849193766029657	17.6933594035836	1.35058353901195	17.25469392899322
5.581976739860765	95.40394545673115	92.90412556126009	103.43336253213678	100.82684696150059	107.3494300812794	104.68799803865225	111.07422867725491	108.35864684242131	117.68630497641783	114.86988874042956	0.07117751942728395	0.0719452088303367	1.3727193552631434	17.643166022389778	1.3386859758447827	17.20574481042786
5.615610957730194	95.44478674512506	92.94389656172814	103.47764807125672	100.8700164531099	107.39539524202745	104.73282360007133	111.1217912961299	108.405046639414	117.73670300993544	114.91908071005803	0.07117756964948312	0.0719452596358623	1.3605906230084202	17.59264716574762	1.32685793425685	17.156478283039178
5.649447838681973	95.48551034923743	92.9835529588006	103.52180615269091	100.91306169793945	107.4412281748445	104.77752021140068	111.16921714741648	108.45131301266908	117.78695621138287	114.96813131441625	0.07117762077589569	0.07194531135610323	1.348532898078247	17.54180262272712	1.315099139471613	17.106894141103112
5.6834886038631165	95.52611551055737	93.02309401379154	103.56583595648806	100.955981896682	107.4869280297478	104.82208704372356	111.21650535252333	108.49744510507739	117.8370636512765	115.01703964627819	0.0711776728228561	0.07194536400758438	1.3365458994344408	17.490632190434553	1.3034093174169357	17.0569921867027
5.717734481778674	95.56660147005663	93.06251898751015	103.60973666217953	100.99877624952568	107.53249395623621	104.86652326761741	111.263655032339	108.54344205902228	117.88702439960709	115.06580479790499	0.07117772580699636	0.07194541760713055	1.3246293467780106	17.439135674321733	1.2917881947430487	17.006772230051865
5.75218670833605	95.6069674682076	93.10182714027862	103.65350744879991	101.04144395617404	107.57792510331174	104.91082805317518	111.31066530725423	108.58930301640162	117.93683752586428	115.11442586106894	0.07117777974524803	0.07194547217187025	1.3127829605359693	17.387312888051383	1.2802354988073148	16.956234089400823
5.786846526889619	95.64721274500147	93.14101773194946	103.6971474949073	101.08398421586573	107.62322061950098	104.95500057002596	111.3575352971846	108.63502711864965	117.98650209906076	115.16290192707706	0.07117783465485014	0.07194552771924254	1.3010064618538308	17.335163653497148	1.268750957666498	16.905377590981516
5.821715188285586	95.68733653996608	93.18009002192306	103.74065597860356	101.12639622739435	107.66837965287655	104.99903998735596	111.40426412159302	108.68061350675912	118.0360171877567	115.21123208679488	0.07117789055335443	0.07194558426700327	1.2892995726092522	17.28268780104918	1.257334300092225	16.854202569327754
5.856793950907131	95.72733809218519	93.21904326916639	103.78403207755608	101.16867918912962	107.71340135107991	105.04294547393086	111.45085089951348	108.72606132130434	118.08538186008545	115.25941543067171	0.07117794745862921	0.07194564183322796	1.2776620154022567	17.22988516948317	1.2459852555612088	16.802708867166075
5.892084080719833	95.76721664031611	93.25787673223012	103.82727496901765	101.21083229903668	107.75828486134249	105.08671619811624	111.49729474957341	108.77136970246306	118.13459518377763	115.30745104876391	0.07117800538886757	0.07194570043632127	1.2660935135502314	17.176755606047664	1.2347035542497906	16.75089633548123
5.927586851317345	95.80697142260908	93.29658966926752	103.87038382984845	101.25285475469765	107.80302933050865	105.13035132790023	111.54359479001768	108.81653779003992	118.18365622618718	115.35533803076052	0.07117806436259098	0.07194576009501989	1.2545937911088458	17.12329896679148	1.2234889270530402	16.69876483383632
5.963303543967366	95.8466016769264	93.33518133805305	103.91335783653759	101.29474575333246	107.84763390505871	105.17385003091559	111.58975013873274	108.8615647234898	118.23256405431731	115.40307546600849	0.07117812439865762	0.07194582082840074	1.2431625728454492	17.069515116294497	1.2123411055597444	16.64631423009996
5.999235447657878	95.88610664076056	93.37365099600001	103.95619616522367	101.33650449181906	107.89209773113043	105.21721147446101	111.63575991326918	108.90644964194013	118.2813177348451	115.45066244353676	0.07117818551626605	0.0719458826558856	1.2317995842422533	17.015403927798616	1.2012598220587734	16.593544400617247
6.035383859143656	95.92548555125393	93.41199790017971	103.9988979917171	101.378130166715	107.93641995454267	105.260434825524	111.6816232308666	108.95119168421488	118.32991633414818	115.49809805208234	0.07117824773496359	0.07194594559724858	1.2205045515095208	16.96096528347698	1.1902448095456748	16.54045523040986
6.071750082993084	95.9647376452181	93.45022130734017	104.04146249152193	101.41962197427883	107.98059972081839	105.30351925080332	111.72733920847767	108.99578998885822	118.37835891833105	115.54538138011574	0.07117831107465065	0.07194600967262164	1.2092772015764695	16.90619907436485	1.179295801718581	16.487046613157872
6.108335431635222	96.00386215915327	93.48832047392514	104.0838888398578	101.46097911049145	108.02463617520789	105.3464639167317	111.77290696279263	109.04024369415832	118.4266445532513	115.59251151586697	0.07117837555558912	0.07194607490250168	1.1981172620940015	16.851105200523307	1.1684125329800281	16.433318451348896
6.145141225407182	96.0428583292681	93.52629465609331	104.12617621168258	101.5022007710781	108.0685284627126	105.38926798949906	111.81832561026414	109.08455193817161	118.4747723045467	115.63948754735173	0.07117844119840701	0.07194614130775652	1.1870244614187868	16.79568357086464	1.1575947384185383	16.379270656074368
6.182168792601758	96.08172539149841	93.56414310973656	104.1683237817134	101.543286151529	108.11227572810756	105.43193063507424	111.86359426713092	109.12871385874591	118.52274123766077	115.6863085623964	0.07117850802410655	0.07194620890963226	1.1759985286309984	16.73993410352341	1.1468421538315852	16.324903147462464
6.2194194695153895	96.12046258152881	93.60186509050095	104.21033072445128	101.58423444712324	108.15587711596706	105.47445101923034	111.90871204944482	109.17272859354674	118.57055041787201	115.73297364866666	0.07117857605407021	0.07194627772975987	1.1650391935288553	16.683856725812802	1.1361545157135424	16.270215854547132
6.256894600496366	96.1590691348109	93.63945985380445	104.2521962142018	101.62504485294895	108.19933177068681	105.51682830756596	111.95367807309387	109.21659528007986	118.618198910319	115.77948189369187	0.07117864531006779	0.07194634779016162	1.1541461866120244	16.627451374148222	1.1255315612440882	16.215208715242625
6.294595537993358	96.19754428658462	93.67692665485767	104.2939194250993	101.66571656392681	108.24263883650933	105.55906166553022	111.9984914538292	109.26031305571749	118.6656857800294	115.82583238489347	0.07117871581426387	0.07194641911325989	1.1433192391073135	16.57071799442565	1.1149730283132158	16.159881676747318
6.332523642604218	96.23588727189818	93.71426474868332	104.33549953112953	101.7062487748323	108.28579745754801	105.60115025844617	112.04315130729007	109.30388105772285	118.71301009194727	115.87202420961172	0.07117878758922404	0.07194649172188228	1.1325580829511637	16.51365654190886	1.1044786555012251	16.104234695350897
6.370680283125076	96.27409732562879	93.75147339013631	104.3769357061532	101.7466406803185	108.32880677781196	105.64309325153489	112.08765674903015	109.3472984232756	118.76017091096135	115.91805645513313	0.07117886065792299	0.07194656563927018	1.1218624507851018	16.456266981222143	1.0940481820766763	16.048267736488924
6.40906683659976	96.31217368250255	93.78855183392315	104.41822712392867	101.78689147493823	108.37166594122998	105.68488980993904	112.13200689454266	109.39056428949658	118.8071673019325	115.96392820871738	0.07117893504375183	0.07194664088908641	1.1112320759600607	16.39854928652494	1.0836813480011642	15.991980774902913
6.447684688369473	96.35011557711594	93.8254993346228	104.45937295813631	101.8270003531678	108.41437409167631	105.72653909874793	112.17620085928745	109.43367779347415	118.853998329723	116.0096385576259	0.07117901077052481	0.07194671749542234	1.1006666925416084	16.34050344165371	1.073377893930001	15.935373794745828
6.486535232122802	96.38792224395628	93.86231514670658	104.50037238240179	101.86696650942972	108.45693037299546	105.76804028302152	112.22023775871702	109.47663807228943	118.9006630592247	116.05518658914939	0.07117908786248836	0.07194679548280582	1.0901660353017633	16.282129440100107	1.063137561209487	15.878446789593
6.525619869945995	96.425592917423	93.89899852455888	104.5412245703204	101.90678913811638	108.49933392902764	105.80939252781559	112.26411670830348	109.51944426304277	118.9471605553883	116.1005713906362	0.07117916634432829	0.07194687487620861	1.0797298397160375	16.223427285061916	1.0529600918735014	15.821199762511242
6.564940012373588	96.46312683184854	93.93554872249744	104.58192869548078	101.94646743361311	108.54158390363413	105.8505949982061	112.30783682356494	109.56209550287949	118.99348988325215	116.14579204952075	0.07117924624117708	0.07194695570105622	1.0693578419670757	16.164396989577654	1.0428452286428183	15.763632726117066
6.604497078439295	96.50052322151977	93.97196499479436	104.62248393148943	101.98600059032223	108.5836794407231	105.89164685931468	112.35139722009286	109.60459092901651	119.03965010797167	116.19084765335215	0.07117932757862314	0.07194703798323364	1.0590497789478377	16.105038576657535	1.0327927149321567	15.70574570278768
6.644292495727218	96.53778132069989	94.00824659569713	104.66288945199554	102.0253878026871	108.62561968427593	105.93254727633406	112.39479701357972	109.64692967876934	119.08564029484961	116.23573728982349	0.07117941038271848	0.07194712174909561	1.0488053882427266	16.045352079090662	1.0228022948294893	15.647538724424521
6.684327700423376	96.57490036364872	94.04439277944849	104.70314443071432	102.06462826521485	108.66740377837193	105.9732954145523	112.43803531984494	109.68911088957735	119.13145950936406	116.2804600467996	0.07117949467998701	0.07194720702547391	1.0386244081448694	15.985337539823377	1.0128737131153684	15.589011832827964
6.724604137367524	96.61187958464605	94.08040280030923	104.74324804145361	102.10372117250238	108.70903086721647	106.01389043938023	112.4811112548646	109.7311336990329	119.17710681720084	116.32501501234842	0.07117958049743324	0.07194729383968744	1.02850657765498	15.92499501200291	1.003006715259744	15.530165079733706
6.76512326010531	96.64871821801243	94.11627591257832	104.78319945813757	102.14266571925945	108.75050009516625	106.05433151637592	112.52402393479788	109.77299724490693	119.22258128428217	116.36940127476896	0.07117966786255149	0.07194738221954916	1.0184516364638512	15.864324558802764	0.9932010474051367	15.470998526678159
6.805886530940724	96.6854154981316	94.15201137061466	104.8229978548324	102.18146110033366	108.79181060675627	106.09461781127129	112.56677247601567	109.81470066517706	119.26788197679775	116.41361792262182	0.07117975680333394	0.07194747219337692	1.0084593249630416	15.803326253688283	0.9834564563784625	15.411512245231279
6.846895420988873	96.7219706594723	94.18760842885843	104.86264240577127	102.22010651073485	108.83296154672657	106.13474848999783	112.60935599512855	109.85624309805469	119.31300796123516	116.45766404475877	0.07117984734828056	0.07194756379000107	0.9985293842464671	15.742000180536706	0.9737726896898948	15.351706317083881
6.888151410229076	96.75838293661117	94.22306634185324	104.90213228538059	102.25860114566056	108.87395206004982	106.17472271871374	112.65177360901588	109.8976236820136	119.35795830441165	116.50153873035369	0.07117993952640707	0.07194765703877491	0.9886615561013059	15.68034643356441	0.9641494955274084	15.291580834043998
6.92965598755826	96.79465156425432	94.25838436426726	104.94146666830461	102.29694420052016	108.91478129195762	106.21453966382954	112.69402443485355	109.93884155581691	119.40273207350411	116.54524106893207	0.071180033367256	0.07194775196958399	0.9788555830091354	15.618365117446956	0.954586622755869	15.231135898120556
6.971410650844719	96.83077577726081	94.29356175091583	104.98064472943244	102.33513487096101	108.95544838796896	106.25419849203571	112.73610759014392	109.97989585854621	119.44732833608177	116.58877015040275	0.07118012890090447	0.0719478486128547	0.9691112081482061	15.55605634747917	0.9450838209183985	15.170371621625236
7.01341690698215	96.86675481066453	94.32859775678295	105.01966564392308	102.373172352893	108.99595249391695	106.29369837032885	112.77802219274407	110.02078572962925	119.4917461601369	116.63212506508786	0.07118022615797584	0.07194794699956586	0.9594281753857103	15.493420249484188	0.9356408402295529	15.109288127190666
7.055676271944047	96.90258789969754	94.36349163704381	105.0585285872322	102.4110558425145	109.03629275597714	106.33303846603931	112.8197673608955	110.06151030886889	119.53598461411718	116.6753049037546	0.07118032516964715	0.07194804716125736	0.9498062292889244	15.430456960133597	0.9262574315894199	15.047885548010527
7.098190270838397	96.9382742798131	94.39824264708741	105.09723273513873	102.44878453633847	109.07646832069581	106.37221794685868	112.861342213254	110.10206873647225	119.58004276695821	116.71830875764687	0.0711804259676616	0.07194814913004072	0.940245115108155	15.367166626750986	0.916933346561791	14.986164027650375
7.1409604379627405	96.97381318670831	94.43285004253829	105.13577726377062	102.48635763121729	109.1164783350172	106.41123598086645	112.90274586891854	110.14246015307873	119.62391968811494	116.76113571851592	0.07118052858433739	0.07194825293860949	0.9307445787828783	15.303549407490209	0.9076683373825745	14.924123720251373
7.183988316859528	97.0092038563478	94.46731307927975	105.17416134963233	102.52377432436977	109.1563219463129	106.45009173655852	112.94397744746199	110.18268369979022	119.66761444759513	116.80378487865318	0.07118063305257888	0.07194835862025024	0.9213043669474246	15.239605471546383	0.8984621569661613	14.861764790712186
7.227275460371831	97.04444552498698	94.50163101347646	105.21238416963145	102.56103381340704	109.19599830240996	106.4887843828748	112.98503606896094	110.22273851820007	119.71112611599204	116.8462553309219	0.07118073940588669	0.07194846620885242	0.9119242269157439	15.175334998988546	0.889314558890419	14.799087414554378
7.270823430699384	97.0795374291954	94.5358031015971	105.25044490110564	102.5981352963587	109.23550655161957	106.52731308922706	113.0259208540259	110.26262375042266	119.75445376451711	116.88854616878942	0.07118084767836853	0.07194857573892055	0.9026039066923204	15.11073818101795	0.8802252974041949	14.736091778115224
7.31463379945495	97.1144788058807	94.56982860043766	105.28834272185026	102.63507797169981	109.27484584276645	106.56567702552753	113.06663092383236	110.30233853912341	119.79759646503392	116.9306564863599	0.07118095790475094	0.071948687245584	0.8933431549653505	15.045815219975339	0.8711941274241326	14.672778078624106
7.358708147721062	97.14926889231214	94.60370676714442	105.32607681014545	102.67186103837732	109.31401532521764	106.60387536221711	113.10716540015109	110.34188202754873	119.84055329009124	116.97258537840706	0.07118107012038939	0.07194880076460948	0.8841417211051521	14.980566329395515	0.8622208045339903	14.609146524231619
7.403048066107065	97.18390692614473	94.63743685923727	105.36364634478403	102.70848369583713	109.35301414891208	106.64190727029415	113.14752340537952	110.38125335955634	119.88332331295734	117.01433194040726	0.07118118436128106	0.07194891633241177	0.8749993551634816	14.914991734098294	0.8533050849796382	14.545197334064142
7.447655154806527	97.21839214544299	94.67101813463282	105.40105050509885	102.74494514405087	109.39184146438988	106.67977192134295	113.18770406257244	110.42045167964534	119.92590560765348	117.05589526857241	0.0711813006640752	0.07194903398606592	0.8659158078746714	14.849091670308553	0.8444467256726966	14.480930738365714
7.49253102365499	97.25272378870557	94.70444985166856	105.43828847099142	102.78124458354372	109.43049642282261	106.7174684875633	113.22770649547418	110.45947613298766	119.96829924898888	117.09727445988418	0.07118141906608595	0.07194915376331988	0.85689083065472	14.782866385678062	0.8356454841905361	14.41634697855261
7.537677292188054	97.28690109488913	94.73773126912577	105.47535942295933	102.8173812154212	109.46897817604263	106.75499614179914	113.26752982854946	110.49832586545801	120.01050331259468	117.13846861212691	0.0711815396053039	0.07194927570260483	0.8479241755901512	14.716316139292758	0.8269011187644537	14.351446307176957
7.583095589699846	97.32092330343298	94.77086164625364	105.5122625421249	102.85335424139689	109.5072858765734	106.79235405756812	113.30717318701555	110.53700002366541	120.05251687495893	117.179476823922	0.07118166232040815	0.07194939984304996	0.8390155954555212	14.64944120198561	0.8182133882969538	14.286228988246876
7.628787555301809	97.35478965428406	94.80384024279358	105.54899701026412	102.88916286382087	109.54541867766052	106.82954140909177	113.3466356968749	110.57549775498487	120.09433901346222	117.2202981947626	0.07118178725077935	0.07194952622449285	0.8301648436925007	14.58224185610743	0.809582052339465	14.220695296986378
7.674754837981857	97.38849938792059	94.83666631900216	105.585562009834	102.9248062857063	109.58337573330073	106.86655737132385	113.38591648494601	110.61381820758766	120.1359688064116	117.26093182504674	0.0711819144365124	0.07194965488749429	0.8213716744162411	14.514718395723321	0.8010068711009808	14.154845520053641
7.720999096663877	97.42205174537794	94.86933913567626	105.62195672400269	102.96028371075859	109.62115619827404	106.90340111998162	113.42501467889721	110.65196053047413	120.17740533307732	117.30137681611322	0.07118204391842918	0.07194978587335016	0.8126358424240152	14.446871126874612	0.7924876054566994	14.088679955770203
7.767522000267617	97.45544596827324	94.90185795417699	105.65818033667796	102.99559434340338	109.65875922817409	106.94007183157555	113.46392940727894	110.6899238735053	120.21864767372826	117.34163227027614	0.07118217573809178	0.0719499192241056	0.8039571031786181	14.378700367353304	0.7840240169291519	14.022198913942702
7.814325227768903	97.48868129883033	94.93422203645399	105.69423203253626	103.03073738881476	109.69618397943916	106.97656868343942	113.50265979955637	110.7277073874346	120.25969490966769	117.38169729085998	0.07118230993781584	0.07195005498256726	0.7953352128167808	14.31020644696764	0.7756158677000258	13.955402716077515
7.861410468260233	97.52175697990539	94.96643064507029	105.73011099705249	103.06571205294419	109.73342960938382	107.01289085376132	113.5412049861431	110.76531022394093	120.30054612327007	117.42157098223524	0.07118244656068459	0.07195019319231959	0.7867699281409841	14.241389707513008	0.7672629205981139	13.888291695348016
7.908779421011744	97.5546722550116	94.99848304322632	105.7658164165288	103.1005175425487	109.77049527622984	107.04903752161356	113.5795640984337	110.8027315356601	120.34120039801677	117.46125244985357	0.07118258565056253	0.07195033389773632	0.7782610066230973	14.17225050289926	0.7589649391059083	13.820866196761926
7.956433795532517	97.58742636834525	95.0303784947853	105.801347478125	103.13515306522045	109.80738013913843	107.08500786698441	113.61773626883797	110.83997047621854	120.38165681853344	117.5007408002843	0.07118272725210932	0.07195047714399595	0.7698082064034679	14.102789199219842	0.7507216873584639	13.753126577241346
8.004375311632296	97.62001856481092	95.06211626429767	105.83670336988779	103.16961782941523	109.8440833582417	107.1208010708086	113.65572063081423	110.87702620026553	120.42191447062683	117.54003514125003	0.07118287141079571	0.07195062297709648	0.7614112862850106	14.03300617482455	0.7425329301361216	13.685073205586377
8.052605699483543	97.65244809004753	95.09369561702643	105.87188328078133	103.2039110444822	109.88060409467506	107.15641631499885	113.69351631890355	110.91389786350697	120.46197244132196	117.5791345816634	0.07118301817291574	0.07195077144387105	0.7530700057384365	13.962901820414118	0.7343984328706483	13.61670646267521
8.101126699683881	97.68471419045383	95.125115818972	105.9068864007171	103.23803192069298	109.91694151060928	107.19185278247727	113.73112246876381	110.95058462273813	120.50182981889972	117.61803823166345	0.07118316758560385	0.07195092259200071	0.7447841248956593	13.892476539065683	0.7263179616386424	13.54802674146049
8.149940063318896	97.71681611321475	95.15637613689769	105.9417119205844	103.27197966927145	109.953094769283	107.22710965720698	113.76853821720425	110.9870856358777	120.54148569293473	117.65674520265262	0.07118331969684945	0.0719510764700325	0.7365534045511595	13.82173074635648	0.7182912831626709	13.479034447067534
8.199047552025359	97.74875310632713	95.18747583835479	105.97635903228087	103.30575350242336	109.98906303503547	107.26218612422406	113.80576270221992	111.02340006200131	120.58093915433317	117.6952546073339	0.07118347455551201	0.07195123312739388	0.7283776061583467	13.750664870382025	0.7103181648076315	13.409729996837996
8.248450938054788	97.7805244186261	95.2184141917082	106.01082692874311	103.33935263336629	110.02484547333916	107.29708136966929	113.84279506302653	111.05952706137545	120.62018929537095	117.73356555974797	0.07118363221133749	0.07195139261440801	0.720256491825694	13.679279351781588	0.702398374578479	13.340113820340775
8.298152004337403	97.81212929981093	95.24919046616161	106.0451148039772	103.37277627635926	110.06044125083251	107.33179458082023	113.87963444009505	111.09546579549138	120.65923520973197	117.77167717531044	0.0711837927149741	0.07195155498231212	0.7121898243285614	13.607574644072884	0.6945316811290922	13.270186359703075
8.348152544546481	97.84356700047267	95.27980393178423	106.07922185309101	103.40602364673434	110.0958495353545	107.36632494612469	113.9162799751884	111.13121542710076	120.69807599254823	117.80958857085123	0.07118395611798894	0.07195172028327165	0.7041773670960083	13.535551213488361	0.6867178537506788	13.199948069424863
8.398454363163072	97.87483677211921	95.31025385953524	106.11314727232381	103.43909396092528	110.13106949597633	107.40067165523179	113.95273081139516	111.16677512024859	120.73671074043688	117.84729886465055	0.07118412247288457	0.07195188857039958	0.6962188842030628	13.463209538938827	0.6789566623651808	13.12939941640434
8.449059275541144	97.90593786720278	95.34053952129052	106.14689025907848	103.47198643649918	110.16610030303592	107.4348338990256	113.98898609316609	111.20214404030898	120.7751385515406	117.88480717647865	0.0711842918331158	0.0719520598977713	0.6883141403886839	13.39055011243181	0.6712478775432373	13.058540880298096
8.49996910797308	97.93686953914663	95.3706601898686	106.1804500119531	103.50470029218702	110.20094112817176	107.4688108696581	114.02504496635024	111.23732135402012	120.81335852556728	117.922112627634	0.07118446425310741	0.07195223432044383	0.6804629010423469	13.317573438929685	0.6635912704869042	12.987372953382874
8.551185697755594	97.96763104237183	95.4006151390566	106.21382573077241	103.53723474791447	110.23559114435668	107.50260176058204	114.06090657823061	111.27230622951934	120.85136976382911	117.95921434098204	0.0711846397882715	0.07195241189447281	0.6726649322035883	13.244280036462442	0.6559866130337468	12.915896140671975
8.602710893256043	97.99822163232444	95.43040364363667	106.24701661661994	103.56958902483302	110.27004952593222	107.53620576658454	114.09657007756086	111.3070978363787	120.88917136928328	117.9961114409946	0.07118481849502507	0.07195259267693085	0.6649200005613238	13.170670436149521	0.6484336776547934	12.844110959955287
8.654546553979111	98.02864056550206	95.46002497941193	106.28002187186955	103.60176234535089	110.30431544864254	107.56962208382016	114.13203461460127	111.34169534564026	120.92676244657143	118.03280305378856	0.07118500043080905	0.07195277672592616	0.6572278734483916	13.096745182268933	0.6409322374488511	12.772017941857484
8.706694550633951	98.05888709948154	95.48947842323317	106.31284070021793	103.63375393316457	110.3383880896693	107.60284990984483	114.16729934115595	111.3760979298522	120.96414210206075	118.06928830716575	0.07118518565410703	0.07195296410062145	0.6495883188531479	13.022504832526465	0.6334820661531921	12.699617630059947
8.759156765201672	98.08896049294637	95.51876325302564	106.34547230671727	103.66556301329067	110.37226662766668	107.63588844365003	114.20236341060988	111.41030476310507	121.00130944388484	118.10556633065328	0.07118537422446251	0.07195315486125213	0.6420011054083261	12.9479499579611	0.6260829381348003	12.626910581289849
8.811935091003267	98.11886000571396	95.54787874781549	106.37791589780754	103.69718881209738	110.40595024279605	107.66873688569667	114.23722597796605	111.44431502106808	121.03826358198468	118.14163625554302	0.07118556620250026	0.0719533490691472	0.63446600238467	12.873081142915908	0.6187346283824127	12.553897365221928
8.865031432767935	98.14858489876266	95.57682418775603	106.41017068134862	103.7286305573358	110.43943811676066	107.70139443794876	114.2718861998822	111.47812788102479	121.07500362814925	118.17749721493175	0.0711857616499451	0.07195354678674835	0.6269827797009384	12.797898985303618	0.6114369125145913	12.480578564747702
8.918447706701835	98.17813443426034	95.60559885415545	106.44223586665416	103.75988747817286	110.47272943284183	107.7338603039088	114.30634323470949	111.51174252191089	121.11152869605817	118.2131483437624	0.07118596062964161	0.07195374807762997	0.6195512079202672	12.722404096708487	0.6041895667818835	12.406954776113707
8.972185840557227	98.20750787559156	95.63420202950329	106.47411066452406	103.79095880522294	110.50582337593397	107.76613368865192	114.34059624252971	111.54515812435064	121.14783790132292	118.24858877886454	0.07118616320557473	0.07195395300652076	0.6121710582386868	12.646597102182568	0.5969923680496549	12.33302660868867
9.02624777370205	98.23670448738505	95.66263299749718	106.50579428727733	103.82184377057999	110.53871913257994	107.79821379886035	114.3746443851931	111.5783738706935	121.18393036152852	118.28381765899508	0.07118636944289071	0.07195416163932311	0.6048421024974004	12.570478640609508	0.5898450938123005	12.258794685320026
9.080635457189915	98.2657235355426	95.69089104307079	106.53728594878619	103.85254160785068	110.57141589100786	107.83009984285918	114.4084868263573	111.61138894505248	121.2198051962769	118.31883412488045	0.0711865794079176	0.0719543740431361	0.5975641131750535	12.494049364682724	0.5827475221869918	12.184259642304824
9.135350853830497	98.29456428726621	95.7189754524202	106.56858486450892	103.88305155218634	110.60391284116628	107.86179103065089	114.44212273152527	111.64420253334075	121.2554615272285	118.35363731925737	0.0711867931681876	0.07195459028627597	0.5903368633826176	12.417309940832638	0.5756994319070827	12.109422129389714
9.190395938260405	98.32322601108653	95.74688551303171	106.59969025152371	103.91337284031601	110.6362091747608	107.89328657395087	114.47555126808409	111.67681382330981	121.29089847814554	118.38822638691508	0.07118701079245837	0.07195481043829986	0.5831601268711211	12.340261049579567	0.5687006023296135	12.034282809985598
9.245772697014415	98.35170797689135	95.77462051370924	106.63060132856273	103.94350471057965	110.66830408529084	107.9245856862233	114.50877160534417	111.70922200458752	121.3261151749354	118.42260047473759	0.07118723235073535	0.07195503457002544	0.576033678024146	12.262903385355457	0.5617508134291711	11.95884236112397
9.301483128597186	98.38000945595334	95.80217974460156	106.66131731604564	103.97344640296068	110.70019676808562	107.9556875827163	114.54178291457781	111.74142626871597	121.3611107456933	118.45675873174558	0.07118745791429408	0.07195526275355729	0.5689572918546446	12.185237656674872	0.5548498457934556	11.88310147352604
9.357529243555355	98.4081297209589	95.8295624972301	106.69183743611401	104.00319715911962	110.73188642034151	107.9865914804982	114.57458436905911	111.77342580919004	121.39588432074659	118.49070030913941	0.0711876875557051	0.07195549506230765	0.5619307440127841	12.107264586269594	0.5479974806318069	11.80706085179554
9.413913064550128	98.43606804603651	95.85676806451664	106.72216091266569	104.03275622242747	110.76337224115893	108.01729659849377	114.60717514410321	111.80521982149615	121.43043503269845	118.5244243603419	0.07118792134885457	0.071955731571022	0.5549538107710532	12.028984910979489	0.5411934997607659	11.730721214295045
9.47063662643026	98.46382370678502	95.88379574081058	106.75228697138866	104.06212283799871	110.7946534315791	108.04780215751971	114.63955441710577	111.83680750315035	121.46476201647151	118.55793004104095	0.07118815936897056	0.07195597235580188	0.5480262690344944	11.950399381985335	0.5344376856128292	11.654083293338772
9.527701976305488	98.49139598030271	95.91064482191747	106.78221483979631	104.09129625272573	110.82572919462206	108.07810738032201	114.67172136758353	111.8681880537382	121.49886440935309	118.59121650923366	0.07118840169264654	0.07195621749413075	0.541147896337975	11.871508764888858	0.5277298212357664	11.577147835345386
9.585111173620431	98.5187841452159	95.93731460512652	106.8119437472619	104.12027571531229	110.85659873532397	108.10821149161215	114.70367517721418	111.89936067495348	121.53274135103945	118.6242829252697	0.0711886483978658	0.0719564670648978	0.5343184708385706	11.79231383968363	0.5210696902832979	11.499915600725217
9.642866290228868	98.54598748170777	95.96380438923866	106.84147292505341	104.14906047630751	110.88726126077478	108.13811371810392	114.7354150298769	111.93032457063781	121.56639198368089	118.65712845189502	0.0711888995640286	0.07195672114842519	0.5275377713167018	11.712815400791442	0.514457077017596	11.422387363978487
9.700969410468568	98.57300527154686	95.99011347459437	106.87080160636835	104.17764978813983	110.917715980156	108.16781328855019	114.76694011169245	111.96107894681984	121.59981545192649	118.6897522542959	0.07118915527197459	0.07195697982649245	0.5208055771790896	11.63301425730242	0.5078917663109905	11.344563913891761
9.75942263123647	98.59983679811674	96.01624116310225	106.89992902636949	104.2060429051517	110.94796210477938	108.19730943378055	114.79824961106486	111.99162301175572	121.63301090297037	118.72215350014388	0.07118941560401251	0.07195724318236384	0.5141216684558003	11.552911232982296	0.5013735436435809	11.266446053559775
9.818228062064373	98.62648134644475	96.0421867582671	106.92885442222	104.23423908363384	110.97799884812481	108.22660138673842	114.82934271872206	112.02195597596891	121.66597748659707	118.7543313596402	0.07118968064394464	0.07195751130081536	0.5074858257935375	11.472507166206924	0.4949021950970973	11.18803460032359
9.877387825195074	98.65293820323076	96.06794956521784	106.95757703311844	104.26223758185944	111.00782542587868	108.25568838251829	114.86021862775677	112.05207705229007	121.69871435522715	118.78628500556026	0.07118995047709513	0.07195778426816213	0.5008978304576885	11.391802910140541	0.48847750735717455	11.109330385963403
9.936904055658934	98.67920665687684	96.0935288907362	106.98609610033502	104.29003766011925	111.03744105597265	108.28456965840375	114.8908765336684	112.08198545589791	121.73122066396404	118.81801361329946	0.0711902251903363	0.07195806217228602	0.49435746433653094	11.310799332884926	0.4820992677164213	11.030334256796777
9.996778901350961	98.70528599751643	96.11892404328513	107.01441086724718	104.31763858075645	111.0668449586229	108.31324445390538	114.92131563440488	112.11168040435989	121.76349557064046	118.84951636091843	0.07119050487211873	0.07195834510266497	0.487864509929409	11.229497317377536	0.47576726406157377	10.95104707358405
10.05701452310831	98.73117551704318	96.14413433303683	107.0425205793751	104.34503960820108	111.09603635636819	108.34171201079822	114.95153513040381	112.14116111767257	121.79553823586465	118.88079242918826	0.07119078961249874	0.07195863315040162	0.48141875035457815	11.147897761584318	0.46948128488679686	10.871469711793907
10.117613094788254	98.75687450914133	96.16915907190211	107.07042448441862	104.37224000900609	111.12501447411027	108.36997157316101	114.98153422463564	112.17042681830353	121.82734782306869	118.91184100163761	0.07119107950316741	0.07195892640825181	0.4750199693457944	11.066001578590658	0.4632411192822019	10.791603061592468
10.178576803346665	98.78238226931416	96.19399757355822	107.0981218322927	104.3992390518818	111.15377853915243	108.39802238741363	115.01131212264507	112.19947673123195	121.85892349855459	118.94266126459775	0.07119137463748068	0.0719592249706564	0.46866795124253713	10.983809696452226	0.45704655693134555	10.711448027745064
10.239907848916916	98.80769809491382	96.21864915347756	107.12561187516374	104.42603600773135	111.18232778123891	108.42586370235593	115.04086803259375	112.22831008399015	121.89026443154225	118.97325240724952	0.07119167511049036	0.07195952893377104	0.4623624810029696	10.901323058562411	0.4508973881206657	10.631005529983668
10.301608444889292	98.83282128517138	96.24311312895705	107.1528938674869	104.45263014968698	111.21066143259564	108.45349476920691	115.07020116530374	112.25692610670605	121.92136979421811	119.00361362167057	0.07119198101897359	0.07195983839549752	0.45610334419257015	10.818542623546819	0.44479340372697607	10.550276502868655
10.363680817990868	98.85775114122566	96.26738881914598	107.17996706604158	104.47902075314462	111.23877872796898	108.4809148416429	115.09931073429938	112.2853240321439	121.9522387617821	119.03374410288146	0.07119229246146533	0.07196015345551503	0.4498903269832226	10.73546936528146	0.43873439522155877	10.469261895865202
10.426127208365882	98.88248696615346	96.29147554507546	107.20683072996907	104.50520709580051	111.26667890466649	108.50812317583726	115.1281959558512	112.31350309574741	121.98287051249693	119.06364304889378	0.07119260953828925	0.07196047421531344	0.44372321615821875	10.652104273151053	0.4327201546694823	10.38796267352518
10.488949869656532	98.90702806499911	96.31537262968698	107.23348412080902	104.53118845768678	111.29436120259712	108.53511903049925	115.15685604901918	112.34146253568153	122.01326422773657	119.09330966075727	0.07119293235159216	0.0719608007782255	0.43760179910441366	10.56844835193624	0.426750474724372	10.306379815396213
10.552151069084381	98.93137374480415	96.33907939786134	107.2599265025365	104.55696412120744	111.32182486431138	108.56190166691353	115.18529023569607	112.36920159287509	122.043419092035	119.12274314260766	0.07119326100537506	0.07196113324946096	0.431525863814727	10.484502621970023	0.4208251486328436	10.224514316232671
10.615733087532126	98.95552331463735	96.36259517644773	107.28615714159933	104.58253337117493	111.34906913504227	108.58847034898001	115.21349774065153	112.39671951106367	122.07333429313583	119.15194270171504	0.0711935956055282	0.07196147173613937	0.42549519888530085	10.400268119192333	0.41494397022779594	10.142367185973853
10.679698219625935	98.97947608562436	96.38591929429235	107.31217530695518	104.60789549484593	111.37609326274584	108.61482434325313	115.24147779157583	112.42401553683233	122.10300902204148	119.18090754853196	0.07119393625986448	0.07196181634732728	0.4195095935134532	10.315745895171858	0.4091067339284109	10.059939449783997
10.744048773818252	99.00323137097767	96.40905108226781	107.33798027010904	104.63304978195818	111.40289649814216	108.64096291898213	115.26922961912426	112.45108891965884	122.13244247306302	119.20963689674201	0.07119428307815574	0.07196216719407106	0.4135688374989286	10.23093701723701	0.4033132347433366	9.977232148237817
10.808787072471103	99.02678848602665	96.43198987330196	107.36357130515088	104.65799552476693	111.42947809475655	108.66688534815113	115.2967524569616	112.47793891195718	122.16163384387062	119.23812996330908	0.07119463617216762	0.07196252438943489	0.40767272123991916	10.145842568501394	0.3975632682623882	9.894246337244113
10.87391545193992	99.0501467482473	96.4547350024069	107.38894768879314	104.6827320180815	111.45583730896075	108.69259090551907	115.32404554180647	112.50456476912069	122.19058233554323	119.266385968526	0.0711949956556952	0.07196288804853604	0.40182103573431505	10.060463647947472	0.3918566306608682	9.810983088194916
10.93943626265785	99.07330547729246	96.47728580670832	107.4141087004087	104.70725855930232	111.48197340001457	108.7180788686606	115.3511081134766	112.53096574956632	122.21928715261983	119.29440413606453	0.07119536164460162	0.0719632582885834	0.3960135725761802	9.974801370481146	0.3861931186968377	9.727443488045537
11.00535186922059	99.09626399502177	96.49964162547445	107.43905362206878	104.73157444845774	111.50788563010731	108.74334851800637	115.37793941493358	112.55714111477828	122.24774750315	119.32218369302468	0.07119573425685406	0.0719636352289146	0.3902501239557523	9.888856867004506	0.3805725297080471	9.643628639292729
11.071664650471687	99.11902162553164	96.52180180014523	107.46378173858092	104.75567898824107	111.53357326439976	108.76839913688382	115.40453869232826	112.58309012935236	122.27596259874518	119.34972386998493	0.07119611361256313	0.07196401899103594	0.3845304826567144	9.8026312844122	0.3749946616106854	9.559539660036535
11.138376999588447	99.14157769518522	96.54376567436128	107.48829233752701	104.77957148404755	111.55903557106576	108.79323001155784	115.43090519504592	112.60881206103987	122.30393165462984	119.37702390105201	0.07119649983402085	0.07196440969866016	0.378854442057559	9.716125785809709	0.36945931290290446	9.475177684209484
11.205491324168262	99.16393153264299	96.56553259399374	107.51258470930213	104.80325124401227	111.58427182133511	108.81784043127266	115.45703817575271	112.63430618079316	122.3316538896939	119.40408302391232	0.07119689304574185	0.07196480747774844	0.3732217961290871	9.629341550462414	0.36396628265868003	9.390543861456536
11.273010046315514	99.18608246889221	96.5871019071726	107.53665814715227	104.82671757904677	111.60928128953505	108.84222968829208	115.48293689044067	112.6595717628093	122.35912852654398	119.43090047988179	0.07119729337450253	0.07196521245654983	0.3676323394294059	9.542279773781047	0.3585153705251969	9.30563935718601
11.340935602728974	99.20802983727742	96.60847296431642	107.56051194721316	104.84996980287693	111.63406325313302	108.86639707794134	115.5086005984742	112.68460808457567	122.38635479155599	119.45747551395733	0.07119770094938277	0.07196562476564414	0.3620858671097267	9.454941667609091	0.3531063767281921	9.220465352813335
11.409270444789758	99.22977297353052	96.62964511816155	107.58414540854912	104.87300723208077	111.65861699277961	108.89034189864887	115.53402856263659	112.70941442691513	122.41333191492791	119.48380737486845	0.07119811590180766	0.07196604453798304	0.3565821749087945	9.367328460110002	0.34773910206672554	9.13502304568101
11.478017038649782	99.25131121580088	96.65061772379117	107.60755783319146	104.89582918612584	111.68294179235085	108.91406345198763	115.55922004917616	112.73399007403124	122.44005913073235	119.5098953151284	0.07119853836559045	0.07196647190893474	0.35112105915095526	9.279441395869071	0.3424133479095417	9.049313649109536
11.547177865320764	99.27264390468548	96.67139013866458	107.63074852617758	104.91843498740727	111.7070369389915	108.93756104271709	115.58417432785326	112.75833431355387	122.46653567696983	119.5357385910864	0.07119896847697627	0.07196690701632645	0.34570231674729257	9.1912817359771	0.33712891619813945	8.963338392513833
11.616755420763786	99.29377038325893	96.69196172264637	107.65371679558977	104.94082396128552	111.73090172315794	108.96083397882533	115.6088906719869	112.782446436585	122.49276079562203	119.56133646297964	0.0711994063746851	0.07196735000049075	0.34032574519244463	9.102850758059503	0.33188560944404344	8.877098521468724
11.686752215979308	99.31468999710376	96.71233183803567	107.6764619525944	104.96299543612463	111.75453543866155	108.98388157157115	115.63336835850214	112.80632573774476	122.51873373270571	119.58668819498574	0.07119985219995867	0.07196780100431008	0.334991142563581	9.014149756341794	0.32668323072607564	8.790595297679829
11.75717077709787	99.33540209434035	96.73249984959526	107.69898331148092	104.98494874333011	111.777937382712	109.00670313552624	115.65760666797722	112.82997151521738	122.54445373832638	119.61179305527548	0.07120030609660556	0.0719682601732637	0.3296983075225626	8.925180041802378	0.3215215836925154	8.703829999194568
11.82801364547121	99.35590602565748	96.75246512458108	107.7212801897017	105.0066832173877	111.80110685596127	109.02929798861818	115.68160488469155	112.8533830707981	122.56992006673313	119.63665031606615	0.0712007682110475	0.07196872765547417	0.32444703931071217	8.835942942096153	0.316400472557234	8.616803920336679
11.899283377763982	99.37620114434182	96.77222703277086	107.74335190791068	105.02819819590103	111.82404316254674	109.05166545217243	115.70536229667276	112.8765597099391	122.59513197637257	119.66125925367416	0.07120123869236736	0.07196920360175689	0.3192371377458585	8.74643980162	0.31131970209719384	8.529518371735321
11.970982546046038	99.39628680630834	96.79178494649364	107.76519779000323	105.04949301963046	111.84674561013546	109.07380485095544	115.72887819574505	112.89950074179669	122.62008872994386	119.6856191485691	0.07120171769235782	0.07196968816566833	0.3140684032283616	8.656671981745603	0.3062790776558586	8.441974680557905
12.043113737885237	99.41616237013051	96.81113824065895	107.78681716315596	105.0705670325318	111.86921350996836	109.09571551321775	115.75215187757762	112.92220547927832	122.64478959445421	119.7097292854277	0.07120220536557083	0.07197018150355534	0.3089406367336096	8.566640860663028	0.3012784051381914	8.354174190368212
12.115679556440844	99.43582719706987	96.83028629278547	107.80820935786585	105.09141958179433	111.89144617690388	109.11739677073655	115.7751826417323	112.9446732390894	122.66923384127367	119.73358895318731	0.07120270186936736	0.07197068377460762	0.3038536398121323	8.476347833555337	0.2963174910099724	8.266118261308293
12.188682620557461	99.45528065110659	96.84922848303066	107.82937370799064	105.11205001788024	111.913442929463	109.13884795885956	115.79796979171284	112.96690334178119	122.69342074619145	119.7571974451012	0.07120320736396846	0.07197119514090786	0.29880721459130655	8.385794312682265	0.291396142299277	8.177808270160313
12.26212556485955	99.474522098969	96.8679641942194	107.85030955078831	105.13245769456293	111.9352030898733	109.16006841654793	115.8205126350133	112.98889511179799	122.71734958947155	119.78055405879255	0.07120372201250824	0.07197171576748548	0.2938011637678528	8.294981727274717	0.2865141665894271	8.089245610226499
12.336011039846525	99.49355091016352	96.88649281187288	107.87101622695691	105.15264196896594	111.95672598411348	109.18105748641972	115.84281048316687	113.01064787752485	122.74101965590881	119.8036580963095	0.07120424598108692	0.07197224582236998	0.2888352906130649	8.203911523778515	0.28167137202433423	8.000431691620179
12.41034171198835	99.51236645700482	96.90481372423788	107.89149308067503	105.17260220160215	111.97801094195856	109.20181451479392	115.8648626517953	113.03216097133588	122.76443023488615	119.82650886418087	0.07120477943882304	0.07197278547664589	0.28390939897110457	8.112585165879864	0.2768675673062262	7.911367941240314
12.485120263821853	99.53096811464562	96.92292632231565	107.91173945964185	105.19233775641288	111.99905729702483	109.22233885173421	115.88666846065853	113.05343372964239	122.7875806204311	119.84910567347147	0.0712053225579116	0.07197333490450789	0.2790232932524077	8.021004134432587	0.2721025616889392	7.82205580272057
12.560349394047481	99.54935526110607	96.94082999989024	107.93175471511692	105.21184800080663	112.01986438681433	109.24262985109235	115.90822723370334	113.07446549294073	122.81047011127264	119.8714478398376	0.07120587551367645	0.0719738942833175	0.27417677843811816	7.92916992766186	0.2673761649837161	7.732496736633038
12.63603181762671	99.56752727730424	96.95852415355819	107.95153820196131	105.23113230569899	112.04043155276108	109.2626868705533	115.9295382991145	113.0952556058619	122.83309801089959	119.89353468358406	0.07120643848463094	0.07197446379366232	0.2693696600748581	7.8370840611059975	0.2626881875529534	7.6426922204082075
12.712170265880024	99.58548354708469	96.97600818275602	107.97108927867674	105.25019004555088	112.06075814027514	109.28250927167804	115.9506009893631	113.11580341721873	122.85546362761698	119.91536552971922	0.07120701165253387	0.07197504361941223	0.2646017442748416	7.7447480676964915	0.2580384403103153	7.5526437484513735
12.78876748658549	99.60322345724914	96.99328148979002	107.99040730744726	105.26902059840901	112.08084349878933	109.30209641994925	115.97141464125806	113.13610828005639	122.8775662746054	119.93693970801311	0.07120759520244882	0.0719756339477814	0.25987283771894454	7.65216349793991	0.2534267347241439	7.462352832295437
12.865826244077915	99.6207463975855	97.01034347986429	108.0094916541791	105.28762334594471	112.1006869818043	109.32144768481513	115.99197859599589	113.15616955170073	122.89940526997869	119.95825655305359	0.07120818932280469	0.07197623496938899	0.25518274764783655	7.559331919776014	0.24885288280881923	7.37182100044447
12.943349319348618	99.6380517608972	97.02719356110917	108.02834168854136	105.30599767349351	112.12028794693427	109.34056243973401	116.01229219921126	113.17598659380754	122.92097993684256	119.97931540430385	0.07120879420545768	0.07197684687831915	0.2505312818688026	7.466254918806953	0.24431669713044357	7.2810497986283735
13.0213395101458	99.65513894303324	97.04383114461031	108.04695678400716	105.32414297009512	112.13964575595355	109.35944006221972	116.03235480102833	113.19555877241285	122.94228960335431	120.00011560616045	0.07120941004575289	0.07197746987218762	0.2459182487466478	7.372934098184487	0.2398179908000202	7.1900407896901015
13.099799631075467	99.67200734291643	97.06025564443591	108.06533631789338	105.34205862853229	112.15875977484157	109.37807993388543	116.05216575611061	113.2148854579815	122.96333360278072	120.02065650801018	0.07121003704258827	0.07197810415220317	0.24134345720563033	7.279371078690019	0.2353565774726576	7.09879555364023
13.178732513703073	99.68865636257347	97.07646647766592	108.08347967140232	105.3597440453711	112.17762937382987	109.39648144048947	116.07172442371304	113.23396602545783	122.98411127355872	120.04093746428912	0.07121067539847933	0.07197874992323428	0.23680671673400866	7.185567498996534	0.23093227135461802	7.007315687940718
13.258141006655675	99.7050854071639	97.09246306441999	108.1013862296624	105.37719862100074	112.19625392744844	109.41464397198052	116.09103016773327	113.25279985431587	123.00462195935508	120.06095783454093	0.07121132531962576	0.07197940739387634	0.23230783737517413	7.091525015472143	0.22654488719285837	6.91560280729027
13.338027975724735	99.72129388500885	97.1082448278852	108.11905538176877	105.39442175967298	112.2146328145717	109.43256692254238	116.11008235676272	113.27138632860917	123.02486500912605	120.08071698347547	0.07121198701597732	0.07198007677651931	0.22784662972696879	6.997245302249212	0.22219424027468904	6.823658543693455
13.418396303969553	99.73728120761993	97.12381119434421	108.13648652082436	105.41141286954206	112.23276541846522	109.4502496906395	116.12888036413855	113.28972483702134	123.04483977717814	120.10021428102765	0.07121266070130383	0.07198075828741625	0.22342290494611916	6.902730051435356	0.21788014643323095	6.731484546700813
13.49924889182131	99.75304678972853	97.13916159320331	108.15367904398133	105.42817136270504	112.25065112683285	109.467691679063	116.1474235679959	113.30781477291721	123.06454562322922	120.11944910241753	0.0712133465932628	0.07198145214675468	0.2190364747438025	6.807980973084341	0.21360242204184487	6.639082483325183
13.580588657187745	99.76859004931416	97.15429545701997	108.1706323524817	105.44469665524142	112.26828933186317	109.48489229497578	116.16571135131979	113.32565553439332	123.08398191246916	120.1384208282094	0.07121404491347297	0.07198215857872803	0.2146871513826909	6.712999795152427	0.20936088401140296	6.546454038041702
13.662418535558457	99.78391040763285	97.16921222153037	108.18734585169857	105.4609881672531	112.28567943027646	109.5018509499585	116.1837431019973	113.3432465243289	123.10314801562127	120.15712884437188	0.07121475588758469	0.07198287781160823	0.2103747476777471	6.617788263636612	0.2051553497913119	6.453600912889669
13.744741480110864	99.79900728924592	97.1839113256769	108.20381895117727	105.47704532290449	112.30282082337186	109.5185670600553	116.2015182128702	113.36058715043728	123.12204330900408	120.17557254233816	0.07121547974535375	0.07198361007782177	0.2060990769948603	6.5223481425964565	0.20098563736848973	6.360524827538029
13.827560461816718	99.81388012204805	97.19839221163559	108.22005106467661	105.49286755046265	112.31971291707451	109.53504004581998	116.2190360817877	113.37767682531721	123.1406671745933	120.1937513190666	0.07121621672071701	0.07198435561402305	0.20185995325277872	6.426681214303244	0.19685156526895753	6.267227519379958
13.910878469549415	99.82852833729596	97.21265432484365	108.23604161021058	105.50845428233775	112.3363551219834	109.55126933236245	116.23629611165977	113.394514966505	123.15901900008467	120.2116645771022	0.07121696705186761	0.07198511466117384	0.19765719091708434	6.330789279134478	0.19275295255147284	6.173710743474658
13.9946985101918	99.84295136963581	97.22669711402595	108.2517900100888	105.52380495512269	112.35274685341801	109.5672543493943	116.25329771050949	113.41110099652565	123.17709817895572	120.22931172463693	0.0712177309813344	0.07198588746462062	0.1934906049973506	6.2346741555629706	0.18868961880571078	6.079976272496424
14.079023608744702	99.85714865713115	97.24052003122203	108.26729569095818	105.53891900963316	112.36888753146607	109.58299453127526	116.27004029152651	113.42743434294479	123.19490411052901	120.24669217557131	0.07121850875605908	0.07198667427417517	0.1893600110540774	6.138337680426048	0.18466138415828937	5.986025897025684
14.163856808436103	99.87111964129107	97.25412253181328	108.2825580838445	105.5537958909486	112.38477658103166	109.59848931706011	116.28652327312098	113.44351443842156	123.21243620003577	120.26380534957698	0.07121930062747825	0.07198747534419563	0.18526522519505306	6.041781708958297	0.18066806926935897	5.8918614255671855
14.24920117083096	99.88486376709795	97.26750407454965	108.29757662419408	105.56843504845232	112.4004134318831	109.61373815054537	116.30274607897734	113.45934072076093	123.22969385867972	120.28065067215866	0.0712201068516047	0.07198829093367033	0.18120606406773732	5.945008114555094	0.17670949532600844	5.797484684335359
14.335059775941703	99.89838048303372	97.28066412157511	108.3123507519139	105.58283593587082	112.41579751869975	109.6287404803149	116.31870813810701	113.47491263296513	123.24667650369967	120.2972275747156	0.07122092768911151	0.07198912130630036	0.1771823448627856	5.848018788998161	0.17278548404351568	5.702897517439851
14.421435722339384	99.91166924110833	97.29360213845496	108.32687991141441	105.59699801131514	112.43092828112125	109.64349575978778	116.33440888490375	113.49022962328775	123.26338355843522	120.31353549460559	0.07122176340541628	0.0719899667305891	0.1731938853183692	5.7508156426592905	0.1688958576727373	5.6081017871292715
14.50833212726552	99.92472949688641	97.30631759420173	108.34116355165057	105.61092073732104	112.4458051637953	109.65800344726509	116.34984775919759	113.50529114528625	123.27981445239082	120.32957387520764	0.07122261427076884	0.07199082747992619	0.16924050370778332	5.653400604212948	0.16504043898555665	5.51309937347105
14.595752126744532	99.93756070951359	97.31880996130039	108.35520112616254	105.6246035808884	112.4604276164252	109.67226300597602	116.36502420630845	113.52009665787436	123.29596862130003	120.34534216598485	0.07122348056033931	0.0719917038326795	0.16532201884831466	5.555775620927307	0.1612190512834104	5.417892174657027
14.683698875697011	99.95016234174437	97.33107871573527	108.36899209311866	105.63804601352311	112.47479509381957	109.68627390412635	116.37993767710222	113.53464562537684	123.31184550719217	120.36083982254937	0.07122436255430666	0.07199259607228452	0.16143825009294233	5.457942658529646	0.15743151839114944	5.322482106854295
14.772175548053516	99.96253385996688	97.34312333701396	108.38253591535491	105.65124751127532	112.48890705593878	109.70003561494387	116.39458762804371	113.54893751758091	123.32744455845574	120.37606630672448	0.07122526053795285	0.07199350448733795	0.15758901733534003	5.35990370142099	0.15367766466113153	5.22687110445986
14.861185336869132	99.97467473423129	97.35494330819468	108.39583206041884	105.66420755478231	112.50276296794604	109.71354761672795	116.40897352125393	113.56297180979253	123.3427652299071	120.39102108661164	0.0712261748017528	0.07199442937169138	0.15377414100589704	5.2616607526288135	0.14995731496833287	5.131061119984224
14.95073145443871	99.98658443827377	97.36653811590926	108.40888000060862	105.67692562930635	112.51636230025346	109.72680939289457	116.42309482456298	113.57674798288757	123.35780698285384	120.40570363665255	0.07122710564147262	0.0719953710245472	0.14999344206648857	5.163215833686991	0.1462702947054595	5.035054123985901
15.040817132412794	99.99826244954372	97.37790725038951	108.42167921301619	105.6894012247767	112.5297045285726	109.73982043202541	116.436951011567	113.59026552336773	123.37256928516332	120.42011343769586	0.07122805335826367	0.07199632975055716	0.14624674202036658	5.064570985046885	0.14261642979397493	4.938852105453407
15.131445621914246	100.00970824922902	97.3890502054914	108.4342291795682	105.70163383582937	112.54278913396259	109.75258022791498	116.45054156168327	113.60352392341412	123.38705161132889	120.43424997706215	0.07122901825876234	0.07199730585992131	0.1425338628979489	4.965728265691723	0.1389955466694346	4.8424570714414585
15.222620193655578	100.02092132228087	97.39996647871904	108.446529387067	105.71362296184701	112.5556156028787	109.76508827961771	116.4638659602054	113.61652268094115	123.4012534425365	120.448112748609	0.07123000065519026	0.07199829966848964	0.1388546272678468	4.866689753536775	0.1354074722913765	4.7458710474238615
15.31434413805701	100.03190115744013	97.41065557124995	108.45857932723332	105.72536810700042	112.56818342722264	109.77734409149704	116.4769236983606	113.62926129965244	123.41517426673391	120.46170125279843	0.07123100086545568	0.07199931149786513	0.13520885822572382	4.767457545174693	0.13185203413388535	4.649096077122522
15.406620765365147	100.0426472472605	97.42111698795743	108.47037849674595	105.73686878028704	112.5804921043896	109.7893471732714	116.48971427336387	113.64173928909376	123.42881357869638	120.47501499676123	0.071232019213258	0.07200034167550996	0.1315963793992978	4.668033756071964	0.12832906018979884	4.552134222594759
15.499453405772549	100.05315908813502	97.43135023743599	108.48192639728506	105.74812449557312	112.5925411373198	109.8010970400641	116.50223718847651	113.65395616470985	123.44217088009728	120.4880534943659	0.07123305602819409	0.07200139053485102	0.1280170149478863	4.5684205206162005	0.12483837896968453	4.454987564356998
15.592845409537835	100.0634361803188	97.44135483202318	108.49322253557193	105.75913477163235	112.60433003454561	109.81259321244966	116.51449195306063	113.66591144789793	123.45524567957457	120.50081626628383	0.07123411164586539	0.07200245841539031	0.12447058955501689	4.468619991977903	0.12137981949581444	4.357658201239246
15.686800147106629	100.07347802795415	97.4511302878238	108.50426642341135	105.76989913218704	112.61585831024242	109.82383521650301	116.52647808263707	113.67760466606411	123.46803749280132	120.51330284005796	0.07123518640798832	0.0720035456628162	0.12095692843558936	4.368634342390578	0.11795321130830416	4.260148250617931
15.781321009233178	100.08328413909399	97.46067612473226	108.51505757773263	105.7804171059479	112.62712548427731	109.83482258384709	116.53819509894177	113.68903535267826	123.48054584255422	120.52551275016978	0.0712362806625049	0.07200465262911473	0.11747585732837251	4.268465762939741	0.11455838445840527	4.162459848252183
15.87641140710273	100.09285402572527	97.46999186645517	108.52559552063067	105.79068822665415	112.63813108225871	109.84555485170122	116.5496425299828	113.70020304732988	123.49277025878342	120.53744553810772	0.07123739476369893	0.07200577967268765	0.1140272024991873	4.168116463777551	0.11119516951055175	4.064595148480294
15.972074772454643	100.10218720379258	97.47907704053387	108.53587977940764	105.80071203311383	112.64887463558622	109.8560315629296	116.56081991009786	113.71110729578395	123.50471027868277	120.5491007524357	0.07123852907231011	0.07200692715846699	0.11061079073715518	4.067588674028229	0.10786339754008623	3.96655632411057
16.06831455770623	100.11128319322047	97.48793117836601	108.54590988661367	105.81048806924343	112.6593556814998	109.86625226608926	116.57172678001122	113.72174765003675	123.51636544675972	120.56047794886152	0.071239683955653	0.07200809545803685	0.10722644935515291	3.9668846418862813	0.1045629001330326	3.868345566545031
16.165134236077357	100.12014151793666	97.49655381522764	108.55568538008853	105.8200158841084	112.66957376313009	109.87621651547904	116.58236268689176	113.73212366837241	123.52773531490668	120.57157669030647	0.07124085978773682	0.07200928494975412	0.10387400618844822	3.8660066346201347	0.10129350938382231	3.7699650857284723
16.262537301715792	100.12876170589377	97.50494449029402	108.5652058030022	105.82929503196243	112.67952842954757	109.8859238711875	116.59272718441035	113.74223491541875	123.53881944247156	120.58239654697437	0.07124205694938922	0.0720104960188729	0.10055328959390408	3.7649569385794166	0.09805505789665858	3.6714171102685214
16.36052726982327	100.13714328909172	97.51310274666122	108.57447070389648	105.8383250722881	112.68921923581308	109.8953738991422	116.60281983279825	113.75208096220439	123.54961739632978	120.59293709642206	0.07124327582837955	0.07201172905766928	0.09726412844906918	3.6637378592822643	0.09484737878312899	3.572703887384705
16.459107676782416	100.14528580359898	97.52102813136626	108.58347963672537	105.84710556983599	112.69864574302721	109.90456617115775	116.61264019890464	113.7616613862151	123.56012875095564	120.60319792362891	0.071244516819547	0.07201298446557285	0.09400635214990416	3.5623517213389277	0.0916703056593633	3.4738276829120878
16.55828208028434	100.15318878957386	97.52872019540763	108.5922321608964	105.8556360946647	112.70780751838058	109.91350026498473	116.62218785625544	113.77097577145065	123.57035308849481	120.61317862106789	0.07124578032493	0.07201426264929484	0.09077979061123642	3.4608008685463574	0.08852367264785244	3.3747907813667553
16.658054059457015	100.16085179128544	97.5361784937651	108.60072784131113	105.86391622218042	112.71670413520367	109.92217576435836	116.63146238511135	113.78002370848196	123.58028999883673	120.62287878877623	0.07124706675389796	0.072015564022963	0.0875842742674422	3.359087663997343	0.08540731437869908	3.2755954860876955
16.758427214994473	100.16827435713446	97.54340258541991	108.60896624840667	105.87194553317713	112.72533517301765	109.93059225904796	116.64046337252738	113.788804794509	123.5899390796884	120.63229803442756	0.07124837652328536	0.0720168890082576	0.08441963406664854	3.2572144898840634	0.08232106598222799	3.176244119003968
16.859405169286727	100.17545603967247	97.55039203337284	108.61694695819503	105.87972361387484	112.73370021758325	109.93874934490454	116.6491904124102	113.79731863341681	123.5992999366462	120.64143597340225	0.0712497100575288	0.0720182380345491	0.08128570147255232	3.155183747625415	0.07926476309035024	3.0767390207693097
16.960991566550526	100.18239639562252	97.55714640466408	108.62466955230502	105.88725005596024	112.74179886095222	109.94664662391091	116.6576431055787	113.80556483583433	123.60837218327114	120.65029222886069	0.07125106778880635	0.07201961153903934	0.0781823084661255	3.0529978580016177	0.07623824184054229	2.977082550889463
17.063190072960847	100.18909498589794	97.56366527039097	108.63213361802188	105.89452445662519	112.74963070151681	109.95428370422992	116.66582105982208	113.81354301919148	123.61715544116207	120.6588664318151	0.07125245015717928	0.07202100996690546	0.07510928754049928	2.9506592610341613	0.07324133886947948	2.877277087631228
17.166004376783235	100.19555137562176	97.56994820572659	108.63933874832841	105.90154641860677	112.75719534406083	109.96166020025417	116.67372388996016	113.8212528077778	123.62564934003092	120.66715822120304	0.0712538576107368	0.07202243377144572	0.07206647170073666	2.8481704160039953	0.0702738913128087	2.7773250280115462
17.26943818850684	100.20176513414435	97.57599478993657	108.64628454194428	105.90831555022532	112.76449239980896	109.96877573265408	116.68135121790179	113.82869383279942	123.63385351777671	120.67516724395968	0.07125529060574322	0.07202388341422826	0.06905369446485565	2.7455338015242887	0.06733573680651261	2.6772287878811767
17.37349524097843	100.20773583506255	97.58180460639713	108.65297060336748	105.91483146542468	112.77152148647839	109.97562992842809	116.68870267270592	113.83586573243872	123.64176762056199	120.68289315509254	0.0712567496067874	0.07202535936524328	0.06607078986348824	2.6427519156277413	0.06442671348543172	2.576990801979264
17.478179289537028	100.21346305623658	97.58737724261121	108.6593965429135	105.92109378381025	112.77828222832848	109.98222242095106	116.69577789064057	113.84276815191188	123.6493913028879	120.69033561775488	0.07125823508693623	0.07202686210305743	0.06311759243294546	2.539827275530115	0.06154665997894426	2.476613523776905
17.583494112149474	100.2189463798072	97.5927122902248	108.66556197675538	105.92710213068794	112.78477425621122	109.98855285002358	116.70257651524308	113.84940074352765	123.65672422767013	120.69749430332011	0.07125974752789015	0.07202839211497102	0.060193937220219595	2.436762417859427	0.05869541541335366	2.3760994256081176
17.689443509546752	100.22418539221259	97.59780934504269	108.6714665269638	105.93285613710292	112.79099720762198	109.99462086192113	116.70909819738037	113.85576316674616	123.66376606631577	120.7043688914567	0.07126128742014014	0.07202994989717774	0.057299659782984236	2.3335598987177946	0.05587281941291167	2.2754509987971687
17.79603130536116	100.22917968420494	97.60266800704443	108.67710982154708	105.9383554398786	112.79695072675052	110.00042610944398	116.71534259531005	113.86185508823853	123.67051649880085	120.71095907020403	0.07126285526313125	0.07203153595492898	0.05443459618356883	2.230222293484985	0.053078712094020375	2.17467075343302
17.90326134626431	100.23392885086525	97.6072878803981	108.68249149448992	105.94359968165406	112.80263446453048	110.00596825196519	116.72130937473977	113.86767618194486	123.67697521374632	120.71726453604681	0.07126445156542481	0.07203315080269962	0.05159858299180087	2.1267521970075904	0.05031293406779014	2.073761218558502
18.011137502105942	100.23843249161982	97.61166857347597	108.68761118579408	105.94858851092374	112.80804807869146	110.0112469554815	116.72699820888965	113.87322612913502	123.68314190849769	120.72328499399288	0.07126607684486784	0.07203479496435632	0.04879145728284584	2.0231522235117154	0.04757532643827744	1.9727249421011948
18.119663666053608	100.24269021025361	97.61580969886693	108.69246854151635	105.95332158207395	112.81319123380807	110.01626189266106	116.73240877855159	113.87850461846664	123.68901628920142	120.72902015764775	0.071267731628762	0.07203646897333232	0.046013056634478744	1.9194250065920642	0.04486573079969958	1.871564490851597
18.228843754733095	100.24670161492551	97.61971087339099	108.6970632138088	105.95779855542231	112.81806360135192	110.02101274289403	116.73754077215163	113.883511346046	123.69459807088501	120.73446974929321	0.07126941645403741	0.07203817337280048	0.043263219129926256	1.8155731992992514	0.04218398923802624	1.7702824505322496
18.338681708369887	100.25046631818115	97.6233717181111	108.70139486095685	105.96201909725431	112.8226648597413	110.02549919234083	116.74239388581046	113.88824601548691	123.69988697753499	120.73963349996328	0.07127113186743109	0.0720399087158549	0.040541783355365624	1.7115994741543545	0.03952994433080903	1.6688814258232014
18.44918149093129	100.25398393696699	97.62679185834651	108.70546314741934	105.9659828798624	112.82699469439291	110.02972093398282	116.74696782340592	113.89270833797188	123.70488274217773	120.74451114952342	0.07127287842566475	0.0720416755656908	0.0378485883987878	1.6075065231234476	0.03690343914439609	1.5673640403620084
18.56034709026951	100.25725409264186	97.62997092368336	108.70926774386596	105.96968958158222	112.83105279777165	110.03367766767046	116.75126229663368	113.89689803231114	123.70958510695826	120.74910244674753	0.07127465669563036	0.0720434744957912	0.03518347384755316	1.5032970575120999	0.03430431723137417	1.465732936598215
18.672182518265565	100.26027641098946	97.63290854798639	108.71280832721645	105.9731388868306	112.8348388694418	110.03736910017335	116.75527702506953	113.90081482500376	123.71399382322124	120.75340714939713	0.07127646725457559	0.07204530609011696	0.032546279790324206	1.398973808150913	0.03173242263414977	1.363990776000719
18.784691810974078	100.26305052222966	97.63560436940934	108.71608458067881	105.9763304861426	112.83835261611769	110.04079494522952	116.75901173623159	113.90445845029788	123.7181086515919	120.75742502430055	0.07127831069029568	0.07204717094329732	0.0299368468157013	1.2945395253482275	0.029187599881879578	1.2621402389959258
18.897879028768923	100.26557606102938	97.638058030405	108.71909619378758	105.97926407620861	112.84159375171461	110.04395492359492	116.7624661656424	113.90782865025173	123.72192936205737	120.76115584743236	0.07128018760132585	0.07204906966082814	0.02735501600960788	1.1899969788064482	0.026669693988594645	1.1601840249022644
19.01174825648978	100.26785266651237	97.64026917773427	108.72184286244139	105.98193935991081	112.84456199739917	110.04684876309258	116.76564005689106	113.91092517479409	123.72545573404823	120.76459940399326	0.07128209859713984	0.07205100285927035	0.024800628954267268	1.0853489576293214	0.02417855045257511	1.05812485192655
19.126303603589555	100.26987998226885	97.64223746247485	108.7243242889409	105.98435604635989	112.84725708164015	110.04947619866202	116.76853316169597	113.91374778178555	123.72868755652091	120.76775548849056	0.07128404429835121	0.07205297116645484	0.02227352773235225	0.980598270543851	0.021714015259192365	0.9559654573604348
19.241549204282624	100.27165765636516	97.64396254003003	108.7265401820271	105.98651385093207	112.84967874026003	110.05183697240939	116.77114523996835	113.91629623708032	123.73162462804127	120.77062390481986	0.07128602533691819	0.07205497522168837	0.01977355491817434	0.8757477455365006	0.01927593487403101	0.8537085972784553
19.357489217694134	100.2731853413503	97.64544407013466	108.72849025691693	105.9884124953038	112.851826716484	110.05393083365537	116.77347605987327	113.91857031458619	123.73426675686592	120.77320446634477	0.07128804235635147	0.07205701567596602	0.01730055358291338	0.7708002301369561	0.016864156246811035	0.7513570467672253
19.474127828010037	100.2744626942655	97.64668171686361	108.73017423534259	105.9900517074897	112.85370076099288	110.05575753898644	116.77552539789522	113.92056979632814	123.7366137610285	120.77549699598113	0.07129009601192854	0.0720590931921859	0.014854367293708037	0.6657585913708317	0.014478526810137282	0.6489135998672282
19.59146924462811	100.27548937664929	97.64767514863628	108.73159184558648	105.99143122187644	112.85530063197191	110.05731685230255	116.77729303889926	113.92229447250816	123.73866546842156	120.77750132627715	0.07129218697090983	0.07206120844536827	0.012434840106720912	0.5606257155486674	0.012118894474383524	0.5463810694382119
19.709517702309874	100.27626505454485	97.64842403822296	108.73274282251924	105.99255077925955	112.85662609516265	110.05860854486758	116.77877877619582	113.92374414156852	123.74042171688289	120.77921729949779	0.0712943159127584	0.07206336212287898	0.010041816573561846	0.45540450849875924	0.009785107632012569	0.44376228730834555
19.828277461333414	100.27678939850458	97.64892806274887	108.73362690763524	105.99341012687785	112.85767692391293	110.05963239535795	116.77998241160356	113.92491861025303	123.74188235427975	120.78064476770724	0.07129648352936642	0.07206555492465659	0.007675141736228852	0.3500978954580205	0.007477015154165656	0.34106010419418453
19.94775280764713	100.2770620835954	97.64918690369845	108.73424384908947	105.99400901844906	112.8584528992281	110.06038818991254	116.78090375551378	113.92581769367006	123.7430472385952	120.78178359285333	0.07129869052528316	0.07206778756344576	0.005334661129666074	0.2447088211629307	0.0051944663924246015	0.23827738981344737
20.067948053024427	100.27708278940261	97.64920024691854	108.73459340173332	105.99434721420462	112.85895380982156	110.06087572218185	116.78154262695432	113.9264412153547	123.7439162380145	120.7826336468519	0.07130093761794833	0.07207006076503014	0.003020220775965754	0.13924024961670511	0.0029373111728432377	0.13541703261216753
20.188867535219305	100.2768512000325	97.64896778262026	108.7346753271498	105.99442448092344	112.85917945216478	110.06109479337665	116.7818988536532	113.92678900733101	123.74448923101102	120.78319481167102	0.07130322553792984	0.07207237526847614	0.0007316671874946223	0.03369516426391783	0.000705399800210671	0.032481939993886044
20.31051561812294	100.27636700411547	97.64848920538132	108.73448939368959	105.9942405919672	112.85912963053875	110.06104521231819	116.78197227210387	113.92686091017558	123.74476610643457	120.78346697941731	0.07130555502916712	0.0720747318263751	-0.0015311526337882242	-0.07192343200586038	-0.001501416943995082	-0.07052496175310807
20.432896691921076	100.27562989480704	97.64776421414636	108.7340353765058	105.99379532731355	112.85880415708391	110.06072679548659	116.78176272762911	113.92665677308003	123.74474676359863	120.78345005242124	0.07130792684921582	0.07207713120509568	-0.0037683912012766996	-0.17761251706178882	-0.0036832878056998197	-0.173600727594021
20.55601517325261	100.27463956978865	97.64679251222697	108.73331305758876	105.9930884735901	112.8582028518507	110.0601393670702	116.78127007444583	113.92617645391415	123.74443111236876	120.78314394332364	0.07131034176950031	0.07207957418503516	-0.00598020053826076	-0.28336904928437434	-0.005840361053003562	-0.2767423935365514
20.679875505368887	100.27339573126814	97.64557380730136	108.73232222580113	105.99211982410813	112.85732554285066	110.0592827590152	116.78049417573057	113.92541981928986	123.74381907325213	120.78254857516328	0.07131280057556955	0.07208206156088086	-0.008166732184918146	-0.38918996784923365	-0.007972784482888073	-0.3799469768819108
20.804482158294064	100.27189808597767	97.64410781141181	108.73106267691111	105.99088917889493	112.85617206610559	110.05815681107366	116.77943490368347	113.92438674462375	123.74291057748587	120.78166388146337	0.07131530406735768	0.07208459414187258	-0.0103281371959838	-0.49507219259248814	-0.010080705419113656	-0.4832114761265984
20.92983962898646	100.27014634517298	97.64239424096296	108.7295342136275	105.98939634472742	112.8547422656992	110.05676137085348	116.77809213959475	113.92307711420166	123.74170556712838	120.78048980632072	0.07131785305945007	0.0720871727520716	-0.012464566138874034	-0.6010126239161764	-0.012164270710911751	-0.5865328708641755
21.055952441500814	100.2681402246303	97.64043281671813	108.72773664563299	105.98764113516447	112.85303599382696	110.05509629386717	116.77646577390972	113.92149082124247	123.74020399514953	120.77902630449411	0.07132044838135322	0.07208979823063515	-0.014576169099882463	-0.7070081430574646	-0.01422362673815769	-0.6899081220399239
21.18282514715158	100.2658794446425	97.6382232637948	108.72566978961721	105.9856233705788	112.85105311084627	110.05316144358036	116.77455570629435	113.91962776796183	123.73840582552162	120.77727334149321	0.07132309087777176	0.07209247143209481	-0.016663095684009477	-0.8130556120813708	-0.016258919410972794	-0.7933341719144664
21.31046232467717	100.26336373001432	97.6357653116592	108.7233334693096	105.98334287818876	112.8487934853262	110.05095669146078	116.7723618457007	113.91748786563626	123.73631103331104	120.77523089366841	0.07132578140888787	0.07209519322664037	-0.01872549501104004	-0.9191518736552098	-0.018270294167166412	-0.8968079439000576
21.438868580405217	100.2605928100579	97.633058694121	108.72072751551309	105.98079949209077	112.84625699409912	110.04848191702769	116.76988411043438	113.91507103466876	123.73391960477193	120.77289894830214	0.07132852085064892	0.07209796450041105	-0.02076351572151225	-1.0252937513359939	-0.020257895977692897	-1.000326342847984
21.568048548418737	100.25756641858457	97.63010314932471	108.71785176613464	105.97799305328888	112.84344352230869	110.04573700789916	116.76712242821867	113.91237720465153	123.7312315374371	120.77027750369824	0.07133131009505854	0.07210078615578824	-0.022777305975296258	-1.1314780494831211	-0.02222186934380943	-1.1038862548703037
21.69800689072348	100.2542842938993	97.62689841974318	108.7147060662193	105.97492340972755	112.84035296346208	110.0427218598427	116.76407673626325	113.90940631443307	123.72824684021408	120.76736656927555	0.07133415005047301	0.0721036591116982	-0.024767013451025832	-1.2377015532365476	-0.02416235829866764	-1.207484547427157
21.828748297416116	100.25074617879038	97.62344425216696	108.71129026797986	105.97159041632028	112.83698521947801	110.03943637682194	116.76074698132885	113.90615831218109	123.7249655334773	120.76416616565837	0.07133704164190559	0.07210658430391688	-0.0267327853521806	-1.3439610287896357	-0.026079506411690545	-1.3111180695341318
21.960277486853503	100.24695182052093	97.61974039769488	108.70760423082906	105.96799393498075	112.83334020073761	110.03588047104611	116.75713311979503	113.9026331554489	123.72138764916407	120.76067632477019	0.07133998581133331	0.07210956268538238	-0.02867476839963956	-1.4502532230253564	-0.027973456782319772	-1.4147836514312075
22.092599205822967	100.24290097081814	97.61578661172297	108.7036478214105	105.96413383465249	112.82941782613429	110.03205406301862	116.75323511772726	113.89883081124074	123.71751323087017	120.7568970899274	0.07134298351801174	0.07211259522651299	-0.030593108839411798	-1.556574863869173	-0.029844352046552558	-1.518478104910173
22.225718229713628	100.23859338586125	97.61158265393159	108.69942091362843	105.9600099913377	112.82521802312283	110.02795708158473	116.74905295094361	113.89475125607694	123.71334233394549	120.75282851593278	0.07134603573879605	0.07211568291553123	-0.03248795244127223	-1.6629226602526614	-0.031692334376600684	-1.6221982232964365
22.359639362688714	100.23402882626888	97.60712828827232	108.69492338867815	105.95562228812642	112.82074072776932	110.02358946398014	116.74458660508236	113.89039447605983	123.70887502559118	120.74847066917047	0.07134914346846595	0.07211882675879353	-0.03435944449881845	-1.7692933020880446	-0.03351754548015151	-1.7259407814199221
22.494367437858962	100.22920705708506	97.6024232829534	108.69015513507543	105.95097061522497	112.81598588480054	110.01895115587907	116.73983607566946	113.88576046693964	123.70411138495702	120.7438236277015	0.0713523077200582	0.07212202778112613	-0.036207729829470736	-1.8756834602900199	-0.03532012660110695	-1.8297025356259837
22.629907317457054	100.22412784776438	97.59746741042427	108.685116048686	105.94605486998425	112.81095344765372	110.01404211144252	116.73480136818675	113.88084923418111	123.69905150323997	120.73888748136005	0.07135552952520652	0.07212528702616923	-0.03803295277549523	-1.9820897867793974	-0.037100218520151884	-1.9334802238117845
22.766263893012997	100.21879097215572	97.59226044735875	108.67980603275424	105.94087495692737	112.80564337852579	110.00886229336624	116.72948249813975	113.87566079302954	123.69369548378313	120.73366233185023	0.07135880993448486	0.07212860555672386	-0.039835257209063	-2.088508914792328	-0.03885796155952903	-2.0372705656918697
22.903442085530802	100.21319620848395	97.58680217463633	108.67422499793068	105.93543078777613	112.80005564842172	110.00341167292778	116.72387949112507	113.87019516857679	123.68804344217429	120.72814829284282	0.07136215001776043	0.07213198445510968	-0.04161478652849837	-2.194937458691129	-0.04059349557957148	-2.1410702626235434
23.041446845665973	100.20734333933227	97.58109237732374	108.66837286230067	105.92972228147853	112.79419023720465	109.9976902300351	116.71799238289981	113.86445239582869	123.68209550634737	120.7223454900742	0.0713655508645516	0.07213542482352565	-0.043371683656914684	-2.3013720138405915	-0.04230695997762268	-2.244875997512281
23.180283153904217	100.20123215162205	97.57513084465455	108.66224955141193	105.92374936423523	112.78804713364482	109.99169795327433	116.71182121945006	113.85843251977238	123.67585181668342	120.7162540614455	0.07136901358439185	0.07213892778442137	-0.04510609104818286	-2.4078091569936078	-0.043998493693550245	-2.3486844351537
23.31995602074116	100.19486243659114	97.56891737000679	108.65585499830057	105.91751196952457	112.78162633546785	109.98543483995641	116.70536605705911	113.85213559544239	123.66931252611174	120.70987415712135	0.0713725393072037	0.07214249448087164	-0.04681815068755668	-2.514245446276618	-0.04566823521054175	-2.452492222251749
23.460470486863187	100.18823398977152	97.56245175088026	108.64918914351783	105.91101003812821	112.7749278494036	109.9789008961649	116.69862696237668	113.84556168798849	123.66247780021261	120.70320593963051	0.07137612918367668	0.07214612607696072	-0.048508004087182144	-2.620677421000437	-0.047316322550500445	-2.5562959872077045
23.60183162332936	100.18134661096592	97.55573378887257	108.64225193515652	105.90424351815652	112.76795169123548	109.97209613680373	116.69160401248863	113.83871087274376	123.65534781732117	120.69624958396761	0.07137978438565282	0.07214982375817294	-0.05017579229161129	-2.727101601944014	-0.04894289327944534	-2.660092340411211
23.744044531754422	100.1742001042218	97.54876328965274	108.63504332887545	105.89721236507192	112.76069788584792	109.96502058564334	116.68429729498556	113.83158323529133	123.64792276863056	120.68900527769406	0.07138350610652194	0.07215358873179073	-0.051821655877120065	-2.8335144913180557	-0.050548084507454405	-2.7638778742257273
23.887114344492932	100.16679427780548	97.54154006293483	108.62756328792516	105.88991654171356	112.75316646727565	109.95767427536865	116.67670690803331	113.82417887153343	123.64020285829757	120.68147322104139	0.07138729556162184	0.07215742222730158	-0.05344573495182203	-2.939912572801404	-0.052132032887811874	-2.8676491629958036
24.031046224824397	100.15912894417346	97.53406392244904	108.61981178317151	105.88235601831997	112.74535747875119	109.95005724762511	116.66883296044207	113.81649788775873	123.63218830354765	120.67365362701419	0.07139115398864683	0.07216132549680992	-0.05504816915725996	-3.046292311679281	-0.053694874619225175	-2.9714027631634963
24.175845367139747	100.15120391994351	97.52633468591203	108.61178879312003	105.87453077255216	112.73727097275344	109.94216955306604	116.66067557173704	113.80854040071131	123.62387933478196	120.66554672149474	0.07139508264806488	0.07216529981545998	-0.056629097668007944	-3.1526501547377848	-0.05523674544531332	-3.075135213239264
24.32151699712871	100.14301902586345	97.5183521749957	108.60349430393889	105.86644078951579	112.72890701105544	109.93401125139891	116.65223487222855	113.80030653765913	123.61527619568427	120.65715274334785	0.07139908282354153	0.0721693464818639	-0.05818865919439986	-3.2589825305221893	-0.056757780657108015	-3.178843033991143
24.468066371968433	100.13457408677854	97.51011621529396	108.59492830948129	105.85808606178239	112.72026566477192	109.92558241143159	116.64351100308227	113.79179643646253	123.60637914332901	120.64847194452643	0.07140315582237289	0.07217346681854003	-0.05972699198110831	-3.3652858492496307	-0.058258115092030494	-3.2825227283938148
24.61549878051318	100.12586893159785	97.50162663628885	108.58609081130798	105.84946658941088	112.7113470144073	109.91688311111896	116.63450411639052	113.78301024564401	123.59718844829068	120.63950459017875	0.07140730297592617	0.07217766217236	-0.06124423380919097	-3.471556502918247	-0.0597378831351989	-3.3861707817013666
24.763819543485244	100.1169033932584	97.49288327131431	108.57698181870836	105.84058237996766	112.70215114990278	109.90791343760877	116.62521437524289	113.77394812445682	123.58770439475325	120.63025095875552	0.07141152564008954	0.07218193391500136	-0.06274052199694324	-3.5777908654308703	-0.06119721872107675	-3.489783661603724
24.91303401366693	100.10767730868791	97.48388595751874	108.56760134872121	105.83143344854639	112.69267817068372	109.8986734872874	116.61564195379742	113.76461024295475	123.57792728062087	120.62071134211833	0.07141582519573003	0.07218628344341235	-0.0642159933981361	-3.68398529246042	-0.06263625533119921	-3.593357818092045
25.063147576093755	100.09819051876678	97.47463453582641	108.55794942615577	105.82201981778792	112.68292818570735	109.88916336582648	116.6057870373527	113.75499678206242	123.56785741763049	120.61088604564968	0.07142020304915815	0.07219071218028322	-0.06567078440633622	-3.790136121780961	-0.06405512599883423	-3.6968896837715874
25.214165648248784	100.08844286828634	97.46512885089565	108.54802608360981	105.81234151789758	112.67290131350846	109.87938318822702	116.59564982241847	113.74510793364409	123.55749513146276	120.60077538836182	0.07142466063260781	0.07219522157452797	-0.06710503095462172	-3.896239673213131	-0.06545396330812991	-3.8003756738144148
25.366093680258146	100.07843420590774	97.45536875107751	108.53783136148998	105.80239858666428	112.66259768224737	109.86933307886622	116.58523051678854	113.73494390057508	123.54684076185684	120.5903797030092	0.07142919940471619	0.07219981310177488	-0.06851886851370637	-4.002292248605954	-0.06683289939292081	-3.903812185941206
25.518937155087716	100.06816438411748	97.44535408837085	108.52736530802906	105.79219106947706	112.65201742975573	109.85901317154169	116.57452933961238	113.72450489681131	123.53589466272423	120.5796993361996	0.07143382085102148	0.07220448826486521	-0.06991243209688491	-4.108290132109687	-0.06819206594087746	-4.007195600686828
25.672701588741027	100.05763325918181	97.43508471837676	108.51662797930396	105.78171901934189	112.64116070358311	109.84842360951691	116.56354652146777	113.7137911474606	123.52465720226414	120.56873464850747	0.07143852648446508	0.07220924859436485	-0.07128585625599726	-4.214229590026662	-0.06953159419038002	-4.11052228126573
25.827392530458226	100.04684069109956	97.42456050025095	108.50561943925271	105.77098249689782	112.63002766104353	109.83756454556618	116.55228230443367	113.70280288885348	123.51312876308033	120.55748601458816	0.07144331784590463	0.07221409564908139	-0.07263927508540746	-4.320106871015014	-0.07085161493387204	-4.213788573775673
25.983015562916506	100.0357865435524	97.41378129665402	108.49433975969038	105.75998157043178	112.61861846926098	109.82643614201899	116.54073694216294	113.6915403686144	123.50130974229816	120.5459538232925	0.07144819650463753	0.07221903101659556	-0.07397282222348167	-4.425918206245115	-0.07215225851905416	-4.316990807325055
26.139576302431465	100.02447068385365	97.40274697369998	108.48278902032425	105.74871631589309	112.60693330521518	109.81503857080429	116.52891069995528	113.68000384573283	123.48920055168261	120.53413847778258	0.07145316405893444	0.0722240563137986	-0.07528663085173548	-4.531659809399571	-0.07343365484882725	-4.42012529405838
26.297080399159835	100.0128929828948	97.39145740090284	108.47096730876858	105.73718681690704	112.59497235578702	109.8033720134947	116.5168038548308	113.66819359063508	123.47680161775796	120.52204039564869	0.07145822213658272	0.07222917318744394	-0.07658083369329916	-4.637327876596828	-0.07469593337907554	-4.523188329079858
26.455533537303385	100.00105331509155	97.37991245112217	108.45887472055935	105.7253931647887	112.58273581780483	109.79143666135124	116.50441669560463	113.65610988525714	123.46411338192914	120.50966000902837	0.07146337239544048	0.07223438331470716	-0.07785556301729457	-4.742918586711312	-0.07593922312378254	-4.626176190780825
26.614941435314055	99.98895155832501	97.36811200050461	108.44651135916591	105.71333545855376	112.57022389808805	109.77923271536584	116.49174952295928	113.64375302311542	123.45113630060158	120.49699776472372	0.07146861652400086	0.07223968840375801	-0.07911095063900575	-4.848428101413447	-0.07716365265389413	-4.729085140828829
26.77530984610034	99.97658759388388	97.35605592842579	108.43387733600461	105.70101380493124	112.55743681349331	109.76676038630605	116.47880264952052	113.63112330938058	123.43787084530544	120.48405412432308	0.07147395624196982	0.07224509019434146	-0.08034712791857146	-4.953852565166017	-0.07836935009726176	-4.8319114242294745
26.93664455723489	99.96396130640218	97.34374411742795	108.42097277044944	105.68842831837304	112.5443747909582	109.75401989475728	116.46557639993054	113.61822106094932	123.42431750281821	120.4708295643211	0.0714793933008494	0.07225059045837347	-0.08156422576445266	-5.059188105438807	-0.07955644314165511	-4.934651269504684
27.098951391163432	99.95107258379642	97.33117645315723	108.40779778984314	105.67557912106443	112.53103806754616	109.74101147116662	116.4520711109238	113.60504660651804	123.41047677529032	120.45732457624173	0.07148492948454026	0.07225619100054499	-0.08276237463087455	-5.16443083264312	-0.08072505903220417	-5.037300888623577
27.26223620541477	99.93792131719975	97.31835282429778	108.394352529507	105.6624663429327	112.51742689049053	109.72773535588527	116.43828713140164	113.59160028665593	123.3963491803709	120.44353966676151	0.0714905666099486	0.07226189365893942	-0.08394170452106664	-5.269576840368245	-0.08187532457429825	-5.139856477264402
27.426504892812353	99.92450740089419	97.30527312250392	108.38063713274978	105.64909012165529	112.50354151723833	109.71419179921128	116.42422482250782	113.57788245387869	123.38193525133511	120.42947535783422	0.07149630652760885	0.07226770030566268	-0.08510234498834279	-5.374622205494234	-0.08300736613512072	-5.242314214890939
27.59176338168682	99.91083073224017	97.29193724233	108.36665175087548	105.6354506026668	112.48938221549372	109.70038106143133	116.40988455770399	113.56389347272203	123.36723553721215	120.41513218681632	0.07150215112231881	0.07227361284748292	-0.08624442513456643	-5.4795629881409695	-0.08412130964211428	-5.344670264763408
27.758017636089992	99.89689121160474	97.27834508115829	108.35239654319112	105.62154793916571	112.47494926326188	109.68630341286345	116.39526672284613	113.5496337198165	123.35225060291569	120.4005107065946	0.07150810231378416	0.07227963322648563	-0.08736807361202636	-5.584395231897361	-0.08521728058440203	-5.446920774062164
27.925273656010095	99.88268874228608	97.26449653912402	108.33787167701246	105.60738229211938	112.46024294889146	109.67195913389828	116.38037171626041	113.5351035839615	123.33698102937399	120.38561148571385	0.07151416205727867	0.07228576342074075	-0.08847341862554003	-5.689114963955944	-0.08629540401483382	-5.549061874120525
28.09353747758831	99.86822323043657	97.25039151903827	108.32307732766944	105.59295383026858	112.44526357111768	109.65734851504052	116.3651999488199	113.52030346620009	123.32142741366233	120.3704351085064	0.07152033234431532	0.07229200544498116	-0.08956058793023658	-5.793718195061956	-0.08735580454890624	-5.6510896803447395
28.2628151733366	99.85349458498328	97.23602992630883	108.30801367851085	105.57826273013139	112.43001143910504	109.64247185695051	116.34975184402185	113.50523377989457	123.30559036913685	120.35498217522337	0.07152661520333133	0.07229836135129666	-0.09062970883536536	-5.898200919815281	-0.08839860636697949	-5.753000292479555
28.43311285235687	99.83850271754508	97.22141166885734	108.29268092090692	105.56330917600494	112.41448687248888	109.62732947048438	116.33402783806422	113.48989495080103	123.28947052556843	120.33925330216576	0.07153301270038756	0.07230483322983998	-0.09168090820338648	-6.002559116681368	-0.08942393321433428	-5.854789794666431
28.604436660561465	99.82324754234854	97.20653665703553	108.27707925425251	105.54809335996768	112.39869020141798	109.61192167673539	116.31802837992396	113.47428741714593	123.27306852927968	120.32324912181875	0.07153952693987892	0.07231142320954809	-0.09271431245019812	-6.106788748071267	-0.09043190840117177	-5.956454255498102
28.77679278089485	99.80772897614	97.19140480353751	108.26120888596783	105.5326154818795	112.3826217665957	109.59624880707364	116.3017539314345	113.45841162970166	123.25638504328191	120.30697028298582	0.07154616006526217	0.07231813345887622	-0.09373004754758085	-6.210885760581732	-0.09142265480494416	-6.057989728269604
28.950187433556945	99.79194693809559	97.17601602331003	108.24507003149895	105.51687574938133	112.36628191932145	109.58031120318626	116.28520496736417	113.44226805186307	123.2394207474142	120.29041745092496	0.07155291425979544	0.07232496618654696	-0.09472823902262917	-6.314846085006138	-0.09239629486995682	-6.15939225096372
29.124626876227456	99.7759013497284	97.16037023346	108.22866291431698	105.50087437789348	112.34967102153163	109.56410921711705	116.26838197549463	113.42585715972425	123.22217633848366	120.2735913074863	0.0715597917472927	0.07233192364231493	-0.09570901195871784	-6.418665636505466	-0.09335295060793669	-6.260657846451068
29.30011740429177	99.75959213479267	97.14446735315907	108.21198776591612	105.48461159061313	112.33278944584025	109.54764321130574	116.25128545670009	113.4091794421556	123.20465253040727	120.25649255125096	0.07156679479289534	0.07233900811774499	-0.09667249099749142	-6.522340314797475	-0.09429274360059026	-6.3617825226647255
29.476665351068124	99.7430192191851	97.12830730354518	108.19504482581043	105.46808761851008	112.31563757557889	109.53091355862665	116.23391592502611	113.39223540088089	123.18685005435478	120.23912189767094	0.07157392570385585	0.0723462219470067	-0.09761880033778425	-6.625866004174895	-0.0952157949981256	-6.462762272622058
29.654277088036206	99.72618253084367	97.11189000762195	108.17783434153003	105.45130270032247	112.29821580483724	109.51392064242785	116.21627390776975	113.37502555055565	123.16876965889385	120.22148007921177	0.07158118683033841	0.07235356750768514	-0.0985480637370415	-6.729238573669136	-0.09612222552061667	-6.563593074581149
29.832959025067048	99.70908199964303	97.09521539015438	108.16035656861557	105.43425708255032	112.28052453850222	109.49666485656907	116.19835994555942	113.35755041884484	123.1504121101363	120.20356784549534	0.07158858056623639	0.07236104722160563	-0.09946040451279714	-6.832453877264925	-0.09701215545982222	-6.664270892266359
30.0127176106544	99.69171755728686	97.07828337756173	108.14261177061161	105.41695101944823	112.26256419229735	109.47914660545958	116.18017459243522	113.3398105465015	123.13177819188579	120.18538596344487	0.07159610935000443	0.0723686635556781	-0.10035594554375393	-6.935507754013088	-0.09788570467964064	-6.7647916749665455
30.193559332147448	99.67408913719709	97.06109389780731	108.12460021905869	105.39938477301693	112.24433519282128	109.46136630409563	116.16171841592949	113.32180648744541	123.11286870578705	120.16693521743125	0.07160377566550741	0.07237641902275482	-0.10123480926870343	-7.038396028099669	-0.09874299261571196	-6.865151357600553
30.37549071598484	99.65619667440046	97.04364688028554	108.10632219348487	105.38155861299381	112.22583797758682	109.44332437809798	116.14299199714861	113.30353880884276	123.09368447147767	120.14821640942148	0.07161158204288735	0.07238431618250722	-0.10209711768766283	-7.14111450899145	-0.09958413827615686	-6.965345860888192
30.55851832793038	99.63804010541133	97.02594225570529	108.08777798139515	105.36347281684193	112.20707299505881	109.42502126374855	116.12399593085426	113.28500809118576	123.07422632674053	120.12923035912846	0.07161953105944578	0.07239235764232063	-0.10294299236539928	-7.24365899175973	-0.1004092602454989	-7.065371091659472
30.742648773309874	99.6196193681107	97.00797995596965	108.06896787825946	105.34512766973724	112.18804070469125	109.40645740802614	116.104730825545	113.26621492837204	123.0544951276578	120.10997790416157	0.071627625340546	0.07240054605820462	-0.1037725544297814	-7.346025257102156	-0.10121847668210648	-7.165222942847322
30.92788869724955	99.60093440162305	96.98975991405322	108.04989218750032	105.32652346455559	112.16874157696522	109.38763326864326	116.08519730353926	113.24715992778583	123.03449174876779	120.0904599001807	0.07163586756053131	0.07240888413572383	-0.10458592457268878	-7.448209071455494	-0.1020119053197277	-7.264897293622198
31.114244784915854	99.58198514618863	96.97128206387542	108.03055122047827	105.30766050185754	112.14917609342541	109.36854931408111	116.06539600105779	113.22784371037844	123.01421708322269	120.07067722105054	0.07164426044366233	0.07241737463094593	-0.10538322305040992	-7.550206187192089	-0.10278966346822926	-7.364390009635827
31.30172376175672	99.56277154303304	96.95254634017047	108.01094529647655	105.28853908987242	112.1293447467169	109.34920602362519	116.0453275683074	113.20826691075	122.99367204294857	120.0506307589978	0.07165280676507381	0.07242602035140981	-0.10616456968648436	-7.652012342849048	-0.1035518680158134	-7.463696943177638
31.4903323937443	99.54329353423215	96.93355267835327	107.9910747426834	105.26915954447998	112.1092480406206	109.32960388739937	116.02499266956396	113.18843017723046	122.97285755880662	120.03032142476884	0.07166150935174972	0.072434824157112	-0.1069300838718732	-7.75362326333925	-0.10429863542930207	-7.562813933382131
31.68007748761912	99.52355106257421	96.9143010143823	107.97093989417381	105.24952218919165	112.08888649008895	109.30974340640043	116.00439198325684	113.16833417196219	122.95177458075678	120.00975014779037	0.07167037108351822	0.07244378896151414	-0.10767988456422017	-7.855034659929515	-0.10503008175334116	-7.661736806261615
31.870965891135747	99.50354407141808	96.89479128461872	107.95054109388977	105.22962735513016	112.0682606212814	109.28962509253205	115.98352620205385	113.14797957098266	122.93042407802356	119.98891787633195	0.07167939489406733	0.07245291773256864	-0.10841409029029592	-7.956242230571661	-0.10574632261318584	-7.7604613750263525
32.063004493309954	99.4832725045468	96.8750234256808	107.92987869261809	105.20947538100671	112.04737097159834	109.26924946863761	115.96239603294558	113.12736706430708	122.90880703926285	119.96782557766933	0.07168858377197947	0.07246221349376941	-0.1091328191462253	-8.057241660037107	-0.1064474732147005	-7.858983440168231
32.25620022466719	99.46273630601853	96.85499737429582	107.90895304896804	105.18906661309826	112.026218089716	109.2486170685337	115.94100219733178	113.10649735601254	122.88692447273202	119.9464742382515	0.07169794076178924	0.07247167932521768	-0.10983618879777168	-8.15802862003693	-0.10713364834413142	-7.957298789620836
32.45056005749291	99.44193542001224	96.83471306714686	107.88776452934638	105.16840140522187	112.00480253561976	109.22772843704224	115.91934543110703	113.08537116432174	122.86477740646123	119.92486486386825	0.07170746896506018	0.0724813183647148	-0.11052431648386118	-8.258598769629316	-0.1078049623729953	-8.055403199181455
32.64609100608406	99.42086979066933	96.81417044071524	107.86631350793033	105.14748011870725	111.98312488063674	109.2065841300216	115.89742648474657	113.06398922168675	122.84236688842603	119.90299847981984	0.07171717154148576	0.07249113380887448	-0.11119731901504792	-8.358947755223198	-0.10846152925472552	-8.153292432463786
32.84280012700226	99.39953936193218	96.79336943112035	107.84460036664078	105.12630312236941	111.96118570746931	109.18518471439906	115.87524612339445	113.04235227487514	122.81969398672445	119.88087613109019	0.07172705171000988	0.07250112891425815	-0.1118553127728319	-8.459071210658294	-0.10910346252552472	-8.250962241003435
33.040694519328454	99.37794407737739	96.77230997395395	107.82262549511222	105.10487079247821	111.93898561022714	109.16353076820141	115.85280512695077	113.02046108505516	122.79675978975436	119.85849888252108	0.07173711274997373	0.07251130699853388	-0.11249841371505909	-8.558964757718059	-0.10973087530862813	-8.348408364792704
33.239781324919136	99.35608388004427	96.75099200410985	107.80038929066087	105.08318351272594	111.916525194458	109.14162288058459	115.83010429015913	112.99831642788104	122.77356540639312	119.83586781898809	0.07174735800228255	0.072521671441658	-0.11312673737444356	-8.658624006198806	-0.11034388031367826	-8.44562653230605
33.44006772866406	99.33395871225989	96.72941545561015	107.7778921582521	105.06124167419436	111.89380507717956	109.1194616518641	115.8071444226959	112.97591909358026	122.75011196618048	119.81298404558	0.0717577908705988	0.072532225687082	-0.11374039885873799	-8.758044554047956	-0.11094258983644067	-8.542612460660166
33.64156095874556	99.31156851545866	96.70758026142623	107.75513451046511	105.03904567531897	111.87082588690949	109.0970476935439	115.78392634925906	112.95326988704026	122.72640061950297	119.7898486877797	0.07176841482255862	0.07254297324298387	-0.11433951285238209	-8.857221987618686	-0.11152711576050933	-8.639361855868628
33.84426828689945	99.28891322999787	96.68548635329537	107.73211676745665	105.01659592185224	111.84758826369574	109.07438162834542	115.76045090965832	112.93036962789641	122.70243253778156	119.76646289164788	0.07177923339101236	0.07255391768352319	-0.11492419361826478	-8.956151881935511	-0.11209756955884131	-8.735870413100201
34.04819702867729	99.26599279496739	96.66313366153221	107.70883935692153	104.9938928268239	111.82409285914537	109.05146409023513	115.73671895890479	112.90721915061965	122.67820891366027	119.74282782400842	0.07179025017529315	0.0725650626501249	-0.11549455499795158	-9.054829800934385	-0.11265406229455266	-8.832133816922578
34.25335454371064	99.24280714799552	96.64052211483566	107.68530271405267	104.97093681050043	111.80034033645369	109.02829572445235	115.7127313673025	112.8838193046057	122.65373096119887	119.7189446726369	0.07180146884250942	0.07257641185278656	-0.11605071041265091	-9.153251297597308	-0.11319670462131626	-8.928147741429711
34.45974823597649	99.21935622504907	96.61765164009077	107.66150728149807	104.94772830034195	111.77633137043217	109.00487718753598	115.68848902053946	112.86017095426415	122.6289999160671	119.69481464645138	0.07181289312886449	0.0725879690714145	-0.11659277286452152	-9.251411914297933	-0.11372560678489663	-9.023907850591058
34.66738555406454	99.19563996022849	96.59452216216522	107.63745350931642	104.9242677309572	111.75206664753598	108.98120914735074	115.66399281977995	112.83627497910847	122.60401703574178	119.67043897570555	0.07182452684100327	0.07259973815718675	-0.11712085493729774	-9.349307182954362	-0.11424087862371834	-9.1194097983971
34.87627399144595	99.17165828555781	96.57113360370099	107.61314185493023	104.90055554405663	111.72754686589096	108.95729228311288	115.63924368175724	112.8121322738466	122.57878359970667	119.64581891218467	0.07183637385738818	0.07261172303394486	-0.11763506879856322	-9.446932625378395	-0.1147426295710261	-9.214649229215865
35.086421086743854	99.14741113076857	96.5474858848999	107.5885727830768	104.87659218840297	111.7027727353193	108.93312728541468	115.61424253886662	112.78774374847168	122.55330090965442	119.62095572940379	0.07184843812970261	0.07262392769961319	-0.11813552619821621	-9.54428375337011	-0.11523096865363414	-9.309621777887514
35.29783442400536	99.12289842307969	96.52357892330527	107.56374676575803	104.85237811976084	111.6777449773662	108.90871485624977	115.58899033926033	112.76311032835495	122.52757028969296	119.59585072280997	0.07186072368428276	0.07263635622764997	-0.11862233847182324	-9.641356069132598	-0.1157060044951379	-9.404323070135433
35.51052163297529	99.09812008696939	96.49941263357553	107.53866428218615	104.82791380084215	111.65246432532334	108.88405570903534	115.56348804694107	112.73823295433684	122.50159308655203	119.57050520998493	0.0718732346235806	0.07264901276852673	-0.11909561654232448	-9.738145065548451	-0.11616784531724988	-9.498748722817254
35.72449038937153	99.07307604394337	96.47498692725443	107.51332581872884	104.80319970125123	111.62693152425392	108.85915056863611	115.53773664185813	112.71311258282094	122.47537066979505	119.54492053085288	0.07188597512765789	0.07266190155123872	-0.11955547091821472	-9.83464622628162	-0.1166165989386343	-9.592894344070373
35.93974841516195	99.04776621229598	96.4503017125339	107.48773186885133	104.77823629742647	111.60114733101574	108.83400017138595	115.51173712000312	112.68775018586751	122.4489044320326	119.5190980478898	0.07189894945570863	0.07267502688484813	-0.1200020116974656	-9.930855026246718	-0.11705237277823244	-9.68675553374851
36.15630347884324	99.0221905068654	96.42535689401144	107.46188293305606	104.75302407258002	111.5751125142839	108.80860526510949	115.48549049350684	112.66214675128796	122.42219578913934	119.49303914633619	0.07191216194761711	0.072688393160059	-0.12043534856672977	-10.026766931721795	-0.11747527385472267	-9.780327883541759
36.374163395721176	98.99634883878318	96.40015237244158	107.4357795188204	104.72756351663531	111.548827854573	108.78296660914305	115.45899779073697	112.63630328274046	122.39524618047419	119.46674523441315	0.07192561702554601	0.07270200485082584	-0.12085559080355779	-10.122377400763071	-0.11788540878865206	-9.87360697738768
36.59333602819267	98.97024111521644	96.3746880444803	107.4094221405312	104.70185512616149	111.52229414425794	108.75708497435417	115.432260056396	112.61022079982514	122.36805706910314	119.44021774354071	0.07193931919555906	0.07271586651599306	-0.1212628472779329	-10.217681883525074	-0.11828288380417007	-9.966588391795085
36.813829286029524	98.94386723910426	96.34896380242346	107.38281131941716	104.67589940430565	111.49551218759431	108.73096114316085	115.40527835162028	112.58390033818127	122.34062994202543	119.41345812855991	0.07195327304927843	0.0727299828009754	-0.12165722645238475	-10.312675822442543	-0.11866780472871596	-10.059267696018651
37.03565112666392	98.91722710888743	96.32297953393898	107.35594758347885	104.64969686072301	111.46848280073834	108.70459590955024	115.37805375408006	112.55734294958471	122.31296631040365	119.38646786795836	0.0719674832655753	0.0727443584394666	-0.12203883638363777	-10.407354652623326	-0.11904027699506514	-10.151640452459105
37.25880955547555	98.89032061823062	96.29673512179129	107.32883146741547	104.62324801150332	111.44120681176511	108.67799007909561	115.3505873580797	112.53054970204575	122.28506770979615	119.35924846409823	0.0719819546122983	0.07275899825518956	-0.12240778472485658	-10.501713802208542	-0.11940040564340393	-10.243702217019745
37.483312626080554	98.86314765573823	96.27023044355961	107.30146351254918	104.59655337909544	111.41368506068669	108.65114446897329	115.32288027465917	112.50352167990829	122.25693570039368	119.33180144344838	0.0719966919480381	0.07277390716368187	-0.12276417872510592	-10.59574869260905	-0.11974829532067588	-10.335448539331992
37.70916844062219	98.83570810466301	96.243465371349	107.27384426674686	104.56961349222904	111.38591839946919	108.62405990797855	115.29493363169645	112.47625998394977	122.2285718672595	119.30412835681985	0.07201170022392896	0.07278909017411882	-0.12310812523176651	-10.68945473885833	-0.1200840502829692	-10.426874963097362
37.93638515006311	98.80800184260707	96.21643977149407	107.24597428433877	104.5424288858333	111.35790769204894	108.59673723654053	115.26674857401058	112.44876573148184	122.19997782057271	119.27623077960472	0.07202698448548972	0.07280455239117646	-0.12343973069229719	-10.782827350074513	-0.12040777439773365	-10.517977026596782
38.164970954479706	98.78002874121502	96.1891535042546	107.21785412603374	104.51500010095222	111.3296538143472	108.56917730673572	115.23832626346503	112.42104005645122	122.17115519587517	119.24811031201808	0.0720425498745032	0.07282029901693378	-0.12375910115531497	-10.875861929725943	-0.12071957114426368	-10.608750262912508
38.39493410335793	98.75178866586026	96.16160642350478	107.18948435883236	104.48732768465786	111.30115765428488	108.54138098230156	115.20966787907305	112.39308410954264	122.1421056543228	119.21976857934479	0.07205840163093695	0.07283633535281696	-0.12406634227028235	-10.968553875893122	-0.12101954361349954	-10.699190200182784
38.626282895891045	98.72328147532293	96.13379837641378	107.16086555593677	104.4594121899603	111.27242011179597	108.51334913864859	115.1807746171035	112.36489905828213	122.11283088294061	119.19120723218947	0.0720745450949039	0.07285266680158319	-0.12436155929097481	-11.06089858179621	-0.12130779451175044	-10.789292362143897
38.859025681279114	98.6945070214595	96.10572920311833	107.13199829665663	104.43125417571387	111.24344209883948	108.48508266287128	115.15164769118715	112.3364860871408	122.0833325948811	119.16242794673008	0.0720909857086684	0.07286929886935015	-0.12464485707704398	-11.15289143620248	-0.12158442616205889	-10.879052268555824
39.09317085903034	98.66546514886399	96.07739873638702	107.10288316631241	104.40285420652054	111.21422453941074	108.45658245375803	115.122288332424	112.30784639763976	122.05361252968675	119.13343242497557	0.07210772901869021	0.07288623716766682	-0.12491634009418817	-11.244527823677345	-0.12184954050434271	-10.968465435420512
39.328726879264174	98.6361556945216	96.04880680127692	107.07352075613564	104.37421285263044	111.18476836955199	108.42784942180074	115.09269778949266	112.27898120845661	122.02367245355777	119.10422239502829	0.0721247806777199	0.07290348741563095	-0.12517611241577242	-11.335803125031816	-0.12210323909707199	-11.057527375425707
39.56570224301631	98.6065784874525	96.01995321478049	107.04391166316513	104.34533068983832	111.1550745373614	108.39888448920247	115.06287732875921	112.24989175553205	121.99351415962253	119.07479961134948	0.07214214644693301	0.07292105544205203	-0.12542427772530118	-11.426712717788178	-0.12234562311962804	-11.14623359844336
39.80410550254544	98.57673334834718	95.99083778546441	107.01405649014006	104.31620829937701	111.12514400300121	108.36968858988452	115.03282823438798	112.22057929217785	121.9631394682133	119.04516585502982	0.07215983219811484	0.07293894718766081	-0.1256609393175836	-11.517251976576517	-0.12257679337369609	-11.234579611893423
40.04394526164196	98.54662008919267	95.96146031309893	106.98395584538935	104.28684626780716	111.09497773870469	108.34026266949218	115.00255180845312	112.19104508918588	121.932550227146	119.01532293406378	0.07217784391589246	0.07295716870736808	-0.12588620009981355	-11.607416273542185	-0.12279685028400422	-11.322560921169497
40.28523017593832	98.51623851288919	95.93182058827817	106.95361034271758	104.25724518690336	111.06457672878209	108.31060768539949	114.97204937105137	112.16129043493805	121.90174831200474	118.98527268362876	0.07219618770001426	0.07297572617257297	-0.12610016259404233	-11.69720097881509	-0.12300589390113714	-11.410173030089936
40.52796895322162	98.48558841285721	95.90191839203074	106.92302060128692	104.22740565353669	111.03394196962532	108.28072460671277	114.94132226041556	112.1313166355174	121.8707356264307	118.95501696636875	0.07221486976768007	0.07299462587352047	-0.12630292893840078	-11.78660146099719	-0.1232040239022183	-11.49741144136351
40.77217035374772	98.45466957263453	95.87175349542039	106.89218724549511	104.19732826955307	111.00307446971117	108.2506144142728	114.91037183302959	112.10112501482003	121.83951410241578	118.92455767268221	0.07223389645592526	0.07301387422171385	-0.1264946008889467	-11.875613087559032	-0.12339133959326887	-11.58427165705507
41.017843190557436	98.42348176546353	95.84132565913711	106.8611109048501	104.16701364164832	110.97197524960394	108.22027810065606	114.87919946374436	112.07071691466862	121.8080857006015	118.89389672101547	0.07225327422405126	0.07303347775237683	-0.1266752798207449	-11.964231225323601	-0.12356793991040149	-11.670749179018458
41.26499632979458	98.39202475386764	95.81063463307756	106.82979221383997	104.13646238123872	110.9406453419563	108.18971667017455	114.84780654589512	112.04009369492658	121.77645241058251	118.86303605816042	0.07227300965611791	0.07305344312697253	-0.12684506673122087	-12.05245124108842	-0.12373392342220768	-11.75683950948951
41.51363869102594	98.36029828921707	95.77968015591466	106.79823181179869	104.10567510432728	110.9090857915085	108.15893113887401	114.81619449141921	112.00925673361346	121.74461625121477	118.83197765955708	0.07229310946348456	0.0730737771357793	-0.12700406224055882	-12.14026850198934	-0.12388938833126417	-11.84253815151169
41.763779247563185	98.32830211128424	95.7484619546573	106.7664303427684	104.07465243136664	110.87729765508739	108.12792253453149	114.78436473097628	111.97820742702193	121.71257927093012	118.80072352960207	0.0723135804874118	0.07309448670052107	-0.12715236659417428	-12.227678376060794	-0.12403443247600876	-11.927840609456325
42.0154270267867	98.29603594778702	95.71697974419773	106.73438845535625	104.04339498711657	110.84528200160273	108.0966918966508	114.75231871406844	111.94694718983526	121.68034354805484	118.76927570196118	0.0723344297017193	0.07311557887705872	-0.12729007966484573	-12.314676232846978	-0.12416915333284351	-12.01274238962651
42.26859111047143	98.26349951392126	95.68523322684842	106.70210680258758	104.0119034004978	110.81303991204302	108.06524027645702	114.72005790916263	111.91547745524679	121.64791119113457	118.73763623988846	0.07235566421550424	0.0731370608581421	-0.12741730095322623	-12.401257443747454	-0.12429364801684528	-12.097239000646368
42.523280635114425	98.23069251188133	95.65322209186722	106.66958604175447	103.98017830444141	110.78057247946992	108.03356873688988	114.68758380381429	111.88379967508052	121.61528433926496	118.7058072365503	0.07237729127592053	0.0731589399762214	-0.12753412959290245	-12.487417382923013	-0.12440801328671114	-12.181325954286876
42.77950479226489	98.19761463036735	95.6209460149691	106.63682683425816	103.94822033573189	110.74788080900959	108.00167835259398	114.65489790479069	111.85191531991168	121.58246516242623	118.67379081535401	0.0723993182710205	0.07318122370632552	-0.1276406643497694	-12.573151427572157	-0.1245123455440762	-12.264998765833298
43.03727282885567	98.16426554408228	95.5884046578279	106.60382984544913	103.91603013484819	110.71496601784521	107.96957020991016	114.62200173819856	111.8198258791911	121.54945586182663	118.64158913028469	0.07242175273266176	0.07320391966900182	-0.12773700362404838	-12.658454958553193	-0.12460674083567369	-12.34825295463088
43.29659404753705	98.13064491321398	95.5555976675634	106.57059574446005	103.88360834579743	110.68182923520564	107.937245406863	114.58889684961058	111.78753286136887	121.51625867024936	118.60920436624568	0.0724446023394784	0.07322703563332635	-0.12782324545477763	-12.74332336122825	-0.12469129485754138	-12.43108404495797
43.55747780701245	98.09675238290502	95.52252467621625	106.53712520403425	103.85095561594441	110.64847160235317	107.9047050531476	114.55558480419408	111.75503779401994	121.48287585240635	118.57663873940587	0.07246787491992163	0.07325057951997954	-0.12789948752069336	-12.827752025903465	-0.12476610295604473	-12.513487566469848
43.81993352237618	98.06258758270914	95.48918530020923	106.50341890034935	103.81807259583609	110.61489427256986	107.87195027011468	114.52206718684167	111.72234222397141	121.44930970529897	118.54389449755331	0.0724915784553688	0.07327455940439373	-0.1279658271422477	-12.911736348531122	-0.12483126013009382	-12.595459054875391
44.08397066545326	98.02815012603348	95.45557913979513	106.46947751283484	103.78495993902033	110.58109841114188	107.83898219075391	114.48834560230256	111.68944771743104	121.4155625585842	118.51097392045502	0.07251572108330365	0.0732989835199728	-0.1280223612832856	-12.995271731266257	-0.12488686103245072	-12.676994052526425
44.349598765141174	97.99343960956733	95.42170577849069	106.43530172398533	103.75161830186006	110.54708519534279	107.80580195967599	114.45442167531667	111.65635586011787	121.381636774949	118.47787932022386	0.07254031110056956	0.07332386026138481	-0.12806918655576283	-13.078353583379794	-0.12493299997461804	-12.758088109298114
44.6168274077539	97.95845561269442	95.38756478249464	106.40089221916573	103.71804834333973	110.51285581441307	107.77241073309122	114.42029705074802	111.62306825739249	121.34753475048868	118.44461304169025	0.07256535696669963	0.07334919818793237	-0.128106399220826	-13.160977321826067	-0.12496977092777684	-12.838736783167406
44.88566623736761	97.92319769689269	95.35315570009314	106.36624968641352	103.68425072486872	110.47841146954048	107.73880967878867	114.38597339372247	111.5895865343915	121.31325891509549	118.41117746278327	0.07259086730732026	0.07337500602699867	-0.1281340951906884	-13.243138371944951	-0.12499726752488982	-12.918935640904238
45.15612495616904	97.88766540511634	95.31847806104777	106.33137481623255	103.65022611007636	110.44375337383607	107.70499997611121	114.35145238976465	111.55591233616116	121.27881173285161	118.37757499491643	0.07261685091763671	0.07340129267757546	-0.1281523700320122	-13.324832168222201	-0.12501558306377092	-12.99868025885371
45.42821332480542	97.85185826116393	95.28353137596964	106.29626830138261	103.61597516460277	110.40888275231028	107.6709828159304	114.31673574493871	111.52204732779471	121.24419570243168	118.34380808338258	0.07264331676599883	0.07342806721387332	-0.12816131896923366	-13.406054155184393	-0.12502481051058112	-13.077966223783733
45.701941162736816	97.81577576902802	95.2483151356754	106.26093083666046	103.58149855588134	110.3738008418446	107.6367594006173	114.28182518598832	111.48799319456892	121.20941335751024	118.30987920775382	0.07267027399755	0.07345533888901372	-0.1281610368862971	-13.486799788075587	-0.12502504250147695	-13.156789133598068
45.97731834859046	97.77941741223046	95.21282881052878	106.22536311867685	103.54679695291713	110.33850889116391	107.60233094401349	114.24672246048105	111.45375164208514	121.17446726717961	118.2757908822917	0.07269773193796135	0.07348311713881056	-0.12815161832952526	-13.567064533628582	-0.12501637134565158	-13.235144598122133
46.25435482051728	97.74278265313825	95.17707184976312	106.18956584562457	103.5118710260563	110.30300816080417	107.56769867139789	114.21142933695226	111.41932439640955	121.13936003637326	118.24154565636242	0.0727257000972548	0.07351141158564019	-0.12813315751191112	-13.646843871123565	-0.12499888902914336	-13.313028240099811
46.533060576550575	97.70587093226302	95.14104368078765	106.15353971704089	103.47672144675032	110.26729992307928	107.53286381945256	114.1759476050521	111.38471320421667	121.10409430629858	118.20714611486187	0.07275418817371533	0.07354023204240007	-0.12810574831337362	-13.726133292952	-0.12497268721571686	-13.390435695790075
46.813445674966815	97.66868166754234	95.10474370847558	106.1172854335631	103.4413488873128	110.23138546204585	107.49782763622628	114.14027907569451	111.34991983293479	121.06867275487807	118.17259487864828	0.07278320605789569	0.0735695885165668	-0.1280694842863852	-13.804928305737121	-0.1249378572518367	-13.46736261609476
47.09552023464871	97.63121425360094	95.06817131443273	106.08080369667526	103.40575402066828	110.19526607346414	107.46259138109465	114.1044255812067	111.3149460708917	121.03309809719732	118.13789460498226	0.0728127638367179	0.07359949121434302	-0.12802445865850132	-13.883224431225244	-0.12489449016959497	-13.543804667413497
47.37929443545016	97.59346806099438	95.03132585624826	106.04409520844919	103.36993752009464	110.15894306475816	107.42715632471905	114.06838897548234	111.27979372746421	120.99737308596393	118.10304798797667	0.07284287179767122	0.0736299505449118	-0.12797076433483312	-13.961017207169789	-0.1248426766891555	-13.619757532585936
47.66477851856398	97.55544243543142	94.99420666672476	106.00716067127638	103.33390005895701	110.12241775497215	107.39152374900206	114.03217113413521	111.24446463322812	120.96150051197318	118.06805775905407	0.07287354043311034	0.07366097712478556	-0.1279084939025097	-14.038302188386297	-0.12478250722301709	-13.695216911863099
47.951982786891236	97.51713669697696	94.9568130530889	105.97000078759267	103.29764231043431	110.08569147472492	107.35569494704092	113.99577395465589	111.20896064011092	120.92548320458432	118.03292668741392	0.07290478044465838	0.07369258178226405	-0.1278377396322128	-14.115074947600078	-0.12471407187746308	-13.77017852380959
48.24091760541319	97.47855013923406	94.91914429618133	105.93261625959518	103.26116494723807	110.0487655661622	107.31967122307873	113.95919935657068	111.17328362154696	120.88932403220616	117.99765758050923	0.07293660274771419	0.07372477556199791	-0.12775859348388963	-14.191331076690403	-0.12463746045852986	-13.844638106529601
48.53159340156531	97.43968202850307	94.88119964962405	105.89500778894913	103.22446864132137	110.01164138290432	107.28345389245122	113.92244928160115	111.13743547263299	120.85302590279072	117.9622532845309	0.07296901847607076	0.0737575697296636	-0.12767114710962346	-14.26706618771641	-0.12455276247484903	-13.918591418696451
48.82402066561362	97.40053160292013	94.84297833896731	105.85717607648779	103.18755406358089	109.9743202899931	107.24704428153262	113.88552569382756	111.10141811028761	120.81659176433854	117.92671668490382	0.07300203898664419	0.07379097577675105	-0.12757549185687367	-14.342275913924823	-0.12446006714040436	-13.992034240538487
49.11820995103327	97.36109807157175	94.80447956081278	105.81912182190257	103.15042188354911	109.93680366383458	107.21044372767737	113.84843057985351	111.06523347341194	120.78002460541303	117.89105070679149	0.07303567586431757	0.07382500542546994	-0.12747171877231267	-14.41695591095413	-0.12435946337899395	-14.064962375061441
49.41417187488941	97.32138061358647	94.76570248191409	105.78084572342432	103.11307276907802	109.8990928921394	107.17365357915956	113.81116594897361	111.02888352305287	120.74332745566582	117.85525831561165	0.07306994092690698	0.07385967063377338	-0.12735991860679974	-14.491101858060574	-0.1242510398287493	-14.137371649259876
49.71191711822035	97.28137837720152	94.72664623825256	105.74234847749445	103.07550738601249	109.86118937385906	107.13667519510827	113.77373383334205	110.99237024256794	120.70650338637166	117.81934251756134	0.07310484623024328	0.07389498360050778	-0.1272401818189337	-14.56470945934052	-0.12413488484580171	-14.209257915328635
50.01145642642306	97.24109047880518	94.687309934089	105.70363077842721	103.0377263978551	109.82309451912023	107.09950994544072	113.73613628814537	110.95569563779328	120.6695555109755	117.78330636015362	0.07314040407338641	0.07393095677068745	-0.12711259857786672	-14.637774444778188	-0.1240110865070676	-14.280617051746958
50.3128006096408	97.20051600195362	94.64769264099007	105.66469331806185	102.9997304654207	109.78480974915523	107.06215921079203	113.69837539177678	110.91886173721399	120.63248698565044	117.74715293276526	0.07317662700396259	0.07396760284090206	-0.12697725876989807	-14.710292571846367	-0.12387973261684238	-14.351444964817347
50.61596054315354	97.15965399635996	94.60779339682729	105.62553678540326	102.96152024647985	109.74633649622815	107.0246243824403	113.6604532460122	110.88187059213564	120.59530100986603	117.71088536719448	0.07321352782363802	0.07400493476485676	-0.12683425200191323	-14.782259626714222	-0.12374091071015414	-14.421737589902477
50.9209471677702	97.11850347685765	94.56761120475046	105.58616186625346	102.92309639539292	109.70767620355905	106.98690686222979	113.62237197619034	110.84472427685992	120.55800082696999	117.67450683823186	0.07325111959372785	0.07404296575905235	-0.12668366760581762	-14.85367142558971	-0.12359470805731121	-14.491490892785805
51.22777149022361	97.07706342233446	94.52714503213218	105.54656924283097	102.8844595627323	109.66883032524292	106.94900806248909	113.58413373139405	110.80742488886136	120.52058972478065	117.63802056424166	0.0732894156409457	0.07408170930860584	-0.1265255946434536	-14.924523816214787	-0.12344121166856326	-14.560700871126755
51.53644458356769	97.0353327746384	94.48639380948447	105.5067595933797	102.84561039489425	109.62980032616619	106.9109294059466	113.5457406846353	110.76997454896775	120.48307103619288	117.60142980775653	0.07332842956329715	0.07412117917321867	-0.1263601219107784	-14.994812679240567	-0.12328050829839299	-14.629363555824966
51.84697758757708	96.99331043745356	94.44535642934551	105.46673359176579	102.80654953369873	109.59058768191859	106.87267232564157	113.50719503304256	110.73237540154281	120.44544813979641	117.56473787608444	0.07336817523612364	0.07416138939329646	-0.12618733794448644	-15.06453392997355	-0.12311268445230894	-14.697475012802897
52.15938170914916	96.9509952751443	94.40403174513526	105.42649190706176	102.76727761597668	109.5511938787004	106.83423826483039	113.46849899805011	110.6946296146706	120.40772446050617	117.52794812192711	0.07340866681829858	0.07420235429622181	-0.1260073310261305	-15.13368351976169	-0.1229378263905403	-14.765031344377348
52.47366822270851	96.90838611156931	94.36241856998113	105.38603520311962	102.72779527314646	109.51162041322712	106.79562867689032	113.42965482559171	110.65673938034448	120.36990347020804	117.49106394401393	0.073449918758581	0.07424408850278887	-0.12582018918723747	-15.202257437707885	-0.12275602013352227	-14.832028690929292
52.789848470613855	96.8654817288614	94.32051567550958	105.34536413812971	102.68810313077583	109.47186879262782	106.75684502521713	113.39066478629557	110.61870691465707	120.33198868841643	117.45408878774712	0.07349194580213159	0.07428660693380311	-0.12562600021524872	-15.270251712285244	-0.12256735146735309	-14.898463232570066
53.107933863567155	96.82228086617519	94.27832179060628	105.30447936416805	102.64820180813302	109.43194053434132	106.71788878312024	113.35153117568429	110.58053445799494	120.29398368294818	117.41702614586316	0.07353476299719787	0.07432992481684655	-0.1254248516587495	-15.337662413156067	-0.1223719059495636	-14.96433119091671
53.42793588102576	96.77878221839816	94.23583560013965	105.26338152672793	102.60809191772177	109.39183716600517	106.67876143371093	113.31225631437515	110.54222427523406	120.25589207060821	117.37987955910589	0.07357838570196813	0.07437405769322213	-0.12521683083491553	-15.404485653081792	-0.12216976891605213	-15.029628831023729
53.74986607161648	96.73498443482735	94.19305574365052	105.22207126423909	102.56777406480415	109.35156022534173	106.6394644697875	113.27284254828572	110.50377865594	120.21771751789268	117.34265261691606	0.07362282959160653	0.07441902142507689	-0.12500202483371936	-15.470717589585547	-0.12196102548551835	-15.094352463027462
54.073736053552395	96.69088611780835	94.14998081400445	105.18054920757186	102.52724884690872	109.31111126003844	106.59999939371484	113.23329224884165	110.46519991457033	120.179463741706	117.30534895813551	0.07366811066546795	0.07446483220270673	-0.12478052052421162	-15.536354426945763	-0.12174576056554542	-15.158498444121506
54.399557515052166	96.64648582133661	94.10660935600689	105.13881597952654	102.48651685332372	109.27049182762372	106.56036771729937	113.19360781318831	110.42649039068094	120.14113451009472	117.26797227172717	0.07371424525450435	0.0745115065520576	-0.12455240456230854	-15.60139241833167	-0.12152405886070028	-15.222063180721307
54.727342214761876	96.60178204961838	94.06293986497793	105.09687219430637	102.44557866457416	109.22970349533591	106.52057096165724	113.15379166440421	110.38765244913392	120.1027336429958	117.23052629750926	0.07376125002886114	0.07455906134241964	-0.12431776339693101	-15.665827867760527	-0.12129600487816106	-15.28504313040321
55.057101982179326	96.55677325559245	94.01897078528874	105.05471845697618	102.40443485188474	109.18874783998896	106.48061065707917	113.11384625172012	110.34868848031091	120.06426501300389	117.19301482690854	0.07380914200567829	0.07460751379432486	-0.12407668327574584	-15.72965713220401	-0.12106168293385622	-15.347434803981741
55.38884871808102	96.51145783940856	93.9747005088548	105.01235536290294	102.3630859766248	109.1476264478305	106.44048834288779	113.0737740507394	110.30960090032788	120.02573254615372	117.15544170372785	0.07385793855709355	0.07465688148765481	-0.12382925025417535	-15.792876623978373	-0.12082117716101948	-15.409234767907037
55.722594394951685	96.46583414686347	93.9301273735871	104.96978349718037	102.32153258973739	109.10634091439492	106.40020556728999	113.03357756366339	110.27039215125434	119.98714022272112	117.11781082493239	0.07390765741846189	0.07470718236996177	-0.12357555020142286	-15.855482812916307	-0.12057457151669837	-15.470439646473096
56.058351057416104	96.41990046779158	93.88524966179887	104.92700343403544	102.27977523115037	109.06489284435018	106.35976388722283	112.99325931951934	110.23106470133574	119.94849207804177	117.08012614145291	0.07395831669678983	0.07475843476501524	-0.12331566880831701	-15.917472228789848	-0.12032194978911548	-15.531046124182467
56.39613082267415	96.37365503441012	93.8400655985665	104.88401573621687	102.2378144291699	109.0232838513383	106.31916486819341	112.95282187439294	110.19162104521932	119.90979220334846	117.04239165900773	0.07400993487940168	0.07481065738157328	-0.12304969159532675	-15.97884146378783	-0.12006339560585388	-15.591050948220072
56.7359458809379	96.32709601961595	93.79457335004334	104.84082095436487	102.19565069985505	108.98151555780909	106.27841008411185	112.91226781166368	110.1520637041839	119.8710447466276	117.0046114389429	0.07406253084283199	0.07486386932239494	-0.12277770392037723	-16.039587175073393	-0.11979899244172998	-15.6504509310289
57.07780849587155	96.28022153523378	93.74877102172475	104.79741962636156	102.15328454637336	108.93958959484746	106.2375011171179	112.87159974224497	110.11239522637295	119.8322539134954	116.96678959909212	0.07411612386196555	0.07491809009349107	-0.12249979098714903	-16.099706087396044	-0.1195288236266947	-15.709242952922068
57.42173100503407	96.23302963021298	93.70265665666275	104.75381227666128	102.11071645833655	108.8975076019934	106.19643955740017	112.83082030482737	110.07261818703213	119.793423968094	116.92893031465621	0.07417073361941885	0.07497333961363269	-0.1222160378542867	-16.15919499595475	-0.11925297235549692	-15.767423964916816
57.7677258203244	96.18551828877193	93.65622823362824	104.70999941559987	102.06794691111519	108.85527122705437	106.1552270030079	112.78993216612619	110.03273518874947	119.75455923400818	116.89103781910251	0.07422638021518407	0.0750296382241131	-0.12192652944480642	-16.218050769301044	-0.1189715216966647	-15.824990991619416
58.115805428429454	96.13768542848777	93.6094836652195	104.66598153868263	102.02497636513236	108.81288212591026	106.11386505965523	112.7489380211326	109.9927488617003	119.71566409520335	116.85311640508534	0.07428308417653132	0.07508700669878167	-0.12163135055340035	-16.2762703520566	-0.11868455459980964	-15.881941133968212
58.465982391274686	96.08952889833122	93.5624207959162	104.62175912585114	101.98180526513636	108.77034196231143	106.07235534051868	112.70784059337038	109.952661863897	119.6767429969867	116.8151704253894	0.07434086646818704	0.07514546625435263	-0.12133058585678214	-16.333850768070988	-0.11839215390637037	-15.93827157238411
58.818269346477535	96.04104647664194	93.51503740007422	104.57733264072571	101.93843403944915	108.72765240766722	106.03069946602494	112.66664263515538	109.91247688144124	119.63780044698925	116.7772042938929	0.07439974850279421	0.07520503856099886	-0.12102431992474294	-16.390789123757713	-0.11809440235992952	-15.993979570062947
59.172679007803275	95.99223586904442	93.46733117986216	104.53270252982496	101.89486309919218	108.6848151408267	105.98889906363104	112.62534692785997	109.87219662878135	119.59884101617196	116.73922248655532	0.0744597521516606	0.07526574575324098	-0.12071263723007064	-16.447082611426595	-0.11779138261675826	-16.049062476336985
59.52922416562417	95.94309470630138	93.41929976313526	104.48786922175994	101.85109283748703	108.6418318478497	105.94695576759487	112.58395628218103	109.83182384897309	119.55986933985466	116.70122954242666	0.0745208997558093	0.07532761044113981	-0.12039562215750266	-16.502728512419708	-0.11748317725417223	-16.103517729778105
59.887917687380885	95.89362054210467	93.37094070124797	104.44283312640508	101.8071236286329	108.59870422177116	105.9048712187389	112.5424735384149	109.79136131394696	119.52089011877203	116.66323006468394	0.07458321413733826	0.0753906557218053	-0.1200733590163452	-16.55772420091307	-0.11716986878346347	-16.157342862017686
60.24877251804685	95.84381085079697	93.3222514667977	104.39759463403976	101.76295582725507	108.5554339623524	105.86264706420096	112.50090156673335	109.75081182477655	119.48190812015129	116.62522872168825	0.07464671861110016	0.07545490519122577	-0.11974593205172823	-16.612067147660127	-0.11685153966104167	-16.210535501435515
60.6118016805955	95.79366302502773	93.27322945130342	104.35215411446556	101.71858976742939	108.51202277582595	105.82028495717853	112.45924326746764	109.71017821195477	119.44292817881919	116.58723024807117	0.07471143699671366	0.07552038295643666	-0.11941342545486577	-16.66575492355696	-0.11652827229855234	-16.263093376772304
60.97701827647021	95.7431743733361	93.22387196281207	104.30651191609373	101.67402576177682	108.46847237462815	105.77778655666086	112.41750157139522	109.66946333567263	119.40395519833348	116.549239445845	0.07477739363091404	0.07558711364803405	-0.119075923377153	-16.71878520395694	-0.11620014907705922	-16.31501432141158
61.34443548605718	95.692342117661	93.17417622343267	104.26066836500372	101.6292641005298	108.42478447712149	105.73515352715083	112.37567944003192	109.62867008610306	119.36499415214287	116.51126118554059	0.07484461338026017	0.07565512243304363	-0.11873350994181919	-16.771155772650673	-0.11586725235849826	-16.36629627730872
61.71406656916102	95.64116339077518	93.12413936679523	104.21462376397207	101.58430505056872	108.38096080730642	105.69238753837647	112.33377986592939	109.58780138369025	119.32605008477505	116.47330040737333	0.0749131216542045	0.07572443502816602	-0.11838626925666063	-16.822864526129706	-0.11552966449832525	-16.41693729931285
62.085924865483435	95.58963523364051	93.0737584354315	104.16837839146982	101.53914885442757	108.3370030945215	105.64949026499043	112.2918058729775	109.54686017944327	119.2871281130542	116.4353621224374	0.07498294441853989	0.07579507771339677	-0.11803428542833672	-16.87390947820313	-0.11518746786018141	-16.466935559736157
62.46002379510434	95.53775459268122	93.0230303780746	104.12193250062704	101.49379572926664	108.29291307313115	105.6064633862576	112.24976051671146	109.50584945523457	119.24823342734761	116.39745141392905	0.0750541082092383	0.07586707734604932	-0.11767764257592717	-16.924288764523226	-0.11484074482874007	-16.51628935286135
62.83637685896657	95.48551831697365	92.97195204687573	104.07528631816487	101.44824586581329	108.24869248220197	105.56330858573102	112.20764688462503	109.46477222410425	119.20937129284464	116.3595734384013	0.07512664014669064	0.07594046137518044	-0.11731642484562599	-16.97400064751855	-0.11448957782505431	-16.56499709990385
63.21499763936286	95.4329231553472	92.92052019453313	104.02844004329141	101.40249942726663	108.20434306516505	105.52002755091367	112.16546809648807	109.42363153056836	119.17054705086558	116.32173342704806	0.075200567950366	0.07601525785644349	-0.1169507164256629	-17.02304352134888	-0.1141340493207963	-16.613057353893964
63.59589980042612	95.37996575339626	92.86873147133261	103.98139384656318	101.35655654816823	108.15986656946623	105.4766219729088	112.1232273046709	109.382430450934	119.13176612020543	116.28393668702252	0.07527591995390075	0.07609149546737642	-0.1165806015615658	-17.071415917085687	-0.11377424185369023	-16.66046880488284
63.979097088622495	95.32664265039699	92.8165824220941	103.93414786870797	101.3104173332343	108.1152647462014	105.43309354605469	112.08092769447309	109.34117209361838	119.0930339985096	116.24618860278684	0.07535272512063433	0.07616920352314366	-0.11620616457346955	-17.11911650834736	-0.11341023804499173	-16.70723028557768
64.36460333324754	95.27295027612715	92.76406948302181	103.88670221940917	101.26408185615001	108.07053934973747	105.38944396754556	112.038572484458	109.29985959947386	119.054356263685	116.20849463749634	0.07543101305960707	0.07624841199274614	-0.11582748987223113	-17.16614411681803	-0.11304212061526187	-16.753340776809637
64.75243244692527	95.21888494758554	92.71118897845513	103.8390569760505	101.21755015832413	108.02569213731877	105.34567493703764	111.99616492679392	109.25849614211856	119.01573857534713	116.17086033441919	0.07551081404203706	0.07632915151571522	-0.11544466197642578	-17.212497718090162	-0.11266997240136334	-16.798799413372763
65.14259842611021	95.16444286560674	92.65793711751581	103.79121218241869	101.17082224760222	107.98072486865752	105.30178815623975	111.95370830760044	109.21708492827294	118.97718667630386	116.13329131839208	0.07559215901828968	0.0764114534193115	-0.11505776553084957	-17.25817644784547	-0.11229387637487775	-16.84360549021585
65.53511535159264	95.10962011136736	92.60430999064747	103.743167847363	101.12389809693688	107.93563930550805	105.25778532848713	111.91120594730096	109.17562919810138	118.938706394077	116.09579329731287	0.07567507963536134	0.07649534973623807	-0.1146668853254198	-17.30317960825778	-0.11191391566109132	-16.887758468816173
65.92999738900669	95.05441264278015	92.55030356604418	103.69492394340983	101.07677764301359	107.89043721122384	105.21366815829859	111.86866120098122	109.13413222556012	118.90030364246321	116.05837206367158	0.07575960825489245	0.07658087322289622	-0.11427210631487128	-17.34750667465414	-0.11153017355840689	-16.931257983796968
66.32725878934137	94.9988162907713	92.49591368596322	103.64648040533068	101.02946078483001	107.84512035029692	105.16943835091587	111.82607745875384	109.09259731875079	118.86198442313469	116.02103349612088	0.07584577797173041	0.07666805737819712	-0.11387351363828202	-17.39115730235062	-0.1111427335579549	-16.97410384977411
66.72691388945532	94.94282675543762	92.44113606291877	103.59783712866236	100.98194738222819	107.7996904878794	105.12509761182513	111.78345814612979	109.05102782028034	118.8237548272824	115.98378356108773	0.07593362263306115	0.07675693646294882	-0.11347119264027583	-17.43413133381182	-0.11075167936456864	-17.016296068497468
67.12897711259382	94.88643960207777	92.38596627575085	103.54899396817666	100.93423725437637	107.75414938928523	105.08064764625894	111.7408067243956	109.00942710762683	118.78562103730125	115.94662831442642	0.0760231768581295	0.07684754551984298	-0.11306522889319126	-17.47642880630883	-0.11035709491912371	-17.05783483648338
67.53346296890952	94.8296502570934	92.33039976556535	103.49995073629758	100.88633017819917	107.7084988194721	105.03609015867809	111.69812669099714	108.96779859351125	118.74758932851937	115.90957390311506	0.07611447605857316	0.07693992039406068	-0.11265570821959159	-17.518049959595373	-0.10995906442076375	-17.098720552683517
67.94038605598601	94.77245400375585	92.27443183154075	103.45070720146548	100.83822588675442	107.66274054250292	104.99142685223343	111.65542157993035	108.92614572627596	118.70966607097354	115.87262656699662	0.07620755645938464	0.07703409775452058	-0.11224271671582642	-17.558995244158723	-0.10955767235026315	-17.13895382667397
68.3497610593647	94.71484597783183	92.21805762659527	103.40126308644375	100.78992406755366	107.61687632098474	104.94665942820495	111.6126949621378	108.88447199026889	118.67185773123036	115.83579264056553	0.07630245512053446	0.07713011511579172	-0.11182634077610487	-17.599265329539776	-0.10915300349434176	-17.178535487018962
68.7616027530747	94.65682116306509	92.16127215291107	103.35161806656892	100.7414243608261	107.5709079154868	104.90178958542009	111.56995044591365	108.84278090623559	118.63417087425758	115.79907855480295	0.07639920995927144	0.07722801086069808	-0.11140666711813196	-17.63886111332613	-0.10874514297124449	-17.21746659020573
69.17592600016614	94.59837438650514	92.10407025730709	103.30177176793794	100.6927263577204	107.52483708393258	104.85681901964614	111.52719167731314	108.80107603171552	118.59661216534278	115.76249083905864	0.0764978597731289	0.07732782426363638	-0.1109837828104503	-17.677783730414376	-0.10833417625741504	-17.25574842986316
69.59274575324658	94.53950031368073	92.04644662645786	103.25172376553424	100.64382959844569	107.47866558096946	104.81174942296038	111.48442234057107	108.75936096144709	118.55918837206552	115.72603612298525	0.07659844426366366	0.07742959551463781	-0.110557775298318	-17.716034562417917	-0.10792018921389968	-17.293382546184148
70.01207705502031	94.48019344360964	91.98839578195027	103.20147358128759	100.5947335703467	107.43239515731165	104.76658248309339	111.44164615852627	108.71763932777829	118.52190636632157	115.68972113852347	0.07670100406095126	0.07753336574420006	-0.11012873243332422	-17.753615247900598	-0.10750326811559319	-17.33037073610467
70.43393503883172	94.42044810363917	91.9299120751724	103.15102068206572	100.54543770591154	107.3860275590566	104.72131988274607	111.39886689305332	108.6759148010842	118.48477312640175	115.65355272194088	0.07680558074887095	0.07763917704891576	-0.10969674250294759	-17.79052769271948	-0.10708349968071218	-17.36671506366838
70.85833492921113	94.36025844411105	91.8709896820283	103.10036447759548	100.4959413807091	107.33956452697373	104.67596329887893	111.35608834550179	108.63419109019154	118.44779573912744	115.61753781592623	0.07691221689120699	0.07774707251793304	-0.10926189426152177	-17.82677408105519	-0.10666097110174633	-17.402417870955105
71.2852920424243	94.29961843284293	91.81162259747117	103.04950431830974	100.44624391125332	107.29300779576351	104.63051440197185	111.31331435714192	108.59247194280954	118.41098140204363	115.58168347174006	0.07702095605859671	0.07785709626027316	-0.1088242769621246	-17.86235688668603	-0.106235770077177	-17.437481789402227
71.71482178702524	94.23852184942072	91.75180462984895	102.99843949311884	100.39634455279194	107.24635909328723	104.58497485525459	111.27054880961899	108.55076114596876	118.37433742567323	115.5459968514254	0.07713184285635966	0.07796929343304349	-0.10838398039066988	-17.897278885029664	-0.10580798484537013	-17.471909751755447
72.14693966441222	94.17696227929193	91.69152939505254	102.94716922710033	100.34624249701464	107.19962013976325	104.53934631390405	111.22779562541305	108.50906252646523	118.337871235831	115.51048523007691	0.07724492295324105	0.07808371027057882	-0.10794109490015558	-17.931543165439507	-0.10537770421882442	-17.505705004346964
72.58166126938723	94.11493310765532	91.63079031046247	102.89569267910825	100.29593686968119	107.15279264693272	104.49363042421064	111.18505876830865	108.46737995131383	118.30159037600444	115.47515599817541	0.07736024311110369	0.07820039411454274	-0.107495711447541	-17.96515314424687	-0.10494501762106268	-17.538871120174008
73.01900229071879	94.05242751313462	91.5695805886811	102.84400893929326	100.24542672816088	107.10587831718763	104.44782882270746	111.1423422438691	108.4257173282059	118.26550250979687	115.44001666398371	0.07747785121560573	0.07831939344503246	-0.10704792163156185	-17.99811257838519	-0.10451001512393532	-17.571412012362998
73.45897851170821	93.98943846123201	91.5078932310469	102.79211702653532	100.19471105888559	107.05887884266552	104.40194313526628	111.09965009992102	108.3840786059768	118.22961542344214	115.40507485601209	0.07759779630790369	0.07844075791272218	-0.10659781773104271	-18.030425579279836	-0.10407278748620286	-17.60333194813211
73.90160581075892	93.92595869754891	91.44572102091782	102.7400158857813	100.14378877470804	107.01179590430503	104.35597497615395	111.05698642704479	108.34246777507863	118.19393702838714	115.37033832555065	0.07772012861741814	0.07856453837208692	-0.10614549274799856	-18.062096628033032	-0.10363342619631055	-17.634635563899792
74.34690016194996	93.86198074076576	91.38305651671591	102.68770438528477	100.09265871216334	106.96463117086145	104.30992594704954	111.01435535907234	108.30088886806011	118.15847536394689	115.3358149492726	0.07784489959570723	0.0786907869157484	-0.1056910404489031	-18.093130590634246	-0.10319202351347201	-17.665327880429686
74.79487763561212	93.79749687537225	91.31989204472444	102.63518131374546	100.04131962863052	106.91738629788273	104.26379763602158	110.97176107359388	108.25934596005466	118.12323860003583	115.30151273191194	0.07797216195148897	0.07881955690999055	-0.10523455540965188	-18.123532734145556	-0.10274867251264652	-17.695414319012343
75.24555439890803	93.7324991441354	91.25621969162535	102.58244537734144	99.98977019938812	106.87006292664074	104.21759161646098	110.9292077924709	108.21784316927433	118.08823503997478	115.26743980901563	0.07810196968686137	0.07895090303148594	-0.10477613306235867	-18.153308743701928	-0.10230346713109384	-17.724900718429126
75.6989467164156	93.66697934029658	91.19203129676761	102.52949519665192	99.93800901456058	106.82266268301849	104.17130944596964	110.88669978235738	108.17638465751136	118.05347312337857	115.23360444977446	0.07823437813476258	0.07908488130528656	-0.10431586974364393	-18.18246474012267	-0.10185650221656317	-17.75379335245816
76.15507095071504	93.60092899948492	91.127318444155	102.47632930346428	99.88603457595015	106.77518717634958	104.12495266520197	110.8442413552282	108.13497463064654	118.01896142912534	115.20001505993406	0.07836944399772866	0.07922154914412888	-0.10385386274590758	-18.211007298530603	-0.1014078735782249	-17.782098948504427
76.61394356297929	93.53433939133583	91.06207245414085	102.42294613746114	99.83384529374959	106.72763799820812	104.07852279665646	110.80183686891468	108.09361733916388	117.9847086784108	115.16668018478906	0.07850722538799382	0.07936096538910178	-0.10339021036899965	-18.23894346749148	-0.10095767803855438	-17.809824706699146
77.07558111356816	93.46720151080288	90.99628437481948	102.3693440427833	99.78143948313145	106.68001672114842	104.03202134341734	110.75949072764888	108.05231707867364	117.95072373789148	115.13360851226433	0.07864778186899467	0.07950319035174193	-0.10292501197595527	-18.266280789419397	-0.10050601348854116	-17.83697832019243
77.54000026262605	93.39950606914806	90.92994497309824	102.3155212644604	99.72881536070632	106.63232489738846	103.98544978784038	110.71720738261307	108.01107819043979	117.91701562291657	115.10080887608295	0.0787911744983292	0.07964828585760429	-0.1024583680512734	-18.293027321851696	-0.10005297894591081	-17.86356799641726
78.00721777068286	93.3312434845992	90.8630447254399	102.2614759447068	99.67597104084705	106.58456405743843	103.93880959018361	110.67499133249811	107.96990506191587	117.88359350085504	115.06829025902759	0.07893746587223703	0.07979631529137826	-0.10199038025980656	-18.319191659487842	-0.0995986746138442	-17.88960247905561
78.47725049925933	93.26240387265871	90.79557380825909	102.20720611907471	99.62290453187119	106.53673570866937	103.89210218717842	110.632847124068	107.92880212728629	117.85046669451879	115.03606179629568	0.0790867201716567	0.07994734364360716	-0.10152115151005603	-18.344782957516145	-0.0991432019441163	-17.915091071321513
78.95011541147531	93.19297703604937	90.72752208795919	102.15270971245904	99.56961373207648	106.48884133381988	103.84532899053886	110.59077935273176	107.88777386801412	117.8176446856858	115.00413277895287	0.07923900320993409	0.08010143755907882	-0.10105078602002493	-18.369810956024594	-0.09868666370269352	-17.940043660299125
79.42582957266194	93.12295245428086	90.65887911059286	102.09798453494689	99.51609642562173	106.44088238943738	103.7984913854057	110.54879266312112	107.84682481339452	117.78513711872624	114.9725126574866	0.07939438248224108	0.08025866538696258	-0.10057938938516031	-18.394286005401227	-0.09822916403749105	-17.964470742281264
79.90441015097758	93.05231927282216	90.5896340911321	102.04302827750637	99.46235027824842	106.39286030425232	103.75159072872353	110.50689174967637	107.80595954111485	117.75295380433623	114.94121104546578	0.0795529272167873	0.08041909723275696	-0.10010706865021746	-18.41821909320788	-0.09777080855012343	-17.988383449566754
80.38587441802741	92.98106629185982	90.5197759023274	101.98783850750466	99.4083728328326	106.34477647747929	103.70462834754501	110.46508135723612	107.76518267781849	117.72110472337995	114.910237723306	0.07971470842789054	0.08058280501213251	-0.0996339323845632	-18.44162187218535	-0.09731170437069636	-18.011793578378274
80.87023974948666	92.90918195462754	90.44929306314215	101.93241266405137	99.3541615047632	106.29663227704496	103.65760553726227	110.42336628163524	107.72449889967598	117.68960003084794	114.87960264214865	0.07987979897099255	0.08074986250674927	-0.09916009075905663	-18.46450668948455	-0.09685196023478682	-18.034713618068054
81.35752362572781	92.8366543352851	90.37817372673985	101.87674805315586	99.29971357713603	106.24842903773668	103.61052355975875	110.381751370307	107.68391293295934	117.65845005993135	114.8493159278535	0.08004827359970075	0.080920345422129	-0.09868565562923948	-18.486886617702112	-0.09639168656630659	-18.05715678204433
81.8477436324513	92.76347112632818	90.30640566800648	101.82084184269264	99.24502619575635	106.20016805926859	103.56338364147928	110.34024152289099	107.64342955462142	117.62766532621875	114.8193878851111	0.0802202090249406	0.08109433144767716	-0.09821074062070068	-18.50877548718927	-0.09593099556246898	-18.079137039982015
82.34091746132043	92.68961962550769	90.2339762705863	101.76469105716396	99.19009636394105	106.15185060426155	103.51618697141383	110.29884169184533	107.60305359287888	117.59725653201788	114.7898290016777	0.08039568397631644	0.08127190031894316	-0.09773546121874688	-18.530187919979653	-0.09547000128328875	-18.100669151666807
82.83706291059936	92.61508672223702	90.16087251340998	101.70829257225223	99.13492093711123	106.10347789613219	103.4689346989909	110.2575568830636	107.56278992779869	117.56723457080805	114.76064995273761	0.08057477926577009	0.08145313388221877	-0.09725993486114248	-18.55113936521593	-0.09500881974416586	-18.12176870237454
83.33619788579601	92.53985888346472	90.08708095669266	101.65164310915243	99.07949661716668	106.05505111688805	103.42162793187686	110.21639215649658	107.52264349188874	117.53761053182772	114.73186160539815	0.08075757785364278	0.08163811616157798	-0.09678428103755721	-18.571646136766503	-0.09454756901497774	-18.142452140364185
83.83834040030794	92.4639221389857	90.0125877273749	101.59473922867123	99.0238199466285	106.00657140482029	103.37426773367348	110.1753526267746	107.48261927068792	117.5083957047984	114.70347502331772	0.08094416491724392	0.08182693342846302	-0.0963086213919695	-18.591725452388346	-0.09408636932202796	-18.162736815898825
84.34350857607244	92.38726206616994	89.93737850398666	101.53757732508753	98.96788730254488	105.95803985209454	103.32685512151376	110.13444346383596	107.44272230336138	117.47960158479582	114.67550147147807	0.08113462792204058	0.08201967427393371	-0.0958330798297169	-18.611395474872552	-0.093625343155054	-18.182641022347525
84.85172064422062	92.30986377407723	89.8614385009017	101.48015361975722	98.91169489014258	105.90945750222888	103.27939106354506	110.09366989355416	107.4029576832936	117.45123987726613	114.6479524210985	0.0813290566955805	0.08221642968369712	-0.09535778263233397	-18.63067535565642	-0.09316461538163878	-18.20218403967374
85.36299494573534	92.23171188693276	89.78475245195865	101.42246415445408	98.85523873621653	105.8608253474571	103.23187647629791	110.05303719836756	107.36333055868275	117.42332250319764	114.62083955470179	0.08152754350427709	0.08241729311604323	-0.09488285857297285	-18.64958527987983	-0.09270431336229024	-18.22138617935343
85.87734993211305	92.15279052693455	89.70730459341924	101.36450478443442	98.79851468224479	105.81214432597159	103.18431222193476	110.01255071791054	107.32384613313545	117.39586160445215	114.59417477133678	0.08173018313317995	0.08262236058281697	-0.09440843904218355	-18.66814651448294	-0.0922445670757952	-18.240268832360016
86.39480416602983	92.07308329635785	89.62907864622937	101.3062711712085	98.74151837721229	105.76341531903567	103.13669910536845	109.9722158496414	107.28450966625702	117.3688695492582	114.56797019195885	0.08193707296887169	0.08283173073356638	-0.09393465817855429	-18.686381458683172	-0.09178550924971773	-18.25885451953218
86.91537632201124	91.99257325892754	89.55005779755423	101.24775877500868	98.68424527013329	105.71463914796304	103.08903787124812	109.93203804946998	107.2453264742406	117.34235893787579	114.54223816497812	0.08214831308563035	0.08304550494301416	-0.0934616530033594	-18.70431369651851	-0.09132727549454955	-18.27716694395349
87.43908518710603	91.91124292042288	89.4702246815522	101.18896284693842	98.62669060225677	105.66581657095601	103.04132920080441	109.89202283238282	107.20630193045213	117.31634260843704	114.51699127198	0.08236400633501163	0.0832637874020008	-0.09298956356460053	-18.72196805265048	-0.09087000444733917	-18.295231046646222
87.9659496615646	91.829074208477	89.38956135934991	101.12987842078522	98.56884939893781	105.61694827979363	102.99357370854467	109.85217577306287	107.1674414660088	117.29083364296758	114.49224233362195	0.0825842584390064	0.08348668521206595	-0.0925185330871443	-18.739370650928322	-0.09041383792143165	-18.31307306497547
88.4959887595208	91.74604845153496	89.3080492981831	101.07050030448346	98.51071646116117	105.56803489636445	102.94577193879348	109.81250250650477	107.12875057035195	117.26584537359722	114.46800441571558	0.08280917808693972	0.08371430848383603	-0.09204870813022126	-18.756548975998157	-0.08995892106365488	-18.330720594072773
89.0292216096782	91.66214635692815	89.22566934966083	101.01082307120737	98.45228635669748	105.51907696903321	102.89792436206731	109.7730087286221	107.09023479181016	117.24139138896369	114.44429083549747	0.08303887703629345	0.08394677043939482	-0.0915802387534086	-18.77353193822273	-0.08950540251970551	-18.348202651635802
89.56566745600044	91.57734798802423	89.14240172711297	100.95084105007844	98.393553410876	105.47007496883475	102.85003137127697	109.73370019684668	107.0518997381533	117.217485540819	114.42111516809786	0.08327347021762793	0.08418418751883167	-0.09111327868977526	-18.790349941889872	-0.08905343460702397	-18.365549745973112
90.1053456584057	91.49163274040681	89.05822598197533	100.8905483164661	98.33451169695346	105.42102928548478	102.80209327774716	109.69458273071712	107.01375107713393	117.19414195084325	114.3984912532122	0.08351307584380825	0.08442667949115788	-0.09064798552945774	-18.807034957335418	-0.08860317349771663	-18.38279394790152
90.6482756934654	91.40497931703787	88.9731209791659	100.82993868186199	98.27515502605905	105.37194022319756	102.75411030704379	109.65566221245412	106.97579453701474	117.17137501767371	114.37643320198308	0.0837578155237304	0.08467436956981032	-0.09018452091100926	-18.823620596660476	-0.08815477940942174	-18.399968966285087
91.19447715510712	91.31736570235397	88.88706487140362	100.76900568330726	98.21547693669514	105.32280799630149	102.70608259459934	109.61694458752274	106.93803590708009	117.1491994241578	114.35495540410072	0.08400781438077673	0.08492738453295479	-0.08972305072367703	-18.84014219374876	-0.08770841680723152	-18.417110227899684
91.74396975532183	91.22876913524223	88.80003507241608	100.70774257234808	98.1554706837693	105.27363272463936	102.6580101811235	109.57843586517566	106.90048103812823	117.12763014483501	114.33407253512755	0.08426320117621809	0.08518585484883039	-0.08926374531984038	-18.85663688852219	-0.08726425461550491	-18.434254961433908
92.29677332487483	91.13916608084264	88.71200822898315	100.64614230349804	98.09512922713583	105.22441442874411	102.60989300779016	109.54014211897861	106.86313584294285	117.1066824536591	114.31379956405698	0.08452410843781326	0.085449914806376	-0.0888067797382206	-18.873143715849437	-0.08682246644031011	-18.451442286179372
92.85290781402206	91.04853220111629	88.62296019175655	100.58419752217938	98.03444521961988	105.1751530247754	102.56173091118534	109.50206948731184	106.8260062967398	117.0863719319657	114.29415176111232	0.08479067259385627	0.08571970265140211	-0.08835233393888586	-18.88970369926392	-0.08638323080421628	-18.468713305555866
93.41239329322968	90.9568423241199	88.53286598479652	100.52190055211915	97.97341099449908	105.12584831920613	102.51352361800603	109.46422417384791	106.78909843758754	117.06671447669689	114.27514470579645	0.08506303411294355	0.08599536072858224	-0.08790059305039222	-18.90635994986951	-0.08594673139251086	-18.486111205744237
93.97524995389855	90.86407041191971	88.44169977375861	100.45924338216903	97.91201855241287	105.07650000324304	102.46527073949362	109.42661244799949	106.75241836679606	117.04772630888891	114.25679429519855	0.08534133764974745	0.08627703562955402	-0.08745174763151908	-18.92315777105614	-0.0855131573143808	-18.503681360136397
94.54149810909283	90.77018952707618	88.34943483266348	100.39621765252008	97.85025954766994	105.02710764696684	102.4169717655876	109.38924064533462	106.71597224927133	117.02942398243326	114.23911675256767	0.08562573219709399	0.08656487834744105	-0.08700599394420294	-18.940144768443133	-0.08508270337524948	-18.521471439060406
95.11115819427312	90.67517179762937	88.25604350917897	100.33281464028241	97.78812527392445	104.97767069317904	102.36862605878652	109.35211516795799	106.67976631383327	117.01182439312286	114.22212863616475	0.08591637124466713	0.08685904443811406	-0.08656353424363772	-18.957370966643794	-0.08465557036602434	-18.539531526195788
95.68425076803395	90.57898838050282	88.16149718833434	100.26902524439114	97.72560664918271	104.92818845093291	102.3202328476942	109.31524248484818	106.64380685348814	116.9949447879877	114.20584684839716	0.08621341294467579	0.08715969418854198	-0.08612457708292709	-18.974888932290924	-0.08423196536710975	-18.557914241358958
96.26079651284576	90.48160942325137	88.06576625459142	100.20483996980944	97.66269420011045	104.87866008873827	102.27179122023998	109.27862913215387	106.60810022565698	116.97880277493731	114.19028864525265	0.08651702028484207	0.0874669927925952	-0.08568933763352504	-18.992753903981793	-0.08381210206816547	-18.576674870128045
96.84081623580131	90.38300402406111	87.96882005218252	100.1402489109848	97.5993780455983	104.82908462741445	102.22330011654861	109.24228171343675	106.57265285234918	116.9634163327139	114.17547164603673	0.08682736126908462	0.0877811105346835	-0.08525803802530163	-19.011023930066585	-0.0833962011070497	-18.595871501256624
97.42433086936633	90.28314018991439	87.87062684362844	100.07524173452258	97.53564787954839	104.7794609325761	102.17475832144343	109.20620689986121	106.5374712202795	116.9488038211718	114.16141384342815	0.0871446091063044	0.08810222298164118	-0.08483090770316437	-19.029760013974737	-0.08298449042597156	-18.615565171719936
98.01136147213543	90.18198479282191	87.77115376633922	100.00980766103162	97.47149295283812	104.72978770672788	102.12616445655948	109.17041143032121	106.5025618809207	116.93498399189156	114.14813361386112	0.08746894240769204	0.08843051118329273	-0.08440818380503856	-19.049026268210582	-0.08257720564832027	-18.635820020310348
98.60192922959182	90.07950352402065	87.67036678719795	99.94393544609825	97.40690205441696	104.68006348094653	102.07751697204505	109.1349021115002	106.46793145048595	116.92197599914208	114.13564972824697	0.08780054539300934	0.08876616188215514	-0.08399011155951541	-19.068890077200194	-0.08217459047554598	-18.656703450094938
99.1960554548718	89.97566084603055	87.56823065502036	99.87761336034029	97.34186349148857	104.63028660612615	102.02881413782731	109.09968581785624	106.43358660983407	116.90979941120216	114.12398136304637	0.08813960810632046	0.08910936773276414	-0.08357694470684862	-19.08942226968793	-0.08177689710701941	-18.67828630042277
99.79376158953411	89.87041994245453	87.46470885077693	99.8108291684896	97.27636506872666	104.58045524376047	101.98005403441617	109.064769491525	106.39953410428956	116.89847422205376	114.11314811170399	0.08848632664168392	0.08946032753114656	-0.08316894594335622	-19.11069730143936	-0.08138438668355263	-18.700643029220373
100.39506920433367	89.76374266540218	87.35976353545819	99.74357010744976	97.2103940664716	104.53056735623478	101.93123454321882	109.0301601421321	106.36578074336938	116.88802086345987	114.10316999645848	0.08884090337933523	0.08981924645498049	-0.0827663873910609	-19.132793448701705	-0.0809973297559452	-18.723851905961055
101.00000000000001	89.65558948040855	87.25335549545593	99.67582286327071	97.14393721784997	104.48062069659889	101.88235333633652	108.9958648465065	106.33233340040752	116.87846021744082	114.0940674805403	0.08920354723293855	0.0901863363150299	-0.08256590670156772	-19.14405683073952	-0.08080462630184902	-18.73567940942741
