# Supplementary material for: White matter micro- and macrostructure brain charts for the human lifespan
Source: Nature. 2026 May 13;655(8124):979–89. doi: 10.1038/s41586-026-10454-2 (PMC13391363; doi:10.1038/s41586-026-10454-2)
Supplement: Supplementary file 12 — Centiles trajectories of brain charts. SDT.T9.1–5 contain the brain charts for the global metrics; SDT.T9.6–509 contain the brain charts for the tract-specific metrics (unnormalized); and SDT.T9.510–1157 contain the brain charts for the tract-specific macrostructural metrics (normalized). Included in each table are the male and female centile trajectories for the 2.5th, 25th, 50th, 75th and 97.5th percentiles; the interquartile range normalized by the 50th centile; and the derivatives of the 50th centiles with respect to both age and log(age). Charts are sampled in logarithmically spaced intervals. Age is reported in years, while centile trajectory values are reported in metric-specific units: diffusivities in mm2 s−1, volume in mm3, surface area in mm2, average length in mm, and FA is dimensionless (unitless). [file 41586_2026_10454_MOESM12_ESM.zip › plotted_curves/SDT.T9.12-AF_left_volume_curve_metrics.csv]

ages	male_0.025th_percentile	female_0.025th_percentile	male_0.25th_percentile	female_0.25th_percentile	male_0.5th_percentile	female_0.5th_percentile	male_0.75th_percentile	female_0.75th_percentile	male_0.975th_percentile	female_0.975th_percentile	male_normalized_quantile_range	fwmale_normalized_quantile_range	male_median_centile_d_age	male_median_centile_d_log_age	female_median_centile_d_age	female_median_centile_d_log_age
0.25	11319.660895463618	11209.685476516885	16127.09450238673	15690.868219252972	18282.184868824115	17697.76515466099	20151.053621680807	19444.100547765964	23062.383439110778	22179.584893543713	0.22010274746515526	0.21207380116717833	14659.359617192798	8464.003699275981	14191.228679869297	8193.714812945324
0.25150637576242696	11333.283216962462	11223.178828456526	16146.557983646691	15709.80669628232	18304.267372844155	17719.142477583402	20175.406094488382	19467.598936243518	23090.268989156488	22206.402920978937	0.22010430839853276	0.21207528776943943	14637.864771847613	8476.980574896093	14170.421531811357	8206.278033111244
0.2530218281966045	11346.947037894433	11236.713305204888	16166.081061015828	15728.803169822486	18326.41758995087	17740.585355146308	20199.833309028167	19491.169446564065	23118.24020402875	22233.303333261258	0.22010587875200505	0.21207678334301222	14594.7654321054	8502.948705696035	14128.701096195728	8231.418402984273
0.25454641199404576	11360.652401211792	11250.28894953174	16185.663799570399	15747.857703291833	18348.63559517652	17762.093860033787	20224.335348881337	19514.812159395038	23146.297180410573	22260.286223365914	0.22010745858251293	0.2120782879421199	14551.706147751771	8528.945485417731	14087.01943743229	8256.58652534429
0.2560801821758082	11374.399349483101	11263.905803828751	16205.30626387066	15766.970359607498	18370.92146297837	17783.668064373698	20248.912297002145	19538.5271547992	23174.440014275664	22287.35168358593	0.22010904794733793	0.21207980162131584	14508.687317234464	8554.970692900475	14045.376941230148	8281.782186253462
0.25762319409447826	11388.187924890566	11277.563910106826	16225.008517957272	15786.141201181883	18393.275267234665	17805.308039733798	20273.564235713704	19562.314512230358	23202.668800883497	22314.499805527368	0.2201106469041123	0.21208132443548172	14465.709336533211	8581.024105493445	14003.7739909105	8307.00517033413
0.2591755034361701	11402.018169227473	11291.263309993645	16244.770625347906	15805.37028991938	18415.69708124088	17827.013857118116	20298.291246703786	19586.17431052949	23230.983634774686	22341.730680104905	0.22011225551081592	0.21208285643983396	14422.772599079646	8607.105499013327	13962.210967322811	8332.255260724109
0.2607371662225343	11415.89012389537	11305.004044730811	16264.59264903344	15824.65768721265	18438.186977705474	17848.78558696282	20323.093411020276	19610.10662792025	23259.384609765748	22369.04439753677	0.2201138738257818	0.21208439768992365	14379.877495823428	8633.214647765737	13920.688248912804	8357.532239095774
0.2623082388127803	11429.803829901573	11318.786155171452	16284.474651474668	15844.003453939451	18460.745028746256	17870.62329913271	20347.97080906714	19634.11154200511	23287.871818944637	22396.441047340486	0.22011550190769533	0.2120859482416374	14337.0244151745	8659.35132450657	13879.206211679615	8382.835885632783
0.2638887779057103	11443.75932785624	11332.609681777323	16304.416694598336	15863.407650458785	18483.371305885936	17892.52706291696	20372.923520599652	19658.189129760787	23316.44535466529	22423.920718327583	0.2201171398155985	0.21208750815120195	14294.21374299936	8685.51530044293	13837.76522914879	8408.165979013778
0.26547884054176485	11457.756657969863	11346.474664616313	16324.418839793834	15882.870336607662	18506.06588004847	17914.49694702552	20397.95162472035	19682.339467534297	23345.105308543116	22451.48349859926	0.22011878760889003	0.21208907747518355	14251.445862681605	8711.706345243845	13796.365672443062	8433.522296430077
0.2670784841050822	11471.795860050366	11360.381143359618	16344.481147909302	15902.391571697344	18528.828821554725	17936.53301958495	20423.055199874412	19706.562631038483	23373.851771449637	22479.129475541293	0.22012044534733216	0.21209065627049298	14208.721155029722	8737.924226996489	13755.00791019667	8458.904613543302
0.26868776632556873	11485.876973500457	11374.329157279115	16364.603679248065	15921.971414509886	18551.660200118524	17958.6353481346	20448.234323845212	19730.858695347837	23402.684833507654	22506.858735819296	0.22012211309104604	0.21209224459438605	14166.039998344146	8764.168712225743	13713.692308615893	8484.312704505865
0.2703067452809827	11500.000037314803	11388.3187452446	16384.786493564905	15941.609923294482	18574.560084842476	17980.803999622578	20473.489073749886	19755.22773489409	23431.60458408611	22534.67136537384	0.22012379090051845	0.21209384250446525	14123.4027683381	8790.4395658453	13672.41923141107	8509.746341916732
0.2719354793990299	11514.165090077204	11402.349945720973	16405.029650062217	15961.3071557638	18597.52854421372	18003.039040401647	20498.8195260347	19779.6698234618	23460.61111179485	22562.567449415452	0.22012547883660535	0.21209545005868158	14080.809838199057	8816.736551181413	13631.189039804041	8535.205296812579
0.27357402745947257	11528.372169957842	11416.422796765506	16425.33320738641	15981.063169090314	18620.565646099913	18025.34053622519	20524.225756470565	19804.185034183996	23489.704504479665	22590.547072419602	0.22012717696052747	0.2120970673153401	14038.261578586884	8843.059429972898	13590.00209262874	8560.68933872832
0.2752224485962505	11542.621314710452	11430.537336025174	16445.697223624054	16000.878019902864	18643.671457744946	18047.708552243414	20549.70784014855	19828.773439537978	23518.884849217062	22618.61031812214	0.2201288853338814	0.21209869433309794	13995.758357563987	8869.407962305471	13548.858746192418	8586.198235598858
0.27688080229961526	11556.912561669373	11444.693600733619	16466.12175629798	16020.751764282575	18666.84604576461	18070.143152998786	20575.265851475	19853.435111340365	23548.152232308887	22646.75726951366	0.22013060401863435	0.21210033117096508	13953.30054065492	8895.781906655524	13507.759354305454	8611.73175377259
0.2785491484182772	11571.245947746826	11458.891627708532	16486.606862363627	16040.684457759458	18690.089476142533	18092.64440242232	20600.899864167237	19878.17012074322	23577.506739277364	22674.98800883496	0.2201323330771321	0.212101977888317	13910.888490828685	8922.181019857991	13466.704268341884	8637.289658032823
0.28022754716156506	11585.621509429886	11473.131453348653	16507.152598205004	16060.676155308445	18713.401814225675	18115.212363829134	20626.609951248538	19902.97853822897	23606.94845485951	22703.302617571644	0.22013407257209525	0.21210363454488101	13868.522568491288	8948.605057100765	13425.693837179802	8662.871711563785
0.2819160591015993	11600.039282777725	11487.413113631066	16527.759019630983	16080.72691134582	18736.783124720238	18137.84709991454	20652.39618504379	19927.860433606387	23636.477463002157	22731.70117644931	0.22013582256662825	0.21210530120075238	13826.20313145034	8975.053771886975	13384.728407193907	8688.477675923612
0.28361474517547763	11614.499303418464	11501.736644108101	16548.42618187111	16100.836779725121	18760.23347168696	18160.548672749468	20678.258637174295	19952.81587600548	23666.093846856107	22760.18376542793	0.22013758312421589	0.21210697791638786	13783.930534946732	9001.526916046627	13343.808322262019	8714.107311050408
0.2853236666874746	11629.001606546448	11516.10207990463	16569.15413957196	16121.005813733602	18783.752918537106	18183.317143776592	20704.197378553425	19977.844933873374	23695.79768877123	22788.750463697143	0.22013935430872905	0.2121086647526142	13741.705131717026	9028.02423977293	13302.933923836797	8739.76037529204
0.2870428853112538	11643.546226919205	11530.509455715077	16589.942946793075	16141.234066088298	18807.341528027922	18206.15257380591	20730.21247938171	20002.947674969433	23725.58907029086	22817.401349670872	0.22014113618442754	0.21211036177062323	13699.52727186121	9054.545491519384	13262.105550830252	8765.436625325121
0.28877246309209376	11658.1331988544	11544.958805800463	16610.792657002876	16161.521588932077	18830.99936225811	18229.055023010435	20756.304009141862	20028.124166360656	23755.468072146254	22846.136500981975	0.22014292881596062	0.21211206903198154	13657.397302895784	9081.09041802818	13221.323539647274	8791.13581616478
0.2905124624491269	11672.762556226891	11559.450163985408	16631.703323074744	16181.868433829759	18854.726482663424	18252.024550921844	20782.47203659396	20053.37447441689	23785.434774251127	22874.955994476994	0.2201447322683664	0.21211378659862673	13615.315569783561	9107.658764336724	13180.588224214502	8816.857701175846
0.29226294617759224	11687.434332465653	11573.983563655218	16652.674997282902	16202.274651764219	18878.52295001217	18275.061216426202	20808.716629770617	20078.698664806238	23815.48925569614	22903.859906210873	0.22014654660708166	0.21211551453287425	13573.282414914109	9134.250273756683	13139.899935983121	8842.602032059804
0.294023977451102	11702.148560550806	11588.559037752875	16673.70773129845	16222.740293132458	18902.388824400714	18298.165077759582	20835.03785597209	20104.09680249026	23845.63159474338	22932.84831144164	0.2201483718979402	0.21211725289741648	13531.298178090714	9160.864687852096	13099.259003886022	8868.3685588222
0.29579561982392083	11716.905273010472	11603.17661877597	16694.801576185157	16243.265407741541	18926.324165248843	18321.336192503575	20861.435781761156	20129.568951719117	23875.86186882066	22961.921284624903	0.2201502082071739	0.21211900175532558	13489.363196538761	9187.50174643565	13058.665754359215	8894.15702977404
0.29757793723326015	11731.704501917748	11617.83633877371	16715.956582395407	16263.850044804665	18950.32903129527	18344.574617580944	20887.910472958254	20155.115176026862	23906.180154515932	22991.078899408498	0.22015205560141615	0.2121207611700581	13447.477804884315	9214.161187542602	13018.120511336252	8919.96719151223
0.29937099400158496	11746.546278887507	11632.538229343792	16737.172799765944	16284.494252937027	18974.40348059286	18367.880409251033	20914.46199463632	20180.73553822646	23936.586527571493	23020.321228626908	0.2201539141477061	0.21212253120545588	13405.642335218377	9240.842747463379	12977.623596291989	8945.798788944725
0.3011748548389356	11761.430635073462	11647.28232162949	16758.45027751394	16305.198080151999	18998.54757050429	18391.253623105535	20941.090411116016	20206.430100405152	23967.08106287861	23049.648344296107	0.22015578391348853	0.2121243119257465	13363.857117015868	9267.546160673723	12937.175328159705	8971.651565217879
0.30298958484526295	11776.357601164735	11662.068646316267	16779.789064232395	16325.961573856654	19022.76135769693	18414.694314063545	20967.795785960214	20232.1989239191	23997.663834471172	23079.060317607436	0.22015766496662068	0.21212610339554755	13322.122477141209	9294.271159830503	12896.776023352519	8997.525261725299
0.30481524951277783	11791.327207382903	11676.897233628904	16801.189207886215	16346.784780847973	19047.044898138458	18438.202536367342	20994.57818196913	20258.042069388877	24028.334915520398	23108.55721892252	0.2201595573753675	0.2121279056798718	13280.438739947043	9321.017475823872	12856.425995855592	9023.419618153479
0.3066519147283146	11806.33948347876	11691.76811332827	16822.650755807852	16367.667747308611	19071.398247092042	18461.778343577716	21021.437661175158	20283.95959669426	24059.09437832882	23138.139117767503	0.22016146120841065	0.2121297188441225	13238.806227169	9347.784837692045	12816.125557113439	9049.334372390527
0.3084996467757088	11821.39445872904	11706.681314708097	16844.173754692965	16388.61051880264	19095.82145911148	18485.421788569252	21048.37428483758	20309.951564969226	24089.94229432436	23167.806082827272	0.22016337653484924	0.2121315429541027	13197.225257945247	9374.572972631548	12775.875016060658	9075.269260546193
0.31035851233818973	11836.492161933227	11721.636866591878	16865.758250596104	16409.613140271453	19120.31458803646	18509.132923525765	21075.388113437333	20336.018032596934	24120.87873405444	23197.558181939934	0.2201653034242013	0.21213337807601357	13155.696148891933	9401.381606022362	12735.674679188058	9101.224016977008
0.3122285785007863	11851.632621410372	11736.634797329685	16887.404288926526	16430.67565602957	19144.877686987817	18532.91179993571	21102.479206671895	20362.15905720478	24151.90376718023	23227.395482091124	0.22016724194640458	0.21213522427645978	13114.219213997014	9428.210461347364	12695.524850443937	9127.198374198284
0.3141099127527488	11866.815864995617	11751.675134794777	16909.11191444348	16451.798109760177	19169.510808362378	18556.758468587184	21129.647623449702	20388.374695658888	24183.017462470216	23257.318049407946	0.2201691921718254	0.21213708162244682	13072.794764677994	9455.059260224923	12655.425831286237	9153.192062926479
0.31600258298998396	11882.041920037122	11766.75790638055	16930.88117125215	16472.98054451112	19194.21400382839	18580.67297956352	21156.893421885125	20414.665004059472	24214.219887794658	23287.325949153557	0.22017115417125568	0.2121389501813915	13031.423109805211	9481.927722403314	12615.377920714207	9179.20481206663
0.3179066575175057	11897.310813392574	11781.883138997124	16952.712102798952	16494.22300269036	19218.987324320333	18604.655382238245	21184.216659292815	20441.03003773523	24245.511110119125	23317.419245721005	0.2201731280159168	0.2121408300211173	12990.104555648752	9508.815565713681	12575.381415197626	9205.236348670907
0.3198222050518999	11912.622571425949	11797.050859068126	16974.604751867242	16515.52552606179	19243.830820034094	18628.705725270454	21211.617392182492	20467.469851238362	24276.89119549863	23347.59800262757	0.22017511377746268	0.21214272120986002	12948.839405917563	9535.722506081685	12535.436608735472	9231.28639794793
0.32174929472380437	11927.977220004055	11812.261092527304	16996.559160572662	16536.88815574074	19268.744540421867	18652.824056599824	21239.095676253353	20493.984498339203	24308.36020907132	23377.862282508653	0.22017711152798364	0.21214462381627117	12907.627961772494	9562.648257529829	12495.543792859651	9257.354683263693
0.32368799608040405	11943.374784493306	11827.513864815335	17018.575370358874	16558.310932189794	19293.728534187314	18677.01042344198	21266.651566388842	20520.57403202109	24339.91821505253	23408.212147112146	0.22017912134000617	0.2121465379094162	12866.470521791838	9589.592532122973	12455.703256599605	9283.440926095005
0.3256383790879404	11958.815289756078	11842.809200876265	17040.65342199264	16579.79389521406	19318.782849280185	18701.264872283267	21294.28511665073	20547.238504474775	24371.565276728175	23438.647657291986	0.22018114328649754	0.21214846355878186	12825.367381949909	9616.55503995996	12415.91528646648	9309.544846011326
0.32760051413423674	11974.298760147441	11858.147125154248	17062.793355559483	16601.33708395692	19343.90753289144	18725.587448876027	21321.996380273882	20573.977967093277	24403.301456448706	23469.168873002393	0.22018317744086904	0.21215040083427697	12784.318835730664	9643.535489216447	12376.180166557431	9335.666160728317
0.3295744720312385	11989.825219511691	11873.527661590173	17084.995210459056	16622.94053689556	19369.102631448106	18749.97819823365	21349.785409660617	20600.792470466502	24435.12681562285	23499.77585329186	0.2201852238769778	0.21215234980623485	12743.32517402526	9670.533586080652	12336.49817846343	9361.804586033802
0.33156032401756863	12005.39469117882	11888.950833618139	17107.259025400414	16644.604291836324	19394.36819060803	18774.437164625466	21377.65225637499	20627.682064375673	24467.041414711097	23530.468656296838	0.22018728266912907	0.21215431054541592	12702.38668516837	9697.549034744035	12296.869601294398	9387.959835784975
0.33355814176109866	12021.007197961044	11904.41666416209	17129.584838397375	16666.328385910296	19419.70425525472	18798.964391571782	21405.596971137184	20654.646797788	24499.045313219383	23561.247339235702	0.22018935389207972	0.21215628312301085	12661.503654954024	9724.581537410151	12257.294711712748	9414.13162192097
0.33556799736153503	12036.662762149299	11919.925175632323	17151.972686763842	16688.112855568674	19445.110869492124	18823.559921838823	21433.61960381782	20681.68671885108	24531.138569692677	23592.111958402555	0.22019143762103982	0.2121582676106404	12620.676366599277	9751.630794243887	12217.77378386911	9440.319654401392
0.3375899633530214	12052.361405509577	11935.476389921881	17174.422607108907	16709.957736578053	19470.588076639215	18848.223797433482	21461.720203432098	20708.801874887344	24563.321241708276	23623.062569160807	0.22019353393167845	0.2121602640803641	12579.905100834556	9778.696503431536	12178.307089524344	9466.523641281761
0.3396241127067558	12068.103149279637	11951.07032840336	17196.934635332465	16731.86306401619	19496.13591922509	18872.956059598615	21489.89881813441	20735.992312388826	24595.593385869815	23654.09922593742	0.22019564290012278	0.21216227260467613	12539.190135811456	9805.778361089993	12138.89489793405	9492.743288606871
0.3416705188336247	12083.888014165044	11966.707011924931	17219.508806619888	16753.828872266768	19521.75443898306	18897.756748807264	21518.15549521194	20763.258077010956	24627.955057799998	23685.22198221585	0.22019776460296367	0.21216429325651281	12498.531747103669	9832.876061249524	12099.537475853227	9518.978300406132
0.343729255586852	12099.7160203358	11982.38646080708	17242.145155437567	16775.85519501511	19547.443676845676	18922.625904757915	21546.490281079186	20790.599213567355	24660.406312134444	23716.43089053021	0.22019989911725382	0.21216632610925193	12457.930207830854	9859.989295937587	12060.235087674111	9545.228378773667
0.34580039726466444	12115.587187422649	11998.108694838966	17264.843715527957	16797.942065243376	19573.203672939257	18947.563566369146	21574.903221272158	20818.015766024153	24692.947202514984	23747.72600245877	0.2202020465205209	0.21216837123672092	12417.385788549669	9887.117755074054	12020.98799529858	9571.493223764934
0.3478840186129729	12131.501534513405	12013.87373327477	17287.60451990466	16820.089515225744	19599.034466578367	18972.56977177434	21603.39436044217	20845.507777494026	24725.57778158287	23779.107368617457	0.22020420689075745	0.21217042871319058	12376.898757291958	9914.26112648286	11981.796458187513	9597.772533406503
0.34998019482807	12147.45908014926	12029.681594830077	17310.4276008475	16842.297576523677	19624.93609626039	18997.644558316377	21631.963742350043	20873.07529023068	24758.298100972082	23810.5750386534	0.22020638030643216	0.2121724986133872	12336.469379568473	9941.419095887337	11942.660733365454	9624.066003697924
0.352089001559344	12163.459842321072	12045.53229767827	17333.31298989758	16864.566279981107	19650.90859966	19022.78796254237	21660.61140986012	20900.718345622918	24791.108211302533	23842.129061238444	0.22020856684649245	0.2121745810124871	12296.097918390296	9968.591346895788	11903.581075413153	9650.373328571208
0.3542105149120084	12179.503838465671	12061.425859446723	17356.260717852318	16886.895655719498	19676.952013623657	19048.000020198157	21689.33740493415	20928.436984188826	24824.008162173315	23873.769484062428	0.22021076659036204	0.21217667598612716	12255.784634235315	9995.777560967952	11864.557736492716	9676.694199910853
0.35634481144984936	12195.591085462007	12077.362297213273	17379.270814760315	16909.28573313315	19703.0663741639	19073.280766223095	21718.14176862518	20956.23124557007	24856.998002155648	23905.49635382685	0.22021297961794972	0.21217878361040343	12215.5297850864	10022.977417422459	11825.590966356918	9703.028307533823
0.35849196819798806	12211.721599627468	12093.341627502383	17402.34330991645	16931.73654088415	19729.251716453877	19098.630234744498	21747.024541071583	20984.101168525798	24890.07777878618	23937.309716238015	0.22021520600965008	0.21218090396187306	12175.333626462147	10050.190593444742	11786.681012309156	9729.375339142513
0.36065206264566085	12227.895396714077	12109.363866281403	17425.47823185677	16954.248106897445	19755.508074821686	19124.04845907216	21775.985761490854	21012.046790926757	24923.24753856001	23969.20961600036	0.2202174458463454	0.21218303711755937	12135.196411333047	10077.416764005553	11747.828119254671	9755.734980348963
0.3628251727490157	12244.112491904521	12125.42902895682	17448.675608353202	16976.820458355935	19781.835482744482	19149.535471692925	21805.025468173222	21040.068149749357	24956.507326923427	24001.19609680982	0.22021969920940984	0.21218518315495247	12095.11839021556	10104.655601909384	11709.032529706135	9782.106914663222
0.3650113769339257	12260.372899808503	12141.537130370494	17471.935466408686	16999.453621695473	19808.233972843063	19175.09130426515	21834.14369847577	21068.165281069705	24989.85718826729	24033.26920134705	0.2202219661807125	0.21218734215201476	12055.099811130203	10131.906777753495	11670.29448374454	9808.490823439788
0.36721075409881926	12276.676634458641	12157.688184795741	17495.25783225168	17022.14762259971	19834.703576875763	19200.715987612988	21863.340488815775	21096.3382200574	25023.297165919488	24065.428971270416	0.22022424684262054	0.2121895141871837	12015.140919637866	10159.169959929306	11631.614219058305	9834.886385895777
0.3694233836175272	12293.023709306812	12173.88220593357	17518.64273133129	17044.902485995175	19861.244325733056	19226.40955172096	21892.615874664836	21124.587000969535	25056.827302138296	24097.67544720936	0.22022654127800267	0.21219169933936974	11975.241958837025	10186.444814607035	11592.99197098799	9861.293279127683
0.37164934534214805	12309.414137220017	12190.119206908856	17542.09018831174	17067.718236046196	19887.856249431356	19252.172025728323	21921.96989054206	21152.91165714477	25090.447638104775	24130.00866875754	0.2202288495702271	0.212193897687969	11935.403169307858	10213.731005665846	11554.427972433157	9887.711178015918
0.3738887196059291	12325.84793047648	12206.399200266262	17565.600227067152	17090.594896149538	19914.53937710727	19278.003437923115	21951.40257000796	21181.31222099663	25124.15821391566	24162.428674465515	0.22023117180317506	0.21219610931285324	11895.624789225869	10241.02819477534	11515.922453934327	9914.13975527091
0.3761415872261661	12342.325100761747	12222.722197966557	17589.17287067636	17113.532488929566	19941.293737011805	19303.903815736812	21980.913945657998	21209.78872400797	25157.959068576296	24194.93550183422	0.22023350806123465	0.21219833429438648	11855.907054318115	10268.336041333154	11477.475643669255	9940.57868141774
0.3784080295071193	12358.845659164639	12239.088211382465	17612.808141417474	17136.531036232762	19968.119356504318	19329.873185738255	22010.504049116043	21238.341196724137	25191.85023999315	24227.529187307555	0.220235858429306	0.21220057271341675	11816.250197842717	10295.654202432837	11439.087767448276	9967.02762476867
0.3806881282429484	12375.409616173176	12255.497251294893	17636.506060762476	17159.59055912278	19995.016262046527	19355.911573628186	22040.17291102792	21266.969668747195	25225.83176496643	24260.209766265652	0.22023822299280887	0.21220282465128587	11776.654450627975	10322.982332870364	11400.759048732929	9993.486251421273
0.38298196572066395	12392.016981670611	12271.949327888786	17660.26664937186	17182.71107787495	20021.98447919653	19382.019004233138	22069.92056105479	21295.674168729238	25259.903679182815	24292.977273017474	0.2202406018376799	0.21220509018982986	11737.120041070506	10350.320085134357	11362.489708588924	10019.954225200228
0.3852896247230969	12408.667764931277	12288.444450749164	17684.089927089157	17205.89261197109	20049.02403260273	19408.1955014997	22099.747027866597	21324.454724366155	25294.066017207868	24325.83174079375	0.22024299505037837	0.21220736941138182	11697.64719515387	10377.667109387461	11324.279965783935	10046.431207714137
0.38761118853188686	12425.361974616562	12304.982628857128	17707.9759129355	17229.135180094232	20076.13494599779	19434.441088488697	22129.652339135537	21353.311362391334	25328.318812478687	24358.773201739852	0.2202454027178924	0.21220966239877678	11658.2361364346	10405.023053442594	11286.130036722403	10072.916858292185
0.3899467409304866	12442.099618770673	12321.563870585695	17731.924625104013	17252.43880012315	20103.317242192395	19460.75578736909	22159.63652152914	21382.24410856902	25362.66209729619	24391.80168690837	0.220247824927736	0.2122119692353521	11618.88708606828	10432.387562769	11248.040135486983	10099.410833988339
0.39229636620718694	12458.880704816647	12338.188183695842	17755.93608095444	17275.803489127135	20130.570943069288	19487.139619412228	22189.69960070389	21411.25298768812	25397.0959028178	24424.917226252073	0.22025026176795748	0.2122142900049545	11579.60026281979	10459.760280468967	11210.010473841336	10125.912789574359
0.3946601491581577	12475.705239552015	12354.855575332282	17780.010297007404	17299.22926336044	20157.89606957686	19513.592604985668	22219.84160129819	21440.338023555403	25431.620259049552	24458.119848616327	0.22025271332713964	0.21221662479193712	11540.375883031636	10487.14084723778	11172.041261213366	10152.422377493232
0.3970381750905084	12492.573229144684	12371.566052019367	17804.14728893885	17322.716138256874	20185.292641723	19540.114763547223	22250.06254692567	21469.499238989152	25466.235194838533	24491.409581731834	0.2202551796944035	0.21221897368117046	11501.21416068729	10514.528901393991	11134.132704744115	10178.939247890841
0.39943052982536675	12509.484679128713	12388.319619656946	17828.347071574444	17346.264128424376	20212.76067856887	19566.706113638913	22280.36246016849	21498.736655812485	25500.940737865225	24524.78645220724	0.2202576609594164	0.21222133675803717	11462.115307369735	10541.924078820739	11096.285009239335	10205.463048548903
0.4018372997009759	12526.439594399953	12405.116283516061	17852.609658883746	17369.873247639312	20240.300198222398	19593.366672880682	22310.7413625701	21528.050294846606	25535.73691463548	24558.250485521454	0.2202601572123861	0.21222371410844137	11423.079532308504	10569.326012993697	11058.49837724166	10231.993424928747
0.40425857157581063	12543.43797921196	12421.956048234943	17876.93506397475	17393.543508841238	20267.911217832225	19620.096457964577	22341.19927462881	21557.440175904518	25570.62375047313	24591.801706016482	0.22026266854407203	0.21222610581881154	11384.10704236431	10596.73433493916	11020.773008991499	10258.530020116363
0.4066944328317112	12560.479837171482	12438.838917814515	17901.32329908784	17417.274924126934	20295.593753580983	19646.89548464817	22371.736215790388	21586.90631778373	25605.601269511673	24625.440136889458	0.22026519504578593	0.21222851197609785	11345.19804205373	10624.148673230316	10983.10910247825	10285.072474844288
0.4091449713770379	12577.56517123433	12455.764895614464	17925.7743755903	17441.06750474529	20323.347820679217	19673.763767748853	22402.352204441446	21616.448738260275	25640.66949468681	24659.165800185612	0.22026773680939427	0.21223093266778348	11306.352733549662	10651.568653978873	10945.50685339747	10311.620427437127
0.411610275649843	12594.693983700854	12472.733984348548	17950.288303970272	17464.921261091073	20351.173433358614	19700.70132113699	22433.047257902115	21646.06745408108	25675.828447728127	24692.978716789905	0.2202702939273237	0.21223336798188158	11267.57131667342	10678.993900791742	10907.966455162968	10338.173513794784
0.41409043462106226	12611.866276211678	12489.746186080607	17974.865093831046	17488.836202699724	20379.07060486571	19727.708157730103	22463.821392419144	21675.762480957812	25711.078149151337	24726.878906419955	0.22027286649256295	0.21223581800694286	11228.853988917079	10706.424034776632	10870.488098971546	10364.731367434375
0.41658553779772634	12629.082049743181	12506.801502220043	17999.504753885034	17512.812338241343	20407.03934745514	19754.784289486255	22494.67462315859	21705.533833559577	25746.418618250016	24760.866387617883	0.22027545459866651	0.21223828283205567	11190.200945459772	10733.85867453413	10833.071973750833	10391.293619418517
0.41909567522619073	12646.34130460319	12523.899933517534	18024.20729194802	17536.84967551513	20435.079672383297	19781.929727397863	22525.606964198872	21735.381525506255	25781.849873087758	24794.94117774281	0.2202780583397581	0.21224076254685018	11151.612379164435	10761.297436131164	10795.71826619329	10417.859898368362
0.4216209374953856	12663.644040426383	12541.041480060581	18048.97271493303	17560.94822144344	20463.191589901475	19809.144481485135	22556.618428523365	21765.305569361382	25817.37193048977	24829.103292962784	0.220280677810535	0.2122432572415027	11113.08848061692	10788.739933112636	10758.42716079019	10444.429830465931
0.42416141574008476	12680.990256170013	12558.226141269233	18073.80102884461	17585.107982066227	20491.375109249544	19836.42856078992	22587.709028013516	21795.305976625463	25852.984806035114	24863.352748247293	0.22028331310627303	0.21224576700673878	11074.629438097589	10816.185776456725	10721.198839798104	10471.00303940801
0.4267172016441951	12698.37995010916	12575.45391589146	18098.69223877251	17609.328962534895	20519.630238648886	19863.781973368878	22618.87877344103	21825.38275772858	25888.688514047975	24897.689557358903	0.22028596432282255	0.21224829193383699	11036.235437540803	10843.634574506432	10684.03348320257	10497.57914634468
0.42928838744406506	12715.813119832232	12592.724801998676	18123.646348885635	17633.611167106446	20547.956985295714	19891.20472628703	22650.12767446078	21855.5359220233	25924.483067589463	24932.113732845355	0.2202886315566229	0.21225083211462853	10997.906662703492	10871.085933113005	10646.931268882472	10524.15777001623
0.43187506593181346	12733.28976223669	12610.038796981566	18148.663362426396	17657.954599137967	20576.355355354754	19918.69682561163	22681.45573960382	21885.76547777817	25960.36847844987	24966.625286032093	0.22029131490469814	0.2122533876415072	10959.643295033835	10898.53945548134	10609.892372480594	10550.738526602276
0.4344773304586784	12750.809873523996	12627.395897545104	18173.743281703923	17682.359261080077	20604.825353951746	19946.25827640493	22712.862976269258	21916.071432169727	25996.34475713942	25001.224227013412	0.22029401446466468	0.21225595860742685	10921.445513704326	10925.994742184877	10572.916967437137	10577.321029736195
0.4370952749383861	12768.373449195433	12644.796099704416	18198.886108088507	17706.825154471484	20633.36698516722	19973.88908271813	22744.34939071742	21946.453791276053	26032.411912880616	25035.910564645066	0.2202967303347304	0.21225854510590997	10883.313495682552	10953.45139120426	10536.00522505818	10603.904890545178
0.4397289938505404	12785.98048404717	12662.239398779924	18224.091842004997	17731.352279932602	20661.980252029185	20001.589247584354	22775.91498806203	21976.91256006899	26068.569953599275	25070.68430653565	0.220299462613706	0.212261147231045	10845.247415636666	10980.908997812774	10499.157314425334	10630.489717538003
0.4423785822440318	12803.63097216566	12679.72578939285	18249.36048292668	17755.940637159612	20690.665156506308	20029.35877301201	22807.559772262623	22007.447742407134	26104.818885916116	25105.545459038538	0.22030221140099926	0.21226376507749684	10807.247446076013	11008.367154690437	10462.373402519617	10657.075116707943
0.4450441357404687	12821.32490692313	12697.255265460712	18274.692029369246	17780.590224918546	20719.42169950122	20057.19765997829	22839.283746117395	22038.059341028602	26141.158715138547	25140.49402724388	0.22030497679662714	0.21226639874050404	10769.313757251948	11035.825451806188	10425.653654166032	10683.66069145035
0.44772575053762753	12839.06228097254	12714.827820192466	18300.086478884063	17805.301041038918	20748.249880843046	20085.10590842214	22871.08691125492	22068.747357543503	26177.589445251455	25175.530014970045	0.22030775890121132	0.21226904831588791	10731.446517189033	11063.283476413228	10388.998232000042	10710.246042504907
0.4504235234129248	12856.843086243092	12732.443446083904	18325.543828052185	17830.073082407624	20777.14969928072	20113.083517237417	22902.96926812711	22099.511792426456	26214.11107890903	25210.65342475522	0.220310557815993	0.21227171390005	10693.645891770255	11090.740813122131	10352.407296583988	10736.830768052023
0.4531375517269096	12874.667313935413	12750.102134913071	18351.06407247794	17854.906344962965	20806.121152475866	20141.130484266378	22934.93081600123	22130.352645009603	26250.723617425978	25245.864257849506	0.22031337364282447	0.21227439558998357	10655.912044658791	11118.197043790948	10315.881006366573	10763.414463645779
0.4558679334267773	12892.534954516675	12767.803877735434	18376.64720678239	17879.80082368822	20835.164236995563	20169.24680629249	22966.97155295216	22161.269913474698	26287.427060768638	25281.16251420606	0.2203162064841826	0.21227709348326915	10618.245137312915	11145.651747514494	10279.419517629314	10789.99672213709
0.45861476704990445	12910.445997715771	12785.548664879054	18402.29322459691	17904.756512605374	20864.278948305164	20197.432479033512	22999.091475854482	22192.26359484566	26324.22140754615	25316.548192472685	0.22031905644316443	0.2122798076780822	10580.645329038147	11173.104500656482	10243.022984580602	10816.577133743092
0.4613781517274047	12928.400432518523	12803.336485939933	18428.0021185568	17929.773404768926	20893.465280761215	20225.68749713467	23031.290580374876	22223.33368498114	26361.106655001735	25352.021289983466	0.22032192362349784	0.21228253827319699	10543.112777036149	11200.554876868613	10206.69155939389	10843.155286062509
0.4641581871877068	12946.398247162926	12821.167329777318	18453.773880294943	17954.851492259775	20922.7232276044	20254.01185416183	23063.568860964417	22254.480178567184	26398.0827990041	25387.581802750454	0.22032480812954308	0.21228528536799066	10505.647636281792	11228.002446950413	10170.425392085686	10869.730763930827
0.4669549737601532	12964.439429133863	12839.041184508482	18479.608500434733	17979.990766178296	20952.0527809517	20282.405542593886	23095.926310850005	22285.703069108866	26435.149834037667	25423.22972545431	0.22032771006629673	0.2122880490624446	10468.250059616752	11255.446778902318	10134.224630605895	10896.303149475716
0.46976861237862133	12982.52396515856	12856.95803750425	18505.505968584017	18005.191216638497	20981.453931789638	20310.86855381626	23128.362922026994	22317.002348923274	26472.307753194375	25458.965051436397	0.2203306295393927	0.2122908294571489	10430.920197828207	11282.887437998783	10098.089420915116	10922.872022188269
0.4725992045851658	13000.651841201508	12874.91787538402	18531.46627332836	18030.452832761446	21010.926669966797	20339.400878113644	23160.878685251166	22348.37800913165	26509.556548164455	25494.787772689913	0.22033356665511236	0.21229362665330712	10393.658199524507	11310.323986625765	10062.019906867761	10949.436958769336
0.4754468525336833	13018.82304245938	12892.92068401073	18557.48940222421	18055.775602668677	21040.470984186242	20368.002504662687	23193.473590030302	22379.8300396515	26546.896209227107	25530.697879850923	0.22033652152038036	0.21229644075274207	10356.464211194776	11337.755984312855	10026.016230265144	10975.99753315514
0.47831165899359906	13037.037553356084	12910.966448485988	18583.57534179233	18081.159513475734	21070.0868619982	20396.673421524887	23226.147624616402	22411.35842918868	26584.32672524148	25566.695362189686	0.2203394942427774	0.2122992718578917	10319.338377284817	11365.182987801265	9990.07853092812	11002.553316581529
0.4811937273535759	13055.295357537852	12929.055153145267	18609.72407751126	18106.60455128593	21099.774289792804	20425.413615639613	23258.9007759977	22442.963165230136	26621.848083637822	25602.78020760214	0.2203424849305388	0.21230212007182475	10282.2808401105	11392.60455090832	9954.20694661932	11029.10387746105
0.4840931616252451	13073.596437867885	12947.186781552587	18635.93559381013	18132.11070118328	21129.533252792116	20454.223072816345	23291.733029889954	22474.64423403519	26659.460270407584	25638.9524026004	0.2203454936925592	0.21230498549823365	10245.291739935055	11420.020224600099	9918.401613108814	11055.648781439755
0.4870100664469608	13091.940776421661	12965.361316495906	18662.209874062475	18157.67794722648	21159.363735043222	20483.101777728007	23324.644370728995	22506.401620628454	26697.163270095032	25675.211932304606	0.22034852063839697	0.2123078682414445	10208.37121494487	11447.42955692485	9882.6626641755	11082.18759136973
0.4899445470875755	13110.328354481348	12983.578739981715	18688.5469005787	18183.306272441798	21189.265719409905	20512.049713903045	23357.63478166158	22538.235308791238	26734.957065786908	25711.55878043326	0.22035156587827756	0.21231076840641985	10171.519401264377	11474.832093013916	9846.99023157591	11108.719867244828
0.49289670945023945	13128.759152531118	13001.83903323021	18714.946654599924	18208.9956588167	21219.239187565756	20541.06686371844	23390.7042445381	22570.145281053894	26772.841639104063	25747.992929294665	0.22035462952310375	0.21231368609876175	10134.736433015205	11502.227375114802	9811.384445128031	11135.245166273322
0.4958666600762229	13147.233150251677	13020.142176670102	18741.40911629059	18234.74608729307	21249.28411998601	20570.15320839216	23423.85273990337	22602.131518687675	26810.816970191358	25784.514359777717	0.22035771168444726	0.21231662142471588	10098.022442233749	11529.61494247429	9775.845432660077	11161.76304279454
0.4988545061487607	13165.750326515183	13038.48814993354	18767.934264731768	18260.55753776049	21279.400495940063	20599.30872797574	23457.08024698878	22634.194001696662	26848.88303770849	25821.123051342835	0.22036081247456485	0.21231957449117572	10061.377558973152	11556.994331425056	9740.373320054263	11188.273048297968
0.5018603554969207	13184.310659380026	13056.876931850957	18794.522077914167	18286.4299890495	21309.58829348374	20628.53340134682	23490.386743703766	22666.33270880971	26887.03981882049	25857.818982012854	0.22036393200639862	0.212322545405688	10024.801911265124	11584.365075314417	9704.968231237493	11214.77473138785
0.5048843165994948	13202.914126085543	13075.308500445868	18821.172532731096	18312.363418924742	21339.84748945145	20657.827206201568	23523.772206627214	22698.54761747215	26925.287289188076	25894.602128363706	0.22036707039357575	0.21232553427645373	9988.295625121333	11611.726704481058	9669.630288209766	11241.267637791578
0.5079264985889148	13221.560703046738	13093.78283292976	18847.8856049714	18338.357804078263	21370.17805944834	20687.19011904724	23557.23661099908	22730.83870383778	26963.62542295803	25931.472465515435	0.22037022775042092	0.2123285412123343	9951.858824591152	11639.078746295534	9634.359611037187	11267.751310323365
0.5109870112551897	13240.250365849059	13112.299905696767	18874.661269312546	18364.413120122463	21400.57997784264	20716.622115194416	23590.77993071189	22763.20594276041	27002.054192753767	25968.4299671226	0.22037340419195356	0.212331566322856	9915.491631745826	11666.420725103933	9599.156317863613	11294.225288872141
0.5140659650498691	13258.983089242965	13130.85969431847	18901.499499313344	18390.52934158335	21431.05321775755	20746.1231687495	23624.402138301986	22795.649307785734	27040.573569665376	26005.474605365187	0.220376599833894	0.2123346097182121	9879.194166669622	11693.752162208315	9564.020524954889	11320.689110424835
0.5171634710900281	13277.75884713866	13149.462173538686	18928.400267406952	18416.70644189361	21461.597751063466	20775.693252607074	23658.103204941166	22828.168771143017	27079.183523240088	26042.60635093924	0.220379814792673	0.2123376715092685	9842.966547525022	11721.07257589791	9528.952346682083	11347.142309020739
0.5202796411622786	13296.577612600719	13168.107317268117	18955.3635448937	18442.94439338562	21492.213548370022	20805.33233844217	23691.88310042783	22860.764303736752	27117.884021472455	26079.825173047404	0.22038304918542698	0.21234075180756873	9806.808890494984	11748.381481360644	9493.951895506121	11373.584415705875
0.5234145877268029	13315.439357842528	13186.795098578961	18982.389301933694	18469.243167284345	21522.900579017878	20835.040396702385	23725.741793178186	22893.43587513801	27156.675030794315	26117.131039389307	0.22038630313000954	0.21234385072533352	9770.721309835091	11775.67839072179	9459.019282029942	11400.01495856978
0.5265684239214125	13334.34405422105	13205.525489699667	19009.47750753984	18495.602733700485	21553.65881107095	20864.817396600327	23759.67925021776	22926.183453576377	27195.55651606519	26154.52391615236	0.2203895767449932	0.2123469683754722	9734.70391790336	11802.962813041639	9424.15461500641	11426.433462727815
0.5297412635656308	13353.291672231264	13224.298462009514	19036.628129570425	18522.023061623288	21584.488211308177	20894.663306105645	23793.695437172457	22959.007005931202	27234.52844056221	26192.003768001963	0.22039287014967493	0.21235010487158126	9698.756825139746	11830.234254268464	9389.358001344837	11452.839450294618
0.5329332211648017	13372.282181500737	13243.113986033275	19063.84113472191	18548.50411891361	21615.388745215532	20924.57809193737	23827.790318259806	22991.906497723336	27273.590765970297	26229.57055807218	0.22039618346407822	0.21235326032795146	9662.880140065216	11857.492217212915	9354.62954609096	11479.232440348715
0.5361444119142209	13391.315550783984	13261.972031435611	19091.11648852139	18575.04587229652	21646.36037697762	20954.561719555695	23861.963856279886	23024.88189310616	27312.74345237181	26267.224247955706	0.2203995168089605	0.21235643485956876	9627.073969331104	11884.736201568041	9319.96935247723	11505.611948948354
0.5393749517032939	13410.391747957132	13280.87256701588	19118.45415531952	18601.64828735446	21677.40306946983	20984.614153154453	23896.216012606776	23057.933154857525	27351.986458236963	26304.964797694658	0.22040287030581598	0.21235962858212415	9591.338417719118	11911.965703896713	9285.377521930728	11531.97748912545
0.5426249571197181	13429.510740012189	13299.815560702433	19145.85409828284	18628.311328519798	21708.516784249838	21014.735355652854	23930.546747179287	23091.060244370623	27391.319740413313	26342.792165770497	0.22040624407688136	0.21236284161201055	9555.67358812876	11939.180217572022	9250.854154058266	11558.328570831101
0.5458945454536906	13448.672493051547	13318.800979547246	19173.3162793865	18655.034959067758	21739.701481549462	21044.925288687664	23964.95601849212	23124.263121645727	27430.743254115827	26380.706309094465	0.22040963824513857	0.21236607406633679	9520.079581608064	11966.379232797772	9216.399346670136	11584.66470095003
0.5491838347021408	13467.87697228229	13337.828789720297	19200.840659406647	18681.81914110902	21770.957120266274	21075.18391260503	23999.44378358673	23157.541745281123	27470.256952916534	26418.70718299759	0.22041305293432092	0.21236932606292383	9484.556497382931	11993.562236616388	9182.013195813168	11610.985383303836
0.5524929435729888	13487.124142010704	13356.89895650417	19228.427197913144	18708.663835582665	21802.28365795549	21105.51118645266	24034.009998042508	23190.89607246471	27509.86078873457	26456.794741221187	0.22041648826891774	0.21237259772031156	9449.104432837572	12020.728712842334	9147.695795752108	11637.290118597448
0.55582199148943	13506.41396563641	13376.011444288253	19256.075853261733	18735.569002248547	21833.681050821233	21135.90706797139	24068.654615967294	23224.326058964827	27549.554711825487	26494.96893590648	0.22041994437417806	0.2123758891577634	9413.723483521491	12047.878142062575	9113.447238977067	11663.578404414468
0.5591710985942444	13525.746405646834	13395.166216563313	19283.786582586697	18762.53459968017	21865.149253708434	21166.37151358734	24103.377589988562	23257.831659121806	27589.338670771245	26533.22971758508	0.220423421376117	0.2123792004952747	9378.413743202109	12075.01000165753	9079.267616250552	11689.849735233001
0.5625403857541326	13545.1214236114	13414.363235915782	19311.559341793105	18789.56058525718	21896.6882200942	21196.904478403532	24138.17887124397	23291.412825838757	27629.21261246964	26571.57703516872	0.22042691940151768	0.2123825318535681	9343.175303839147	12102.123765750788	9045.157016586047	11716.103602383286
0.565929974564078	13564.538980175852	13433.602464022168	19339.394085549287	18816.64691515804	21928.297902079434	21227.505916191854	24173.058409372345	23325.069510572986	27669.176482124054	26610.010835939487	0.22043043857793845	0.2123858833541074	9308.008255606517	12129.218905198388	9011.115527268965	11742.33949403558
0.569339987351735	13583.9990350564	13452.883861643262	19367.290767279017	18843.79354435241	21959.978250380198	21258.175779384626	24208.016152504246	23358.80166332674	27709.230223232742	26648.531065539435	0.22043397903371878	0.21238925511909693	9272.912686912343	12156.294887597673	8977.143233874347	11768.556895208545
0.5727705471818436	13603.50154703405	13472.207388618588	19395.249339153987	18871.000426593906	21991.729214319323	21288.91401906656	24243.052047252804	23392.60923263858	27749.373777578672	26687.13766796087	0.22043754089798	0.21239264727148963	9237.888684402686	12183.351177250035	8943.24022027338	11794.755287734792
0.5762217778606706	13623.046473948645	13491.573003860514	19423.269752085867	18898.26751441234	22023.5507418176	21319.72058496619	24278.166038704156	23426.49216557397	27789.607085218588	26725.830585535816	0.22044112430063195	0.21239605993498592	9202.936332974583	12210.387235159054	8909.406568643171	11820.93415025482
0.5796938039404782	13642.633772693185	13510.980665348676	19451.351955718746	18925.594759106385	22055.442779385397	21350.595425447787	24313.35807040841	23460.450407716617	27829.93008447278	26764.609758926144	0.22044472937238163	0.2123994932340451	9168.055715785362	12237.402519009076	8875.64235947188	11847.092958195135
0.5831867507240184	13662.263399207757	13530.430330123978	19479.495898421068	18952.982110735757	22087.4052721137	21381.538487502672	24348.628084369706	23494.483903158954	27870.342711914054	26803.475127113026	0.2204483562447295	0.21240294729388473	9133.246914261486	12264.396483148448	8841.947671572678	11873.231183753349
0.5867007442690553	13681.935308473838	13549.921954282989	19507.701527278055	18980.429518113815	22119.438163665687	21412.54971674105	24383.976021037342	23528.592594493384	27910.844902357432	26842.426627386914	0.22045200504998627	0.2124064222404893	9098.5100081251	12291.368578593247	8808.322582130786	11899.348295938224
0.5902359113929144	13701.649454508213	13569.455492972065	19535.968788083617	19007.936928799896	22151.541396267763	21443.629057383543	24419.401819295745	23562.776422802996	27951.436588849087	26881.4641953372	0.2204556759212666	0.21240991820061172	9063.845075381454	12318.318252990022	8774.767166643403	11925.443760458846
0.5937923796770596	13721.40579035713	13589.03090038136	19564.297625332558	19035.5042890914	22183.714910700914	21474.77645225243	24454.90541645521	23597.03532765215	27992.11770265576	26920.587764841537	0.22045936899250074	0.21241343530178178	9029.252192372456	12345.244950647466	8741.281498979777	11951.517039773986
0.597370277471697	13741.204268090376	13608.648129739118	19592.68798221274	19063.131544016393	22215.958646291976	21505.991842763462	24490.486748242376	23631.369247077524	28032.88817325407	26959.797268055878	0.22046308439843612	0.2124169736723068	8994.731433749665	12372.14811247494	8707.865651429165	11977.56759313494
0.6009697339004076	13761.044838795167	13628.307133305832	19621.139800596917	19090.818637325854	22248.272540904603	21537.275168917295	24526.145748790423	23665.77811757885	28073.747928319368	26999.092635403955	0.22046682227464617	0.21242053344127776	8960.282872472424	12399.027175953612	8674.519694600254	12003.594876415096
0.6045908788648067	13780.927452570138	13648.007862367951	19649.653021034785	19118.56551148549	22280.656530930424	21568.626369290443	24561.882350629447	23700.261874109125	28114.69689371493	27038.47379556628	0.2204705827575329	0.2124241147385763	8925.906579859555	12425.881575177424	8641.243697516154	12029.598342217505
0.6082338430492322	13800.852058519384	13667.750267232357	19678.22758274502	19146.372107668474	22313.1105512802	21600.045381027245	24597.696484676795	23734.82045006591	28155.734993481074	27077.94067547034	0.22047436598433037	0.21242771769487917	8891.602625585627	12452.710740807466	8608.037727648392	12055.577439880464
0.611898757925461	13820.818604746288	13687.53429722018	19706.863423607112	19174.238365747322	22345.634535374775	21631.532139830888	24633.588080227288	23769.45377728149	28196.862149824097	27117.493200279616	0.22047817209311332	0.21243134244165904	8857.371077710763	12479.514100102708	8574.901850848459	12081.531615369488
0.6155857557574533	13840.827038347605	13707.359900660807	19735.560480153486	19202.16422428608	22378.228415136342	21663.08657995476	24669.557064943725	23804.161786013665	28238.07828310549	27157.13129338306	0.22048200122280223	0.21243498911119596	8823.212002662942	12506.29107685294	8541.836131410673	12107.46031133132
0.6192949696061266	13860.87730540715	13727.227024885937	19764.31868756112	19230.14962053249	22410.892120979093	21694.70863419379	24705.603364846676	23838.944404936163	28279.383311830527	27196.8548763845	0.22048585351316569	0.21243865783657442	8789.125465243123	12533.041091356426	8508.840632059611	12133.36296704039
0.6230265333341571	13880.969350989768	13747.135616223377	19793.13797964352	19258.19449040989	22443.62558180036	21726.398233875516	24741.726904304847	23873.801561129156	28320.777152637358	27236.663869091757	0.22048972910482698	0.2124423487516984	8755.111528672744	12559.763560465537	8475.915413992945	12159.239018443972
0.6267805816108112	13901.103119135141	13767.085619991243	19822.018288842508	19286.29876850961	22476.428724971473	21758.15530885164	24777.927606025223	23908.733180069925	28362.259720285816	27276.558189506344	0.22049362813927217	0.21244606199128563	8721.17025458254	12586.457897533663	8443.060536874924	12185.087898107711
0.6305572499168048	13921.278552851587	13787.076980491613	19850.959546219998	19314.462388082633	22509.301476328652	21789.979787488857	24814.205391043004	23943.739185623042	28403.830927646202	27316.53775381224	0.22049755075884878	0.2124497976908817	8687.301703029778	12613.123512414284	8410.276058819145	12210.909035182558
0.634356674549194	13941.495594109896	13807.109641004516	19879.961681449764	19342.68528103178	22542.243760163856	21821.87159666017	24850.56017871184	23978.81950003091	28445.490685688117	27356.602476365366	0.2205014971067789	0.21245355598686086	8653.505932487082	12639.759811415337	8377.562036426272	12236.701855415013
0.6381789926262927	13961.754183836953	13827.183543781719	19909.024622809007	19370.96737790349	22575.25549921543	21853.83066173584	24886.991886693544	24013.974043903883	28487.23890346892	27396.75226968245	0.22050546732716	0.2124573370164296	8619.78299992811	12666.36619738955	8344.918524847832	12262.465781214181
0.642024342092622	13982.054261909829	13847.298630040881	19938.148297170534	19399.30860788025	22608.336614659434	21885.85690657501	24923.500430948712	24049.20273621129	28529.075488123166	27436.98704443089	0.22050946156497134	0.21246114091763543	8586.132960754447	12692.942069604993	8312.345577689353	12288.200231486931
0.6458928617238878	14002.395767149028	13867.454839958784	19967.332629993714	19427.708898771663	22641.487026099607	21917.950253515806	24960.085725725792	24084.50549427062	28571.000344850207	27477.30670941663	0.2205134799660801	0.21246496782936947	8552.555868816096	12719.486823742278	8279.84324707836	12313.904621705413
0.6497846911319898	14022.778637312542	13887.652112665728	19996.57754531667	19456.16817700715	22674.70665155868	21950.110623367324	24996.74768355162	24119.882233738932	28613.013376903633	27517.711171574407	0.22051752267724412	0.21246881789137573	8519.051776488312	12745.999851976521	8247.411583733745	12339.578363976441
0.6536999707700591	14043.202809089338	13907.89038623897	20025.882965747587	19484.686367627353	22707.995407468763	21982.33793540007	25033.48621522103	24155.33286860238	28655.114485579397	27558.200335956088	0.22052158984612175	0.21247269124425022	8485.620734613389	12772.48054286465	8215.050636837725	12365.22086683847
0.6576388419375281	14063.668218093087	13928.169597696438	20055.248812456393	19513.26339427588	22741.353208662105	22014.632107336904	25070.301229786804	24190.85731116644	28697.303570204538	27598.774105719596	0.22052568162127636	0.21247658802945157	8452.26279257238	12798.92828141991	8182.760454181116	12390.831535428762
0.661601446785229	14084.174798855844	13948.489682990736	20084.675005166395	19541.899179191507	22774.779968361818	22046.99305534435	25107.192634549498	24226.455472046484	28739.580528125756	27639.432382118364	0.22052979815217819	0.21248050838930196	8418.977998229675	12825.342449004762	8150.541082104202	12416.409771381877
0.6655879283205246	14104.72248482144	13968.850577002499	20114.161462145486	19570.593643199456	22808.275598172113	22079.420694023003	25144.16033504692	24262.127260157442	28781.94525469751	27680.175064489606	0.22053393958921402	0.21248445246699815	8385.766397985164	12851.722423374653	8118.392565512098	12441.954972819425
0.6695984304124688	14125.311208339303	13989.252213534355	20143.708100197986	19599.34670570348	22841.84000806924	22111.91493639881	25181.204235044283	24297.872582704244	28824.39764327084	27721.002050243667	0.2205381060836921	0.21248842040661248	8352.628036809154	12878.067578700371	8086.314947928768	12467.46653440129
0.6736330977969988	14145.940900657924	14009.69452530448	20173.314834655914	19628.15828467746	22875.47310639185	22144.475693913704	25218.32423652365	24333.691345171697	28866.937585181564	27761.913234852622	0.22054229778784612	0.2124924123530966	8319.562958196737	12904.37728547398	8054.308271449059	12492.943847227842
0.6776920760821589	14166.61149191834	14030.17744394019	20202.98157937041	19657.028296657016	22909.17479983144	22177.102876416404	25255.520239673653	24369.583451314586	28909.564969738585	27802.908511839083	0.220546514854844	0.21249642845229347	8286.571204205044	12930.650910540484	8022.372576780152	12518.38629887253
0.6817755117533548	14187.322911147707	14050.700899971607	20232.70824670318	19685.9566567312	22942.944993422854	22209.79639215322	25292.792142879083	24405.54880314766	28952.279684212255	27843.987772764925	0.22055075743878993	0.21250046885093934	8253.65281548258	12956.887817103416	7990.507903262507	12543.79327338934
0.6858835521786408	14208.075086252802	14071.264822825278	20262.49474751788	19714.943278534185	22976.783590534793	22242.556147758867	25330.139842710614	24441.587300935586	28995.081613822687	27885.15090722015	0.2205550256947335	0.21250453369666558	8220.807831268292	12983.087364694104	7958.714288874995	12569.164151284844
0.6900163456140378	14228.867944013497	14091.869140817744	20292.340991171488	19743.98807423685	23010.690492860173	22275.382048247167	25367.563233914356	24477.69884318303	29037.97064172797	27926.39780281152	0.22055931977867518	0.2125086231380112	8188.036289379001	13009.248909134418	7926.991770199966	12594.498309443705
0.6941740412088835	14249.701410076128	14112.513781148898	20322.24688550548	19773.090954538067	23044.665600406373	22308.27399700142	25405.062209401174	24513.88332662411	29080.946649012243	27967.728345150812	0.22056363984756905	0.21251273732442405	8155.3382262466475	13035.371802559122	7895.340382519178	12619.795121252537
0.6983567890112157	14270.575408947008	14133.198669895964	20352.21233683727	19802.251828656867	23078.70881148575	22341.231895765777	25442.63666023644	24550.140646213073	29124.009514674002	28009.14241784434	0.2205679860593319	0.212516876406267	8122.713676949032	13061.45539343264	7863.760159780737	12645.053956508636
0.702564739973187	14291.4898639859	14153.923732006555	20382.23724995154	19831.470604323353	23112.820022706008	22374.255644635174	25480.28647562958	24586.470695113447	29167.159115614362	28050.63990248064	0.2205723585728492	0.212521040534827	8090.162675168365	13087.499026460573	7832.2511345590465	12670.274181334302
0.7067980459565127	14312.444697399182	14174.688891292344	20412.321528091186	19860.747187770427	23146.999128960164	22407.345142046204	25518.011542923126	24622.873364687985	29210.39532662472	28092.220678619353	0.22057675754797956	0.21252522986231326	8057.6852532341145	13113.502042622305	7800.813338160049	12695.45515832305
0.7110568597379514	14333.439830233447	14195.494070422601	20442.465072948857	19890.08148372535	23181.246023417178	22440.500284767808	25555.811747582586	24659.34854448879	29253.718020375283	28133.884623779923	0.2205811831455626	0.21252944454187273	8025.28144214116	13139.463779175654	7769.446800571866	12720.596246422268
0.7153413350148182	14354.475182368671	14216.339190917497	20472.667784657893	19919.47339540099	23215.560597511892	22473.720967891593	25593.686973185446	24695.896122246653	29297.12706740274	28175.631613429752	0.22058563552742264	0.21253368472758835	7992.951271558646	13165.383569642901	7738.151550502982	12745.696800975129
0.7196516264105322	14375.550672511778	14237.224173141738	20502.929561783814	19948.92282448753	23249.942740935603	22507.007084822682	25631.63710141093	24732.515983861213	29340.62233609873	28217.461520973073	0.2205901148563746	0.21253795057448746	7960.694769802503	13191.260743739083	7706.927615370601	12770.756173665635
0.7239878894801961	14396.666218189535	14258.148936297723	20533.25030131489	19978.429671143484	23284.392341625597	22540.358527269796	25669.66201202882	24769.2080133902	29384.203692696985	28259.374217738845	0.22059462129623839	0.2125422422385489	7928.511963899713	13217.09462743532	7675.775021319278	12795.773712527938
0.7283502807162107	14417.821735742351	14279.113398419142	20563.62989865397	20007.99383398741	23318.909285756126	22573.775185236107	25707.761582889285	24805.97209303953	29427.8710012623	28301.369572969623	0.2205991550118299	0.21254655987670754	7896.402879593894	13242.884542961605	7644.693793253973	12820.748761977069
0.7327389575539218	14439.017140317146	14300.117476364294	20594.068247609022	20037.6152100891	23353.493457727873	22607.2569470095	25745.93568991179	24842.808103152736	29471.62412367763	28343.44745380972	0.2206037161689815	0.21255090364686055	7864.367541300133	13268.629808681086	7613.683954802807	12845.680662700906
0.7371540783773028	14460.252345860761	14321.16108580929	20624.56524038442	20067.293694960797	23388.14474015833	22640.80369915287	25784.18420707446	24879.715922200434	29515.462919632282	28385.607725293343	0.2206083049345414	0.21255527370787186	7832.405972165987	13294.32973917853	7582.745528366417	12870.568751737475
0.74159580252467	14481.527265113082	14342.244141241605	20655.12076757183	20097.0291825487	23422.86301387168	22674.415326494793	25822.507006403153	24916.695426770282	29559.38724660955	28427.85025033323	0.22061292147638198	0.21255967021958258	7800.518194106873	13319.98364528548	7551.878535161726	12895.412362507544
0.746064290294433	14502.841809600548	14363.366555953427	20685.734718141666	20126.82156522436	23457.64815788936	22708.09171211995	25860.903957961127	24953.746491556583	29603.396959875132	28470.174889709047	0.22061756596340323	0.212564093342813	7768.704227737617	13345.59083393868	7521.082995114848	12920.210824611597
0.7505597029508803	14524.195889628798	14384.5282420345	20716.406979433297	20156.670733775267	23492.500049419163	22741.832737358796	25899.374929837315	24990.86898934897	29647.4919124638	28512.581502054716	0.2206222385655444	0.212568543239367	7736.964092439506	13371.150608259253	7490.358926998917	12944.963464032859
0.7550822027299987	14545.589414276441	14405.729110366128	20747.137437146896	20186.5765773971	23527.418563846226	22775.638281778996	25937.91978813646	25028.062791023396	29691.671955168382	28555.069943848066	0.22062693945378525	0.21257302007204734	7705.297806393355	13396.662267588079	7459.706348397303	12969.669603050686
0.7596319528453285	14567.022291387791	14426.969070613764	20777.92597533375	20216.538983684015	23562.403574722313	22809.508223174682	25976.538396967502	25065.327765530186	29735.936936526596	28597.6400693977	0.22063166880015628	0.21257752400464974	7673.705386515241	13422.12510735169	7429.125275655184	12994.32856012974
0.7642091174938536	14588.494427566215	14448.248031220612	20808.772476387527	20246.557838620312	23597.454953756103	22843.44243755727	26015.23061843304	25102.663779884304	29780.28670280918	28640.291730831843	0.22063642677774373	0.21258205520197734	7642.18684853334	13447.538419147953	7398.615724009462	13018.939650113694
0.7688138618619275	14610.00572816712	14469.565899400845	20839.676821034995	20276.63302657163	23632.572570802946	22877.440799145767	26053.9963126182	25140.07069915478	29824.721098007387	28683.02477808653	0.22064121356069716	0.21258661382984537	7610.742206946481	13472.901490668766	7368.177707490977	13043.502184034325
0.7734463521312342	14631.556097291063	14490.922581132603	20870.638888326885	20306.764430275747	23667.7562938547	22911.503180356558	26092.835337579534	25177.54838645369	29869.239963820488	28725.839058893154	0.22064602932423236	0.21259120005508703	7579.371475093998	13498.213605781086	7337.811238992028	13068.015469195321
0.7781067554847866	14653.145437777	14512.317981151482	20901.658555629027	20336.951930834166	23703.005989029956	22945.629451794193	26131.74754933449	25215.09670292606	29913.843139643828	28768.73441876729	0.22065087424464278	0.21259581404555702	7548.074665140826	13523.47404447943	7307.516330272425	13092.478809168562
0.7827952401129585	14674.773651195192	14533.752002943429	20932.73569861295	20367.19540770282	23738.32152056359	22979.81948224109	26170.732801850103	25252.715507738823	29958.53046255606	28811.710700996126	0.22065574849930647	0.21260045597014177	7516.851788042579	13548.682082789019	7277.2929919366725	13116.8915037103
0.7875119752195561	14696.440637840193	14555.224548738057	20963.8701912466	20397.49473868339	23773.702750796503	23014.073138647946	26209.790947031706	25290.40465807048	30003.301767306573	28854.767746626814	0.22066065226668785	0.21260512599876735	7485.702853620052	13573.83699288126	7247.141233489383	13141.25284884777
0.792257131027923	14718.146296724079	14576.73551950179	20995.06190578546	20427.849799914322	23809.14954016578	23048.390286123864	26248.921834712324	25328.16400910023	30048.15688630344	28897.905394454447	0.22066558572634687	0.21260982430239872	7454.627870556433	13598.93804303091	7217.06106331246	13165.56213680841
0.7970308787870847	14739.890525569313	14598.284814930887	21026.31071276308	20458.26046586182	23844.661747194197	23082.77078792639	26288.12531264136	25365.99341399735	30093.095649600586	28941.12348100993	0.22067054905894987	0.21261455105305446	7423.626846388448	13623.984497580677	7187.052488693502	13189.81865603663
0.8018333907779276	14761.673220801857	14619.872333444686	21057.616480982015	20488.726609310987	23880.239228480197	23117.214505451757	26327.401226473587	25403.892723910492	30138.11788488555	28984.421840548108	0.22067554244627033	0.21261930642380625	7392.699787522666	13648.975616943091	7157.115515830927	13214.021691187285
0.8066648403194178	14783.494277543989	14641.497972178604	21088.97907750434	20519.248101356752	23915.881838687386	23151.721298224846	26366.74941975781	25441.86178795697	30183.22341746659	29027.80030503558	0.2206805660712002	0.21262409058879164	7361.846699246205	13673.910657592118	7127.250149837229	13238.170523103327
0.8115254017748545	14805.35358960746	14663.161626977268	21120.398367642614	20549.824811394905	23951.58943053452	23186.291023889342	26406.169733925944	25479.90045321199	30228.412070260478	29071.258704138694	0.22068562011775306	0.21262890372321822	7331.067585748155	13698.788872065954	7097.456394741312	13262.264428786002
0.8164152505581643	14827.25104948626	14684.863192387416	21151.87421495035	20580.456607112876	23987.36185478496	23220.923538197534	26445.662008281666	25518.00856469755	30273.683663779553	29114.796865211112	0.22069070477107602	0.21263374600336585	7300.362450130284	13723.609508987516	7067.7342535387725	13286.302681480534
0.8213345631402307	14849.186548349824	14706.602561651345	21183.40648121307	20611.1433544812	24023.19896023678	23255.618695000914	26485.22607998959	25556.185965372446	30319.0380161197	29158.414613282475	0.2206958202174529	0.21263861760660213	7269.731294395402	13748.371812976897	7038.083728165366	13310.28455057647
0.8262835170552626	14871.159976035566	14728.379626699434	21214.995026438417	20641.884917743806	24059.100593711795	23290.37634623946	26524.861784063352	25594.432496120535	30364.47494294684	29202.111771045238	0.22070096664431207	0.21264351871138326	7239.174119465984	13773.075024700724	7008.504819502588	13334.209301615134
0.8312622909072027	14893.171221042176	14750.194278143601	21246.63970884739	20672.6811594095	24095.066600045888	23325.19634193227	26564.56895335518	25632.74799574059	30409.994257485178	29245.888158843387	0.2207061442402348	0.21264844949726122	7208.69092522189	13797.71838088613	6978.997527420521	13358.07619633153
0.8362710643761712	14915.220170522227	14772.046405270008	21278.340384864532	20703.531940242494	24131.09682207813	23360.078530167077	26604.34741854407	25671.132300935016	30455.595770503864	29289.743594659627	0.22071135319496304	0.21265341014489272	7178.281710477546	13822.301114263013	6949.561850761063	13381.884492599405
0.8413100182249524	14937.306710275292	14793.935896032313	21310.096909108903	20734.437119253602	24167.191100640808	23395.022757090577	26644.197008124847	25709.585246299328	30501.27929030481	29333.677894103654	0.22071659369940214	0.21265840083604345	7147.946472996846	13846.82245357614	6920.197787350044	13405.633444438688
0.8463793343055166	14959.430724740521	14815.862637044345	21341.90913438431	20765.396553690767	24203.349274548593	23430.028866897985	26684.117548396585	25748.106664310904	30547.04462270947	29377.690870399445	0.22072186594563412	0.2126634217535995	7117.685209516436	13871.281623586081	6890.9053340214305	13429.322302025743
0.8514791955655843	14981.592096989832	14837.826513573445	21373.7769116703	20796.410099030363	24239.571180588588	23465.096701823433	26724.10886345173	25786.696385318508	30592.89157104661	29421.78233437359	0.22072717012692275	0.21266847308156878	7087.497915768065	13895.67784509901	6861.684486618731	13452.950311671942
0.8566097860552276	15003.790708720533	14859.82740953306	21405.700090112496	20827.477608967623	24275.856653509647	23500.226102129418	26764.170775164475	25825.354237530923	30638.81993613936	29465.952094442448	0.22073250643771974	0.21267355500509114	7057.384586434346	13920.01033485122	6832.53523999406	13476.51671580784
0.861771290933513	15026.026440248124	14881.865207475958	21437.6785170131	20858.59893540779	24312.20552601182	23535.416906097067	26804.30310317933	25864.080047006457	30684.829516292226	29510.199956600354	0.2207378750736717	0.21267866771044752	7027.345215208363	13944.278305605985	6803.45758803701	13500.020753007382
0.8669638964751838	15048.299170499267	14903.939788586997	21469.712037821628	20889.773928456754	24348.617628736167	23570.66895001579	26844.50566490011	25902.87363764167	30730.92010727867	29554.52572440701	0.22074327623163154	0.21268381138506287	6997.379794798791	13968.480966125615	6774.451523667201	13523.461657945067
0.8721877900773816	15070.608777004463	14926.051032676094	21501.800496125292	20921.002436411905	24385.092790254083	23605.982068173253	26884.778275478326	25941.73483116043	30777.091502328105	29598.929198975286	0.2207487101096631	0.21268898621751148	6967.48831693409	13992.617521167733	6745.517038870137	13546.838661453687
0.877443160266411	15092.955135891007	14948.19881817126	21533.943733639757	20952.284305753114	24421.63083705707	23641.356092845366	26925.12074780203	25980.66344710343	30823.343492113363	29643.410178959155	0.22075417690704627	0.2126941923975362	6937.670772357378	14016.687171449885	6716.654124673922	13570.15099044703
0.8827301967045416	15115.33812187552	14970.38302211125	21566.141590199295	20983.619381133187	24458.23159354588	23676.790854285842	26965.5328924842	26019.65930281649	30869.675864737423	29687.968460540862	0.22075967682429315	0.21269943011604153	6907.927150829695	14040.689113622531	6687.862771154847	13593.39786790777
0.8880490901968541	15137.75760825687	14992.603520138578	21598.39390374746	21015.007505368798	24494.894882020144	23712.286180716135	27006.014517851254	26058.722213439843	30916.0884057208	29732.603837418817	0.22076521006314345	0.2127046995651062	6878.257441200782	14064.62254039757	6659.142967507243	13616.578513012268
0.8934000326981257	15160.213466909076	15014.860186492582	21630.70051032782	21046.448519431524	24531.620522668218	23747.841898315633	27046.565429932223	26097.851991897584	30962.580897989068	29777.316100795633	0.22077077682658275	0.21271000093799433	6848.66163135739	14088.48664041236	6630.494701994583	13639.692140993662
0.8987832173197573	15182.705568273745	15037.15289400194	21663.061244073975	21077.942262438115	24568.408333556043	23783.457831210893	27087.185432446724	26137.048448885944	31009.153121859366	29822.10503936506	0.22077637731885005	0.21271533442915913	6819.139708220493	14112.280598204583	6601.917961943895	13662.737963121384
0.904198838336744	15205.233781352968	15059.48151407771	21695.47593720024	21109.48857164147	24605.25813061691	23819.133801465723	27127.874326793517	26176.311392862546	31055.804855027774	29866.970439299934	0.22078201174543313	0.21272070023424983	6789.691657831892	14136.003594359383	6573.412733830046	13685.71518684458
0.9096470911946843	15227.797973702172	15081.845916706288	21727.94441999227	21141.087282421555	24642.169727641078	23854.869629071167	27168.63191203968	26215.640630035607	31102.53587255675	29911.91208424007	0.2207876803130936	0.21272609855011976	6760.317465293687	14159.654805376194	6544.979003222194	13708.623015663587
0.915128172516836	15250.3980114226	15104.245970442007	21760.466520797145	21172.738228275757	24679.14293626482	23890.6651319349	27209.45798490841	26255.03596435248	31149.345946861686	29956.929755279296	0.22079338322986225	0.2127315295748364	6731.017114804126	14183.23340370413	6516.616754807532	13731.460649146698
0.9206422801112097	15273.033759154256	15126.681542400172	21793.042066014186	21204.44124080992	24716.177565960254	23926.520125871342	27250.352339768182	26294.497197488956	31196.23484769856	30002.023230953524	0.2207991207050536	0.2127369935076871	6701.790589669719	14206.73855775036	6488.325972422957	13754.227282990701
0.9261896129777101	15295.705080068388	15149.152498249825	21825.67088008504	21236.196149728952	24753.273424024417	23962.434424591323	27291.31476862075	26334.024128838013	31243.20234215054	30047.192287228194	0.2208048929492695	0.21274249054918398	6672.637872297317	14230.169431845658	6460.106639021542	13776.922108910978
0.931770371315315	15318.411835860381	15171.658702206454	21858.35278548434	21268.00278282735	24790.430315568923	23998.407839691656	27332.345061090145	26373.616555498647	31290.24819461543	30092.43669748559	0.22081070017441445	0.21274802090107733	6643.558944244403	14253.52518631611	6431.95873672748	13799.544314748608
0.9373847565293029	15341.153886742408	15194.200017025038	21891.08760271015	21299.860965980297	24827.6480435094	24034.440180645335	27373.44300441097	26413.274272265215	31337.372166792724	30137.756232512995	0.22081654259369318	0.21275358476635925	6614.553786154371	14276.804977338761	6403.882246803492	13822.093084374443
0.9430329712385201	15363.93109143586	15216.77630399249	21923.87515027394	21331.770523133764	24864.92640855442	24070.53125479063	27414.608383416522	26452.997071615635	31384.574017670147	30183.150660489402	0.22082242042162548	0.21275918234927285	6585.622377844993	14300.007957100868	6375.87714969879	13844.56759776827
0.9487152192826929	15386.743307164512	15239.387422920943	21956.715244691717	21363.73127629596	24902.265209195728	24106.680867321684	27455.84098052836	26492.784743701235	31431.853503511742	30228.619746974164	0.22082833387405917	0.21276481385531892	6556.7646982842125	14323.133273717016	6347.943425033707	13866.967030972242
0.9544317057297852	15409.590389646677	15262.03323214	21989.607700473687	21395.743045527193	24939.66424169678	24142.88882127737	27497.14057574356	26532.637076334733	31479.210377843843	30274.16325489344	0.2208342831681669	0.21277047949126715	6527.980725566857	14346.180071177892	6320.081051604357	13889.290556072257
0.9601826368833979	15432.47219308822	15284.713588490025	22022.55233011514	21427.805648931273	24977.123300082694	24179.154917531803	27538.506946624086	26572.553854979902	31526.644391442875	30319.780944528706	0.22084026852246363	0.212776179465159	6499.2704369938	14369.147489483468	6292.29000741709	13911.537341257557
0.9659682202902156	15455.38857017508	15307.428347314495	22055.54894408664	21459.918902645597	25014.642176129448	24215.478954783466	27579.93986828489	26612.534862739943	31574.155292322153	30365.472573503564	0.2208462901568096	0.21278191398632285	6470.633809032384	14392.034664542414	6264.570269669173	13933.706550755538
0.9717886647474951	15478.33937206601	15330.177362453134	22088.597350824544	21492.082620832316	25052.220659353352	24251.860729545442	27621.439113382705	26652.57988034678	31621.742825719102	30411.237896771916	0.22085234829242376	0.21278768326537345	6442.070817308035	14414.840728141367	6236.92181476648	13955.797344855964
0.9776441803106027	15501.324448384952	15352.960486234315	22121.697356721008	21524.296615668452	25089.858537000047	24288.300036134602	27663.004452103938	26692.688686149442	31669.40673408177	30457.076666604808	0.22085844315188774	0.21279348751422628	6413.581436659209	14437.564808023162	6209.34461833816	13977.808879910968
0.9835349783005937	15524.343647214073	15375.777569468195	22154.84876611487	21556.560697337125	25127.555594034453	24324.796666661914	27704.635652153913	26732.861056103597	31717.14675705664	30502.988632578745	0.22086457495915848	0.21279932694610326	6385.165641152766	14460.206027929671	6181.838655255269	13999.740308372304
0.9894612713118381	15547.39681508622	15398.628461439219	22188.05138128181	21588.874674017818	25165.31161312989	24361.350411021747	27746.33247874501	26773.09676376001	31764.962631475348	30548.973541562696	0.22087074393957407	0.21280520177554316	6356.823404025286	14482.763507424854	6154.403899605153	14021.590778707527
0.9954232732196957	15570.483796977403	15421.513009898988	22221.30500242451	21621.2383518772	25203.126374657193	24397.961056881795	27788.094694584837	26813.395580253586	31812.854091341454	30595.03113770588	0.2208769503198607	0.21281111221840657	6328.554697751766	14505.236362047493	6127.040324737318	14043.35943548195
1.0014211991882311	15593.604436299718	15444.431061059022	22254.609427663407	21653.651535059777	25240.99965667456	24434.62838967278	27829.922059865377	26853.757274292293	31860.820867818034	30641.161162425316	0.22088319432814826	0.21281705849188706	6300.359494049568	14527.623703295365	6099.7479032478295	14065.045419312082
1.0074552656779823	15616.758574893824	15467.38245958348	22287.964453026856	21686.114025678533	25278.931234916672	24471.352192578153	27871.814332251055	26894.181612146047	31908.862689214464	30687.363354393307	0.2208894761939727	0.2128230408145184	6272.237763850251	14549.924638539553	6072.526606991887	14086.647866870277
1.013525690453769	15639.946053021506	15490.367048581888	22321.369872441443	21718.625623805532	25316.92088278398	24508.1322465238	27913.7712668672	26934.66835763554	31956.979280973366	30733.637449525035	0.22089579614828686	0.21282905940618316	6244.189477342181	14572.138271107338	6045.3764070877805	14108.165910876356
1.0196326925925556	15663.166709358462	15513.384669601877	22354.825477722556	21751.186127462577	25354.968371332343	24544.968330167732	27955.792616288858	26975.21727212113	32005.170365657992	30779.98318096599	0.22090215442347186	0.2128351144881209	6216.214603975881	14594.263700269163	6018.297273956239	14129.598680167459
1.0257764924913542	15686.420380986823	15536.435162622123	22388.33105856462	21783.795332612117	25393.073469262246	24581.86021989013	27997.87813052901	27015.82811449208	32053.43566293911	30826.400279080015	0.22090855125334166	0.21284120628293718	6188.313112454023	14616.300021210685	5991.289177293191	14150.945299633779
1.0319573118751795	15709.706903387814	15559.518366044853	22421.88640253153	21816.45303314757	25431.235942908224	24618.80768978268	28040.027557027228	27056.50064115505	32101.774889582117	30872.8884714363	0.22091498687315575	0.212847335014612	6160.48497075052	14638.246325046755	5964.352086071391	14172.204890179448
1.0381753738050519	15733.026110434326	15582.634116688656	22455.491295046962	21849.15902088411	25469.455556228215	24655.81051163847	28082.240640638083	27097.23460602323	32150.187759434084	30919.44748279723	0.22092146151962697	0.21285350090851118	6132.730146132177	14660.101698858663	5937.485968595836	14193.376568855718
1.0444309026860459	15756.3778343837	15605.782249781398	22489.14551938498	21881.913085549553	25507.732070793176	24692.868454941967	28124.517123619928	27138.029760505324	32198.673983411147	30966.07703510621	0.22092797543093032	0.2128597041913867	6105.048605138669	14681.865225635469	5910.69079246209	14214.459448741749
1.05072412427539	15779.761905870084	15628.962598952698	22522.84885666005	21914.715014774625	25546.065245776088	24729.98128685833	28166.85674562297	27178.885853494317	32247.233269485117	31012.77684747473	0.22093452884671258	0.2128659450913983	6077.440313611645	14703.535984317772	5883.9665245888755	14235.452638998628
1.057055265690613	15803.178153897376	15652.174996226942	22556.60108581788	21947.564594084066	25584.454837941837	24767.148772223645	28209.25924367837	27219.80263135662	32295.865322671176	31059.54663617062	0.22094112200810223	0.21287222383810958	6049.905236710096	14725.113049820065	5857.313131234143	14256.355244898237
1.0634245554177415	15826.626405831616	15675.419272015915	22590.401983625514	21980.46160688706	25622.90060163634	24804.370673534402	28251.72435218641	27260.779837920934	32344.569845014637	31106.38611460522	0.22094775515771825	0.2128785406625064	6022.443338880315	14746.595492946915	5830.730577968061	14277.166367742233
1.0698322233195456	15850.106487393674	15698.695255111488	22624.251324661775	22013.405834467936	25661.402288775953	24841.646750937296	28294.251802905055	27301.817214467115	32393.346535578126	31153.294993321095	0.2209544285396782	0.21288489579700037	5995.054583896883	14767.982380478643	5804.218829709105	14297.885104935616
1.0762785006438331	15873.618222651912	15722.002772678472	22658.14888130776	22046.397055976933	25699.95964883706	24878.97676221908	28336.841324938756	27342.914499715258	32442.195090428846	31200.27297997981	0.22096114239961312	0.2128912894754399	5967.7389348815195	14789.272775183432	5777.777850743383	14318.510550010018
1.0827636200317978	15897.161434014894	15745.34165024747	22692.09442373736	22079.435048421044	25738.57242884558	24916.360462796525	28379.492644726917	27384.071429814896	32491.11520262589	31247.31977934972	0.2209678969846677	0.21289772193312048	5940.496354271425	14810.465735751204	5751.407604695298	14339.041792548262
1.089287815526412	15920.735942223833	15768.711711707398	22726.087719907406	22112.51958665441	25777.240373366134	24953.79760570585	28422.2054860324	27425.287738333504	32540.10656220705	31294.435093293225	0.22097469254352003	0.2129041934067901	5913.32680385909	14831.560316858813	5725.1080545601435	14359.477918247692
1.0958513225808764	15944.341566345496	15792.11277929852	22760.128535548512	22145.6504433694	25815.963224491967	24991.28794159299	28464.979569930383	27466.56315624606	32589.168856176588	31341.618620755005	0.220981529326382	0.21291070413466234	5886.230244776467	14852.555569116026	5698.8791627080645	14379.818008906208
1.1024543780671139	15967.978123764515	15815.544673605007	22794.216634155004	22178.827389087062	25854.74072183383	25028.831218703042	28507.81461479663	27507.897411923666	32638.30176849172	31388.87005774929	0.22098840758501986	0.2129172543564241	5859.206637524534	14873.450539137237	5672.720890881261	14400.061142420396
1.1090972202843215	15991.645430176442	15839.007213547875	22828.351776976	22212.050192148075	25893.572602510194	25066.427182870382	28550.71033629655	27549.290231122868	32687.50498005075	31436.189097347902	0.22099532757275095	0.2129238443132453	5832.255941977957	14894.24426953122	5646.633200216806	14420.206392807886
1.115780088967567	16015.343299580063	15862.500216377659	22862.533723005366	22245.31861870336	25932.458601136153	25104.075577508374	28593.666447373478	27590.74133697449	32736.77816867959	31483.575429667784	0.22100228954446374	0.21293047424778636	5805.378117364366	14914.935798833147	5620.6160512403585	14440.252830196172
1.1225032252964444	16039.071544270246	15886.023497667275	22896.76222897246	22278.632432704944	25971.398449813292	25141.77614359933	28636.682658237645	27632.250449972875	32786.12100911943	31531.028741858976	0.22100929375662667	0.2129371444042099	5778.573122321162	14935.524161643349	5594.669403893175	14460.199520871975
1.1292668719037753	16062.829974830664	15909.576871304884	22931.037049332725	22311.99139589684	26010.39187811927	25179.528619684515	28679.758676354828	27673.817287965136	32835.53317301418	31578.548718092457	0.22101634046729232	0.21294385502819144	5751.840914854081	14956.008388505317	5568.793217509054	14480.045527207665
1.1360712728843656	16086.618400126246	15933.160149486497	22965.357936257864	22345.39526780554	26049.43861309705	25217.332741853716	28722.894206434787	27715.4415661398	32885.01432889731	31626.135039547607	0.22102342993611263	0.2129506063669251	5725.1814523651265	14976.38750595972	5542.987450836459	14499.78990770597
1.1429166738038161	16110.436627296102	15956.77314270898	22999.72463962669	22378.843805731132	26088.538379244816	25255.188243735498	28766.088950420348	27757.12299701634	32934.56414217969	31673.78738440042	0.22103056242434757	0.21295739866913405	5698.594691676786	14996.660536606796	5517.2520620631985	14519.431717061438
1.1498033217073829	16134.284461746107	15980.415659762813	23034.13690701555	22412.336764737993	26127.69089850546	25293.094856487045	28809.342607476043	27798.861290434317	32984.18227513679	31721.505427811266	0.22103773819487596	0.2129642321850865	5672.080589013407	15016.826499035582	5491.587008797796	14538.970006093383
1.1567314651288954	16158.161707141635	16004.087507724915	23068.594483688903	22445.87389764567	26166.895890256204	25331.052308784117	28852.654873976862	27840.656153542375	33033.86838689612	31769.28884191276	0.22104495751220443	0.21297110716659576	5645.639100022381	15036.88440787606	5465.992248089984	14558.403821785934
1.1637013540997225	16182.068165400317	16027.788491951549	23103.09711258995	22479.454955019777	26206.15307129828	25369.060326811083	28896.02544349713	27882.507290787613	33083.622133424775	31817.13729579777	0.221052220642478	0.21297802386703557	5619.270179768326	15056.833273767494	5440.467736428836	14577.732207279652
1.1707132401577995	16206.003636684636	16051.518416071074	23137.64453433107	22513.07968516276	26245.46215584645	25407.11863425083	28939.45400679924	27924.414403904735	33133.4431675166	31865.05045550721	0.2210595278534943	0.21298498254135212	5592.973782748915	15076.672103393823	5415.013429741375	14596.954201852903
1.177767376356704	16229.967919394798	16075.277081976776	23172.236487184597	22546.747834104743	26284.822855518836	25445.22695227471	28982.940251822452	27966.377191905078	33183.331138780006	31913.027984017957	0.22106687941470468	0.2129919834460679	5566.749862920493	15096.399899538606	5389.629283447517	14616.068841064349
1.1848640172747877	16253.960810161516	16099.064289820102	23206.872707073533	22580.45914559494	26324.23487932676	25483.384999533155	29026.483863672238	28008.395351066625	33233.28569362559	31961.06954123153	0.22107427559723783	0.21299902683929633	5540.598373677582	15116.015661024489	5364.315252421424	14635.075156633742
1.1920034190243662	16277.98210383864	16122.879838003102	23241.552927562007	22614.21336109198	26363.697933664203	25521.59249214506	29070.08452460858	28050.468574922514	33283.30647525342	32009.1747839613	0.2210817166738978	0.2130061129807508	5514.519267843571	15135.518382676877	5339.0712909700815	14653.97217638325
1.1991858392609598	16302.031593495882	16146.72352317145	23276.276879845893	22648.010219755	26403.211722297525	25559.849143688054	29113.741914035145	28092.596554250533	33333.39312364049	32057.343365920748	0.2210892029191854	0.21301324213175415	5488.512497733114	15154.907055487856	5313.897352919914	14672.75892445352
1.2064115371925936	16326.109070411907	16170.595140207597	23311.044292743907	22681.849458434997	26442.77594635571	25598.15466518902	29157.455708488487	28134.77897706297	33383.54527552905	32105.57493771209	0.22109673460929963	0.2130204145552501	5462.578015118837	15174.180666509084	5288.793391568121	14691.434421172366
1.2136807735891502	16350.214324066745	16194.494482223334	23345.85489268782	22715.730811665304	26482.390304319564	25636.50876511366	29201.22558162657	28177.015528595322	33433.76256441343	32153.86914681368	0.22110431202215444	0.2130276305158124	5436.7157712453045	15193.338198889047	5263.759359703632	14709.997683101334
1.2209938107917835	16374.347142134964	16218.421340553123	23380.708403713725	22749.65401165314	26522.05449201218	25674.9111493573	29245.051204218435	28219.30589129638	33484.04462052857	32202.22563756896	0.221111935437389	0.2130348902796556	5410.925716851605	15212.378631930798	5238.795209622942	14728.447723072954
1.2283509127223842	16398.507310478286	16242.375504746764	23415.604547452436	22783.61878827028	26561.768202588373	25713.36152123462	29288.93224413278	28261.64974481718	33534.391070837206	32250.644051174128	0.22111960513637802	0.21304219411464462	5385.207802140387	15231.300940988585	5213.900893101236	14746.783550096676
1.2357523448931043	16422.694613138447	16266.356762562431	23450.54304312036	22817.624869044193	26601.531126524664	25751.859581469995	29332.868366327082	28304.046766000673	33584.80153901775	32299.12402566643	0.22112732140224042	0.21304954229030854	5359.561976821395	15250.104097594507	5189.076361449901	14765.00416952651
1.2431983744159416	16446.90883233012	16290.364899959823	23485.52360751043	22851.671979149396	26641.34295160933	25790.405028188045	29376.859232837	28346.496628871446	33635.27564545233	32347.665195912923	0.2211350845198549	0.21305693507784743	5333.988190107048	15268.7870694343	5164.321565481834	14783.108582952991
1.2506892700123766	16471.149748433803	16314.399701092916	23520.54595498288	22885.75984139817	26681.2033629323	25828.997556903465	29420.90450276534	28388.99900462482	33685.81300721451	32396.26719359812	0.2211428947758675	0.2130643727501445	5308.486390708946	15287.348820328712	5139.6364555251785	14801.09578823205
1.2582253020230734	16495.41713998864	16338.460948303147	23555.6097974561	22919.88817623201	26721.1120428751	25867.6368605117	29465.003832271304	28431.553561616816	33736.413238057154	32444.929647212863	0.2211507524587054	0.2130718555817773	5283.056526861852	15305.788310302421	5115.020981462905	14818.964779588394
1.2658067424176331	16519.710783685463	16362.548422112537	23590.714844397706	22954.056701712852	26761.06867110107	25906.32262927934	29509.15687455985	28474.159965353803	33787.075948400685	32493.652182042777	0.22115865785858513	0.21307938384902714	5257.698546313215	15324.104495550506	5090.475092693232	14836.714547516778
1.2734338648044117	16544.030454359578	16386.661901216525	23625.86080281523	22988.265133514033	26801.072924545195	25945.054550834247	29553.36327987083	28516.817878481885	33837.8007453207	32542.434420156373	0.22116661126752965	0.2130869578298915	5232.4123963357415	15342.296328465454	5065.998738156399	14854.3440788351
1.2811069444403917	16568.375924983855	16410.801162477273	23661.047377247338	23022.513184911768	26841.124477404406	25983.832310156253	29597.622695468428	28559.526960776955	33888.58723253637	32591.275980393904	0.22117461297937283	0.21309457780409646	5207.198023740202	15360.362757669762	5041.591866348172	14871.852356732823
1.2888262582411194	16592.746966661627	16434.965980916633	23696.274269754682	23056.800566776306	26881.223001127633	26022.65558956751	29641.934765630507	28602.286869134125	33939.43501039834	32640.17647835578	0.22118266328977712	0.21310224405310138	5182.0553748621605	15378.30272798147	5017.254425302381	14889.23836070951
1.296592084790695	16617.143348619647	16459.15612970926	23731.541179910902	23091.126987563188	26921.36816440589	26061.524068722905	29686.299131637857	28645.097257557652	33990.343675876844	32689.135526391063	0.2211907624962406	0.21310995686011797	5156.984395597829	15396.115180508234	4992.986362627475	14906.501066681929
1.3044047043518285	16641.56483820128	16483.371380175937	23766.847804793964	23125.492153304844	26961.55963316282	26100.437424600943	29730.715431764078	28687.957777150976	34041.312822550295	32738.152733586503	0.22119891089811192	0.21311771651011624	5131.985031386837	15413.799052599818	4968.787625489989	14923.639446931891
1.312264398875954	16666.011200859313	16507.611501776486	23802.19383897688	23159.89576760161	27001.797070544537	26139.3953314939	29775.183301264577	28730.868076106173	34092.34204059302	32787.22770575476	0.22120710879660133	0.2131255232898371	5107.057227220619	15431.353277869523	4944.65816062293	14940.652470136061
1.320171452013404	16690.48220014925	16531.876262103215	23837.578974519238	23194.33753161349	27042.08013691032	26178.39746099885	29819.702372366555	28773.82779969432	34143.43091676406	32836.36004542367	0.2212153564947908	0.2131333774878037	5082.200927658239	15448.776786238886	4920.597914340673	14957.539101399481
1.3281261491236485	16714.97759772217	16556.1654268739	23873.002900958025	23228.8171440513	27082.40848982263	26217.443482008013	29864.272274258266	28816.83659025515	34194.57903439513	32885.54935182461	0.22122365429764923	0.2131412793943347	5057.416076811729	15466.068503893912	4896.606832523365	14974.298302211799
1.3361287772855897	16739.49715331794	16580.478759925107	23908.465305298992	23263.33430116822	27122.78178403759	26256.53306069954	29908.892633078784	28859.894087187073	34245.78597337921	32934.795220881475	0.22123200251204272	0.213149229301553	5032.70261839265	15483.227353425696	4872.6848606634885	14990.929030592553
1.3441796253079266	16764.040624758545	16604.81602320563	23943.96587200818	23297.888696751626	27163.199671495782	26295.6658605286	29953.563071907985	28902.99992693767	34297.0513101594	32984.097245200064	0.22124040144674456	0.21315722750339855	5008.060495668789	15500.25225370191	4848.831943832338	15007.430240983143
1.352278983739575	16788.607767940783	16629.176976769482	23979.504283002578	23332.480022114178	27203.66180131199	26334.841542217655	29998.283210755668	28946.15374299318	34348.374617716625	33033.45501405639	0.22124885141245262	0.21316527429563856	4983.489651501644	15517.14211997483	4825.048026694683	15023.800884295255
1.3604271448801535	16813.198336830035	16653.561378769464	24015.08021764223	23367.107966085765	27244.167819766604	26374.059763747733	30043.05266655216	28989.355165869187	34399.75546555931	33082.8681133862	0.22125735272179703	0.21317336997588213	4958.990028347122	15533.895863889717	4801.333053522743	15040.039907949045
1.3686244027905345	16837.812083452955	16677.968985450272	24050.693352720904	23401.772215004883	27284.717370295395	26413.320180348983	30087.871053137373	29032.60382310049	34451.193419711024	33132.33612577374	0.22126590568935434	0.21318151484359169	4934.56156824762	15550.51239346154	4777.686968201539	15056.14625590574
1.3768710533034536	16862.44875789111	16702.39955114218	24086.3433624581	23436.472452710674	27325.310093480803	26452.622444492026	30132.737981251463	29075.899339231688	34502.688042700116	33181.85863044142	0.22127451063166137	0.21318970920008945	4910.204212856712	15566.990613158792	4754.1097142305225	15072.118868661113
1.3851673940341884	16887.108108274002	16726.852828254134	24122.029918490072	23471.20836053426	27365.94562704212	26491.966205878532	30177.653058524193	29119.241335807223	34554.238893547816	33231.43520323846	0.22128316786722524	0.21319795334857675	4885.917903422378	15583.329423841089	4730.601234716363	15087.956683230586
1.3935137243912972	16911.78988077248	16751.328567267345	24157.752689861583	23505.979617290755	27406.62360582651	26531.351111432505	30222.615889465313	29162.629431361966	34605.845527757505	33281.06541663059	0.22129187771653747	0.21320624759414264	4861.702580805402	15599.527722831815	4707.161472396227	15103.658633224666
1.4019103455874267	16936.493819591957	16775.826516728644	24193.511343017235	23540.7858992709	27447.343661799507	26570.7768052912	30267.626075454333	29206.063241411422	34657.50749730335	33330.74883968911	0.22130064050208587	0.21321459224377515	4837.558185501257	15615.58440399263	4683.790369641036	15119.223648869433
1.410357560650181	16961.21966696613	16800.346423244173	24229.30554179359	23575.62688023322	27488.105424036476	26610.24292879658	30312.683214731424	29249.542378442646	34709.22435061999	33380.48503808075	0.2213094565483707	0.2132229876063752	4813.484657612164	15631.498357624747	4660.487868453842	15134.650656995364
1.4188556744330574	16985.96716314978	16824.88803147262	24265.13494741	23610.502231395527	27528.90851871256	26649.749120486103	30357.78690238642	29293.066451904284	34760.995632590515	33430.27357405666	0.2213183261819112	0.2132314339927679	4789.481936860597	15647.268470535055	4637.253910473315	15149.93858106155
1.4274049936264492	17010.736046412774	16849.451084119064	24300.999218461086	23645.411621427273	27569.752569094504	26689.29501608436	30402.936730350233	29336.635068197742	34812.820884536704	33480.11400644241	0.2213272497312644	0.21323993171571753	4765.549962623045	15662.893626137637	4614.088436985854	15165.086341192946
1.4360058267687137	17035.52605303318	16874.03532192831	24336.898010907997	23680.3547164412	27610.63719553113	26728.88024849407	30448.13228738453	29380.247830667264	34864.69964420754	33530.005890627304	0.22133622752703647	0.21324848108993266	4741.688673899509	15678.372704368085	4590.9913889262825	15180.092854199931
1.4446584842573071	17060.336917290926	16898.640483678726	24372.83097807049	23715.33117998571	27651.562015444702	26768.504447787735	30493.37315907245	29423.904339591318	34916.631445768966	33579.9487785544	0.22134525990189438	0.21325708243208888	4717.898009330966	15693.704581741244	4567.9627068771515	15194.957033568993
1.453363278359986	17085.168371461168	16923.266306175643	24408.797770618487	23750.340673036597	27692.526643321726	26808.167241198676	30538.658927808745	29467.604192172745	34968.61581979278	33629.942218709846	0.22135434719058122	0.21326573606083304	4694.177907211473	15708.888131406158	4545.002331087133	15209.677789537236
1.4621205232260774	17110.020145808106	16947.912524245367	24444.798036564345	23785.382853989635	27733.53069070457	26847.868253113033	30583.989172790763	29511.346982530347	35020.65229324668	33679.985756113354	0.22136348972992778	0.21327444229680254	4670.528305493295	15723.922223162837	4522.110201474279	15224.254029115662
1.470930534897817	17134.89196857837	16972.578870728674	24480.831421254577	23820.457378652503	27774.573766182388	26887.607105060935	30629.363470008757	29555.132301689282	35072.74038948344	33730.0789323077	0.22137268785886735	0.21328320146263094	4646.9491417689715	15738.80572341755	4499.286257605767	15238.684656020254
1.4797936313217521	17159.7835659947	16997.26507647458	24516.897567361822	23855.563900237008	27815.655475382468	26927.383415708122	30674.781392236582	29598.959737572182	35124.87962823045	33780.22128534876	0.22138194191845081	0.21329201388296634	4623.440353301354	15753.537495281547	4476.530438730959	15252.968570789322
1.48871013236022	17184.694662249687	17021.970870334244	24552.99611487709	23890.70206935158	27856.775420961712	26967.19680084777	30720.24250902249	29642.828874990497	35177.0695255797	33830.412349795784	0.22139125225185471	0.21330087988448565	4600.001877025468	15768.116398603655	4453.842683783034	15267.104670817032
1.4976803598028874	17209.62497949948	17046.6959791548	24589.12670110183	23925.871533993613	27897.933202598113	27007.046873392224	30765.746386680075	29686.73929563538	35229.30959397751	33880.65165670158	0.22140061920440113	0.2133097997958994	4576.633649541531	15782.541289944202	4431.222931368742	15281.091850305907
1.5067046373783677	17234.574237857487	17071.440127773138	24625.288960640075	23961.071939541776	27939.12841698213	27046.933243364652	30811.29258827903	29730.69057806904	35281.59934221428	33930.93873360264	0.22141004312356932	0.21331877394797458	4553.335607121	15796.811022606678	4408.671119777486	15294.929000322707
1.5157832907659001	17259.542155388193	17096.203039009906	24661.482525390682	23996.302928748584	27980.36065780832	27086.85551789099	30856.88067363607	29774.682297715946	35333.93827541449	33981.27310450953	0.22141952435900694	0.21332780267354093	4530.107685724972	15810.924446721561	4386.187186998548	15308.61500886362
1.5249166476071065	17284.52844810106	17120.984433663496	24697.707024539777	24031.564141733008	28021.629515767127	27126.81330119198	30902.510199306307	29818.7140268544	35386.32589502698	34031.65428989749	0.22142906326254974	0.21333688630750805	4506.949820988812	15824.880409191363	4363.77107070596	15322.14876080677
1.5341050375178134	17309.532829944263	17145.78403050389	24733.96208455286	24066.85521597287	28062.93457853629	27166.80619457491	30948.180718573858	29862.785334607728	35438.76169881466	34082.0818066966	0.22143866018822903	0.21334602518687965	4483.861948245671	15838.677753800526	4341.422708279686	15335.529138019308
1.5433487920999491	17334.555012798846	17170.601546266967	24770.247329167632	24102.17578629787	28104.27543077312	27206.8337964261	30993.891781443745	29906.895786936057	35491.24518084537	34132.555168282976	0.22144831549229185	0.21335521965075907	4460.844002520898	15852.315321191214	4319.142036802368	15348.75501933042
1.5526482449535108	17359.594706472417	17195.436695648335	24806.562379386094	24137.52548488195	28145.651654105877	27246.8957022026	31039.64293463257	29951.0449466278	35543.7758314816	34183.07388446884	0.22145802953321203	0.21336447004037581	4437.89591852692	15865.791948875412	4296.928993053734	15361.825280548073
1.5620037316886017	17384.651618693337	17220.289191297583	24842.906853467335	24172.903941236276	28187.062827126014	27286.991504424706	31085.43372156024	29995.232373291317	35596.3531373713	34233.63746149372	0.2214678026717053	0.21337377669908847	4415.017630693037	15879.106471349485	4274.783513540868	15374.738794563338
1.5714155899375468	17409.725455104795	17245.158743812524	24879.280366920222	24208.31078220219	28228.508525380217	27327.120792668255	31131.263682341407	30039.457623346872	35648.97658143843	34284.24540201537	0.22147763527074177	0.2133831399724026	4392.20907313982	15892.257720007561	4252.705534468871	15387.494431274943
1.580884159367074	17434.815919258686	17270.04506173319	24915.682532495768	24243.74563194381	28269.988321362172	27367.283153556677	31177.132353776804	30083.720250018116	35701.64564287319	34334.897205100315	0.22148752769556615	0.2133925602079846	4369.470179705182	15905.244523267262	4230.694991770899	15400.091057702899
1.5904097816905756	17459.922712610092	17294.947851536417	24952.11296018039	24279.20811194148	28311.50178450529	27407.478170753948	31223.039269345336	30128.019803324616	35754.359797123405	34385.59236621562	0.2214974803137071	0.21340203775567734	4346.800883946009	15918.065706583671	4208.75182110793	15412.5275380034
1.5999928006804371	17485.045534511206	17319.866817629903	24988.57125718833	24314.69784098446	28353.048481174475	27447.70542495669	31268.983959195306	30172.35583007333	35807.11851588479	34436.330377219514	0.22150749349499296	0.21341157296751026	4324.2011191246565	15930.720092412084	4186.875957857119	15424.80273344554
1.6096335621804478	17510.18408220573	17344.80166234672	25025.057027954797	24350.214435164256	28394.627974658753	27487.964493887004	31314.96595013661	30216.727873851014	35859.921267092206	34487.11072635298	0.22151756761156882	0.21342116619771537	4301.670818238752	15943.206500345841	4165.067337135086	15436.915502520278
1.6193324141182788	17535.33805082315	17369.7520859397	25061.56987412894	24385.75750786783	28436.239825163688	27528.25495228513	31360.98476563261	30261.13547501648	35912.7675149107	34537.932898231105	0.22152770303791058	0.21343081780274384	4279.209913997445	15955.523747035302	4143.325893783243	15448.864700881764
1.6290897065180392	17560.507133372943	17394.717786575788	25098.109394566676	24421.326669770657	28477.883589803605	27568.57637190201	31407.039925791803	30305.578170692534	35965.65671972637	34588.79637383431	0.221537900150839	0.21344052814127634	4256.818338848883	15967.670646317303	4121.651562388521	15460.649181472138
1.6389057915129117	17585.69102073925	17419.6984603308	25134.675185324224	24456.921528830462	28519.558822594696	27608.928321492545	31453.13094736048	30350.05549475893	36018.588338138165	34639.70063050051	0.2215481593295351	0.21345029757424078	4234.496024972992	15979.646009209566	4100.044277278474	15472.267794501036
1.6487810233578566	17610.88940167503	17444.69380118373	25171.266839650918	24492.541690280246	28561.265074447183	27649.310366808095	31499.25734371444	30394.566977844293	36071.56182294868	34690.64514191622	0.22155848095555697	0.2134601264648248	4212.242904280312	15991.448643906042	4078.5039725198876	15483.719387461431
1.6587157584424002	17636.101962796776	17469.703501011536	25207.883947982755	24528.18675662206	28603.00189315846	27689.722070589807	31545.418624851565	30439.112147319123	36124.576623156114	34741.62937810875	0.22156886541285314	0.21347001517849315	4190.058908435283	16003.077355917543	4057.030581940664	15495.002805244178
1.6687103553034934	17661.328388579048	17494.727249583848	25244.526097935748	24563.856327620575	28644.768823405913	27730.162992561698	31591.61429738434	30483.6905272883	36177.63218394575	34792.65280543818	0.22157931308778192	0.21347996408299708	4167.943968838779	16014.530948000029	4035.624039112823	15506.116890083998
1.6787651746384535	17686.568361349	17519.764734557568	25281.192874299275	24599.550000296593	28686.565406739745	27770.63268942372	31637.84386453205	30528.3016385839	36230.727946681625	34843.71488658913	0.22158982436912142	0.21348997354839658	4145.898016631836	16025.808220203035	4014.284277359722	15517.060481607914
1.6888805793179813	17711.821561281064	17544.81564147169	25317.88385902957	24635.267368920842	28728.391181576026	27811.130714845094	31684.106826113508	30572.944998757932	36283.86334889827	34894.81508056305	0.2216003996480909	0.21350004394706834	4123.920982713345	16036.90796995908	3993.011229767464	15527.832416910678
1.6990569343992543	17737.08766639173	17569.879653742202	25354.598631243483	24671.008025007828	28770.245683189987	27851.65661945775	31730.402678539824	30617.620122075532	36337.03782429291	34945.95284267053	0.22161103931836162	0.21351017565372668	4102.012797742616	16047.828992118128	3971.804829190485	15538.431530589238
1.7092946071391046	17762.36635253439	17594.956452657	25391.336767212168	24706.771557309792	28812.128443709236	27892.20995084985	31776.730914807304	30662.32651950795	36390.25080271756	34997.12762452376	0.22162174377607657	0.213520369045433	4080.173392131692	16058.570078937337	3950.665008245269	15548.856654745527
1.7195939670072704	17787.657293394026	17620.04571737077	25428.097840354756	24742.557551810605	28854.038992107035	27932.790253559255	31823.09102449024	30707.06369872581	36443.50171017106	35048.33887402893	0.2216325134198655	0.21353062450161764	4058.4026960509364	16069.130020128563	3929.591699314071	15559.10661902558
1.7299553856997325	17812.96016048222	17645.14712490007	25464.88142123228	24778.36559171986	28895.976854195727	27973.39706906726	31869.48249373399	30751.831164092284	36496.789968791505	35099.58603537889	0.22164334865086094	0.21354094240408972	4036.7006394360214	16079.5076029161	3908.584834545618	15569.18025064189
1.7403792371521247	17838.274623132093	17670.260350118268	25501.68707754164	24814.19525746688	28937.94155262034	28014.029935792132	31915.9048052481	30796.628416656324	36550.11499684872	35150.86854904571	0.2216542498727126	0.2135513231370538	4015.0671519967727	16089.701612095349	3887.6443458788563	15579.07637450751
1.7508658975532332	17863.60034849337	17695.385065751016	25538.514374109727	24850.04612669543	28979.93260685229	28054.688389083574	31962.35743829978	30841.45495414686	36603.476208736996	35202.18585177423	0.2216652174916079	0.2135617670871283	3993.5021632059943	16099.710830009542	3866.7701650252566	15588.79381316714
1.76141574535857	17888.93700152738	17720.52094237105	25575.362872887352	24885.91777425745	29021.949533182917	28095.371961215933	32008.839868706953	30886.31027096556	36656.87301496747	35253.53737657419	0.2216762519162862	0.21357227464335807	3972.005602316931	16109.534036661498	3845.9622234706767	15598.331386857666
1.7720291613040315	17914.28424500237	17745.667648393795	25612.232132943816	24921.80977220797	29063.991844717697	28136.080181382928	32055.351568832117	30931.193858181286	36710.30482216152	35304.92255271414	0.22168735355805297	0.21358284619723272	3950.5773983553518	16119.1700096922	3825.2204524904955	15607.687913580798
1.7827065284196406	17939.641739488492	17770.82485007239	25649.1217104608	24957.72168979919	29106.05905136973	28176.81257569125	32101.892007575592	30976.10520352332	36763.771033043166	35356.34080571403	0.22169852283080296	0.21359348214270057	3929.217480125837	16128.617524449714	3804.5447831433266	15616.862209105864
1.7934482320433673	17965.009143353323	17795.99221149336	25686.031158727197	24993.653093475492	29148.150659854276	28217.568667155323	32148.460650369572	31021.043791375807	36817.27104643276	35407.791557339246	0.2217097601510299	0.21360418287618363	3907.9257762241177	16137.875354056247	3783.9351462856866	15625.853087061085
1.8042546598350382	17990.386112757074	17821.169394571905	25722.960028133377	25029.603546867856	29190.266173682627	28258.347975691395	32195.05695917185	31066.00910277168	36870.8042572399	35459.27422559369	0.2217210659378498	0.21361494879660006	3886.70221502427	16146.942269408144	3763.3914725603536	15634.659358925186
1.8151262017903238	18015.77230164808	17846.35605904753	25759.907866165937	25065.57261078883	29232.405093156583	28299.15001811219	32241.680392459766	31111.000615386798	36924.37005645711	35510.78822471376	0.22173244061301123	0.21362578030537094	3865.5467246873304	16155.817039212212	3742.913692401955	15643.27983406093
1.8260632502548164	18041.16736175815	17871.55186247946	25796.8742174022	25101.559843227154	29274.566915362582	28339.97430812124	32288.33040522427	31156.017803534185	36977.96783115303	35562.33296516175	0.22174388460091998	0.21363667780644516	3844.4592331757303	16164.49843010027	3722.501736054197	15651.713319834322
1.8370661999381863	18066.570942598435	17896.75646024267	25833.85862350545	25137.564799343232	29316.751134166738	28380.82035630812	32335.00644896455	31201.06013815893	37031.59696446677	35613.90785362052	0.22175539832865176	0.2136476417063111	3823.439668240724	16172.98520660121	3702.155533554731	15659.958621572703
1.848135447928429	18091.98269145463	17921.96950552315	25870.860623219294	25173.58703146362	29358.957240208816	28421.6876701426	32381.707971681742	31246.127086832053	37085.25683560098	35665.51229298669	0.22176698222597158	0.21365867241401454	3802.487957422156	16181.276131179184	3681.8750147388782	15668.014542623423
1.8592713937061955	18117.40225338302	17947.190649314085	25907.87975236314	25209.626089076675	29401.1847208975	28462.575753970134	32428.434417873952	31291.218113745796	37138.94681981649	35717.14568236559	0.22177863672534912	0.2136697703411759	3781.6040280717425	16189.369964355603	3661.6601092589553	15675.879884455353
1.8704744391592067	18142.82927120608	17972.419540411545	25944.91554382704	25245.681518827594	29443.43306040497	28503.484109006575	32475.18522853062	31336.3326797081	37192.666288426095	35768.80741706525	0.22179036226198015	0.21368093590200685	3760.787807342829	16197.265464707278	3641.510746573098	15683.553446653299
1.8817449885967616	18168.26338550845	17997.655825410577	25981.967527567176	25281.752864514034	29485.70173966219	28544.412233333645	32521.959841127482	31381.47024213778	37246.414608789244	35820.49688859124	0.2218021592737997	0.2136921695133245	3740.0392221901566	16204.961388901807	3621.426855949452	15691.034026969224
1.8930834487643238	18193.704234632696	18022.899148701043	26019.0352306009	25317.839667081294	29527.990236353657	28585.359621893884	32568.757689621194	31426.630255059452	37300.19114430602	35872.213484641004	0.22181402820150428	0.21370347159457664	3719.35819936567	16212.45649171248	3601.4083664584905	15698.3204213297
1.9044902288582053	18219.151454675328	18048.14915246381	26056.11817700228	25353.941464618092	29570.298024912772	28626.325766486178	32615.578204444468	31471.812169098623	37353.995254412	35923.95658909877	0.22182596948856878	0.21371484256784823	3698.7446654464584	16219.749526181258	3581.455207002815	15705.411423987709
1.9159657405403292	18244.604679483073	18073.405476667038	26093.215887897848	25390.05779235239	29612.62457651742	28667.310155761505	32662.420812501412	31517.015431477408	37407.82629457326	35975.72558203086	0.22183798358126255	0.21372628285788559	3678.1985468212515	16226.839243592694	3561.5673062989954	15712.305827490054
1.9275103979530908	18270.063540648815	18098.667759062257	26130.327881462046	25426.18818264698	29654.969359085233	28708.312275218286	32709.284937162687	31562.239486009672	37461.68361628099	36027.51983968037	0.22185007092867157	0.21373779289211234	3657.719769681338	16233.724393473007	3541.74459288083	15719.002422730438
1.9391246177343011	18295.52766750785	18123.935635180835	26167.453672912998	25462.332164995623	29697.331837269157	28749.331607198408	32756.1699982608	31607.483773096905	37515.56656704668	36079.338734462865	0.2218622319827125	0.21374937310064718	3637.3082600419875	16240.403723728843	3521.9869951000437	15725.499998980202
1.9508088190322228	18320.996687134295	18149.208738330195	26204.592774508543	25498.489266018754	29739.7114724534	28790.367630882723	32803.075412086044	31652.747729723567	37569.474490397486	36131.18163496129	0.2218744671981565	0.2137610239163216	3616.9639437352307	16246.875980650075	3502.294441136997	15731.797343986109
1.9625634235206988	18346.470224337347	18174.486699590554	26241.74469554209	25534.659009460065	29782.1077227491	28831.419822287626	32850.00059138184	31698.030789453445	37623.406725871486	36183.04790592225	0.2218867770326418	0.2137727457746945	3596.6867464163806	16253.13990898151	3482.666859009303	15737.893244045787
1.9743888554143678	18371.947901657884	18199.76914781137	26278.908942338894	25570.840916182515	29824.52004299055	28872.487654260865	32896.94494534103	31743.332382425546	37677.36260901354	36234.93690825134	0.2218991619466991	0.21378453911407677	3576.4765935658943	16259.194251977839	3463.1041765455157	15743.786483923905
1.9862855414839768	18397.429339364957	18225.055709607903	26316.08501825221	25607.034504164636	29866.94788473122	28913.570596477774	32943.90787960163	31788.65193535002	37731.341471370884	36286.847999009064	0.22191162240376563	0.21379640437554337	3556.3334104868118	16265.037751425989	3443.606321414467	15749.475847034715
1.9982539110717792	18422.914155452436	18250.34600935815	26353.272423659688	25643.239288497287	29909.390696240072	28954.668115437984	32990.88879624316	31833.98887150487	37785.342640489165	36338.780531407276	0.22192415887020703	0.21380834200295365	3536.2571223040577	16270.669147689827	3424.173221117584	15754.960115439259
2.010294396107033	18448.40196563563	18275.639669199452	26390.470655959693	25679.454781379955	29951.847922497822	28995.779674461635	33037.887093782716	31879.34261073205	37839.36543990831	36390.73385480499	0.22193677181533528	0.21382035244297004	3516.247653985629	16276.08717985265	3404.8048029958736	15760.238069925457
2.0224074311215867	18473.89238334842	18300.936309025707	26427.67920956838	25715.680492117943	29994.319005193993	29036.90473368655	33084.902167172055	31924.712569434694	37893.409189159516	36442.707314705476	0.2219494617114284	0.2138324361450783	3496.304930317914	16281.290585643612	3385.500994214788	15765.308489987627
2.0345934532655616	18499.38501973962	18326.23554648386	26464.89757591565	25751.915927118516	30036.80338272279	29078.042750064284	33131.93340779333	31970.098160572885	37947.47320376058	36494.700252751885	0.22196222903375165	0.21384459356160146	3476.4288759264164	16286.278101587668	3366.2617217872757	15770.170153968967
2.0468529023231294	18524.8794836706	18351.53699697163	26502.12524344294	25788.160589888783	30079.30049018095	29119.193177358084	33178.98020345699	32015.498793661765	38001.556795213946	36546.71200672527	0.22197507426057433	0.21385682514772117	3456.619415269932	16291.048463013023	3347.086912564002	15774.82183905784
2.059186220728381	18550.37538171169	18376.840273633956	26539.36169759922	25824.413981031757	30121.80975936365	29160.35546613888	33226.04193839758	32060.913874767426	38055.659271002085	36598.741910540186	0.2219879978731937	0.21386913136149924	3436.8764726466034	16295.600404138677	3327.976493238937	15779.262321373448
2.0715938535812968	18575.872318140053	18402.144987361033	26576.60642083915	25860.675598244743	30164.330618762804	29201.52906378375	33273.11799327198	32106.342806505363	38109.77993458608	36650.789294243295	0.22200100035594592	0.21388151266389013	3417.199972193688	16299.932658108883	3308.9303903509863	15783.490376002155
2.084076248663807	18601.36989493621	18427.450746784845	26613.85889261925	25896.94493631548	30206.862493563152	29242.71341447204	33320.20774515576	32151.784988036605	38163.91808540121	36702.85348400918	0.22201408219624214	0.21389396951876705	3397.589837880805	16304.043957026675	3289.9485302767716	15787.504777026363
2.0966338564559543	18626.867711782044	18452.757158277338	26651.118589396225	25933.22148712069	30249.404805640756	29283.90795918402	33367.310567541404	32197.239815066456	38218.07301885583	36754.933802139196	0.22202724388457318	0.2139065023929378	3378.0459935413674	16307.93303213641	3271.0308392576408	15791.304297699593
2.109267130152151	18652.36536605788	18478.06382594751	26688.384984623946	25969.50473962304	30291.95697356001	29325.112135697902	33414.425830335415	32242.70667984137	38272.24402632814	36807.02956705833	0.22204048591453554	0.21391911175616155	3358.568362821359	16311.598613633774	3252.1772433642764	15794.887710310519
2.1219765256775314	18677.862452839883	18503.37035163909	26725.657548750944	26005.794179869	30334.518412571164	29366.32537858776	33461.55289985609	32288.18497114712	38326.43039516376	36859.14009331321	0.22205380878285752	0.21393179808117488	3339.1568692298606	16315.03943097312	3233.387668521842	15798.253786374815
2.1347625017044103	18703.35856489817	18528.67633492836	26762.935749218763	26042.089290986823	30377.088534608924	29407.547119221617	33508.691138831906	32333.674074306855	38380.63140867457	36911.2646915703	0.2220672129894093	0.2139445618437068	3319.8114361318294	16318.254212866537	3214.6620405176654	15801.401296704076
2.147625519668832	18728.853292694166	18553.98137312198	26800.219050459455	26078.389553184574	30419.666748289987	29448.77678575966	33555.83990639946	32379.173371179342	38434.84634613627	36963.402668614224	0.22208069903723598	0.2139574035224986	3300.5319867271464	16321.241687240079	3196.0002849868033	15804.329011397436
2.160566043787228	18754.346224378558	18579.285061254795	26837.506913893754	26114.694443748143	30462.2524589114	29490.01380315231	33602.998558101535	32424.68224015722	38489.07448278693	37015.553327346	0.22209426743256505	0.21397032359932558	3281.3184440601617	16324.000581341796	3177.402327413438	15807.035699902102
2.1735845410731627	18779.836945789044	18604.58699208791	26874.798797929045	26151.003437039577	30504.845068448674	29531.257593138762	33650.16644588564	32470.20005616557	38543.315089825286	37067.71596678172	0.2221079186848385	0.21398332255901567	3262.1707310401835	16326.529621891677	3158.8680931429844	15809.520131119527
2.1866814813541975	18805.32504044875	18629.88675610679	26912.094157958243	26187.316004495537	30547.443975554892	29572.507574245585	33697.34291810324	32515.726190660756	38597.56743441022	37119.8898820515	0.22212165330673117	0.2139964008894725	3243.0887704303022	16328.827535076998	3140.397507380927	15811.781073454767
2.199857337288837	18830.81008956399	18655.183941519503	26949.392446357742	26223.63161462586	30590.048575558845	29613.763161785537	33744.52731950789	32561.26001162926	38651.83077965908	37172.07436439849	0.2221354718141702	0.21400955908169275	3224.0724848359823	16330.893046561629	3121.990495183505	15813.8172948258
2.213112584383593	18856.29167202265	18680.47813425488	26986.693112486293	26259.949733012072	30632.658260464144	29655.02376785619	33791.71899125452	32606.800883586424	38706.104384647195	37224.26870117779	0.22214937472635518	0.21402279762978507	3205.1217967204284	16332.72488161549	3103.646981471451	15815.627562788315
2.2264477010101436	18881.769364392436	18705.768917961213	27023.995602683623	26296.26982230657	30675.272418948076	29696.288801339455	33838.917270898666	32652.348167576365	38760.38750440705	37276.47217585647	0.22216336256578686	0.21403611703099756	3186.236628413666	16334.32176521048	3085.366891031619	15817.210644595325
2.2398631684225956	18907.242740919548	18731.055874004476	27061.2993602697	26332.59134223131	30717.890436361176	29737.55766790044	33886.121492396116	32697.901221170825	38814.67938992847	37328.684068012684	0.22217743585828356	0.21404951778573297	3167.4169020936824	16335.682422000915	3067.1501485032495	15818.565307193436
2.2533594707748548	18932.711373526847	18756.33858146713	27098.60382554327	26368.91374957707	30760.511694725992	29778.829769987013	33933.33098610181	32743.459398468996	38868.97928815757	37380.90365333577	0.22219159513300246	0.2140630003975709	3148.662539796438	16336.805576417595	3048.996678396594	15819.690317363478
2.2669370951380965	18958.174831812838	18781.616617146796	27135.908435781555	26405.23649820272	30803.13557273717	29820.104506829364	33980.54507877031	32789.02205009725	38923.28644199767	37433.130203626235	0.22220584092246481	0.21407656537328776	3129.9734634258784	16337.689952781424	3030.90640508011	15820.584441725165
2.2805965315183476	18983.632683050226	18806.889555555026	27173.21262523934	26441.55903903456	30845.7614457608	29861.38127443961	34027.76309355539	32834.588523209124	38977.600090308966	37485.36298679592	0.22222017376257983	0.2140902132228824	3111.3495947420597	16338.334275324829	3012.8792527935	15821.246446857229
2.294338272874165	19009.084492184968	18832.1569689164	27210.515825148716	26477.880820066097	30888.388685834576	29902.659465611963	34074.98435001033	32880.158161485604	39031.91946790947	37537.60126686877	0.22223459419266056	0.21410394445959302	3092.790855371626	16338.737268273719	2994.9151456442196	15821.675099333748
2.308162815134429	19034.52982183507	18857.41842716745	27247.817463718613	26514.201286357595	30931.01666166764	29943.93846992257	34122.2081640883	32925.73030513524	39086.24380557543	37589.844303981234	0.2222491027554557	0.21411775959991902	3074.2971667959355	16338.89765587356	2977.0140075986274	15821.86916575674
2.3220706572162446	19059.968232289735	18882.673497955806	27285.116966134618	26550.519880035947	30973.64473864082	29985.217673729778	34169.43384814262	32971.30429089482	39140.57233004226	37642.09135438318	0.22226369999716394	0.21413165916364713	3055.8684503631666	16338.814162508585	2959.175762493629	15821.827412859537
2.336062301042938	19085.399281508577	18907.92174663952	27322.413754559024	26586.83604029477	31016.27227880712	30026.496460174574	34216.66071092776	33016.87945203001	39194.90426400582	37694.341670439084	0.22227838646746265	0.21414564367386915	3037.5046272948384	16338.485512800515	2941.400334046455	15821.548607631586
2.3501382515621807	19110.82252512103	18933.16273628657	27359.70724813117	26623.1492033948	31058.89864089246	30067.774209181476	34263.88805760038	33062.45511833659	39249.238826123976	37746.59450062968	0.22229316271952718	0.21415971365700515	3019.2056186741684	16337.910431618802	2923.687645833241	15821.031517267227
2.3642990167642037	19136.237516425652	18958.396027674065	27396.99686296752	26659.458802663772	31101.52318029624	30109.050297458725	34311.11518972038	33108.03061614094	39303.57523101798	37798.849089552845	0.22230802931006174	0.21417386964282437	3000.9713454444427	16337.087644118816	2906.037621302996	15820.274909296073
2.378545107700138	19161.643806389646	18983.621179288166	27434.28201216216	26695.764268497427	31144.145249092286	30150.324098499823	34358.34140525191	33153.60526830211	39357.91268927427	37851.1046779261	0.22232298679931034	0.2141881121644727	2982.801728421822	16336.015875906684	2888.4501837793505	15819.27755167149
2.392877038500453	19187.040943648688	19008.83774732359	27471.562105787627	26732.0650283598	31186.764196030203	30191.59498258423	34405.565998565544	33199.17839421261	39412.25040744689	37903.3605025881	0.22233803575109448	0.21420244175848652	2964.6966882920824	16334.693853066303	2870.9252564590424	15818.03821282275
2.4072953263935135	19212.428474506534	19034.045285683656	27508.836550895565	26768.36050678442	31229.379366536567	30232.86231677912	34452.78826043954	33244.74930980089	39466.58758805953	37955.615796501355	0.22235317673282606	0.21421685896482598	2946.6561456054915	16333.1203022087	2853.4627624053974	15816.555661678314
2.4218004917242455	19237.805942934996	19059.243345979947	27546.10475151775	26804.65012537477	31271.990102716467	30274.125464940247	34500.007478062034	33290.31732753224	39520.92342960821	38007.86978875402	0.22236841031553758	0.21423136432688597	2928.6800207945053	16331.293950640596	2836.0626245643944	15814.828667825088
2.436393057972914	19263.172890574177	19084.43147753285	27583.366108667535	26840.93330280622	31314.595743355574	30315.383787714523	34547.2229350335	33335.88175641225	39575.257126564466	38060.12170456365	0.22238373707390344	0.21424595839153268	2910.7682341472246	16329.213526292704	2818.7247657536063	15812.856001530774
2.4510735517740176	19288.5288567321	19109.60922737126	27620.620020340546	26877.20945482653	31357.19562392135	30356.63664254098	34594.43391136856	33381.44190198775	39629.587869377574	38112.37076527899	0.22239915758627096	0.21426064170911363	2892.920705820201	16326.877757837996	2801.449108655099	15810.636433746666
2.46584250293529	19313.87337838542	19134.776140233185	27657.865881516696	26913.47799425785	31399.789076565725	30397.883383653378	34641.6396834988	33426.9970663503	39683.914844478524	38164.61618838388	0.2224146724346702	0.21427541483349222	2875.1373558593914	16324.285374918953	2784.2355758444173	15808.168736365624
2.4807004444568266	19339.205990179755	19159.931758566287	27695.103084161852	26949.738330998396	31442.375430127428	30439.123362082497	34688.8395242761	33472.54654813861	39738.23723428362	38216.857187500675	0.22243028220485528	0.2142902783220613	2857.418104174896	16321.435108046979	2767.084089767537	15805.451682142913
2.4956479125503126	19364.52622443006	19185.075622528206	27732.331017229466	26985.9898720241	31484.954010134246	30480.355925658372	34736.03270297521	33518.08964254157	39792.55421719797	38269.09297239368	0.22244598748632186	0.21430523273577481	2839.76287054515	16318.325688716024	2749.994572741445	15802.48404478468
2.510685446658382	19389.83361112136	19210.207269987404	27769.549066662727	27022.232021390675	31527.524138805857	30521.580419012993	34783.21848529703	33563.625641301325	39846.86496761968	38321.3227489731	0.22246178887232965	0.2143202786391684	2822.1715746184345	16314.95584948361	2732.9669469569344	15799.2645990327
2.5258135894740787	19415.127677909393	19235.326236523837	27806.75661539657	27058.464180235685	31570.08513505656	30562.796183583036	34830.39613337214	33609.15383271652	39901.168655944	38373.545719299065	0.2224776869599336	0.2143354166003819	2804.6441359275486	16311.324324125424	2716.001134495018	15795.792120822705
2.54103288696045	19440.407950121793	19260.432055430214	27843.953043360547	27094.685746781302	31612.636314498905	30604.002557613345	34877.56490576497	33654.673501646575	39955.46444856844	38425.76108158656	0.2224936823500073	0.2143506471911906	2787.180473876884	16307.429847640917	2699.0970573095838	15792.06538727507
2.556343888370238	19465.673950758795	19285.524257712714	27881.13772748085	27130.896116336353	31655.176989446438	30645.198876159622	34924.72405747705	33700.18392951454	40009.75150789695	38477.96803020943	0.22250977564726512	0.2143659709870166	2769.780507735559	16303.27115629986	2682.254637225764	15788.083176751621
2.571747146265715	19490.92520049459	19310.602372092406	27918.310041683395	27167.09468129935	31697.70646891757	30686.384471092224	34971.872839951684	33745.68439431195	40064.02899234546	38530.16575570567	0.2225259674602936	0.21438138856696826	2752.4441566584865	16298.8469878193	2665.4737959572813	15783.844269022346
2.5872432165386163	19516.161217678586	19335.665925006575	27955.4693568967	27203.280831161323	31740.224058639313	30727.558671099738	35019.01050107832	33791.174170602746	40118.29605634711	38582.35344478253	0.22254225840157574	0.21439690051385535	2735.171339670429	16294.156081380323	2648.7544550918974	15779.347445280291
2.602832658430207	19541.381518336795	19360.714440610118	27992.61504105498	27239.45395250886	31782.729061051134	30768.720801692798	35066.13628519697	33836.65252952775	40172.5518503579	38634.53028032191	0.22255864908751316	0.21441250741421586	2717.9619756760076	16289.197177741677	2632.096536100493	15774.591488251463
2.6185160345514573	19566.585616173514	19385.747440777275	28029.74645910161	27275.613429027504	31825.220775309346	30809.87018520827	35113.249433103556	33882.11873880968	40226.795520862746	38686.69544138615	0.22257514013846122	0.21442820985834404	2700.8159834456164	16283.969019250944	2615.4999603240285	15769.575182205066
2.6342939109033563	19591.773022572677	19410.764445103065	28066.862972992196	27311.758641504828	31867.698497291	30851.006140813133	35160.349182054175	33927.57206275746	40281.026210381075	38738.84810322349	0.22259173217874456	0.21444400844031153	2683.733281626948	16278.4703499889	2598.964648985886	15764.297313106246
2.6501668568973313	19616.94324660012	19435.764970905526	28103.96394169882	27347.888967834533	31910.16151959907	30892.127984509458	35207.434765771555	33973.01176227221	40335.243057474	38790.987437274904	0.22260842583669832	0.2144599037579987	2666.7137887575664	16272.699915934354	2582.4905232019955	15758.756668754853
2.666135445375801	19642.095795005393	19460.748533227597	28141.048721213767	27384.003783020147	31952.60913156713	30933.235029138967	35254.50541444989	34018.43709485225	40389.445196750865	38843.11261118039	0.2226252217446771	0.21447589641311343	2649.757423236966	16266.65646487102	2566.077503954177	15752.952038710006
2.6822002526328483	19667.2301722237	19485.71464483913	28178.116664553363	27420.102459178812	31995.040619264135	30974.326584387687	35301.56035476102	34063.847314598606	40443.63175887589	38895.222788785395	0.22264212053910168	0.2144919870112208	2632.864103343338	16260.338746577501	2549.7255121067865	15746.88221445866
2.6983618584350144	19692.345880378394	19510.662816239328	28215.167121762588	27456.184365545734	32037.455265499997	31015.40195679134	35348.59880986039	34109.241672221244	40497.80187057579	38947.317130148156	0.2226591228604709	0.21450817616177023	2616.033747231122	16253.745512899943	2533.43446840439	15740.545989509672
2.71462084604223	19717.44241928318	19535.592555659056	28252.199439919284	27492.248868478426	32079.852349830842	31056.46044974049	35395.6199993933	34154.61941504494	40551.954654647154	38999.394791546736	0.222676229353396	0.21452446447812062	2599.2662729326403	16246.875517843291	2517.204293475719	15733.942159474827
2.730977802228858	19742.519286444825	19560.503369063572	28289.212963139158	27528.295331461504	32122.23114856502	31097.5013634864	35442.623139501884	34199.979787015815	40606.08922996457	39051.454925486905	0.2226934406666296	0.2145408525775633	2582.561598356464	16239.727517649531	2501.0349078245927	15727.069522107951
2.747433317304874	19767.575977065637	19585.394760154995	28326.20703258031	27564.323115111165	32164.590934768737	31138.523995146345	35489.607442831555	34245.32202870777	40660.204711488375	39103.49668070945	0.22271075745309332	0.21455734108135613	2565.9196412807796	16232.300270852633	2484.926231834572	15719.926877429709
2.763987985137163	19792.611984046416	19610.266230375393	28363.180986448533	27600.331577180506	32206.93097827239	31179.527638710097	35536.57211853816	34290.64537732956	40714.300210273286	39155.51920219882	0.22272818036990177	0.2145739306147433	2549.340319369803	16224.592538451776	2468.878185778507	15712.513027852401
2.780642403170963	19817.626797989466	19635.117278909685	28400.134160002668	27636.320072564577	32249.250545677114	31220.511585045948	35583.51637229566	34335.94906673179	40768.37483347727	39207.521631191295	0.22274571007839725	0.2145906218069857	2532.823550157598	16216.603083923459	2452.8906897918787	15704.826778116636
2.797397172451417	19842.619907201555	19659.947402688576	28437.06588555989	27672.287953305466	32291.548900361144	31261.475121906835	35630.43940630319	34381.23232741399	40822.4276843702	39259.50310518321	0.22276334724417163	0.21460741529139032	2516.36925105087	16208.330673302524	2436.9636639021337	15696.866935548373
2.8142528976452668	19867.59079769725	19684.756096392262	28473.9754925015	27708.234568598513	32333.825302486814	31302.417533937707	35677.340419293374	34426.49438653279	40876.457862343355	39311.46275794078	0.22278109253710413	0.2146243117053313	2499.977339343168	16199.77407538332	2421.0970280199545	15688.632310110144
2.831210187062679	19892.538953202515	19709.542852453542	28510.8623072791	27744.159264797614	32376.079009007957	31343.3381026819	35724.21860654047	34471.734467909344	40930.464462919284	39363.3997195087	0.22279894663138186	0.21464131169028494	2483.647732193349	16190.932061673142	2405.290701923077	15680.12171437312
2.848269652679189	19917.463855157886	19734.307161061457	28547.725653420177	27780.061385421282	32418.30927367665	31384.236106588378	35771.073159868254	34516.95179203744	40984.446577761046	39415.31311621969	0.22281691020553515	0.21465841589185305	2467.380346632097	16181.803406521678	2389.544605272822	15671.333963717334
2.865431910157798	19942.36498272248	19759.048510165067	28584.564851534866	27815.94027115897	32460.515347051278	31425.11082101915	35817.903267659116	34562.14557609197	41038.40329468294	39467.20207070448	0.22283498394246315	0.2146756249597918	2451.17509957531	16172.386887293309	2373.8586576118832	15662.267876410857
2.882697578871184	19967.241812777807	19783.76638547735	28621.37921932239	27851.795259877428	32502.696476504272	31465.96151825694	35864.708114862864	34607.3150339375	41092.333697660855	39519.06570190194	0.22285316852946563	0.2146929395480394	2435.031907810713	16162.681284389459	2358.2327783633955	15652.922273689881
2.900067281924058	19992.09381993177	19808.46027047921	28658.16807157784	27887.625686627398	32544.851906230168	31506.787467512982	35911.486883005964	34652.45937613731	41146.23686684318	39570.903125069424	0.22287146465827362	0.21471036031474844	2418.9506879979745	16152.685381347314	2342.6668868248817	15643.295979822055
2.9175416461756507	20016.920476522846	19833.129646423673	28694.930720199092	27923.430883650297	32586.9808772539	31547.58793493505	35958.238750200886	34697.57780996225	41200.11187856173	39622.71345179341	0.22288987302507882	0.21472788792230993	2402.931356670102	16142.397964920849	2327.1609021704644	15633.387822193094
2.9351213022623317	20041.721252624357	19857.773992340157	28731.666474194008	27959.210180385293	32629.082627439315	31588.36218361571	36004.96289115586	34742.6695394002	41253.95780534322	39674.49579000041	0.2229083943305657	0.214745523037385	2386.9738302351907	16131.817825220525	2311.7147434549406	15623.196631458588
2.952806884620376	20066.4956160491	19882.39278503912	28768.37463968798	27994.962903476695	32671.15639149817	31629.1094736011	36051.65847718482	34787.7337651659	41307.773715921176	39726.24924396853	0.2229270292799348	0.21476326633093235	2371.078024980263	16120.9437558176	2296.3283296151785	15612.721241625957
2.970599031508854	20091.243032353952	19906.98549911667	28805.05451993156	28030.688376781392	32713.201400999194	31669.829061899676	36098.32467621809	34832.76968471085	41361.558675248016	39777.97291433904	0.22294577858294745	0.2147811184782393	2355.2438570511295	16109.774553715251	2281.001579451491	15601.960490029305
2.9884983850326714	20115.96296484443	19931.551606959118	28841.70541530793	28066.385921376168	32755.21688437693	31710.520202490807	36144.96065281201	34877.776492233075	41415.31174450675	39829.66589812764	0.2229646429539435	0.21479908015895255	2339.4712424734607	16098.309019587003	2265.734411647427	15590.913217566907
3.006505591165733	20140.654874580076	19956.090578748364	28878.3266233416	28102.0548555662	32797.20206694202	31751.18214633476	36191.56556816082	34922.75337868809	41469.031981124666	39881.32728873759	0.22298362311188144	0.21481715205710053	2323.7600971547654	16086.545957887545	2250.526744772098	15579.578268799
3.0246212997742656	20165.318220379362	19980.60188246682	28914.917438706405	28137.694494892865	32839.15617089071	31791.814141381856	36238.1385801072	34967.69953179964	41522.71843878583	39932.95617597177	0.2230027197803654	0.21483533486113618	2308.110336861224	16074.484176815487	2235.3784972592257	15567.954491926357
3.0428461646402667	20189.95245882497	20005.084983902674	28951.47715323403	28173.304152142096	32881.07841531483	31832.415432582293	36284.678843153815	35012.61413607031	41576.37016744436	39984.551646045446	0.22302193368768106	0.21485362926395435	2292.5218772302615	16062.12248847261	2220.2895874164533	15556.040738930926
3.0611808434850984	20214.557044269262	20029.539346655347	28988.005055922764	28208.883137352885	32922.96801621219	31872.98526189607	36331.18550847469	35057.496372793	41629.986213338096	40036.11278159939	0.22304126556682077	0.21487203596293145	2276.9946337757865	16049.459709027782	2205.2599334315164	15543.835865734145
3.079625997993227	20239.131428840017	20053.964432141238	29024.500432946705	28244.430757826325	32964.82418649742	31913.52286830359	36377.65772392779	35102.34542006264	41683.56561900293	40087.63866171367	0.223060716155525	0.214890555659951	2261.5285218773643	16036.494658733718	2190.2894533649087	15531.338732237928
3.0981822938360946	20263.67506244601	20078.35969959932	29060.962567664654	28279.94631813433	33006.64613601243	31954.027487815845	36424.094634066634	35147.16045278775	41737.10742328656	40139.12836192094	0.22308028619630993	0.21490918906143852	2246.1234567866195	16023.226162081584	2175.3780651473207	15518.548202411272
3.116850400696155	20288.187392783286	20102.724606097225	29097.390740630057	28315.42912012909	33048.433071538064	31994.49835348544	36470.4953801534	35191.94064270273	41790.61066136383	40190.580954220895	0.2230999764364986	0.21492793687838893	2230.7793536235113	16009.653047872707	2160.5256865889532	15505.463144456036
3.135630992291033	20312.667865340907	20127.058606537394	29133.78422960016	28350.878462952576	33090.18419680494	32034.934695417687	36516.859100171234	35236.68515838031	41844.074364750944	40241.995507094645	0.22311978762825843	0.21494679982639966	2215.496127373306	15995.774149315432	2145.7322353661293	15492.08243081998
3.1545247463978408	20337.115923407586	20151.361153663143	29170.142309546434	28386.293643045963	33131.898712505616	32075.33574078163	36563.18492883793	35281.39316524392	41897.4975613215	40293.371085519124	0.22313972052863354	0.21496577862570282	2200.273692889954	15981.588304148056	2130.9976290280465	15478.404938344844
3.1735323448776414	20361.531008077873	20175.63169806537	29206.464252664326	28421.673954159935	33173.57581630605	32115.700713821974	36609.471997618726	35326.06382558112	41950.87927532147	40344.706750982594	0.22315977589957442	0.21498487400119753	2185.1119648935273	15967.094354732893	2116.321784994565	15464.429548353888
3.192654473700048	20385.91255825905	20199.869688188894	29242.74932838404	28457.01868736443	33215.21470285825	32156.028835870507	36655.71943474067	35370.6962985563	42004.21852738582	40396.00156149952	0.22317995450797806	0.21500408668248128	2170.0108579709195	15952.29114816431	2101.704620555858	15450.155146759003
3.211891822967991	20410.260010677688	20224.07457033956	29278.99680338088	28492.32713105952	33256.814563812346	32196.319325358672	36701.92636520617	35415.28974022472	42057.514334554275	40447.25457162681	0.22320025712571956	0.21502341740387979	2154.970286573749	15937.177536373027	2087.146052876138	15435.580624195747
3.2312450869426166	20434.572799886886	20248.24578869098	29315.20594158643	28527.598570985694	33298.37458782974	32236.571397829597	36748.0919108075	35459.84330354612	42110.7657102885	40498.464832479505	0.22322068452968047	0.21504286690448587	2139.990165024181	15921.75237627048	2072.6459989855066	15420.70487606246
3.2507149640683446	20458.85035827333	20272.382785291815	29351.37600419962	28562.83229023498	33339.89396059597	32276.784265950944	36794.215190141666	35504.35613839898	42163.971664488985	40549.631391747396	0.22324123750179437	0.21506243592818736	2125.070407494437	15906.014529712498	2058.2043757756473	15405.526802602224
3.2703021569980693	20483.092116064377	20296.485000072757	29387.506249697726	28598.0275692616	33381.37186483359	32316.957139527323	36840.295318624645	35548.82739159434	42217.131203511824	40600.753293711154	0.2232619168290755	0.21508212522369938	2110.2109280265868	15889.962863765657	2043.8211000104202	15390.04530909378
3.2900073726185273	20507.297501336037	20320.55187085449	29423.59593384863	28633.18368589396	33422.80748031652	32357.089225514166	36886.33140850744	35593.25620689149	42270.2433301874	40651.82957926019	0.22328272330365395	0.21510193554460347	2095.411640532664	15873.596250800416	2029.4960883286549	15374.25930596888
3.3098313220758016	20531.465940020345	20344.582833355067	29459.644309722295	28668.29991534587	33464.199983883394	32397.179728030736	36932.32256889111	35637.64172501238	42323.307043837834	40702.8592859096	0.22330365772281166	0.21512186764937702	2080.6724587767385	15856.913568499498	2015.2292572207516	15358.167708763853
3.329774720800988	20555.59685591334	20368.577321197667	29495.65062770305	28703.375530228295	33505.54854945187	32437.227848373754	36978.2679057429	35681.98308365678	42376.32134029564	40753.841447817686	0.22332472088902	0.21514192230142615	2065.9932963823667	15839.913700001314	2001.0205230484717	15341.769438366406
3.349838288536016	20579.689670682972	20392.534765918863	29531.614135501724	28738.40980056171	33546.85234803283	32477.2327850317	37024.166521912026	35726.27941751836	42429.28521192214	40804.77509580445	0.22334591360997424	0.21516210026912333	2051.3740668328246	15822.59553403873	1986.8698020379525	15325.06342108082
3.370022749359618	20603.743803877518	20416.454596976553	29567.534078168555	28773.401993788164	33588.11054774537	32517.19373369877	37070.01751714652	35770.52985830018	42482.19764762708	40855.659257369625	0.22336723669862935	0.21518240232583885	2036.814683480654	15804.957965108566	1972.7770102816867	15308.04858875461
3.390328831713469	20627.75867293402	20440.336241758658	29603.40969810614	28808.35137478425	33629.32231383186	32557.109887289833	37115.81998811014	35814.73353473152	42535.057632888085	40906.492956711976	0.22338869097323788	0.21520282924997985	2022.3150595243787	15786.999893432483	1958.7420637249015	15290.723878785968
3.4107572684284713	20651.733693186612	20464.179125591174	29639.24023508213	28843.257205873175	33670.48680867279	32596.98043595446	37161.57302839885	35858.88957258328	42587.86414976998	40957.27521474732	0.22341027725738535	0.21522338182501904	2007.875108022592	15768.720225160941	1944.764878181857	15273.088234364055
3.431308796751202	20675.668277875655	20487.982671747537	29675.024926243135	28878.11874683882	33711.60319180284	32636.80456709311	37207.27572855902	35902.99709468622	42640.61617694575	41008.00504912947	0.22343199638002956	0.215244060839535	1993.494741892442	15750.117872495204	1930.8453693321208	15255.14060455747
3.4519841583705158	20699.56183815639	20511.746301457042	29710.763006128018	28912.93525493827	33752.67061992638	32676.5814653716	37252.92717610468	35947.0552209471	42693.31268971652	41058.68147426878	0.2234538491755385	0.21526486708724735	1979.1738738995045	15731.191753720865	1916.9834526953055	15236.879944224842
3.47278409944432	20723.413783108237	20535.46943391397	29746.45370668188	28947.705984915454	33793.68824693373	32716.310312736863	37298.5264555355	35991.063068366	42745.952660032686	41109.3035013525	0.22347583648372144	0.21528580136704714	1964.9124166705878	15711.940793430433	1903.1790436694864	15218.305214444175
3.4937093706264992	20747.22351974423	20559.15148628735	29782.09625727045	28982.43018901562	33834.655223917805	32755.990288433648	37344.07264835581	36035.019751055246	42798.53505651556	41159.87013836616	0.22349795914987722	0.2153068644830421	1950.7102826823248	15692.363922550343	1889.4320575060556	15199.415382418782
3.514760727094002	20770.990453020313	20582.79187372981	29817.68988469415	29017.107116998573	33875.570699190524	32795.62056901977	37389.56483309257	36078.92438025615	42851.05884447851	41210.38039011324	0.22352021802482436	0.21532805724458487	1936.5673842586111	15672.46007844992	1875.7424093012232	15180.209421537817
3.535938928574102	20794.713985845185	20606.390009387596	29853.23381320302	29051.736016153453	33916.433818300015	32835.200328383144	37435.00208531482	36122.77606435801	42903.522985949276	41260.83325823708	0.22354261396494376	0.21534938046631213	1922.4836335824803	15652.228205153719	1862.1100140220951	15160.686311695725
3.557244739371806	20818.393519090332	20629.945304410456	29888.727264511763	29086.31613131342	33957.24372404812	32874.72873775869	37480.38347765313	36166.57390891708	42955.926439692696	41311.227741242474	0.2235651478322148	0.21537083496818463	1908.4589426816674	15631.667253343388	1848.5347864822252	15140.845039219595
3.578678928397448	20842.02845159983	20653.45716796138	29924.16945781462	29120.846704870077	33997.99955650767	32914.204965745004	37525.70807981894	36210.3170166749	43008.26816123289	41361.562834517135	0.22358782049425865	0.21539242157551994	1894.493223433732	15610.776180533692	1835.0166413497645	15120.684597052634
3.600242269194432	20865.618180200945	20676.925007227157	29959.559609801287	29155.32697678905	34038.70045304082	32953.6281783222	37570.97495862511	36254.00448757827	43060.54710287709	41411.83753035462	0.22361063282437582	0.2154141411190324	1880.5863875643117	15589.553951172158	1821.5554931468796	15100.203984868713
3.6219355399671502	20889.162099714365	20700.348227428545	29994.896934672277	29189.756184624963	34079.34554831692	32992.99753886919	37616.18317800568	36297.635418798505	43112.7622137387	41462.05081797641	0.22363358570158337	0.21543599443487121	1866.7383466433967	15567.99953674525	1808.151256245561	15079.40220916178
3.643759523609069	20912.65960296508	20723.726231831028	30030.180644155254	29224.133563537347	34119.93397433136	33032.312208182	37661.331799037056	36341.20890475162	43164.912439761596	41512.2016835554	0.22365668001065783	0.21545798236465555	1852.9490120869596	15546.111915905029	1794.8038448686711	15058.278283374384
3.6657150077309777	20936.110080792998	20747.058421755464	30065.40994752099	29258.458346306274	34160.4648604241	33071.571344491684	37706.41987995867	36384.7240371185	43216.99672374404	41562.289110238904	0.22367991664217687	0.2154801057555181	1839.2182951582363	15523.890074614435	1781.5131730862195	15036.831227988005
3.6878027846894206	20959.5129220644	20770.34419658922	30100.58405160043	29292.729763348692	34200.93733329933	33110.77410348318	37751.44647619479	36428.17990486562	43269.01400536409	41612.312078172705	0.22370329649255524	0.21550236546013862	1825.5461069609737	15501.333006212488	1768.2791548209498	15015.060070700012
3.710023651615288	20982.86751368273	20793.582953797297	30135.702160800905	29326.947042734824	34241.35051704425	33149.91963831408	37796.41064037572	36471.57559426602	43320.963221203805	41662.26956452515	0.22372682046409229	0.21552476233678589	1811.932358439546	15478.439711553976	1755.1017038401915	14992.963846467435
3.732378410442586	21006.173240600496	20816.774088933707	30170.763477123826	29361.10941020479	34281.70353314955	33189.00709963375	37841.31142236042	36514.910188920534	43372.84330477559	41712.160543511585	0.22375048946501058	0.21554729724935603	1798.3769603802357	15455.209199139848	1741.9807337581879	14970.541597663425
3.7548678679373717	21029.429485830526	20839.91699565309	30205.76720018153	29395.21608918563	34321.995500528785	33228.03563560289	37886.14786925811	36558.18276977946	43424.65318654723	41761.98398641934	0.223774304409493	0.21556997106741133	1784.8798234103015	15431.640485229902	1728.9161580286454	14947.792374127544
3.777492835726878	21052.635630458244	20863.011065722276	30240.712527215514	29429.26630080824	34362.22553553952	33267.00439191297	37930.919025451934	36601.39241516423	43476.39179396909	41811.73886163264	0.223798266217732	0.21559278466622295	1771.440857999958	15407.732594015077	1715.9078899567248	14924.715233401395
3.8002541303288	21075.79105365346	20886.055689032673	30275.598653113993	29463.259263925465	34402.39275200355	33305.912511806935	37975.623932621544	36644.53820079036	43528.058051500135	41861.42413465902	0.22382237581597028	0.21561573892680871	1758.059974441072	15383.484557541087	1702.9558426869335	14901.309240756556
3.823152573180761	21098.89513268246	20909.050253611986	30310.424770429905	29497.194195129166	34442.49626122769	33344.759136098866	38020.26162976607	36687.6191997892	43579.650880634705	41911.038768154416	0.22384663413653957	0.2156388347359726	1744.7370828741696	15358.895416082814	1690.0599292005645	14877.573469277471
3.8461889906699622	21121.947242921004	20931.994145636843	30345.190069400094	29531.070308768685	34482.5351720259	33383.5434031951	38064.83115322894	36730.634482731526	43631.16919993101	41960.5817219502	0.22387104211790768	0.21566207298634987	1731.4720932764467	15333.964218171313	1677.2200623248937	14853.50700009428
3.8693642141629967	21144.94675786646	20954.88674944527	30379.893737963448	29564.88681696899	34522.50859074023	33422.26444911506	38109.33153672114	36773.583117650465	43682.61192503796	42010.05195307969	0.22389560070472148	0.21568545457644317	1718.2649154497776	15308.690020623617	1664.4361547246808	14829.108922422864
3.892679080035866	21167.89304915097	20977.727447549532	30414.534961780286	29598.64292964934	34562.41562126315	33460.921407512615	38153.76181134607	36816.46417006538	43733.97796872398	42059.44841580547	0.22392031084784866	0.215708980410668	1705.1154590329388	15283.071888778359	1651.708118901006	14804.378333690576
3.9161344297041563	21190.78548655439	21000.51562064899	30449.11292425155	29632.337854542027	34602.25536505967	33499.513409697596	38198.121005624205	36859.276703005584	43785.26624090539	42108.7700616468	0.2239451735044235	0.2157326513993922	1692.023633495788	15257.108896579593	1639.0358671913855	14779.314339652658
3.9397311096534064	21213.623438017632	21023.250647643326	30483.626806538527	29665.97079721154	34642.026921190096	33538.03958465773	38242.40814551845	36902.01977703474	43836.47564867564	42158.015839407584	0.2239701896378925	0.21575646845897908	1678.989348134608	15230.800126673654	1626.4193117701216	14753.916054548696
3.963469971469652	21236.406269656043	21045.931905645983	30518.07578758259	29699.54096107407	34681.729386332714	33576.49905908095	38286.62225445925	36944.69245027569	43887.60509633442	42207.18469520483	0.2239953602180539	0.2157804325118323	1666.0125120765297	15204.144670575857	1613.8583646428306	14728.182601158507
3.987351871870168	21259.133345773218	21068.55876999752	30552.459044125622	29733.04754741692	34721.36185480738	33614.89095737766	38330.76235337107	36987.29377843487	43938.653485417984	42256.275572497034	0.2240206862211108	0.21580454448643135	1653.0930342777865	15177.141628800891	1601.3529376493534	14702.113110982813
4.01137767273438	21281.80402887484	21091.130614279708	30586.775750730332	29766.489755418846	34760.92341859888	33653.214401704	38374.8274606982	37029.8228148284	43989.6197147291	42305.28741211374	0.22404616862971083	0.21582880531738405	1640.2308235190576	15149.79011095129	1588.9029424627079	14675.706724345684
4.035548241134971	21304.41767968282	21113.646810329225	30621.025079801166	29799.866782169946	34800.41316738099	33691.468511984596	38418.81659243156	37072.27861040713	44040.502680367936	42354.21915228463	0.22407180843299287	0.2158532159454631	1627.425788399065	15122.089235781692	1576.508290579659	14648.962590454146
4.059864449369175	21326.973657149316	21136.10672825192	30655.20620160488	29833.177822692254	34839.83018854019	33729.652405936155	38462.72876213514	37114.66021378271	44091.30127576245	42403.06972866944	0.22409760662663558	0.21587777731765087	1614.677837347379	15094.038131484762	1564.168893334805	14621.879867655225
4.08432717499025	21349.471318471813	21158.509736437438	30689.318284292745	29866.42206996088	34879.17356720115	33767.765199091584	38506.562980974326	37156.96667125471	44142.014391701145	42451.83807438881	0.22412356421290255	0.2159024903871921	1601.9868786151055	15065.635935714468	1551.8846618843963	14594.457723420113
4.108937300839158	21371.910019107283	21180.855201573413	30723.360493921296	29899.598714924483	34918.442386250674	33805.80600482348	38550.31825774239	37199.197026836104	44192.64091636359	42500.523120053986	0.2241496822006871	0.2159273561136244	1589.3528202691814	15036.881795685738	1539.6555072121555	14566.695334536023
4.133695715076422	21394.289112787515	21203.14248866071	30757.33199447491	29932.70694652729	34957.6357263636	33843.773934369216	38593.9935988896	37241.35032228145	44243.17973535385	42549.123793798935	0.2241759616055673	0.21595237546283344	1576.7755702014547	15007.774868394248	1527.4813401270658	14538.59188720677
4.15860331121418	21416.607951534075	21225.370961027973	30791.23194788765	29965.745951730085	34996.75266602796	33881.668096855035	38637.58800855077	37283.42559711333	44293.62973173248	42597.63902131082	0.22420240344984152	0.21597754940709335	1564.2550361134345	14978.314320610836	1515.3620712574339	14510.146577155218
4.183660988148428	21438.86588567364	21247.53998034729	30825.05951406578	29998.714915532655	35035.79228157083	33919.48759932161	38681.10048857436	37325.42188865099	44343.989786049824	42646.06772586261	0.22422900876258867	0.21600287892511885	1551.7911255300278	14948.49932915438	1503.2976110668387	14481.358609882183
4.208869650191461	21461.062263853724	21269.648906649512	30858.813850910847	30031.613020996014	35074.75364718487	33957.23154674949	38724.53003855182	37367.33823203801	44394.258776379866	42694.408828345346	0.2242557785797102	0.21602836500209924	1539.3837457889458	14918.32908092998	1491.287869824795	14452.22720054537
4.2342302071045115	21483.196433058278	21291.697098339537	30892.494114342397	30064.439449264275	35113.63583495446	33994.899042084064	38767.87565584656	37409.17366027051	44444.435578353754	42742.66124729993	0.22428271394397967	0.21605400862975965	1527.032804040704	14887.80277306959	1479.3327576256124	14422.751574261114
4.259743574130585	21505.26773862389	21313.68391221274	30926.099458321733	30097.19337958826	35152.43791488291	34032.48918626255	38811.13633562437	37450.927204226595	44494.519065194625	42790.823898951385	0.22430981590509408	0.2160798108063961	1514.7382072490873	14856.919613079168	1467.4321843864163	14392.930966238491
4.285410672027485	21527.275524255794	21335.608703470578	30959.629034875285	30129.873989348027	35191.15895491938	34070.00107823968	38854.31107088308	37492.59789269493	44544.50810775201	42838.89569724149	0.22433708551971956	0.2161057725369265	1502.4998621876584	14825.678818941116	1455.5860598359723	14362.76462178398
4.311232427101037	21549.219132044454	21357.47082573714	30993.08199411881	30162.480454076467	35229.79802098662	34107.43381501468	38897.39885248364	37534.18475240469	44594.40157453736	42886.875553863014	0.22436452385154682	0.21613189483294024	1490.3176754411543	14794.079619280063	1443.7942935223691	14332.251796538942
4.337209771238533	21571.09790248212	21379.269631075527	31026.457484281553	30195.011947482937	35268.354177008776	34144.78649165824	38940.39866918087	37575.68680805526	44644.19833175956	42934.762378294006	0.22439213197134003	0.2161581787127432	1478.1915533994325	14762.121253437363	1432.056794804521	14301.391756520607
4.363343641942354	21592.911174479672	21401.004470004526	31059.754651730836	30227.46764147709	35306.8264849395	34182.058201339685	38983.30950765465	37617.1030823465	44693.89724336092	42982.55507783229	0.22441991095698427	0.2161846252014101	1466.1214022625936	14729.802971663885	1420.3734728577547	14270.183778314851
4.389634982363801	21614.658285383794	21422.674691515655	31092.972640997024	30259.84670619334	35345.214004790745	34219.24803535494	39026.13035254195	37658.43259600937	44743.497171053954	43030.25255763084	0.22444786189354102	0.21621123533082592	1454.10712803551	14697.124035222456	1408.7442366667092	14238.627149156295
4.416084741337141	21636.338570994198	21444.279643090125	31126.110594798633	30292.14831001512	35383.51579466147	34256.355083154136	39068.86018646864	37699.67436783677	44792.99697435805	43077.85372073301	0.224475985873297	0.21623801013974098	1442.1486365220044	14664.083716459572	1397.1689950228902	14206.721167026088
4.442693873413836	21657.95136558103	21465.818670716217	31159.167654067656	30324.37161959975	35421.730910766724	34293.378432370075	39111.49799008194	37740.82741471496	44842.3955106367	43125.35746810843	0.22450428399581981	0.21626495067382143	1430.2458333341638	14630.681299041025	1385.6476565371267	14174.465140929446
4.469463338897009	21679.496001902833	21487.291118907127	31192.142957975713	30356.51579990399	35459.85840746766	34330.31716884729	39154.04274208348	37781.890751655534	44891.69163513577	43172.76269869003	0.22453275736800557	0.21629205798569281	1418.3986238843063	14596.916078031063	1374.1801296202466	14141.858390843496
4.49639410387609	21700.971811224244	21508.696330718256	31225.035643959716	30388.580014208725	35497.89733730099	34367.17037667023	39196.493419262304	37822.86339182677	44940.88420102112	43220.0683094097	0.22456140710413927	0.2163193331349947	1406.6069133779965	14562.787359956652	1362.7663224836579	14108.900247845799
4.523487140261684	21722.37812333423	21530.033647765467	31257.844847748387	30420.563424145057	35535.84675100932	34403.93713819301	39238.848996528235	37863.74434658656	44989.97205941746	43267.27319523601	0.2245902343259392	0.21634677718843306	1394.8706068295287	14528.294463107362	1351.4061431571608	14075.590054454282
4.550743425820648	21743.71426656472	21551.302410243487	31290.569703389305	30452.465189720566	35573.70569757222	34440.61653406936	39281.10844694658	37904.53262551527	45038.954059447824	43314.376249212226	0.2246192401626182	0.21637439121982516	1383.189609043533	14493.43671750091	1340.0994994658977	14041.927164524794
4.578163944211368	21764.97956780871	21572.50195694383	31323.209343275164	30484.28446934492	35611.47322423635	34477.207643281814	39323.27074177143	37945.22723644835	45087.82904827219	43361.37636249319	0.22464842575093477	0.21640217631015898	1371.5638246180024	14458.213465051726	1328.846299034427	14007.910943432711
4.605749685019276	21786.173352539518	21593.631625273872	31355.762898171706	30516.020419857054	35649.1483765474	34513.70954317265	39365.33485048117	37985.8271855103	45136.59587112815	43408.27242438469	0.2246777922352486	0.2164301335476381	1359.9931579503464	14422.624059785157	1317.646449294407	13973.540768296458
4.633501643792551	21807.294944829584	21614.690751275477	31388.229497244953	30547.672196551743	35686.73019838134	34550.121309474205	39407.29974081315	38026.33147714826	45185.253371370876	43455.06332238175	0.22470734076757531	0.21645826402773727	1348.4775132266805	14386.667867879383	1306.4998574729543	13938.81602800358
4.6614208220780515	21828.34366736983	21635.678669644174	31420.608268089254	30579.23895320689	35724.21773197658	34586.44201634001	39449.16437879926	38066.73911416646	45233.800390514036	43501.74794220805	0.2247370725076418	0.2164865688532571	1337.0167944255518	14350.344267831184	1295.4064305959037	13903.73612337187
4.689508227457455	21849.31884148907	21656.59471374832	31452.89833675537	30610.719842110877	35761.610017966115	34622.67073637585	39490.927728801784	38107.0490977605	45282.235768270875	43548.325167855386	0.22476698862294578	0.21651504913437267	1325.6109053164255	14313.652650608681	1284.3660754872253	13868.300467303023
4.717764873583629	21870.219787173843	21677.438215648843	31485.0988277792	30642.114014090617	35798.90609541044	34658.8065406718	39532.58875354968	38147.26042755281	45330.558342596196	43594.79388162414	0.22479709028880637	0.216543705988692	1314.259749454679	14276.59241973143	1273.3786987634376	13832.508484855294
4.746191780217212	21891.045823088058	21698.2085061186	31517.208864210173	30673.420618539127	35836.10500183011	34694.84849883363	39574.14641417492	38187.37210162724	45378.76694972783	43641.152964163026	0.22482737868842845	0.21657254054130592	1302.9632301804377	14239.162991412915	1262.4442068332573	13796.35961338412
4.774789973263409	21911.79626659342	21718.90491466265	31549.227567640766	30704.63880344432	35873.20577323945	34730.79567901552	39615.599670249576	38227.38311656534	45426.86042422966	43687.401294510615	0.22485785501295033	0.216601553924844	1291.7212506266078	14201.363794786856	1251.5625059043523	13759.853302760981
4.803560484809025	21932.470433769708	21739.5267695383	31581.15405823582	30735.767715417573	35910.20744418024	34766.647147952695	39656.947479823626	38267.29246748239	45474.837599034545	43733.53775013653	0.2248885204615158	0.21663074727953238	1280.5337137064198	14163.194271932356	1240.7335019715829	13722.98901538644
4.832504353159697	21953.067639435318	21760.073397775428	31612.987454762177	30766.806499722545	35947.109047755584	34802.40197099414	39698.18879946203	38307.09914806355	45522.6973054875	43779.5612069829	0.2249193762413187	0.21666012175324614	1269.4005221117986	14124.653877995908	1229.9571008192142	13685.766226359643
4.861622622877388	21973.587197167984	21780.54412519719	31644.72687461864	30797.75430030459	35983.90961566421	34838.05921213616	39739.32258428306	38346.802150600844	45570.43837338938	43825.47053950684	0.22495042356767006	0.21668967850156454	1258.3215783173218	14085.742081385106	1219.233208017773	13648.184423587285
4.890916344818065	21994.02841932597	21800.93827644062	31676.37143386646	30828.610259820023	36020.608178235416	34873.61793405566	39780.34778799691	38386.40046603011	45618.05963104143	43871.26462072248	0.22498166366405434	0.21671941868783165	1247.2967845832463	14046.458363946527	1208.5617289254442	13610.243107939139
4.9203865761696335	22014.390617069286	21821.255174977865	31707.92024726008	30859.373519666286	36057.2037644642	34909.07719814449	39821.263362944796	38425.89308396866	45665.55990529009	43916.94232224455	0.22501309776219353	0.21674934348320593	1236.3260429446818	14006.802220999263	1197.9425686935429	13571.941793460399
4.950034380490085	22034.673100381126	21841.49414313759	31739.372428277842	30890.04322001218	36093.69540204643	34944.436064543836	39862.06826013772	38465.27899275364	45712.93802157166	43962.502514331725	0.22504472710210044	0.21677945406672713	1225.4092552086804	13966.77316145692	1187.3756322488189	13533.28000730928
4.979860827745887	22054.87517808943	21861.654502125908	31770.72708915322	30920.61849982775	36130.08211741464	34979.69359217827	39902.761429296326	38504.55717947932	45760.19280395804	44007.9440659298	0.22507655293214732	0.21680975162536584	1214.5463229627348	13926.370708058588	1176.8608243000926	13494.257289980538
5.009866994350591	22074.996157889054	21881.73557204859	31801.983340906674	30951.098496915576	36166.36293577437	35014.84883879131	39943.34181889113	38543.726630036515	45807.32307520293	44053.265844716596	0.2251085765091225	0.2168402373540857	1203.7371475694235	13885.594397463836	1166.3980493471026	13454.873195555061
5.040053963203681	22095.035346363737	21901.73667193287	31833.14029337728	30981.482347941765	36202.53688114043	35049.90086098071	39983.8083761827	38582.786329151524	45854.327656788046	44098.46671714664	0.22514079909829407	0.21687091245590107	1192.981630160939	13844.443780346774	1155.9872116593178	13415.127291591838
5.070422823729659	22114.992049008477	21921.65711974922	31864.19705525497	31011.76918846678	36238.602976373804	35084.848714233536	40024.16004726254	38621.73526042492	45901.20536897008	44143.54554849543	0.22517322197347292	0.2169017781419379	1182.279671641998	13802.918421563692	1145.6282152915373	13375.019159456715
5.100974671917351	22134.865570252157	21941.496232434314	31895.152734113017	31041.958152977928	36274.56024321872	35119.69145296311	40064.39577709423	38660.57240637223	45947.95503082789	44188.5012029062	0.22520584641707395	0.21693283563149032	1171.6311726904241	13761.017900323495	1135.3209640743444	13334.548394363374
5.131710610359471	22154.65521348046	21961.25332591294	31926.006436441017	31072.048374920407	36310.40770234048	35154.428130544315	40104.51450955523	38699.296748463035	45994.57546031067	44233.33254343452	0.22523867372018092	0.21696408615208304	1161.0360337473685	13718.741810211912	1125.0653616114287	13293.71460547112
5.1626317482924104	22174.360281058507	21980.92771512129	31956.75726767749	31102.03898673023	36346.144373362666	35189.057799351096	40144.51518747828	38737.90726716236	46041.06547428534	44278.038432095695	0.22527170518261158	0.21699553093953367	1150.494155022665	13676.089759414084	1114.861311288667	13252.51741615124
5.193739201636265	22193.98007435462	22000.51871402976	31987.40433224388	31131.929119866472	36381.76927490608	35223.57951079308	40184.396752694454	38776.40294197099	46087.423888586	44322.617729911035	0.22530494211298177	0.2170271712380091	1140.0054364937823	13633.061370840296	1104.7087162567768	13210.956463921815
5.225034093035115	22213.513893763327	22020.025635666087	32017.94673357776	31161.717904843994	36417.28142462667	35257.99231535281	40224.15814607509	38814.78275146679	46133.649518062346	44367.06929695491	0.22533838582876745	0.2170590083000934	1129.569777901168	13589.656282233074	1094.6074794436572	13169.031400732696
5.256517551897525	22232.96103872945	22039.447792138995	32048.3835741673	31191.404471266884	36452.679839254975	35292.29526262377	40263.79830757568	38853.04567334642	46179.74117662966	44411.391992402816	0.22537203765637567	0.21709104338684326	1119.1870787484804	13545.874146305956	1084.5575035467045	13126.741893024184
5.288190714437326	22252.320807771634	22058.78449466163	32078.713955585095	31220.98794786152	36487.96353463481	35326.48740134799	40303.31617627861	38891.19068446717	46225.69767731822	44455.584674578815	0.22540589893120852	0.21712327776785895	1108.857238300261	13501.714630874805	1074.558691033395	13084.087621886283
5.320054723714605	22271.59249850685	22078.03505357574	32108.93697852332	31250.46746251075	36523.13152576339	35360.56777945491	40342.71069043763	38929.21676088952	46271.51783232426	44499.64620100468	0.22543997099772806	0.21715571272133957	1098.5801555863582	13457.177419054322	1064.6109441395383	13041.068283158354
5.352110729676963	22290.775407674533	22097.198778375372	32139.051742828353	31279.842142287405	36558.18282683103	35394.53544409946	40381.98078752174	38967.122877919464	46317.20045306041	44543.575428448	0.22547425520952533	0.2171883495341535	1088.3557293913327	13412.262209281325	1054.7141648686957	12997.68358759582
5.384359889201005	22309.86883116124	22116.274977731697	32169.05734753609	31309.11111348922	36593.11645126139	35428.38944170179	40421.12540426006	39004.908010152125	46362.744350207024	44587.371212972335	0.22550875292939193	0.21722118950189684	1078.1838582552737	13366.968715475872	1044.8682549884543	12953.933260948397
5.41680336613411	22328.87206402529	22135.262959516967	32198.952890907334	31338.27350167277	36627.93141175201	35462.128817985795	40460.14347668642	39042.5711315145	46408.14833376357	44631.03240998588	0.22554346552938273	0.2172542339289637	1068.0644404770574	13321.296667223796	1035.0731160282157	12909.817044082098
5.44944233133642	22347.784400521992	22154.162030829684	32228.737470463908	31367.328431688908	36662.626720315566	35495.75261801947	40499.033940185145	39080.11121530986	46453.411213101266	44674.557874292404	0.22557839439088756	0.2172874841286094	1057.9973741146969	13275.245809936896	1025.3286492878105	12865.334693237208
5.482277962723094	22366.605134128884	22172.97149801948	32258.41018302479	31396.275027717882	36697.20138832114	35529.25988625479	40537.795729536854	39117.52723426179	46498.53179701541	44717.94646014164	0.22561354090470162	0.21732094142301653	1047.9825569746317	13228.81590485759	1015.6347558230627	12820.485979972407
5.515311445306831	22385.333557570943	22191.690666712137	32287.970124742278	31425.112413304592	36731.65442653559	35562.64966656775	40576.427778964266	39154.818160558425	46543.50889377805	44761.19702127982	0.22564890647109703	0.2173546071433616	1038.0198866169667	13182.00672929082	1005.9913364510285	12775.270691406913
5.548543971240616	22403.968962846542	22210.3188418352	32317.416391139097	31453.839711394736	36765.984845165956	35595.92100229949	40614.92902217895	39191.9829658977	46588.34131119192	44804.30841100158	0.22568449249988798	0.21738848262988011	1028.1092603554716	13134.8180767335	996.3982917517424	12729.688630350865
5.581976739860765	22422.51064125321	22228.85532764347	32346.74807714532	31482.45604437069	36800.19165390159	35629.07293629709	40653.29839242835	39229.02062153265	46633.02785664397	44847.279482201484	0.2257203004105105	0.21742256923194178	1018.2505752501311	13087.249756934121	986.8555220589042	12683.739615350962
5.615610957730194	22440.957883413714	22247.29942774481	32375.964277135616	31510.960534087917	36834.27386195679	35662.10451095487	40691.53482254276	39265.93009831666	46677.56733715954	44890.10908742618	0.22575633163209005	0.2174568683081093	1008.443728113547	13039.301596131176	977.3629274669802	12637.423480919562
5.649447838681973	22459.30997930257	22265.65044512638	32405.06408496727	31539.352301911873	36868.23047811423	35695.01476825641	40729.63724498336	39302.710366750056	46721.95855945763	44932.79607892736	0.22579258760351223	0.2174913812262137	998.6886155045358	12990.973437102512	967.9204078243347	12590.74007759057
5.6834886038631165	22477.56621827236	22283.907682180605	32434.04659401773	31567.63046875463	36902.06051076782	35727.8027498161	40767.60459188989	39339.36039702588	46766.20033000531	44975.339308714276	0.22582906977350142	0.21752610936342148	988.9851337248692	12942.265139283612	958.5278627323569	12543.689272045158
5.717734481778674	22495.725889080648	22302.070440731895	32462.91089722315	31595.794155112435	36935.76296796678	35760.46749692187	40805.43579512927	39375.87915907703	46810.291455073784	45017.73762860768	0.22586577960069015	0.21756105410630533	979.3331788270734	12893.176579007879	949.1851915503503	12496.270947324112
5.75218670833605	22513.788279917007	22320.138022063282	32491.656087117004	31623.84248110326	36969.336857459726	35793.00805057782	40843.12978634461	39412.26562262329	46854.23074079443	45059.98989029353	0.2259027185536987	0.2175962168509136	969.7326466017403	12843.707649491727	939.8922933848808	12448.485002822243
5.786846526889619	22531.752678429937	22338.109726943152	32520.28125586856	31651.774566504388	37002.78118673868	35825.42345154692	40880.685497003746	39448.518757218575	46898.01699321466	45102.094945377015	0.22593988811120633	0.21763159900284523	960.1834325869568	12793.858261098154	930.6490670951898	12400.331354508176
5.821715188285586	22549.618371754812	22355.984855652605	32548.78549532277	31679.589530790923	37036.09496308454	35857.71274039481	40918.10185844967	39484.63753229904	46941.6490183558	45144.05164543767	0.22597728976202694	0.2176672019773167	950.6854320572456	12743.628341350704	921.4554112902842	12351.809935031459
5.856793950907131	22567.384646540755	22373.76270801252	32577.167897038722	31707.286493173855	37069.27719361113	35889.874957533015	40955.37780194938	39520.62091723103	46985.12562226896	45185.85884208405	0.22601492500519094	0.2177030271992411	941.2385400308412	12693.017835151404	912.3112243312062	12302.920693871565
5.892084080719833	22585.05078897936	22391.44258341147	32605.427552330595	31734.86457263934	37102.32688531188	35921.90914326356	40992.51225874539	39556.46788135997	47028.44561109448	45227.51538700994	0.22605279535001574	0.2177390761032926	931.842651267536	12642.026704919524	903.2164043239318	12253.663597409613
5.927586851317345	22602.616084832	22409.023780833017	32633.56355230672	31762.32288798706	37135.243045104486	35953.81433782255	41029.504160105425	39592.17739405867	47071.60779111853	45269.020132049336	0.2260909023161903	0.21777535013398547	922.4976602580864	12590.654930580407	894.1708491183817	12204.038629041053
5.963303543967366	22620.07981945855	22426.505598883992	32661.57498791048	31789.66055786998	37168.02467987765	35985.58958142537	41066.35243737388	39627.74842477736	47114.61096883261	45310.37192923356	0.2261292474338473	0.21781185074575402	913.2034612337593	12538.90250985045	885.1744563129032	12154.04578937497
5.999235447657878	22637.44127784562	22443.88733582245	32689.46094996068	31816.876700833654	37200.670796537146	36017.2339143113	41103.056022023135	39663.1799430925	47157.45395099205	45351.569630847465	0.22616783224364975	0.21784857940301605	903.9599481629557	12486.769458314404	876.2271232510684	12103.68509633001
6.035383859143656	22654.699744635476	22461.168289586283	32717.220529192815	31843.97043535644	37233.18040205299	36048.74637678922	41139.61384570549	39698.470918757484	47200.13554467589	45392.6120894871	0.22620665829686354	0.21788553758025653	894.7670147474273	12434.25580954086	867.3287470182986	12052.95658524055
6.071750082993084	22671.854504154748	22478.347757821564	32744.852816299946	31870.9408798893	37265.55250350612	36080.12600928279	41176.02484030503	39733.62032175247	47242.65455734625	45433.498158116774	0.226245727155443	0.21792272676210273	885.624554419308	12381.361615162343	858.4792244405835	12001.860308947973
6.108335431635222	22688.904840443585	22495.42503791141	32772.356901974366	31897.787152896377	37297.78610813598	36111.37185237661	41212.28793799025	39768.6271223352	47285.00979690875	45474.226690127216	0.2262850403921115	0.2179601484434001	876.5324603458866	12328.08694509603	849.6784520864603	11950.39633799158
6.145141225407182	22705.85003728503	22512.399427004988	32799.73187694945	31924.508372895732	37329.88022338833	36142.48294686242	41248.402071267046	39803.49029109206	47327.20007177326	45514.79653939391	0.22632459959044388	0.21799780412929018	867.4906254274538	12274.431887650862	840.9263262664317	11898.564760727808
6.182168792601758	22722.689378234587	22529.270222046798	32826.97683204183	31951.10365850047	37361.8338569634	36173.458333785864	41284.3661730319	39838.20879898961	47369.22419091505	45555.20656033603	0.22636440634494723	0.21803569533528996	858.4989422929357	12220.396549614146	832.2227430295898	11846.36568341963
6.2194194695153895	22739.422146649897	22546.03671980596	32854.090858193646	31977.57212845985	37393.64601686416	36204.29705449315	41320.17917662548	39872.781617426124	47411.08096393614	45595.4556079754	0.22640446226114772	0.21807382358736985	849.5573032974498	12165.98105633352	823.5675981589011	11793.799230298959
6.256894600496366	22756.04762572055	22562.698216905723	32881.0730465151	32003.91290170072	37425.31571144491	36234.99815067817	41355.840015886344	39907.20771828362	47452.76920112703	45635.54253799579	0.22644476895567256	0.2181121904220377	840.6656005272525	12111.18555195909	814.9607871780754	11740.865543812513
6.294595537993358	22772.56509849852	22579.254009853525	32907.9224883278	32030.12509736975	37456.8419494608	36265.56066443041	41391.34762520568	39941.48607398053	47494.28771352955	45675.4662068035	0.2264853280563339	0.21815079738641166	831.823725797527	12056.010199529119	806.4022053485969	11687.564784700051
6.332523642604218	22788.97384792831	22595.70339507082	32934.63827520768	32056.207834875247	37488.22374011686	36295.98363828251	41426.70093958183	39975.61565752425	47535.6353129992	45715.22547158724	0.22652614120222056	0.21818964603830587	823.031570645282	12000.455181009136	797.8917476627976	11633.897132041864
6.370680283125076	22805.273156877505	22612.045668923278	32961.21949902858	32082.16023392956	37519.46009311771	36326.266115258375	41461.898894675076	40009.59544256443	47576.810812268304	45754.819190378905	0.22656721004377667	0.2182287379463163	814.2890263368026	11944.520697536878	789.4293088512495	11579.862783477642
6.40906683659976	22821.462308167702	22628.28012775133	32987.66525200627	32107.981414591966	37550.550018717935	36356.40713892194	41496.940426863584	40043.42440344642	47617.813025009935	45794.24622211499	0.22660853624289576	0.21826807468989526	805.595983860374	11888.206969463266	781.0147833758383	11525.461955267005
6.447684688369473	22837.540584605216	22644.406067900574	33013.97462674217	32133.67049731129	37581.49252777194	36386.40575342554	41531.82447329853	40077.10151526491	47658.64076590132	45833.50542669771	0.22665012147300556	0.21830765785944112	796.9523339265143	11831.514236477204	772.6480654295301	11470.694882395677
6.486535232122802	22853.50726901244	22660.42278575271	33040.14671626801	32159.22660296932	37612.286631785	36416.26100355927	41566.54997196065	40110.62575391832	47699.29285068863	45872.59566505717	0.22669196741915806	0.21834748905638177	788.3579669700703	11774.44275777787	764.3290489396895	11415.561818755232
6.525619869945995	22869.361644259014	22676.329577756453	33066.18061409024	32184.648852924223	37642.931342963995	36445.97193480026	41601.11586171632	40143.99609616293	47739.76809625148	45911.5157992136	0.22673407577811758	0.21838756989325245	779.8127731490531	11716.992812192068	756.0576275630156	11360.063037212938
6.564940012373588	22885.10299329372	22692.125740458814	33092.07541423538	32209.936369054307	37673.42567426914	36475.537593362424	41635.52108237491	40177.21151966819	47780.065320668604	45950.26469234005	0.22677644825845175	0.21842790199379314	771.3166423392249	11659.16469822079	747.8336946867639	11304.198829742149
6.604497078439295	22900.730599175688	22707.81057053639	33117.83021129451	32235.088273802012	37703.76863946489	36504.9570262464	41669.764574745226	40210.27100307152	47820.18334328252	45988.84120882542	0.22681908658062702	0.21846848699302657	762.8694641335751	11600.958734177053	739.6571434252546	11247.969507508911
6.644292495727218	22916.24374510677	22723.383364826877	33143.44410046925	32260.103690218075	37733.9592531724	36534.22928128976	41703.84528069344	40243.17352603376	47860.12098476624	46027.24421433779	0.22686199247709452	0.218509326537348	754.4711278512259	11542.375258434564	731.5278666234226	11191.375401052646
6.684327700423376	22931.641714463596	22738.843420361067	33168.91617761746	32284.981742006352	37763.996530921744	36563.35340721789	41737.762143200904	40275.918069295374	47899.87706718949	46065.47257588862	0.22690516769238503	0.21855042228461324	746.1215225257911	11483.414629391395	723.4457568543148	11134.416860361584
6.724604137367524	22946.923790829755	22754.19003439456	33194.245539298994	32309.72155356835	37793.8794892042	36592.3284536946	41771.51410642224	40308.50361473219	47939.45041408524	46103.52516189654	0.22694861398320695	0.21859177590422588	737.8205369062489	11424.07722561527	715.4107064131531	11077.094254926778
6.76512326010531	22962.089258028387	22769.4225044399	33219.43128282211	32334.32225004823	37823.6071455252	36621.153471373276	41805.100115743815	40340.929145411916	47978.83985051694	46141.400842251925	0.2269923331185363	0.21863338907722946	729.5680594612495	11364.363446030766	707.4226073240861	11019.407973960973
6.805886530940724	22977.137400154963	22784.54012829907	33244.47250629004	32358.7829573784	37853.17851845761	36649.82751194862	41838.51911784263	40373.19364565124	48018.04420314614	46179.09848838218	0.2270363268797109	0.21867526349639635	721.3639783735271	11304.273709966801	699.481351338909	10961.358426494524
6.846895420988873	22992.067501610014	22799.542204095924	33269.36830864759	32383.102802324956	37882.5926276949	36678.349628208336	41871.770060745584	40405.296101072774	48057.062300300226	46216.61697331692	0.22708059706053546	0.21871740086631825	713.2081815390266	11243.80845726002	691.586829928623	10902.946041380987
6.888151410229076	23006.878847132233	22814.428030308703	33294.11778972825	32407.280912533268	37911.84849410501	36706.71887408488	41904.85189388853	40437.23549866224	48095.89297204063	46253.95517175327	0.2271251454673645	0.21875980290349942	705.1005565724918	11182.968148484826	683.7389342908864	10844.171267524362
6.92965598755826	23021.570721831962	22829.196905803205	33318.720050301745	32431.316416574475	37940.945139784664	36734.934304708324	41937.76356817705	40469.01082682679	48134.535050231985	46291.11196012255	0.22716997391921642	0.21880247133644987	697.0409908002475	11121.753264939412	675.93755534722	10785.03457396198
6.971410650844719	23036.142411224297	22843.84812986553	33343.1741921212	32455.208443991418	37969.88158811321	36762.99497645855	41970.504036045604	40500.621075452524	48172.98736861056	46328.086216656135	0.22721508424785977	0.2188454079057771	689.0293712600833	11060.164308793843	668.182583739399	10725.536449925043
7.01341690698215	23050.59320126297	22858.381002235576	33367.47931797129	32478.956125345496	37998.65686380769	36790.899947018435	42003.07225151877	40532.06523596332	48211.24876285408	46364.87682145259	0.22726047829792026	0.21888861436428253	681.0655847033486	10998.201803228818	660.4739098320133	10665.677404996008
7.055676271944047	23064.92237837394	22872.794823140175	33391.634531715994	32502.558592263216	38027.2699929774	36818.64827542684	42035.46717027156	40563.342301379125	48249.31807065126	46401.48265654449	0.22730615792697825	0.21893209247705495	673.1495175923919	10935.86629251577	652.8114237111295	10605.457969203591
7.098190270838397	23079.129229489543	22887.08889332692	33415.63893834716	32526.01497748353	38055.72000317938	36846.239022132344	42067.68774969087	40594.4512663754	48287.19413177213	46437.90260596625	0.2273521250056725	0.21897584402156814	665.2810561038204	10873.158342196606	645.1950151831261	10544.87869312521
7.1409604379627405	23093.213042082643	22901.26251409771	33439.491644033114	32549.324414904877	38084.005923473895	36873.67124904669	42099.73294893704	40625.39112734211	48324.87578813877	46474.13555582161	0.2273983814178014	0.21901987078777863	657.4600861209328	10810.078539076261	637.6245737751015	10483.940148002468
7.183988316859528	23107.173104200785	22915.314987342863	33463.19175616713	32572.486039632975	38112.12678447994	36900.944019599185	42131.6017290052	40656.160882443626	48362.36188389559	46510.180394352166	0.22744492906042776	0.21906417457822142	649.6864932348253	10746.627491352148	630.0999887314392	10422.642925799824
7.227275460371831	23121.008704500724	22929.245615574917	33486.7383834166	32595.49898802819	38140.081618431344	36928.056398790446	42163.29305278745	40686.75953167819	48399.65126548087	46546.03601200539	0.2274917698439813	0.2191087572081108	641.9601627531229	10682.80582888797	622.6211490185233	10360.98763940204
7.270823430699384	23134.719132283437	22943.053701963327	33510.1306357728	32618.3623977542	38167.86945923371	36955.007453247796	42194.805885135924	40717.18607693891	48436.74278169903	46581.70130150436	0.22753890569236612	0.2191536205054382	634.2809796883957	10618.614203120582	615.1879433205468	10298.974922643043
7.31463379945495	23148.303677528438	22956.738550368394	33533.36762459963	32641.075407825472	38195.48934252006	36981.79625127917	42226.139192924435	40747.439522073415	48473.63528379133	46617.17515791591	0.22758633854306504	0.21919876631107527	626.6488287589164	10554.05328719318	607.8002600363689	10236.605430371128
7.358708147721062	23161.76163092916	22970.2994653762	33556.448462683955	32663.637158656304	38222.940305708435	37008.421862928895	42257.29194511242	40777.518872945344	48510.32762550923	46652.45647872106	0.22763407034725242	0.21924419647887403	619.0635943947709	10489.123776170425	600.4579872860922	10173.879838668741
7.403048066107065	23175.092283927897	22983.735752333163	33579.3722642853	32686.046792109195	38250.22138805869	37034.88336003268	42288.263112807515	40807.423137494996	48546.81866318644	46687.54416388436	0.2276821030698932	0.2192899128757681	611.5251607322134	10423.826387055218	593.1610129059991	10110.798844872043
7.447655154806527	23188.294928751344	22997.04671738112	33602.138145186334	32708.30345154401	38277.331630730194	37061.17981627355	42319.05166932983	40837.151325801184	48583.107255812436	46722.43711592454	0.22773043868986134	0.21933591738188002	604.0334116140148	10358.161858903244	585.9092244486674	10047.363167677075
7.49253102365499	23201.368858445872	23010.23166749217	33624.74522274302	32730.406281866875	38304.270076839166	37087.310307237356	42349.65659027523	40866.70245014247	48619.19226510528	46757.13423998467	0.22777907920004378	0.21938221189062193	596.5882305889972	10292.130952905864	578.7025091820396	9983.573547226377
7.537677292188054	23214.313366913262	23023.289910504056	33647.19261593547	32752.354429579686	38331.03577151685	37113.27391046915	42380.07685357999	40896.07552505931	48655.07255558559	46791.63444390319	0.22782802660745674	0.219428798308801	589.1895009146538	10225.734452581964	571.5407540920423	9919.430745269172
7.583095589699846	23227.127748946656	23036.22075515554	33669.47944541897	32774.14704282973	38357.62776196785	37139.0697055296	42410.31143958521	40925.269567416515	48690.7469946508	46825.93663828528	0.2278772829333545	0.21947567855672945	581.8371055530733	10158.973163760267	564.4238458807813	9854.93554521352
7.628787555301809	23239.811300266225	23049.023511121868	33691.604833574806	32795.78327145946	38384.04509752823	37164.696774051554	42440.359331101325	40954.28359646558	48726.21445264897	46860.039736574334	0.227926850213343	0.2195228545683278	574.5309271693113	10091.847914696671	557.3516709636315	9790.088752194308
7.674754837981857	23252.363317555453	23061.69748905046	33713.567904561736	32817.26226705639	38410.286829724406	37190.15419979686	42470.21951347348	40983.11663390743	48761.47380295385	46893.94265512352	0.2279767304974997	0.21957032829123493	567.2708481384907	10024.359556281008	550.3241154691787	9724.891193150543
7.720999096663877	23264.783098497483	23074.242000596594	33735.36778436773	32838.58318300318	38436.352012332354	37215.44106871333	42499.89097464684	41011.76770395539	48796.52392204001	46927.644313267956	0.22802692585048145	0.2196181016869185	560.0567505366635	9956.508961978368	543.3410652434686	9659.343717019074
7.767522000267617	23277.0699418112	23086.656358459633	33757.00360086127	32859.74517452852	38462.23970143623	37240.55646899253	42529.372705231806	41040.23583339884	48831.36368955759	46961.14363339764	0.22807743835164548	0.2196661767307803	552.8885161464568	9888.29702802375	536.4024058500654	9593.447194815613
7.814325227768903	23289.22314728821	23098.939876419074	33778.47448384392	32880.7473987575	38487.94895548855	37265.49949112722	42558.6636985707	41068.52005166697	48865.99198840878	46994.43954102993	0.22812827009516923	0.21971455541227755	545.7660264553269	9819.724673492834	529.5080225613783	9527.202519571409
7.861410468260233	23301.24201582908	23111.091869370517	33799.77956510185	32901.58901476215	38513.47883536918	37290.2692279688	42587.762950802826	41096.61939089178	48900.40770482291	47027.53096488228	0.22817942319015996	0.21976323973502226	538.6891626535798	9750.79284037184	522.6578003661125	9460.610606578179
7.908779421011744	23313.125849480602	23123.111653362466	33820.91797845888	32922.26918361303	38538.82840444591	37314.86477478599	42616.66946093222	41124.53288597333	48934.609728433585	47060.41683694632	0.22823089976078906	0.21981223171690664	531.657805638446	9681.502493696287	515.8516239688615	9393.67239344865
7.956433795532517	23324.873951472433	23134.99854563252	33841.8888598285	32942.787068429985	38563.99672863413	37339.28522932263	42645.3822308932	41152.259574643314	48968.59695235464	47093.09609256088	0.2282827019463993	0.21986153339021097	524.6718360071536	9611.854621547274	509.0893777834717	9326.38884010166
8.004375311632296	23336.48562625432	23146.751864644113	33862.69134726688	32963.141834433634	38588.98287645742	37363.52969185629	42673.90026561795	41179.79849752968	49002.3682732572	47125.56767048613	0.2283348319016374	0.21991114680171497	517.7311340625747	9541.850235225633	502.37094594177324	9258.760929003358
8.052605699483543	23347.960179533307	23158.370930123474	33883.3245810258	32983.33264899725	38613.78591910814	37387.597265257304	42702.22257310334	41207.148698222394	49035.922591446906	47157.83051297818	0.22838729179656747	0.21996107401282997	510.8355798125849	9471.49036933016	495.69621228746837	9190.789665130898
8.101126699683881	23359.296918311178	23169.8550630962	33903.78770360586	33003.35868169809	38638.40493050837	37411.487055047175	42730.348164478884	41234.30922333739	49069.258810941516	47189.88356586291	0.22844008381680597	0.22001131709969984	503.9850529706455	9400.776081864722	489.0650603795075	9122.47607613448
8.149940063318896	23370.495150921997	23181.20358592475	33924.07985980995	33023.21910436992	38662.8389873711	37435.19816945851	42758.27605407434	41261.27912258294	49102.37583954881	47221.725778611784	0.22849321016364083	0.2200618781533268	497.1794329478871	9329.708454164676	482.47737348783994	9053.82121232897
8.199047552025359	23381.55418706934	23192.415822345014	33944.20019679615	33042.91309115438	38687.08716926082	37458.729719493334	42786.00525948695	41288.05744882433	49135.272588943764	47253.3561044156	0.22854667305415896	0.22011275927969373	490.4185988631798	9258.288591173477	475.9330345969647	8984.8261468485
8.248450938054788	23392.473337864627	23203.49109750423	33964.14786413233	33062.43981855424	38711.14855865608	37482.08081898384	42813.53480165081	41314.64325815068	49167.947974748226	47284.773500261275	0.22860047472137573	0.22016396259988014	483.7024295410956	9186.517621472478	469.4319264078513	8915.491975742392
8.298152004337403	23403.251915864475	23214.428737997867	33983.922013849275	33081.79846548504	38735.0222410103	37505.25058465123	42840.863704904354	41341.035609940256	49200.40091660846	47315.976927006355	0.2286546174143637	0.22021549025019063	477.03080350434175	9114.396697244607	462.97393132944126	8845.819817926735
8.348152544546481	23413.8892351089	23225.22807190738	34003.521800495095	33100.9882133282	38758.70730481409	37528.23813616617	42867.99099705962	41367.233566926974	49232.630338274554	47346.96534945546	0.22870910339838654	0.22026734438227058	470.4035989844124	9041.926994522102	456.5589314895915	8775.810815424658
8.398454363163072	23424.38461115942	23235.88842883783	34022.946381189424	33120.00824598381	38782.202841657374	37551.0425962089	42894.915709470755	41393.23619526701	49264.63516767953	47377.73773643635	0.22876393495502081	0.22031952716323397	463.82069391559344	8969.109713166952	450.18680872843834	8705.4661333384
8.449059275541144	23434.737361137206	23246.409139955562	34042.194915677734	33138.85774992353	38805.507946291626	37573.663090529604	42921.63687710351	41419.042564605705	49296.414337018774	47408.29306087632	0.2288191143823006	0.22037204077579498	457.2819659351371	8895.9460769305	443.8574445991544	8634.786959930323
8.49996910797308	23444.94680376132	23256.78953802601	34061.26656638582	33157.53591424366	38828.62171669229	37596.09874800882	42948.15353860429	41444.651748144024	49327.96678282955	47438.6302998787	0.22887464399484536	0.22042488741838598	450.7872923852992	8822.437333579175	437.57072036969475	8563.774506714195
8.551185697755594	23455.012259387262	23267.028957451723	34080.16049847464	33176.04193071859	38851.54325412165	37618.34870071841	42974.464736369904	41470.06282270607	49359.291446071205	47468.748434799985	0.22893052612399625	0.22047806930528804	444.33655031147646	8748.584754925221	431.32651702099247	8492.430008506402
8.602710893256043	23464.933050045263	23277.126734310226	34098.87587989488	33194.374993854	38874.271663191445	37640.41208398215	43000.56951661708	41495.27486880631	49390.38727220504	47498.64645132667	0.22898676311795374	0.22053158866676573	437.9296164692496	8674.389637007378	425.1247152533615	8420.75472358428
8.654546553979111	23474.708499479402	23287.082206392606	34117.411881442706	33212.534300941035	38896.806051926666	37662.28803643756	43026.466929453425	41520.28697071752	49421.253211275645	47528.3233395534	0.22904335734191805	0.2205854477491885	431.56636731291655	8599.853299966082	418.9651954784058	8348.749933628365
8.706694550633951	23484.337933185518	23296.894713241127	34135.76767681371	33230.519052109245	38919.14553182751	37683.97570009622	43052.156028945836	41545.09821653794	49451.888217990054	47557.77809405951	0.22910031117822033	0.2206396488151717	425.24667900346685	8524.977088230662	412.84783782082377	8276.416943787597
8.759156765201672	23493.82067845079	23306.563596187978	34153.94244265938	33248.32845038099	38941.289217934194	37705.47422040588	43077.635873192914	41569.70769825964	49482.29125180029	47587.009713987616	0.2291576270264769	0.22069419414370314	418.9704274108517	8449.762370647863	406.7725221244036	8203.757082869299
8.811935091003267	23503.156064392086	23316.088198393536	34171.935358641764	33265.961701725275	38963.23622888952	37726.78274631181	43102.905524393886	41594.1145118365	49512.461276983406	47616.01720312142	0.22921530730371423	0.2207490860302789	412.73748810664983	8374.21054037381	400.739127947425	8130.771703300066
8.865031432767935	23512.343421995258	23325.46786488491	34189.74560748936	33283.41801511196	38984.98568700315	37747.90043031869	43127.96404892067	41618.31775725283	49542.397262723476	47644.799569964096	0.22927335444453273	0.2208043267870436	406.54773637262406	8298.323015111499	394.74753456481267	8057.4621812189
8.918447706701835	23521.382084154073	23334.70194259447	34207.37237505283	33300.69660256597	39006.53671831545	37768.82642855247	43152.810517388054	41642.31653859145	49572.09818319306	47673.3558278168	0.22933177090123227	0.22085991874291808	400.4010471946676	8222.101237036288	388.7976209684857	7983.829916547053
8.972185840557227	23530.271385709297	23343.789780398634	34224.81485036055	33317.79667922184	39027.88845266134	37789.55990082259	43177.4440047251	41666.1099641029	49601.563017634806	47701.68499485743	0.2293905591439719	0.22091586424374668	394.2972952668788	8145.546672945842	382.88926586532034	7909.8763329871
9.02624777370205	23539.010663488087	23352.730729156305	34242.07222567496	33334.717463377885	39049.04002373488	37810.100010683855	43201.86359024667	41689.69714627374	49630.79075044403	47729.78609421921	0.22944972166091027	0.22097216565243208	388.2363549909787	8068.660814260133	377.02234768134076	7835.602878152393
9.080635457189915	23547.599256343037	23361.524141748057	34259.14369654816	33351.45817655128	39069.990569153204	37830.44592549932	43226.06835772451	41713.07720189624	49659.78037125027	47757.658154070436	0.2295092609583574	0.22102882534907883	382.21810047584586	7991.445177097805	371.1967445600894	7761.01102358941
9.135350853830497	23556.036505191765	23370.16937311463	34276.02846187848	33368.01804353233	39090.739230521445	37850.59681650227	43250.05739545943	41736.249252136826	49688.53087500043	47785.30020769301	0.22956917956092698	0.22108584573113205	376.2424055423471	7913.901302387007	365.41233436361654	7686.102264820598
9.190395938260405	23564.32175305629	23378.665780296233	34292.725723966636	33384.39629243984	39111.28515349728	37870.551858859406	43273.829796353006	41759.212422606186	49717.04126204115	47812.71129356284	0.22962948001168637	0.22114322921352286	370.3091437173425	7836.03075581044	359.66899467323674	7610.878121430054
9.245772697014415	23572.45434510238	23387.01272247121	34309.23468857199	33400.59215477556	39131.627487855534	37890.31023173315	43297.3846579792	41781.96584342822	49745.310538201564	47839.890455428715	0.2296901648723063	0.22120097822881524	364.4181882380508	7757.835127905011	353.9666027908679	7535.340137089603
9.301483128597186	23580.43362867923	23395.209560995412	34325.554564969156	33416.60486547973	39151.76538755328	37909.87111834506	43320.72108265714	41804.50864931022	49773.337714876434	47866.836742392916	0.22975123672322662	0.22125909522735052	358.569412052806	7679.316034138203	348.3050357357133	7459.489879572764
9.357529243555355	23588.25895335903	23403.25565944093	34341.684566004544	33432.43366298564	39171.69801079482	37929.233706038154	43343.83817752284	41826.83997961207	49801.12180910937	47893.54920899044	0.22981269816379957	0.2213175826773975	352.7626878222218	7600.475114946254	342.684170250257	7383.328940857202
9.413913064550128	23595.929670976668	23411.150383635693	34357.62390815316	33448.07778927555	39191.42452009699	37948.39718634092	43366.73505460227	41848.95897841681	49828.66184367641	47920.026915270144	0.229874551812459	0.2213764430652966	346.9978879187838	7521.314035781659	337.1038827984594	7306.858937168494
9.47063662643026	23603.445135669444	23418.89310170229	34373.37181157531	33463.53648993538	39210.94408235439	37967.360755029804	43389.410830883586	41870.86479460019	49855.956847169495	47946.26892687431	0.22993680030687283	0.22143567889561638	341.2748844254529	7441.83448707778	331.5640495666303	7230.081508995034
9.527701976305488	23610.804703916634	23426.48318409763	34388.92750017319	33478.80901421073	39230.25586890451	37986.12361219332	43411.86462838977	41892.55658190151	49883.0058540799	47972.27431512003	0.22999944630410954	0.22149529269130308	335.5935491377022	7362.038184343837	326.0645464636036	7152.998321115971
9.585111173620431	23618.007734579416	23433.92000365175	34404.29020164805	33493.89461506173	39249.35905559345	38004.68496229472	43434.09557425155	41914.03349899323	49909.80790488234	47998.04215707892	0.23006249248079522	0.2215552869938353	329.9537535700947	7281.926868324168	320.60524912015535	7075.611062639393
9.642866290228868	23625.053588940922	23441.202935607558	34419.45914755745	33508.79254921905	39268.252822841845	38023.04401423623	43456.10280078092	41935.294709552	49936.362046119524	48023.57153565882	0.2301259415332829	0.2216156643633787	324.35536894906545	7201.5023048482835	315.1860328945331	6997.921447104774
9.700969410468568	23631.94163074561	23448.331357659954	34434.433573371665	33523.502077239325	39286.936355709884	38041.19998142233	43477.885445543376	41956.33938232897	49962.667330485456	48048.8615396843	0.23018979617781657	0.22167642737894386	318.7982662158902	7120.766284931451	309.8067728692549	6919.931212455966
9.75942263123647	23638.671226239625	23455.304649995433	34449.21271853143	33538.022463561	39305.40884396367	38059.1520818238	43499.442651431804	41977.16669122053	49988.722816910486	48073.91126397808	0.23025405915069785	0.22173757863853935	313.2823160311091	7039.720624873415	304.4673438537866	6841.642121108249
9.818228062064373	23645.241744210452	23462.122195331343	34463.79582650481	33552.35297655992	39323.669482140824	38076.899538041376	43520.77356673948	41997.77581533934	50014.52757064552	48098.71980944216	0.23031873320845545	0.22179912075934308	307.8073887707433	6958.3671661941335	299.16762038326124	6763.055959923193
9.877387825195074	23651.652556026904	23468.78337895533	34478.18214484444	33566.49288860514	39341.71746961646	38094.44157736963	43541.87734523373	42018.165939084705	50040.080663346555	48123.28628313912	0.23038382112802178	0.22186105637785122	302.3733545303694	6876.707775728777	293.9074767216225	6684.174540299922
9.936904055658934	23657.903035679134	23475.287588764906	34492.37092524494	33580.4414761149	39359.55201066929	38111.77743186116	43562.75314622916	42038.33625221416	50065.38117315961	48147.60979837382	0.2304493257068954	0.2219233881500505	296.9800831259927	6794.744345647283	288.6867868627305	6604.999698191881
9.996778901350961	23663.9925598186	23481.63421530685	34506.36142360022	33594.19801961242	39377.17231454776	38128.90633839051	43583.40013466162	42058.285949914076	50090.42818480556	48171.68947477494	0.23051524976332347	0.2219861187515755	291.6274440938141	6712.478793473914	283.50542453007074	6525.533294124529
10.05701452310831	23669.920507798077	23487.82265181676	34520.15290006085	33607.76180378195	39394.57759553618	38145.82753871845	43603.81748116184	42078.014232871225	50115.22078966515	48195.524438376844	0.23058159613647594	0.22204925087788105	286.3153066900559	6629.91306205187	278.36326317704516	6445.777213172987
10.117613094788254	23675.686261711446	23493.852294258355	34533.74461909123	33621.13211752442	39411.7670730207	38162.54027955581	43624.00436212878	42097.5203073436	50139.758085863636	48219.113821700965	0.23064836768662111	0.2221127872444092	281.04353989462834	6547.049119650386	273.2601759894169	6365.733365048654
10.178576803346665	23681.289206433972	23499.72254136321	34547.13584952743	33634.30825401387	39428.739971556046	38179.04381262821	43643.95995980414	42116.80338523205	50164.03917835668	48242.45676383841	0.23071556729530715	0.22217673058675413	275.81201241374947	6463.888960013166	268.1960358887445	6285.403684146702
10.239907848916916	23686.728729662205	23505.43279467017	34560.32586463446	33647.2895107533	39445.49552093166	38195.33739474011	43663.68346234611	42135.86268415182	50188.06317901527	48265.55241053165	0.23078319786554521	0.22224108366084197	270.62059267563745	6380.434602230787	263.1707155284239	6204.790129453875
10.301608444889292	23692.00422195379	23510.982458564737	34573.31394216355	33660.07518963056	39462.03295623785	38211.42028783908	43683.17406390299	42154.69742750336	50211.8292067109	48288.39991425649	0.23085126232198902	0.22230584924309243	265.46914883481804	6296.688090860844	258.18408729613293	6123.894684606232
10.363680817990868	23697.115076767663	23516.370940318542	34586.09936440996	33672.664596974515	39478.351517932526	38227.291759080166	43702.430964687774	42173.30684454439	50235.336387401374	48310.998434304434	0.23091976361112346	0.2223710301306059	260.3575487760245	6212.65149597358	253.23602331907023	6042.719357972965
10.426127208365882	23702.060690503964	23521.59765012899	34598.681418270346	33685.057043611254	39494.450451907585	38242.95108089056	43721.45337105193	42191.69017046136	50258.58385421625	48333.347136865064	0.23098870470144636	0.22243662914133078	255.28566011076327	6128.326913080178	248.32639546290739	5961.266182648949
10.488949869656532	23706.840462543918	23526.66200115866	34611.059395300224	33697.25184492015	39510.329009555266	38258.39753103396	43740.240495559905	42209.84664644121	50281.570747542384	48355.44519510847	0.2310580885836678	0.22250264911424797	250.25335017807083	6043.716463109478	243.4550753281219	5879.537216313183
10.552151069084381	23711.45379528957	23531.563409574308	34623.23259177123	33709.24832088941	39525.98644783443	38273.63039267449	43758.791557062534	42227.7755197422	50304.29621510923	48377.291789266856	0.23112791827088802	0.22256909290954593	245.26048605213873	5958.822292565368	238.62193425832083	5797.534541417845
10.615733087532126	23715.90009420417	23536.301294586912	34635.20030872922	33721.04579617297	39541.422029337744	38288.64895444204	43777.105780772356	42245.47604376672	50326.7594120754	48398.88610671815	0.23119819679879758	0.22263596340880534	240.3069345409167	5873.64657348115	233.82684334123041	5715.260265198536
10.679698219625935	23720.178767851634	23540.875078490615	34646.9618520513	33732.64360014603	39556.63502235769	38303.45251049625	43795.182398337325	42262.94747813245	50348.959501113946	48420.22734206789	0.23126892722587206	0.22270326351518502	235.39256218232913	5788.191503292881	229.06967340386473	5632.716519509442
10.744048773818252	23724.289227936428	23545.284186702076	34658.51653250326	33744.04106696112	39571.62470095311	38318.04036059099	43813.020647915015	42280.18908874399	50370.895652498	48441.31469723165	0.23134011263356757	0.22277099615360418	230.51723525155103	5702.459304958582	224.35029501869576	5549.905460947193
10.808787072471103	23728.23088934341	23549.528047799842	34669.86366579714	33755.23753560423	39586.39034501584	38332.41181013897	43830.61977424707	42297.20014786464	50392.567044186944	48462.14738151793	0.2314117561265175	0.2228391642709278	225.68081975972746	5616.4522269349545	219.66857850376982	5466.829270822927
10.87391545193992	23732.003170177475	23553.606093563474	34681.00257264849	33766.23234995069	39600.93124033712	38346.5661702761	43847.97902873339	42313.979934188326	50413.972861912065	48482.724611710524	0.23148386083273484	0.22290777083616226	220.88318145874655	5530.1725432015955	215.02439392596716	5383.490155195817
10.93943626265785	23735.60549180343	23557.51775901295	34691.932578834014	33777.02485882135	39615.24667867439	38360.502757926275	43865.09766950693	42330.5277329115	50435.11229926288	48503.04561215159	0.23155642990381786	0.22297681884064388	216.12418584025	5443.62255323492	210.41761110146763	5299.890344847925
11.00535186922059	23739.037278885466	23561.26248244759	34702.65301524867	33787.61441603833	39629.3359578175	38374.220895865576	43881.9749615075	42346.84283580464	50455.98455777275	48523.10961482395	0.2316294665151478	0.2230463112982309	211.40369813417783	5356.804581905715	205.848099593597	5216.032095191069
11.071664650471687	23742.29795942662	23564.839705485112	34713.16321796273	33798.00038048073	39643.198381655006	38387.71991278658	43898.610176555965	42362.92454128396	50476.58884700456	48542.915859433655	0.23170297386610028	0.2231162512455015	206.72158331569517	5269.720979598351	201.31572871806566	5131.917686320841
11.138376999588447	23745.38696480855	23568.24887310066	34723.46252827945	33808.18211614063	39656.83326024104	38400.99914336289	43915.00259342931	42378.77215448312	50496.924384637314	48562.463593492794	0.23177695518025812	0.2231866417419455	202.07770610641455	5182.3741221940145	196.82036754779983	5047.549423127435
11.205491324168262	23748.303729830815	23571.48943366605	34733.550292791995	33818.15899217915	39670.23990986145	38414.05792831394	43931.15149793422	42394.38498732573	50516.990396551686	48581.752072402676	0.2318514137056134	0.2232574858701735	197.47193097154377	5094.766410951503	192.36188490816858	4962.929635098204
11.273010046315514	23751.047692750202	23574.560838988153	34743.42586344043	33827.93038298158	39683.417653100085	38426.89561446854	43947.05618298163	42409.76235859589	50536.786116915966	48600.78055953566	0.23192635271478956	0.2233287867361075	192.90412212518277	5006.900272554718	187.94014937948668	4878.060676313005
11.340935602728974	23753.618295320095	23577.46254434795	34753.0885975689	33837.49566821335	39696.3658189052	38439.511554829696	43962.715948660785	42424.90359401067	50556.31078827206	48619.54832631827	0.23200177550524897	0.2234005474691929	188.3741435324191	4918.778159128502	183.55502930370858	4792.9449255736545
11.409270444789758	23756.014982829685	23580.194008539278	34762.53785798259	33846.85423287562	39709.08374265577	38451.90510863875	43978.13010231383	42439.808026291445	50575.56366162151	48638.05465231385	0.23207768539951942	0.22347277122259662	183.88185890967725	4830.402548155747	179.20639278186718	4707.584786261432
11.478017038649782	23758.237204143024	23582.754693907333	34771.77301300446	33856.00546736071	39721.570766227516	38464.075641439485	43993.297958609335	42454.47499523569	50594.54399651122	48656.29882530507	0.23215408574540303	0.22354546117342203	179.42713172500953	4741.775942436419	174.89410767523805	4621.982686303556
11.547177865320764	23760.284411738	23585.14406638718	34780.79343653198	33864.94876750734	39733.826238058966	38476.02252514214	44008.21883961691	42468.90384778817	50613.25106111915	48674.280141376345	0.23223097991621192	0.22361862052291342	175.0098252024036	4652.90087011084	170.61804160941392	4536.141078201123
11.616755420763786	23762.156061745343	23587.361595542265	34789.59850809396	33873.68353465618	39745.84951321764	38487.745138087615	44022.89207488088	42483.09393811276	50631.68413234038	48691.9979049966	0.23230837131098067	0.22369225249667013	170.62980232480913	4563.779884661548	166.3780619771569	4450.062439040281
11.686752215979308	23763.851613987506	23589.406754602784	34798.187612907095	33882.20917570506	39757.63995346607	38499.2428651115	44037.317001494586	42497.04462766387	50649.84249587292	48709.45142910176	0.23238626335469958	0.22376636034485975	166.28692583320662	4474.415564802475	162.1740359373507	4363.7492703655735
11.75717077709787	23765.370532017223	23591.2790205038	34806.560141932365	33890.525103163964	39769.19692732747	38510.51509760773	44051.49296417413	42510.75528525761	50667.72544630316	48726.64003517706	0.2324646594985451	0.2238409473424347	161.98105822695652	4384.8105144249275	158.0058304160484	4277.20409814734
11.82801364547121	23766.712283156077	23592.977873923268	34814.71549193122	33898.63073520992	39780.519810151425	38521.56123359235	44065.41931533186	42524.225287143105	50685.33228719129	48743.563053339174	0.2325435632201063	0.22391601678935386	157.7120617708424	4294.967362658121	153.87331211252604	4190.429472841322
11.899283377763982	23767.876338533213	23594.502799320304	34822.65306552218	33906.525495742244	39791.60798417991	38532.380677767535	44079.09541515066	42537.45401707389	50702.662331157444	48760.21982241905	0.2326229780236224	0.22399157201079797	153.47979849565309	4204.888763824478	149.77634749974823	4103.4279693216085
11.970982546046038	23768.862173123543	23595.853284972894	34830.37227123676	33914.208814437145	39802.46083861268	38542.97284158497	44092.52063165734	42550.44086637897	50719.71489996688	48776.60969004383	0.23270290744021777	0.2240676163573969	149.28413019661093	4114.577397287823	145.71480282372795	4016.2021867604926
12.043113737885237	23769.66926578591	23597.02882301557	34837.87252357529	33921.68012680225	39813.07776967259	38553.337143309254	44105.69434079617	42563.18523403364	50736.4893246152	48792.73201271887	0.23278335502814593	0.22414415320545308	145.1249184392509	4024.0359675064683	141.68854410841595	3928.7547486731783
12.115679556440844	23770.297099301362	23598.028909477212	34845.15324306303	33928.938874231346	39823.45818067122	38563.47300808153	44118.61592650235	42575.68652673077	50752.984945413984	48808.58615591012	0.2328643243730225	0.2242211859571719	141.00202455959516	3933.2672039419413	137.69743715628283	3841.088302829303
12.188682620557461	23770.745160410894	23598.853044318283	34852.213856305556	33935.98450405853	39833.601482073704	38573.3798679824	44131.28478077513	42587.94415895124	50769.20111207559	48824.171494125636	0.23294581908807396	0.22429871804088966	136.91530966659775	3842.2738610180095	133.74134755058913	3753.205521213822
12.26212556485955	23771.012939853426	23599.500731468415	34859.053796044536	33942.81646961265	39843.50709156413	38583.057162095385	44143.70030375152	42599.95755303492	50785.13718379863	48839.487410997855	0.23302784281438851	0.22437675291130596	132.86463464604458	3751.0587181067094	129.82014065879048	3665.1091000055894
12.336011039846525	23771.099932403427	23599.971478863423	34865.672501213	33949.43423027126	39853.17443411036	38592.5043365697	44155.86190377882	42611.72613925123	50800.79252935272	48854.533299365125	0.23311039922115578	0.2244552940497232	128.84986015985487	3659.6245794072747	125.93368163221749	3576.8017594655976
12.41034171198835	23771.005636908358	23600.26479848235	34872.0694169905	33955.83725151452	39862.60294202873	38601.72084468311	44167.7689974879	42623.24935586933	50816.16652716335	48869.308561353195	0.2331934920059267	0.2245343449642774	124.87084664980648	3567.9742739126086	122.0818354114308	3488.2862439667806
12.485120263821853	23770.72955632604	23600.380206384536	34878.24399485819	33962.025004979216	39871.79205504874	38610.70614690493	44179.421009865924	42634.52664922894	50831.258565396565	48883.812608457185	0.23327712489486613	0.22461390919018243	120.92745434172684	3476.1106554260477	118.26446672598831	3399.5653218738735
12.560349394047481	23770.27119776204	23600.317222746067	34884.19569265391	33967.99696851203	39880.74122037781	38619.459710958196	44190.817374329155	42645.55747381014	50846.068042044	48898.044861622446	0.23336130164300584	0.22469399028997475	117.01954324450344	3384.036602381617	114.48144009607495	3310.6417854577303
12.63603181762671	23769.630072506337	23600.075371896488	34889.92397462646	33973.75262622311	39889.44989276506	38627.98101188225	44201.95753279522	42656.34129230356	50860.59436500657	48912.004751326	0.2334460260345112	0.2247745918537554	113.146973152383	3291.7550177993253	110.73261983704288	3221.518450908363
12.712170265880024	23768.80569607036	23599.65418235508	34895.42831149027	33979.29146853928	39897.9175345658	38636.26953209495	44212.840935755594	42666.877575680075	50874.836952179285	48925.6917176576	0.23353130188293977	0.2248557174994356	109.30960365111241	3199.268829311244	107.01787006141967	3132.1981582539156
12.78876748658549	23767.7975882237	23599.053186867204	34900.708180479836	33984.612992257215	39906.143615805486	38644.32476145484	44223.467042347846	42677.165803261116	50888.795231535296	48939.10521040081	0.23361713303150589	0.2249373708729968	105.50729411718203	3106.5809890031815	103.33705467972322	3042.6837712600827
12.865826244077915	23766.605273030447	23598.27192244015	34905.76306540358	33989.71670059609	39914.12761424336	38652.14619732285	44233.83532042767	42687.20546278739	50902.46864120982	48952.24468911356	0.23370352335335434	0.22501955564872905	101.73990371986292	3013.6944733355194	99.69003740287735	2952.978177342564
12.943349319348618	23765.228278885446	23597.309930378964	34910.592456697734	33994.602103250276	39921.869015435994	38659.733344624015	44243.94524664042	42696.99605048895	50915.85662958377	48965.109623208744	0.23379047675182482	0.2251022755295032	98.00729142632918	2920.6122831385583	96.0766817460244	2863.0842875586823
13.0213395101458	23763.66613855058	23596.166756322178	34915.19585148018	33999.26871644188	39929.367312800896	38667.08571590911	44253.79630649331	42706.53707115404	50928.95865536774	48977.6994920348	0.23387799716073332	0.22518553424701604	94.30931600226904	2827.3374434877187	92.49685103195952	2773.0050365552306
13.099799631075467	23761.9183891904	23594.84195027728	34919.57275360368	34003.716062973115	39936.622007679405	38674.20283141608	44263.38799442626	42715.828038198604	50941.77418768508	48990.013784956165	0.23396608854464104	0.22526933556206127	90.64583601552295	2733.873003643006	88.95040838999557	2682.7433823766187
13.178732513703073	23759.98457240806	23593.335066655713	34923.72267370932	34007.9436722779	39943.63260940005	38681.08421913073	44272.71981388389	42724.86847373445	50954.30270615555	49002.05200143282	0.2340547548991435	0.22535368326478739	87.01670983573422	2640.2220368906856	85.43721675829147	2592.302306389436
13.258141006655675	23757.864234280325	23591.645664307893	34927.64512927893	34011.95108047374	39950.398635340476	38687.72941484772	44281.791277385564	42733.65790863809	50966.543700977476	49013.8136511002	0.23414400025114832	0.22543858117496815	83.42179564142134	2546.3876405814663	81.95713889357285	2501.6848134147003
13.338027975724735	23755.556925393485	23589.77330655845	34931.33964468866	34015.7378304139	39956.91961099116	38694.13796223196	44290.601906597374	42742.19588261989	50978.496673011956	49025.298253849825	0.23423382865915948	0.2255240331422706	79.86095142026898	2452.372935979627	78.51003736455459	2410.8939313618466
13.418396303969553	23753.06220087762	23587.717561240013	34934.80575126053	34019.303471737556	39963.19507001643	38700.30941287767	44299.15123240169	42750.48194429092	50990.16113386397	49036.505339907024	0.23432424421357226	0.2256100430465301	76.33403497040854	2358.181068126112	75.09577455971157	2319.9327113097534
13.49924889182131	23750.379620441996	23585.478000728413	34938.04298731538	34022.64756092216	39969.22455431752	38706.24332637023	44307.43879496846	42758.51565123252	51001.536605966	49047.43444991222	0.2344152510369629	0.22569661479802375	72.8409039057442	2263.81520582363	71.71421268992708	2228.8042274108157
13.580588657187745	23747.508748409105	23583.05420197604	34941.05089822415	34025.7696613331	39975.007614093534	38711.939270344745	44315.46414382442	42766.29657006263	51012.62262265917	49058.0851349981	0.2345068532843816	0.22578375233774986	69.38141565708793	2169.278541491367	68.36521378732868	2137.5115766776726
13.662418535558457	23744.44915374939	23580.44574654621	34943.829036460214	34028.66934327504	39980.54380790366	38717.39682054673	44323.22683792402	42773.82427650448	51023.41872827598	49068.456956869646	0.2345990551436575	0.225871459637713	65.9554274760012	2074.5742910979316	65.04863971256418	2046.057879038155
13.744741480110864	23741.20041011493	23577.65222064646	34946.37696165014	34031.3461840417	39985.83270272788	38722.61556089102	44330.72644571815	42781.09835545298	51033.92447822131	49078.54948788199	0.23469186083569551	0.22595974070120242	62.562796436366625	1979.7056940281764	61.76435215494712	1954.4462771555409
13.827560461816718	23737.762095873557	23574.673215162216	34948.69424062533	34033.79976796625	39990.873874028424	38727.59508352148	44337.962545224305	42788.11840104255	51044.13943905441	49088.36231111923	0.23478527461478454	0.22604859956308632	59.203379437472904	1884.676012976095	58.512212635047035	1862.6799363214523
13.910878469549415	23734.133794142006	23571.50832568951	34950.780447472236	34036.02968647057	39995.66690580994	38732.334988869385	44344.93472409482	42794.88401671314	51054.06318856926	49097.89502047185	0.23487930076890273	0.22613804029009948	55.877033207973	1789.4885338824242	55.29208250937518	1770.7620444158092
13.9946985101918	23730.315092819652	23568.157152568354	34952.63516358356	34038.03553811531	40000.211390680655	38736.834885712895	44351.6425796869	42801.3948152777	51063.69531587644	49107.14722071543	0.23497394362003657	0.22622806698113923	52.58361430853256	1694.1465658089146	52.10382297082106	1678.6958117280155
14.079023608744702	23726.305584621085	23564.619300914706	34954.25797770785	34039.81692864826	40004.506929911826	38741.0943912345	44358.08571913007	42807.650418987236	51073.035421482855	49116.11852758696	0.2350692075244869	0.22631868376755956	49.32297913212096	1598.6534407408908	48.94729505275609	1586.4844708777964
14.163856808436103	23722.10486710904	23560.894380653346	34955.64848599963	34041.37347105396	40008.55313349791	38745.11313108013	44364.26375939514	42813.65045959811	51082.0831173724	49124.80856786333	0.23516509687319762	0.22640989481347787	46.094983910705196	1503.012513606809	45.822359633108135	1494.1312767686322
14.24920117083096	23717.712542726804	23556.982006549537	34956.80629206899	34042.70478560168	40012.34962021612	38748.89073941628	44370.176327361914	42819.394578436775	51090.838027086036	49133.21697943747	0.2352616160920689	0.22650170431607325	42.89948471621028	1407.227162072435	42.728877433604794	1401.6395063279197
14.335059775941703	23713.12821883029	23552.881798240844	34957.731007030714	34043.81049989382	40015.8960176855	38752.42685898783	44375.82305988705	42824.88242646567	51099.2997858013	49141.34341139528	0.2353587696422916	0.22659411650589986	39.7363374644483	1311.3007864607498	39.66670902693295	1309.0124585460871
14.421435722339384	23708.351507720057	23548.593380268732	34958.422249553325	34044.690248913954	40019.1919624261	38755.721141175345	44381.20360387156	42830.11366434817	51107.46804041202	49149.187524092195	0.2354565620206739	0.22668713564718831	36.6053979160497	1215.2368095656857	36.63571483612759	1216.2534542409703
14.50833212726552	23703.38202667255	23544.116382109423	34958.879645907306	34045.343675073986	40022.23709991704	38758.77324605166	44386.3176163273	42835.087962513404	51115.34244960687	49156.7489892288	0.23555499775997127	0.2267807660381724	33.506521682516905	1119.0386766167358	33.635755140392575	1123.3658360270783
14.595752126744532	23698.219397971723	23539.450438205124	34959.102830013784	34045.77042826195	40025.03108465547	38761.58284243905	44391.16476444456	42839.805001221044	51122.92268394888	49164.0274899273	0.2356540814292279	0.2268750120113963	30.43956422797055	1022.7098550992087	30.666690076701343	1030.3529681405053
14.683698875697011	23692.863248939655	23534.595187994215	34959.09144349195	34045.97016588838	40027.57358021383	38764.14960796487	44395.744725657714	42844.264470625145	51130.208425953184	49171.02272080633	0.2357538176341129	0.22696987793404297	27.404380870750174	926.2538345847279	27.7283796419797	937.2182362964377
14.772175548053516	23687.31321196733	23529.550275941707	34958.84513570672	34045.94255293317	40029.86425929776	38766.47322911798	44400.05718771204	42848.466070838236	51137.19937016557	49177.73438805651	0.2358542110172758	0.2270653682082532	24.40082678955514	829.6741266790777	24.820683697296772	843.9650475839153
14.861185336869132	23681.568924544827	23524.31535156891	34958.363563815816	34045.687261991414	40031.9028038032	38768.55340130386	44404.10184872875	42852.409511994556	51143.89522323999	49184.16220951473	0.23595526625867883	0.22716148727145838	21.42875702359015	732.9742648005486	21.943461971677607	750.5968303671107
14.95073145443871	23675.630029291264	23518.89006948335	34957.646392816365	34045.20397331975	40033.6889048731	38770.38982890052	44407.87841727082	42856.09451431395	51150.29570401599	49190.30591473951	0.2360569880759633	0.22725823959671182	18.488026479346445	636.1578041529283	19.09657406437327	657.1170341288671
15.040817132412794	23669.49617398466	23513.274089407685	34956.69329559165	34044.49237488131	40035.222262954376	38771.98222531277	44411.38661240821	42859.52080816396	51156.400543596195	49196.1652450842	0.23615938122479802	0.22735562969302217	15.578489929961506	539.2283214405179	16.279879446694395	563.5291292658076
15.131445621914246	23663.167011590696	23507.467076208766	34955.50395295635	34043.55216239102	40036.50258785317	38773.33031302708	44414.62616378171	42862.68813412282	51162.2094854221	49201.7399537713	0.2362624504992401	0.2274536621056961	12.700002020341344	442.1894148020074	13.493237467686413	469.8366070622578
15.222620193655578	23656.6422002922	23501.46869992621	34954.078053702775	34042.38303936026	40037.52959879139	38774.43382366571	44417.59681166832	42865.59624304151	51167.72228535133	49207.02980596567	0.23636620073210562	0.22755234141668004	9.852417272079038	345.04470370244235	10.73650735555566	376.0429794639349
15.31434413805701	23649.921403517328	23495.278635800496	34952.41529464556	34040.98471714112	40038.3030244615	38775.292498040406	44420.29830704424	42868.244896105454	51172.938711732895	49212.0345788476	0.23647063679532718	0.2276516722449081	7.035590083891293	247.79782870225608	8.009548221278237	282.15177897084504
15.406620765365147	23643.004289967976	23488.896564300943	34950.51538066664	34039.35691497033	40038.82260308177	38775.906086205934	44422.7304116493	42870.633864896095	51177.85854548324	49216.75406168552	0.23657576360034097	0.22775165924665225	4.249374736245954	150.45245132409036	5.312219063111115	188.16655850689858
15.499453405772549	23635.890533647478	23482.322171153202	34948.378024759295	34037.499360012844	40039.08808245042	38776.274347513136	44424.89289804905	42872.7629314519	51182.48158016088	49221.188055908424	0.23668158609844614	0.22785230711587676	1.4936253942141775	53.012253885157406	2.6443787663883995	94.0908911563456
15.592845409537835	23628.579813888107	23475.55514736604	34946.00294807213	34035.411787404395	40039.09921999998	38776.397050661064	44426.78554969841	42874.631888328695	51186.80762204141	49225.336375177074	0.23678810928120297	0.22795362058460272	-1.2318038866796996	-44.5190605642274	0.005886112077860162	-0.07162978313863277
15.686800147106629	23621.071815378316	23468.59518925881	34943.38987995271	34033.09394029525	40038.855782851126	38776.27397375031	44428.40816100373	42876.24053866094	51190.83649019212	49229.19884545697	0.23689533818080566	0.22805560442326353	-3.9270591605163645	-142.13776853960007	-2.6034002237720415	-94.31739112176001
15.781321009233178	23613.36622818916	23461.441998486956	34940.53855799012	34030.54556989114	40038.357547865446	38775.90490433348	44429.76053738452	42877.58869622029	51194.568016545345	49232.77530508775	0.23700327787048045	0.2281582634410792	-6.592286585859256	-239.8401262294501	-5.183621668285923	-188.64275998529047
15.87641140710273	23605.46274780084	23454.095282068516	34937.44872805785	34027.76643549585	40037.60430169875	38775.289639467446	44430.84249533505	42878.67618547578	51198.00204597241	49236.06560485493	0.23711193346487033	0.22826160248642036	-9.227632421156159	-337.6223696107045	-7.734919740876649	-283.04408369306475
15.972074772454643	23597.361075128538	23446.554752409796	34934.120144355715	34024.756304552684	40036.59584085324	38774.42798576443	44431.65386248589	42879.50284165323	51201.138436356574	49239.06960806038	0.2372213101204502	0.2283656264471899	-11.83324302485562	-435.4807147635147	-10.257436057872837	-377.5176902310923
16.06831455770623	23589.060916547744	23438.82012733004	34930.55256945125	34021.51495268467	40035.33197172914	38773.31975944179	44432.19447766341	42880.06851079308	51203.97705866524	49241.7871905912	0.2373314130359086	0.2284703402512042	-14.409264846792212	-533.4113578554243	-12.75131232663989	-472.05988830979913
16.165134236077357	23580.561983919724	23430.891130086646	34926.745774321396	34018.042163735656	40033.81251067696	38771.964786372824	44432.46419095143	42880.37304980913	51206.51779702312	49244.21824099005	0.2374422474525721	0.22857574886657067	-16.955844428157434	-631.410475442186	-15.216690338711487	-566.6669674264267
16.262537301715792	23571.863994615804	23422.767489399437	34922.69953839248	34014.33772981009	40032.037284047605	38770.362902136236	44432.4628637498	42880.41632654638	51208.760548782855	49246.36266052393	0.23755381865481212	0.22868185730208296	-19.47312839803635	-729.4742246568203	-17.653711970662698	-661.33519818075
16.36052726982327	23562.966671541897	23414.448939474532	34918.41364958081	34010.401451312464	40030.00612824357	38768.51395206525	44432.190368834374	42880.19821983803	51210.70522459707	49248.22036325255	0.23766613197046255	0.22878867060760935	-21.961263466626406	-827.5987432748079	-20.062519178376533	-756.0608323812485
16.459107676782416	23553.869743162253	23405.93522002795	34913.887904332296	34006.23313698653	40027.7188897688	38766.417791296575	44431.64659041564	42879.718619562685	51212.35174848899	49249.79127609676	0.23777919277124016	0.2288961938744915	-24.420396426081425	-925.7801500614733	-22.443253995268606	-850.8401032686234
16.55828208028434	23544.572943522664	23397.226076308514	34909.12210766118	34001.83260395352	40025.17542527799	38764.07428481831	44430.831424196826	42878.97742670065	51213.70005792233	49251.0753389057	0.2378930064731757	0.2290044322359533	-26.850674142187927	-1024.01454478316	-24.79605852541863	-945.6692255875096
16.658054059457015	23535.076012273894	23388.321259120956	34904.11607318948	33997.199677750876	40022.37560162641	38761.48330751854	44429.744777432585	42877.974553390326	51214.75010387218	49252.072504525	0.23800757853704238	0.22911339086749688	-29.252243554452434	-1122.2980085406452	-27.121074943774147	-1040.5443958975375
16.758427214994473	23525.37869469348	23379.220524847504	34898.86962318414	33992.33419236897	40019.31929591751	38758.64474423165	44428.38656898521	42876.70992298304	51215.50185089306	49252.78273886217	0.23812291446879275	0.22922307498732417	-31.625251670688158	-1220.6266039013863	-29.41844549094094	-1135.4617927083746
16.859405169286727	23515.48074170853	23369.923635470263	34893.382588595516	33987.235990288966	40016.006395552	38755.558489786185	44426.75672938278	42875.183470098804	51215.95527718909	49253.20602095419	0.23823901982000265	0.22933348985674423	-33.96984556232928	-1318.996375048533	-31.68831246701302	-1230.417576556094
16.960991566550526	23505.381909916705	23360.43035859224	34887.654809093794	33981.90492251903	40012.43679827471	38752.22444905079	44424.855200874765	42873.39514068076	51216.110374681426	49253.34234303264	0.2383559001883185	0.22944464078060223	-36.28617236358696	-1417.4033481087536	-33.93081823393004	-1325.4078904390335
17.063190072960847	23495.081961607673	23350.740467457992	34881.68613310583	33976.34084863011	40008.61041222196	38748.64253697976	44422.68193748814	42871.34489204879	51215.9671490766	49253.191710588704	0.23847356121790453	0.2295565331077014	-38.57437926411512	-1515.843531188555	-36.14610520703718	-1420.4288598056883
17.166004376783235	23484.580664783705	23340.85374097447	34875.4764178511	33970.54363679198	40004.52715596818	38744.81267865907	44420.23690508325	42869.03269295384	51215.52561993393	49252.75414243875	0.23859200859991134	0.22966917223123426	-40.83461350837024	-1614.3129147160798	-38.334315850777784	-1515.4765927325934
17.26943818850684	23473.87779317971	23330.769963730665	34869.02552937693	33964.51316380798	40000.18695857156	38740.73480935101	44417.52008140788	42866.45852363076	51214.78582073199	49252.029670788324	0.23871124807292482	0.22978256358921942	-43.06702238935395	-1712.8074715631083	-40.49559267915902	-1610.5471803061664
17.37349524097843	23462.973126283177	23320.488926016977	34862.33334259366	33958.24931514928	39995.58975962002	38736.40887453819	44414.53145615236	42863.62237585087	51213.74779893552	49251.018341295596	0.23883128542344204	0.2298967126649465	-45.27175324576092	-1811.323157264851	-42.63007824830129	-1705.6366966357455
17.478179289537028	23451.866449353107	23310.010423844524	34855.399741308625	33951.75198498931	39990.735509275684	38731.8348299681	44411.271031003234	42860.52425297438	51212.4116160607	49249.720213135566	0.23895212648634992	0.23001162498741368	-47.44895345825353	-1909.8559102574363	-44.73791515416815	-1800.7411991395056
17.583494112149474	23440.557553438968	23299.33425896314	34848.22461826016	33945.021076236495	39985.62416831964	38727.0126416957	44407.738819696635	42857.16417000155	51210.77734774094	49248.135359061875	0.23907377714539763	0.23012730613178614	-49.598770446231356	-2008.4016521079466	-46.81924603076186	-1895.8567288266495
17.689443509546752	23429.046235398553	23288.46023887957	34840.80787515025	33938.056500567276	39980.25570819518	38721.942286126396	44403.93484807038	42853.54215362401	51208.84508379086	49246.2638654695	0.23919624333367817	0.23024376171985167	-51.72135166256339	-2106.956287681125	-48.87421354200342	-1990.979310319759
17.79603130536116	23417.33229791606	23277.38817687503	34833.14942267764	33930.85817845855	39974.630111051745	38716.623750058585	44399.859154117294	42849.65824227563	51206.614928271294	49244.105832456764	0.23931953103412842	0.23036099742048374	-53.816844588989625	-2205.515705329366	-50.902960379142314	-2086.104952128604
17.90326134626431	23405.41554951901	23266.117892022106	34825.249180569386	33923.42603921924	39968.74736978712	38711.057030725206	44395.511788036296	42845.512486182284	51204.08699955248	49241.66137388647	0.2394436462800231	0.23047901895010336	-55.88539673539344	-2304.07577724196	-52.90562926142593	-2181.2296470273286
18.011137502105942	23393.29580459492	23254.649209200874	34817.10707761219	33915.76002102084	39962.60748808957	38705.24213583428	44390.892812283324	42841.10494741098	51201.261430377	49238.93061744583	0.2395685951554712	0.2305978320731608	-57.92715563168167	-2402.6323595093563	-54.882362926437054	-2276.3493720469996
18.119663666053608	23380.97288340766	23242.981959115426	34808.723051683446	33907.86007092882	39956.21048047974	38699.17908361053	44386.00230162259	42836.43569991977	51198.138367922926	49235.91370470793	0.2396943837959318	0.23071744260260768	-59.94226882694056	-2501.1812924593687	-56.83330412823125	-2371.4600887531415
18.228843754733095	23368.446612112664	23231.11597830865	34800.097049780816	33899.726144931665	39949.55637235097	38692.86790283442	44380.840343175834	42831.50482960531	51194.71797386491	49232.6107911901	0.23982101838872577	0.23083785640038718	-61.93088388477918	-2599.7184008806944	-58.75859563515405	-2466.5577435689047
18.338681708369887	23355.716822772334	23219.05110917751	34791.22902805214	33891.35820797068	39942.64520001009	38686.30863288219	44375.40703647213	42826.312434351166	51191.000424436206	49229.022046413746	0.23994850517355232	0.2309590793779183	-63.893148378730984	-2698.2394942259416	-60.65838022448588	-2561.6382679054514
18.44918149093129	23342.783353370196	23206.787199986997	34782.11895182375	33882.75623396819	39935.477010716626	38679.5013237641	44369.70249349643	42820.858624074535	51186.98591048878	49225.1476539621	0.24007685044302496	0.2310811174965927	-65.82920988759724	-2796.7403667960316	-62.5328006776399	-2656.6975783593953
18.56034709026951	23329.646047825296	23194.324104884316	34772.76679562938	33873.92020585626	39928.05186272266	38672.44603616353	44363.7268387384	42815.1435207742	51182.67463755446	49220.987811539104	0.24020606054319582	0.23120397676828597	-67.73921599049936	-2895.216797984205	-64.38199977573822	-2751.7315769270062
18.672182518265565	23316.304756005324	23181.661683911898	34763.17254323719	33864.85011560369	39920.36982531078	38665.14284147404	44357.48020923951	42809.16725857553	51178.06682590386	49216.542731026115	0.24033614187409724	0.2313276632558499	-69.62331426839228	-2993.6645527053624	-66.20612030057237	-2846.7361514260992
18.784691810974078	23302.75933373928	23168.799803019814	34753.336187676454	33855.54596424258	39912.430978831646	38657.59182183627	44350.96275463999	42802.92998377631	51173.162710605124	49211.81263853837	0.24046710089029236	0.2314521830736409	-71.48165229408187	-3092.0793814212084	-68.00530502578476	-2941.707175533287
18.897879028768923	23289.0096428301	23155.73833407826	34743.25773126424	33846.007761895	39904.23541474185	38649.79307017489	44344.17463722567	42796.43185489211	51167.96254158294	49206.79777448187	0.24059894410142124	0.23157754238803235	-73.31437762852875	-3190.4570203814656	-69.7796967123868	-3036.6405089925975
19.01174825648978	23275.05555106616	23142.477154888933	34732.937185630755	33836.235527798366	39895.783235640236	38641.746690234315	44337.11603197364	42789.67304270049	51162.466583676156	49201.498393608694	0.24073167807276305	0.2317037474179413	-75.12163781898562	-3288.793191985227	-71.52943810762372	-3131.5319979730994
19.126303603589555	23260.89693223243	23129.016149195973	34722.37457174422	33826.22929033021	39887.07455530383	38633.452796613805	44329.78712659755	42782.6537302849	51156.67511669488	49195.914765072026	0.24086530942580292	0.23183080443536538	-76.90358039436978	-3387.0836049867794	-73.25467194028897	-3226.3774752682075
19.241549204282624	23246.533666120955	23115.355206696335	34711.569919934984	33815.98908703247	39878.1094987231	38624.911514802174	44322.18812159206	42775.37411307779	51150.58843547697	49190.047172480525	0.2409998448388033	0.23195871976591667	-78.66035286150873	-3485.32395478338	-74.95554091659142	-3321.172760559246
19.357489217694134	23231.965638540667	23101.494223049445	34700.523269918864	33805.51496463485	39868.88820213642	38616.122981211534	44314.319230276495	42767.834398903244	51144.20684994389	49183.89591395199	0.24113529104738027	0.2320874997893745	-80.39210269867908	-3583.509923560545	-76.63218771468382	-3415.913660567254
19.474127828010037	23217.192741327006	23087.43309988668	34689.23467082034	33794.80697907812	39859.410813064525	38607.087343211126	44306.18067883902	42760.03480801922	51137.53068515647	49177.46130216708	0.24127165484509813	0.23221715094022988	-82.09897735269624	-3681.6371806124225	-78.28475498160697	-3510.595969355665
19.59146924462811	23202.21487235038	23073.171744819683	34677.70418119422	33783.86519553594	39849.67749034333	38597.80475915956	44297.7727063785	42751.97557315862	51130.56028136903	49170.743664421425	0.241408943084056	0.2323476797082476	-83.78112423635321	-3779.7013826565817	-79.91338533075759	-3605.2154686469585
19.709517702309874	23187.031935524305	23058.710071448382	34665.93186904712	33772.68968843641	39839.68840415674	38588.27539843697	44289.09556494682	42743.65693957021	51123.29599408373	49163.7433426777	0.2415471626754906	0.23247909263903438	-85.43869072207599	-3877.698174022138	-81.51822133455426	-3699.7679279232398
19.828277461333414	23171.643840812932	23044.04799936855	34653.91781185806	33761.28054148323	39829.44373606847	38578.49944147673	44280.149519590304	42735.079165059164	51115.73819410372	49156.46069361738	0.24168632059038747	0.23261139633461148	-87.0718241367722	-3975.623186847195	-83.09940552231274	-3794.249104765244
19.94775280764713	23156.050504238166	23029.185454178372	34641.66209659877	33749.63784767551	39818.94367905384	38568.47707979583	44270.93484839083	42726.242520026	51107.88726758662	49148.89608869111	0.2418264238600935	0.23274459745398904	-88.68067176104523	-4073.47204152029	-84.65708037666627	-3888.6547451326624
20.067948053024427	23140.25184788525	23014.122367484582	34629.16481975197	33737.76170932728	39808.188437529294	38558.20851602515	44261.45184250476	42717.147287505795	51099.7436160953	49141.04991416898	0.2419674795769385	0.2328787027137581	-90.26538082258776	-4171.240346828476	-86.19138832806493	-3982.9805835587904
20.188867535219305	23124.24779990914	22998.85867690805	34616.42608733083	33725.652238086244	39797.178227383425	38547.69396393881	44251.70080620397	42707.793763206435	51091.307656650795	49132.92257119002	0.2421094948948755	0.23301371888868225	-91.82609849129221	-4268.923700215295	-87.70247175171971	-4077.2223434606567
20.31051561812294	23108.038294538805	22983.39432608848	34603.446014895744	33713.30955495166	39785.91327600513	38536.933648482795	44241.68205691294	42698.18225554596	51082.57982178182	49124.514475810945	0.24225247703010538	0.23314965281229727	-93.36297187712626	-4366.517688126303	-89.1904729619273	-4171.375737315975
20.432896691921076	23091.623272082037	22967.729264688922	34590.224727571935	33700.733790291924	39774.393822312835	38525.92780580344	44231.39592524821	42688.31308569033	51073.56055957589	49115.82605905483	0.2423964332617364	0.23328651137752848	-94.87614802329335	-4464.017886188813	-90.65553420895594	-4265.436466989107
20.55601517325261	23075.002678928806	22951.863448399075	34576.76236006519	33687.92508386082	39762.62011678174	38514.67668327434	44220.84275505486	42678.18658758878	51064.2503337282	49106.85776695827	0.24254137093243006	0.2334243015372926	-96.36577390489401	-4561.419859613292	-92.09779767598957	-4359.400224044919
20.679875505368887	23058.176467554295	22935.796838938244	34563.05905667733	33674.883584813324	39750.59242147091	38503.18053952314	44210.02290344343	42667.803108009975	51054.649623590514	49097.610060618324	0.242687297449066	0.233563030305133	-97.83199642167892	-4658.71916334331	-93.51740547237569	-4453.262689884752
20.804482158294064	23041.144596521397	22919.529404057786	34549.11497132097	33661.60945172093	39738.311010049765	38491.43964445781	44198.9367408264	42657.163006577124	51044.758924219524	49088.08341623928	0.24283422028341886	0.2337027047558462	-99.2749623945856	-4755.911342371255	-94.91449963051127	-4547.01953607332
20.92983962898646	23023.90703048229	22903.061117542584	34534.93026753325	33648.10285258583	39725.77616782351	38479.454279291676	44187.584650952886	42646.26665580224	51034.578746424224	49078.27832517801	0.24298214697282483	0.2338433320261227	-100.69481856373022	-4852.991932132281	-96.2892221037473	-4640.6664247103035
21.055952441500814	23006.463740179217	22886.391959211793	34520.505118488574	33634.36396485417	39712.98819175759	38467.2247365678	44175.967030943364	42635.11444111931	51024.10961681213	49068.19529398863	0.24313108512088183	0.23398491931519103	-102.09171158075333	-4949.956458628178	-97.64171475885087	-4734.199008539319
21.18282514715158	22988.814702445216	22869.521914919493	34505.839707011444	33620.39297542945	39699.947390502435	38454.75132018341	44164.084291324114	42623.706760918234	51013.35207783639	49057.8348444677	0.24328104239813797	0.23412747388547778	-103.46578800465795	-5046.800438735634	-98.97211937207612	-4827.612931242213
21.31046232467717	22970.959900203467	22852.450976554017	34490.934225587465	33606.19008068419	39686.65408441635	38442.03434541273	44151.93685605996	42612.044026576594	51002.306687840486	49047.19751369738	0.24343202654279833	0.23427100306326715	-104.81719430000521	-5143.519380603917	-100.28057762782555	-4920.903827841394
21.438868580405217	22952.899322466314	22835.179142036875	34475.7888763741	33591.75548647119	39673.10860558814	38429.07413892938	44139.525162587095	42600.1266624913	50990.97402110317	49036.283854088535	0.243584045361442	0.23441551423937254	-106.14607683129725	-5240.108783890493	-101.56723111259635	-5014.067324906588
21.568048548418737	22934.632964333356	22817.706415320845	34460.40387121029	33577.08940813397	39659.31129785881	38415.871038828045	44126.84966184433	42587.95510610965	50979.35466788227	49025.09443342298	0.24373710672973606	0.23456101486982117	-107.45258185866987	-5336.564140072092	-102.83222131009097	-5107.099040798843
21.69800689072348	22916.160826989068	22800.03280638769	34444.779431625546	33562.192070516634	39645.262516842595	38402.425394645674	44113.91081830473	42575.52980795964	50967.44923445812	49013.6298348956	0.24389121859317797	0.23470751247653504	-108.73685553128598	-5432.8809325974435	-104.07568959731725	-5199.994585957378
21.828748297416116	22897.482917699843	22782.158331244795	34428.9157888484	33547.06370797262	39630.962629947724	38388.73756738157	44100.70911000602	42562.85123167953	50955.25834317677	49001.89065715502	0.24404638896782663	0.2348550146480334	-109.99904388564755	-5529.054637352005	-105.2977772410668	-5292.749563237652
21.960277486853503	22878.59924980972	22764.083011921306	34412.813183813174	33531.704564372856	39616.4120163952	38374.80792951691	44087.24502857978	42549.919854046886	50942.78263249106	48989.87751434419	0.24420262594105838	0.2350035290401402	-111.23929284166661	-5625.080722968094	-106.4986253932293	-5385.359568160027
22.092599205822967	22859.50984273597	22745.80687646346	34396.471867166714	33516.11489311295	39601.61106723784	38360.63686503348	44073.51907928077	42536.73616500641	50930.02275700228	48977.59103614	0.24435993767232905	0.2351530633766914	-112.4577481954475	-5720.954650970176	-107.67837508674711	-5477.820189216174
22.225718229713628	22840.214721963817	22727.329958929244	34379.89209927412	33500.2949571197	39586.56018537832	38346.224769431625	44059.53178101485	42523.300667697804	50916.97938750094	48965.031867792204	0.24451833239393195	0.2353036254502673	-113.65455561623094	-5816.671876166947	-108.83716722941608	-5570.127008062787
22.359639362688714	22820.713919040285	22708.652299382527	34363.07415022332	33484.24502885706	39571.25978558618	38331.57204974796	44045.2836663667	42509.61387848275	50903.653211006356	48952.200670162405	0.24467781841178876	0.23545522312291992	-114.82986064307624	-5912.227847002447	-109.97514260237222	-5662.275599948131
22.494367437858962	22801.007471567358	22689.77394388587	34346.018299828946	33467.965390330355	39555.71029451403	38316.679124571114	44030.77528162625	42495.67632697029	50890.044930805656	48939.0981197608	0.24483840410623298	0.23560786432691633	-115.98380867985543	-6007.618005827069	-111.09244185610441	-5754.261534018442
22.629907317457054	22781.09542319442	22670.69494449318	34328.724837635324	33451.4563330906	39539.91215071313	38301.5464240578	44016.00718681465	42481.48855604274	50876.15526649238	48925.724908783595	0.24500009793280758	0.2357615570654932	-117.1165449883556	-6102.837789091282	-112.18920550207258	-5846.080373403616
22.766263893012997	22760.977823610294	22651.415359241633	34311.19406291903	33434.71815823792	39523.8658046486	38286.17438994813	44000.97995571009	42467.05112188037	50861.984954004656	48912.08174514978	0.24516290842307736	0.2359163094136105	-118.22821468743496	-6197.882627827115	-113.26557391171809	-5937.727675689384
22.903442085530802	22740.654728533642	22631.93525214231	34293.426284689434	33417.75117642341	39507.571718712505	38270.563475579285	43985.69417587135	42452.36459398534	50847.53474566123	48898.16935253615	0.24532684418544604	0.2360721295187352	-119.31896274714381	-6292.74794788938	-114.3216873126803	-6029.198993229307
23.041446845665973	22720.126199703685	22612.25469317057	34275.421821689764	33400.55570785079	39491.030367237756	38254.71414589909	43970.15044866235	42437.429555204515	50832.80541019884	48883.98847041244	0.24549191390598546	0.23622902560160622	-120.38893398287473	-6387.4291702015325	-115.35768578218995	-6120.489873328246
23.180283153904217	22699.39230486937	22592.373758255537	34257.181002396144	33383.13208227711	39474.24223650995	38238.626877478804	43954.34938927478	42422.24660175274	50817.797732807165	48869.53985407583	0.24565812634927972	0.2363870059570405	-121.43827305352897	-6481.921711198054	-116.37370924415882	-6211.595858619548
23.31995602074116	22678.45311777811	22572.292529268732	34238.7041650163	33365.48063901227	39457.207824778954	38222.302158524704	43938.291626750346	42406.81634323388	50802.5125151639	48854.82427468423	0.2458254903592734	0.23654607895472154	-122.46712445575395	-6576.220983071253	-117.36989746417385	-6302.512487326749
23.460470486863187	22657.308718163622	22552.011094012152	34219.991657487124	33347.60172691824	39439.92764226946	38205.740488889525	43921.977804002076	42391.13940266262	50786.9505754688	48839.84251928958	0.24599401486013167	0.23670625304001894	-123.47563251820975	-6670.322394020855	-118.34639004649944	-6393.235293632373
23.60183162332936	22635.95919173335	22531.529546205107	34201.04383747179	33329.495704406516	39422.402211191256	38188.94238008208	43905.408577835704	42375.21641648399	50771.11274847778	48824.59539086946	0.24616370885711855	0.23686753673480587	-124.4639413987752	-6764.221348668449	-119.30332642741269	-6483.759807855822
23.744044531754422	22614.40463015446	22510.847985471188	34181.86107235516	33311.16293943614	39404.63206574763	38171.90835527782	43888.58461896894	42359.04803459409	50754.99988553497	48809.083708359816	0.2463345814374783	0.23702993863829055	-125.43219508128823	-6857.913248435594	-120.24084587293328	-6574.081556878984
23.887114344492932	22592.645131039488	22489.966517323177	34162.4437392387	33292.603809508895	39386.61775214368	38154.638949326196	43871.506612050776	42342.63492035766	50738.61285460484	48793.3083066843	0.2465066417713323	0.2371934674278601	-126.38053736797883	-6951.393491690047	-121.15908747492358	-6664.196064456366
24.031046224824397	22570.680797931338	22468.885253148434	34142.792224934776	33273.81870166551	39368.359828593886	38137.13470875961	43854.17525568027	42325.97775062748	50721.95254030408	48777.27003678577	0.2466798991125852	0.2373581318599377	-127.30911187600577	-7044.657474147156	-122.05819014387089	-6754.098851401359
24.175845367139747	22548.5117402871	22447.60431019259	34122.90692595957	33254.80801247962	39349.85886532845	38119.39619179985	43836.591262424125	42309.07721576106	50705.019843931936	48760.96976565506	0.24685436279984668	0.23752394077084504	-128.21806203504093	-7137.700589272194	-122.93829260794155	-6843.785436028615
24.32151699712871	22526.138073461138	22426.12381154291	34102.78824852487	33235.57214805157	39331.115444598654	38101.42396836465	43818.75535883325	42291.93401963751	50687.81568349993	48744.40837636009	0.24703004225736183	0.23769090307767435	-129.10753108162316	-7230.518228564411	-123.79953340688371	-6933.2513344092295
24.468066371968433	22503.559918687577	22404.443886110636	34082.436608529424	33216.11152400085	39312.130160681765	38083.21862007286	43800.6682854591	42274.54887967341	50670.34099376122	48727.58676807377	0.2472069469959533	0.23785902777918175	-129.97766205313383	-7323.105781793594	-124.64205088763265	-7022.492060658522
24.61549878051318	22480.77740306193	22382.56466861275	34061.85243154923	33196.42656545814	39292.90361988514	38064.780740249465	43782.33079686919	42256.922526838396	50652.59672623939	48710.50585610193	0.2473850866139775	0.2380283239566843	-130.82859778482816	-7415.458637402393	-125.46598319974146	-7111.503127236851
24.763819543485244	22457.790659521816	22360.486299552776	34041.03615282662	33176.51770705599	39273.436440549085	38046.11093392921	43763.74366166167	42239.05570566939	50634.58384925605	48693.16657190986	0.24756447079829597	0.2381988007749697	-131.6604809059936	-7507.572182876058	-126.2714682934311	-7200.280045398511
24.91303401366693	22434.599826826805	22338.208925200495	34019.98821725843	33156.38539291846	39253.729253048965	38027.209817859264	43744.90766247898	42220.94917428411	50616.30334795784	48675.569863148085	0.2477451093252543	0.23837046748322116	-132.47345383439097	-7599.441805011593	-127.05864391294017	-7288.818325377069
25.063147576093755	22411.20504953767	22315.732697571493	33998.70907938339	33136.0300766505	39233.782699796684	38008.078020501904	43725.82359602079	42202.603704394525	50597.75622434305	48657.71669367835	0.24792701206166912	0.2385433334159499	-133.26765877215075	-7691.062890263274	-127.82764759157726	-7377.113476655446
25.214165648248784	22387.606477994614	22293.057774405403	33977.19920336838	33115.45222132591	39213.597435241005	37988.71618203572	43706.49227305668	42184.020081319104	50578.94349728723	48639.60804359837	0.24811018896584716	0.23871740799394475	-134.04323770219344	-7782.430825131945	-128.57861665073142	-7465.161008479074
25.366093680258146	22363.804268294614	22270.18431914319	33955.4590629935	33094.652299473986	39193.17412586698	37969.124954355655	43686.91451843731	42165.1991039937	50559.86620256798	48621.24490926522	0.2482946500886026	0.23889270072522906	-134.80033238195756	-7873.540996387601	-129.31168819282902	-7552.9564300188795
25.518937155087716	22339.798582268377	22247.112500904244	33933.4891416369	33073.63079306636	39172.51345019512	37949.30500107337	43667.09117110528	42146.14158498327	50540.525392889846	48602.62830331975	0.24848040557427906	0.23906922120603524	-135.53908434051846	-7964.388791498728	-130.02699909749208	-7640.4952507112175
25.672701588741027	22315.58958745573	22223.842494461835	33911.289932257496	33052.388193501574	39151.61609877858	37929.25699751548	43647.023084105	42126.84835049114	50520.922137907255	48583.75925470853	0.24866746566181291	0.23924697912178935	-136.25963487398985	-8054.969598950818	-130.72468601816217	-7727.7729806294665
25.827392530458226	22291.17745708092	22200.37448021848	33888.861937377755	33030.92500158981	39130.482774200646	37908.98163072198	43626.71112459205	42107.320240368754	50501.057524248026	48564.63880870652	0.2488558406857842	0.2394259842481051	-136.96212504072173	-8145.278808573261	-131.40488537715282	-7814.785130775534
25.983015562916506	22266.562370026397	22176.708644179795	33866.20566906455	33009.241727535744	39109.11419107028	37888.47959944301	43606.156173841286	42087.558108124096	50480.93265553507	48545.26802693806	0.2490455410774976	0.23960624645180564	-137.64669565721124	-8235.311811882071	-132.06773336163315	-7901.5272133992985
26.139576302431465	22241.744510806348	22152.845177928055	33843.321648909856	32987.338890921244	39087.511076017734	37867.75161413556	43585.35912725472	42067.56282092948	50460.54865240851	48525.647987398035	0.24923657736606622	0.2397877756919347	-138.31348729312595	-8325.06400240492	-132.71336591891304	-7987.9947423180565
26.297080399159835	22216.72406953892	22128.784278594518	33820.210408009705	32965.21702068643	39065.674167688456	37846.79839695857	43564.320894368255	42047.33525962872	50439.90665254608	48505.77978447171	0.24942896017952212	0.23997058202080693	-138.96264026830613	-8414.5307760844	-133.34191875348915	-8074.183233298361
26.455533537303385	22191.501241917726	22104.526148831003	33796.87248694248	32942.87665511012	39043.60421673658	37825.62068176768	43543.04239885761	42026.87631874336	50419.00781068348	48485.66452895428	0.24962270024592914	0.24015467558505427	-139.59429464733694	-8503.707531563006	-133.95352732147148	-8160.088204307482
26.614941435314055	22166.076229182614	22080.070996780712	33773.30843574609	32920.31834178923	39021.30198581735	37804.21921410899	43521.524578543926	42006.18690647825	50397.85329863385	48465.30334806973	0.24981780839452547	0.24034006662669194	-140.20859023422236	-8592.589670478366	-134.5483268263779	-8245.705175844021
26.77530984610034	22140.449238089626	22055.419036048148	33749.51881389447	32897.54263761726	38998.76824957907	37782.59475121209	43499.76838539829	41985.267944726605	50376.4443053071	48444.69738548912	0.2500142955568617	0.24052676548419966	-140.80566657014424	-8681.172597925179	-135.12645221613639	-8331.029671338387
26.93664455723489	22114.62048087954	22030.57048566788	33725.50419027206	32874.55010876142	38976.00379465311	37760.74806198174	43477.77478554499	41964.12036907397	50354.78203672721	48423.84780134777	0.2502121727679734	0.24071478259362425	-141.38566292903852	-8769.451722789556	-135.68803817794833	-8416.057217416354
27.098951391163432	22088.59017524624	22005.52557007297	33701.26514314831	32851.34133063938	38953.009419644106	37738.67992698951	43455.54475926502	41942.745128801595	50332.867716050314	48402.75577226262	0.25041145116756	0.24090412848967543	-141.94871831161436	-8857.422458010726	-136.23321913446125	-8500.783344253898
27.26223620541477	22062.35854430377	21980.284519061897	33676.802260150456	32827.916887894244	38929.78593511863	37716.39113846361	43433.07930099786	41921.143186888934	50310.70258358137	48381.422491347934	0.25061214200117776	0.2410948138068627	-142.49497144125053	-8945.080220929347	-136.7621292391268	-8585.203585886396
27.426504892812353	22035.925816552874	21954.84756776528	33652.11613823586	32804.277374369456	38906.33416359356	37693.88250027893	43410.379419343546	41899.31552001597	50288.287896790775	48359.84916823162	0.25081425662145623	0.24128684928062819	-143.02456076109956	-9032.420433718711	-137.2749023718352	-8669.313480510376
27.59176338168682	22009.292225846024	21929.214956611115	33627.20738366227	32780.42339308184	38882.65493952245	37671.15482794528	43387.44613706243	41877.26311856426	50265.62493032916	48338.03702906985	0.2510178064893227	0.2414802457485107	-143.53762442876177	-9119.438523673452	-137.77167213667417	-8753.108570943587
27.758017636089992	21982.4580113525	21903.38693128933	33602.07661195838	32756.355556193877	38858.7491092825	37648.20894859506	43364.280491076155	41854.9869866169	50242.71497604333	48315.987316561244	0.251222803175252	0.24167501415130574	-144.0343003126909	-9206.129923604429	-138.25257185586088	-8836.584404833615
27.925273656010095	21955.423417521386	21877.363742715628	33576.72444789166	32732.0744849853	38834.61753115875	37625.04570097034	43340.88353246562	41832.48814195883	50219.559342989276	48293.701289961115	0.25142925836052676	0.24187116553426088	-144.51472598813416	-9292.490072195418	-138.71773456587107	-8919.736535008997
28.09353747758831	21928.18869404489	21851.14564699421	33551.15152543674	32707.58080982322	38810.261075329254	37601.66593540878	43317.25632647026	41809.76761607536	50196.15935744684	48271.18022509435	0.2516371838385184	0.24206871104827257	-144.97903873046744	-9378.514414203353	-139.16729301345185	-9002.560519808903
28.2628151733366	21900.75409582004	21824.73290537978	33525.358487741774	32682.875170131625	38785.68062384824	37578.07051382898	43293.3999524853	41786.82645415114	50172.51636293255	48248.42541436831	0.2518465915159789	0.24226766195111585	-145.42737551442406	-9464.19840102084	-139.60137965226022	-9085.05192346964
28.43311285235687	21873.119882909497	21798.125784238313	33499.345987093664	32657.958214359263	38760.877070628296	37554.2603097143	43269.3155040585	41763.66571506677	50148.63172021158	48225.438166784385	0.2520574934143632	0.2424680296086699	-145.85987300809938	-9549.537490930408	-140.0201266384538	-9167.20631644316
28.604436660561465	21845.28632050182	21771.324555007355	33473.114684882676	32632.830599947116	38735.85132142224	37530.23620809664	43245.00408888641	41740.28647139629	50124.50680730995	48202.219807949645	0.2522699016711567	0.2426698254961786	-146.27666756841063	-9634.527149416506	-140.42366582552495	-9249.019275645725
28.77679278089485	21817.253678870573	21744.329494155176	33446.665251565675	32607.4929932945	38710.604293803684	37505.99910553893	43220.46682880977	41716.68980940287	50100.14301952571	48178.77168008779	0.25248382854122897	0.24287306119951124	-146.67789523815736	-9719.16284961719	-140.81212876187055	-9330.486384913325
28.950187433556945	21789.022233332482	21717.14088313888	33419.99836662806	32581.946069724036	38685.136917146534	37481.54991011655	43195.704859807745	41692.87682903461	50075.54176943914	48155.09514204903	0.2526992863982024	0.2430777484164674	-147.06369174062274	-9803.440072569065	-141.18564668622275	-9411.603235281073
29.124626876227456	21760.592264205035	21689.759008361903	33393.11471854521	32556.190513445737	38659.45013260424	37456.88954139829	43170.7193319923	41668.848643918696	50050.704486923445	48131.191569320006	0.25291628773584013	0.24328389895806543	-147.43419247618294	-9887.354307643138	-141.54435052249755	-9492.365425260738
29.30011740429177	21731.96405676265	21662.18416113052	33366.01500474194	32530.227017520196	38633.5448930871	37432.01893042642	43145.511409600746	41644.606381355894	50025.63261915336	48107.06235403306	0.25313484516945545	0.24349152474987457	-147.789532518771	-9970.901052917354	-141.88837087755383	-9572.76856128499
29.476665351068124	21703.13790119229	21634.41663760908	33338.69993155152	32504.056283820053	38607.422163239506	37406.93901969529	43120.08227098829	41620.15118231324	50000.327630614476	48082.7089049743	0.25335497143733743	0.24370063783335577	-148.12984660979419	-10054.075815399177	-142.21783803630387	-9652.808257983066
29.654277088036206	21674.11409254826	21606.45673877492	33311.17021417349	32477.67902299131	38581.0829194161	37381.65076312994	43094.43310861992	41595.484201417115	49974.79100311161	48058.13264759224	0.25357667940219897	0.24391125036722103	-148.45526915605296	-10136.87411152199	-142.53288195774076	-9732.480138511397
29.832959025067048	21644.892930705602	21578.304770371735	33283.426576629805	32451.095954412674	38554.528149656435	37356.15512606301	43068.56512906074	41570.606606944784	49949.02423577604	48033.33502400468	0.25379998205264337	0.24412337462881775	-148.76593422521546	-10219.291467471048	-142.83363227151858	-9811.779834933579
30.0127176106544	21615.47472031307	21549.961042862466	33255.46975172046	32424.307806154455	38527.75885365944	37330.453085211346	43042.47955296648	41545.51958081537	49923.02884507306	48008.31749300601	0.25402489250465254	0.24433702301551583	-149.06197554060782	-10301.323419450782	-143.1202182728157	-9890.702988465317
30.193559332147448	21585.85977074497	21521.42587138114	33227.30048097779	32397.315314936233	38500.77604275667	37304.545628651635	43016.177615072884	41520.22431858091	49896.806364808595	47983.081530073796	0.2542514240030941	0.24455220804613845	-149.34352647878404	-10382.965514154173	-143.3927689199918	-9969.245249919593
30.37549071598484	21556.048396051967	21492.699575683582	33198.91951461925	32370.119226083072	38473.5807398843	37278.43375579471	42989.66056418412	41494.722029415476	49870.358346134904	47957.6286273742	0.2544795899232517	0.24476894236239308	-149.61072006437462	-10464.213309050538	-143.65141283000412	-10047.402279998176
30.55851832793038	21526.040914911322	21463.78248009744	33170.32761149976	32342.720293481176	38446.173979554966	37252.118477359625	42962.929663161194	41469.01393610476	49843.686357556784	47931.96029376784	0.25470940377237483	0.24498723873033393	-149.86368896640488	-10545.062372732908	-143.8962782740855	-10125.169749585912
30.742648773309874	21495.837650575777	21434.674913471183	33141.52553906214	32315.119279532075	38418.55680782781	37225.60081534646	42935.986188908886	41443.10127503403	49816.79198493614	47906.07805481454	0.25494087919125374	0.24520711004183163	-150.10256549603946	-10625.508285429329	-144.1274931745138	-10202.543340142816
30.92788869724955	21465.43893082157	21405.37720912207	33112.514073286475	32287.31695510586	38390.73028227775	37198.88180300831	42908.83143236186	41416.98529617626	49789.67683149616	47879.98345277779	0.25517402995581057	0.24542856931608287	-150.3274815996847	-10705.546639124863	-144.34518510117778	-10279.518744051456
31.114244784915854	21434.845087896087	21375.88970478326	33083.29399863926	32259.314099493135	38362.69547196487	37171.96248482233	42881.46669847151	41390.667263078896	49762.34251782645	47853.67804662864	0.2554088699787185	0.24565162970112703	-150.53856885590358	-10785.173037993722	-144.54948126649833	-10356.09166488424
31.30172376175672	21404.05645846385	21346.212742550088	33053.866108020055	32231.111500356248	38334.45345740143	37144.843916460304	42853.89330619034	41364.148452850364	49734.79068188581	47827.16341204944	0.25564541331104174	0.2458763044753815	-150.7359584735823	-10864.383098886348	-144.74050852275104	-10432.25781778805
31.4903323937443	21373.073383551913	21316.346668825074	33024.23120270771	32202.709953678845	38306.0053305187	37117.527164757645	42826.11258845658	41337.43015614589	49707.022979005545	47800.44114143661	0.2558836741438979	0.2461026070492186	-150.91978128625487	-10943.172451575287	-144.91839335772966	-10508.01292980928
31.68007748761912	21341.896208494265	21286.291834262414	32994.39009230514	32174.110263714927	38277.35219463271	37090.01330768233	42798.1258921778	41310.51367715252	49679.04108189193	47773.51284390364	0.2561236668101444	0.24633055096653741	-151.09016774817428	-11021.536739082076	-145.08326189158834	-10583.352740239352
31.870965891135747	21310.525282875515	21256.048593711046	32964.34359468321	32145.313242936063	38248.495164409345	37062.303434302084	42769.93457821435	41283.40033357333	49650.846680628914	47746.38014528278	0.25636540578609096	0.24656014990638003	-151.24724793118367	-11099.471618109383	-145.2352398729563	-10658.273000970483
32.063004493309954	21278.960960473178	21225.617306157128	32934.092535922944	32116.31971197809	38219.43536582788	37034.39864475142	42741.5400213612	41256.09145661146	49622.44148267921	47719.04468812715	0.2566089056932308	0.24679141768456053	-151.39115152142767	-11176.972759412602	-145.37445267493604	-10732.769476774149
32.25620022466719	21247.203599199416	21194.998334665415	32903.63775025682	32087.130499586336	38190.17393614411	37006.30005019739	42712.9436103299	41228.58839095319	49593.82721288591	47691.50813171193	0.2568541813000049	0.2470243682553208	-151.5220078138227	-11254.035848043859	-145.5010252914508	-10806.837945656851
32.45056005749291	21215.25356104185	21164.19204631978	32872.98008000911	32057.746442559976	38160.71202385265	36978.00877280481	42684.146747729785	41200.892494750544	49565.00561347374	47663.772152035635	0.25710124752358204	0.24725901571300465	-151.63994570993236	-11330.656583807431	-145.6150823338976	-10880.474199213088
32.64609100608406	21183.111212003045	21133.19881216248	32842.120375534265	32028.16838569476	38131.050788647604	36949.5259457001	42655.150850047925	41173.005139602974	49535.97844404896	47635.83844182023	0.25735011943167324	0.24749537429376461	-151.74509371396562	-11406.83068162296	-145.71674802796042	-10953.674042983912
32.84280012700226	21150.776922039535	21102.019007132913	32811.05949515482	31998.397181725068	38101.19140138307	36920.852712934684	42625.957347629104	41144.92771053868	49506.747481599916	47607.708710511644	0.25760081224436476	0.2477334583772833	-151.83757992848405	-11482.553871808574	-145.8061462090991	-11026.433296726085
33.040694519328454	21118.251064999615	21070.653010005062	32779.79830509767	31968.433691264636	38071.13504403227	36891.9902294474	42596.56768465483	41116.66160599533	49477.31452049665	47579.38468427957	0.2578533413359831	0.24797328248852582	-151.91753205157875	-11557.821900512092	-145.88340031982807	-11098.747794809751
33.239781324919136	21085.53401856021	21039.101203324033	32748.337679429158	31938.27878274592	38040.88290964581	36862.93966102587	42566.983319121595	41088.20823780009	49447.68137249021	47550.86810601679	0.2581077222369826	0.2482148612995216	-151.98507737205364	-11632.630529981107	-145.9486334053654	-11170.613386482
33.44006772866406	21052.626164163117	21007.363973341933	32716.678499989273	31907.933332358796	38010.43620230943	36833.70218426746	42537.205722819075	41059.569031149134	49417.84986671217	47522.16073533881	0.2583639706358626	0.24845820963115722	-152.04034276747552	-11706.975539031439	-146.00196811072237	-11242.025936250575
33.64156095874556	21019.52788694966	20975.4417099523	32684.821656323704	31877.398223987475	37979.79613709979	36804.27898653872	42507.2363813065	41030.7454245863	49387.82184967242	47493.264348582255	0.2586221023811124	0.2487033424550088	-152.08345469969208	-11780.852723343298	-146.04352667799685	-11312.98132427223
33.84426828689945	20986.2395756952	20943.33480662384	32652.768045615878	31846.67434914648	37948.96394004069	36774.671265934274	42477.07679388998	41001.73886998138	49357.59918525855	47464.18073880339	0.2588821334831828	0.2489502748951987	-152.11453921033535	-11854.257895736024	-146.0734309410036	-11383.47544653248
34.04819702867729	20952.761622742186	20911.043660333435	32620.518572616842	31815.762606915905	37917.94084805741	36744.88023123533	42446.7284735981	40972.5508325082	49327.183754733545	47434.911715776965	0.25914408011648843	0.24919902223027193	-152.1337219197885	-11927.186886725016	-146.09180232364452	-11453.504215330817
34.25335454371064	20919.09442393222	20878.568671497476	32588.074149573884	31784.66390387443	37886.728108930074	36714.9071018661	42416.19294715681	40943.18279062092	49296.577456733175	47405.459105993395	0.25940795862143584	0.24944959989510626	-152.14112802167074	-11999.635544695891	-146.09876183587767	-11523.063559533097
34.45974823597649	20885.2383785377	20845.91024390316	32555.43569615864	31753.379154032384	37855.32698124697	36684.75310785084	42385.47175496482	40913.63623603155	49265.782207264296	47375.82475265722	0.2596737855064849	0.24970202348285106	-152.13688227963576	-12071.599736308679	-146.09443006987567	-11592.149424889125
34.66738555406454	20851.19388919192	20813.068784637988	32522.60413939304	31721.909278762578	37823.738734355924	36654.419489768785	42354.56645106722	40883.912673685256	49234.799939701596	47346.01051568412	0.25994157745023894	0.24995630874689026	-152.12110902549466	-12143.075346940197	-146.07892719803203	-11660.757774455473
34.87627399144595	20816.961361818605	20780.04470401879	32489.580413574426	31690.25520673046	37791.96464831525	36623.90749870888	42323.478603129	40854.013621735896	49203.63260478463	47316.01827169824	0.2602113513035625	0.25021247160283183	-152.0939321531623	-12214.05828084983	-146.05237296815903	-11728.884588801302
35.086421086743854	20782.541205560643	20746.83841551969	32456.365460199722	31658.417873823095	37760.00601384425	36593.218396223674	42292.2097924086	40823.94061152135	49172.28217061539	47285.849914029546	0.26048312409173563	0.2504705281305378	-152.05547511804616	-12284.544461742043	-146.01488670123217	-11796.525866429321
35.29783442400536	20747.933832707215	20713.450335698948	32422.960227887135	31626.39822307654	37727.86413227129	36562.353454281845	42260.76161372919	40793.69518753732	49140.75062265355	47255.507352710214	0.2607569130166342	0.2507304945761688	-152.00586093281163	-12354.529833050445	-145.96658728815964	-11863.677624096163
35.51052163297529	20713.139658620817	20679.88088412502	32389.365672297994	31594.197204602377	37695.54031548276	36531.31395522042	42229.13567545152	40763.278907411535	49109.039963714145	47224.99251447164	0.26103273545894823	0.2509923873542707	-151.94521216259454	-12424.010358149186	-145.90759318578057	-11930.335897069424
35.72449038937153	20678.15910166294	20646.13048330164	32355.582756056443	31561.81577551295	37663.03588587004	36500.101191696	42197.33359944475	40732.69334187717	49077.152213963396	47194.307342740896	0.2613106089804251	0.2512562230498872	-151.87365092427353	-12492.982020938769	-145.8380224149878	-11996.496739564463
35.93974841516195	20642.99258311864	20612.199558591645	32321.612448667704	31529.25489984496	37630.35217627547	36468.71646663461	42165.357021056945	40701.940074745246	49045.08941091439	47163.45379763676	0.26159055132615405	0.2515220184207036	-151.79129888182797	-12561.440826065838	-145.7579925567552	-12062.156225014478
36.15630347884324	20607.640527120657	20578.088538140342	32287.455726435644	31496.515548482523	37597.49052993811	36437.161093181625	42133.2075890857	40671.02070287743	49012.85360942367	47132.43385596635	0.26187258042687944	0.25178979039922256	-151.6982772432675	-12629.382799274288	-145.66762074916915	-12127.310446372256
36.374163395721176	20572.103360572182	20543.797852797426	32253.113572378435	31463.598699078313	37564.45230043788	36405.43639464995	42100.886965747435	40639.93683615749	48980.44688168655	47101.24951122092	0.26215671440134924	0.2520595560949712	-151.59470675735793	-12696.803987761028	-145.5670236841106	-12191.955516453832
36.59333602819267	20536.38151306916	20509.327936038404	32218.586976143488	31430.505335974125	37531.23885163949	36373.543704468226	42068.39682664705	40608.69009746323	48947.871317233556	47069.9027735724	0.26244297155869895	0.2523313327967446	-151.48070771136554	-12763.700460596941	-145.45631760495598	-12256.087568298914
36.813829286029524	20500.475416820977	20474.679223884446	32183.87693392008	31397.236450119297	37497.85155763437	36341.48436612707	42035.73886074581	40577.28212263666	48915.12902292506	47038.39566986858	0.26273137040087147	0.2526051379748769	-151.35639992739016	-12830.06830900535	-145.33561830371036	-12319.702755503356
37.03565112666392	20464.38550657114	20439.852154821925	32148.98444835191	31363.79303898873	37464.29180268316	36309.2597331256	42002.914770330375	40545.71456045498	48882.22212294803	47006.730243629565	0.2630219296250713	0.2528809892835523	-151.22190275900357	-12895.903646714985	-145.20504111649643	-12382.797252427787
37.25880955547555	20428.112219516162	20404.847169720644	32113.910528447046	31330.17610649929	37430.56098115577	36276.87116891652	41969.926270979704	40513.98907260059	48849.15275881068	46974.90855504365	0.26331466812625703	0.25315890456314655	-151.07733508992533	-12961.202610422857	-145.06470092298696	-12445.367254702374
37.483312626080554	20391.655995224068	20369.664711750927	32078.656189487276	31296.38666292451	37396.660497471494	36244.320046850095	41936.77509153252	40482.10733363007	48815.923089338256	46942.93268096254	0.2636096049996707	0.2534389018426038	-150.92281532823108	-13025.961359920911	-144.91471214136982	-12507.408979376778
37.70916844062219	20355.01727555211	20334.30522630048	32043.222452936272	31262.42572480913	37362.59176603836	36211.60775011839	41903.46297405456	40450.07103094432	48782.53529066928	46910.8047148983	0.2639067595434049	0.2537209993418519	-150.75846140590147	-13090.176078635268	-144.75518872668908	-12568.918665333651
37.93638515006311	20318.196504562977	20298.769160889275	32007.6103463454	31228.294314880895	37328.35621119046	36178.735671697104	41869.99167380397	40417.88186475627	48748.99155625005	46878.52676701812	0.2642061512610079	0.25400521547425053	-150.58439077578078	-13153.842973990366	-144.58624416883686	-12629.892573686317
38.164970954479706	20281.194128440584	20263.05696508429	31971.820903259028	31193.99346196211	37293.95526712544	36145.70521428775	41836.36295919763	40385.54154805968	48715.29409683082	46846.100964140656	0.2645077998641291	0.25429156884907905	-150.4007204072841	-13216.95827759523	-144.40799148727092	-12690.326987868175
38.39493410335793	20244.010595404994	20227.16909041317	31935.855163118275	31159.52420087986	37259.39037784078	36112.517790258986	41802.57861177661	40353.05180659734	48681.4451404616	46813.529449732545	0.26481172527520364	0.25458007827405893	-150.2075667843601	-13279.518245683052	-144.22054323044722	-12750.218214159831
38.626282895891045	20206.646355626206	20191.10599027644	31899.714171163178	31124.887572374093	37224.662997069	36079.17482158609	41768.64042617114	40320.414378828005	48647.446932487816	46780.81438390359	0.26511794763017804	0.25487076275791787	-150.0050459037593	-13341.519159533083	-144.0240114735061	-12809.56258201506
38.859025681279114	20169.101861136987	20154.868119859308	31863.398978333207	31090.08462300515	37189.7745882118	36045.67773979055	41734.550210064794	40287.6310158938	48613.301735545785	46747.95794340333	0.26542648728127777	0.25516364151298915	-149.79327327135252	-13402.957325744443	-143.8185078138922	-12868.356444253586
39.09317085903034	20131.377565745213	20118.455936042337	31826.910641167007	31055.11640505973	37154.72662427382	36012.02798587858	41700.30978415898	40254.70348158708	48579.01182955918	46714.96232161737	0.2657373647998128	0.255458733957854	-149.57236389818718	-13463.82907645218	-143.60414336863323	-12926.596177342348
39.328726879264174	20093.473924945276	20081.86989731143	31790.25022170068	31019.983976455947	37119.52058779559	35978.22701027917	41665.92098213727	40221.63355231736	48544.579511735734	46681.82972856446	0.26605060097903266	0.25575605972002047	-149.34243230054562	-13524.130769931711	-143.38102877397614	-12984.278181926347
39.56570224301631	20055.39139582786	20045.11046366608	31753.41878736341	30984.688400645697	37084.157970784196	35944.27627277991	41631.385650627584	40188.42301707633	48510.00709656215	46648.56239089176	0.2663662168370191	0.2560556386386473	-149.1035924963944	-13583.858790840954	-143.1492741818074	-13041.398883042857
39.80410550254544	20017.130436990054	20008.17809652773	31716.417410873426	30949.230746517453	37048.64027464495	35910.177242463884	41596.70564916633	40155.07367740465	48475.29691580201	46615.16255187297	0.2666842336196262	0.2563574907673044	-148.8559580015135	-13643.009550460614	-142.9089892559423	-13097.954730329104
40.04394526164196	19978.691508443655	19971.0732586465	31679.247170131242	30913.612088296413	37012.96901011083	35875.93139764439	41561.88285016057	40121.587347356915	48440.45131849194	46581.63247140473	0.26700467280346213	0.2566616363767798	-148.5996418283321	-13701.579487150535	-142.66028317119344	-13153.942198473029
40.28523017593832	19940.075071523137	19933.796414007313	31641.90914811205	30877.83350544397	36977.14569717169	35841.54022579952	41526.919138850746	40087.96585346718	48405.47267093901	46547.97442600438	0.26732755609892256	0.2569680959579287	-148.33475648399326	-13759.565066744573	-142.40326461095538	-13209.357787527144
40.52796895322162	19901.281588792284	19896.34802773473	31604.404432756	30841.896082555137	36941.17186500174	35807.00522350527	41491.81641327202	40054.21103471328	48370.363356717324	46514.19070880694	0.26765290545326215	0.25727689022456357	-148.06141396607563	-13816.962782725692	-142.13804176381382	-13264.198023124598
40.77217035374772	19862.31152395085	19858.72856599757	31566.734116858286	30805.80090925564	36905.04905188776	35772.32789636888	41456.57658421725	40020.32474248231	48335.125776667104	46480.2836295639	0.26798074305372255	0.2575880401163942	-147.77972576144384	-13873.769156681374	-141.86472232210508	-13318.459456877783
41.017843190557436	19823.165341739186	19820.938495911643	31528.899297955963	30769.54908009629	36868.77880515425	35737.50975895995	41421.20157519708	39986.308840534046	48299.762348891134	46446.255514640456	0.2683110913307	0.2579015668020061	-147.4898028451862	-13929.980738763697	-141.58341347936948	-13372.138666658662
41.26499632979458	19783.84350784298	19782.978285442623	31490.901078214614	30733.141694447342	36832.36268108924	35702.552334742344	41385.693322401785	39952.16520496595	48264.275508753824	46412.108707015155	0.2686439729609698	0.25821749168189106	-147.1917556754197	-13985.59410776198	-141.29422192797938	-13425.232256912626
41.51363869102594	19744.346488796953	19744.848403307045	31452.740564313295	30696.57985639012	36795.802244869024	35667.4571560036	41350.05377466226	39917.89572417627	48228.66770888025	46377.84556627788	0.26897941087095306	0.25853583639152156	-146.88569419259147	-14040.605871592648	-140.9972538574075	-13477.736858992837
41.763779247563185	19704.674751887553	19706.549318873214	31414.41886732752	30659.86467460838	36759.09907048147	35632.2257637851	41314.284893410455	39883.50229882831	48192.94141915495	46343.46846863001	0.26931742824004057	0.2588566228044726	-146.57172781898407	-14095.012667794712	-140.69261495217506	-13529.649131488986
42.0154270267867	19664.82876505463	19668.081502060402	31375.93710261055	30622.997262277026	36722.25474064813	35596.85970780981	41278.388652639165	39848.98684181304	48157.09912672094	46308.979806883224	0.26965804850396397	0.25917987303559453	-146.2499654537096	-14148.811163614504	-140.38041038895608	-13580.965760467574
42.26859111047143	19624.80899679321	19629.445423238172	31337.29638967439	30585.97873695095	36685.27084674711	35561.360546411146	41242.3670388633	39814.35127821351	48121.1433359811	46274.38199046108	0.27000129535822137	0.25950560944423384	-145.9205154714	-14201.998056410812	-140.06074483442353	-13631.683459769003
42.523280635114425	19584.615916053477	19590.641553123885	31298.497852067732	30548.810220450916	36648.148988733075	35525.729846459195	41206.222051078985	39779.59754526695	48085.07656859775	46239.67744539874	0.2703471927615562	0.25983385463750175	-145.58348572213436	-14254.570074195974	-139.73372244530765	-13681.798971505836
42.77950479226489	19544.24999214037	19551.670362679663	31259.542617253	30511.492838748647	36610.89077505733	35489.96918328698	41169.95570072327	39744.72759232787	48048.90136349388	46204.868614344414	0.2706957649394903	0.26016463147359853	-145.2389835268841	-14306.523975729011	-139.3994468638557	-13731.309066140093
43.03727282885567	19503.711694612663	19512.532323008792	31220.43181648216	30474.027721850733	36573.49782258723	35454.08014061623	41133.57001163416	39709.74338083119	48012.620276855305	46169.95795656157	0.27104703638791144	0.2604979630651879	-144.8871156770183	-14357.856550998986	-139.05802121738088	-13780.210542921908
43.29659404753705	19463.00149318078	19473.227905250693	31181.16658467011	30436.416003680322	36535.97175652388	35418.06431048143	41097.067020009345	39674.64688425426	47976.235882132285	46134.94794793076	0.2714010318767187	0.26083387278282244	-144.52798843216442	-14408.564621555619	-138.7095481162978	-13828.500230191275
43.55747780701245	19422.119857604266	19433.757580475547	31141.74806026727	30398.65882195802	36498.31421031974	35381.923293153974	41060.44877436586	39639.440088079835	47939.750770042956	46099.841080953076	0.27175777645352517	0.2611723842584275	-144.1617075179238	-14458.645040794276	-138.3541296516196	-13876.174985627644
43.81993352237618	19381.067257588336	19394.121819577726	31102.177385130046	30360.75731808082	36460.5268255948	35345.65869706491	41023.71733549881	39604.12498975813	47903.16754857655	46064.63986475347	0.2721172954474146	0.26151352138883394	-143.78837812441634	-14508.094694351777	-137.9918673938664	-13923.231696612202
44.08397066545326	19339.844162679703	19354.32109316856	31062.455704389966	30322.712636999775	36422.61125205224	35309.27213872721	40986.874776440585	39568.703598669264	47866.48884299798	46029.346825085246	0.2724796144727659	0.26185730833937204	-143.4081049052911	-14556.910500515252	-137.6228623913048	-13969.667280552909
44.349598765141174	19298.451042161472	19314.355871468128	31022.58416632058	30284.525927095838	36384.56914739235	35272.765242656846	40949.92318241888	39533.17793608522	47829.71729585192	45993.964504334734	0.27284475943312875	0.26220376954752045	-143.0209919748595	-14605.089410455897	-137.24721516821592	-14015.478685164824
44.6168274077539	19256.888364947914	19274.22662419634	30982.563922203797	30246.198340054496	36346.402177227035	35236.139641293536	40912.86465081634	39497.550035132146	47792.85556696963	45958.49546152719	0.27321275652516724	0.2625529297266126	-142.6271429059707	-14652.62840852607	-136.86502572274912	-14060.662888742983
44.88566623736761	19215.156599477985	19233.933820463233	30942.396126193642	30207.731030738752	36308.1120149922	35199.396974920455	40875.701291128724	39461.821940752394	47755.906333474995	45922.94227233335	0.2735836322426642	0.2629048138696005	-142.2266607305064	-14699.524512819946	-136.4763935259034	-14105.21690052282
45.15612495616904	19173.256213608187	19193.477928658296	30902.08193517836	30169.125157060404	36269.700341859265	35162.53889158309	40838.43522492308	39425.99570966659	47718.87228979147	45887.30752907655	0.27395741338058593	0.2632594472528836	-141.81964793652878	-14745.774775383994	-136.08141751967923	-14149.137760950252
45.42821332480542	19131.18767450511	19152.859416339197	30861.622508641358	30130.381879849945	36231.1688466465	35125.5670470075	40801.068585796645	39390.0734103357	47681.756147650616	45851.59384074103	0.2743341270392183	0.2636168554401923	-141.40620646683965	-14791.376282563433	-135.6801961166857	-14192.422542111948
45.701941162736816	19088.9514485369	19112.07875011925	30821.01900851989	30091.50236272426	36192.51922572871	35088.483104516956	40763.6035193349	39354.05712292242	47644.56063610096	45815.80383298007	0.2747138006283625	0.26397706428653767	-140.98643771711068	-14836.326155334711	-135.27282719698997	-14235.068347865716
45.97731834859046	19046.548001164545	19071.136395555	30780.27259906264	30052.487771954016	36153.753182946864	35051.288734949536	40726.042183070465	39317.94893925437	47607.28850151843	45779.94014812716	0.2750964618716013	0.2643400999422252	-140.56044253523578	-14880.621549696662	-134.8594081072588	-14277.072314196266
46.25435482051728	19003.97779683198	19030.032817032075	30739.384446684748	30013.339276327963	36114.872429515715	35013.9856165729	40688.38674644094	39281.750962785125	47569.942507616695	45744.00544520571	0.27548213881063416	0.2647059888569274	-140.12832122066902	-14924.25965711195	-134.44003566100582	-14318.431609699503
46.533060576550575	18961.24129885582	18988.76847765068	30698.35571982147	29974.058047016242	36075.878683931114	34976.57543499932	40650.63939074718	39245.46530855656	47532.52543545908	45708.00239994088	0.27587085980967796	0.2650747577838304	-139.6901735212232	-14967.237704653293	-134.01480613486638	-14359.143435629085
46.813445674966815	18918.338969314835	18947.343839110712	30657.187588780584	29934.64525743258	36036.7736718769	34939.05988310028	40612.80230911244	39209.09410316149	47495.04008347227	45671.93370477308	0.2762626535599445	0.26544643378383753	-139.24609863273508	-15009.552955451421	-133.58381526888115	-14399.205026372336
47.09552023464871	18875.27126893817	18905.759361595283	30615.881225592053	29895.102083093545	35997.559126129854	34901.44066091895	40574.8777064402	39172.63948470519	47457.489267459714	45635.80206887073	0.27665754908418577	0.26582104422985076	-138.79619519911648	-15051.202709172852	-133.14715826547035	-14438.613649770617
47.37929443545016	18832.038656993343	18864.015503654377	30574.437803856246	29855.42970147731	35958.2367864641	34863.719475583166	40536.86779937249	39136.10360276824	47419.87582061664	45599.61021814575	0.2770555757413123	0.2661986168111139	-138.34056130964746	-15092.184302221052	-132.7049297873018	-14477.366607335396
47.66477851856398	18788.641591173775	18822.11272208715	30532.858498590675	29815.629291879945	35918.80839955503	34825.89804121678	40498.77481624891	39099.488618368625	47382.20259354679	45563.36089526922	0.27745676323109014	0.2665791795376287	-137.87929449796502	-15132.495108080097	-132.2572239568981	-14515.461234617978
47.951982786891236	18745.08052748563	18780.051471824	30491.144486074507	29775.702035270475	35879.275718881865	34787.97807885065	40460.6009970651	39062.79670392462	47344.47245427982	45527.05685968868	0.2778611415989107	0.2669627607446446	-137.41249174197583	-15172.132537786849	-131.8041343556397	-14552.894901545718
48.24091760541319	18701.35592013402	18737.832205807517	30449.296943691163	29735.649114143675	35839.640504629155	34749.961316332294	40422.348593431365	39026.03004321708	47306.68828828975	45490.70088764603	0.27826874124063977	0.26734938909721817	-136.94024946240097	-15211.094040230848	-131.3457540223535	-14589.66501267068
48.53159340156531	18657.46822140899	18695.455374873214	30407.31704976931	29695.47171237184	35799.904523587764	34711.84948823557	40384.01986853167	38989.190831352884	47268.8529985152	45454.29577219769	0.27867959290754346	0.2677390935948498	-136.462663521801	-15249.377102513798	-130.88217545263615	-14625.769007525407
48.82402066561362	18613.41788157068	18652.92142762911	30365.205983421612	29655.171015053882	35760.06954905451	34673.64433576848	40345.61709708249	38952.28127472742	47230.96950538047	45417.844323234676	0.27909372771129737	0.2681319035761946	-135.9798292240812	-15286.979250337929	-130.41349059889762	-14661.2043610299
49.11820995103327	18569.205348734264	18610.230810334924	30322.964924381817	29614.748208363144	35720.13736073108	34635.34760668068	40307.142565291986	38915.30359098786	47193.04074681822	45381.34936750475	0.2795111771290743	0.26852784872385016	-135.49184131305083	-15323.898048319854	-129.939790867822	-14695.968583627604
49.41417187488941	18524.83106875439	18567.38396678083	30280.595052839853	29574.204479393662	35680.10974462209	34596.96105517064	40268.598570819544	38878.260008997095	47155.06967829371	45344.81374863636	0.27993197300871925	0.2689269590692246	-134.998793972336	-15360.13110041339	-129.46116712014918	-14730.05922165513
49.71191711822035	18480.29548510903	18524.38133816528	30238.09754927472	29533.541016004114	35639.98849293174	34558.4864417912	40229.987422734936	38841.1527687972	47117.059272829916	45308.24032716324	0.2803561475740051	0.26932926499748233	-134.5007808247392	-15395.676050290465	-128.97770967132237	-14763.473857820965
50.01145642642306	18435.599038783042	18481.223362972054	30195.473594285555	29492.75900665964	35599.77540395991	34519.92553335418	40191.31144147814	38803.98412157285	47079.01252103456	45271.63198055	0.2807837334299784	0.26973479725257316	-133.99789493074786	-15430.53058161959	-128.4895082896619	-14796.210111394525
50.3128006096408	18390.742168151508	18437.91047684736	30152.724368420935	29451.859640272713	35559.4722819974	34481.28010283504	40152.572958819546	38766.75632961626	47040.932431128924	45234.99160322065	0.28121476356838987	0.27014358694234447	-133.49022878884716	-15464.692418534309	-127.9966521950555	-14828.265638459474
50.61596054315354	18345.725308862253	18394.443112475885	30109.851052005495	29410.844106041444	35519.0809372195	34442.551929276124	40113.7743178197	38729.471666291414	47002.82202897731	45198.32210658765	0.28164927137321727	0.2705556655437354	-132.97787433514168	-15498.159326026216	-127.4992300601516	-14859.638132411987
50.9209471677702	18300.548893718416	18350.82169945624	30066.85482496497	29369.71359328583	35478.60318557924	34403.74279768868	40074.91787278985	38692.13241599854	46964.684358118895	45161.62641908214	0.28208729062627785	0.2709710649080602	-132.46092294210393	-15530.929110234603	-126.99733000899869	-14890.325324214995
51.22777149022361	18255.213352560564	18307.046664176207	30023.736866649117	29328.46929128256	35438.04084869944	34364.85449895487	40036.00598925281	38654.740874139556	46926.52247980119	45124.90748618695	0.28252885551293494	0.271389817266377	-131.93946541856712	-15562.999618873931	-126.4910396161722	-14920.32498266641
51.53644458356769	18209.71911214853	18263.1184296873	29980.498355652333	29287.112389097598	35397.39575376371	34325.88882972829	39997.04104390382	38617.29934708351	46888.33947301488	45088.16827047034	0.28297400062789796	0.2718119552349482	-131.41359200919396	-15594.368741598912	-125.98044590724749	-14949.634914830327
51.84697758757708	18164.06659604298	18219.03741557873	29937.14046963239	29245.644075416607	35356.66973340662	34286.847592333805	39958.0254245721	38579.8101521322	46850.13843453086	45051.41175162174	0.2834227609811201	0.27223751182078987	-130.8833923953207	-15625.034410527907	-125.46563535833411	-14978.252966360189
52.15938170914916	18118.256224486406	18174.804037850976	29893.664385126183	29204.06553837346	35315.86462560193	34247.73259466636	39918.961530181616	38542.27561748621	46811.922478937806	45014.64092648894	0.2838751720037935	0.272666520427313	-130.34895569340733	-15654.994600470178	-124.9466938952537	-15006.177021766081
52.47366822270851	18072.28841428467	18130.418708789133	29850.071277364794	29162.37796537704	35274.98227355162	34208.5456500894	39879.85177071426	38504.698082211966	46773.69473868395	44977.858809117904	0.28433126955444477	0.2730990148600635	-129.81037045465928	-15684.247329312377	-124.42370689359814	-15033.405004790984
52.789848470613855	18026.163578687552	18085.881836835408	29806.362320084867	29120.582542935394	35234.02452557208	34169.28857733173	39840.69856717138	38467.0798962083	46735.45836411845	44941.06843079337	0.2847910899251322	0.2735350293325531	-129.2677246665553	-15712.790658595972	-123.89675917915883	-15059.934878815897
53.107933863567155	17979.882127269582	18041.193826461513	29762.53868533845	29078.680456478076	35192.993234980146	34129.96320038384	39801.504351536736	38429.423420173895	46697.21652353591	44904.27284008185	0.28525466984774783	0.273974598472191	-128.7211057518216	-15740.622693818063	-123.3659350271264	-15085.764647136442
53.42793588102576	17933.444465810466	17996.355078040553	29718.60154330024	29036.672890176404	35151.89025997768	34090.571348393314	39762.27156673936	38391.73102557527	46658.972403222346	44867.475102876684	0.28572204650042327	0.2744177573263162	-128.17060056789342	-15767.74158476945	-122.83131816223613	-15110.892353321426
53.74986607161648	17886.850996175875	17951.365987718596	29674.55206207314	28994.56102676144	35110.71746353586	34051.11485555924	39723.00266661775	38354.00509461504	46620.72920750421	44830.67830244478	0.28619325751404545	0.2748645413683294	-127.61629540803551	-15794.145526068285	-122.29299175913184	-15135.316081614234
54.073736053552395	17840.10211619743	17906.22694728587	29630.39140749037	28952.346047339743	35069.476713277	34011.59556102559	39683.700115883	38316.24802020061	46582.49015879781	44793.88553947542	0.28666834097888144	0.2753149865039295	-127.05827600137127	-15819.832757579163	-121.75103844210389	-15159.033957246691
54.399557515052166	17793.19821955335	17860.93834404767	29586.120742916257	28910.029131207077	35028.16988135664	33972.01530877396	39644.36639008377	38278.46220591367	46544.258497662544	44757.099932131445	0.2871473354513136	0.2757691290774558	-126.49662751251162	-15844.801564759575	-121.2055402852493	-15182.044146813452
54.727342214761876	17746.139695648566	17815.50056069498	29541.7412290439	28867.611455659637	34986.79884434354	33932.375947515	39605.00397557083	38240.65006597982	46506.037482855165	44720.32461610211	0.28763027996069146	0.27622700587833743	-125.93143454221718	-15869.050279129297	-120.65657881311927	-15204.344858675264
55.057101982179326	17698.926929495345	17769.913975174804	29497.254023690948	28825.094195803114	34945.36548309933	33892.679330579034	39565.61536946282	38202.81402523901	46467.83039138734	44683.56274465839	0.28811721401629775	0.2766886541476531	-125.36278112740547	-15892.577278683893	-120.10423500003526	-15225.934343227185
55.38884871808102	17651.560301593472	17724.17896056048	29452.660281592405	28782.47852435971	34903.87168265637	33852.927315806126	39526.20307961187	38164.9565191168	46429.64051858459	44646.81748871103	0.2886081776144329	0.277154111584801	-124.79075074225693	-15915.380988410674	-119.54858927128953	-15246.810893379152
55.722594394951685	17604.04018781088	17678.295884921354	29407.96115419114	28739.765611472103	34862.31933209467	33813.12176543415	39486.769624570006	38127.07999359534	46391.471178148066	44610.09203686958	0.28910321124562116	0.2776234163542843	-124.2154262981494	-15937.459880677052	-118.98972150373447	-15266.9728449611
56.058351057416104	17556.366959264218	17632.265111192664	29363.157789425826	28696.956624505594	34820.710324417734	33773.264545986785	39447.31753355611	38089.18690518572	46353.325702218644	44573.38959550497	0.2896023559019372	0.2780966070926119	-123.63689014448755	-15958.812475724146	-118.4277110255498	-15286.418577033095
56.39613082267415	17508.540982199676	17586.086997045113	29318.251331516192	28654.05272784762	34779.046556426954	33733.35752815996	39407.84934642335	38051.27972090058	46315.20744144346	44536.71338881382	0.2901056530844621	0.2785737229153172	-123.05522406866658	-15979.43734204676	-117.86263661668636	-15305.146512252279
56.7359458809379	17460.56261787412	17539.761894754556	29273.24292074601	28611.05508270512	34737.32992859538	33693.40258670786	39368.36761362761	38013.36091822782	46277.11976504551	44500.06665888603	0.29061314481086253	0.27905480342409644	-122.47050929695251	-15999.333096888848	-117.29457650950644	-15323.155117298476
57.07780849587155	17412.43222243635	17493.290151071364	29228.13369324306	28567.964846898984	34695.562344939615	33653.40160032728	39328.874896196	37975.432985104475	46239.0660608952	44463.452665773955	0.29112487362310024	0.2795398887140729	-121.88282649645407	-16018.49840688333	-116.72360839059547	-15340.442903416231
57.42173100503407	17364.15014680836	17446.67210708957	29182.92478075595	28524.78317465572	34653.74571289017	33613.35645154068	39289.37376569561	37937.49841989082	46201.04973558412	44426.874687564006	0.291640882595279	0.280029019381183	-121.29225577404577	-16036.931988292374	-116.1498093998016	-15357.008426613174
57.7677258203244	17315.71673656781	17399.908098116786	29137.61731042968	28481.51121639779	34611.881943162174	33573.26902657959	39249.86680420461	37899.559731346846	46163.074214503635	44390.336020452625	0.29216121534162	0.28052223652968944	-120.69887667819421	-16054.63260763511	-115.5732561315599	-15372.850288160145
58.115805428429454	17267.132331829693	17352.998453543212	29092.212404576367	28438.150118529727	34569.97294962243	33533.141215265015	39210.356604281485	37861.61943860746	46125.14294192323	44353.8399788226	0.29268591602457783	0.2810195817798292	-120.10276820020226	-16071.599082218483	-114.99402463661681	-15387.967135127634
58.465982391274686	17218.397267129516	17305.943496711294	29046.71118044502	28394.701023222624	34528.020649157326	33492.974910888035	39170.84576893736	37823.68007115956	46087.25938107457	44317.389895323686	0.29321502936309857	0.28152109727558783	-119.50400877376524	-16087.830280461349	-114.41219042123703	-15402.357660590671
58.818269346477535	17169.511871306393	17258.74354478552	29001.114749987424	28351.16506819595	34486.026961538235	33452.772010089175	39131.3369116076	37785.74416882011	46049.427014236855	44280.989120956045	0.2937486006410151	0.2820268256926134	-118.90267627798312	-16103.32512266934	-113.82782844955364	-15416.020604251884
59.172679007803275	17120.476467386496	17211.39890862189	28955.4242196209	28307.543386495796	34443.99380928536	33412.5344127357	39091.83265612403	37747.81428171369	46011.649342825025	44244.64102515538	0.2942866757155952	0.28253681024626465	-118.29884803721507	-16118.082581409253	-113.24101314437576	-15428.95475288853
59.52922416562417	17071.29137246766	17163.90989263804	28909.640689989043	28263.83710627114	34401.92311753123	33372.26402179876	39052.33563668894	37709.89297025212	45973.92988748227	44208.34899588215	0.29482930102623184	0.2830510946998027	-117.69260082244728	-16132.101682055742	-112.65181838750868	-15441.158940671943
59.887917687380885	17021.956897604035	17116.27679468346	28863.765255718416	28220.04735054699	34359.8168138816	33331.96274322884	39012.8484978486	37671.98280511431	45936.27218817415	44172.11643971347	0.295376523603289	0.28356972337272335	-117.08401085270452	-16145.38150335569	-112.06031752112904	-15452.632049674168
60.24877251804685	16972.473347691954	17068.49990591011	28817.79900517314	28176.175236994906	34317.67682827608	33291.63248583043	38973.373894468714	37634.08636722742	45898.67980428746	44135.94678193836	0.29592839107709873	0.28409274114923583	-116.47315379619249	-16157.921177977696	-111.46658334985841	-15463.373010464013
60.6118016805955	16922.84102135599	17020.579510642838	28771.743020205457	28132.22187769966	34275.50509284616	33251.27516113429	38933.9144917095	37596.20624774752	45861.15631473078	44099.84346665471	0.29648495168711764	0.28462019348688994	-115.86010477194941	-16169.719893101603	-110.87068814116355	-15473.380802469328
60.97701827647021	16873.060210836316	16972.515886251043	28725.59837590397	28088.188378924413	34233.30354177271	33210.892683270235	38894.47296500264	37558.345048043244	45823.705318039756	44063.809956871955	0.29704625429124143	0.2851521264253568	-115.244938351163	-16180.776890991256	-110.27270362660784	-15482.654454452917
61.34443548605718	16823.131201876422	16924.309303019934	28679.366140337814	28044.07584087146	34191.07411114107	33170.48696883693	38855.05200002796	37520.505379678274	45786.330432484436	44027.849734614516	0.29761234837528616	0.2856885865953595	-114.62772855906951	-16191.091469630599	-109.67270100420865	-15491.193045146763
61.71406656916102	16773.054273612146	16875.96002402276	28633.04737429827	27999.8853574407	34148.818738795235	33130.05993677134	38815.65429269173	37482.689864395936	45749.03529618104	43991.966301030116	0.2981832840626306	0.28622962122776574	-114.00854887571768	-16200.662983209826	-109.07075093872845	-15498.995703599416
62.085924865483435	16722.82969846153	16827.468304993425	28586.643131036806	27955.618015984866	34106.539364190365	33089.613508216724	38776.28254910575	37444.901134104555	45711.82356720722	43956.16317650122	0.2987591121240345	0.2867752781628391	-113.38747223847895	-16209.490842868574	-108.46692356401763	-15506.061609821394
62.46002379510434	16672.457742015562	16778.8343941996	28540.154455999487	27911.274897061186	34064.23792824311	33049.14960638875	38736.939485566654	37407.14183086319	45674.69892372003	43920.443900759376	0.29933988398762557	0.28732560585965433	-112.76457104298606	-16217.574517205358	-107.86128848404769	-15512.389995222911
62.83637685896657	16621.938662930523	16730.058532316783	28493.582386558755	27866.8570741806	34021.916373181484	33008.67015644119	38697.627828537356	37369.414606869395	45637.66506407935	43884.81203300438	0.29992565174906377	0.28788065340567803	-112.13991714604344	-16224.913533078507	-107.2539147751013	-15517.980143248104
63.21499763936286	16571.272712820508	16681.140952302438	28446.927951740112	27822.365613552443	33979.57664239096	32968.17708532866	38658.350314627176	37331.72212444638	45600.72570697218	43849.27115202513	0.3005164681818867	0.28844047052652316	-111.51358186691505	-16231.507476191968	-106.64487098780955	-15522.831389972009
63.59589980042612	16520.460136152455	16632.08187927147	28400.192171947307	27777.801573826884	33937.220680261365	32927.67232166927	38619.10969057568	37294.06705603253	45563.88459154422	43813.824856325926	0.301112386748038	0.2890051075958721	-110.88563598847395	-16237.355991629884	-106.03422514735576	-15526.943124438636
63.979097088622495	16469.50117014155	16582.881530372535	28353.376058682374	27733.166005833853	33894.8504320301	32887.1577956056	38579.90871323528	37256.452084171935	45527.145477532824	43778.47676425641	0.3017134616085809	0.28957461564558157	-110.25614976073848	-16242.458784780465	-105.42204475715698	-15530.31478950847
64.36460333324754	16418.396044648318	16533.54011466447	28306.480614262535	27688.459952317415	33852.46784362427	32846.63543866291	38540.75014955561	37218.87990150446	45490.51214540492	43743.230514143754	0.3023197476346053	0.29014904637596567	-109.6251929021164	-16246.81562191341	-104.80839680024656	-15532.945882375352
64.75243244692527	16367.144982077256	16484.057832994687	28259.506831533385	27643.684447668056	33810.074861500885	32806.10718360741	38501.636776568834	37181.35321075868	45453.9883964989	43708.08976443082	0.30293130041832694	0.29072845216626053	-108.99283460178412	-16250.426330923103	-104.19334774067102	-15534.835955088027
65.14259842611021	16315.748197276838	16434.434877877775	28212.45569357815	27598.84051765031	33767.67343248509	32765.57496430177	38462.571381375696	37143.87472474474	45417.57805317062	43673.05819381702	0.30354817628438546	0.29131288608528255	-108.35914352177497	-16253.290802054107	-103.57696352628409	-15535.984615283087
65.53511535159264	16264.205897441352	16384.67143337567	28165.328173423244	27553.929179127277	33725.2655036066	32725.040715559528	38423.556761132924	37106.44716634874	45381.28495894378	43638.13950140391	0.3041704323013457	0.2919024019022718	-107.72418779929285	-16255.408988641575	-102.9593095905293	-15536.391526768915
65.92999738900669	16212.518282014273	16334.767674978679	28118.12523373977	27508.95143978114	33682.85302193404	32684.5063729976	38384.59572304137	37069.073268528125	45345.11297866458	43603.33740684463	0.30479812629340347	0.2924970540979352	-107.0880350499865	-16256.780908025801	-102.3404508551539	-15536.056410259567
66.32725878934137	16160.685542593266	16284.723769487793	28070.847826540605	27463.90829782978	33640.43793440666	32643.973872886832	38345.69108433456	37031.755774307865	45309.06599865996	43568.65565049745	0.30543131685230185	0.2930968978756863	-106.45075236880803	-16257.406642104499	-101.7204517317441	-15534.97904393822
66.72691388945532	16108.7078628378	16234.539874898577	28023.496892874773	27418.800741740175	33598.02218766576	32603.445152001597	38306.8456722703	36994.49743677873	45273.14792690275	43534.09799358473	0.3060700633494631	0.2937019891730884	-105.81240633386915	-16257.286338326521	-101.09937612486101	-15533.159264256246
67.12897711259382	16056.585418377546	16184.216140285807	27976.07336251551	27373.629749936605	33555.60772788117	32562.922147466106	38268.06232412019	36957.301019095066	45237.3626931777	43499.66821835425	0.3067144259483377	0.2943123846735057	-105.17306300906785	-16256.42021054402	-100.47728743412154	-15530.596966598183
67.53346296890952	16004.318376724015	16133.752705690371	27928.578153646282	27328.396290506385	33513.196500578335	32522.40679660063	38229.34388716335	36920.16929447575	45201.71424925601	43465.370128247676	0.3073644656169789	0.2949281418179646	-104.53278794559446	-16254.808539667167	-99.85424855627934	-15527.292105931789
67.94038605598601	15951.906897183659	16083.149702007067	27881.012172541094	27283.101320900252	33470.790450461296	32481.90103676435	38190.69321867899	36883.105046204655	45166.20656907191	43431.207548071434	0.30802024414083745	0.2955493188172307	-103.89164618631912	-16252.451674794778	-99.23032188897196	-15523.244697744958
68.3497610593647	15899.351130773333	16032.407250874225	27833.376313240773	27237.74578762902	33428.3915212339	32441.406805196715	38152.113185940965	36846.11106763294	45130.84364890519	43397.18432417321	0.3086818241358001	0.29617597466410667	-103.24970226766891	-16249.350033955649	-98.60556933249609	-15518.454818665981
68.7616027530747	15846.651220138314	15981.525464565218	27785.671457225097	27192.33062595622	33386.001655418935	32400.92603885708	38113.60666621342	36809.1901621828	45095.62950756875	43363.304324623394	0.30934926906145344	0.29680816914595226	-102.60702022258192	-16245.504105029628	-97.9800522925143	-15512.92260724958
69.17592600016614	15793.807299472697	15930.504445881585	27737.898473080117	27146.856759586102	33343.62279417449	32360.460674261907	38075.176546747396	36772.34514335207	45060.56818660102	43329.571439401116	0.3100226432345954	0.29744596285743413	-101.96366358410887	-16240.914446789771	-97.35383168351837	-15506.648264886811
69.59274575324658	15740.81949444218	15879.344288047996	27690.05821616071	27101.325100347152	33301.256877107684	32320.01264731969	38036.82572477831	36735.57883471993	45025.663750463165	43295.989580584996	0.3107020118429912	0.29808941721350923	-101.3196953880979	-16235.58168980293	-96.72696793106297	-15499.632056525908
70.01207705502031	15687.68792210989	15828.045074609623	27642.151528248884	27055.73654787167	33258.90584208633	32279.5838931644	37998.55710752508	36698.89406995467	44990.92028674233	43262.56268254995	0.31138744095937876	0.29873859446264606	-100.6751781763378	-16229.506537411362	-96.09952097517817	-15491.874311612919
70.43393503883172	15634.412690864723	15776.606879330933	27594.179237206896	27010.091989269848	33216.57162504752	32239.176345985514	37960.373612189906	36662.29369282139	44956.34190635956	43229.29470216759	0.3120789975557322	0.299393557700287	-100.03017400011595	-16222.68976681307	-95.47155027335248	-15483.37542492617
70.85833492921113	15580.99390035269	15725.029766097423	27546.14215662563	26964.39229880019	33174.25615980366	32198.79193885702	37922.27816595945	36625.780557192425	44921.93274378346	43196.189619013705	0.31277674951778717	0.3000543708825615	-99.3847444234998	-16215.132230093703	-94.8431148034797	-15474.13585748244
71.2852920424243	15527.431641411335	15673.313788819005	27498.041085468005	26918.63833753423	33131.961377845684	32158.432603562826	37884.273706006985	36589.35752705775	44887.6969572493	43163.251435579354	0.31348076565982996	0.3007210988402495	-98.73895052658918	-16206.834855270572	-94.21427306730038	-15464.156137478538
71.71482178702524	15473.725996007333	15621.458991336387	27449.87680770744	26872.83095301729	33089.6892081436	32118.10027042081	37846.36317949595	36553.02747653783	44853.63872898403	43130.48417748907	0.3141911157397594	0.3013938072930024	-98.09285290935804	-16197.798647460528	-93.58508309328317	-15453.436861189082
72.14693966441222	15419.877037177252	15569.465407329588	27401.65009196085	26826.9709789236	33047.441576943675	32077.796868103535	37808.54954358429	36516.79328989693	44819.76226543653	43097.89189372335	0.314907870474429	0.3020725628638286	-97.44651169509598	-16188.024689988233	-92.95560244067747	-15441.978694047779
72.58166126938723	15365.884828971914	15517.333060229192	27353.361691116806	26781.059234706656	33005.22040756315	32037.524323456648	37770.83576543031	36480.6578615581	44786.07179751441	43065.478656847416	0.315631101555266	0.3027574330938478	-96.79998653406074	-16177.51414553728	-92.32588820258388	-15429.78237159457
73.01900229071879	15311.749426404229	15465.061963130465	27305.01234195804	26735.096525244397	32963.02762018143	31997.284561314675	37733.22482219954	36444.62409611939	44752.5715808262	43033.24856324562	0.31636088166418563	0.30344848645731637	-96.15333660725446	-16166.268257376738	-91.69599700923573	-15416.84870048333
73.45897851170821	15257.470875400752	15412.65211871035	27256.602764778767	26689.083640479344	32920.8651316284	31957.079504314166	37695.71970107292	36408.694908371705	44719.2658959303	43001.20573336208	0.31709728448979535	0.30414579237693556	-95.50662063049094	-16154.288350596093	-91.06598503203713	-15403.178559588268
73.90160581075892	15203.049212757049	15360.10351914741	27208.133662996162	26643.021355053075	32878.73485516917	31916.91107270369	37658.32339925584	36372.87322331753	44686.159048589245	42969.35431194672	0.31784038474390097	0.304849421239442	-94.85989685830282	-16141.575833386742	-90.4359079873393	-15388.77290114481
74.34690016194996	15148.484466097116	15307.416146044892	27159.605722756518	26596.91042793533	32836.638700285745	31876.78118415108	37621.03892398879	36337.1619761912	44653.255370031235	42937.69846830772	0.31859025817832065	0.30555944441149085	-94.21322308789968	-16128.132198327221	-89.80582113976561	-15373.632751776837
74.79487763561212	15093.776653836872	15254.589970357329	27111.01961253534	26550.751602047945	32794.578572454935	31836.691753547962	37583.869292558724	36301.564112480904	44620.55921721729	42906.242396570575	0.31934698160200836	0.3062759342558356	-93.5666566633081	-16113.959023721516	-89.17577930630068	-15357.759213704616
75.24555439890803	15038.925785152116	15201.624952320251	27062.37598273203	26504.545603882605	32752.556372923216	31796.64469281083	37546.81753231232	36266.08258795153	44588.07497311587	42874.99031594293	0.32011063289850133	0.3069989641478113	-92.92025447967899	-16099.057974991389	-88.54583686051774	-15341.153465982527
75.6989467164156	14983.931859950702	15148.521041383668	27013.675465258064	26458.29314311312	32710.573998477255	31756.64191067902	37509.88668066956	36230.72036866907	44555.80704698325	42843.94647098599	0.3208812910436887	0.30772860849212497	-92.27407298769685	-16083.43080610875	-87.9160477362966	-15323.816765665077
76.15507095071504	14928.794868849614	15095.278176149279	26964.91867311963	26411.99491220189	32668.63334121133	31716.685312509733	37473.07978513923	36195.48043102665	44523.75987465144	42813.115131893035	0.32165903612391394	0.3084649427399635	-91.62816819766886	-16067.079361003824	-87.2864654321238	-15305.750449118204
76.61394356297929	14873.514793156653	15041.896284311382	26916.10619999374	26365.651586000055	32626.73628829052	31676.77680006918	37436.39990333528	36160.36576177146	44491.937918822725	42782.50059477374	0.3224439493544192	0.30920804340642444	-90.9825956846471	-16050.005575158633	-86.65714301529806	-15286.955933304504
77.07558111356816	14818.091604857103	14988.375282602101	26867.238619798038	26319.26382134198	32584.8847217098	31636.918271320883	37399.850102994205	36125.37935803373	44460.345669371025	42752.107181946354	0.32323611309813155	0.30995798808827313	-90.33741059250315	-16032.211477069184	-86.02813312611397	-15267.434717100114
77.54000026262605	14762.525266605748	14934.715076740555	26818.316486254564	26272.83225663316	32543.080518049588	31597.111620209933	37363.43346199416	36090.52422735646	44428.98764365122	42721.93924223601	0.324035610884805	0.3107148554820363	-89.69266763869382	-16013.699189832434	-85.39948798247497	-15247.188382718712
78.00721777068286	14706.815731724028	14880.91556138656	26769.340332446605	26226.35751143199	32501.32554822658	31557.358736443897	37327.15306837473	36055.80338772705	44397.86838681502	42692.00115128071	0.3248425274305223	0.31147872540243876	-89.04842111936159	-15994.470932834782	-84.77125938446989	-15226.218597153202
78.47725049925933	14650.962944202824	14826.976620098672	26720.310670369112	26179.84018602476	32459.62167724049	31517.661505269552	37291.0120203582	36021.21986760979	44366.992472134814	42662.29731184383	0.32565694865756484	0.31224967880118937	-88.40472491400578	-15974.529023400508	-84.14349871860759	-15204.527113556862
78.95011541147531	14594.966838710921	14772.898125297297	26671.22799047219	26133.28086099468	32417.97076391625	31478.02180724651	37255.013426371734	35986.77670598064	44336.36450133481	42632.832154135125	0.32647896171465884	0.313027797786124	-87.76163249053934	-15953.875878510065	-83.51625696258998	-15182.115772791207
79.42582957266194	14538.82734060952	14718.679938232308	26622.092761197986	26086.68009678346	32376.37466064182	31438.441518015992	37219.1604050711	35952.47695236241	44305.98910493027	42603.61013613809	0.327308654997602	0.3138131656407108	-87.11919691046205	-15932.514016604051	-82.8895846905616	-15158.986505033448
79.90441015097758	14482.544365972704	14664.32190895599	26572.90542851015	26040.038433246467	32334.83521310096	31398.922508065967	37183.45608536509	35918.32366686195	44275.870942574176	42574.635743945466	0.3281461181702857	0.31460586684393016	-86.4774708338955	-15910.44605938252	-82.26353207753345	-15135.141331329942
80.38587441802741	14426.117821614496	14609.823876301145	26523.66641541665	25993.35638920071	32293.354260001637	31359.46664249188	37147.90360644161	35884.31992020849	44246.014703412555	42545.91349210241	0.3289914421861118	0.3154059870905324	-85.83650652537472	-15887.674733765423	-81.63814890463982	-15110.582365257666
80.87023974948666	14369.547605122103	14555.18566786477	26474.376121484573	25946.63446196584	32251.933632798606	31320.075780753104	37112.50611779404	35850.4687937935	44216.425106446935	42517.44792395772	0.329844719309822	0.3162136133116827	-85.19635585841024	-15864.202873690054	-81.01348456351843	-15085.31181452237
81.35752362572781	14312.833604896605	14500.40709999755	26425.03492234879	25899.87312689813	32210.57515541241	31280.751776425306	37077.266779250356	35816.773379712424	44187.10690090711	42489.24361202356	0.3307060431397373	0.3170288336960032	-84.5570703215999	-15840.033422187902	-80.38958806262599	-15059.331982898526
81.8477436324513	14255.975700199895	14445.487977798708	26375.64316921147	25853.07283691603	32169.280643941114	31241.496476946817	37042.188761001235	35783.236780806175	44158.064866629764	42461.30515834161	0.3315755086304282	0.31785173771101644	-83.91870102455869	-15815.169433517382	-79.76650803181838	-15032.645271908492
82.34091746132043	14198.973761209438	14390.428095117746	26326.201188335242	25806.234022019744	32128.05190636819	31202.3117233622	37007.27524363096	35749.86211070635	44129.30381444798	42433.63719486031	0.33245321211581436	0.31868241612500414	-83.28129870286648	-15789.614075120538	-79.14429272757843	-15005.254182647914
82.83706291059936	14141.827649080342	14335.227234561884	26276.709280527873	25759.357088801687	32086.89074226407	31163.19935005912	36972.52941814858	35716.652493879694	44100.82858658833	42406.24438381808	0.3333392513327081	0.3195209610292826	-82.64491372453631	-15763.37062990386	-78.52299003919688	-14977.161317824386
83.33619788579601	14084.537216015127	14279.885167510382	26227.16772061915	25712.44241994997	32045.79894248208	31124.161184501274	36937.954486020295	35683.61106567523	44072.64405707734	42379.13141813684	0.3342337254448102	0.32036746586091275	-82.00959609555139	-15736.442498406395	-77.9026474937491	-14948.369383612648
83.83834040030794	14027.102305341707	14224.401654135603	26177.576756929866	25665.49037374352	32004.77828884869	31085.19904695554	36903.55365920317	35650.74097237214	44044.755132157276	42352.30302182352	0.3351367350671671	0.3212220254258456	-81.37539546609332	-15708.83320112992	-77.28331226183582	-14918.881191691384
84.34350857607244	13969.52275159945	14168.776443431276	26127.936610732282	25618.5012835395	31963.830553847336	31046.314750214344	36869.330160179416	35618.04537122958	44017.1667507108	42325.76395038146	0.3360483822910969	0.32208473592251535	-80.74236113710504	-15680.546380979009	-76.66503116382228	-14888.699661413208
84.85172064422062	13911.798380633756	14113.009273247595	26078.24747570215	25571.475457251545	31922.957500295866	31007.510099311425	36835.28722199162	35585.52743053664	43989.88388469496	42299.51899122937	0.3369687707095989	0.32295569496589394	-80.11054206595509	-15651.585805570707	-76.04785067551347	-14857.827821902
85.36299494573534	13853.929009699817	14057.09987033459	26028.50951736283	25524.413176820763	31882.160881018368	30968.786891233307	36801.42808827984	35553.19032966517	43962.911539586	42273.57296413176	0.337898005443253	0.32383500161200607	-79.47998687313884	-15621.955369818956	-75.43181693392762	-14826.268814251758
85.87734993211305	13795.91444757496	14001.047950392634	25978.722872519793	25477.31469767698	31841.44243850911	30930.146914623565	36767.75601331828	35521.03725912249	43936.254754832255	42247.93072163682	0.33883619316662	0.32472275638292897	-78.85074384886684	-15591.659098505974	-74.81697574400096	-14794.025893880986
86.39480416602983	13737.754494680905	13944.853218131557	25928.887648687298	25430.180248192064	31800.803904590935	30891.59194948201	36734.274262054285	35489.07142060631	43909.91860431883	42222.59714952549	0.33978344213515504	0.32561906129227236	-78.22286095973686	-15560.701148967259	-74.20337258426298	-14761.10243280325
86.91537632201124	13679.448943215222	13888.515367337854	25879.003923504984	25383.01002912383	31760.247000065217	30853.1237668571	36700.98611014666	35457.29602706046	43883.90819684057	42197.57716726958	0.34073986221264124	0.32652401987116075	-77.59638585549692	-15529.085813803598	-73.59105261376317	-14727.501922146417
87.43908518710603	13620.99757729336	13832.034080950676	25829.07174414656	25335.804213050953	31719.773434356095	30814.744128532024	36667.89484400655	35425.71430273175	43858.228676587445	42172.87572849998	0.3417055648991591	0.3274377371947196	-76.97136587560817	-15496.817523655482	-72.98006067802271	-14693.227974560112
87.9659496615646	13562.400173100481	13775.40903114686	25779.091126718104	25288.562943798897	31679.38490514595	30776.45478670452	36635.003760837666	35394.329483228656	43832.88522363877	42148.49782148581	0.34268066335960157	0.3283603199090841	-76.34784805697927	-15463.90085023176	-72.37044131609582	-14658.28432686627
88.4959887595208	13503.656499054196	13718.63987943495	25729.062055647504	25241.286335855755	31639.08309800382	30738.257483659076	36602.316168677964	35363.14481558007	43807.88305446905	42124.44846962261	0.34366527245274303	0.3292918762589339	-75.72587914030373	-15430.340509136207	-71.76223876709992	-14622.674842681736
89.0292216096782	13444.766315978432	13661.726276759255	25678.984483064403	25193.974473779293	31598.86968600616	30700.153951433174	36569.83538644232	35332.16355829654	43783.22742246495	42100.732731932796	0.34465950876087903	0.3302325161155736	-75.1055055778088	-15396.141363033094	-71.15549697693132	-14586.403515116312
89.56566745600044	13385.72937728826	13604.66786361338	25628.858328169852	25146.627411593527	31558.74632934873	30662.145911475327	36537.564743965064	35301.38898143148	43758.92361845278	42077.35570357555	0.3456634906200449	0.3311823510055612	-74.48677354085521	-15361.308424852788	-70.5502596057413	-14549.474469700828
90.1053456584057	13326.545429186632	13547.464270164253	25578.68347659639	25099.24517217557	31518.714674950603	30624.235074296077	36505.50758204371	35270.824366643894	43734.976971237586	42054.32251636821	0.34667733815082824	0.332141494139903	-73.86972892704216	-15325.8468609564	-69.94657003456086	-14511.891967182979
90.6482756934654	13267.214210873133	13490.115116386658	25528.45977975804	25051.827746632487	31478.776356049562	30586.423139111437	36473.66725248329	35240.47300726235	43711.39284815416	42031.63833931916	0.3477011732897874	0.33311006044382646	-73.25441736795256	-15289.761994509026	-69.3444713725803	-14473.660406532697
91.19447715510712	13207.735454765138	13432.62001220877	25478.187054190006	25004.375093667622	31438.932991788515	30548.71179347821	36442.047118141054	35210.33820834966	43688.17665562948	42009.308379171736	0.34873511982148636	0.33408816658713875	-72.6408842372366	-15253.05930897966	-68.74400646481445	-14434.784328079782
91.74396975532183	13148.108886731567	13374.978557668803	25427.86508087772	24956.88713893633	31399.186186792598	30511.102712921045	36410.65055297147	35180.42328676845	43665.33383975713	41987.33788095973	0.34977930341116376	0.3350759310151903	-72.02917465837163	-15215.744451650418	-68.14521789939681	-14395.2684166478
92.29677332487483	13088.334226340125	13317.190343083588	25377.49360457574	24909.36377439134	31359.53753073732	30473.597560551443	36379.48094207215	35150.731571248034	43642.86988688427	41965.7321285751	0.3508338516380453	0.3360734739804502	-71.41933351272382	-15177.82323728595	-67.54814801519024	-14355.117504826747
92.85290781402206	13028.411187117756	13259.254949228909	25327.072333115426	24861.804857616804	31319.988597906507	30436.197986677696	36348.541681729526	35121.266402451685	43620.790324210655	41944.49644534727	0.3518988940293164	0.33708091757471076	-70.81140544808295	-15139.3016519323	-66.95283890984865	-14314.33657639008
93.41239329322968	12968.339476825213	13201.171947532404	25276.6009367019	24814.210211151425	31280.540946740555	30398.90562840605	36317.83617946512	35092.03113304484	43599.10072040049	41923.63619463487	0.35297456209476846	0.33809838576193263	-70.20543488650583	-15100.185856706463	-66.35933244721673	-14272.930769676343
93.97524995389855	12908.118797746136	13142.94090027943	25226.079047200168	24766.579621800658	31241.196119374723	30361.72210923306	36287.36785408237	35063.02912776465	43577.806686207645	41903.15678043053	0.35406098936213154	0.3391260044117464	-69.60146603330213	-15060.482191864401	-65.76767026586458	-14230.905381256714
94.54149810909283	12847.748846990595	13084.56136083178	25175.506257409328	24718.912839936616	31201.955641166074	30324.649038627555	36257.140135712674	35034.26376348899	43556.91387511307	41883.06364797713	0.3551583114131113	0.3401639013336205	-68.9995428857037	-15020.19718090631	-65.17789378709494	-14188.265869575553
95.11115819427312	12787.229316814164	13026.032873860562	25124.882120325976	24671.20957878732	31162.82102021036	30287.688011604034	36227.15646586243	35005.73842930769	43536.42798397659	41863.36228439873	0.3562666659201416	0.3412122063117176	-68.39970924135196	-14979.337534739636	-64.59004422322687	-14145.017858756706
95.68425076803395	12726.559894952492	12967.354975592612	25074.206148395646	24623.469513713037	31123.79374684726	30250.840608284772	36197.42029745957	34977.45652659271	43516.354753701686	41844.05821934291	0.3573861926838745	0.3422710511404445	-67.80200870749104	-14937.91015606746	-64.00416258634141	-14101.167142546736
96.26079651284576	12665.740264972133	12908.527194071921	25023.477812752662	24575.69228147145	31084.87529315436	30214.1083934526	36167.93509490026	34949.4214690702	43496.69996991474	41825.15702563807	0.35851703367141635	0.3433405696607198	-67.20648471022287	-14895.922143890522	-63.42028969659077	-14056.719688286074
96.84081623580131	12604.770106637747	12849.549049435722	24972.696542447724	24527.877479469902	31046.067112428886	30177.492916092313	36138.704334094924	34921.63668289212	43477.46946365769	41806.66431996355	0.3596593330553304	0.34442089779696994	-66.61318050380214	-14853.380798113532	-62.83846619122778	-14011.681641104631
97.42433086936633	12543.649096296602	12790.420054206228	24921.861723663696	24480.02466500565	31007.370638657667	30140.995708921586	36109.731502514456	34894.105606708734	43458.669112095704	41788.58576353417	0.36081323725342135	0.3455121735948679	-66.02213917964764	-14810.29362420179	-62.25873253335885	-13966.059328164905
98.01136147213543	12482.376907280533	12731.13971359813	24870.97269891913	24432.133354493104	30968.78728597456	30104.618287910216	36081.02009923623	34866.831691741194	43440.3048392398	41770.92706279886	0.36197889496932334	0.34661453725983915	-65.43340367662677	-14766.668338193558	-61.681129021537345	-13919.859263162129
98.60192922959182	12420.95321032578	12671.70752584246	24820.028766258743	24384.20302267804	30930.31844810424	30068.362151787518	36052.573634988556	34839.81840185389	43422.38261668321	41753.69397015325	0.36315645723389794	0.34772813119634044	-64.84701679021236	-14722.51287159603	-61.10569579829462	-13873.088150708936
99.1960554548718	12359.377674011854	12612.122982527795	24769.029178432378	24336.23310183964	30891.965497794125	30032.228781538757	36024.395632196334	34813.06921362827	43404.90846435499	41736.89228466868	0.3643460774474728	0.34885310004793546	-64.26302118297463	-14677.835376663134	-60.5324728602136	-13825.752891143784
99.79376158953411	12297.649965218667	12552.385568958118	24717.973142059567	24288.222980977695	30853.729786230575	29996.21963988742	35996.4896250237	34786.58761643466	43387.88845128658	41720.52785283367	0.3655479114229333	0.34998959073818714	-63.681459394640115	-14632.64423172269	-59.96150006748212	-13777.860585344955
100.39506920433367	12235.769749604146	12492.494764529401	24666.859816782755	24240.17200498787	30815.612642443062	29960.336170766517	35968.859159418025	34760.377112505994	43371.328696396755	41704.6065693133	0.3667621174296812	0.3511377525123734	-63.10237385175424	-14586.948046486825	-59.39281715299876	-13729.418539535254
101.00000000000001	12173.736692101376	12432.450043124212	24615.688314406387	24192.079473822356	30777.615372692642	29924.579798775812	35941.5077931518	34734.441217010244	43355.23536929125	41689.134377722796	0.3679888562384927	0.35229773698005834	-62.812589510449506	-14563.9747846568	-59.10820253632176	-13705.061007907756
