# Supplementary material for: White matter micro- and macrostructure brain charts for the human lifespan
Source: Nature. 2026 May 13;655(8124):979–89. doi: 10.1038/s41586-026-10454-2 (PMC13391363; doi:10.1038/s41586-026-10454-2)
Supplement: Supplementary file 12 — Centiles trajectories of brain charts. SDT.T9.1–5 contain the brain charts for the global metrics; SDT.T9.6–509 contain the brain charts for the tract-specific metrics (unnormalized); and SDT.T9.510–1157 contain the brain charts for the tract-specific macrostructural metrics (normalized). Included in each table are the male and female centile trajectories for the 2.5th, 25th, 50th, 75th and 97.5th percentiles; the interquartile range normalized by the 50th centile; and the derivatives of the 50th centiles with respect to both age and log(age). Charts are sampled in logarithmically spaced intervals. Age is reported in years, while centile trajectory values are reported in metric-specific units: diffusivities in mm2 s−1, volume in mm3, surface area in mm2, average length in mm, and FA is dimensionless (unitless). [file 41586_2026_10454_MOESM12_ESM.zip › plotted_curves/SDT.T9.120-CST_right_fa-mean_curve_metrics.csv]

ages	male_0.025th_percentile	female_0.025th_percentile	male_0.25th_percentile	female_0.25th_percentile	male_0.5th_percentile	female_0.5th_percentile	male_0.75th_percentile	female_0.75th_percentile	male_0.975th_percentile	female_0.975th_percentile	male_normalized_quantile_range	fwmale_normalized_quantile_range	male_median_centile_d_age	male_median_centile_d_log_age	female_median_centile_d_age	female_median_centile_d_log_age
0.25	0.32367715579827633	0.32056133370483214	0.355321107170193	0.35186541080431516	0.37182873815985085	0.3681957856032586	0.38824660545175743	0.38443744176050215	0.4192392068553437	0.41509771847183924	0.08855017082463813	0.08846388858802495	0.1505088373722664	0.0869006143214145	0.1490362839604087	0.08605039317596094
0.25150637576242696	0.3238959185171271	0.32077796356971244	0.355545087443339	0.3520872022456889	0.3720554610244995	0.36842029024913875	0.38847609324463167	0.3846646816910708	0.4194740588396359	0.4153302649749416	0.08851101314468861	0.08842477004551481	0.1502421152254101	0.08700702987810871	0.14877217197854975	0.08615576793006596
0.2530218281966045	0.3241152134450624	0.32099512046025613	0.35576961504905324	0.352309535673947	0.3722827391634703	0.3686453447384533	0.38870614426557415	0.384892479333476	0.4197094892616318	0.41556338423625483	0.08847181389749684	0.08838560997602161	0.14970748746878826	0.08721981419135716	0.14824277612811443	0.08636647109659634
0.25454641199404576	0.32433504037023575	0.3212128041666621	0.3559946897542337	0.352532410858261	0.372510572332561	0.36887094882939203	0.3889367582591886	0.38512083443483364	0.4199454978441379	0.4157970759813318	0.08843257333256484	0.08834640862879461	0.14917371212730757	0.08743250345762021	0.14771422434050407	0.08657708014720811
0.2560801821758082	0.3245553990740364	0.32143101447243017	0.35622031131849896	0.352755827560594	0.3727389602800207	0.3690971022726703	0.3891679349622628	0.3853497467345206	0.42018208430163834	0.41603133992748526	0.08839329169940247	0.08830716625309044	0.14864079422969212	0.08764509478169202	0.14718652159555745	0.08678759221514554
0.25762319409447826	0.32477628933108094	0.32164975115435307	0.3564464794941789	0.35297978553569126	0.3729679027465397	0.3693238048115189	0.3893996741037572	0.3855792159641633	0.4204192483402824	0.41626617578377534	0.08835396924751597	0.08826788309816327	0.1481087387607687	0.08785758526455822	0.14665967282928705	0.08699800442967387
0.2591755034361701	0.3249977109092058	0.321869013982509	0.35667319402630554	0.35320428453107156	0.3731973994652403	0.3695510561816739	0.38963197540479466	0.3858092418476272	0.4206569896578729	0.4165015832509977	0.08831460622639979	0.08822855941325422	0.14757755066068512	0.08806997200336752	0.14613368293349538	0.08720831391624984
0.2607371662225343	0.32521966356945886	0.3220888027202529	0.3569004546526032	0.3534293242870169	0.3734274501616655	0.3697788561113668	0.3898648385786489	0.3860398241010056	0.42089530794385344	0.4167375620216715	0.088275202885526	0.08818919544758226	0.14704723482532245	0.08828225209126117	0.1456085567562866	0.08741851779653587
0.2623082388127803	0.3254421470660921	0.32230911712420973	0.35712826110347995	0.3536549045365642	0.3736580545537701	0.3700072043213145	0.3900982633307345	0.3862709624326099	0.4211342028792966	0.41697411178002736	0.08823575947433539	0.08814979145033594	0.14651779610636595	0.08849442261775664	0.14508429910171117	0.08762861318834325
0.2638887779057103	0.3256651611465533	0.3225299569442657	0.3573566131020176	0.35388102500549545	0.37388921235191	0.3702361005247093	0.3903322493585955	0.38650265654295785	0.4213736741368919	0.4172112322019956	0.08819627624222746	0.08811034767066224	0.1459892393106088	0.08870648066823605	0.1445609147298228	0.08783859720567477
0.26547884054176485	0.32588870555147775	0.3227513219235609	0.35758551036396236	0.35410768541232873	0.3741209232588316	0.3704655444272091	0.39056679635189495	0.3867349061247638	0.42161372138093317	0.4174489229551935	0.08815675343855292	0.08807086435765911	0.14546156920073372	0.08891842332430144	0.14403840835669257	0.08804846695865365
0.2670784841050822	0.3261127800146807	0.3229732117984804	0.3578149525977156	0.3543348854683086	0.3743531869696628	0.3706955357269267	0.39080190399240367	0.3869677108629271	0.42185434426730667	0.41768718369891367	0.08811719131260201	0.08803134176036446	0.14493479049478708	0.0891302476637037	0.14351678465411055	0.08825821955345248
0.26868776632556873	0.3263373842631486	0.3231956262986471	0.35804493950432403	0.35456262487739654	0.37458600317190144	0.3709260741144202	0.3910375719539893	0.3872010704345212	0.4220955424434785	0.417926014084112	0.08807759011359698	0.08799178012774751	0.14440890786622163	0.08934195076008677	0.14299604825002632	0.08846785209244956
0.2703067452809827	0.32656251801703123	0.32341856514691314	0.35827547077747024	0.35479090333626184	0.37481937154540595	0.3711571592726827	0.3912737999026054	0.3874349845087837	0.422337315548483	0.41816541375339517	0.08803795009068181	0.0879521797087008	0.14388392594409538	0.08955352968330033	0.14247620372815106	0.08867736167407259
0.2719354793990299	0.3267881809896335	0.32364202805935177	0.3585065461034634	0.3550197205342718	0.3750532917623848	0.3713887908771319	0.3915105874962811	0.3876694527471049	0.4225796632129098	0.4184053823410088	0.08799827149291477	0.08791254075203032	0.14335984931294377	0.08976498149921497	0.14195725562815653	0.08888674539285546
0.27357402745947257	0.32701437288740687	0.323866014745249	0.3587381651612291	0.35524907615348233	0.3752877634873861	0.37162096859560023	0.39174793438510885	0.38790447480301654	0.4228225850588918	0.4186459194728253	0.08795855456925729	0.08787286350644538	0.14283668251245274	0.08997630326963701	0.14143920844551872	0.08909600033938148
0.2752224485962505	0.32724109340994095	0.3240905249070955	0.3589703276222998	0.35547896986862815	0.37552278637728675	0.37185369208832403	0.3919858402112343	0.38814005032218135	0.4230660807000926	0.4188870247663311	0.08791879956856702	0.08783314822055183	0.14231443003802724	0.09018749205246479	0.14092206663151785	0.08930512360021226
0.27688080229961526	0.32746834224995525	0.3243155582405779	0.3592030331508053	0.35570940134711315	0.37575836008128316	0.3720869610079336	0.3922243046088447	0.38837617894238174	0.42331014974169495	0.4191286978306151	0.08787900673958743	0.08779339514284155	0.14179309634037907	0.09039854490156074	0.1404058345934942	0.0895141122580867
0.2785491484182772	0.32769611909329066	0.32454111443457073	0.35943628140346273	0.355940370249001	0.37599448424087945	0.37232077499944294	0.3924633272041584	0.38861286029350917	0.42355479178038713	0.41937093826635635	0.08783917633094054	0.08775360452168444	0.1412726858258253	0.09060945886680827	0.13989051669470598	0.08972296339170782
0.28022754716156506	0.3279244236189007	0.32476719317112784	0.35967007202956663	0.3561718762270052	0.3762311584898782	0.3725551337002392	0.39270290761541266	0.38885009399755294	0.4238000064043516	0.4196137456658114	0.08779930859111636	0.08771377660531958	0.14075320285586201	0.09082023099401226	0.13937611725397403	0.08993167407570013
0.2819160591015993	0.3281532554988429	0.3249937941254736	0.35990440467097956	0.356403918926479	0.3764683824543686	0.3727900367400717	0.39294304545285336	0.38908787966858854	0.42404579319325214	0.41985711961280203	0.08775940376846489	0.08767391164184594	0.14023465174771843	0.0910308583248991	0.13886264054627873	0.09014024138070909
0.28361474517547763	0.32838261439827016	0.32522091696599437	0.3601392789621213	0.35663649798540586	0.3767061557527171	0.37302548374104244	0.39318374031872333	0.3893262169127673	0.42429215171822127	0.42010105968270334	0.08771946211118879	0.08763400987921494	0.13971703677380276	0.09124133789708821	0.13835009080237626	0.09034866237333006
0.2853236666874746	0.3286124999754221	0.3254485613542299	0.3603746945299592	0.3568696130343893	0.37694447799555525	0.3732614743175943	0.39342499180725077	0.38956510532830446	0.4245390815418477	0.4203455654424304	0.08767948386733311	0.08759407156522074	0.13920036216218534	0.09145166674412053	0.13783847220895495	0.09055693411610832
0.2870428853112538	0.3288429118816157	0.3256767269448645	0.3606106509939982	0.3571032636966431	0.3771833487857706	0.3734980080765014	0.39366679950463845	0.3898045445054685	0.4247865822181641	0.42059063645042727	0.08763946928477803	0.08755409694749264	0.13868463209644233	0.09166184189550108	0.1373277889086637	0.09076505366748222
0.28877246309209376	0.32907384976123694	0.325905413385718	0.36084714796627076	0.35733744958798097	0.3774227677184945	0.37373508461685795	0.3939091629890517	0.39004453402656925	0.42503465329263423	0.4208362722566529	0.08759941861122873	0.08751408627348593	0.13816985071562726	0.09187186037648587	0.13681804500026828	0.09097301808192526
0.2905124624491269	0.3293053132517317	0.32613462031773754	0.3610841850513265	0.35757217031680716	0.37766273438109255	0.3739727035300682	0.39415208183060785	0.3902850734659476	0.42528329430214085	0.4210824724025703	0.08755933209420959	0.08747403979047431	0.13765602211438477	0.09208171920818131	0.13630924453823923	0.09118082440957664
0.29226294617759224	0.32953730198359626	0.32636434737498765	0.3613217618462217	0.35780742548410505	0.3779032483531522	0.3742108643998339	0.3943955555913634	0.39052616238996235	0.4255325047749717	0.42132923642113224	0.08751920998105336	0.08743395774554061	0.13714315034282265	0.09229141540747321	0.1358013915331071	0.09138846969639758
0.294023977451102	0.32976981558036844	0.32659459418464143	0.3615598779405092	0.35804321468342787	0.3781443092064734	0.3744495668021457	0.3946395838253036	0.39076780035698044	0.42578228423080855	0.42157656383677017	0.08747905251889516	0.08739384038557006	0.1366312394069098	0.09250094598715464	0.13529448995190307	0.0915959509845834
0.29579561982392083	0.3300028536586188	0.3268253603669723	0.3617985329162282	0.3582795375008886	0.37838591650505615	0.37468881030527096	0.3948841660783302	0.39100998691736494	0.4260326321807132	0.4218244541653811	0.08743885995466191	0.08735368795724058	0.13612029326804986	0.09271030795564172	0.13478854371710725	0.09180326531162564
0.29757793723326015	0.3302364158279405	0.32705664553534314	0.3620377263478933	0.3585163935151482	0.37862806980509056	0.37492859446974236	0.3951293018882502	0.39125272161346253	0.4262835481271152	0.42207290691431415	0.08739863253506727	0.08731350070701593	0.13561031584346495	0.09291949831721524	0.13428355670758663	0.09201040971102259
0.29937099400158496	0.3304705016909403	0.3272884492961987	0.3622774578024842	0.3587537822974069	0.37887076865494496	0.375168918848348	0.39537499078476346	0.3914960039795932	0.42653503156379863	0.4223219215823589	0.0873583705066006	0.08727327888113644	0.1351013110060677	0.09312851407177902	0.13377953275862353	0.09221738121210876
0.3011748548389356	0.3307051108432292	0.3275207712490547	0.36251772683943534	0.35899170341139236	0.37911401259515487	0.3754097829861198	0.3956212322894515	0.39173983354203784	0.42678708197588977	0.4225714976597319	0.08731807411552067	0.08723302272561259	0.13459328258456082	0.09333735221494521	0.1332764756615319	0.09242417683989856
0.30298958484526295	0.33094024287341306	0.3277536109864899	0.3627585330106249	0.3592301564133501	0.379357801158412	0.3756511864203224	0.39586802591576586	0.3919842098190272	0.42703969883984366	0.42282163462806494	0.0872777436078483	0.08719273248621674	0.13408623436356493	0.09354600973802008	0.13277438916375672	0.09263079361501525
0.30481524951277783	0.331175897363082	0.32798696809413513	0.36299987586036364	0.3594691408520319	0.3796021338695525	0.3758931286804413	0.39611537116901485	0.3922291323207285	0.42729288162343104	0.42307233196039035	0.08723737922935677	0.08715240840847314	0.13358017008346224	0.09375448362793293	0.13227327696925784	0.09283722855381882
0.3066519147283146	0.3314120738868021	0.3282208421506645	0.3632417549253854	0.35970865626868587	0.3798470102455459	0.37613560928817263	0.3963632675463534	0.39247460054923555	0.427546629785726	0.42332358912112966	0.0871969812255654	0.08711205073765398	0.13307509344078028	0.09396277086719351	0.13177314273845298	0.09304347866840601
0.3084996467757088	0.3316487720121044	0.3284552327277853	0.36348416973483444	0.3599487021970449	0.3800924297954833	0.37637862775741104	0.3966117145367696	0.3927206139985555	0.42780094277709196	0.42357540556608014	0.0871565498417322	0.08707165971876928	0.1325710080878224	0.09417086843397726	0.13127399008797624	0.09324954096639715
0.31035851233818973	0.33188599129947544	0.3286901393902288	0.3637271198102559	0.3601892781633167	0.38033839202056613	0.3766221835942386	0.39686071162107295	0.39296717215459726	0.4280558200391688	0.4238277807424014	0.0871160853228443	0.08703123559655869	0.13206791763332149	0.09437877330202582	0.130775822591076	0.09345541245104982
0.3122285785007863	0.3321237313023477	0.3289255616957392	0.36397060466558406	0.36043038368617175	0.3805848964140947	0.3768662762969128	0.39711025827188295	0.39321427449515955	0.4283112610048608	0.42408071408860265	0.08707558791361324	0.08699077861548728	0.13156582564187147	0.09458648244053336	0.13027864377768594	0.09366109012124468
0.3141099127527488	0.3323619915670887	0.32916149919506515	0.36421462380713127	0.36067201827673356	0.38083194246145574	0.37711090535585606	0.39736035395361574	0.3934619204899186	0.42856726509832116	0.42433420503453007	0.08703505785846516	0.08695028901973353	0.1310647356341832	0.09479399281410394	0.12978245713429715	0.09386657097135753
0.31600258298998396	0.3326007716329915	0.3293979514319485	0.36445917673357686	0.3609141814385663	0.381079529640111	0.37735607025364276	0.39761099812247225	0.3937101096004161	0.4288238317349406	0.42458825300135244	0.08699449540153403	0.08690976705318601	0.13056465108759596	0.09500130138304996	0.12928726610411445	0.09407185199131618
0.3179066575175057	0.332840071032264	0.32963491794311445	0.36470426293595565	0.3611568726676643	0.38132765741958596	0.3776017704649884	0.3978621902264261	0.3939588412800467	0.4290809603213328	0.42484285740154865	0.08695390078665556	0.08686921295943412	0.1300655754356086	0.09520840510299422	0.12879307408705643	0.0942769301664299
0.3198222050518999	0.3330798892900187	0.32987239825826153	0.3649498818976465	0.3614000914524406	0.381576325261457	0.3778480054567371	0.3981139297052105	0.3942081149740458	0.4293386502553216	0.42509801763889427	0.08691327425735836	0.08682862698176033	0.1295675120682489	0.09541530092498363	0.128299884440068	0.09448180247760263
0.32174929472380437	0.3333202259242628	0.3301103919000512	0.3651960330943616	0.3616438372737158	0.3818255326193403	0.3780947746878507	0.39836621599030647	0.3944579301194772	0.4295969009259273	0.42535373310844826	0.08687261605685696	0.08678800936313452	0.12907046433191738	0.09562198579546077	0.12780770047683632	0.09468646590109131
0.32368799608040405	0.33356108044588645	0.3303488983840971	0.3654427159941336	0.36188810960470624	0.3820752789388787	0.3783420776093953	0.3986190485049297	0.39470828614522063	0.42985571171335296	0.42561000319653913	0.08683192642804662	0.08674736034620584	0.12857443552985615	0.09582845665619288	0.12731652546838745	0.09489091740857702
0.3256383790879404	0.3338024523586535	0.33058791721895475	0.3656899300573051	0.36213290791101255	0.38232556365773074	0.3785899136645313	0.39887242666401795	0.3949591824719591	0.4301150819889708	0.4258668272807519	0.08679120561349336	0.08670668017329677	0.12807942892190738	0.0960347104443997	0.1268263626427455	0.095095153967236
0.32760051413423674	0.33404434115918996	0.3308274479061113	0.36593767473651667	0.3623782316506088	0.38257638620555756	0.3788382822884995	0.39912634987421874	0.3952106185121666	0.43037501111530885	0.42612420472991447	0.08675045385542918	0.0866659690863943	0.12758544772466962	0.09624074409242667	0.12633721518496088	0.09529917253928488
0.3295744720312385	0.33428674633697303	0.33106748993997387	0.3661859494766945	0.36262408027382936	0.38282774600401076	0.3790871829086091	0.3993808175338758	0.39546259367009484	0.4306354984460366	0.42638213490408367	0.08670967139574448	0.08662522732714557	0.12709249511154042	0.09644655452790118	0.12584908623752256	0.09550297008244968
0.33156032401756863	0.33452966737432066	0.33130804280785947	0.36643475371503914	0.36287045322335837	0.38307964246672	0.37933661494422644	0.39963582903301664	0.3957151073417606	0.4308965433259511	0.4266406171545315	0.08666885847598085	0.08658445513684812	0.12660057421304316	0.09665213867373268	0.12536197890047163	0.09570654354979524
0.33355814176109866	0.3347731037463802	0.33154910598998394	0.36668408688101295	0.3631173499342173	0.3833320749992807	0.37958657780676197	0.39989138375333927	0.3959681589149332	0.431158145090964	0.4268996508237317	0.08662801533732505	0.08654365275644554	0.1261096881168413	0.09685749344812677	0.12487589623113138	0.09590988988948368
0.33556799736153503	0.3350170549211178	0.33179067895945075	0.3669339483963289	0.36336476983375326	0.38358504299924157	0.3798370708996574	0.40014748106820003	0.3962217477691217	0.4314203030680868	0.42715923524534627	0.08658714222060211	0.08650282042652013	0.12561983986763892	0.0970626157643153	0.12439084124456201	0.09611300604495909
0.3375899633530214	0.3352615203593061	0.33203276118224007	0.3671843376749375	0.36361271234162673	0.3838385458560915	0.38008809361837426	0.40040412034259915	0.39647587327556144	0.43168301657541686	0.4274193697442108	0.08654623936626823	0.08646195838728592	0.1251310324674364	0.09726750253065575	0.1239068169135038	0.09631588895487653
0.3396241127067558	0.33550649951451417	0.3322753521171974	0.36743525412301475	0.36386117686979946	0.3840925829512471	0.38033964535038023	0.4006613009331681	0.39673053479720083	0.4319462849221232	0.4276800536363205	0.08650530701440472	0.08642106687858199	0.12464326887561583	0.09747215065065973	0.12342382616829184	0.09651853555286038
0.3416705188336247	0.3357519918330949	0.332518451216022	0.36768669713895	0.36411016282252195	0.3843471536580397	0.38059172547513653	0.40091902218815656	0.39698573168868856	0.4322101074084329	0.4279412862288168	0.08646434540471168	0.08638014613986744	0.1241565520091541	0.09767655702285083	0.12294187189748129	0.09672094276784549
0.343729255586852	0.33599799675417436	0.3327620579232562	0.36793866611333353	0.36435966959632193	0.3846022573417026	0.380844333364086	0.4011772834474187	0.3972414632963604	0.432474483325616	0.42820306681997244	0.08642335477650119	0.08633919641021301	0.12367088474249499	0.09788071854086411	0.12246095694753478	0.09692310752383548
0.34580039726466444	0.33624451370963965	0.33300617167627306	0.3681911604289436	0.3646096965799912	0.38485789335935805	0.38109746838063946	0.40143608404239983	0.3974977289582254	0.4327394119559719	0.42846539469917844	0.0863823353686916	0.08629821792829563	0.12318626990796133	0.09808463209326135	0.12198108412302133	0.09712502673974654
0.3478840186129729	0.33649154212412735	0.3332507919052652	0.36844417946073454	0.3648602431545732	0.3851140610600041	0.3813511298801628	0.4016954232961226	0.397754528003953	0.4330048925728143	0.4287282691469281	0.08634128741979963	0.08625721093239348	0.1227027102956697	0.09828829456360211	0.12150225618682953	0.0973266973295921
0.34998019482807	0.3367390814150114	0.33349591803323286	0.3686977225758229	0.365111308693351	0.3853707597845013	0.381605317209964	0.4019553005231739	0.39801185975485914	0.43327092444045745	0.4289916894348045	0.0863002111679376	0.08621617566037698	0.12222020865361571	0.09849170283037267	0.1210244758601533	0.09752811620239754
0.352089001559344	0.33698713099239186	0.33374154947597234	0.36895178913347604	0.3653628925618337	0.3856279888655598	0.38186002970928046	0.40221571502969083	0.39826972352389306	0.4335375068142012	0.42925565482546485	0.08625910685080353	0.08617511234970615	0.12173876768805769	0.09869485376697185	0.12054774582279038	0.0977292802620866
0.3542105149120084	0.3372356902590816	0.3339876856420633	0.3692063784850979	0.3656149941177441	0.38588574762772554	0.3821152667092648	0.4024766661133464	0.39852811861562293	0.4338046389403158	0.4295201645726264	0.08621797470567705	0.08613402123742153	0.12125839006320405	0.09889774424151199	0.12007206871292908	0.09793018640741025
0.35634481144984936	0.3374847586105951	0.3342343259328578	0.3694614899742166	0.3658676127110061	0.38614403538736675	0.38237102753297225	0.4027381530633363	0.39878704432622264	0.434072320056028	0.4297852179210517	0.08617681496941347	0.08609290256013935	0.12077907840179591	0.09910037111713166	0.11959744712773102	0.09813083153211721
0.35849196819798806	0.33773433543513626	0.33448146974246706	0.36971712293647147	0.36612074768373115	0.386402851452661	0.3826273114953471	0.40300017516036507	0.3990464999434583	0.4343405493895065	0.43005081410653434	0.08613562787843759	0.0860517565540471	0.12030083528497926	0.09930273125164035	0.11912388362313209	0.09833121252469823
0.36065206264566085	0.3379844201135848	0.33472911645774966	0.3699732766995993	0.3663743983702051	0.3866621951235807	0.3828841179032087	0.403262731676631	0.3993064847466729	0.4346093261598456	0.4303169523558836	0.0860944136687377	0.08601058345489511	0.11982366325244698	0.09950482149757534	0.11865138071406989	0.09853132626855654
0.3628251727490157	0.33823501201948525	0.3349772654582995	0.37022995058342134	0.3666285640968758	0.38692206569188015	0.38314144605523903	0.40352582187581304	0.39956699800677414	0.43487864957705197	0.4305836318869104	0.08605317257586025	0.08596938349799281	0.11934756480275155	0.09970663870228691	0.11817994087465422	0.09873116964176631
0.3650113769339257	0.3384861105190335	0.3352259161164326	0.37048714389983023	0.3668832441823389	0.3871824624410811	0.3833992952419672	0.4037894450130561	0.3998280389862187	0.43514851884202843	0.43085085190841166	0.08601190483490345	0.08592815691820195	0.11887254239320555	0.09990817970775367	0.11770956653818132	0.09893073951711528
0.36721075409881926	0.33873771497106386	0.33547506779717484	0.3707448559527757	0.36713843793732515	0.38744338464645955	0.38365766474575763	0.40405360033495674	0.4000896069389993	0.4354189331465596	0.43111861162015613	0.08597061068051311	0.08588690394993218	0.1183985984400664	0.10010944135051147	0.11724026009744648	0.09913003276220422
0.3694233836175272	0.3389898247270367	0.3357247198582494	0.371003086038251	0.36739414466468623	0.3877048315750303	0.3839165538407945	0.40431828707954814	0.40035170111062934	0.43568989167329586	0.43138691021286835	0.08592929034687527	0.0858456248271342	0.11792573531877792	0.1003104204617955	0.11677202390460195	0.0993290462391343
0.37164934534214805	0.3392424391310257	0.3359748716500636	0.3712618334442804	0.3676503636593819	0.38796680248553467	0.38417596179306873	0.40458350447628716	0.40061432073812936	0.43596139359573916	0.4316557468682146	0.08588794406771229	0.08580431978329513	0.11745395536415515	0.10051111386736977	0.11630486027164011	0.0995277768046634
0.3738887196059291	0.3394955575197037	0.3362255225156959	0.3715210974509034	0.36790709420846546	0.3882292966284245	0.38443588786036315	0.40484925174603764	0.40087746505001143	0.43623343807822623	0.4319251207587865	0.0858465720762767	0.08576298905143227	0.11698326087027056	0.10071151838752712	0.11583877147036503	0.09972622131024877
0.3761415872261661	0.33974917922233083	0.33647667179088336	0.3717808773301628	0.368164335591071	0.3884923132458495	0.38469633129223973	0.4051155281010576	0.40114113326626666	0.436506024275915	0.43219503104808726	0.08580517460534581	0.08572163286408992	0.11651365409097991	0.10091163083714605	0.11537375973261987	0.09992437660184805
0.3784080295071193	0.3400033035607406	0.3367283188040082	0.37204117234608913	0.36842208707839846	0.38875585157164144	0.38495729133002354	0.40538233274498314	0.401405324598348	0.4367791513347673	0.4324654768905149	0.08576375188721698	0.08568025145333077	0.11604513723952437	0.10111144802532124	0.11490982724996002	0.10012223951974875
0.3806881282429484	0.3402579298493259	0.33698046287608385	0.37230198175468693	0.3686803479337	0.38901991083130005	0.38521876720678905	0.4056496648728139	0.401670038249157	0.4370528183915339	0.43273645743134687	0.0857223041537026	0.08563884505073394	0.11557771248936888	0.1013109667558183	0.11444697617467625	0.10031980689886666
0.38298196572066395	0.34051305739502685	0.33723310332074297	0.3725633048039214	0.3689391174122664	0.3892844902419792	0.3854807581473463	0.4059175236708984	0.40193527341302937	0.43732702457373956	0.43300797180672596	0.08568083163612299	0.08559741388738912	0.11511138197383275	0.10151018382670429	0.11398520861924055	0.10051707556864642
0.3852896247230969	0.34076868549731587	0.33748623944422257	0.37282514073370265	0.36919839476141225	0.38954958901247094	0.3857432633682255	0.40618590831691853	0.40220102927571844	0.43760176899966613	0.4332800191436428	0.08563933456530454	0.08555595819388892	0.11464614778623172	0.10170909603017719	0.11352452665663293	0.10071404235263515
0.38761118853188686	0.34102481344818436	0.3377398705453511	0.373087488775872	0.3694581792204614	0.38981520634319106	0.38600628207766235	0.4064548179798744	0.40246730501438116	0.4378770507783368	0.43355259855992145	0.08559781317157243	0.08551447820032752	0.11418201198047484	0.10190770015300643	0.11306493232068249	0.10091070406899405
0.3899467409304866	0.34128144053212933	0.33799399591553453	0.3733503481541873	0.36971847002073355	0.3900813414261648	0.38626981347558403	0.4067242518200695	0.40273409979756325	0.4381528690095012	0.43382570916420293	0.0855562676847472	0.085472974136294	0.11371897657095076	0.10210599297623446	0.11260642760611006	0.10110705753018578
0.39229636620718694	0.3415385660261388	0.33824861483874286	0.3736137180843087	0.36997926638552875	0.3903479934450116	0.3865338567535939	0.406994208989095	0.4030014127851834	0.43842922278361834	0.43409935005593	0.0855146983341381	0.08543144623086794	0.11325704353249932	0.10230397127490676	0.11214901446844294	0.10130309954276129
0.3946601491581577	0.34179618919967775	0.3385037265914954	0.373877597773783	0.3702405675301132	0.390615161574929	0.38679841109495583	0.407264688629814	0.40326924312851814	0.4387061111818408	0.4343735203253303	0.0854731053485404	0.08538989471261473	0.1127962148006958	0.10250163181825656	0.11169269482448385	0.10149882690760137
0.3970381750905084	0.34205430931467395	0.3387593304428471	0.3741419864220291	0.3705023726617043	0.3908828449826783	0.38706347567458005	0.4075356898763461	0.4035375899701857	0.43898353327599793	0.43464821905340056	0.08543148895622879	0.08534831980957926	0.1123364922724619	0.10269897136998907	0.11123747055255251	0.10169423641997355
0.39943052982536675	0.34231292562550425	0.339015425654375	0.3744068832203238	0.37076468097945664	0.39115104282657015	0.3873290496590082	0.4078072118540528	0.4038064524441323	0.43926148812858135	0.4349234453118916	0.08538984938495521	0.08530672174928416	0.1118778778054974	0.10289598668761357	0.11078334349228669	0.10188932486907731
0.4018372997009759	0.34257203737897896	0.33927201148016245	0.3746722873517854	0.3710274916744452	0.3914197542564465	0.3875951322063968	0.40807925367951975	0.4040758296756148	0.4395399747927263	0.4351991981632901	0.08534818686194126	0.08526510075872452	0.11142037321877751	0.10309267452265658	0.11033031544494065	0.10208408903827149
0.40425857157581063	0.3428316438143283	0.33952908716678615	0.3749381979913595	0.37129080392965275	0.3916889784136678	0.387861722466503	0.4083518144605427	0.40434572078118575	0.43981899231219646	0.43547547666080433	0.08530650161387646	0.08522345706436069	0.110963980293036	0.10328903162100289	0.10987838817379725	0.10227852570513107
0.4066944328317112	0.34309174416318705	0.33978665195330066	0.37520461430580315	0.3715546169199524	0.39195871443109576	0.3881288195806687	0.40862489329611057	0.40461612486867743	0.4400985397213675	0.4357522798483459	0.08526479386691253	0.08518179089211779	0.11050870077038155	0.10348505472229874	0.10942756340401161	0.10247263164114884
0.4091449713770379	0.34335233764958045	0.34004470507122436	0.37547153545367	0.3718189298120942	0.3922289614330785	0.38839642268180496	0.4088984892763897	0.4048870410371863	0.4403786160452098	0.43602960676051494	0.08522306384665826	0.08514010246737849	0.11005453635470985	0.10368074056010812	0.10897784282290957	0.10266640361190582
0.411610275649843	0.34361342348990837	0.340303245744524	0.3757389605852939	0.3720837417646882	0.3924997185354336	0.3886645308943764	0.40917260148270773	0.40515846837705644	0.44065922029927185	0.43630745642258223	0.08518131177817793	0.08509839201498068	0.1096014887119594	0.10387608586199804	0.1085292280801724	0.10285983837690083
0.41409043462106226	0.3438750008929312	0.3405622731896006	0.3760068888427741	0.3723490519281904	0.3927709848454335	0.3889331433343853	0.40944722898753727	0.4054304059698638	0.4409403514896638	0.43658582785047323	0.08513953788598433	0.08505665975921137	0.10914955947028204	0.10407108734945325	0.10808172078789369	0.1030529326895504
0.41658553779772634	0.34413706905975405	0.34082178661527374	0.3762753193599594	0.37261485944488576	0.3930427594617888	0.38920225910935546	0.4097223708544797	0.4057028528883999	0.44122200861304045	0.43686472005075094	0.0850977423940359	0.0850149059238048	0.10869875021991504	0.10426574173760628	0.10763532252111929	0.10324568329731676
0.41909567522619073	0.34439962718381145	0.3410817852227669	0.3765442512624315	0.37288116344887395	0.39331504147463137	0.38947187731831767	0.40999802613824815	0.40597580819665624	0.44150419065658353	0.4371441320206001	0.08505592552573249	0.08497313073193687	0.10824906251370692	0.10446004573559264	0.1071900348174637	0.10343808694142353
0.4216209374953856	0.3446626744508529	0.34134226820569225	0.3768136836674906	0.3731479630660526	0.3935878299655002	0.38974199705179147	0.4102741938846523	0.4062492709498066	0.4417868965979861	0.4374240627478086	0.08501408750391165	0.08493133440622085	0.10780049786735901	0.1046539960462951	0.10674585917767843	0.10363014035675633
0.42416141574008476	0.3449262100389262	0.3416032347500349	0.3770836156841377	0.3734152574141015	0.3938611240073229	0.3900126173917704	0.4105508731305804	0.40652324019419195	0.4420701254054339	0.43770451121075193	0.08497222855084448	0.08488951716870552	0.10735305775902759	0.10484758936613048	0.10630279706568047	0.10382184027223218
0.4267172016441951	0.34519023311836244	0.34186468403413767	0.3773540464130594	0.373683045602467	0.39413492266440037	0.39028373741170547	0.41082806290398294	0.4067977149673026	0.4423538760375887	0.43798547637837515	0.08493034888823113	0.08484767924086814	0.10690674363011965	0.10504082238529122	0.10586084990882227	0.10401318341038746
0.42928838744406506	0.3454547428517602	0.3421266152286858	0.3776249749466115	0.37395132673234555	0.3944092249923898	0.39055535617648846	0.4111057622238563	0.4070726942977629	0.44263814744357105	0.43826695721017633	0.08488844873719882	0.08480582084361452	0.10646155688523606	0.10523369178764597	0.10542001909797705	0.10420416648746311
0.43187506593181346	0.34571973839396947	0.3423890274966904	0.3778964003688024	0.3742200998966676	0.3946840300382885	0.3908274727424358	0.41138397010022526	0.407348177205313	0.4429229385629428	0.43854895265618893	0.08484652831829607	0.08476394219727122	0.10601749889234213	0.10542619425069688	0.10498030598772345	0.10439478621330522
0.4344773304586784	0.3459852188920762	0.3426519199934738	0.3781683217552769	0.3744893641800812	0.3949593368404169	0.3911000861572714	0.4116626855341262	0.4076241627007934	0.44320824832568945	0.4388314616569643	0.08480458785148981	0.08472204352158544	0.10557457098295231	0.10561832644542335	0.10454171189670092	0.10458503929157814
0.4370952749383861	0.34625118348538586	0.34291529186665287	0.37844073817329954	0.37475911865893624	0.3952351444284017	0.3913731954601114	0.4119419075175904	0.4079006497861277	0.44349407565220283	0.43911448314355556	0.08476262755616291	0.08468012503571991	0.10513277445228653	0.10581008503635303	0.10410423810752434	0.10477492241940922
0.4397289938505404	0.3465176313054069	0.34317914225612306	0.37871364868173757	0.3750293624012666	0.39551145182315867	0.3916467996814452	0.4122216350336258	0.4081776374543043	0.4437804194532628	0.43939801603749756	0.08472064765110858	0.08463818695824807	0.1046921105595402	0.10600146668146238	0.10366788586702569	0.10496443228731778
0.4423785822440318	0.3467845614758353	0.3434434702940423	0.3789870523310447	0.37530009446677476	0.39578825803687606	0.3919208978431206	0.4125018670562008	0.40845512468936096	0.44406727863002005	0.43968205925079196	0.08467864835452872	0.08459622950715327	0.10425258052809738	0.10619246803231874	0.10323265638673718	0.10515356557966982
0.4450441357404687	0.3470519731125375	0.3437082751048151	0.37926094816324385	0.3755713139068145	0.3960655620729976	0.3921954889583257	0.41278260255022625	0.4087331104663668	0.4443546520739781	0.4399666116858878	0.08463662988402948	0.08455425289982378	0.10381418554551658	0.10638308573373934	0.10279855084264966	0.10534231897405277
0.44772575053762753	0.3473198653235338	0.3439735558050753	0.37953533521191024	0.3758430197643738	0.39634336292620415	0.39247057203157204	0.41306384047153827	0.4090115937514047	0.4446425386669753	0.4402516722356642	0.08459459245661888	0.08451225735304993	0.10337692676385757	0.10657331642390488	0.10236557037562477	0.1055306891415313
0.4504235234129248	0.34758823720898224	0.34423931150367054	0.3798102125021543	0.37611521107405865	0.39662165958239753	0.3927461460586775	0.4133455797668803	0.4092905735015546	0.44493093728116656	0.4405372397834125	0.08455253628870231	0.08447024308302051	0.10294080530003669	0.10676315673447334	0.1019337160916649	0.10571867274663305
0.4531375517269096	0.34785708786116143	0.3445055413016453	0.3800855790506043	0.3763878868620757	0.3969004510186829	0.39302221002674936	0.41362781937388576	0.40957004866487556	0.4452198467790057	0.44082331320281903	0.08451046159608057	0.08442821030531956	0.10250582223567051	0.10695260329030987	0.10150298906192745	0.10590626644724921
0.4558679334267773	0.3481264163644539	0.34477224429222386	0.38036143386538956	0.3766610461462146	0.3971797362033504	0.39329876291416616	0.4139105582210601	0.4098500181803881	0.4455092660132271	0.44110989135794565	0.08446836859394523	0.08438615923492408	0.10207197861750217	0.10714165270952947	0.10107339032286689	0.10609346689447818
0.45861476704990445	0.34839622179532864	0.3450394195607938	0.38063777594612197	0.3769346879358313	0.39745951409585856	0.39357580369056067	0.41419379522776306	0.41013048097805643	0.44579919382682676	0.4413969731032126	0.08442625749687832	0.08434409008619981	0.10163927545752927	0.10733030160348278	0.10064492087668953	0.10628027073283874
0.4613781517274047	0.3486665032223245	0.345307066184889	0.3809146042838798	0.3772088112318307	0.3977397836468159	0.3938533313168028	0.4144775293041905	0.41041143597877133	0.44608962905304506	0.44168455728338035	0.08438412851884551	0.08430200307289905	0.1012077137331886	0.10751854657662818	0.10021758169142458	0.10646667460004267
0.4641581871877068	0.34893725970603284	0.3455751832341727	0.3811919178611889	0.3774834150266489	0.3980205437979629	0.3941313447449808	0.4147617593513566	0.4106928820943316	0.44638057051534735	0.441972642733531	0.08434198187319682	0.08425989840815776	0.10077729438759775	0.10770638422677337	0.09979137370079627	0.10665267512692367
0.4669549737601532	0.34920849029908035	0.34584376977042014	0.381469715652006	0.37775849830423597	0.39830179348215544	0.39440984291838443	0.4150464842610757	0.41097481822742626	0.4466720170274061	0.4422612282790499	0.08429981777266089	0.08421777630449191	0.10034801832962614	0.10789381114452112	0.09936629780500539	0.10683826893765058
0.46976861237862133	0.34948019404611064	0.3461128248475011	0.3817479966216995	0.37803406004003764	0.39858353162334403	0.39468882477148687	0.4153317029159434	0.41125724327161645	0.4469639673930811	0.44255031273560724	0.0842576364293446	0.08417563697379585	0.09991988643429295	0.10808082391383778	0.0989423548705588	0.10702345264945734
0.4725992045851658	0.3497523699837686	0.3463823475113632	0.38202675972703354	0.37831009920097863	0.3988657571365595	0.39496828922992666	0.41561741418931986	0.41154015611131756	0.4472564204064031	0.4428398949091397	0.08421543805472853	0.08413348062733814	0.09949289954280971	0.10826741911158422	0.09851954573039734	0.10720822287262877
0.4754468525336833	0.3500250171406802	0.3466523368000137	0.3823060039161476	0.37858661474544375	0.3991484689278907	0.3952482352104896	0.415903616945309	0.41182355562178086	0.4475493748515518	0.4431299735958319	0.08417322285966489	0.08409130747576081	0.09906705846276509	0.10845359330757276	0.09809787118433633	0.10739257621055742
0.47831165899359906	0.35029813453743736	0.3469227917435023	0.3825857281285404	0.37886360562326055	0.3994316658944697	0.3955286616210906	0.4161903100387424	0.4121074406690748	0.44784282950283993	0.4434205475820973	0.08413099105437565	0.08404911772907431	0.09864236396843751	0.10863934306473766	0.0976773319990798	0.10757650925967255
0.4811937273535759	0.350571721186578	0.3471937113639032	0.3828659312950505	0.37914107077568104	0.3997153469244508	0.39580956736075595	0.4164774923151587	0.4123918101100671	0.4481367831246923	0.44371161564455963	0.0840887428484477	0.08400691159665692	0.09821881680082356	0.10882466493869458	0.09725792890851892	0.10776001860938322
0.4840931616252451	0.35084577609256906	0.3474650946752974	0.3831466123378384	0.37941900913536347	0.3999995108969934	0.3960909513196041	0.4167651626107867	0.4126766627924059	0.4484312344716282	0.44400317655003463	0.084046478450834	0.08396468928725151	0.09779641766807856	0.10900955547815272	0.09683966261388832	0.10794310084207837
0.4870100664469608	0.3511202982517883	0.3477369406837548	0.38342777017036805	0.3796974196263545	0.40028415668224304	0.39637281237882815	0.4170533197525252	0.41296199755450164	0.44872618228824085	0.44429522905550983	0.0840041980698478	0.0839224510089631	0.09737516724548811	0.10919401122457373	0.0964225337839082	0.10812575253302725
0.4899445470875755	0.35139528665250563	0.3480092483873159	0.383709403697388	0.3799763011640699	0.40056928314131257	0.3966551494106764	0.41734196255792433	0.4132478132255074	0.44902162530917944	0.4445877719081266	0.08396190191316161	0.0838801969692568	0.0969550661758376	0.10937802871232805	0.09600654305511114	0.10830797025037953
0.49289670945023945	0.3516707402748655	0.3482820167759742	0.3839915118149135	0.3802556526552773	0.40085488912626377	0.39693796127843484	0.4176310898351675	0.4135341086253017	0.4493175622591295	0.4448808038451614	0.0839195901878049	0.0838379273749558	0.09653611506951165	0.10956160446849594	0.09559169103195586	0.10848975055520782
0.4958666600762229	0.35194665809086784	0.3485552448316575	0.3842740934102068	0.38053547299807705	0.4011409734800879	0.39722124683640736	0.41792070038305146	0.41382088256446803	0.4496139918527931	0.4451743235940049	0.08387726310016255	0.08379564243223708	0.0961183145045652	0.10974473501279647	0.09517797828695507	0.1086710900012946
0.4988545061487607	0.3522230390643498	0.3488289315282094	0.3845571473617592	0.38081576108188314	0.40142753503668693	0.39750500492989754	0.41821079299096736	0.41410813384427636	0.4499109127948699	0.4454683298721446	0.08383492085597091	0.08375334234663168	0.09570166502726352	0.10992741685785745	0.09476540536114442	0.10885198513537375
0.5018603554969207	0.35249988215096717	0.3491030758313718	0.38484067253927184	0.3810965157874057	0.4017145726208548	0.3977892343951904	0.41850136643888186	0.4143958612566656	0.45020832378003756	0.44576282138714507	0.08379256366031701	0.08371102732302226	0.09528616715215321	0.11010964650895971	0.09435397276394042	0.10903243249676109
0.5048843165994948	0.3527771862981756	0.3493776766987648	0.3851246678036366	0.3813777359866307	0.40200208504825824	0.3980739340595317	0.4187924194973177	0.4146840635842219	0.4505062234929324	0.4460577968366274	0.08375019171763624	0.08366869756563923	0.09487182136200545	0.11029142046389495	0.09394368097348149	0.10921242861748226
0.5079264985889148	0.35305495044521157	0.34965273307986966	0.3854091320069167	0.38165942054280216	0.40229007112541676	0.39835910274111047	0.41908395092733414	0.41497273960016173	0.45080461060812904	0.44635325490825123	0.08370780523171077	0.08362635327806117	0.09445862810828487	0.11047273521307943	0.09353453043689797	0.10939197002231538
0.5109870112551897	0.35333317352307353	0.3499282439160086	0.3856940639923281	0.38194156831040244	0.40257852964968405	0.39864473924903904	0.4193759594805072	0.41526188806831105	0.4511034837901213	0.4466491942796944	0.08366540440566578	0.08358399466321048	0.09404658781136277	0.11065358723962504	0.09312652157055368	0.1095710532287626
0.5140659650498691	0.3536118544545031	0.35020420814032727	0.38597946259422	0.3822241781351339	0.4028674594092285	0.3989308423833346	0.41966844389891117	0.4155515077430872	0.4514028416933023	0.4469456136186339	0.08362298944196993	0.08354162192335313	0.09363570086067341	0.11083397301915454	0.09271965476006017	0.10974967474683694
0.5171634710900281	0.3538909921539659	0.35048062467777474	0.3862653266380554	0.38250724885389864	0.4031568591830139	0.3992174109348991	0.4199614029150983	0.4158415973694787	0.4517026829619448	0.4472425115827253	0.0835805605424327	0.08349923526009718	0.0932259676148135	0.1110138890197021	0.09231393036050406	0.10992783107904813
0.5202796411622786	0.3541705855276316	0.35075749244508475	0.38655165494039134	0.38279077929478017	0.4034467277407789	0.3995044436854997	0.4202548352520784	0.4161321556830254	0.4520030062301803	0.4475398868195843	0.08353811790820102	0.08345683487438865	0.09281738840184062	0.11119333170185541	0.0919093486968734	0.11010551872065832
0.5234145877268029	0.3544506334733555	0.35103481035075706	0.38683844630886016	0.3830747682770239	0.4037370638430185	0.3997919394077507	0.4205487396233008	0.4164231814098005	0.45230381012198073	0.44783773796676574	0.08349566173976021	0.08341442096651254	0.09240996351946507	0.11137229751865618	0.09150591006407183	0.11028273415941214
0.5265684239214125	0.3547311348806585	0.3513125772950374	0.3871256995421488	0.3833592146110171	0.40402786624096343	0.4000798968650924	0.4208431147326328	0.41671467326638884	0.4526050932511365	0.44813606365174447	0.08345319223693057	0.08337199373608936	0.09200369323531987	0.11155078291555753	0.09110361472706785	0.11045947387539456
0.5297412635656308	0.3550120886307082	0.3515907921698987	0.38741341342998026	0.38364411709827007	0.40431913367656125	0.40036831481177226	0.42113795927434106	0.4170066299598688	0.45290685422123816	0.4484348624918952	0.08341070959886616	0.0833295533820744	0.09159857778703184	0.11172878433033873	0.09070246292122164	0.11063573434122986
0.5329332211648017	0.3552934935962979	0.35186945385902124	0.3877015867530922	0.38392947453139575	0.404610864882455	0.4006571919928247	0.42143327193307	0.41729905018779123	0.4532090916256542	0.4487341330944721	0.0833682140240533	0.0832871001027559	0.0911946173825271	0.11190629819319042	0.09030245485250532	0.11081151202199635
0.5361444119142209	0.3555753486418287	0.3521485612377735	0.38799021828321895	0.38421528569409097	0.4049030585819652	0.4009465271440522	0.4217290513838237	0.4175919326381609	0.4535118040475131	0.4490338740565897	0.08332570571030884	0.08324463409575404	0.09079181220028687	0.11208332092671469	0.0899035906976593	0.11098680337519795
0.5393749517032939	0.3558576526232885	0.3524281131731921	0.3882793067830701	0.38450154936111586	0.4051957134890678	0.4012363189920044	0.4220252962919447	0.41788527598941483	0.45381499005968134	0.4493340839652013	0.08328318485478019	0.08320215555801723	0.0903901623892267	0.11225984894545604	0.08950587060429172	0.11116160485056525
0.5426249571197181	0.3561404043882315	0.3527081085239623	0.3885688510063104	0.3847882642982741	0.40548882830837474	0.40152656625395866	0.4223220053130926	0.41817907891040407	0.4541186482247429	0.4496347613970805	0.08324065165394126	0.08315966468582513	0.08998966806943542	0.11243587865662619	0.08910929469133322	0.1113359128903113
0.5458945454536906	0.3564236027757601	0.3529885461403985	0.38885884969754075	0.38507542926239363	0.4057824017351147	0.40181726763790016	0.4226191770932261	0.41847334006037246	0.45442277709498013	0.44993590491879965	0.08319810630359299	0.08311716167478282	0.08959032933197619	0.11261140645950718	0.08871386304895168	0.11150972392896108
0.5491838347021408	0.3567072466165033	0.35326942486442364	0.38914930159227723	0.3853630430013055	0.4060764324551113	0.40210842184250134	0.4229168102685815	0.4187680580889366	0.45472737521235224	0.4502375130867099	0.08315554899886252	0.08307464671982225	0.08919214623917071	0.11278642874553668	0.08831957573897142	0.11168303439320937
0.5524929435729888	0.3569913347325967	0.35355074352954974	0.38944020541693053	0.3856511042538249	0.4063709191447638	0.40240002755710225	0.4232149034656516	0.41906323163606596	0.45503244110847507	0.4505395844469212	0.08311297993419978	0.08303212001519997	0.08879511882498292	0.11296094189845007	0.08792643279502244	0.1118558407020771
0.55582199148943	0.35727586593766264	0.3538325009608576	0.38973155988878605	0.38593961174973	0.4066658604710261	0.40269208346168983	0.4235134553011664	0.4193588593320625	0.45533797330460013	0.45084211753528153	0.08307039930337902	0.08298958175449667	0.08839924709489111	0.11313494229393939	0.08753443422262563	0.11202813926672661
0.5591710985942444	0.35756083903678926	0.3541146959749765	0.39002336371598295	0.38622856420974233	0.40696125509138603	0.4029845882268777	0.4238124643820712	0.4196549397975396	0.45564397031159404	0.45114511087735587	0.08302780729949508	0.08294703213061445	0.08800453102647054	0.11330842630000859	0.08714357999961919	0.112199926490689
0.5625403857541326	0.35784625282651095	0.3543973273800644	0.39031561559749456	0.3865179603455061	0.40725710165384565	0.4032775405138862	0.42411192930550795	0.41995147164340274	0.4559504306299186	0.451448562988407	0.0829852041149649	0.08290447133577823	0.08761097056936507	0.1134813902767462	0.08675387007618696	0.11237119876953727
0.565929974564078	0.3581321060947868	0.3546803939757872	0.3906083142231065	0.3868077988595682	0.40755339879689984	0.40357093897452145	0.4244118486587922	0.42024845347082845	0.45625735274960855	0.4517524723733741	0.08294258994152418	0.0828618995615328	0.08721856564552155	0.11365383057611211	0.08636530437509293	0.11254195249098586
0.569339987351735	0.3584183976209803	0.3549638945532981	0.3909014582733966	0.38709807844535676	0.40785014514951534	0.4038647822511547	0.4247122210193939	0.4205458838712434	0.4565647351502516	0.4520568375268513	0.08289996497022807	0.0828193169987429	0.08682731614943151	0.11382574354229291	0.08597788279190866	0.11271218403486216
0.5727705471818436	0.3587051261758392	0.3552478278952177	0.3911950464197148	0.38738879778716195	0.4081473393311111	0.4041590689767024	0.42501304495491626	0.4208437614263044	0.45687257630096784	0.452361656933069	0.08285732939144919	0.0827767238375912	0.08643722194842951	0.1139971255115313	0.08559160519531162	0.11288188977322022
0.5762217778606706	0.35899229052147386	0.35553219277561304	0.39148907732416066	0.38767995556011403	0.40844497995153617	0.40445379777460494	0.42531431902307454	0.42114208470787723	0.45718087466038754	0.4526669290658709	0.08281468339487828	0.0827341202675789	0.08604828288266475	0.11416797281184188	0.08520647142707105	0.11305106607002813
0.5796938039404782	0.3592798894113369	0.3558169879599772	0.39178354963956424	0.3879715504301637	0.4087430656110495	0.40474896725880616	0.4256160417716752	0.4214408522780165	0.4574896286766319	0.4529726523886954	0.08277202716952071	0.08269150647752418	0.0856604987655345	0.11433828176342331	0.0848224813025027	0.1132197092814522
0.5831867507240184	0.3595679215902021	0.35610221220520805	0.39207846200946406	0.3882635810540607	0.4090415949002988	0.4050445760337329	0.42591821173859556	0.421740062688944	0.4577988367872905	0.4532788253545528	0.0827293609036991	0.08264888265556054	0.08527386938381198	0.114508048678303	0.08443963461039772	0.11338781575545909
0.5867007442690553	0.3598563857941434	0.3563878642595877	0.3923738130680861	0.38855604607933303	0.4093405664002994	0.40534062269427285	0.4262208274517615	0.4220397144830285	0.45810849741940085	0.4535854464060053	0.08268668478504998	0.08260624898913836	0.0848883944977672	0.114677269860465	0.08405793111354143	0.1135553818322137
0.5902359113929144	0.3601452807505138	0.3566739428627619	0.3926696014403232	0.3888489441442664	0.4096399786824131	0.40563710582575596	0.4265238874291273	0.42233980619276495	0.45841860898942716	0.4538925139751466	0.08264399900052415	0.08256360566502209	0.08450407384150083	0.11484594160577899	0.08367737054869195	0.113722403843866
0.5937923796770596	0.360434605177924	0.35696044674571864	0.3929658257417133	0.38914227387788286	0.4099398303083272	0.405934024003931	0.4268273901786541	0.4226403363407528	0.45872916990323914	0.4542000264835799	0.08260130373638638	0.08252095286929081	0.08412090712310771	0.11501406020198601	0.08329795262674367	0.1138888781143379
0.597370277471697	0.36072435778622125	0.35724737463076717	0.3932624845784188	0.38943603389991993	0.41024011983003306	0.4062313757949463	0.427131334198289	0.42294130343967556	0.459040178556091	0.4545079823423974	0.08255859917821416	0.0824782907873372	0.08373889402486157	0.11518162192874115	0.08291967703323166	0.11405480095967846
0.6009697339004076	0.3610145372764683	0.35753472523151714	0.3935595765472049	0.38973022282080966	0.4105408457898052	0.4065291597553278	0.42743571797594365	0.4232427059922798	0.4593516333326001	0.4548163799521594	0.08251588551089785	0.08243561960386768	0.08335803420343524	0.11534862305745719	0.08254254342815415	0.11422016868768026
0.6045908788648067	0.36130514234092187	0.35782249725285703	0.39385710023541826	0.3900248392416573	0.41084200672017945	0.40682737443195804	0.4277405399894724	0.4235445424913535	0.4596635326067253	0.45512521770287284	0.08247316291863956	0.08239293950290048	0.08297832729004284	0.11551505985136146	0.08216655144646268	0.11438497759822042
0.6082338430492322	0.36159617166301045	0.3581106893909332	0.3941550542209655	0.3903198817542202	0.4111436011439317	0.40712601836205564	0.42804579870665194	0.4238468114197057	0.45997587474174617	0.45543449397397057	0.08243043158495396	0.08235025066776772	0.08259977289083054	0.11568092856555268	0.08179170069816877	0.11454922398293377
0.611898757925461	0.3618876239173142	0.3583993003331286	0.3944534370722922	0.39061534894088656	0.4114456275740572	0.40742509007315314	0.4283514925851589	0.42414951125014455	0.4602886580902411	0.45574420713428987	0.08238769169266558	0.0823075532811122	0.08222237058688364	0.11584622544685885	0.0814179907685002	0.11471290412525548
0.6155857557574533	0.3621794977695419	0.35868832875804096	0.39475224734836084	0.39091123937465383	0.4117480845137477	0.40772458808307627	0.42865762007254915	0.42445264044545655	0.46060188099406657	0.45605435554205154	0.08234494342391106	0.08226484752488969	0.08184611993441848	0.11601094673378043	0.08104542121807867	0.11487601430057737
0.6192949696061266	0.36247179187651013	0.3589777733354617	0.3950514835986294	0.3912075516191077	0.41205097045637107	0.4080245108999223	0.428964179606236	0.4247561974583847	0.4609155417843349	0.45636493754483815	0.08230218696013812	0.08222213358036627	0.08147102046529398	0.11617508865674608	0.08067399158333899	0.11503855077603475
0.6230265333341571	0.36276450488612144	0.35926763272635437	0.3953511443630299	0.3915042842284006	0.4123542838854495	0.40832485702203924	0.4292711696134688	0.42506018073160806	0.4612296387813938	0.4566759514795736	0.08225942248210454	0.0821794116281201	0.08109707168674163	0.11633864743774325	0.08030370137645804	0.11520050981066277
0.6267805816108112	0.3630576354373423	0.3595579055828332	0.39565122817194665	0.39180143574723025	0.4126580232746371	0.4086256249380038	0.42957858851131087	0.42536458869771987	0.46154417029480377	0.45698739567250163	0.08221665016987803	0.08213668184804068	0.08072427308204055	0.11650161929050284	0.0799345500857811	0.11536188765512634
0.6305572499168048	0.36335118216018164	0.3598485905481409	0.3959517335461942	0.39209900471081804	0.4129621870876998	0.4089268131266005	0.429886434706619	0.42566941977920597	0.4618591346233177	0.4572992684391637	0.08217387020283826	0.08209394441932764	0.08035262411034694	0.1166640004205135	0.07956653717579343	0.11552268055203285
0.634356674549194	0.3636451436756682	0.3601396862566275	0.3962526589969958	0.3923969896448873	0.4132667737784915	0.4092284200567995	0.43019470659602016	0.4259746723884236	0.46217453005485815	0.45761156808437864	0.08213108275967303	0.08205119952049243	0.07998212420706352	0.11682578702477997	0.07919966208753237	0.11568288473556265
0.6381789926262927	0.36393951859582946	0.3604311913337286	0.39655400302596205	0.3926953890656422	0.4135717817909345	0.40953044418773565	0.43050340256589165	0.4262803449275802	0.4624903548664969	0.4579242929022212	0.08208828801838182	0.08200844732935675	0.07961277278417356	0.11698697529217839	0.07883392423870816	0.1158424964318101
0.642024342092622	0.3642343055236693	0.36072310439594335	0.39685576412506823	0.3929942014797459	0.4138772095589965	0.4098328839686869	0.43081252099233797	0.4265864357887115	0.4628066073244332	0.4582374411760002	0.08204548615627345	0.08196568802305339	0.07924456923014844	0.11714756140310101	0.07846932302388154	0.1160015118585278
0.6458928617238878	0.3645295030531454	0.3610154240508126	0.39715794077663275	0.3932934253842985	0.41418305550666856	0.4101357378390524	0.43112206024116995	0.42689294335366046	0.463123285683971	0.4585510111782376	0.08200267734996794	0.08192292177802668	0.07887751291033851	0.11730754152951306	0.07810585781459167	0.11615992722504132
0.6497846911319898	0.3648251097691478	0.3613081488968967	0.3974605314532953	0.39359305926681537	0.41448931804794437	0.4104390042283305	0.4314320186678825	0.4271998659940546	0.4634403881894993	0.45886500117064655	0.08195986177539487	0.08188014877003129	0.07851160316722172	0.11746691183516589	0.07774352795982509	0.11631773873264706
0.6536999707700591	0.3651211242474766	0.36160127752375476	0.39776353461799496	0.3938931016052065	0.4147959955867973	0.4107426815560986	0.43174239461763325	0.42750720207128645	0.46375791307446884	0.45917940940411106	0.08191703960779464	0.08183736917413334	0.07814683932036104	0.11762566847528433	0.07738233278593754	0.116474942574186
0.6576388419375281	0.36541754505481927	0.36189480851192085	0.39806694872394777	0.3941935508677528	0.41510308651715894	0.41104676823198966	0.4320531864252204	0.42781494993648983	0.46407585856137146	0.4594942341186634	0.0818742110217187	0.08179458316471062	0.07778322066695864	0.11778380759679408	0.07702227159693109	0.11663153493415734
0.661601446785229	0.3657143707487291	0.36218874043288324	0.39837077221462497	0.3944944055130858	0.4154105892228975	0.4113512626556715	0.43236439241506075	0.42812310793051994	0.46439422286171794	0.4598094735434634	0.08183137619102862	0.08175179091545326	0.0774207464816925	0.1179413253380801	0.07666334367466021	0.11678751198873272
0.6655879283205246	0.36601159987760207	0.3624830718490619	0.39867500352373075	0.3947956639901651	0.4157185020777948	0.41165616321682463	0.4326760109011685	0.42843167438393	0.4647130041760166	0.4601251258967764	0.08178853528889844	0.08170899259936108	0.07705941601718536	0.11809821782922825	0.07630554827911595	0.11694286990577041
0.6695984304124688	0.3663092309806553	0.36277780131378656	0.3989796410751807	0.3950973247382567	0.41602682344552583	0.4119614682951209	0.43298804018713277	0.42874064761695146	0.4650322006937518	0.4604411893859531	0.0817456884878124	0.08166618838874844	0.07669922850407573	0.11825448119182624	0.07594888464855387	0.11709760484490062
0.6736330977969988	0.36660726258790405	0.363072927371274	0.3992846832830786	0.395399386186911	0.41633555167963504	0.41226717626020165	0.43330047856609605	0.42905002593947134	0.4653518105933619	0.46075766220740627	0.08170283595956798	0.08162337845524183	0.07634018315124536	0.11841011153899217	0.07559335199957218	0.11725171295707071
0.6776920760821589	0.3669056932201394	0.3633684485566061	0.39959012855169523	0.3957018467559407	0.41664468512351555	0.41257328547165467	0.43361332432073196	0.42935980765100984	0.46567183204221774	0.46107454254659064	0.08165997787527388	0.08158056296977945	0.07598227914598965	0.11856510497545969	0.07523894952747412	0.11740519038514208
0.6817755117533548	0.3672045213889061	0.3636643633957081	0.3998959752754459	0.39600470485539896	0.4169542221103867	0.4128797942789946	0.4339265757232238	0.4296699910407004	0.46599226319660136	0.4613918285779812	0.0816171144053518	0.08153774210261513	0.07562551565429487	0.11871945759752123	0.07488567640651667	0.11755803326366276
0.6858835521786408	0.3675037455964795	0.3639606704053256	0.4002022218388677	0.39630795888555764	0.4172641609632718	0.41318670102163957	0.43424023103524245	0.42998057438726667	0.46631310220168354	0.46170951846505176	0.08157424571953786	0.08149491602331486	0.07526989182095178	0.11887316549297111	0.07453353178986077	0.11771023771854061
0.6900163456140378	0.36780336433584365	0.3642573680930023	0.40050886661659835	0.39661160723688477	0.4175744999949764	0.41349400402888914	0.43455428850792416	0.4302915559590011	0.46663434719150326	0.46202761036025275	0.08153137198687992	0.08145208490076013	0.07491540676981856	0.11902622474111979	0.07418251480995508	0.11786179986739853
0.6941740412088835	0.36810337609066823	0.3645544549570583	0.40081590797335265	0.3969156482900229	0.41788523750806605	0.4138017016199035	0.4348687463818493	0.43060293401374344	0.466955996288945	0.4623461024049914	0.08148849337574259	0.08140924890314712	0.07456205960394868	0.11917863141286489	0.0738326245786709	0.11801271581957451
0.6983567890112157	0.36840377933528606	0.36485192948656664	0.4011233442639011	0.3972200804157669	0.418196371794844	0.41410979210368043	0.4351836028870194	0.4309147067988587	0.4672780476057178	0.46266499272960837	0.08144561005380349	0.08136640819798746	0.0742098494057899	0.11933038157053488	0.07348386018754383	0.1181629816759795
0.702564739973187	0.3687045725346703	0.36514979016133203	0.4014311738330476	0.39752490197504214	0.4185079011373293	0.4144182737790349	0.4354988562428363	0.4312268725512162	0.46760049924233327	0.4629842794533584	0.08140272218805665	0.08132356295210995	0.07385877523747553	0.11948147126811648	0.07313622070791581	0.11831259352906898
0.7067980459565127	0.3690057541444125	0.3654480354518676	0.4017393950156067	0.39783011131888174	0.41881982380723476	0.41472714493457546	0.4358145046580796	0.4315394294971666	0.4679233492880841	0.463303960684387	0.08135982994481238	0.08128071333165961	0.0735088361409666	0.11963189655104145	0.07278970519110572	0.11846154746291404
0.7110568597379514	0.36930732261069904	0.3657466638193727	0.4020480061363815	0.3981357067884055	0.41913213806594485	0.41503640384868357	0.4361305463308849	0.4318523758525215	0.4682465958210229	0.4636240345197105	0.08131693348969812	0.0812378595020996	0.07316003113814418	0.1197816534562719	0.07244431266863671	0.118609839553244
0.7153413350148182	0.3696092763702887	0.36604567371571045	0.4023570055101413	0.3984416867147966	0.4194448421644931	0.4153460487894911	0.4364469794487218	0.4321657098225304	0.4685702369079397	0.46394449904519364	0.08127403298765912	0.0811950016282112	0.07281235923115048	0.11993073801230025	0.072100042152492	0.11875746586738956
0.7196516264105322	0.3699116138504902	0.3663450635833853	0.4026663914415995	0.39874804941928055	0.41975793434354086	0.4156560780148588	0.4367638021883719	0.43247942960186037	0.4688942706043415	0.4642653523355294	0.08123112860295859	0.0811521398740956	0.07246581940252383	0.12007914623914928	0.0717568926351504	0.11890442246422595
0.7239878894801961	0.37021433346913923	0.3666448318555202	0.4029761622253909	0.39905479321310267	0.4200714128333542	0.41596648977235395	0.4370810127159076	0.43279353337457327	0.4692186949544297	0.4645865924542164	0.08118822049918065	0.08110927440317323	0.0721204106153337	0.12022687414830102	0.0714148630899274	0.11905070539428664
0.7283502807162107	0.3705174336345756	0.36694497695583433	0.4032863161460497	0.3993619163975055	0.4203852758537824	0.41627728229922906	0.43739860918666895	0.4331080193141046	0.46954350799107936	0.4649082174535384	0.08114530883922805	0.08106640537818648	0.07177613181347198	0.12037391774286732	0.07107395247106041	0.11919631069970649
0.7327389575539218	0.37082091274562073	0.36724549729862055	0.40359685147798674	0.39966941726370764	0.4206995216142359	0.4165884538223993	0.43771658974524275	0.433422885583242	0.4698687077358174	0.4652302253745431	0.08110239378532595	0.08102353296119962	0.07143298192182357	0.12052027301747614	0.070734159713993	0.11934123441420752
0.7371540783773028	0.3711247691915546	0.3675463912887227	0.4039077664854679	0.39997729409288085	0.4210141483136639	0.41690000255842125	0.43803495252544067	0.4337381303341029	0.4701942921988014	0.4655526142470208	0.08105947549902134	0.080980657313599	0.07109095984640135	0.12066593595824315	0.07039548373550275	0.11948547256326947
0.74159580252467	0.371429001352093	0.36784765732151314	0.404219059422591	0.4002855451561286	0.42132915414053257	0.417211926713471	0.43835369565027676	0.43405375170811406	0.4705202593787978	0.46587538208948276	0.0810165541411841	0.08093777859609584	0.07075006447455934	0.12081090254287119	0.07005792343387895	0.11962902116381713
0.746064290294433	0.37173360759736523	0.36814929378287037	0.4045307285332641	0.40059416871446335	0.42164453727280293	0.4175242244833218	0.4386728172319466	0.4343697478359888	0.4708466072631614	0.46619852690914076	0.08097362987200916	0.08089489696872579	0.07041029467516324	0.12095516874053658	0.06972147768903625	0.11977187622443353
0.7505597029508803	0.37203858628789016	0.3684512990491556	0.4048427720511824	0.4009031630187846	0.42196029587790823	0.41783689405332225	0.4389923153718044	0.4346861168377054	0.4711733338278127	0.4665220467018852	0.08093070285101646	0.0808520125908499	0.07007164929881782	0.12109873051203124	0.06938614536296228	0.1199140337454736
0.7550822027299987	0.37234393577455477	0.3687536714871913	0.40515518819980717	0.4012125263098573	0.422276428112733	0.4181499335983757	0.43931218816034184	0.43500285682248735	0.4715004370372174	0.4668459394522647	0.08088777323705114	0.08080912562115802	0.06973412717808003	0.12124158380969163	0.06905192529963244	0.1200554897187942
0.7596319528453285	0.37264965439859016	0.3690564094542379	0.40546797519234223	0.40152225681828935	0.4225929321235901	0.4184633412829164	0.43963243367716676	0.4353199658887793	0.47182791484436565	0.4671702031334652	0.08084484118828779	0.08076623621766635	0.06939772712752301	0.12138372457746982	0.0687188163251733	0.12019624012781094
0.7642091174938536	0.3729557404915496	0.3693595112979711	0.4057811312317124	0.401832352764509	0.4229098060461993	0.4187771152608892	0.4399530499909805	0.4356374421242269	0.47215576519074987	0.46749483570728756	0.0808019068622285	0.08072334453772152	0.06906244794410554	0.12152514875089082	0.06838681724848072	0.12033628094799553
0.7688138618619275	0.3732621923752855	0.3696629753564605	0.4060946545105412	0.402142812358745	0.42322704800566535	0.41909125367572836	0.4402740351595571	0.43595528360565644	0.47248398600634434	0.467819835124129	0.08075897041570546	0.08068045073800044	0.06872828840713652	0.12166585225693893	0.06805592686082917	0.12047560814616531
0.7734463521312342	0.3735690083619261	0.3699667999581448	0.4064085432111284	0.40245363380100135	0.42354465611645503	0.41940575466033364	0.4405953872297208	0.4362734883990507	0.47281257520958353	0.4681451993229597	0.0807160320048817	0.08063755497451205	0.06839524727863733	0.12180583101429932	0.0677261439363761	0.12061421768082425
0.7781067554847866	0.37387618675385326	0.3702709834218116	0.40672279550542784	0.40276481528103825	0.423862628482377	0.41972061633705104	0.44091710423732555	0.4365920545595302	0.47314153070734133	0.468470926231304	0.08067309178525377	0.08059465740259814	0.06806332330348397	0.12194508093341483	0.06739746723227569	0.1207521055023193
0.7827952401129585	0.37418372584367965	0.3705755240565732	0.40703740955502554	0.4030763549783482	0.4241809631965586	0.4200358368176492	0.44123918420723257	0.4369109801313301	0.47347085039491055	0.46879701376521804	0.08063014991165098	0.08055175817693525	0.06773251520950652	0.12208359791610235	0.0670698954889204	0.12088926755265561
0.7875119752195561	0.3744916239142255	0.37088042016184486	0.40735238351111724	0.40338825106213533	0.4244996583414244	0.4203514142032995	0.44156162515328895	0.4372302631477799	0.47380053215598084	0.46912345982927045	0.0805872065382377	0.08050885745153498	0.06740282170778755	0.12222137785600751	0.06674342742999784	0.12102569976556765
0.792257131027923	0.37479987923849684	0.3711856700273221	0.4076677155144867	0.4037005016912929	0.4248187119886748	0.420667346584553	0.4418844250783071	0.4375499016312822	0.4741305738626196	0.46945026231652076	0.08054426181851558	0.08046595537974724	0.06707424149275454	0.12235841663839153	0.06641806176276077	0.12116139806649073
0.7970308787870847	0.37510849007966135	0.3714912719329581	0.4079834036954831	0.40401310501438137	0.42513812219926367	0.42098363204132005	0.44220758197404175	0.4378698935932906	0.474460973375249	0.4697774191084991	0.08050131590532285	0.08042305211425925	0.06674677324243561	0.12249471014011704	0.06609379717819763	0.1212963583726605
0.8018333907779276	0.3754174546910267	0.371797224148941	0.408299446173999	0.4043260591696067	0.4254578870233773	0.42130026864284786	0.44253109382116995	0.43819023703428917	0.4747917285426269	0.4701049280751852	0.08045836895083829	0.08038014780709866	0.06642041561854484	0.1226302542298896	0.06577063235115332	0.12143057659305612
0.8066648403194178	0.3757267713160181	0.37210352493567206	0.4086158410594494	0.40463936228479863	0.4257780045004119	0.42161725444769993	0.4428549585892695	0.4385109299437717	0.47512283720182596	0.470432787074989	0.08041542110658029	0.08033724260963503	0.06609516726668829	0.12276504476787409	0.0654485659405708	0.12156404862847126
0.8115254017748545	0.37603643818815413	0.3724101725437427	0.408932586450748	0.4049530124773893	0.4260984726589529	0.4219345875037341	0.44317917423679715	0.4388319703002203	0.47545429717821225	0.4707609939547297	0.08037247252341119	0.08029433667258006	0.06577102681673352	0.12289907760636254	0.06512759658971845	0.12169677037164206
0.8164152505581643	0.3763464535310262	0.37271716521391246	0.40924968043628723	0.405267007854391	0.4264192895167533	0.4222522658480819	0.44350373871106813	0.43915335607108447	0.4757861062854259	0.47108954654961527	0.08032952335153476	0.08025143014599026	0.06544799288263192	0.12303234858912049	0.06480772292614745	0.12182873770689184
0.8213345631402307	0.37665681555827396	0.37302450117708597	0.4095671210939148	0.4055813465123744	0.4267404530807116	0.4225702875071259	0.4438286499482348	0.43947508521275985	0.4761182623253597	0.47141844268322225	0.08028657374050248	0.08020852317926855	0.06512606406281662	0.12316485355155748	0.06448894356205415	0.12195994651048636
0.8262835170552626	0.37696752247356385	0.37333217865429125	0.40988490649091236	0.40589602653744716	0.4270619613468501	0.4228886504964799	0.44415390587326475	0.4397971556705678	0.4764507630881389	0.47174768016747576	0.0802436238392112	0.08016561592116515	0.06480523894040147	0.12329658832122448	0.06417125709452165	0.12209039265076171
0.8312622909072027	0.3772785724705667	0.37364019585665753	0.4102030346839746	0.4062110460052333	0.4273838123002955	0.4232073528209676	0.44447950439992184	0.44011956537873526	0.4767836063521019	0.4720772568026301	0.08020067379590719	0.08012270851977975	0.06448551608336572	0.12342754871743011	0.06385466210543456	0.12222007198771223
0.8362710643761712	0.37758996373293446	0.37394855098539204	0.4105215037191863	0.4065264029808499	0.42770600391525526	0.4235263924746005	0.444805443430743	0.44044231226037217	0.477116789883779	0.47240717037724717	0.08015772375818622	0.08007980112256227	0.06416689404449727	0.12355773055111285	0.06353915716187686	0.12234898037338837
0.8413100182249524	0.37790169443427835	0.3742572422317589	0.4108403116320012	0.40684209551888717	0.42802853415499775	0.4238457674405582	0.4451317208570195	0.44076539422745303	0.477450311437873	0.4727374186681785	0.08011477387299773	0.08003689387631646	0.06384937136178337	0.12368712962522466	0.06322474081618168	0.12247711365176883
0.8463793343055166	0.3782137627381462	0.37456626777705593	0.4111594564472205	0.4071581216633865	0.4283514009718302	0.4241654756911661	0.4454583345587742	0.4410888091807947	0.47778416875723856	0.47306799944054384	0.08007182428664286	0.07999398692719877	0.06353294655858832	0.12381574173465992	0.06291141160616576	0.12260446765877475
0.8514791955655843	0.3785261667980001	0.37487562579259337	0.4114789361789714	0.4074744794478189	0.4286746023070789	0.42448551518787575	0.4457852824047424	0.44141255501003734	0.47811835957286314	0.4733989104477129	0.08002887514477898	0.07995108042072432	0.0632176181437174	0.12394356266618445	0.06259916805526444	0.12273103822239761
0.8566097860552276	0.3788389047571941	0.3751853144396712	0.4117987488306854	0.4077911668950643	0.4289981360910666	0.4248058838812432	0.44611256225235085	0.4417366295936224	0.47845288160384664	0.4737301494312843	0.07998592659242092	0.0799081745017632	0.06290338461164424	0.12407058819850647	0.06228800867273776	0.12285682116259977
0.861771290933513	0.3791519747489521	0.3754953318695572	0.4121188923950768	0.4081081820173898	0.4293220002430927	0.42512657971090867	0.44644017194769703	0.4420610307987739	0.4787877325573821	0.4740617141210674	0.07994297877394277	0.07986526931454735	0.06259024444266714	0.124196814102433	0.06197793195376278	0.12298181229151339
0.8669638964751838	0.37946537489634546	0.3758056762234652	0.41243936485412197	0.4084255228164292	0.42964619267141235	0.4254476006055758	0.4467681093255287	0.44238575648147715	0.4791229101287358	0.47439360223506233	0.07990003183307824	0.0798223650026689	0.0622781961030725	0.12432223614064242	0.06166893637967519	0.12310600741324151
0.8721877900773816	0.3797791033122706	0.3761163456325327	0.4127601641790371	0.4087431872831613	0.4299707112732145	0.4257689444829908	0.4470963722092236	0.4427108044864591	0.4794584120012279	0.4747258114794404	0.07985708591292486	0.07977946170908388	0.061967238045312456	0.1244468500679119	0.061361020418154055	0.12322940232418489
0.877443160266411	0.3800931580994276	0.3764273382177999	0.41308128833025837	0.4090611733978896	0.430295553934603	0.42609060924992315	0.4474249584107703	0.4430361726471689	0.4797942358462137	0.47505833954852633	0.07981414115594494	0.07973655957611414	0.06165736870820382	0.12457065163127368	0.061054182523278655	0.1233519928127862
0.8827301967045416	0.38040753735029753	0.3767386520901866	0.4134027352574196	0.4093794791302208	0.4306207185305747	0.42641259280214294	0.4477538657307461	0.44336185878575635	0.4801303793230634	0.4753911841247772	0.07977119770396629	0.07969365874544769	0.06134858651702757	0.1246936365696314	0.060748421135727426	0.12347377465957265
0.8880490901968541	0.3807222391471207	0.3770502853504711	0.4137245028993321	0.4096981024390443	0.4309462029249993	0.42673489302440276	0.4480830919582991	0.4436878607130536	0.4804668400791438	0.4757243428787651	0.07972825569818669	0.07965075935814228	0.06104088988369938	0.12481580061414377	0.06044373468309061	0.12359474363763923
0.8934000326981257	0.38103726156187456	0.3773622360892691	0.414046589183963	0.41001704127251165	0.4312720049705989	0.42705750779041673	0.4484126348711264	0.4440141762285553	0.48080361574979885	0.47605781346915793	0.07968531527917348	0.07960786155462732	0.06073427720699698	0.12493713948823881	0.060140121579820516	0.12371489551208015
0.8987832173197573	0.38135260265625265	0.37767450238701067	0.4143689920284154	0.41033629356801526	0.43159812250892804	0.4273804349628398	0.44874249223545565	0.44434080312039753	0.48114070395833103	0.47639159354270016	0.07964237658686577	0.07956496547470386	0.060428746872737804	0.12505764890758542	0.05983758022750152	0.12383422604040106
0.904198838336744	0.3816682604816418	0.3779870823139205	0.4146917093389067	0.41065585725216913	0.4319245533703533	0.4277036723932488	0.4490726618060254	0.4446677391653409	0.4814781023159832	0.4767256807341955	0.07959943976057962	0.07952207125755006	0.06012429725377899	0.12517732457997965	0.05953610901499928	0.12395273097244797
0.9096470911946843	0.38198423307910084	0.3782999739299945	0.41501473901074865	0.4109757302407869	0.43225129537403256	0.4280272179221215	0.44940314132606407	0.44499498212874844	0.4818158084219186	0.47706007266648726	0.07955650493900475	0.07947917904171992	0.05982092671032291	0.12529616220558637	0.059235706318617076	0.12407040605044983
0.915128172516836	0.3823005184793391	0.3786131752849798	0.41533807892832597	0.41129591043886243	0.43257834632789594	0.4283510693788176	0.4497339285272721	0.445322529764568	0.48215381986320355	0.47739476695044053	0.07951357226021197	0.07943628896514715	0.059518633590137426	0.12541415747712392	0.0589363705022663	0.1241872470091323
0.9206422801112097	0.3826171147026954	0.37892668441835325	0.41566172696507725	0.4116163957405498	0.432905704028626	0.4286752245815589	0.45006502112980235	0.4456503798153131	0.4824921342147896	0.4777297611849249	0.07947064186165163	0.07939340116514719	0.0592174162285346	0.1255313060794805	0.0586380999176086	0.1243032495755898
0.9261896129777101	0.38293401975911523	0.3792404993592997	0.4159856809834731	0.41193718402914226	0.4332333662616368	0.42899968133740923	0.45039641684223986	0.4459785300120429	0.48283074903949336	0.47806505295679497	0.07942771388015746	0.07935051577841862	0.05891727294858384	0.12564760368995564	0.05834089290414113	0.12441840946944183
0.931770371315315	0.38325123164813074	0.37955461812669067	0.4163099388349968	0.4122582731770526	0.4335613308010551	0.42932443744225524	0.45072811336158386	0.44630697807434416	0.4831696618879806	0.4784006398408733	0.07938478845194863	0.07930763294104627	0.05861820206138901	0.12576304597857302	0.058044747789544715	0.12453272240294666
0.9373847565293029	0.3835687483588387	0.3798690387290646	0.4166344983601242	0.41257966104579363	0.433889595409701	0.42964949068078767	0.45106010837322835	0.4466357217103124	0.48350887029874734	0.47873651939993345	0.07934186571263074	0.0792647527885028	0.05832020186613818	0.125877628607725	0.05774966288970518	0.124646184081044
0.9430329712385201	0.38388656786987974	0.38018375916460445	0.41695935738830325	0.4129013454859581	0.4342181578390681	0.42997483882648146	0.4513923995509436	0.4469647586165331	0.4838483717981025	0.47907268918468093	0.07929894579720018	0.07922187545565079	0.05802327065025992	0.1259913472324996	0.05745563650877017	0.12475879020112757
0.9487152192826929	0.3842046881494171	0.3804987774211173	0.41728451373793446	0.4132233243371984	0.4345470158293045	0.43030047964157636	0.4517249845568569	0.44729408647806285	0.4841881639001497	0.4794091467337367	0.07925602884004404	0.07917900107674546	0.057727406689636496	0.12610419750053836	0.05716266693956129	0.12487053645344304
0.9544317057297852	0.38452310715511584	0.3808140914760144	0.4176099652163514	0.4135455954282081	0.43487616710919347	0.4306264108770593	0.4520578610414348	0.4476237029684119	0.4845282441067713	0.47974588957362047	0.07921311497494375	0.0791361297854368	0.05743260824859675	0.12621617505207894	0.056870752463460406	0.1249814185209317
0.9601826368833979	0.3848418228341213	0.3811296992962889	0.41793570961980003	0.4138681565767017	0.43520560939613384	0.4309526302726436	0.452391026643464	0.4479536057495251	0.4848686099076094	0.48008291521873225	0.07917020433507774	0.07909326171477163	0.05713887358037795	0.12632727552033884	0.056579891350772016	0.1250914320794152
0.9659682202902156	0.38516083312303956	0.381445598838497	0.4182617447334203	0.4141910055893955	0.4355353403961232	0.43127913555675257	0.45272447899003354	0.4482837924717645	0.48520925878005017	0.48042022117133676	0.07912729705302231	0.07905039699719646	0.05684620092701209	0.12643749453118858	0.05629008186078721	0.12520057279756713
0.9717886647474951	0.38548013594791547	0.3817617880487359	0.41858806833122625	0.4145141402619883	0.43586535780373625	0.43160592444649903	0.4530582156965169	0.44861426077389044	0.4855501881892063	0.4807578049215457	0.07908439326075563	0.07900753576455859	0.05655458851949646	0.12654682770333636	0.0560013222418263	0.1253088363368704
0.9776441803106027	0.385799729224213	0.3820782648626249	0.4189146781760866	0.4148375583791428	0.43619565930210885	0.43193299464766766	0.4533922343665534	0.4489450082830454	0.48589139558790045	0.4810956639473025	0.07904149308965887	0.07896467814811042	0.05626403457809204	0.12665527064841342	0.0557136107316083	0.12541621835190142
0.9835349783005937	0.38611961085679464	0.38239502720528423	0.4192415720197061	0.4151612577144661	0.4365262425629176	0.4322603438546973	0.4537265325920309	0.4492760326147348	0.48623287841664886	0.48143379571436445	0.0789985966705184	0.07892182427850995	0.055974537312316386	0.12676281897093133	0.05542694555725802	0.12552271449024488
0.9894612713118381	0.3864397787399005	0.3827120729913153	0.4195687476026059	0.41548523603049115	0.43685710524636256	0.43258796975066155	0.4540611079530683	0.44960733137281067	0.4865746341036447	0.4817721976762877	0.07895570413353059	0.07887897428582465	0.05568609492124921	0.12686946826866574	0.055141324935377156	0.12562832039242267
0.9954232732196957	0.386760230757129	0.3830294001247804	0.4198962026541056	0.41580949107865783	0.43718824500114967	0.43291587000725185	0.45439595801799776	0.4499389021494535	0.4869166600647425	0.4821108672744103	0.07891281560830035	0.07883612829953297	0.05539870559355364	0.1269752141322158	0.05485674707248478	0.12573303169240546
1.0014211991882311	0.3870809647814162	0.3833470064991833	0.4202239348923035	0.4161340205992951	0.4375196594644709	0.4332440422847596	0.4547310803433476	0.450270742525156	0.48725895370344136	0.4824498019378376	0.07886993122384775	0.07879328644852714	0.05511236750762549	0.12708005214540208	0.05457321016479	0.12583684401712958
1.0074552656779823	0.3874019786750162	0.3836648899974493	0.4205519420240592	0.4164588223216021	0.4378513462619886	0.43357248423205785	0.45506647247382515	0.4506028500687056	0.48760151241086996	0.48278899908342526	0.0788270511086065	0.07875044886111558	0.05482707883177085	0.12718397788523816	0.05429071239858274	0.1259397529868096
1.013525690453769	0.3877232702894806	0.38398304849190534	0.42088022174497375	0.41678389396362975	0.4381833030078156	0.4339011934865843	0.45540213194229956	0.4509352223371678	0.48794433356577027	0.4831284561157651	0.07878417539043031	0.07870761566502579	0.054542837724390836	0.12728698692193063	0.054009251950304815	0.1260417542150094
1.0196326925925556	0.38804483746564	0.38430147984426055	0.4212087717393729	0.4171092332322629	0.43851552730449994	0.4342301676743238	0.4557380562697859	0.4512678568758693	0.48828741453448293	0.4834681704271685	0.07874130419659306	0.07866478698740627	0.054259642334173463	0.12738907481933381	0.05372882698674175	0.12614284330884118
1.0257764924913542	0.38836667803358366	0.3846201819055877	0.4215375896802882	0.41743483782320334	0.43884801674300633	0.43455940440979196	0.4560742429654277	0.4516007512183826	0.48863075267093176	0.4838081393976531	0.07869843765379142	0.07862196295482912	0.05397749080001546	0.12749023713435292	0.05344943566509386	0.1262430158687664
1.0319573118751795	0.3886887898126402	0.38493915251630323	0.42186667322943955	0.41776070542095045	0.43918076890269925	0.43488890129601704	0.4564106895264809	0.451933902886509	0.4889743453166088	0.4841483603949269	0.07865557588814777	0.07857914369329412	0.053696381251313596	0.1275904694173704	0.053171076133040174	0.12634226748862432
1.0381753738050519	0.3890111706113581	0.3852583895061475	0.4221960200372164	0.4180868336987843	0.43951378135132496	0.435218655924523	0.4567473934382974	0.4522673093902616	0.48931818980055886	0.4844888307743728	0.07861271902521388	0.0785363293282285	0.053416311808156536	0.12768976721244485	0.052893746529136365	0.126440593756044
1.0444309026860459	0.38933381822748736	0.3855778906941677	0.42252562774266167	0.41841322031874906	0.4398470516449972	0.43554866587531493	0.45708435217430987	0.45260096822785195	0.4896622834393667	0.4848295478790368	0.07856986718997204	0.07849351998449208	0.053137280581395885	0.12778812605729684	0.05261744498272236	0.12653799025237333
1.05072412427539	0.38965673044795973	0.3858976538886974	0.4228554939734531	0.4187398629316344	0.440180577328178	0.43587892871685996	0.4574215631960149	0.45293487688567213	0.490006623537141	0.48517050903961123	0.07852702050683835	0.07845071578637901	0.05285928567276699	0.12788554148309572	0.05234216961412841	0.12663445255243744
1.057055265690613	0.3899799050488704	0.38621767688733905	0.4231856163458869	0.4190667591769595	0.4405143559336631	0.4362094420060729	0.45775902395295853	0.4532690328382805	0.49035120738550153	0.48551171157442224	0.07848417909966596	0.07840791685762005	0.05258232517505235	0.12798200901497125	0.05206791853483139	0.12672997622509286
1.0634245554177415	0.390303339795459	0.38653795747694475	0.4235159924648601	0.41939390668295545	0.44084838498256446	0.4365402032882994	0.45809673188271954	0.4536034335483861	0.49069603226356456	0.4858531527894157	0.07844134309174595	0.07836512332138638	0.05230639717220242	0.1280775241716725	0.05179468984758273	0.12682455683302862
1.0698322233195456	0.3906270324420913	0.38685849343359807	0.4238466199238538	0.41972130306654903	0.4411826619842949	0.43687121009730023	0.45843468441089535	0.45393807646683354	0.49104109543792923	0.48619482997814384	0.07839851260581225	0.07832233530029073	0.05203149973949195	0.12817208246600842	0.05152248164650075	0.1269181899328089
1.0762785006438331	0.39095098073224066	0.387179282522596	0.42417749630491663	0.42004894593334546	0.44151718443655213	0.4372024599552352	0.4587728789510866	0.4542729590325879	0.4913863941626647	0.4865367404217513	0.07835568776404321	0.07827955291639167	0.05175763094371888	0.1282656794047483	0.05125129201729095	0.12701087107511455
1.0827636200317978	0.39127518239847037	0.38750032249843147	0.42450861917864846	0.42037683287761357	0.44185194982530357	0.43753395037264886	0.45911131290488255	0.45460807867272157	0.49173192567929686	0.48687888138896374	0.07831286868806411	0.07823677629119559	0.05148478884318308	0.12835831048867874	0.05098111903734548	0.1271025958048142
1.089287815526412	0.39159963516241486	0.38782161110477464	0.42483998610418355	0.4207049614822681	0.44218695562476995	0.43786567884845423	0.4594499836618466	0.4549434328023979	0.492077687216795	0.4872212501360736	0.07827005549895123	0.07819400554565907	0.05121297148792081	0.12844997121267454	0.05071196077577156	0.12719335966080791
1.0958513225808764	0.39192433673476257	0.38814314607445555	0.4251715946291748	0.4210333293188542	0.442522199297411	0.43819764286991747	0.45978888859950123	0.45527901882485794	0.4924236759915596	0.4875638439069276	0.07822724831723252	0.0781512408001927	0.05094217691983971	0.12854065706585516	0.0504438152936757	0.12728315817625457
1.1024543780671139	0.39224928481523796	0.38846492512944697	0.42550344228977793	0.4213619339475323	0.44285767829391015	0.4385298399126445	0.46012802508331546	0.4556148341314073	0.49276988920741005	0.48790665993291576	0.07818444726289317	0.07810848217466389	0.050672403172846714	0.12863036353171253	0.05017668064419922	0.12737198687882767
1.1090972202843215	0.392574477092584	0.3887869459808466	0.4258355266106355	0.42169077291706175	0.44319339005315966	0.43886226744056434	0.46046739046668944	0.4559508761014006	0.49311632405557204	0.4882496954329578	0.07814165245537609	0.07806572978839825	0.050403648272940416	0.12871908608802585	0.04991055487271723	0.12745984129055898
1.115780088967567	0.39289991124454493	0.38910920632886054	0.42616784510486166	0.42201984376478613	0.4435293320022463	0.43919492290591716	0.4608069820909418	0.4562871421022297	0.493462977714666	0.4885929476134928	0.07809886401358611	0.07802298376018385	0.05013591023837449	0.12880682020715994	0.04964543601688831	0.12754671692805175
1.1225032252964444	0.39322558493784937	0.38943170386278575	0.42650039527402694	0.4223491440166178	0.44386550155643706	0.4395278037492376	0.46114679728529584	0.4566236294893097	0.4938098473506957	0.48893641366846663	0.07805608205589197	0.07798024420827407	0.04986918707975008	0.12889356135586638	0.04938132210679669	0.12763260930233855
1.1292668719037753	0.39355149582819304	0.3897544362609936	0.4268331746081428	0.4226786711870229	0.4442018961191645	0.4398609073993427	0.4614868333668667	0.4569603356060658	0.4941569301170363	0.4892800907793212	0.07801330670013051	0.07793751125038972	0.04960347680021471	0.12897930499568133	0.04911821116515114	0.1277175139193787
1.1360712728843656	0.3938776415602221	0.3900774011909131	0.42716618058564715	0.42300842277900674	0.4445385130820139	0.4401942312733171	0.46182708764064817	0.45729725778392083	0.49450422315442405	0.4896239761149834	0.07797053806360835	0.07789478500372285	0.04933877739552628	0.12906404658285453	0.04885610120734185	0.1278014262797882
1.1429166738038161	0.3942040197675171	0.3904005963090151	0.4274994106733898	0.42333839628410014	0.4448753498247087	0.44052777277650024	0.46216755739950044	0.457634393342283	0.494851723590945	0.48996806683185495	0.07792777626310535	0.07785206558493825	0.049075086854152516	0.12914778156834927	0.04859499024161451	0.12788434187918085
1.1498033217073829	0.3945306280725758	0.39072401926079525	0.42783286232661744	0.42366858918234324	0.44521240371509724	0.44086152930247297	0.462508239924137	0.4579717395885329	0.4951994285420241	0.49031236007380086	0.07788502141487774	0.07780935311017899	0.04881240315751256	0.12923050539822611	0.04833487626907029	0.1279662562079551
1.1567314651288954	0.39485746408679784	0.3910476676807588	0.42816653298896074	0.4239989989422737	0.44554967210914076	0.4411954982330436	0.4628491324831138	0.4583092938180122	0.49554733511041676	0.49065685297214046	0.0778422736346607	0.07776664769506665	0.04855072427998408	0.12931221351348654	0.04807575728396074	0.12804716475167766
1.1637013540997225	0.3951845254104681	0.39137153919240447	0.42850042009241857	0.42432962302091115	0.44588715235089854	0.44152967693823675	0.46319023233281587	0.4586470533140114	0.4958954403861961	0.4910015426456368	0.07779953303767217	0.07772394945470615	0.04829004818907734	0.12939290135021508	0.0478176312737304	0.1281270629911404
1.1707132401577995	0.39551180963274213	0.391695631408209	0.42883452105734676	0.4246604588637454	0.4462248417725177	0.4418640627762798	0.46353153671744735	0.4589850153477595	0.49624374144674666	0.49134642620048785	0.07775679973861446	0.0776812585036881	0.048030372845556	0.12947256433970722	0.047560496219098525	0.12820594640231775
1.177767376356704	0.3958393143316289	0.3920199419296115	0.4291688332924418	0.424991503904721	0.4465627376942181	0.44219865309359085	0.46387304286901815	0.45932317717841037	0.49659223535675173	0.4916915007303162	0.07771407385167879	0.07763857495609128	0.04777169620353661	0.12955119790862568	0.047304350094250935	0.12828381045656556
1.1848640172747877	0.3961670370739773	0.3923444683469992	0.4295033541947306	0.42532275556622645	0.4469008374242831	0.442533445224767	0.4642147480073355	0.45966153605303517	0.4969409191681873	0.4920367633161618	0.07767135549054746	0.07759589892548736	0.047514016210634225	0.12962879747894362	0.04704919086687909	0.12836065062057855
1.1920034190243662	0.3964949754154598	0.39266920823969104	0.42983808114955474	0.425654211259079	0.44723913825904454	0.4428684364925717	0.4645566493399904	0.4600000892066084	0.4972897899203106	0.49238221102647095	0.0776286447683977	0.07755323052494283	0.047257330808058384	0.12970535846824305	0.046795016498375475	0.12843646235678818
1.1991858392609598	0.39682312690055876	0.39299415917592495	0.43017301153056026	0.42598586838251457	0.44757763748287493	0.4432036242079251	0.4648987440623502	0.46033883386200014	0.49763884463965474	0.4927278409170906	0.07758594179790454	0.07751056986702162	0.04700163793080847	0.12978087628980006	0.04654182494394732	0.12851124112323475
1.2064115371925936	0.39715148906255054	0.39331931871284165	0.43050814269968357	0.4263177243241735	0.4479163323681726	0.4435390056698907	0.4652410293575455	0.46067776722996423	0.49798808034001757	0.4930736500312583	0.07754324669124289	0.07746791706378951	0.04674693550758491	0.12985534635227225	0.04628961415263433	0.12858498237362426
1.2136807735891502	0.3974800594234919	0.39364468439647093	0.43084347200713974	0.4266497764600891	0.4482552201753525	0.44387457816566617	0.4655835023964615	0.46101688650912936	0.4983374940224556	0.4934196353995954	0.07750055956009136	0.07742527222681697	0.04649322146120127	0.1299287640605371	0.04603838206755384	0.1286576815576268
1.2209938107917835	0.3978088354942061	0.39397025376171857	0.4311789967914108	0.4269820221546767	0.4485942981528357	0.44421033897057166	0.4659261603377294	0.4613561888859892	0.4986870826752771	0.4937657940400998	0.07745788051563741	0.07738263546718077	0.04624049370847061	0.1300011248152657	0.04578812662591858	0.12872933412089083
1.2283509127223842	0.3981378147742682	0.39429602433235095	0.43151471437923405	0.4273144587607206	0.44893356353703806	0.44454628534804	0.46626900032771534	0.4616956715348936	0.49903684327403336	0.4941121229581384	0.07741520966857712	0.07734000689547002	0.04598875016038306	0.13007242401309327	0.04553884575923561	0.12879993550514257
1.2357523448931043	0.3984669947519924	0.3946219936209835	0.43185062208559083	0.4276470836193645	0.44927301355236016	0.44488241454960686	0.46661201950051295	0.4620353316180396	0.4993867727815131	0.4944586191464413	0.07737254712912082	0.0772973866217871	0.04573798872227641	0.1301426570468891	0.04529053739330635	0.12886948114824293
1.2431983744159416	0.3987963729044175	0.3949481591290654	0.4321867172136948	0.4279798940600988	0.44961264541117824	0.44521872381489946	0.4669552149779332	0.4623751662854619	0.49973686814773566	0.49480527958509385	0.07732989300699503	0.07725477475575128	0.04548820729386449	0.13021181930585612	0.045043199448411286	0.12893796648438638
1.2506892700123766	0.3991259466972947	0.39527451834686794	0.4325229970549819	0.42831288740075135	0.4499524563138335	0.4455552103716292	0.4672985838694974	0.4627151726750262	0.5000871263099449	0.49515210124153236	0.07728724741144698	0.07721217140650327	0.04523940376937219	0.13027990617537455	0.04479682983947342	0.12900538694427155
1.2582253020230734	0.3994557135850742	0.39560106875347145	0.43285945888909916	0.4286460609474763	0.4502924434486234	0.44589187143558107	0.467642123272428	0.46305534791241987	0.5004375441926033	0.4954990810705374	0.07724461045124643	0.07716957668270644	0.044991576037748615	0.13034691303761292	0.044551426476061806	0.1290717379551154
1.2658067424176331	0.39978567101089296	0.3959278078167525	0.43319609998389547	0.4289794119947443	0.4506326039917934	0.4462287042106055	0.4679858302716425	0.4633956891111452	0.5007881187073875	0.49584621601422874	0.07720198223469107	0.07712699069255194	0.044744721982606706	0.1304128352712155	0.04430698726253368	0.12913701494071006
1.2734338648044117	0.4001158164065616	0.3962547329933717	0.4335329175954103	0.42931293782533225	0.4509729351075265	0.4465657058886091	0.46832970193974344	0.46373619337251165	0.5011388467531814	0.4961935030020603	0.07715936286960651	0.07708441354376169	0.04449883948241862	0.13047766825144436	0.04406351009813747	0.1292012133216076
1.2811069444403917	0.4004461471925531	0.396581841728762	0.4338699089678653	0.42964663571031386	0.4513134339479368	0.44690287364954673	0.46867373533701434	0.4640768577856282	0.5014897252160739	0.4965409389508151	0.07711675246335337	0.07704184534359	0.04425392641068271	0.13054140735070519	0.04382099287718688	0.12926432851539005
1.2888262582411194	0.4007766607779906	0.3969091314571169	0.4342070713336543	0.4299805029090514	0.4516540976530604	0.44724020466141395	0.4690179275114106	0.46441767942739853	0.5018407509693528	0.4968885207646025	0.07707415112282748	0.0769992861988292	0.04400998063592354	0.13060404793822045	0.04357943348911064	0.12932635593659825
1.296592084790695	0.40110735456063595	0.39723659960137875	0.4345444019133346	0.4303145366691852	0.4519949233508481	0.44757769608023906	0.4693622754985545	0.46475865536251304	0.5021919208735012	0.4972362453348526	0.0770315589544654	0.07695673621581207	0.04376700002183753	0.13066558538029938	0.04333882981851289	0.12938729099685986
1.3044047043518285	0.4014382259268778	0.3975642435732278	0.4348818979156177	0.4306487342266259	0.45233590815715746	0.4479153450500753	0.46970677632172875	0.4650997826434433	0.5025432317761945	0.49758410954031357	0.07698897606424747	0.07691419550041514	0.04352498242742797	0.13072601504053694	0.0430991797453828	0.12944712910510248
1.312264398875954	0.40176927225172154	0.39789206077307104	0.43521955653736155	0.4309830928055465	0.45267704917574664	0.448253148702995	0.4700514269918701	0.46544105831043664	0.5028946805122968	0.49793211024704814	0.0769464025576995	0.07687166415806135	0.04328392570708317	0.1307853322799417	0.04286048114510166	0.1295058656676531
1.320171452013404	0.4021004908987782	0.39822004859003196	0.4355573749635623	0.4313176096183731	0.45301834349826703	0.4485911041590817	0.4703962245075655	0.46578247939151074	0.5032462639038585	0.4982802443084314	0.07690383853989902	0.07682914229372571	0.043043827710679494	0.13084353245697855	0.04262273188860988	0.12956349608839446
1.3281261491236485	0.40243187922025386	0.3985482044019402	0.43589535036734656	0.43165228186577875	0.4533597882042574	0.44892920852642515	0.47074116585504605	0.46612404290244874	0.5035979787601138	0.4986285085651478	0.07686128411547609	0.07678663001193627	0.042804686283666626	0.1309006109276396	0.04238592984247802	0.12962001576877924
1.3361287772855897	0.4027634345569393	0.39887652557532105	0.43623347990996353	0.43198710673667484	0.4537013803611368	0.4492674589011139	0.47108624800818194	0.4664657458467945	0.5039498218774775	0.49897689984518984	0.076818739388618	0.07674412741677913	0.04256649926718481	0.1309565630457712	0.04215007286898498	0.1296754201080006
1.3441796253079266	0.40309515423820075	0.39920500946538584	0.4365717607407782	0.4323220814082045	0.4540431170242002	0.4496058523672307	0.47143146792847956	0.46680758521584836	0.5043017900395456	0.49932541496385535	0.07677620446307387	0.07670163461190152	0.04232926449826735	0.13101138416327274	0.041915158826295595	0.1297297045033332
1.352278983739575	0.4034270355819702	0.399533653416023	0.4369101899972651	0.4326572030457363	0.45438499523661324	0.4499443859968473	0.4717768225650767	0.46714955798866376	0.5046538800170927	0.4996740507237478	0.0767336794421554	0.07665915170051515	0.04209297980972693	0.13106506962979836	0.04168118556852107	0.12978286435009068
1.3604271448801535	0.40375907589473575	0.3998624547597886	0.43724876480500113	0.4329924688028576	0.45472701202940546	0.450283056850019	0.4721223088547391	0.4674916611320432	0.5050060885680709	0.5000228039147745	0.07669116442874264	0.07661667878539938	0.04185764303040429	0.1311176147932258	0.041448150945733175	0.12983489504155443
1.3686244027905345	0.40409127247153287	0.40019141081789733	0.43758748227765965	0.433327875821368	0.4550691644214677	0.45062186197478005	0.47246792372185753	0.46783389160053535	0.5053584124376108	0.5003716713141464	0.0766486595252869	0.07657421596890597	0.0416232519852926	0.1311690149999265	0.04121605280420226	0.1298857919695422
1.3768710533034536	0.4044236225959363	0.40052051890021434	0.437926339517005	0.4336634212312749	0.45541144941954703	0.45096079840714026	0.4728136640784453	0.4681762463364329	0.5057108483580206	0.5007206496863786	0.07660616483381469	0.0765317633529619	0.04138980449549834	0.1312192655945097	0.040984888986411505	0.12993555052426586
1.3851673940341884	0.40475612354005086	0.4008497763052463	0.438265333612887	0.4339991021507866	0.4557538640182425	0.45129986317108	0.4731595268241351	0.4685187222697687	0.5060633930487864	0.5010697357832901	0.07656368045593	0.07648932103907227	0.041157298378461604	0.13126836192029145	0.04075465733114925	0.12998416609453045
1.3935137243912972	0.4050887725645045	0.4011791803201346	0.438604461643236	0.4343349156863089	0.4560964052000028	0.4516390532785481	0.47350550884617804	0.46886131631831585	0.5064160432165741	0.5014189263440052	0.07652120649281935	0.07644688912832528	0.04092573144800227	0.13131629931928046	0.04052535567367599	0.13003163406791884
1.4019103455874267	0.4054215669184391	0.40150872822064687	0.43894372067405746	0.434670858932439	0.45643906993512146	0.4519783657294573	0.47385160701944096	0.4692040253875841	0.5067687955552289	0.5017682180949544	0.07647874304525537	0.0764044677213948	0.040695101514394594	0.13136307313236273	0.04029698184568886	0.13007794983087706
1.410357560650181	0.40575450383950523	0.40183841727117026	0.43928310775942936	0.4350069289719629	0.4567818551817363	0.4523177975116832	0.4741978182064065	0.46954684637082067	0.5071216467457799	0.5021176077498775	0.07643629021359855	0.07636205691854431	0.040465406384502245	0.13140867869944373	0.040069533675548996	0.1301231087689132
1.4188556744330574	0.40608758055385297	0.40216824472470414	0.439622619941496	0.43534312287584975	0.4571247578858243	0.45265734560106013	0.47454413925717115	0.469889776149008	0.5074745934564391	0.5024670920098232	0.07639384809780415	0.07631965681963153	0.040236643861881305	0.1314531113597468	0.039843008988281525	0.13016710626673955
1.4274049936264492	0.40642079427612743	0.4024982078228537	0.4399622542504669	0.4356794377032497	0.4574677749812035	0.4529970069613809	0.4748905670094463	0.47023281159086405	0.507827632342607	0.5028166675631545	0.07635141679742259	0.07627726752411	0.04000881174685844	0.13149636645181317	0.03961740560575322	0.1302099377083863
1.4360058267687137	0.40675414220946066	0.40282830379582396	0.44030200770461175	0.4360158705014901	0.4578109033895275	0.4533367785443942	0.47523709828855715	0.4705759495528425	0.508180760046874	0.5031663310855501	0.07630899641160564	0.07623488913103485	0.039781907836466956	0.13153843931324616	0.0393927213466263	0.13025159847731516
1.4446584842573071	0.40708762154546607	0.40315852986241313	0.44064187731025783	0.43635241830607235	0.4581541400202861	0.4536766572898036	0.4755837299074427	0.4709191868791323	0.5085339731990234	0.5035160792400081	0.07626658703910806	0.07619252173906556	0.03955592992485535	0.1315793252818196	0.03916895402662135	0.13029208395677472
1.453363278359986	0.4074212294642341	0.4034888832300082	0.440981860061789	0.43668907814067137	0.4584974817708055	0.45401664012526777	0.4759304586666593	0.4712625204016608	0.508887268416038	0.5038659086768511	0.07622418877829394	0.07615016544646964	0.03933087580316297	0.1316190196950089	0.03894610145849242	0.13033138952978618
1.4621205232260774	0.4077549631343252	0.40381936109457844	0.44132195294164217	0.4370258470171311	0.45884092552624656	0.454356723966399	0.476277281354379	0.47160594694009217	0.5092406423021024	0.5042158160337296	0.07618180172713766	0.07610782035112651	0.039106743259569754	0.1316575178900763	0.038724161452083905	0.13036951057912916
1.470930534897817	0.408088819712766	0.40414996064067144	0.44166215292030636	0.43736272193546427	0.4591844681596051	0.45469690571676336	0.47662419474639317	0.47194946330183113	0.5095940914486083	0.5045657979356266	0.0761394259832294	0.07606548655053173	0.03888353007951295	0.13169481520436932	0.03850313181453302	0.13040644248796696
1.4797936313217521	0.40842279634504414	0.4044806790414084	0.44200245695632107	0.43769969988385166	0.4595281065317128	0.4550371822678824	0.4769711956061138	0.47229306628202505	0.5099476124341606	0.5049158509948646	0.07609706164377884	0.07602316414180002	0.038661234045747506	0.13173090697569023	0.03828301035029824	0.13044218063953394
1.48871013236022	0.4087568901651045	0.40481151345847965	0.44234286199627604	0.4380367778386398	0.4598718374912379	0.4553775504992324	0.47731828068457666	0.47263675266356575	0.5103012018245829	0.5052659718111099	0.07605470880561808	0.07598085322167032	0.038439852938374486	0.1317657885422534	0.03806379486120903	0.1304767204176187
1.4976803598028874	0.4090910982953456	0.4051424610421414	0.44268336497481053	0.4383739527643419	0.46021565787468705	0.4557180072782473	0.47766544672044475	0.47298051921709294	0.5106548561729245	0.5056161569713796	0.0760123675652069	0.07593855388650764	0.03821938453497964	0.13179945524282743	0.037845483146639936	0.13051005720672038
1.5067046373783677	0.40942541784661557	0.4054735189312126	0.44302396281461354	0.43871122161363774	0.4605595645064064	0.45605854946031965	0.4780126904400114	0.47332436270099887	0.5110085720194667	0.5059664030500493	0.07597003801863537	0.0758962662323091	0.037999826610676024	0.1318319024169341	0.03762807300346438	0.1305421863917502
1.5157832907659001	0.40975984591820924	0.40580468425307026	0.44336465242642364	0.439048581327373	0.4609035541985841	0.4563991738888024	0.4783600085572037	0.4736682798614302	0.5113623458917301	0.5063167066088586	0.07592772026162765	0.07585399035470634	0.03778117693824612	0.13186312540513256	0.03741156222626785	0.1305731033589126
1.5249166476071065	0.4100943795978661	0.4061359541236489	0.4437054307090305	0.4393860288345611	0.46124762375125355	0.456739877395013	0.47870739777358867	0.47401226743229385	0.5117161743044838	0.5066670641969203	0.07588541438954792	0.07581172634896977	0.0375634332881738	0.1318931195490194	0.0371959486073834	0.13060280349539255
1.5341050375178134	0.410429015961767	0.4064673256474373	0.44404629454927597	0.4397235610523848	0.4615917699522955	0.45708065679823506	0.47905485477837656	0.4743563221352628	0.5120700537597523	0.5070174723507291	0.07584312049740109	0.07576947431001356	0.037346593428722485	0.13192188019149853	0.03698122993693431	0.1306312821896256
1.5433487920999491	0.4107637520745331	0.40679879591747625	0.4443872408220556	0.4400611748861964	0.46193598957744264	0.45742150890572275	0.47940237624842763	0.47470044067977896	0.5124239807468254	0.5073679275941687	0.0758008386798401	0.0757272343323976	0.037130655126066614	0.1319494026769945	0.0367674040029371	0.1306585348314826
1.5526482449535108	0.411098584989224	0.40713036201535807	0.4447282663903213	0.44039886722952165	0.46228027939028304	0.4577624305127044	0.4797499588482572	0.4750446197630615	0.5127779517422673	0.5077184264385233	0.07575856903116696	0.07568500651033293	0.03691561614434136	0.13197568235146662	0.036554468591447176	0.13068455681252544
1.5620037316886017	0.41143351174733667	0.40746202101122464	0.44506936810508296	0.44073663496406096	0.46262463614226473	0.4581034184023873	0.48009759923004225	0.475388856070112	0.513131963209927	0.5080689653824862	0.07571631164533901	0.07564279093768592	0.036701474245717236	0.13200071456284945	0.03634242148652689	0.13070934352613506
1.5714155899375468	0.41176852937880465	0.40779376996376715	0.4454105428054126	0.44107447495969304	0.46296905657270127	0.45844446934596234	0.4804452940336289	0.47573314627372115	0.5134860116009483	0.5084195409121708	0.07567406661597201	0.07560058770798074	0.03648822719046052	0.13202449466086819	0.03613126047040538	0.1307328903675824
1.580884159367074	0.4121036349019977	0.40812560592022584	0.44575178731844683	0.4414123840744784	0.46331353740877573	0.45878558010260967	0.4807930398865384	0.47607748703447683	0.513840093353781	0.5087701495011206	0.07563183403634305	0.07555839691440476	0.036275872737093096	0.1320470179976354	0.035920983323517675	0.13075519273435532
1.5904097816905756	0.4124388253237231	0.40845752591639	0.4460930984593924	0.4417503591546631	0.46365807536554904	0.4591267474195044	0.4811408334039777	0.47642187500077166	0.5141942048941938	0.5091207876103225	0.07558961399939726	0.07551621864981256	0.036064408642392465	0.13206827992758008	0.0357115878246006	0.13077624602624383
1.5999928006804371	0.4127740976392238	0.4087895269765983	0.44643447303152806	0.4420883970346826	0.46400266714596383	0.45946796803182277	0.4814886711888444	0.4767663068088106	0.5145483426352835	0.5094714516882168	0.07554740659774953	0.07547405300672928	0.03585383266145925	0.1320882758075328	0.035503071750735415	0.13079604564558167
1.6096335621804478	0.4131094488321819	0.4091216061137403	0.44677590782621196	0.44242649453716776	0.46434730944085306	0.45980923866274925	0.4818365498317385	0.47711077908262095	0.5149025029774914	0.5098221381707114	0.07550521192368932	0.07543190007735504	0.03564414254782733	0.13210700099719475	0.03529543287750769	0.13081458699754478
1.6193324141182788	0.4134448758747183	0.4094537603292575	0.44711739962288544	0.4427646484729493	0.46469199892894625	0.4601505560234845	0.48218446591097036	0.4774552884340612	0.5152566823086134	0.5101728434811943	0.07546303006918537	0.0753897599535693	0.03543533605360594	0.13212445085923719	0.03508866897897889	0.13083186549000914
1.6290897065180392	0.4137803757273953	0.4097859866131447	0.4474589451890795	0.44310285564106316	0.46503673227687914	0.4604919168132514	0.4825324159925713	0.4777998314628301	0.5156108770038164	0.5105235640305468	0.0754208611258891	0.07534763272693452	0.03522741092941217	0.1321406207593725	0.03488277782778226	0.13084787653400554
1.6389057915129117	0.41411594533921875	0.4101182819439533	0.4478005412804206	0.44344111282875787	0.4653815061391993	0.4608333177193054	0.4828803966303036	0.4781444047564788	0.5159650834256501	0.5108742962171586	0.07537870518513962	0.07530551848870176	0.03502036492453442	0.1321555060666384	0.03467775719529698	0.13086261554397538
1.6487810233578566	0.4144515816476412	0.4104506432887935	0.4481421846406387	0.44377941681150107	0.4657263171583783	0.46117475541694203	0.48322840436567216	0.4784890048904202	0.5163192979240647	0.511225036426943	0.07533656233796591	0.07526341732981161	0.03481419578701406	0.1321691021536111	0.03447360485154505	0.13087607793757172
1.6587157584424002	0.41478728157856337	0.4107830676033364	0.44848387200157214	0.444117764352985	0.46607116196481807	0.46151622656950614	0.483576435727935	0.4788336284279404	0.5166735168364243	0.5115757810333501	0.07529443267509411	0.07522132934090253	0.034608901263645464	0.13218140439649062	0.034270318565422286	0.1308882591363556
1.6687103553034934	0.4151230420463398	0.4111155518318194	0.44882560008317757	0.44445615220513673	0.4664160371768631	0.461857727828403	0.4839244872341168	0.47917827192021223	0.5170277364875242	0.5119265263973859	0.07525231628695021	0.07517925461231219	0.03440447910012878	0.13219240817545597	0.03406789610471961	0.1308991545657392
1.6787651746384535	0.41545885995378173	0.4114480929070488	0.4491673655935376	0.44479457710812453	0.4667609394008092	0.46219925583310745	0.4842725553890198	0.47952293190630585	0.5173819531896074	0.5122772688676259	0.0752102132636623	0.07513719323408248	0.034200927041109	0.1322021088747931	0.033866335236123035	0.13090875965501425
1.6888805793179813	0.41579473219216195	0.4117806877504045	0.4495091652288693	0.4451330357903669	0.4671058652309163	0.4625408072111749	0.48462063668523886	0.47986760491320263	0.5177361632423816	0.5126280047802342	0.0751681236950686	0.07509514529596417	0.03399824283021857	0.13221050188310812	0.03366563372535225	0.13091706983787788
1.6990569343992543	0.41613065564121915	0.4121133332718457	0.4498509956735329	0.44547152496854264	0.46745081124941795	0.4628823785782532	0.48496872760317333	0.4802122874558093	0.5180903629330372	0.5129787304589809	0.07512604767071977	0.07505311088742063	0.03379642421018403	0.13221758259346927	0.03346578933724942	0.13092408055247517
1.7092946071391046	0.41646662716916466	0.4124460263699152	0.45019285360004346	0.44581004134759916	0.4677957740265351	0.4632239665380942	0.4853168246110429	0.48055697603697106	0.518444548536267	0.5133294422152599	0.07508398527988219	0.07501109009763296	0.03359546892286147	0.1322233464036202	0.033266799835782734	0.13092978724161242
1.7195939670072704	0.4168026436326865	0.41277876393174584	0.4505347356690784	0.44614858162076365	0.46814075012048695	0.4635655676825664	0.48566492416490115	0.48090166714748694	0.5187987163142826	0.513680136348108	0.07504193661154503	0.07496908301550342	0.033395374709346726	0.13222778871633523	0.03306866298417788	0.13093418535306967
1.7299553856997325	0.41713870187695773	0.413111542833067	0.4508766385294911	0.44648714246955334	0.46848573607750615	0.4639071785916682	0.48601302270865226	0.48124635726612486	0.5191528625168378	0.5140308091442252	0.07499990175442224	0.0749270897296604	0.03319613931004284	0.13223090493956136	0.0328713765449109	0.1309372703395013
1.7403792371521247	0.4174747987356416	0.41344435993821044	0.45121855881832035	0.44682572056378694	0.4688307284318507	0.46424879583354006	0.486361116674066	0.48159104285963755	0.5195069833812459	0.5143814568779932	0.07495788079695802	0.07488511032846272	0.032997760464606785	0.13223269048631892	0.03267493827982193	0.13093903765903292
1.7508658975532332	0.4178109310308997	0.41377721210011864	0.45156049316080266	0.4471643125615962	0.46917572370581834	0.46459041596448103	0.48670920248079463	0.4819357203827789	0.5198610751324019	0.5147320758114983	0.07491587382733139	0.07484314490000371	0.032800235912230136	0.13223314077552573	0.03247934595020041	0.13093948277524703
1.76141574535857	0.4181470955734	0.4141100961603521	0.45190243817038545	0.4475029151094385	0.46952071840976334	0.46493203552896073	0.4870572765363903	0.482280386278321	0.520215133982805	0.5150826621945515	0.07487388093345923	0.07480119353211609	0.03260356339153958	0.1322322512318408	0.03228459731679223	0.13093860115745315
1.7720291613040315	0.4184832891623245	0.41444300894909747	0.4522443904487387	0.44784152484210954	0.4698657090421092	0.4652736510596371	0.48740533523632285	0.482625036977072	0.5205691561325793	0.515433212264711	0.07483190220300376	0.0747592563123761	0.032407740640632454	0.13223001728555062	0.03209069013990984	0.13093638828090093
1.7827065284196406	0.41881950858537814	0.4147759472851759	0.4525863465857694	0.44818013838275594	0.47021069208936567	0.4656152590773696	0.4877533749639973	0.48296966889789344	0.5209231377694974	0.5157837222473043	0.07478993772337322	0.07471733332810866	0.03221276539731832	0.13222643437356396	0.03189762217943937	0.13093283962687963
1.7934482320433673	0.4191557506187985	0.41510890797605327	0.45292830315963517	0.44851875234289046	0.47055566402614585	0.4659568560912377	0.4881013920907738	0.4833142784477197	0.5212770750690046	0.5161341883554522	0.07474798758172908	0.07467542466639016	0.032018635399062134	0.13222149793917026	0.03170539119501825	0.1309279506833434
1.8042546598350382	0.4194920120273655	0.41544188781784935	0.45327025673675914	0.4488573633224059	0.47090062131518284	0.46629843859855713	0.4884493829759871	0.4836588620215781	0.5216309641942422	0.5164846067900934	0.07470605186498981	0.07463353041405593	0.03182534838298423	0.13221520343211068	0.03151399494595708	0.13092171694459864
1.8151262017903238	0.41982828956441137	0.41577488359534764	0.4536122038718447	0.44919596790958977	0.47124556040734655	0.46664000308489667	0.48879734396696634	0.48400341600260716	0.5219848012960727	0.5168349737400074	0.07466413065983574	0.07459165065770156	0.0316329020860735	0.13220754630914655	0.031323431191346174	0.13091413391171614
1.8260632502548164	0.4201645799718315	0.4161078920820065	0.4539541411078914	0.44953456268113984	0.4715904777416636	0.4669815460240968	0.4891452713990554	0.484347936762078	0.5223385825131057	0.517185285381841	0.07462222405271217	0.07454978548368964	0.031441294245169615	0.13219852203421567	0.031133697690187034	0.13090519709301418
1.8370661999381863	0.42050087998009655	0.4164409100399705	0.4542960649762116	0.44987314420218105	0.4719353697453348	0.4673230638782888	0.489493161595636	0.4846924206594162	0.5226923039717238	0.5175355378801342	0.07458033212983677	0.07450793497815378	0.0312505225969808	0.13218812607844654	0.03094479220137103	0.1308949020040302
1.848135447928429	0.4208371863082631	0.41677393422008197	0.4546379719964466	0.4502117090262811	0.4722802328337552	0.46766455309791316	0.48984101086814746	0.4850368640422227	0.5230459617861093	0.5178857273873462	0.07453845497720095	0.07446609922700377	0.03106058487824015	0.13217635392069838	0.030756712483750448	0.13088324416770547
1.8592713937061955	0.4211734956639873	0.4171069613618934	0.45497985867658475	0.450550253695469	0.4726250634105344	0.4680060101217401	0.49018881551611154	0.48538126324629655	0.5233995520582726	0.5182358500438841	0.07449659268057772	0.07442427831592825	0.0308714788256772	0.13216320104754686	0.030569456296255737	0.13087021911485408
1.8704744391592067	0.4215098047435366	0.41743998819368017	0.455321721512979	0.45088877474025185	0.4729698578675163	0.46834743137688994	0.490536571827154	0.4857256145956584	0.5237530708780793	0.5185859019781293	0.07445474532552353	0.07438247233040235	0.030683202176110314	0.1321486629535258	0.030383021397835108	0.13085582238409188
1.8817449885967616	0.42184611023180396	0.4177730114324536	0.4556635569903657	0.4512272686796334	0.47331461258480134	0.4686888132788534	0.49088427607702984	0.48606991440257313	0.5241065143232803	0.5189358793064667	0.07441291299738569	0.07434068135568997	0.03049575266657456	0.13213273514175228	0.03019740554765349	0.13084004952233386
1.8930834487643238	0.42218240880232244	0.41810602778397576	0.4560053615818843	0.45156573202113404	0.47365932393076865	0.4690301522315149	0.4912319245296476	0.486414158967576	0.5244598784595411	0.5192857781333151	0.0743710957813048	0.07429890547685017	0.030309128034211597	0.13211541312354314	0.030012606505035677	0.13082289608497888
1.9044902288582053	0.4225186971172775	0.41843903394277265	0.45634713174909564	0.4519041612608089	0.4740039882620968	0.4693714446271731	0.4915795134370932	0.48675834457949546	0.5248131593404715	0.5196355945511557	0.07432929376222065	0.07425714477874047	0.030123326016472163	0.1320966924190401	0.02982862202959069	0.13080435763602338
1.9159657405403292	0.42285497182752513	0.41877202659215007	0.4566888639420045	0.4522425528832692	0.4743486019237891	0.46971268684656553	0.4919270390396587	0.48710246751548075	0.5251663530076582	0.519985324640564	0.07428750702487728	0.07421539934602353	0.029938344351140955	0.13207656855757932	0.029645449881204655	0.1307844297483456
1.9275103979530908	0.42319122957260513	0.41910500240420884	0.45703055459907893	0.4525809033617029	0.4746931612491963	0.4700538752588902	0.4922744975658663	0.48744652404102723	0.525519455490695	0.5203349644702407	0.07424573565382708	0.07417366926317004	0.029754180776333072	0.13205503707753508	0.02946308782016871	0.1307631080041176
1.9391246177343011	0.4235274669807584	0.41943795803986106	0.45737220014727237	0.45291920915789596	0.4750376625600411	0.4703950062218325	0.4926218852324965	0.48779051041000354	0.5258724628072163	0.5206845100970449	0.07420397973343608	0.07413195461446438	0.029570833030614807	0.13203209352685974	0.029281533607189658	0.13074038799479126
1.9508088190322228	0.4238636806689434	0.419770890148846	0.45771379700204623	0.453257466722254	0.47538210216644344	0.47073607608158685	0.4929691982446168	0.48813442286467934	0.5262253709629303	0.5210339575660251	0.0741622393478894	0.07409025548401048	0.02938829885303207	0.13200773346329697	0.02910078500340063	0.1307162653214391
1.9625634235206988	0.42419986724285397	0.4201037953697484	0.4580553415673926	0.4535956724938254	0.4757264763669464	0.4710770811728849	0.49331643279560894	0.48847825763575364	0.5265781759516528	0.521383302910455	0.07412051458119413	0.07404857195573561	0.029206575983142358	0.13198195245445277	0.028920839770531614	0.13069073559520916
1.9743888554143678	0.4245360232969362	0.4204366703300151	0.458396830235857	0.4539338229003246	0.4760707814485419	0.4714180178190202	0.49366358506719876	0.4888220109423832	0.5269308737553411	0.5217325421518663	0.07407880551718703	0.07400690411339428	0.029025662161092924	0.13195474607829283	0.028741695670852607	0.13066379443728238
1.9862855414839768	0.42487214541440826	0.42076951164597454	0.458738259388564	0.45427191435815595	0.4764150136866989	0.47175888233187585	0.4940106512294872	0.48916567899221375	0.5272834603441321	0.5220816713000852	0.07403711223953804	0.07396525204057636	0.02884555512769893	0.13192610992338416	0.028563350467248227	0.1306354374792562
1.9982539110717792	0.4252082301672789	0.4211023159228547	0.45907962539524105	0.45460994327243814	0.4767591693453905	0.4720996710119511	0.49435762744097944	0.4895092579814087	0.5276359316763756	0.5224306863532672	0.07399543483175479	0.07392361582070896	0.028666252624404365	0.13189603958878138	0.028385801923299425	0.1306056603632868
2.010294396107033	0.4255442741163662	0.4214350797548028	0.4594209246142432	0.45494790603702945	0.4771032446771215	0.47244038014839	0.49470450984861647	0.48985274409468127	0.5279882836986725	0.5227795832979338	0.07395377337718868	0.07388199553706326	0.028487752393427712	0.13186453068473725	0.028209047803329668	0.13057445874261475
2.0224074311215867	0.4258802738113197	0.42176779972490586	0.4597621533925812	0.4552857990345533	0.4774472359229596	0.47278100601901046	0.4950512945878088	0.49019613350532554	0.5283405123459132	0.5231283581090108	0.07391212795903965	0.07384039127275875	0.028310052177772604	0.131831578832859	0.028033085872426255	0.13054182828162197
2.0345934532655616	0.4262162257906398	0.422100472405211	0.4601033080659462	0.45562361863642536	0.47779113931256306	0.4731215448903333	0.4953979777824671	0.49053942237525006	0.5286926135413152	0.5234770067498657	0.07387049866036069	0.07379880311076926	0.028133149721242035	0.13179717966605153	0.02785791389650072	0.13050776465605907
2.0468529023231294	0.4265521265816998	0.4224330943567466	0.46044438495873824	0.45596136120288006	0.47813495106421233	0.47346199301761266	0.4957445555450376	0.49088260685500973	0.5290445831964629	0.5238255251723467	0.07382888556406461	0.07375723113392675	0.027957042768576912	0.13176132882931313	0.027683529642324345	0.13047226355332953
2.059186220728381	0.42688797270076745	0.422765662129544	0.4607853803840936	0.4562990230829982	0.4784786673848412	0.4738023466448662	0.49609102397653476	0.4912256830838403	0.5293964172113471	0.524173909316822	0.07378728875292734	0.07371567542492784	0.027781729065431193	0.13172402197957922	0.027509930877620548	0.1304353206728308
2.0715938535812968	0.42722376065302875	0.4230981722626609	0.46112629064391475	0.45663660061473643	0.47882228447006814	0.47414260200490776	0.4964373791665776	0.49156864718969323	0.5297481114744071	0.5245221551122218	0.0737457083095935	0.07367413606633733	0.027607206358386094	0.13168525478596393	0.027337115371071974	0.1303969317262954
2.084076248663807	0.4275594869326097	0.423430621284203	0.46146711202889773	0.45697409012495493	0.4791657985042286	0.47448275531937867	0.4967836171934241	0.4919114952892708	0.5300996618625705	0.5248702584760772	0.073704144316583	0.07363261314059598	0.02743347239512417	0.1316450229305559	0.027165080892377347	0.13035709243781923
2.0966338564559543	0.42789514802260176	0.4237630057113493	0.4618078408185645	0.45731148792944865	0.47950920566040994	0.47482280279878153	0.4971297341240092	0.4922542234880626	0.5304510642412978	0.5252182153145646	0.07366259685629424	0.0735911067300233	0.02726052492435116	0.13160332210809145	0.02699382521228344	0.13031579854435904
2.109267130152151	0.42823074039508513	0.42409532205037487	0.4621484732812918	0.45764879033297645	0.4798525021004832	0.4751627406425129	0.4974757260139803	0.49259682788038117	0.5308023144646242	0.5255660215225473	0.07362106601101107	0.07354961691682337	0.027088361695902563	0.13156014802645188	0.02682334610262771	0.13027304579567556
2.1219765256775314	0.42856626051115443	0.4244275667966767	0.4624890056743435	0.45798599362929276	0.48019568397513934	0.4755025650388977	0.4978215889077368	0.4929393045494009	0.5311534083752039	0.5259136729836185	0.07357955186290797	0.0735081437830915	0.026916980460779172	0.13151549640711835	0.026653641336466194	0.1302288299552572
2.1347625017044103	0.4289017048209451	0.42475973643479936	0.46282943424390277	0.4583230941011802	0.48053874742392416	0.4758422721652267	0.4981673188384681	0.4932816495671966	0.5315043418043555	0.526261165570148	0.0735380544940547	0.07346668741081863	0.026746378971193252	0.13146936298517176	0.026484708687988245	0.1301831467998511
2.147625519668832	0.4292370697636584	0.4250918274384603	0.46316975522510456	0.4586600880204804	0.4808816885752745	0.4761818581877878	0.49851291182819224	0.49362385899478073	0.5318551105721072	0.5266084951433245	0.0734965739864209	0.0734252478818963	0.02657655498058631	0.13142174350970492	0.026316545932608904	0.13013599211997473
2.160566043787228	0.4295723517675897	0.42542383627057745	0.4635099648420692	0.4589969716481285	0.48122450354655477	0.47652131926190666	0.49885836388779786	0.4939659288821445	0.5322057104872439	0.5269556575532044	0.07345511042188438	0.0733838252781221	0.026407506243703693	0.131372633744121	0.026149150847100344	0.13008736172078272
2.1735845410731627	0.4299075472501562	0.4257557593832969	0.4638500593079371	0.4593337412341874	0.4815671884440957	0.47686065153198287	0.4992036710170841	0.4943078552682998	0.5325561373473541	0.5273026486387575	0.07341366388223347	0.07334241968120676	0.026239230516655	0.13132202946646032	0.025982521209471088	0.1300372514212711
2.1866814813541975	0.43024265261792405	0.4260875932180193	0.46419003482490256	0.4596703930178798	0.48190973936323117	0.4771998511315256	0.4995488292048023	0.4946496341813168	0.5329063869388783	0.5276494642279134	0.07337223444917486	0.073301031172778	0.02607172555688564	0.13126992646949986	0.025816654799147187	0.1299856570555704
2.199857337288837	0.43057766426663907	0.4264193342054318	0.4645298875842511	0.4600069232276279	0.4822521523883391	0.47753891418319677	0.4998938344286994	0.4949912616383711	0.5332564550371582	0.5279961001376137	0.0733308222043373	0.07325965983438637	0.025904989123265665	0.13121632056112276	0.025651549396954465	0.12993257447269002
2.213112584383593	0.43091257858125487	0.4267509787655336	0.46486961376639424	0.4603433280810847	0.48259442359287863	0.4778778367988458	0.50023868265556	0.4953327336457818	0.533606337406486	0.5283425521738574	0.07328942722927834	0.07321830574751108	0.025739018976153716	0.13116120756484406	0.02548720278512917	0.12987799953671697
2.2264477010101436	0.43124739193596473	0.4270825233076692	0.4652092095409078	0.46067960378517453	0.482936549039435	0.47821661507955376	0.5005833698412524	0.49567404619905875	0.5339560298001564	0.5286888161317537	0.07324804960548986	0.07317696899356523	0.025573812877404123	0.13110458331985342	0.02532361274746009	0.12982192812766868
2.2398631684225956	0.4315821006942314	0.42741396423055755	0.46554867106656905	0.46101574653612826	0.4832785247797564	0.478555245115672	0.5009278919307717	0.49601519528294524	0.5343055279605171	0.5290348877955725	0.07320668941440331	0.073135649653902	0.025409368590377568	0.13104644368112872	0.025160777069185514	0.12976435614110926
2.2533594707748548	0.4319167012088193	0.4277452979223236	0.46588799449139556	0.4613517525195223	0.48362034685479943	0.47889372298686456	0.5012722448582867	0.496356176871464	0.5346548276190217	0.5293807629387958	0.07316534673739603	0.07309434780982044	0.025245683880047665	0.13098678452023194	0.024998693537167327	0.12970527948894528
2.2669370951380965	0.43225118982182653	0.4280765207605305	0.4662271759526845	0.4616876179103177	0.48396201129476996	0.4792320447621514	0.5016164245471855	0.4966969869279632	0.5350039244962829	0.529726437324171	0.07312402165579526	0.07305306354257064	0.025082756513011617	0.13092560172523804	0.024837359939859027	0.12964469409959634
2.2805965315183476	0.43258556286471916	0.42840762911221325	0.4665662115770532	0.4620233388729001	0.484303514119169	0.47957020649995097	0.5019604269101248	0.49703762140516367	0.5353528143021274	0.5300719067037661	0.07308271425088686	0.07301179693335923	0.02492058425751864	0.13086289120130346	0.024676774067337703	0.1295825959180661
2.294338272874165	0.43291981665836327	0.4287386193339103	0.4669050974804791	0.46235891156111897	0.4846448513368352	0.47990820424812436	0.5023042478490756	0.49737807624520536	0.5357014927356507	0.5304171668190208	0.07304142460391796	0.07297054806335551	0.024759164883487728	0.13079864887048132	0.02451693371136443	0.12951898090645386
2.308162815134429	0.4332539475130604	0.4290694877716991	0.4672438297683417	0.4626943321183303	0.4849860189459912	0.48024603404402044	0.5026478832553738	0.49771834737969817	0.5360499554852725	0.5307622134008054	0.07300015279610508	0.07292931701369867	0.024598496162600014	0.13073287067263095	0.02435783666541269	0.12945384504422464
2.3220706572162446	0.4335879517285825	0.42940023076123046	0.46758240453546546	0.46302959667743726	0.48532701293428976	0.48058369191452116	0.5029913290097702	0.49805843072976863	0.5363981982287944	0.5311070421694752	0.07295889890863928	0.07288810386550063	0.024438575868312995	0.13066555256536105	0.02419948072475009	0.12938718432869223
2.336062301042938	0.4339218255942083	0.42973084462776434	0.4679208178661626	0.4633647013609344	0.48566782927886065	0.4809211738760894	0.5033345809824805	0.4983983222061129	0.5367462166334581	0.5314516488349291	0.07291766302269133	0.0728469086998549	0.02427940177586052	0.13059669052438494	0.02404186368637795	0.12931899477486297
2.3501382515621807	0.43425556538875815	0.4300613256862051	0.4682590658342759	0.463699642280949	0.48600846394635755	0.4812584759348135	0.5036776350332367	0.49873801770904524	0.5370940063560025	0.5317960290966663	0.07287644521941922	0.07280573159784137	0.02412097166234517	0.1305262805439753	0.023884983349152122	0.1292492724162031
2.3642990167642037	0.4345891673806338	0.4303916702411401	0.468597144503226	0.46403441553928804	0.4863489128930088	0.48159559408645913	0.5040204870113408	0.4990775131285523	0.5374415630427257	0.5321401786438466	0.0728352455799723	0.0727645726405319	0.023963283306748906	0.13045431863709211	0.023728837513775858	0.12917801330455347
2.378545107700138	0.4349226278278539	0.43072187458687516	0.46893504992605367	0.4643690172274804	0.4866891720646637	0.48193252431651323	0.5043631327557162	0.49941680434434316	0.5377888823295432	0.5324840931553495	0.07279406418549907	0.07272343190899648	0.023806334489911762	0.13038080083565262	0.023573423982842456	0.12910521351084014
2.392877038500453	0.43525594297809467	0.4310519350074751	0.46927277814546897	0.464703443426825	0.48702923739684517	0.4822692626002395	0.5047055680949639	0.4997558872259058	0.5381359598420518	0.5328277682998362	0.07275290111715266	0.07268230948431044	0.023650122994705924	0.13030572319135558	0.023418740560906315	0.12903086912537276
2.4072953263935135	0.4355891090687285	0.4313818477768014	0.46961032519389634	0.46503769020843627	0.4873691048148002	0.48260580490272426	0.5050477888474159	0.5000947576325597	0.5384827911955901	0.5331711997358105	0.0727117564560965	0.07264120544755918	0.02349464660594336	0.13022908177531178	0.02326478505444385	0.12895497625756036
2.4218004917242455	0.4359221223268634	0.43171160915855195	0.46994768709352336	0.4653717536332915	0.48770877023355114	0.4829421471789302	0.5053897908211912	0.5004334114135113	0.5388293719953026	0.5335143831116818	0.0726706302835102	0.07260011987984442	0.023339903110429105	0.1301508726786409	0.02311155527193165	0.12887753103689192
2.436393057972914	0.4362549789693849	0.43204121540630236	0.4702848598563489	0.4657056297522791	0.48804822955794835	0.4832782853737473	0.5057315698142532	0.5007718444079109	0.5391756978362041	0.5338573140658288	0.07262952268059711	0.0725590528622925	0.02318589029703233	0.1300710920130399	0.022959049023892675	0.12879852961309268
2.4510735517740176	0.436587675202998	0.4323706627635468	0.4706218394842333	0.4660393146062484	0.48838747868272503	0.48361421542204763	0.5060731216144674	0.5011100524449092	0.5395217643032458	0.5341999882266645	0.07258843372858985	0.07251800447605695	0.0230326059567183	0.12998973591071206	0.022807264122896242	0.12871796815616676
2.46584250293529	0.43692020722426783	0.43269994746373935	0.47095862196894767	0.466372804226058	0.4887265134925497	0.48394993324873664	0.5064144419996591	0.5014480313437152	0.5398675669713796	0.5345424012127007	0.07254736350875705	0.07247697480232841	0.02288004788253062	0.12990680052500636	0.022656198383582904	0.12863584285705087
2.4807004444568266	0.4372525712196647	0.43302906573033806	0.47129520329222613	0.4667060946326276	0.4890653298620834	0.4842854347688103	0.5067555267376735	0.5017857769136554	0.5402131014056268	0.5348845486326165	0.07250631210240815	0.07243596392233914	0.022728213869701364	0.1298222820306023	0.02250584962276747	0.1285521499279838
2.4956479125503126	0.43758476336560687	0.4333580137768471	0.47163157942581674	0.467039181836989	0.4894039236560345	0.48462071588740974	0.5070963715864357	0.5021232849542331	0.5405583631611465	0.535226426085324	0.07246527959090197	0.07239497191736857	0.022577101715601344	0.12973617662375148	0.022356215659371514	0.1284668856023643
2.510685446658382	0.4379167798285052	0.43368678780686165	0.4719677463315347	0.4673720618403381	0.4897422907292162	0.484955772499877	0.5074369722940115	0.5024605512551893	0.5409033477833034	0.5355680291600373	0.07242426605565115	0.07235399886875274	0.022426709219807606	0.12964848052284594	0.022207294314515735	0.12838004613560372
2.5258135894740787	0.4382486167648091	0.4340153840141128	0.47230369996131616	0.4677047306340885	0.4900804269266044	0.48529060049181394	0.507777324598671	0.5027975715965642	0.5412480508077395	0.5359093534363426	0.07238327157813106	0.07231304485788755	0.022277034184149613	0.12955918996851779	0.022059083411525293	0.1282916278050834
2.54103288696045	0.4385802703210519	0.4343437985825127	0.47263943625727195	0.4680371841999244	0.490418328083396	0.48562519573913804	0.5081174242289491	0.5031343417487589	0.5415924677604433	0.5362503944842673	0.072342296239883	0.07227210996623736	0.022128074412693266	0.12946830122410802	0.021911580775977768	0.12820162691073733
2.556343888370238	0.43891173663389865	0.4346720276862023	0.47297495115174343	0.468369418509857	0.49075599002506903	0.4859595541081443	0.5084572669037125	0.5034708574726	0.5419365941578244	0.5365911478643528	0.07230134012252516	0.07223119427534003	0.02197982771182616	0.12937581057607872	0.021764784235724477	0.12811003977539315
2.571747146265715	0.43924301183019326	0.43500006748959696	0.4733102405673587	0.4687014295262781	0.4910934085674432	0.4862936714555628	0.5087968483322217	0.5038071145194026	0.5422804255067843	0.5369316091277261	0.07226040330775389	0.07219029786681583	0.021832291890252264	0.12928171433408409	0.02161869162088692	0.12801686274468693
2.5872432165386163	0.4395740920270068	0.43532791414743555	0.47364530041708874	0.46903321320201796	0.4914305795167405	0.4866275436286201	0.5091361642141987	0.5041431086310364	0.5426239573047918	0.5372717738161729	0.0722194858773557	0.07214942082237186	0.021685464759011452	0.12918600883163833	0.021473300763954484	0.127922092188129
2.602832658430207	0.4399049733316876	0.43565556380482956	0.47398012660430655	0.4693647654804025	0.4917674986696491	0.48696116646510257	0.5094752102398936	0.5044788355399912	0.5429671850399582	0.5376116374622133	0.07217858791321084	0.07210856322380908	0.02153934413154346	0.1290886904262436	0.02132860949976667	0.12782572449890495
2.6185160345514573	0.44023565184191	0.43598301259731115	0.47431471502284417	0.46969608229531024	0.4921041618133842	0.48729453579341636	0.5098139820901505	0.504814290969444	0.5433101041911121	0.5379511955891757	0.07213770949730022	0.07206772515303095	0.02139392782367011	0.12898975549973102	0.021184615665509554	0.12772775609415987
2.6342939109033563	0.44056612364572695	0.43631025665088524	0.4746490615570544	0.47002715957123264	0.4924405647257545	0.4876276474326525	0.5101524754364791	0.5051494706333272	0.543652710227879	0.538290443711274	0.07209685071171376	0.07202690669204793	0.021249213653668164	0.1288892004588007	0.021041317100806367	0.12762818341575155
2.6501668568973313	0.44089638482161964	0.43663729208207935	0.4749831620818688	0.4703579932233331	0.4927767031752257	0.48796049719265105	0.5104906859411215	0.5054843702363971	0.5439949986107566	0.5386293773336848	0.07205601163865612	0.0719861079229859	0.021105199442263967	0.1287870217352065	0.020898711647708623	0.1275270029303357
2.666135445375801	0.4412264314385515	0.43696411499799614	0.4753170124628608	0.4706885791575079	0.49311257292098715	0.488293080874066	0.510828609257124	0.5058189854743046	0.5443369647911963	0.5389679919526259	0.07201519236045391	0.07194532892809323	0.02096188301266011	0.12868321578608288	0.020756797150736972	0.1274242111298065
2.6822002526328483	0.4415562595560208	0.43729072149636644	0.47565060855630725	0.47101891327044826	0.4934481697130182	0.48862539426843216	0.5111662410284091	0.5061533120336646	0.5446786042116823	0.5393062830554358	0.07197439295956294	0.07190456978974549	0.020819262190594046	0.1285777790944138	0.020615571456902515	0.12731980453158087
2.6983618584350144	0.44188586522411455	0.43761710766560175	0.4759839462092515	0.4713489914497019	0.4937834892921564	0.4889574331582315	0.5115035768898465	0.5064873455921292	0.5450199123058134	0.5396442461206541	0.07193361351857419	0.07186383059045583	0.02067733480432743	0.12847070816944495	0.020475032415703254	0.12721377967892522
2.71462084604223	0.44221524448356364	0.43794326958484975	0.47631702125956726	0.4716788095737369	0.49411852739016615	0.4892891933169616	0.5118406124673281	0.5068210818184588	0.5453608844983853	0.5399818766181029	0.07189285412022352	0.07182311141287902	0.02053609868467987	0.12836199954679728	0.02033517787919692	0.12710613314145291
2.730977802228858	0.4425443933657989	0.438269203324049	0.476649829536024	0.4720083635120068	0.4944532797298083	0.48962067050920477	0.5121773433778414	0.5071545163725985	0.5457015162054735	0.5403191700089706	0.07185211484739519	0.07178241233982155	0.020395551665080447	0.12825164978910664	0.020196005702015185	0.12699686151540845
2.747433317304874	0.4428733078930068	0.4385949049439844	0.476982366858352	0.47233764912501364	0.49478774202491094	0.489951860490698	0.5125137652295455	0.5074876449057494	0.5460418028345191	0.5406561217458931	0.07181139578313285	0.07174173345424634	0.020255691581526847	0.1281396554860521	0.02005751374133169	0.12688596142390907
2.763987985137163	0.443201984078187	0.4389203704963448	0.47731462903730953	0.4726666622643758	0.4951219099804401	0.49028275900840285	0.5128498736218466	0.5078204630604465	0.5463817397844124	0.5409927272730409	0.07177069701064316	0.07170107483928101	0.0201165162726884	0.128026013255095	0.01991969985695441	0.12677342951742787
2.780642403170963	0.44353041792521114	0.4392455960237799	0.47764661187475027	0.47299539877289415	0.4954557792925736	0.4906133618005786	0.513185664145477	0.5081529664706347	0.5467213224455812	0.5413289820262036	0.07173001861330669	0.07166043657822585	0.019978023579870552	0.12791071974160673	0.01978256191134342	0.12665926247427706
2.797397172451417	0.4438586054288809	0.43957057755995926	0.47797831116369155	0.4733238544846205	0.49578934564877325	0.49094366459685457	0.5135211323825715	0.5084851507617466	0.5470605462000778	0.5416648814328773	0.07168936067468287	0.07161981875455978	0.019840211347073478	0.12779377161930938	0.01964609776958426	0.12654345700072156
2.8142528976452668	0.44418654257498863	0.4398953111296314	0.4783097226883844	0.47365202522492555	0.4961226047278604	0.491273663118303	0.5138562739067483	0.5088170115507806	0.5473994064216678	0.5420004209123521	0.07164872327851765	0.07157922145194874	0.019703077421024062	0.12767516559073044	0.019510305299444752	0.1264260098314196
2.831210187062679	0.44451422534037777	0.4402197927486838	0.4786408422243838	0.47397990681056906	0.4964555522000908	0.491603353077515	0.5141910842831894	0.5091485444463817	0.5477378984759208	0.5423355958758015	0.07160810650875238	0.07153864475425437	0.01956661965112616	0.12755489838731648	0.019375182371403454	0.1263069177299201
2.848269652679189	0.44484164969300416	0.4405440184242037	0.4789716655386192	0.47430749504977054	0.4967881837272305	0.4919327301786751	0.514525559068721	0.5094797450489199	0.5480760177202997	0.5426704017263717	0.0715675104495304	0.07149808874553729	0.019430835889554743	0.12743296677007265	0.019240726858646084	0.12618617748890415
2.865431910157798	0.44516881159199867	0.4408679841545401	0.4793021883894674	0.47463478574227996	0.49712049496263394	0.4922617901176383	0.5148596938118961	0.5098106089505747	0.548413759504254	0.5430048338592738	0.07152693518520369	0.07145755351007158	0.01929572399124524	0.1273093675297332	0.01910693663710461	0.12606378593055467
2.882697578871184	0.44549570698773006	0.44119168592936653	0.47963240652682554	0.4749617746794514	0.49745248155132166	0.49259052858200786	0.5151934840530793	0.5101411317354151	0.5487511191693127	0.5433388876618753	0.07148638080034377	0.07141703913234487	0.019161281813953934	0.12718409748747206	0.018973809585487444	0.12593973990709628
2.900067281924058	0.4458223318218701	0.44151511972974444	0.4799623156921856	0.4752884576443156	0.4977841391300608	0.4929189412512134	0.5155269253245301	0.5104713089794857	0.5490880920491794	0.5436725585137943	0.07144584737974592	0.071376545697073	0.019027507218220663	0.12705715349484592	0.018841343585283	0.12581403630102272
2.9175416461756507	0.44614868202745717	0.4418382815281873	0.48029191161870866	0.4756148304116548	0.4981154633274437	0.4932470237965912	0.5158600131504887	0.5108011362508893	0.549424673469826	0.5440058417869931	0.0714053350084392	0.07133607328920219	0.018894398067429208	0.12692853243447644	0.01870953652077212	0.12568667202538109
2.9351213022623317	0.4464747535289633	0.4421611672887262	0.48062119003130177	0.47594088874807733	0.4984464497639708	0.49357477188146304	0.5161927430472625	0.511130609109874	0.5497608587495911	0.5443387328458738	0.07136484377169282	0.0712956219939211	0.018761952227798417	0.12679823122024914	0.01857838627904229	0.12555764402415548
2.952806884620376	0.44680054224235943	0.4424837729669751	0.4809501466466936	0.47626662841209405	0.4987770940521313	0.4939021811612193	0.5165251105233135	0.5114597231089186	0.5500966431992759	0.5446712270473755	0.07132437375502587	0.071255191896666	0.01863016756842839	0.12666624679789606	0.01844789075008002	0.1254269492732334
2.970599031508854	0.44712604407518497	0.4428060945101994	0.48127877717351447	0.47659204515419656	0.4991073917964884	0.49422924728340184	0.5168571110793483	0.5117884737928228	0.5504320221222445	0.5450033197410727	0.07128392504421358	0.07121478308313027	0.018499041961339557	0.1265325761453795	0.018318047826696215	0.12529458477996513
2.9884983850326714	0.4474512549266148	0.4431281278573821	0.48160707731237334	0.4769171347169338	0.49943733859376244	0.49455596588778544	0.5171887402084068	0.5121168566987938	0.550766990814524	0.5453350062692731	0.07124349772529766	0.07117439563927291	0.018368573281405176	0.1263972162728919	0.01818885540457771	0.12516054758390283
3.006505591165733	0.4477761706875286	0.44344986893929317	0.4819350427559381	0.4772418928349919	0.49976693003291583	0.4948823326064643	0.517519993395952	0.5124448673565369	0.5511015445649035	0.545666281967118	0.07120309188459142	0.07113402965132483	0.018238759406473903	0.12626016422372288	0.018060311382324556	0.1250248347572125
3.0246212997742656	0.4481007872405821	0.4437713136785592	0.48226266918901756	0.4775663152352742	0.500096161695241	0.495208343063936	0.5178508661199642	0.5127725012883465	0.5514356786550388	0.5459971421626838	0.07116270760869016	0.07109368520579802	0.01810959821732716	0.12612141707452906	0.017932413661458924	0.12488744340517144
3.0428461646402667	0.4484251004602772	0.4440924579897336	0.4825899522886411	0.4778903976369823	0.5004250291544461	0.49553399287719	0.518181353851032	0.5130997540091986	0.5517693883595542	0.5463275821770845	0.07112234498447992	0.07105336238949472	0.01798108759770045	0.1259809719354621	0.01780516014643574	0.12474837066629618
3.0611808434850984	0.4487491062130347	0.44441329777936844	0.48291688772414426	0.4782141357516981	0.5007535279767447	0.495859277655793	0.5185114520524478	0.5134266210268434	0.5521026689461488	0.5466575973245754	0.07108200409914342	0.0710130612895148	0.01785322543433665	0.12583882595099283	0.017678548744662237	0.12460761371299611
3.079625997993227	0.44907280035726704	0.44473382894608626	0.4832434711572501	0.47853752528346666	0.5010816537209447	0.49618419300197963	0.5188411561803015	0.5137530978419	0.5524355156757002	0.5469871829126571	0.071041685040171	0.07097278199326451	0.017726009616946925	0.12569497629984028	0.01755257736651039	0.12446516975158772
3.0981822938360946	0.4493961787434515	0.4450540473806524	0.483569698242155	0.47886056192887955	0.5014094019385384	0.49650873451073985	0.5191704616835774	0.51407917994795	0.5527679238023722	0.5473163342421816	0.07100138789536746	0.07093252458846461	0.017599438038280013	0.1255494201958527	0.017427243925340008	0.1243210360232041
3.116850400696155	0.44971923721420604	0.44537394896605126	0.4838955646256148	0.4791832413771616	0.5017367681737954	0.4968328977699118	0.5194993640042519	0.5144048628316366	0.5530998885737244	0.5476450466074603	0.07096111275286167	0.07089228916315927	0.017473508594134657	0.12540215488813544	0.017302546337532476	0.12417520980379493
3.135630992291033	0.4500419716043644	0.44569352957755887	0.48422106594703096	0.47950555931025507	0.502063747963854	0.497156678360272	0.5198278585773912	0.5147301419727595	0.5534314052308192	0.5479733152963709	0.07092085970111463	0.07085207580572492	0.01734821918331164	0.12525317766122157	0.017178482522467675	0.1240276884046807
3.1545247463978408	0.45036437774105215	0.4460127850828204	0.48454619783853853	0.47982751140290725	0.5023903368388146	0.4974800718556289	0.5201559408312512	0.5150550128443748	0.5537624690083338	0.5483011355904677	0.070880628828929	0.07081188460487874	0.0172235677077186	0.12510248583605232	0.017055050402580818	0.12387846917297907
3.1735323448776414	0.45068645144376546	0.44633171134192584	0.4848709559250955	0.4801490933227587	0.5027165303218363	0.49780307382291644	0.520483606187378	0.5153794709128944	0.5540930751346715	0.5486285027650917	0.07084042022545683	0.07077171564968722	0.017099552072355806	0.1249500767701619	0.016932247903344688	0.12372754949188902
3.192654473700048	0.4510081885244484	0.44665030420748825	0.4851953358245717	0.4804703007304318	0.5030423239292308	0.4981256798222885	0.5208108500607093	0.5157035116381862	0.5544232188320746	0.5489554120894828	0.07080023398020889	0.07073156902957543	0.016976170185271755	0.12479594785760639	0.01681007295330872	0.12357492678123094
3.211891822967991	0.4513295847875726	0.4469685595247221	0.4855193331478402	0.48079112927962075	0.5033677131705597	0.49844788540721574	0.5211376678596777	0.5160271304736765	0.5547528953167382	0.5492818588268923	0.07076007018306466	0.07069144483433633	0.016853419957657323	0.1246400965300154	0.01668852348409189	0.1234205984977308
3.2312450869426166	0.4516506360302178	0.44728647313152287	0.4858429434988693	0.48111157461718285	0.5036926935487331	0.49876968612458134	0.5214640549863144	0.5163503228664529	0.5550820997989262	0.5496078382346976	0.07071992892427914	0.07065134315413908	0.016731299303838654	0.12448252025681938	0.016567597430414693	0.1232645621355033
3.2507149640683446	0.45197133804215306	0.4476040408585479	0.4861661624748158	0.48143163238323045	0.5040172605601081	0.4990910775147804	0.5217900068363548	0.5166730842573679	0.5554108274830876	0.5499333455645172	0.07067981029449398	0.07061126407953827	0.016609806141271832	0.12432321654550549	0.01644729273013823	0.12310681522662037
3.2703021569980693	0.4522916866059181	0.44792125852929676	0.48648898566611726	0.48175129821122376	0.5043414096945886	0.4994120551118182	0.5221155187993433	0.5169954100811445	0.5557390735679736	0.5502583760623279	0.07063971438474619	0.07057120770148323	0.016488938390567753	0.12416218294215753	0.016327607324194915	0.12294735534105428
3.2900073726185273	0.4526116774969075	0.44823812196019447	0.486811408656589	0.4820705677280649	0.5046651364357275	0.4997326144434101	0.5224405862587426	0.517317295766482	0.5560668332467575	0.5505829249685814	0.07059964128647744	0.0705311741113276	0.016368693975524096	0.12399941703191075	0.01620853915668974	0.12278618008750186
3.3098313220758016	0.4529313064834544	0.4485546269606743	0.4871334270235194	0.4823894365541931	0.504988436260828	0.5000527510310838	0.5227652045920408	0.5176387367361641	0.5563941017071549	0.5509069875183247	0.07055959109154225	0.07049116340083868	0.0162490708230969	0.12383491643917921	0.01609008617490204	0.12262328711395298
3.329774720800988	0.45325056932691493	0.4488707693332623	0.48745503633776627	0.4827079003036816	0.505311304641047	0.5003724603902818	0.5230893691708614	0.5179597284071678	0.5567208741315447	0.5512305589413201	0.07051956389221946	0.07045117566220638	0.016130066863460968	0.12366867882830945	0.01597224632923755	0.12245867410747735
3.349838288536016	0.4535694617817547	0.44918654487366183	0.48777623216385585	0.48302595458433284	0.5056337370415006	0.500691738030463	0.5234130753610744	0.5182802661907707	0.557047145697092	0.5515536344621657	0.07047955978122085	0.07041121098805299	0.01601168002998854	0.12350070190387896	0.015855017573265684	0.1222923387949919
3.370022749359618	0.45388797959563587	0.4495019493708402	0.48809701006008166	0.48334359499777896	0.5059557289213681	0.5010105794552089	0.5237363185229077	0.5186003454926656	0.5573729115758719	0.5518762093004195	0.07043957885169996	0.07037126947144376	0.0158939082592795	0.12333098341112247	0.015738397863806597	0.12212427894398559
3.390328831713469	0.4542061185095041	0.4498169786071152	0.48841736557860466	0.48366081713957926	0.5062772757340002	0.5013289801623292	0.5240590940110605	0.5189199617130688	0.5576981669349953	0.5521982786707224	0.07039962119726301	0.07033135120589412	0.015776749491177355	0.123159521136472	0.01562238516085479	0.12195449236257616
3.4107572684284713	0.45452387425767893	0.45013162835824405	0.4887372942655552	0.483977616599322	0.5065983729270258	0.5016469356439683	0.5243813971748184	0.5192391102468363	0.5580229069367355	0.5525198377829244	0.07035968691197833	0.07029145628538302	0.015660201668771023	0.12298631290781259	0.015506977427623525	0.12178297689990814
3.431308796751202	0.4548412425679418	0.45044589439351085	0.48905679166113386	0.4842939889607245	0.5069190159424618	0.5019644413867128	0.5247032233581669	0.519557786483576	0.5583471267386546	0.5528408818422104	0.07031977609038659	0.07025158480435924	0.015544262738398373	0.12281135659499398	0.015392172630534162	0.12160973044663592
3.4519841583705158	0.4551582191616279	0.45075977247581767	0.4893758532997168	0.4846099298017363	0.5072392002168219	0.5022814928717005	0.5250245678999099	0.5198759858077642	0.5586708214937343	0.5531614060492277	0.07027988882750963	0.07021173685775442	0.015428930649679984	0.12263465011025687	0.015277968739285441	0.12143475093553491
3.47278409944432	0.45547479975371774	0.4510732583617748	0.48969447470995875	0.4849254346946422	0.507558921181229	0.5025980855747313	0.5253454261337865	0.5201937035988619	0.558993986350505	0.5534814056002162	0.07024002521886176	0.07017191254099116	0.015314203355520917	0.12245619140875874	0.015164363726801966	0.12125803634178567
3.4937093706264992	0.4557909800529302	0.45138634780179293	0.4900126514148998	0.48524049920616763	0.507878174261527	0.5029142149663774	0.5256657933885907	0.5205109352314325	0.5593166164531785	0.5538008756871374	0.0702001853604593	0.07013211194999318	0.0152000788121196	0.12227597848878702	0.015051355569287495	0.12107958468332924
3.514760727094002	0.4561067557618147	0.451699036540176	0.4903303789320705	0.48555511889758346	0.5081969548783939	0.5032298765120966	0.52598566498829	0.5208276760752619	0.5596387069417793	0.5541198114978072	0.07016036934883144	0.07009233518119742	0.015086554978958944	0.12209400939232751	0.01493894224619119	0.1208993940213503
3.535938928574102	0.45642212257684783	0.45201132031521407	0.4906476527736011	0.48586928932481255	0.5085152584474566	0.5035450656723442	0.526305036252149	0.5211439214954764	0.5599602529522802	0.5544382082160274	0.07012057728103006	0.07005258233156231	0.01497362981889161	0.12191028220577493	0.014827121740266236	0.12071746246076032
3.557244739371806	0.4567370761885284	0.45232319485927974	0.49096446844633057	0.4861830060385389	0.5088330803794079	0.5038597779026895	0.526623902494851	0.5214596668526668	0.5602812496167381	0.5547560610217213	0.07008080925464052	0.07001285349857955	0.014861301298047636	0.12172479505976241	0.014715892037578726	0.12053378815079441
3.578678928397448	0.4570516122814729	0.4526346558989219	0.49128082145191443	0.48649626458431483	0.5091504160801206	0.5041740086539307	0.5269422590266205	0.5217749075030087	0.5606016920634287	0.5550733650910682	0.07004106536779173	0.06997314878028436	0.01474956738590194	0.12153754612998569	0.0146052511274668	0.12034836928502557
3.600242269194432	0.45736572653451474	0.45294569915496397	0.4915967072869381	0.48680906050267186	0.5094672609507682	0.504487753372211	0.5272601011533502	0.5220896387983872	0.5609215754169868	0.55539011559664	0.0700013457191676	0.06993346827526524	0.014638426055308074	0.12134853363788523	0.014495197002592164	0.12016120410210362
3.6219355399671502	0.45767941462080247	0.45325632034260116	0.49191212144302815	0.487121389329232	0.509783610387943	0.5048010074991378	0.5275774241767262	0.5224038560865224	0.5612408947985449	0.55570630770754	0.06996165040801698	0.06989381208267631	0.014527875282443148	0.12115775585047572	0.014385727658959624	0.1199722908862384
3.643759523609069	0.4579926722078986	0.4535665151714989	0.49222705940696515	0.48743324659481924	0.5100994597837759	0.5051137664719018	0.5278942233943553	0.5227175547110944	0.5615596453258739	0.5560219365895424	0.06992197953416572	0.06985418030224666	0.01441791304684692	0.1209652110811561	0.014276841095879789	0.11978162796741287
3.6657150077309777	0.45830549495788103	0.4538762793458925	0.4925415166607983	0.4877446278255727	0.5104148045260583	0.5054260257233958	0.5282104940998935	0.523030730011871	0.5618778221135242	0.5563369974052313	0.06988233319802577	0.06981457303429255	0.014308537331473303	0.12077089769033478	0.014168535316018804	0.11958921372193743
3.6878027846894206	0.4586178785274448	0.4541856085646884	0.4928554886819615	0.48805552854306217	0.5107296399983661	0.5057377806823383	0.5285262315831766	0.523343377324837	0.5621954202729719	0.5566514853141448	0.06984271150060764	0.06977499037972747	0.014199746122640633	0.12057481408555759	0.014060808325407237	0.11939504657303246
3.710023651615288	0.458929818568004	0.4544944985215653	0.493168970943389	0.48836594426440183	0.511043961580181	0.5060490267733947	0.5288414311303509	0.5236554919823236	0.5625124349127598	0.5569653954729166	0.06980311454353222	0.06973543244007507	0.01409153741004765	0.12037695872196252	0.013953658133415203	0.11919912499099894
3.732378410442586	0.45924131072579644	0.4548029449050765	0.49348195891363367	0.488675870502368	0.511357764647018	0.5063597594173014	0.5291560880240049	0.5239670693131379	0.5628288611386469	0.5572787230354214	0.06976354242903995	0.06969589931747651	0.01398390918680903	0.12017733010293341	0.013847082752786122	0.1190014474938863
3.7548678679373717	0.4595523506419874	0.45511094339875485	0.49379444805698575	0.4889853027655168	0.5116710445705493	0.5066699740309908	0.5294701975433039	0.524278104642698	0.5631446940537534	0.5575914631529213	0.06972399526000382	0.06965639111470702	0.013876859449451828	0.11997592678039837	0.013741080199661582	0.11880201264794721
3.777492835726878	0.4598629339527754	0.4554184896812162	0.4941064338335922	0.48929423655830245	0.5119837967187343	0.5069796660277183	0.5297837549641239	0.5245885932931641	0.5634599287587106	0.5579036109742121	0.06968447313994106	0.06961690793518331	0.01377038619792792	0.11977274735548349	0.013635648493560026	0.11860081906796438
3.8002541303288	0.4601730562895001	0.45572557942626585	0.4944179116995791	0.48960266738119734	0.5122960164559456	0.5072888308171882	0.530096755559188	0.5248985305835746	0.5637745603518107	0.5582151616457729	0.06964497617302294	0.06957744988297769	0.013664487435596229	0.11956779047856969	0.013530785657355437	0.1183978654174922
3.823152573180761	0.46048271327874846	0.4560322083030044	0.49472887710717234	0.4899105907308127	0.5126076991431002	0.5075974638056823	0.5304091945982037	0.5252079118299805	0.5640885839291585	0.5585261103119145	0.06960550446408878	0.06953801706282806	0.013559161169261813	0.11936105485010273	0.013426489717369705	0.1181931504097804
3.8461889906699622	0.4607919005424642	0.4563383719759363	0.49503932550482194	0.4902180021000214	0.51291884013779	0.5079055603961908	0.5307210673480011	0.525516732345584	0.5644019945848235	0.5588364521149325	0.069566058118656	0.06949860958015092	0.01345440540918652	0.11915253922119007	0.013322758703324666	0.11798667280814357
3.8693642141629967	0.461100613698058	0.45664406610507824	0.49534925233732635	0.49052489697808105	0.513229434794415	0.5082131159885422	0.5310323690726736	0.5258249874408768	0.5647147874109958	0.5591461821952591	0.06952663724293381	0.06945922754105308	0.013350218169062344	0.11894224239344453	0.013219590648356316	0.11777843142616007
3.892679080035866	0.4614088483585175	0.4569492863460692	0.4956586530459578	0.4908312708507583	0.513539478464314	0.5085201259795364	0.5313430950337173	0.5261326724237784	0.565026957498139	0.5594552956916174	0.06948724194383289	0.06941987105234192	0.013246597466023857	0.11873016321993646	0.013116983589007702	0.11756842512811261
3.9161344297041563	0.4617166001325194	0.4572540283502807	0.49596752306858893	0.4911371192004538	0.5138489664959024	0.5088265857630754	0.5316532404901747	0.5264397825997789	0.5653384999351497	0.5597637877411764	0.06944787232898005	0.06938054022154229	0.013143541320715713	0.1185163006057195	0.013014935565259123	0.11735665282959928
3.9397311096534064	0.462023864624543	0.457558287764929	0.4962758578398217	0.4914424375063301	0.5141578942348057	0.5091324907303009	0.5319628006987781	0.5267463132720797	0.5656494098095142	0.5600716534797083	0.06940852850672927	0.06934123515690306	0.013041047757216262	0.11830065350798691	0.012913444620542336	0.11714311349825834
3.963469971469652	0.4623306374349831	0.4578620602331876	0.4965836527911154	0.4917472212444384	0.5144662570239977	0.5094378362697278	0.532271770914094	0.5270522597417371	0.5659596822074696	0.5603788880417458	0.06936921058617428	0.06930195596741266	0.012939114803105056	0.11808322093668266	0.012812508801719247	0.1169278061536545
3.987351871870168	0.46263691416026587	0.4581653413943013	0.4968909033509174	0.49205146588784826	0.5147740502039381	0.5097426177673823	0.5325801463886694	0.5273576173078083	0.5662693122141634	0.5606854865607427	0.06932991867716125	0.06926270276281225	0.012837740489411331	0.11786400195489932	0.01271212615910322	0.11671072986821684
4.01137767273438	0.4629426903929641	0.45846812688370164	0.49719760494479426	0.4923551669067769	0.5150812691127117	0.510046830606939	0.532887922373179	0.5276623812674955	0.5665782949138168	0.560991444169234	0.06929065289030113	0.0692234756536066	0.012736922850685062	0.11764299567943226	0.012612294746459085	0.11649188376739517
4.035548241134971	0.46324796172191435	0.45877041233312166	0.49750375299556426	0.49265831976872143	0.5153879090861696	0.5103504701698607	0.5331950941165742	0.5279665469162945	0.5668866253898887	0.5612967559989985	0.06925141333698331	0.06918427475107725	0.012636659924956106	0.1174202012811918	0.01251301262100668	0.11627126703017154
4.059864449369175	0.46355272373233586	0.45907219337071326	0.49780934292343176	0.49296091993859	0.5156939654580708	0.5106535318355381	0.5335016568662331	0.528270109548142	0.5671942987252406	0.5616014171812219	0.06921220012938725	0.06914510016729655	0.012536949753773285	0.11719561798585687	0.012414277843459942	0.11604887888985616
4.08432717499025	0.46385697200594844	0.45937346562116615	0.498114370146121	0.49326296287883686	0.5159994335602256	0.5109560109814333	0.5338076058681115	0.5285730644555671	0.5675013100023034	0.5619054228466628	0.0691730133804973	0.06910595201513986	0.012437790382158198	0.1169692450739177	0.012316088477987819	0.1158247186342436
4.108937300839158	0.46416070212109367	0.4596742247058253	0.49841883007901294	0.4935644440495958	0.5163043087226388	0.5112579029832207	0.5341129363668955	0.5288754069298403	0.567807654303246	0.5622087681258187	0.06913385320411418	0.0690668304082985	0.012339179858674498	0.11674108188155685	0.012218442592232037	0.11559878560596815
4.133695715076422	0.46446390965285556	0.4599744662428125	0.49872271813528257	0.4938653589088173	0.5166085862736569	0.5115592032149324	0.5344176436061555	0.5291771322611274	0.5681133267101441	0.5625114481490934	0.0690947197148688	0.06902773546129287	0.012241116235411909	0.11651112780118922	0.012121338257324865	0.11537107920325695
4.15860331121418	0.46476659017318295	0.4602741858471465	0.4990260297260364	0.49416570291240386	0.5169122615401143	0.5118599070491027	0.5347217228285011	0.5294782357386426	0.5684183223051518	0.5628134580469674	0.06905561302823644	0.06898866728948791	0.012143597567948916	0.11627938228131995	0.012024773547867795	0.11514159888014319
4.183660988148428	0.46506873925101316	0.4605733791308653	0.49932876026045303	0.49446547151435016	0.51721532984748	0.5121600098569149	0.5350251692757382	0.5297787126508033	0.5687226361706734	0.5631147929501671	0.06901653326055039	0.06894962600910376	0.012046621915416722	0.11604584482775238	0.01192874654199727	0.11491034414740398
4.208869650191461	0.46537035245239594	0.46087204170314966	0.4996309051459233	0.4947646601668804	0.5175177865200093	0.5124595070083504	0.5353279781890258	0.5300785582853862	0.5690262633895377	0.5634154479898379	0.06897748052901423	0.06891061173723202	0.011950187340456608	0.11581051500353112	0.011833255321306524	0.11467731457243246
4.2342302071045115	0.465671425340619	0.46117016917044745	0.49993245978819223	0.4950632643205909	0.5178196268808916	0.5127583938723353	0.5356301448090357	0.5303777679296855	0.5693291990451727	0.5637154182977173	0.06893845495171744	0.06887162459184837	0.0118542919092679	0.11557339242975218	0.01173829797091841	0.11444250978009052
4.259743574130585	0.46597195347633485	0.4614677571365985	0.5002334195915027	0.49536127942459046	0.5181208462524047	0.5130566658168936	0.5359316643761126	0.5306763368706708	0.5696314382217827	0.5640146990063108	0.06889945664764736	0.06883266469182583	0.011758933691583096	0.11533447678591813	0.011643872579442771	0.11420592945309238
4.285410672027485	0.46627193241768794	0.46176480120296076	0.5005337799587389	0.49565870092664344	0.518421439956066	0.5133543182092957	0.5362325321304362	0.530974260395148	0.5699329760045269	0.5643132852490662	0.06886048573670599	0.06879373215695106	0.01166411076069096	0.11509376781054925	0.011549977238997755	0.11396757333228891
4.311232427101037	0.4665713577204441	0.46206129696853904	0.5008335362915728	0.49595552427331446	0.5187214033127887	0.5136513464162132	0.5365327433121847	0.5312715337899199	0.5702338074796978	0.5646111721605533	0.06882154233972357	0.06875482710793623	0.011569821193415208	0.11485126530133982	0.011456610045241788	0.1137274412176481
4.337209771238533	0.466870224938119	0.46235724003011197	0.5011326839906098	0.49625174491011304	0.5190207316430345	0.513947745803873	0.5368322931616967	0.5315681523419502	0.5705339277349026	0.5649083548766425	0.06878262657846942	0.06871594966643597	0.011476063070125164	0.1146069691157976	0.011363769097334497	0.11348553296825514
4.363343641942354	0.46716852962211014	0.46265262598236234	0.5014312184555376	0.49654735828164054	0.5193194202669733	0.5142435117382115	0.5371311769196402	0.5318641113385265	0.5708333318592468	0.5652048285346855	0.06874373857567241	0.06867709995505952	0.011382834474757075	0.11436087917189752	0.011271452497956247	0.11324184850288077
4.389634982363801	0.46746626732182767	0.46294745041800694	0.5017291350852742	0.4968423598317366	0.5196174645046387	0.5145386395850313	0.5374293898271768	0.5321594060674254	0.571132014943516	0.565500588273696	0.0687048784550311	0.06863827809738751	0.011290133494828325	0.11411299544860753	0.011179658353301036	0.11299638780047871
4.416084741337141	0.4677634335848286	0.46324170892792976	0.5020264292781192	0.4971367450036301	0.5199148596760909	0.5148331247101594	0.5377269271261329	0.5324540318170806	0.5714299720803635	0.5657956292345365	0.06866604634123213	0.06859948421798509	0.011197958221398352	0.11386331798601645	0.011088384773129789	0.11274915090102411
4.442693873413836	0.46806002395694907	0.46353539710131286	0.502323096431905	0.49743050924008725	0.5202116011015725	0.5151269624796069	0.5380237840591665	0.5327479838767497	0.5717271983644956	0.5660899465601004	0.06862724235996208	0.06856071844241822	0.011106306749075756	0.11361184688580295	0.010997629870709957	0.11250013790547087
4.469463338897009	0.46835603398244097	0.463828510525771	0.5026191319441488	0.49772364798356356	0.5205076841016744	0.5154201482597274	0.5383199558699397	0.5330412575366839	0.5720236888928603	0.5663835353954988	0.06858846663792441	0.06852198089726842	0.0110151771760858	0.11335858231235818	0.010907391762836838	0.11224934897634853
4.49639410387609	0.46865145920410695	0.4641210447874867	0.5029145312122074	0.49801615667635585	0.520803103997497	0.5157126774173801	0.538615437803291	0.5333338480882986	0.5723194387648377	0.5666763908882497	0.06854971930285421	0.06848327171014887	0.010924567604194024	0.11310352449268635	0.010817668569867323	0.11199678433865756
4.523487140261684	0.4689462951634388	0.46441299547134574	0.5032092896334318	0.498308030760757	0.5210978561108156	0.5160045453200929	0.5389102251054093	0.5336257508243458	0.5726144430824305	0.5669685081884671	0.0685110004835357	0.06844459100971712	0.010834476138757765	0.11284667371700152	0.010728458415679043	0.11174244427969882
4.550743425820648	0.46924053740075455	0.4647043581610743	0.5035034026053239	0.49859926567920915	0.5213919357642451	0.5162957473362241	0.5392043130240078	0.5339169610390871	0.5729086969504572	0.5672598824490507	0.0684723103098139	0.06840593892569538	0.010744900888697728	0.11258803033928189	0.010639759427702344	0.11148632915016776
4.578163944211368	0.46953418145533843	0.46499512843937657	0.5037968655256934	0.49888985687446036	0.5216853382814078	0.5165862788351311	0.5394976968085019	0.5342074740284685	0.5732021954767461	0.5675505088258787	0.06843364891261479	0.06836731558888298	0.010655839966526415	0.11232759477772447	0.010551569736922062	0.11122843936432503
4.605749685019276	0.4698272228655809	0.4652853018880746	0.5040896737928167	0.4991797997897223	0.5219780589871007	0.5168761351873342	0.5397903717101854	0.5344972850902957	0.5734949337723306	0.5678403824780024	0.06839501642395851	0.06832872113117212	0.010567291488341013	0.11206536751534202	0.010463887477854428	0.11096877540038008
4.633501643792551	0.470119657169121	0.46557487408824755	0.5043818228055971	0.49946908986882765	0.5222700932074664	0.517165311764686	0.5400823329824113	0.5347863895244128	0.5737869069516477	0.5681294985678407	0.06835641297697767	0.06829015568556693	0.010479253573828728	0.11180134910047457	0.010376710788584376	0.11070733780142916
4.6614208220780515	0.47041147990298804	0.46586384062037384	0.5046733079637264	0.49975772255639067	0.5225614362701632	0.5174538039405407	0.5403735758807705	0.5350747826328802	0.5740781101327355	0.5684178522613766	0.06831783870592988	0.06825161938619692	0.010391724346265008	0.11153554014707368	0.010290037810749553	0.11044412717542684
4.689508227457455	0.47070268660374603	0.46615219706447275	0.5049641246678461	0.5000456932979671	0.5228520835045373	0.5177416070899232	0.5406640956632756	0.5353624597201544	0.5743685384374336	0.5687054387283562	0.06827929374621997	0.06821311236833501	0.010304701932509985	0.11126794133527085	0.010203866689522556	0.11017914419596764
4.717764873583629	0.4709932728076374	0.46643993900024844	0.505254268319712	0.5003329975402173	0.5231420302417957	0.5180287165897023	0.5409538875905422	0.5356494160932705	0.5746581869915854	0.568992253142488	0.06824077823441156	0.06817463476841405	0.010218184463004931	0.11099855341186071	0.010118195573660671	0.10991238960276917
4.746191780217212	0.47128323405073	0.46672706200723324	0.5055437343223581	0.500619630731068	0.5234312718151818	0.5183151278187629	0.5412429469259744	0.5359356470620235	0.5749470509252401	0.5692782906816436	0.06820229230824659	0.06813618672404309	0.01013217007181133	0.11072737719115366	0.010033022615465015	0.10964386420204164
4.774789973263409	0.4715725658690636	0.4670135616649347	0.505832518080264	0.500905588319878	0.5237198035601512	0.5186008361581806	0.5415312689359517	0.5362211479391534	0.5752351253728593	0.5695635465280613	0.06816383610666273	0.06809776837402497	0.010046656896591344	0.11045441355497587	0.009948345970792971	0.10937356886698524
4.803560484809025	0.4718612637987973	0.4672994335529808	0.5061206149995207	0.5011908657576029	0.524007620814549	0.5188858369913967	0.541818848890014	0.5365059140405305	0.5755224054735212	0.5698480158685495	0.06812540976980798	0.0680593798583737	0.00996164307855274	0.11017966345312402	0.009864163799086612	0.1091015045385717
4.832504353159697	0.4721493233763591	0.46758467325126885	0.5064080204879995	0.5014754584969631	0.5242947189187867	0.5191701257043966	0.5421056820610518	0.5367899406853424	0.5758088863711293	0.5701316938946931	0.06808701343906134	0.0680210213183309	0.009877126762566135	0.10990312790460166	0.009780474263330063	0.10882767222558698
4.861622622877388	0.47243674013859666	0.4678692763401124	0.506694729955523	0.5017593619926096	0.5245810932160263	0.5194536976858855	0.5423917637254972	0.5370732231962809	0.576094563214622	0.5704145758030593	0.06804864725704848	0.06798269289638527	0.009793106097079729	0.10962480799739183	0.009697275530072602	0.10855207300532754
4.890916344818065	0.4727235096229274	0.46815323840039363	0.5069807388140339	0.5020425717012971	0.5248667390523567	0.5197365483274701	0.5426770891635128	0.5373557568997342	0.5763794311581827	0.5706966567954089	0.06801031136765942	0.06794439473628748	0.009709579234124632	0.10934470488901127	0.009614565769455297	0.108274708024382
4.9203865761696335	0.47300962736749147	0.46843655501371145	0.5072660424777689	0.5023250830820499	0.5251516517769798	0.5200186730238385	0.5429616536591864	0.5376375371259751	0.5766634853614522	0.570977932078903	0.06797200591606754	0.06790612698307154	0.009626544329359277	0.10906281980741994	0.009532343155173706	0.10799557849871633
4.950034380490085	0.4732950889113054	0.46871922176253605	0.5075506363634313	0.5026068915963376	0.5254358267423916	0.5203000671729423	0.543245452500725	0.537918559209355	0.576946720989743	0.5712583968663182	0.06793373104874696	0.06786788978307046	0.00954399954203744	0.10877915405116312	0.009450605864476103	0.1077146857141571
4.979860827745887	0.4735798897944155	0.46900123423035944	0.5078345158903653	0.5028879927082454	0.5257192593045702	0.5205807261761791	0.5435284809806495	0.5381988184884962	0.5772291332142537	0.5715380463762568	0.06789548691349212	0.06782968328393438	0.009461943035017129	0.10849370899006772	0.009369352078200777	0.10743203102724408
5.009866994350591	0.4738640255580551	0.4692825880018514	0.5081176764807329	0.5031683818846495	0.5260019448231593	0.5208606454385787	0.543810734395993	0.5384783103064888	0.5775107172122872	0.5718168758333638	0.06785727365943493	0.0677915076346523	0.009380372974762352	0.108206486065626	0.00928857998074406	0.1071476158654292
5.040053963203681	0.4741474917447997	0.4695632786630137	0.5084001135596903	0.5034480545953918	0.5262838786616584	0.5211398203689873	0.5440922080484974	0.5387570300110853	0.5777914681674677	0.5720948804685413	0.06781909143706298	0.06775336298556772	0.009299287531344902	0.10791748679156399	0.009208287760078093	0.10686144172767342
5.070422823729659	0.4744302838987254	0.4698433018013367	0.508681822555566	0.5037270063134575	0.52656505618761	0.5214182463802561	0.5443728972448153	0.5390349729548992	0.5780713812699617	0.5723720555191678	0.06778094039824184	0.0677152494883975	0.009218684878446126	0.10762671275429625	0.009128473607761478	0.10657351018512884
5.100974671917351	0.47471239756556777	0.4701226530059569	0.5089627989000414	0.5040052325151522	0.5268454727727914	0.5216959188894297	0.5446527972967091	0.5393121344956048	0.5783504517166991	0.5726483962293175	0.06774282069623004	0.06767716729625346	0.00913856319335693	0.10733416561357956	0.009049135718903756	0.10628382288118132
5.131710610359471	0.4749938282928816	0.47040132786781397	0.50924303802833	0.50428272868028	0.5271251237934056	0.5219728333179343	0.5449319035212552	0.5395885099961357	0.5786286747115962	0.5729238978499789	0.06770473248570216	0.06763911656366016	0.009058920656976	0.10703984710274028	0.008970272292199155	0.10599238153243107
5.1626317482924104	0.4752745716302017	0.4706793219798123	0.5095225353793611	0.504559490292326	0.5274040046302746	0.5222489850917716	0.5452102112410462	0.5398640948248893	0.57890604546578	0.5731985556392802	0.06766667592276471	0.06760109744657401	0.008979755453788485	0.10674375902927125	0.008891881529910606	0.10569918792884891
5.193739201636265	0.47555462312920527	0.4709566309369797	0.5098012863959617	0.5048355128386361	0.5276821106690327	0.5225243696417082	0.545487715784398	0.5401388843559285	0.5791825591978151	0.5734723648627111	0.06762865116497996	0.0675631101024047	0.008901065771928174	0.10644590327567016	0.008813961637873291	0.10540424393440162
5.225034093035115	0.4758339783438753	0.47123325033663	0.510079286525042	0.5051107918105999	0.5279594373003249	0.5227989824034718	0.5457644124855556	0.5404128739691866	0.579458211133931	0.5737453207933491	0.0675906583713826	0.06752515469003373	0.008822849803115318	0.10614628179959595	0.008736510825499977	0.10510755148766293
5.256517551897525	0.47611263283066374	0.47150917577852486	0.5103565312177806	0.5053853227038351	0.5282359799200002	0.5230728188179442	0.5460402966849011	0.5406860590506734	0.5797329965082508	0.5740174187120858	0.06755269770250162	0.0674872313698348	0.008745105742670845	0.1058448966341814	0.008659527305786341	0.10480911260221148
5.288190714437326	0.47639058214865804	0.4717844028650392	0.5106330159298114	0.5056591010183729	0.5285117339293127	0.52334587433136	0.5463153637291637	0.5409584349926837	0.580006910563023	0.5742886539078568	0.06751476932038135	0.06744934030369527	0.008667831789541225	0.10554174988912735	0.008583009295284327	0.10450892936709977
5.320054723714605	0.4766678218597468	0.4720589272013232	0.5109087361214121	0.5059321222588427	0.5287866947351196	0.5236181443955019	0.5465896089716301	0.5412299971940041	0.5802799485488526	0.5745590216778694	0.06747687338860017	0.06741148165503616	0.008591026146277159	0.10523684375068854	0.008506955014118134	0.10420700394719518
5.352110729676963	0.47694434752878734	0.472332744395471	0.5111836872576936	0.5062043819346622	0.5290608577500833	0.5238896244679005	0.5468630277723573	0.5415007410601252	0.5805521057249363	0.5748285173278371	0.06743901007229275	0.0673736555888323	0.008514687019037126	0.10493018048258307	0.008431362685996646	0.10390333858410372
5.384359889201005	0.4772201547237742	0.4726058500586855	0.5114578648087901	0.5064758755602239	0.5293342183928723	0.5241603100120352	0.547135615498386	0.5417706620034517	0.5808233773592969	0.5750971361722097	0.06740117953817192	0.06733586227163481	0.008438812617580282	0.10462176242594978	0.008356230538220544	0.10359793559655373
5.41680336613411	0.4774952390160092	0.4728782398054478	0.5117312642500527	0.5067465986550872	0.5296067720883656	0.5244301964975357	0.5474073675239562	0.5420397554435173	0.5810937587290216	0.575364873534411	0.06736338195454754	0.06729810187159195	0.008363401155296657	0.1043115920007267	0.008281556801621903	0.10329079738039582
5.44944233133642	0.4777695959802716	0.47314990925368533	0.5120038810622402	0.5070165467441679	0.5298785142678587	0.524699279400383	0.5476782792307235	0.542308016807197	0.581363245120499	0.5756317247470725	0.06732561749135131	0.06726037455847013	0.008288450849155637	0.10399967170511104	0.008207339710622819	0.10298192640975401
5.482277962723094	0.47804322119498954	0.47342085402494233	0.512275710731715	0.5072857153579315	0.5301494403692661	0.5249675542031165	0.5479483460079762	0.5425754415289242	0.5816318318296603	0.5758976851522722	0.06728788632015541	0.06722268050367672	0.008213959919753933	0.10368600411683815	0.008133577503238953	0.10267132523733835
5.515311445306831	0.4783161102424141	0.47369106974455105	0.5125467487506388	0.5075541000325876	0.530419545837334	0.5252350163950372	0.5482175632528564	0.542842025050908	0.5818995141622213	0.5761627501017751	0.06725018861419743	0.0671850198802811	0.008139926591293367	0.10337059189353681	0.008060268421025363	0.10235899649458702
5.548543971240616	0.47858825870879174	0.47396055204180365	0.5128169906171682	0.5078216963102834	0.5306888261238443	0.5255016614724156	0.5484859263705795	0.543107762823351	0.5821662874339247	0.5764269149572718	0.06721252454840146	0.0671473928630383	0.008066349091569336	0.10305343777288556	0.007987410709122678	0.1020449428926895
5.581976739860765	0.4788596621845402	0.47422929655012547	0.5130864318356546	0.5080884997393006	0.5309572766878281	0.5257674849386994	0.5487534307746562	0.5433726503046696	0.5824321469707859	0.5766901750906225	0.067174894299399	0.06710979962840972	0.007993225651993008	0.10273454457355058	0.007915002616245559	0.101729167222814
5.615610957730194	0.47913031626442426	0.4744972989072505	0.513355067916842	0.5083545058742537	0.5312248929957755	0.5260324823047234	0.5490200718871177	0.5436366829617165	0.5826970881093392	0.5769525258841018	0.06713729804555532	0.06707224035458775	0.007920554507571786	0.10241391519537046	0.007843042394671151	0.10141167235663318
5.649447838681973	0.4794002165477326	0.47476455475539436	0.5136228943780683	0.5086197102762863	0.5314916705218486	0.5262966490889197	0.5492858451387388	0.5438998562700008	0.5829611061968855	0.5772139627306413	0.06709973596699002	0.06703471522151727	0.007848333896932402	0.10209155262023728	0.00777152830024086	0.10109246124673632
5.6834886038631165	0.47966935863845606	0.4750310597414336	0.5138899067434664	0.5088841085132737	0.531757604748097	0.5265599808175295	0.5495507459692651	0.5441621657139157	0.5832241965917422	0.5774744810340802	0.06706220824560082	0.06699722441092053	0.007776562062294268	0.10176745991221026	0.007700458592374559	0.10077153692741092
5.717734481778674	0.4799377381454671	0.475296809517081	0.5141561005441686	0.5091476961600221	0.5320226911646712	0.5268224730248179	0.5498147698276417	0.5444236067869612	0.5834863546634951	0.5777340762094122	0.06702471506508736	0.06695976810631868	0.007705237249472141	0.10144164021814106	0.007629831534055498	0.10044890251491267
5.75218670833605	0.48020535068269965	0.4755617997390649	0.5144214713185098	0.509410468798471	0.5322869252700405	0.5270841212532866	0.5500779121722407	0.544684174991973	0.5837475757932499	0.5779927436830358	0.06698725661097463	0.06692234649305907	0.007634357707896555	0.10111409676837013	0.00755964539182763	0.10012456120799129
5.786846526889619	0.4804721918693308	0.4758260260693092	0.5146860146122327	0.5096724220178976	0.5325503025712118	0.5273449210538917	0.5503401684710933	0.5449438658413495	0.5840078553738878	0.5782504788930068	0.06694983307063843	0.06688495975833486	0.007563921690593389	0.10078483287705353	0.007489898435808051	0.09979851628848735
5.821715188285586	0.4807382573299629	0.47608948417511315	0.5149497259786958	0.5099335514151213	0.5328128185839476	0.5276048679862596	0.5506015342021217	0.5452026748572827	0.5842671888103207	0.5785072772892915	0.06691244463332802	0.06684760809121247	0.007493927454166993	0.10045385194254663	0.00742058893966302	0.09947077112171598
5.856793950907131	0.4810035426948068	0.4763521697293332	0.5152126009790797	0.5101938525947083	0.5330744688329868	0.5278639576189064	0.5508620048533714	0.5454605975719885	0.5845255715197492	0.5787631343340217	0.06687509149019241	0.06681029168265584	0.007424373258850814	0.1001211574482852	0.007351715180638152	0.09914132915706375
5.892084080719833	0.4812680435998667	0.4766140784105663	0.5154746351825978	0.5104533211691806	0.5333352488522689	0.5281221855294573	0.5511215759232482	0.5457176295279402	0.5847829989319215	0.579018045501751	0.06683777383430427	0.06677301072555045	0.007355257368457657	0.09978675296301276	0.00728327543953089	0.098810193928486
5.927586851317345	0.48153175568712553	0.47687520590333293	0.5157358241667058	0.5107119527592233	0.5335951541851544	0.5283795473048687	0.5513802429207518	0.5459737662781018	0.5850394664893943	0.5792720062797138	0.06680049186068433	0.06673576541472909	0.007286578050389458	0.09945064214122112	0.0072152680006976055	0.0984773690549332
5.963303543967366	0.4817946746047317	0.4771355478982623	0.5159961635173143	0.5109697429938949	0.5338541803846516	0.5286360385416493	0.5516380013657167	0.5462290033861641	0.5852949696477958	0.5795250121680846	0.0667632457663287	0.06669855594699732	0.007218333575661262	0.09911282872405991	0.007147691152046498	0.09814285824083413
5.999235447657878	0.4820567960071857	0.4773951000922777	0.5162556488289994	0.5112266875108364	0.5341123230136425	0.5288916548460851	0.5518948467890488	0.54648333642678	0.585549503876088	0.5797770586802385	0.06672603575023492	0.06666138252115886	0.00715052221886836	0.09877331653939336	0.0070805431850695655	0.09780666527687742
6.035383859143656	0.48231811555552995	0.47765385818878353	0.51651427570522	0.511482781956486	0.534369577645109	0.5291463918344647	0.5521507747329667	0.5467367609858051	0.5858030646568338	0.5800281413430161	0.06668886201342465	0.06662424533804213	0.007083142258186292	0.09843210950239722	0.007013822394786651	0.09746879404015374
6.071750082993084	0.48257862891753833	0.47791181789785353	0.5167720397585305	0.5117380219862899	0.5346259398623624	0.5294002451333045	0.552405780751245	0.5469892726605354	0.5860556474864643	0.5802782556969862	0.06665172475897509	0.06658714460052646	0.007016191975395714	0.09808921161629769	0.006947527079774751	0.09712924849468152
6.108335431635222	0.4828383317679051	0.4781689749364189	0.5170289366107983	0.5119924032649179	0.5348814052592733	0.5296532103795772	0.5526598604094557	0.5472408670599489	0.5863072478755457	0.5805273972967127	0.06661462419204124	0.06655008051356867	0.006949669655862856	0.09774462697269826	0.006881655542173348	0.0967880326921744
6.145141225407182	0.4830972197884396	0.47842532502845864	0.517284961893422	0.5122459214664785	0.5351359694405032	0.5299052832209413	0.5529130092852141	0.547491539804948	0.5865578613490522	0.580775561711022	0.06657756051988448	0.06651305328423009	0.00688357358853775	0.09739835975220501	0.006816206087677301	0.09644515077249594
6.182168792601758	0.48335528866825644	0.4786808639051906	0.5175401112475493	0.5124985722747367	0.5353896280217367	0.530156459315971	0.5531652229684254	0.5477412865286042	0.5868074834466356	0.5810227445232732	0.0665405339519012	0.06647606312170382	0.006817902065951564	0.09705041422465399	0.006751177025518196	0.09610060696385858
6.2194194695153895	0.48361253410397065	0.47893558730526287	0.5177943803242983	0.5127503513833309	0.5356423766299154	0.5304067343343876	0.5534164970615316	0.5479901028764017	0.5870561097229009	0.5812689413316275	0.06650354469964818	0.06643911023734171	0.006752653384219265	0.09670079474986437	0.006686566668474114	0.09575440558350579
6.256894600496366	0.48386895179989114	0.47918949097494684	0.5180477647849772	0.5130012544959921	0.5358942109034733	0.5306561039572925	0.5536668271797607	0.5482379845064848	0.5873037357476799	0.5815141477493215	0.06646659297687266	0.06640219484468331	0.006687825843035178	0.0963495057780932	0.006622373332871412	0.09540655103823781
6.294595537993358	0.48412453746821826	0.479442570668331	0.5183002603013094	0.5132512773267652	0.5361451264925734	0.5309045638774017	0.553916208951377	0.5484849270899061	0.5875503571063091	0.5817583594049412	0.06642967899953675	0.06636531715948328	0.006623417745683646	0.0959965518506607	0.006558595338595374	0.09505704782515068
6.332523642604218	0.4843792868292388	0.47969482214751663	0.5185518625556547	0.5135004156002305	0.5363951190593461	0.5311521097992823	0.5541646380179346	0.5487309263108765	0.587795969399907	0.5820015719426979	0.06639280298585223	0.06632847739974013	0.006559427399015938	0.09564193760016337	0.006495231009062685	0.09470590053170724
6.370680283125076	0.4846331956115256	0.4799462411828129	0.5188025672412362	0.513748665051726	0.5366441842781272	0.5313987374395875	0.5544121100345284	0.5489759778670149	0.588040568245656	0.5822437810227051	0.06635596515630328	0.0662916757857253	0.006495853113464456	0.09528566775112779	0.006432278671224978	0.09435311383620615
6.40906683659976	0.48488625955213427	0.4801968235529337	0.5190523700623655	0.5139960214275712	0.5368923178356998	0.531644442527296	0.55465862067005	0.5492200774696004	0.5882841492770815	0.5824849823212569	0.06631916573367841	0.0662549125400117	0.006432693203024087	0.09492774712049368	0.0063697366555706125	0.09399869250862025
6.447684688369473	0.4851384743968045	0.4804465650451957	0.51930126673467	0.5142424804852929	0.5371395154315342	0.5318892208039504	0.5549041656074437	0.549463220843827	0.588526708144337	0.582725171531109	0.06628240494310042	0.06621818788750417	0.006369945985274406	0.09456818061826766	0.006307603296138886	0.09364264141112244
6.486535232122802	0.48538983590016105	0.48069546145571823	0.5195492529853228	0.5144880379938523	0.5373857727780339	0.5321330680239	0.5551487405439651	0.5497054037290583	0.588768240514489	0.5829643443617617	0.06624568301205581	0.06618150205546747	0.006307609781370793	0.09420697324792116	0.006245876930504934	0.09328496549828458
6.525619869945995	0.48564033982591387	0.480943508589621	0.5197963245532707	0.5147326897338708	0.5376310856007771	0.5323759799545404	0.5553923411914381	0.549946621879083	0.589008742071802	0.5832024965397411	0.0662090001704245	0.06614485527355912	0.006245682916009798	0.09384413010653248	0.00618455589975575	0.09292566981751804
6.564940012373588	0.4858899819470622	0.48119070226122646	0.5200424771894666	0.5149764314978591	0.537875449638764	0.5326179523765583	0.5556349632765158	0.5501868710623736	0.5892482085180277	0.5834396238088861	0.06617235665050909	0.06610824777385821	0.006184163717479763	0.09347965638596634	0.006123638548533705	0.09256475951004006
6.604497078439295	0.4861387580460983	0.4814370382942616	0.520287706657101	0.515219259090449	0.5381188606446636	0.532858981084176	0.5558766025409443	0.5504261470623456	0.5894866355726949	0.5836757219306354	0.06613575268706987	0.06607167979089573	0.006123050517623518	0.09311355737285965	0.00606312322499214	0.0922022398108453
6.644292495727218	0.48638666391521146	0.4816825125220602	0.5205320087318356	0.5154611683286223	0.5383613143850619	0.533099061885396	0.5561172547418234	0.5506644456776179	0.5897240189733999	0.583910786684315	0.06609918851735236	0.06603515156168746	0.006062341651849046	0.09274583844934625	0.006003008280820232	0.09183811604950165
6.684327700423376	0.48663369535649426	0.4819271207877665	0.5207753792020374	0.5157021550419443	0.5386028066407116	0.5333381906022506	0.556356915651872	0.5509017627222749	0.5899603544761001	0.5841448138674284	0.06606266438111986	0.06599866332576494	0.006002035459117927	0.09237650509341222	0.005943292071237671	0.09147239365069026
6.724604137367524	0.48687984818214897	0.48217085894454	0.5210178138690156	0.5159422150727964	0.5388433332067826	0.533576363071048	0.5565955810596948	0.5511380940261291	0.5901956378554084	0.5843777992959487	0.06602618052068598	0.06596221532520599	0.005942130281947122	0.09200556287933637	0.005883972954978667	0.09110507813436186
6.76512326010531	0.4871251182146947	0.4824137228557615	0.5212593085472566	0.5161813442766118	0.5390828898931145	0.5338135751426237	0.5568332467700485	0.5513734354349882	0.590429864904889	0.5846097388046115	0.06598973718094693	0.06592580780467004	0.005882624466427622	0.09163301747874186	0.005825049294288398	0.09073617511644727
6.805886530940724	0.48736950128717743	0.48265570839523875	0.5214998590646645	0.5164195385221102	0.5393214725244712	0.5340498226825894	0.5570699086041121	0.5516077828109178	0.5906630314373563	0.5848406282472097	0.06595333460941274	0.06588944101142719	0.00582351636218803	0.09125887466024096	0.0057665194549523235	0.09036569030949693
6.846895420988873	0.48761299324337765	0.48289681144741525	0.5217394612627982	0.5166567936915357	0.539559076940793	0.5342851015715887	0.557305562399756	0.5518411320325127	0.590895133285173	0.5850704634968904	0.06591697305624337	0.06585311519539473	0.005764804322408779	0.09088314029050082	0.005708381806270424	0.08999362952300771
6.888151410229076	0.48785558993802225	0.4831370279075771	0.521978110997113	0.5168931056808941	0.5397956989974559	0.5345194077055473	0.557540204011814	0.5520734789951626	0.5911261663005515	0.5852992404464522	0.06588065277427978	0.06581683060916739	0.005706486703826563	0.09050582033458454	0.0056506347210314445	0.08961999866363612
6.92965598755826	0.48809728723699486	0.4833763536820639	0.5222158041372018	0.5171284704001927	0.5400313345655259	0.5347527369959293	0.5577738293123559	0.5523048196113246	0.5913561263558571	0.5855269550086457	0.06584437401907749	0.06578058750805357	0.005648561866716584	0.09012692085632068	0.005593276575571515	0.0892448037362783
6.971410650844719	0.48833808101754933	0.48361478468847796	0.5224525365670385	0.5173628837736798	0.5402659795320199	0.5349850853699941	0.558006434190963	0.5525351498107945	0.5915850093439118	0.5857536031164737	0.06580813704894276	0.06574438615011058	0.00559102817490853	0.0897464480191843	0.005536305749711978	0.08886805084407001
7.01341690698215	0.4885779671685217	0.4838523168558959	0.5226883041852203	0.5175963417400875	0.5404996298001646	0.5352164487710518	0.5582380145550029	0.5527644655409782	0.5918128111783003	0.5859791807234951	0.06577194212496716	0.0657082267961733	0.0055338839957714825	0.08936440808628276	0.005479720626785145	0.0884897461889409
7.055676271944047	0.4888169415905452	0.4840889461250809	0.5229231029052148	0.5178288402528738	0.540732281289658	0.5354468231587233	0.5584685663299066	0.5529927627671695	0.5920395277936773	0.5862036838041286	0.06573578951105914	0.06567210970989734	0.00547712770021036	0.08898080742112313	0.00542351959364229	0.08810989607241027
7.098190270838397	0.4890550001962655	0.4843246684486958	0.523156928655605	0.5180603752804661	0.5409639299369312	0.5356762045091998	0.5586980854594482	0.5532200374728224	0.5922651551460772	0.5864271083539593	0.06569967947398411	0.06563603515778811	0.005420757662669473	0.08859565248802426	0.005367701040635886	0.08772850689588552
7.1409604379627405	0.48929213891055584	0.4845594797915168	0.5233897773803362	0.5182909428065071	0.541194571695413	0.5359045888155048	0.5589265679060239	0.5534462856598314	0.592489689213224	0.5866494503900468	0.06566361228339886	0.06560000340923973	0.005364772261136963	0.08820894985275629	0.0053122633616080606	0.0873455851608469
7.183988316859528	0.48952835367073483	0.48479337613064816	0.5236216450389667	0.5185205388300994	0.5414242025357945	0.5361319720877542	0.5591540096509342	0.5536715033488079	0.5927131259948449	0.5868707059512327	0.06562758821188532	0.06556401473657116	0.005309169877127928	0.08782070618281068	0.005257204953895034	0.0869611374695296
7.227275460371831	0.4897636404267835	0.48502635345573814	0.5238525276069145	0.518749159366054	0.5416528184462953	0.5363583503534216	0.5593804066946653	0.5538956865793612	0.592935461512983	0.5870908710984534	0.06559160753499037	0.06552806941506195	0.005253948895685312	0.08743092824789755	0.005202524218351989	0.08657517052589014
7.270823430699384	0.48999799514156467	0.4852584077691959	0.5240824210757101	0.5189768004451386	0.541880415432931	0.536583719657604	0.5596057550571749	0.5541188314103795	0.5931566918123135	0.5873099419150519	0.06555567053126234	0.06549216772298867	0.005199107705395001	0.0870396229207131	0.005148219559327316	0.08618769113549263
7.31463379945495	0.49023141379104246	0.4854895350864083	0.5243113214532483	0.5192034581143262	0.5421069895197824	0.5368080760632864	0.5598300507781772	0.5543409339203139	0.5933768129604616	0.5875279145070917	0.06551977748228736	0.06545630994166564	0.005144644698351186	0.08664679717693957	0.00509428938463774	0.08579870620589247
7.358708147721062	0.4904638923645017	0.48571973143595876	0.52453922476404	0.5194291284370465	0.5423325367492643	0.5370314156516093	0.560053289917429	0.5545619902074601	0.5935958210483201	0.5877447850036724	0.06548392867272891	0.06542049635547864	0.005090558270187451	0.0862524580961832	0.00504073210560918	0.08540822274760274
7.403048066107065	0.4906954268647708	0.4859489928598462	0.5247661270494676	0.5196538074934366	0.5425570531823988	0.5372537345221383	0.5602754685550189	0.5547819963902461	0.5938137121903708	0.5879605495572479	0.0654481243903646	0.06538472725192747	0.005036846820055452	0.08585661286230106	0.004987546137055432	0.08501624787429307
7.447655154806527	0.4909260133084427	0.48617731541370557	0.5249920243680395	0.5198774913805955	0.5427805348990857	0.5374750287931331	0.5604965827916569	0.5550009486075181	0.5940304825250066	0.5881752043439447	0.06541236492612705	0.06534900292166171	0.0049835087506178155	0.08545926876355736	0.004934729897256851	0.08462278880318763
7.49253102365499	0.4911556477260987	0.48640469516702783	0.5252169127956466	0.5201001762128357	0.5430029779983774	0.5376952946018186	0.5607166287489652	0.5552188430188281	0.5942461282148545	0.5883887455638815	0.06537665057414227	0.06531332365852105	0.004930542468073007	0.08506043319374612	0.004882281808005651	0.08422785285584666
7.537677292188054	0.49138432616253197	0.48663112820338256	0.5254407884258208	0.5203218581219401	0.5432243785987542	0.5379145281046581	0.5609356025697708	0.5554356758047251	0.594460645447102	0.5886011694414938	0.0653409816317685	0.06527768975957672	0.00487794638212069	0.0846601136520917	0.004830200294560605	0.08383144745843651
7.583095589699846	0.4916120446769722	0.48685661062064073	0.5256636473699916	0.5205425332574178	0.5434447328383993	0.5381327254776263	0.5611535004183992	0.5556514431670446	0.5946740304338236	0.5888124722258554	0.0653053583996387	0.06524210152516824	0.004825718905980381	0.08425831774404458	0.004778483785659482	0.08343358014202806
7.628787555301809	0.491838799343312	0.4870811385311971	0.525885485757748	0.52076219778676	0.5436640368754782	0.5383498829164832	0.5613703184809699	0.5558661413292014	0.5948862794123095	0.5890226501910049	0.06526978118169954	0.06520655925894803	0.004773858456371016	0.0838550531814235	0.004727130713503058	0.08303425854315094
7.674754837981857	0.4920645862503311	0.4873047080621946	0.5261062997370965	0.5209808478956992	0.5438822868884142	0.538565996637051	0.5615860529656916	0.5560797665364831	0.595097388645395	0.5892316996362713	0.06523425028525393	0.0651710632679204	0.0047223634535322745	0.08345032778328232	0.0046761395137897566	0.08263349040470302
7.720999096663877	0.49228940150192685	0.487527315355751	0.5263260854747268	0.5211984797884688	0.5440994790761723	0.5387810628754919	0.5618007001031627	0.5562923150563451	0.5953073544217943	0.5894396168866053	0.06519876602100108	0.06513561386248325	0.004671232321214802	0.08304414947637895	0.004625508625685448	0.08223128357590781
7.767522000267617	0.49251324121733914	0.4877489565691823	0.5265448391562704	0.5214150896880626	0.5443156096585378	0.5389950778885853	0.5620142561466677	0.556503783178707	0.5955161730564318	0.5896463982929065	0.06516332870308113	0.06510021135647084	0.004620463486649129	0.08263652629500484	0.004575236491811019	0.081827646012826
7.814325227768903	0.4927361015313813	0.48796962787523157	0.5267625569865679	0.5216306738364971	0.5445306748763981	0.5392080379540077	0.5622267173724799	0.5567141672162504	0.5957238408907788	0.5898520402323573	0.06512793864911628	0.06506485606719728	0.004570055380596294	0.08222746638227818	0.004525321558261908	0.08142258577885286
7.861410468260233	0.4929579785946686	0.4881893254622944	0.5269792351899333	0.5218452284950733	0.5447446709920293	0.5394199393706135	0.5624380800801623	0.5569234635047173	0.59593035429319	0.5900565391087546	0.06509259618025309	0.06502954831549745	0.00452000643730166	0.08181697799025756	0.004475762274605444	0.08101611104555673
7.908779421011744	0.49317886857384924	0.488408045534649	0.5271948700104185	0.5220587499446407	0.5449575942893781	0.5396307784587182	0.5626483405928716	0.5571316684032117	0.5961357096592411	0.5902598913528468	0.06505730162121003	0.06499428842577416	0.004470315094498467	0.08140506947995618	0.00442655709386397	0.0806082300925226
7.956433795532517	0.49339876765183494	0.48862578431268383	0.5274094577120828	0.5222712344858618	0.5451694410743478	0.5398405515603787	0.5628574952576616	0.5573387782944994	0.5963399034120693	0.5904620934226684	0.06502205530031634	0.0649590767260386	0.0044209797934327	0.08099174932274877	0.004377704472521948	0.08019895130821908
8.004375311632296	0.4936176720280338	0.48884253803312816	0.5276229945792598	0.5224826784394779	0.5453802076750888	0.5400492550396815	0.5630655404457915	0.5575447895853126	0.5965429320027155	0.5906631418038801	0.06498685754956235	0.06492391354795667	0.004371998978837333	0.08057702610010153	0.004329202870522408	0.07978828319042464
8.052605699483543	0.4938355779185817	0.4890583029492813	0.5278354769168265	0.5226930781465751	0.5455898904422825	0.5402568852830247	0.5632724725530308	0.557749698706654	0.5967447919104658	0.5908630330101068	0.06495170870464129	0.0648887992268971	0.004323371098928774	0.08016090850411217	0.004281050751267834	0.07937623434646923
8.101126699683881	0.49405248155657727	0.4892730753312458	0.5280469010504749	0.5229024299688528	0.5457984857494341	0.5404634386994078	0.5634782879999694	0.5579535021141017	0.5969454796431984	0.5910617635832803	0.06491660910499543	0.06485373410197198	0.004275094605417529	0.07974340533836255	0.0042332465816086184	0.07896281349383116
8.149940063318896	0.494268379192315	0.48948685146615756	0.5282572633269825	0.5231107302888923	0.5460059899931621	0.5406689117207165	0.5636829832323279	0.5581561962881167	0.5971449917377293	0.5912593300939821	0.06488155909386457	0.06481871851608738	0.004227167953493094	0.079324525517805	0.004185788831843951	0.07854802946054917
8.199047552025359	0.49448326709352014	0.4896996276584195	0.5284665601144842	0.5233179755104261	0.5462123995934899	0.5408733008020147	0.5638865547212676	0.5583577777343518	0.5973433247601595	0.5914557291417879	0.06484655901833085	0.06478375281598878	0.004179589601841727	0.07890427806982814	0.004138675975738693	0.07813189118591879
8.248450938054788	0.49469714154558564	0.4899114002299354	0.5286747878027469	0.5235241620586095	0.5464177109941405	0.5410766024218333	0.5640889989637048	0.5585582429839604	0.5975404753062264	0.5916509573556143	0.06481160922936785	0.06474883735230831	0.00413235801261802	0.0784826721341716	0.004091906490489627	0.07771440772044969
8.298152004337403	0.49490999885180653	0.49012216552034216	0.5288819428034429	0.5237292863802914	0.5466219206628283	0.5412788130824615	0.5642903124826233	0.5587575885939072	0.5977364400016534	0.5918450113940652	0.06477671008188719	0.06471397247961273	0.004085471651455563	0.07805971696359393	0.004045478856738782	0.07729558822656202
8.348152544546481	0.49512183533361875	0.49033191988724695	0.5290880215504267	0.5239333449442876	0.5468250250915574	0.5414799293102397	0.5644904918273914	0.5589558111472817	0.5979312155025048	0.5920378879457838	0.06474186193478829	0.06467915855645326	0.004038928987480261	0.07763542192464001	0.003999391558574317	0.07687544197915486
8.398454363163072	0.4953326473308362	0.49054065970646077	0.5292930205000094	0.5241363342416546	0.5470270207969161	0.5416799476558531	0.5646895335740776	0.5591529072536103	0.5981247984955388	0.5922295837298011	0.06470706515100864	0.06464439594541328	0.003992728493265041	0.07720979649717208	0.003953643083528746	0.0764539783660041
8.449059275541144	0.49554243120188873	0.490748381372236	0.5294969361312376	0.5243382507859642	0.5472279043203746	0.5418788646946275	0.5648874343257679	0.5593488735491732	0.5983171856985638	0.5924200954958905	0.06467232009757119	0.06460968501316065	0.003946868644880475	0.07678285027596132	0.003908231922567396	0.07603120688789033
8.49996910797308	0.4957511833240621	0.49095508129750237	0.5296997649461723	0.5245390911135794	0.5474276722285865	0.542076677026823	0.5650841907128874	0.5595437066973179	0.5985083738607979	0.5926094200249208	0.06463762714563649	0.06457502613049401	0.0039013479218654723	0.07635459297048897	0.003863156570094617	0.07560713715943734
8.551185697755594	0.4959589000937376	0.4911607559141051	0.529901503470167	0.5247388517839309	0.5476263211136857	0.5422733812779342	0.5652797993935185	0.5597374033887791	0.5986983597632267	0.5927975541292132	0.06460298667055317	0.06454041967239808	0.0038561648072024113	0.07592503440510256	0.003818415523941354	0.07518177890928257
8.602710893256043	0.49616557792663174	0.4913654016730422	0.530102148252148	0.5249375293797942	0.5478238475935892	0.5424689740989853	0.5654742570537238	0.5599299603419956	0.5988871402189646	0.5929844946528976	0.06456839905191042	0.06450586601809279	0.003811317787369539	0.07549418452019552	0.0037740072853926776	0.07475514198087296
8.654546553979111	0.49637121325803835	0.49156901504470457	0.5303016958648973	0.5251351205075705	0.5480202483122997	0.5426634521668334	0.5656675604078704	0.5601213743034326	0.5990747120736182	0.5931702384722735	0.0645338646735899	0.06447136555108578	0.0037668053522947886	0.07506205337223548	0.003729930359138045	0.07432723633228022
8.706694550633951	0.49657580254306993	0.49177159251911406	0.5305001429053338	0.525331621797563	0.5482155199402085	0.542856812184464	0.5658597061989526	0.5603116420479006	0.5992610722056506	0.5933547824961682	0.06449938392381778	0.06443691865922711	0.003722625995364659	0.07462865113402017	0.0036861832533006123	0.07389807203701082
8.759156765201672	0.4967793422568994	0.4919731306061642	0.5306974859947965	0.5255270299042599	0.5484096591743999	0.5430490508812976	0.5660506911989192	0.5605007603788796	0.5994462175267465	0.5935381236663018	0.06446495719521961	0.06440252573475991	0.003678778213431322	0.07419398809545896	0.0036427644794452263	0.07346765928475918
8.811935091003267	0.4969818288950038	0.49217362583586094	0.5308937217793287	0.5257213415066148	0.5486026627389577	0.5432401650134893	0.5662405122089993	0.5606887261288428	0.5996301449821806	0.593720258957649	0.0644305848848745	0.06436818717437758	0.003635260506803739	0.07375807466391393	0.003599672552535793	0.07303600838095292
8.865031432767935	0.4971832589734078	0.4923730747585634	0.5310888469299642	0.5259145533083296	0.5487945273852716	0.5434301513642329	0.5664291660600324	0.5608755361595812	0.5998128515511866	0.5939011853788063	0.06439626739436878	0.06433390337927546	0.0035920713792449988	0.07332092136441304	0.0035569059909752454	0.07260312974806027
8.918447706701835	0.49738362902892713	0.49257147394522593	0.531282858143012	0.526106662038137	0.548985249892345	0.5436190067440679	0.5666166496127968	0.5610611873625306	0.599994334247328	0.5940808999723579	0.06436200512985306	0.06429967475520945	0.0035492093379785317	0.07288253884046014	0.00351446331659222	0.07216903392568952
8.972185840557227	0.49758293561941436	0.4927688199876407	0.5314757521403444	0.526297664450086	0.5491748270671049	0.5438067279911838	0.5668029597583412	0.5612456766591002	0.6001745901188705	0.5942593998152451	0.06432779850209719	0.06426550171255109	0.003506672893662355	0.07244293785397815	0.003472343054609972	0.07173373157067431
9.02624777370205	0.49778117532400296	0.4929651094986804	0.5316675256696838	0.5264875573238255	0.5493632557447103	0.543993311971727	0.5669880934183166	0.561429001000999	0.6003536162491562	0.5944366820191364	0.06429364792654843	0.06423138466634232	0.00346446056041394	0.07200212928600536	0.003430543733681013	0.07129723345789785
9.080635457189915	0.497978344743354	0.49316033911254137	0.5318581755048923	0.5266763374648914	0.5495505327888653	0.54417875558011	0.5671720475453103	0.561611157370569	0.600531409756979	0.5946127437307996	0.0642595538233885	0.06419732403635656	0.003422570855810214	0.07156012413746282	0.0033890638858773414	0.07085955048073345
9.135350853830497	0.4981744404999029	0.493354505484989	0.5320476984462621	0.5268640017049938	0.5497366550921314	0.5443630557393208	0.567354819123181	0.5617921427811157	0.6007079677969631	0.5947875821324761	0.06422551661759154	0.06416332024715488	0.0033810023008618018	0.07111693352879911	0.0033479020466726794	0.07042069365108716
9.190395938260405	0.49836945923810405	0.4935476052935997	0.5322360913208039	0.5270505469023032	0.5499216195762393	0.5445462094012318	0.5675364051673932	0.5619719542772393	0.6008832875599395	0.5949611944422537	0.06419153673898334	0.06412937372814463	0.0033397534200085843	0.07067256870077188	0.0033070567549540186	0.06998067410016517
9.245772697014415	0.49856339762468144	0.4937396352380091	0.5324233509825412	0.5272359699417414	0.5501054231924041	0.5447282135469135	0.5677168027253573	0.5621505889351721	0.6010573662733292	0.5951335779144471	0.064157614622301	0.06409548491364087	0.003298822741163221	0.07022704101520105	0.0032665265530216203	0.06953950307871537
9.301483128597186	0.4987562523488743	0.4939305920401551	0.5326094743128003	0.5274202677352687	0.5502880629216425	0.5449090651869444	0.5678960088767657	0.5623280438631107	0.6012302012015239	0.5953047298399726	0.06412375070725466	0.06406165424292593	0.0032582087956525285	0.06978036195481252	0.0032263099865641465	0.06909719195732578
9.357529243555355	0.49894802012268574	0.4941204724445252	0.5327944582205046	0.5276034372221763	0.5504695357750862	0.5450887613617263	0.5680740207339343	0.5625043162015536	0.6014017896462704	0.5954746475467309	0.06408994543858716	0.06402788216030884	0.0032179101182601144	0.06933254312406234	0.0031864056047075096	0.06865375222730563
9.413913064550128	0.4991386976811331	0.4943092732184026	0.5329782996424696	0.5277854753693761	0.5506498387943036	0.5452672991417996	0.5682508354421432	0.56267940312364	0.601572128947056	0.5956433283999866	0.06405619926613604	0.06399416911519108	0.00317792524719529	0.06888359624933571	0.0031468119599562527	0.0682091955005859
9.47063662643026	0.4993282817824955	0.4944969911521137	0.5331609955436957	0.5279663791716944	0.5508289690516148	0.5454446756281566	0.5684264501799784	0.5628533018354879	0.6017412164814953	0.5958107698027538	0.06402251264489725	0.06396051556212595	0.003138252724101065	0.06843353317923118	0.0031075276082059844	0.067763533509833
9.527701976305488	0.4995167692085644	0.49468362305927394	0.5333425429176658	0.5281461456521626	0.5510069236504138	0.5456208879525585	0.5686008621596766	0.5630260095765331	0.6019090496657188	0.5959769691961779	0.06398888603508814	0.06392692196088244	0.003098891094054146	0.06798236588520012	0.0030685511087718	0.06731677810971348
9.585111173620431	0.4997041567648938	0.4948691657770375	0.5335229387866408	0.5283247718623127	0.5511836997254873	0.5457959332778552	0.5687740686274692	0.5631975236198733	0.6020756259547634	0.5961419240599247	0.06395531990221208	0.0638933887765108	0.0030598389055693787	0.06753010646205837	0.003029881024372294	0.06686894127720677
9.642866290228868	0.4998904412810516	0.49505361616634525	0.5337021802019586	0.528502254882472	0.55135929444334	0.5459698087983034	0.5689460668639295	0.5633678412726097	0.6022409428429655	0.5963056319125678	0.06392181471712305	0.06385991647940745	0.0030210947105890895	0.06707676712795774	0.002991515921105581	0.06642003511097982
9.700969410468568	0.5000756196108684	0.4952369711121723	0.53388026424433	0.528678591822057	0.5515337050025126	0.5461425117398838	0.5691168541843179	0.5635369598761901	0.6024049978643521	0.5964680903119773	0.0638883709560912	0.06382650554537937	0.0029826570644644335	0.06662236022479817	0.0029534543684599512	0.06597007183260928
9.75942263123647	0.5002596886326924	0.4954192275237782	0.5340571880241397	0.5288537798198707	0.5517069286339097	0.5463140393606247	0.5692864279389331	0.5637048768067553	0.6025677885930384	0.5966292968557118	0.0638549891008712	0.06379315645571249	0.002944524526007797	0.06616689821950672	0.002915694939327196	0.0655190637869083
9.818228062064373	0.5004426452496382	0.4956003823349555	0.534232948681746	0.5290278160443991	0.5518789626011242	0.5464843889509222	0.5694547855134606	0.5638715894754837	0.6027293126436236	0.5967892491814111	0.06382166963876745	0.06375986969723627	0.0029066956574244074	0.06571039370304277	0.0028782362099946113	0.06506702344233872
9.877387825195074	0.5006244863898401	0.4957804325042811	0.5344075433877798	0.5292006976941095	0.5520498042007599	0.5466535578338647	0.5696219243293232	0.564037095328942	0.6028895676715887	0.5969479449671917	0.06378841306270482	0.0637266457623966	0.002869169024354079	0.06525285939171965	0.002841076760127237	0.06461396339103942
9.936904055658934	0.5008052090067054	0.495959375015364	0.5345809693434487	0.5293724219977481	0.5522194507627634	0.5468215433655536	0.5697878418440344	0.5642013918494306	0.6030485513736985	0.5971053819320413	0.063755219871295	0.06369348514932066	0.0028319431958703234	0.06479430812760256	0.0028042151727838416	0.06415989634938057
9.996778901350961	0.500984810079166	0.4961372068770988	0.5347532237808363	0.5295429862146406	0.5523878996507479	0.5469883429354312	0.5699525355515513	0.5643644765553361	0.6032062614884011	0.5972615578362177	0.06372209056891014	0.06366038836188866	0.002795016744437717	0.06433475287808221	0.002767650034401825	0.06370483515847525
10.05701452310831	0.5011632866119324	0.49631392512391326	0.5349243039632074	0.5297123876349904	0.5525551482623238	0.5471539539666036	0.5701160029826294	0.5645263470014807	0.603362695796233	0.5974164704816471	0.06368902566575099	0.06362735590980535	0.002758388245963417	0.06387420673718225	0.0027313799348158696	0.06324879278442097
10.117613094788254	0.5013406356357476	0.49648952681602215	0.5350942071853109	0.529880623580181	0.5527211940294285	0.54731837391617	0.5702782417051779	0.5646870007794754	0.6035178521202235	0.5975701177123267	0.06365602567791849	0.06359438830866948	0.0027220562797634074	0.06341268292558766	0.0026954034672383997	0.06279178231883975
10.178576803346665	0.5015168542076398	0.4966640090396776	0.5352629307736837	0.530047691403077	0.5528860344186579	0.5474816002755484	0.5704392493246185	0.5648464355180749	0.6036717283263013	0.5977224974147265	0.06362309112748998	0.06356148608005033	0.002686019428569608	0.06295019479082953	0.0026597192282578064	0.062333816978863865
10.239907848916916	0.5016919394111776	0.49683736890742025	0.5354304720869573	0.5302135884883257	0.5530496669315965	0.5476436305708045	0.5705990234842414	0.5650046488835286	0.6038243223237028	0.5978736075181921	0.06359022254258755	0.06352864975155564	0.0026502762785280964	0.0624867558077824	0.0026243258178526574	0.06187491010781798
10.301608444889292	0.5018658883567232	0.49700960355833224	0.5355968285161615	0.5303783122526607	0.5532120891051516	0.5478044623629816	0.5707575618655665	0.5651616385799412	0.6039756320653816	0.5980234459953533	0.0635574204574582	0.0634958798569125	0.0026148254191902254	0.06202237957901957	0.0025892218393694932	0.06141507517563127
10.363680817990868	0.5020386981816883	0.49718071015828863	0.5357619974850333	0.5305418601452059	0.553373298511886	0.5479640932484313	0.5709148621887027	0.5653174023496265	0.6041256555484211	0.598172010862529	0.06352468541254408	0.06346317693603756	0.002579665443530388	0.0615570798353815	0.002554405899548584	0.060954325779022156
10.426127208365882	0.5022103660507882	0.4973506859002106	0.5359259764503231	0.5307042296477785	0.553533292760354	0.5481225208591445	0.5710709222127115	0.565471937973467	0.6042743908144472	0.5983193001801386	0.06349201795456225	0.06343054153511596	0.0025447949479273646	0.06109087043608952	0.0025198766084928437	0.060492675641839355
10.488949869656532	0.5023808891562971	0.49751952800431715	0.5360887629021025	0.5308654182751954	0.5536920694954355	0.5482797428630831	0.5712257397359687	0.5656252432712726	0.6044218359500424	0.5984653120531104	0.0634594186365818	0.06339797420667695	0.0025102125321616597	0.060623765368887916	0.0024856325796784873	0.06003013861538875
10.552151069084381	0.5025502647183029	0.49768723371837875	0.5362503543640732	0.5310254235755777	0.553849626398673	0.5484357569645142	0.5713793125965289	0.5657773161021428	0.6045679890871637	0.5986100446312957	0.06342688801810091	0.06336547550967515	0.0024759167994341524	0.06015577875116662	0.0024516724299736836	0.059566728679186554
10.615733087532126	0.502718489984963	0.49785380031797	0.5364107483938764	0.5311842431306586	0.5540059611886101	0.5485905609043444	0.5715316386724905	0.5659281543648274	0.6047128484035594	0.5987534961098827	0.0633944266651262	0.06333304600956653	0.0024419063563447807	0.05968692482956328	0.0024179947796012513	0.059102459940746144
10.679698219625935	0.5028855622327607	0.4980192251067228	0.5365699425834033	0.5313418745560883	0.5541610716211285	0.5487441524604536	0.5716827158823639	0.5660777559980882	0.6048564121231905	0.5988956647298108	0.06336203515025436	0.06330068627838949	0.0024081798128987586	0.05921721798058854	0.0023845982521573106	0.058637346636160714
10.744048773818252	0.5030514787667593	0.4981835054165801	0.5367279345591052	0.531498315501744	0.5543149554897879	0.5488965294480321	0.571832542185437	0.5662261189810663	0.6049986785166501	0.5990365487781891	0.0633297140527513	0.06326839689484734	0.002374735782505688	0.05874667271099554	0.0023514814746263824	0.05817140313072855
10.808787072471103	0.5032162369208593	0.49834663860804856	0.536884721982304	0.5316535636520359	0.5544676106261659	0.5490476897199176	0.5719811155821461	0.5663732413336443	0.6051396459015886	0.5991761465887151	0.06329746395863857	0.06323617844438938	0.002341572881970677	0.05827530365797884	0.0023186430773369793	0.05770464391871144
10.87391545193992	0.5033798340580534	0.4985086220704529	0.537040302549506	0.5318076167262177	0.5546190349001989	0.5491976311669312	0.572128434114444	0.5665191211168142	0.6052793126431368	0.5993144565420947	0.0632652854607704	0.06320403151929443	0.002308689731518321	0.057803125589899196	0.002286081694002462	0.05723708362415891
10.93943626265785	0.5035422675706837	0.49866945322218903	0.5371946739927126	0.5319604724786957	0.5547692262205256	0.5493463517182184	0.5722744958661735	0.5666637564330451	0.6054176771543336	0.5994514770664653	0.06323317915892543	0.06317195671875528	0.002276084954758062	0.0573301534062125	0.002253795961701499	0.056768737001135605
11.00535186922059	0.5037035348806971	0.49882912951097835	0.5373478340797347	0.5321121286993384	0.5549181825348274	0.5494938493415872	0.5724192989634375	0.5668071454266514	0.6055547378965533	0.5995872066378186	0.0632011456598858	0.06313995464896498	0.0022437571786939614	0.056856402137626105	0.00222178452087185	0.05629961893380653
11.071664650471687	0.5038636334399011	0.4989876484141208	0.5374997806145057	0.5322625832137876	0.5550659018301728	0.5496401220438479	0.5725628415749734	0.5669492862841621	0.6056904933799354	0.599721643780427	0.0631691855775273	0.06310802592320092	0.0022117050337513433	0.05638188694739199	0.002190046015325464	0.05582974443710498
11.138376999588447	0.5040225607302219	0.49914500743875	0.5376505114373961	0.5324118338837703	0.5552123821333649	0.5497851678711563	0.5727051219125292	0.5670901772346938	0.6058249421638169	0.5998547870672707	0.0631372995329071	0.06307617116191543	0.0021799271537394915	0.05590662313069572	0.0021585790922351578	0.05535912865691728
11.205491324168262	0.5041803142639585	0.4993012041220853	0.5378000244255287	0.5325598786074089	0.5553576215112821	0.5499289849093537	0.5728461382312373	0.56722981655032	0.6059580828571648	0.5999866351204654	0.06310548815435081	0.06304439099282211	0.002148422175852538	0.05543062611491223	0.0021273824021301735	0.0548877868702391
11.273010046315514	0.5043368915840398	0.49945623603168726	0.5379483174930927	0.5327067153195352	0.5555016180712273	0.550071571284311	0.5729858888299912	0.5673682025464467	0.6060899141190103	0.6001171866116942	0.06307375207754297	0.06301268605098724	0.0021171887407014367	0.05495391146082795	0.002096454598913944	0.054415734485786516
11.340935602728974	0.504492290264282	0.49961010076571055	0.5380953885916617	0.5328523419920026	0.555644369961275	0.5502129251622717	0.5731243720518261	0.5675053335821858	0.6062204346588863	0.6002464402626391	0.06304209194561923	0.06298105697891986	0.0020862254922784373	0.05447649486224293	0.002065794339844551	0.05394298704416656
11.409270444789758	0.5046465079096427	0.49976279595315815	0.5382412357105085	0.5329967566339994	0.5557858753706177	0.5503530447501974	0.5732615862842956	0.5676412080607299	0.6063496432372656	0.6003743948454144	0.06301050840925786	0.062949504426664	0.0020555310779819536	0.05399839214656765	0.0020354002855436093	0.05346956021820404
11.478017038649782	0.5047995421564794	0.4999143192541356	0.5383858568769236	0.5331399572923636	0.5559261325299171	0.5504919282961124	0.5733975299598536	0.5677758244297307	0.6064775386660001	0.6005010491830037	0.06297900212677232	0.06291802905189246	0.0020251041485925825	0.05351961927495097	0.0020052710999927115	0.052995469813296836
11.547177865320764	0.5049513906728034	0.5000646683601034	0.5385292501565313	0.5332819420518964	0.5560651397116508	0.55062957408945	0.573532201556234	0.5679091811816745	0.6066041198087626	0.600626402149695	0.06294757376420601	0.0628866315200007	0.0019949433582824305	0.05304019234257851	0.0019754054505325414	0.05252073176764327
11.616755420763786	0.5051020511585372	0.5002138409941322	0.5386714136536085	0.5334227090356779	0.5562028952304648	0.5507659804614	0.5736655995968358	0.5680412768542633	0.6067293855814898	0.600750452671521	0.06291622399543131	0.06285531250420363	0.001965047364627992	0.052560127579454274	0.001945802007860209	0.05204536215255473
11.686752215979308	0.5052515213457709	0.5003618349111552	0.5388123455114039	0.5335622564053825	0.5563393974435246	0.5509011457852555	0.5737977226511046	0.5681721100307928	0.606853334952829	0.6008731997266996	0.06288495350224085	0.06282407268563112	0.0019354148285852801	0.052079441350016964	0.0019164594460336914	0.05156937717283938
11.75717077709787	0.5053997989990158	0.5005086478982212	0.5389520439124557	0.5337005823615941	0.5564746447508654	0.5510350684767626	0.5739285693349184	0.5683016793405339	0.6069759669445814	0.6009946423460748	0.0628537629744511	0.06279291275342651	0.0019060444145084787	0.05159815015403524	0.0018873764424700568	0.051092793167171635
11.82801364547121	0.5055468819154625	0.5006542777747498	0.539090507078912	0.5338376851441239	0.5566086355957481	0.5511677469944695	0.5740581383109739	0.5684299834591162	0.6070972806321547	0.6011147796135631	0.06282265310999952	0.06276183340484805	0.001876934790138396	0.0511162706265651	0.0018585516779388023	0.05061562660810637
11.899283377763982	0.5056927679252343	0.5007987223927816	0.5392277332728509	0.5339735630323258	0.5567413684650095	0.5512991798400755	0.5741864282891719	0.5685570211089092	0.6072172751450096	0.601233610666596	0.06279162461504438	0.06273083534536648	0.001848084626601132	0.05063381953813462	0.0018299838365689602	0.05013789410267577
11.970982546046038	0.5058374548916439	0.5009419796372339	0.5393637207966	0.5341082143454152	0.5568728418894189	0.551429365558784	0.5743134380270077	0.5686827910594079	0.6073359496671135	0.6013511346965705	0.06276067820406994	0.06269991928876867	0.0018194925984174048	0.05015081379552555	0.0018016716058459892	0.049659612392574104
12.043113737885237	0.5059809407114478	0.501084047426151	0.5394984679930582	0.5342416374427854	0.5570030544440322	0.5515583027396523	0.5744391663299581	0.5688072921276185	0.6074533034373933	0.601467350949296	0.06272981459998561	0.06266908595726249	0.001791157383504327	0.04966727044190122	0.0017736136766091093	0.049180798354356625
12.115679556440844	0.5061232233151012	0.5012249237109582	0.5396319732460169	0.5343738307243265	0.5571320047485494	0.5516859900159452	0.5745636120518745	0.5689305231784434	0.607569335750193	0.6015822587254465	0.06269903453423628	0.06263833608157798	0.0017630776631518685	0.049183206656636	0.001745808743053967	0.04870146899985173
12.188682620557461	0.5062643006670123	0.5013646064767131	0.5397642349804803	0.5345047926307439	0.5572596914676683	0.5518124260654876	0.5746867740953711	0.5690524831250704	0.6076840459557269	0.6016958573810111	0.06266833874690345	0.06260767040107658	0.001735252122038844	0.04869863975595479	0.001718255502726418	0.048221641476331456
12.26212556485955	0.5064041707657965	0.5015030937423571	0.5398952516629895	0.5346345216438767	0.5573861133114446	0.5519376096110182	0.5748086514122196	0.56917317092936	0.6077974334605413	0.6018081463277509	0.06263772798681469	0.06257708966385654	0.0017076794482426827	0.04821358719352986	0.00169095265653052	0.04774133306695205
12.336011039846525	0.5065428316445312	0.501640383560969	0.5400250218019432	0.534763016287018	0.5575112690356491	0.5520615394205453	0.5749292430037429	0.5692925856022372	0.6079094977279744	0.6019191250336537	0.06260720301165394	0.06254659462686378	0.0016803583332261063	0.047728066560424054	0.0016638989087276457	0.04726056119100974
12.41034171198835	0.5066802813710081	0.5017764740200134	0.540153543947922	0.534890275125234	0.557635157442127	0.5521842143077007	0.5750485479212085	0.5694107262040794	0.6080202382786192	0.6020287930233914	0.06257676458806849	0.06251618605599817	0.0016532874718295787	0.04724209558507653	0.0016370929669249357	0.04677934340389811
12.485120263821853	0.5068165180479873	0.5019113632415931	0.54028081669401	0.5350162967656834	0.557757777379156	0.5523056331320969	0.5751665652662256	0.5695275918451108	0.6081296546907857	0.6021371498787798	0.0625464134917849	0.062485864726230696	0.0016264655622810764	0.04675569213395647	0.0016105335420864009	0.04629769739784706
12.560349394047481	0.5069515398134504	0.5020450493827	0.5404068386761194	0.5351410798579392	0.5578791277418083	0.5524257947996832	0.5752832941911412	0.5696431816857948	0.6082377466009696	0.6022441952392402	0.06251615050771892	0.06245563142171235	0.0015998913062054143	0.04626887421210313	0.0015842193485333667	0.045815641001965446
12.63603181762671	0.5070853448408518	0.5021775306354648	0.5405316085733142	0.535264623094309	0.5579992074723112	0.5525446982631042	0.5753987338994384	0.5697574949372277	0.6083445137043177	0.602349928802263	0.06248597643009089	0.06242548693589005	0.0015735634086020411	0.04578165996274208	0.001558149103930262	0.045333192182368975
12.712170265880024	0.5072179313393721	0.5023088052274053	0.5406551251081338	0.5353869252101541	0.5581180155604083	0.5526623425220558	0.5755128836461356	0.5698705308615332	0.6084499557550989	0.6024543503238705	0.062455892062543386	0.0623954320716232	0.0015474805778645795	0.04529406766805266	0.0015323215293037151	0.04485036904276285
12.78876748658549	0.5073492975541687	0.5024388714216786	0.5407773870469184	0.5355079849842146	0.5582355510437228	0.5527787266236475	0.5756257427381866	0.5699822887722605	0.6085540725671751	0.6025574596190865	0.06242589821825728	0.062365467641299716	0.0015216415257697236	0.04480611574931004	0.0015067353490358926	0.04436718982471177
12.865826244077915	0.5074794417666277	0.5025677275173276	0.5408983932001329	0.5356278012389274	0.55835181300812	0.5528938496627595	0.5757373105348821	0.5700927680347806	0.6086568640144744	0.6026592565624025	0.062395995720072185	0.062335594466958334	0.00149604496747191	0.04431782276670049	0.0014813892908462911	0.043883672907242044
12.943349319348618	0.5076083622946138	0.5026953718495294	0.5410181424226916	0.5357463728407497	0.55846680058807	0.5530077107824023	0.5758475864482507	0.5702019680666836	0.6087583300314648	0.6027597410882479	0.062366185400606476	0.06230581338040599	0.001470689621521526	0.043829207420387206	0.0014562820858152747	0.04339983680779369
13.0213395101458	0.5077360574927211	0.5028218027898441	0.5411366336142854	0.5358636987004816	0.558580512967015	0.5531203091740802	0.5759565699434648	0.5703098883381796	0.6088584706136344	0.6028589131914641	0.062336468102379916	0.062276125223340945	0.0014455742098573587	0.04334028855042504	0.0014314124683800777	0.04291570018247626
13.099799631075467	0.5078625257525222	0.5029470187464615	0.5412538657197048	0.5359797777735872	0.5586929493777323	0.5532316440781505	0.5760642605392418	0.5704165283724987	0.6089572858179664	0.6029567729277759	0.06230684467793714	0.06224653084747787	0.0014206974577919418	0.04285108513658997	0.0014067791763281434	0.042431281825940914
13.178732513703073	0.5079877655028174	0.5030710181644485	0.5413698377291674	0.5360946090605189	0.5588041091027003	0.553341714784188	0.5761706578082538	0.5705218877462934	0.6090547757634219	0.6030533204142703	0.06227731598997704	0.06221703111467339	0.0013960580940319822	0.0423616162991749	0.0013823809507997886	0.04194660067187783
13.258141006655675	0.5081117752098836	0.5031937995259934	0.5414845486786438	0.5362081916070379	0.5589139914744653	0.5534505206313456	0.57627576137753	0.5706259660900389	0.6091509406314218	0.6031485558298703	0.06224788291147238	0.06218762689705143	0.0013716548506645942	0.041871901298961234	0.0013582165362810983	0.04146167579300197
13.338027975724735	0.5082345533777202	0.5033153613506532	0.5415979976501826	0.5363205245045403	0.5590225958760083	0.5535580610087188	0.5763795709288669	0.5707287630884399	0.6092457806663303	0.6032424794158178	0.062218546325807096	0.062158319077134136	0.0013474864631701777	0.041381959537744706	0.0013342846806221331	0.04097652640169258
13.418396303969553	0.5083560985482989	0.5034357021955982	0.5417101837722382	0.5364316068903773	0.5591299217411139	0.5536643353557106	0.5764820861992371	0.5708302784808327	0.6093392961759427	0.6033350914761532	0.06218930712690216	0.06212910854797143	0.0013235516704104278	0.0408918105582643	0.0013105841350196101	0.040491171849922125
13.49924889182131	0.5084764093018085	0.5035548206558549	0.541821106219997	0.5365414379481812	0.5592359685547365	0.5537693431623948	0.5765833069811979	0.5709305120615928	0.6094314875319721	0.6034263923781988	0.06216016621934864	0.06209999621327343	0.0012998492146363283	0.04040147404461436	0.001287113654018679	0.04000563162944104
13.580588657187745	0.5085954842569008	0.5036727153645506	0.5419307642157037	0.5366500169081871	0.5593407358533719	0.5538730839698817	0.5766832331233038	0.5710294636805404	0.6095223551705409	0.6035163825530447	0.06213112451854438	0.0620709829875444	0.0012763778414814908	0.03991096982230147	0.0012638719955329059	0.039519925372530906
13.662418535558457	0.5087133220709358	0.5037893849931564	0.542039157028988	0.5367573430475581	0.5594442232254238	0.5539755573706862	0.5767818645305165	0.57112713324335	0.6096118995926703	0.6036050624960352	0.06210218295082693	0.06204206979621983	0.0012531362999621543	0.03942031785848599	0.001240857920820737	0.0390340728516918
13.744741480110864	0.5088299214402259	0.5039048282517281	0.542146283977193	0.5368634156907081	0.5595464303115764	0.554076763009091	0.5768792011646199	0.571223520711958	0.6097001213647774	0.6036924327672578	0.062073342453612464	0.0620132575758031	0.0012301233424980573	0.038929538262934216	0.001218070194485943	0.038548093979756004
13.827560461816718	0.5089452811002796	0.5040190438891479	0.5422521444257011	0.5369682342096265	0.5596473568051652	0.5541767005815157	0.5769752430446335	0.5713186261049729	0.6097870211191689	0.6037784939920343	0.062044603975536794	0.061984547274003765	0.0012073377248893458	0.03843865128722257	0.0011955075845024865	0.03806200881082589
13.910878469549415	0.509059399826044	0.5041320306933655	0.5423567377882621	0.5370717980242021	0.5597470024525474	0.5542753698368853	0.5770699902472276	0.5714124494980876	0.6098725995545402	0.6038632468614141	0.06201596847659461	0.06195593984988248	0.0011847782063103551	0.037947677325263385	0.0011731688621927638	0.03757583754001814
13.9946985101918	0.5091722764321461	0.5042437874916368	0.5424600635273197	0.537174106602548	0.5598453670534731	0.5543727705769966	0.5771634429071393	0.5715049910244903	0.6099568574364735	0.6039466921326686	0.06198743692828477	0.06192743627398995	0.0011624435493429175	0.03745663691397283	0.001151052802235597	0.03708960050366272
14.079023608744702	0.5092839097731353	0.504354313150763	0.5425621211543402	0.5372751594613249	0.5599424504614608	0.5544689026568895	0.5772556012175915	0.571596250875279	0.6100397955979427	0.6040288306297885	0.0619590103137556	0.061899037528516415	0.001140332519949716	0.03696555073304353	0.0011291581826617936	0.03660331817948759
14.163856808436103	0.509394298743721	0.5044636065773275	0.5426629102301385	0.5373749561660651	0.5600382525841671	0.5545637659852133	0.5773464654307082	0.571686229299874	0.6101214149398138	0.6041096632439811	0.06193068962795043	0.061870744607435725	0.0011184438874791702	0.03647443960522878	0.0011074837848608077	0.0361170111871445
14.24920117083096	0.5095034422790138	0.5045716667179349	0.5427624303652071	0.5374734963314997	0.560132773383763	0.5546573605246006	0.5774360358579378	0.5717749266064361	0.6102017164313537	0.6041891909341742	0.061902475877759086	0.061842558516655835	0.0010967764246818668	0.03598332449701047	0.0010860283935780757	0.035630700288166395
14.335059775941703	0.5096113393547628	0.5046784925594446	0.5428606812200436	0.5375707796218793	0.5602260128773077	0.5547496862920339	0.5775243128704712	0.5718623431622799	0.6102807011107368	0.6042674147275159	0.061874370082167424	0.061814480274169484	0.0010753289076839145	0.035492226517860104	0.001064790796919457	0.03514440638630845
14.421435722339384	0.5097179889875924	0.5047840831292076	0.542957662505477	0.5376668057513018	0.5603179711371212	0.5548407433592215	0.5776112968996643	0.5719484793942944	0.6103583700855554	0.604344335719882	0.06184637327241265	0.06178651091020829	0.0010541001160100372	0.0350011669214183	0.0010437697863516782	0.0346581505278607
14.50833212726552	0.5098233902352391	0.5048884374952989	0.5430533739829974	0.5377615744840346	0.5604086482911639	0.5549305318529649	0.5776969884374613	0.5720333357893592	0.6104347245333318	0.604419955076381	0.061818486492136795	0.06175865146739718	0.0010330888325849052	0.03451016710553745	0.0010229641566867897	0.03417195390123595
14.595752126744532	0.5099275421967867	0.5049915547667517	0.5431478154650821	0.5378550856348411	0.5604980445234089	0.555019051955533	0.5777813880368176	0.5721169128947661	0.6105097657020333	0.6044942740318656	0.061790710797545056	0.061730903000911726	0.001012293843706047	0.03401924861155692	0.001002372706110144	0.03368583783813506
14.683698875697011	0.5100304440128987	0.5050934340937888	0.5432409868155239	0.5379473390693037	0.5605861600742194	0.5551063039050359	0.5778644963121254	0.5721992113186388	0.6105834949105872	0.6045672938914423	0.061763047257566116	0.061703266578638456	0.000991713939074934	0.03352843312565312	0.0009819942361608547	0.03319982381303532
14.772175548053516	0.5101320948660528	0.505194074668052	0.5433328879497585	0.5380383347041483	0.5606729952407263	0.5551922879957958	0.57794631393964	0.5722802317303546	0.6106559135494002	0.6046390160309837	0.0617354969540135	0.06167574328133603	0.0009713479117952062	0.033037742478853716	0.0009618275517349062	0.0327139334434321
14.861185336869132	0.5102324939807719	0.5052934757228339	0.5434235188351925	0.5381280725075698	0.5607585503772068	0.5552770045787224	0.5780268416579064	0.5723599748609682	0.6107270230808799	0.6047094418976471	0.06170806098174918	0.06164833420279941	0.0009511945583544623	0.03254719864669653	0.0009418714610975876	0.032228188490577736
14.95073145443871	0.510331640623855	0.505391636533305	0.5435128794915306	0.538216552499556	0.5608428258954596	0.5553604540616879	0.578106080268189	0.5724384415036362	0.610796825039957	0.6047785730103905	0.061680740448851745	0.0616210404500262	0.0009312526786335873	0.03205682374962748	0.000922124775874611	0.03174261085926844
15.040817132412794	0.5104295341046057	0.5054885564167407	0.5436009699911029	0.5383037747522118	0.5609258222651861	0.5554426369099007	0.5781840306348983	0.5725156325140404	0.6108653210346101	0.6048464109604921	0.061653536476781776	0.061593863143383644	0.0009115210759200743	0.03156664005356902	0.0009025863110512233	0.03125722259785846
15.131445621914246	0.5105261737750608	0.5055842347327483	0.5436877904591928	0.538389739390083	0.5610075400143681	0.5555235536462808	0.5782606936860244	0.5725915488108158	0.6109325127463936	0.6049129574120734	0.06162645020055549	0.06156680341678196	0.0008919985568862643	0.031076669969635873	0.0008832548849730948	0.03077204589870064
15.222620193655578	0.5106215590302167	0.5056786708834901	0.5437733410743631	0.5384744465904813	0.5610879797296476	0.555603204851836	0.5783360704135665	0.572666191375977	0.6109984019309673	0.6049782141026226	0.06159948276891783	0.06153986241784491	0.0008726839316164359	0.03058693605470353	0.0008641293193694111	0.030287103098785906
15.31434413805701	0.5107156893082553	0.5057718643139083	0.543857622068785	0.5385578965838077	0.5611671420567081	0.5556815911660403	0.5784101618739674	0.5727395612553482	0.611062990418629	0.6050421828435231	0.06157263534451702	0.06151304130808761	0.0008535760135814918	0.03009746101139399	0.0008452084393111292	0.02980241667893324
15.406620765365147	0.5108085640907671	0.505863814511946	0.543940633728563	0.538640089653876	0.5612450277006531	0.5557587132872058	0.5784829691885457	0.5728116595589904	0.6111262801148476	0.6051048655205794	0.06154590910408247	0.061486341263092624	0.0008346736196540583	0.029608267688089995	0.0008264910732411757	0.029318009264486022
15.499453405772549	0.5109001829029749	0.5059545210087676	0.5440223763940629	0.5387210261382369	0.5613216374263887	0.5558345719728653	0.5785544935439314	0.5728824874616336	0.6111882730008003	0.6051662640945508	0.06151930523860662	0.06145976347269092	0.0008159755701169225	0.029119379079702412	0.0008079760529877689	0.02883390362616467
15.592845409537835	0.5109905453139543	0.5060439833789798	0.5441028504602385	0.5388007064285029	0.5613969720590053	0.555909168040148	0.5786247361925035	0.5729520462031095	0.6112489711339116	0.6052263806016848	0.06149282495352789	0.06143330914114404	0.0007974806886461572	0.028630818327272323	0.0007896622137297804	0.028350122679000833
15.686800147106629	0.5110796509368533	0.5061322012408468	0.5441820563769576	0.5388791309706682	0.5614710324841586	0.5559825023661569	0.5786936984528249	0.5730203370887823	0.6113083766483953	0.6052852171542518	0.06146646946891429	0.061406979487331995	0.0007791878023195586	0.02814260871834051	0.000771548394017163	0.027866689483261098
15.781321009233178	0.5111674994291112	0.5062191742565081	0.544259994649328	0.5389563002654353	0.5615438196484529	0.5560545758883492	0.5787613817100822	0.5730873614899845	0.6113664917557964	0.605342775941084	0.06144024001965397	0.06138077574493775	0.0007610957416233077	0.02765477368717484	0.0007536334357802765	0.02738362724470278
15.87641140710273	0.5112540904926742	0.5063049021321933	0.5443366658380242	0.5390322148685358	0.5616153345598235	0.5561253896049151	0.5788277874165253	0.5731531208444517	0.6114233187455395	0.6053990592281165	0.06141413785564483	0.061354699162640636	0.0007432033404510818	0.02716733681516814	0.0007359161843121242	0.026900959314374973
15.972074772454643	0.5113394238742123	0.5063893846184346	0.5444120705596133	0.5391068753910545	0.5616855782879219	0.5561949445751572	0.5788929170919084	0.573217616656759	0.6114788599854765	0.6054540693589308	0.061388164241988265	0.06132875100430756	0.000725509436095173	0.02668032183051139	0.0007183954882816757	0.026418709188902767
16.06831455770623	0.5114234993653302	0.5064726215102782	0.5444862094868796	0.5391802824997503	0.5617545519644965	0.5562632419198705	0.5789567723239306	0.5732808504987582	0.6115331179224373	0.6055078087552983	0.061362320459184355	0.061302932549190677	0.0007080128692584786	0.02619375260860579	0.0007010701997325341	0.025936900510913574
16.165134236077357	0.5115063168027811	0.5065546126474949	0.5445590833491507	0.5392524369173792	0.5618222567837805	0.5563302828217245	0.5790193547686809	0.5733428240100173	0.6115860950827847	0.6055602799177315	0.061336607803333075	0.06127724509212516	0.0006907124840540568	0.025707653172545974	0.000683939174082937	0.02545555706889502
16.262537301715792	0.511587876068676	0.5066353579147879	0.5446306929326221	0.5393233394230169	0.5618886940028743	0.5563960685256422	0.5790806661510807	0.5734035388982599	0.6116377940729696	0.6056114854260332	0.061311027586332466	0.06125168994373001	0.0006736071280073475	0.025222047692977867	0.0006670012701266437	0.024974702797507575
16.36052726982327	0.511668177090692	0.5067148572419993	0.5447010390806825	0.5393929908523787	0.5619538649421326	0.5564606003391831	0.5791407082653309	0.5734629969398064	0.6116882175800911	0.6056614279398489	0.06128558113608651	0.061226268430614496	0.0006566956520464018	0.02473696048805607	0.0006502553500364883	0.024494361777755103
16.459107676782416	0.5117472198422791	0.5067931106043148	0.5447701226942365	0.5394613920981425	0.5620177709855481	0.556523879632925	0.5791994829753575	0.5735211999800166	0.6117373683724564	0.6057101101992249	0.0612602697967113	0.06120098189558276	0.0006399769105152053	0.02425241602399808	0.000633700279365268	0.024014558237212213
16.55828208028434	0.5118250043428647	0.5068701180224664	0.5448379447320313	0.5395285441102683	0.5620804135811394	0.5565859078408464	0.5792569922152605	0.5735781499337328	0.6117852493001469	0.6057575350251647	0.061235094928744814	0.06117583169784611	0.0006234497611772305	0.023768438915311663	0.0006173349270439665	0.023535316550010066
16.658054059457015	0.5119015306580562	0.5069458795629341	0.5449045062109776	0.5395944478963196	0.5621417942413371	0.5566466864607087	0.5793132379897616	0.5736338487857248	0.6118318632955834	0.6058037053201919	0.061210057909360405	0.0611508192132351	0.0006071130652003376	0.023285053924539056	0.0006011581653804221	0.023056661237063736
16.758427214994473	0.5119767988998426	0.507020395338144	0.5449698082064752	0.5396591045217838	0.5622019145433707	0.5567062170544399	0.5793682223746565	0.5736882985911352	0.6118772133740972	0.6058486240689124	0.061185160132583634	0.06112594583441443	0.0005909656871785351	0.022802285962910673	0.0005851688700770907	0.022578616966569598
16.859405169286727	0.5120508092267928	0.5070936655066667	0.5450338518527346	0.5397225151103915	0.5622607761296567	0.5567645012485197	0.5794219475172648	0.5737415014759284	0.6119213026345015	0.605892294338583	0.06116040300951104	0.06110121297110509	0.0005750064951137723	0.022320160089961405	0.0005693659202079537	0.022101208553550578
16.960991566550526	0.5121235618442523	0.5071656902734111	0.545096638343099	0.5397846808444356	0.562318380708185	0.5568215407343606	0.5794744156368836	0.5737934596373363	0.6119641342596661	0.6059347192796789	0.061135787968533445	0.06107662205030428	0.0005592343604359229	0.021838701514212744	0.0005537481982416104	0.021624460960467218
17.063190072960847	0.5121950570045396	0.507236469889819	0.545158168930369	0.539845602965092	0.5623747300529097	0.5568773372686958	0.5795256290252425	0.5738441753443108	0.6120057115170981	0.6059759021264678	0.06111131645556013	0.061052174516511716	0.0005436481579930152	0.02135793559325805	0.0005383145900301756	0.021148399297530318
17.166004376783235	0.512265295007137	0.5073060046540555	0.5452184449271212	0.5399052827727364	0.5624298260041359	0.5569318926739623	0.5795755900469579	0.5738936509379722	0.61204603775952	0.6060158461975836	0.061086989934250074	0.06102787183195693	0.0005282467660459034	0.02087788783337885	0.0005230639848119445	0.020673048822217766
17.26943818850684	0.5123342761988823	0.5073742949111977	0.5452774677060309	0.5399637216272631	0.5624836704689092	0.5569852088386863	0.5796243011399899	0.5739418888320634	0.6120851164254544	0.606054554896605	0.06106280988624262	0.06100371547683419	0.0005130290662900272	0.020398583890369082	0.0005079952752180539	0.020198434939928234
17.37349524097843	0.5124020009741577	0.5074413410534222	0.5453352387001933	0.540020920948403	0.5625362654214062	0.5570372877178699	0.5796717648161005	0.5739888915134029	0.6121229510398117	0.6060920317126363	0.06103877781139157	0.06097970694953568	0.0004979939438416459	0.019920049569591924	0.000493107357272482	0.0197245832042654
17.478179289537028	0.5124684697750745	0.5075071435201892	0.5453917594034425	0.5400768822160406	0.5625876129033242	0.5570881313333773	0.5797179836613139	0.5740346615423384	0.6121595452144795	0.6061282802208918	0.061014895228007834	0.06095584776688869	0.0004831402872436108	0.019442310825823483	0.00047839913038671966	0.019251519316696886
17.583494112149474	0.512533683091659	0.5075717027984255	0.5454470313706723	0.5401316069705304	0.5626377150242713	0.5571377417743205	0.579762960336376	0.5740792015532057	0.6121949026489153	0.6061633040832826	0.06099116367309885	0.060932139464402686	0.0004684669884658099	0.018965393763593852	0.00046386949736776373	0.01877926912695216
17.689443509546752	0.5125976414620325	0.5076350194227033	0.5455010562181551	0.5401850968130136	0.5626865739621578	0.5571861211974471	0.5798066975772165	0.5741225142547827	0.6122290271307429	0.6061971070490059	0.060967584702613646	0.06090858359650852	0.00045397294290472345	0.018489324637300797	0.00044951736442389034	0.018307858633562546
17.79603130536116	0.5126603454725909	0.5076970939754192	0.5455538356238603	0.5402373534057335	0.5627341919635869	0.5572332718275289	0.5798491981954134	0.5741646024307514	0.6122619225363518	0.6062296929551393	0.060944159891695805	0.06088518173681273	0.00043965704939319394	0.018014129851522398	0.0004353416411571054	0.017837313983378067
17.90326134626431	0.5127217957581818	0.5077579270869685	0.5456053713277724	0.5402883784723506	0.5627805713442473	0.5572791959577472	0.579890465078657	0.5742054689401566	0.6122935928314989	0.6062610657272367	0.060920890834933905	0.06086193547834789	0.00042551821019243263	0.017539835961002836	0.0004213412405631445	0.017367661471922702
18.011137502105942	0.5127819930022784	0.507817519435919	0.5456556651322089	0.5403381737982565	0.5628257144893043	0.5573238959500834	0.5799305011912161	0.5742451167178672	0.6123240420719145	0.6062912293799277	0.06089777914661825	0.06083884643382934	0.000411555330999569	0.017066469670837137	0.0004075150790470161	0.016898927543877562
18.119663666053608	0.5128409379371516	0.5078758717491797	0.5457047189021371	0.5403867412308894	0.5628696238537935	0.5573673742357066	0.5799693095744062	0.5742835487750404	0.6123532744039116	0.6063201880175202	0.060874826461001834	0.060815916235915736	0.0003977673209503152	0.01659405783689749	0.00039386207641012305	0.016431138792967204
18.228843754733095	0.5128986313440386	0.50793298480217	0.5457525345654907	0.5404340826800458	0.5629123019630133	0.5574096333153636	0.5800068933470583	0.5743207681995857	0.6123812940649986	0.6063479458346078	0.06085203443256495	0.0607931465374728	0.00038415309261097264	0.016122627465435357	0.000380381155863585	0.01596432196217279
18.338681708369887	0.5129550740533098	0.5079888594189843	0.5457991141134847	0.5404802001181943	0.5629537514129177	0.5574506757597683	0.5800432557059895	0.57435677815663	0.6124081053844939	0.606374507116678	0.060829404736282205	0.06077053901184022	0.00037071156198908994	0.015652205713593048	0.0003670712440171364	0.015498503943646824
18.44918149093129	0.513010266944632	0.5080434964725536	0.545844459600931	0.5405250955807867	0.5629939748705104	0.5574905042099899	0.580078399926474	0.5743915818889861	0.6124337127841453	0.6063998762407251	0.06080693906789486	0.06074809535310569	0.00035744164853790394	0.015182819889815846	0.00035393127088756415	0.015033711779281589
18.56034709026951	0.5130642109471307	0.5080968968848064	0.5458885731465529	0.5405687711665701	0.5630329750742403	0.5575291213778463	0.5801123293627193	0.574425182717621	0.6124581207787541	0.6064240576758682	0.06078463914418811	0.06072581727637843	0.00034434227514790194	0.014714497453553577	0.00034096016990847744	0.014569972660751773
18.672182518265565	0.5131169070395458	0.5081490616268248	0.545931456933298	0.5406112290378975	0.5630707548343941	0.5575665300462925	0.5801450474483382	0.574457584042126	0.6124813339767995	0.6064470559839695	0.06076250670326994	0.060703706518069465	0.0003314123681561476	0.014247266015516402	0.00032815687791609705	0.01410731392942921
18.784691810974078	0.5131683562503896	0.5081999917189987	0.5459731132086522	0.5406524714210372	0.5631073170334928	0.5576027330698131	0.5801765576968267	0.574488789341189	0.6125033570810698	0.6064688758202587	0.06074054350485417	0.06068176483617657	0.00031865085734184007	0.013781153338001673	0.00031552033516213385	0.013645763076823414
18.897879028768923	0.5132185596580974	0.5082496882311764	0.546013544284951	0.540692500606483	0.5631426646266862	0.5576377333748134	0.5802068637020429	0.5745188021730677	0.6125241948892962	0.6064895219339601	0.0607187513305515	0.06065999401057129	0.00030605667593697206	0.013316187334950769	0.0003030494853120125	0.013185347744553155
19.01174825648978	0.5132675183911769	0.508298152282814	0.5460527525396914	0.540731318949262	0.5631768006421497	0.5576715339600111	0.5802359691386854	0.574547626176065	0.6125438522947886	0.6065089991689234	0.06069713198416071	0.0606383958432921	0.0002936287606232213	0.01285239607224753	0.0002907432754462036	0.012726095724559627
19.126303603589555	0.5133152336283554	0.5083453850431188	0.5460907404158425	0.5407689288692423	0.5632097281814804	0.5577041378968297	0.5802638777627744	0.5745752650690039	0.6125623342870783	0.6065273124642585	0.06067568729196471	0.06061697215883928	0.00028136605152573324	0.01238980776750509	0.0002786006560628884	0.012268034959461716
19.241549204282624	0.5133617065987224	0.5083913877311926	0.5461275104221557	0.5408053328514407	0.5632414504200927	0.5577355483297906	0.5802905934121368	0.5746017226517082	0.6125796459525632	0.6065444668549741	0.06065441910303421	0.060595724804479466	0.0002692674922322169	0.011928450790762213	0.0002666205810797351	0.011811193542314413
19.357489217694134	0.513406938581869	0.5084361616161701	0.5461630651334729	0.540840533446328	0.5632719706076179	0.5577657684769066	0.5803161200068887	0.5746270028054796	0.6125957924751555	0.6065604674726204	0.06063332928953291	0.06057465565054753	0.0002573320297769577	0.011468353664071174	0.0002548020078352309	0.011355599717205678
19.474127828010037	0.5134509309080252	0.5084797080173542	0.5461974071910355	0.5408745332701349	0.5633012920682979	0.557794801630076	0.5803404615499211	0.5746511094935819	0.6126107791369358	0.6065753195459349	0.0606124197470258	0.06055376659076016	0.0002455586146523636	0.011009545062023562	0.00024314389709134687	0.010901281879100111
19.59146924462811	0.5134936849581931	0.5085220283043489	0.5462305393027916	0.5409073350051564	0.5633294182013877	0.5578226511554761	0.5803636221273906	0.5746740467617218	0.61262461131881	0.606589028401494	0.06059169239479786	0.06053305954252829	0.0002339462008187354	0.010552053812219242	0.0002316452130299851	0.010448268573952646
19.709517702309874	0.5135352021642772	0.5085631238971873	0.546262464243703	0.5409389414000554	0.5633563524815508	0.5578493204939575	0.5803856059092067	0.5746958187385343	0.6126372945011705	0.6066015994643658	0.06057114917617136	0.060512536447276215	0.00022249374568605873	0.010095908894612649	0.00022030492326940987	0.009996588499461723
19.828277461333414	0.5135754840092102	0.508602996266459	0.5462931848560493	0.5409693552701649	0.5633820984592591	0.5578748131614415	0.5804064171495242	0.5747164296360707	0.6126488342645622	0.6066130382587712	0.060550792058831904	0.060492199270770625	0.00021120021012777102	0.009641139442251756	0.00020912199884870475	0.009546270504543486
19.94775280764713	0.5136145320270761	0.5086416469334297	0.5463227040497346	0.5409985794977908	0.5634066597611919	0.5578991327493116	0.5804260601872362	0.5747358837502848	0.6126592362903512	0.6066233504087452	0.060530623035156876	0.06047205000344325	0.00020006455848431415	0.009187774741377552	0.00019809541423221333	0.009097343589473894
20.067948053024427	0.5136523478032303	0.5086790774701618	0.5463510248025901	0.5410266170325126	0.563430040090636	0.557922282924812	0.5804445394464696	0.5747541854615247	0.6126685063614007	0.6066325416388048	0.060510644122551575	0.060452090660729714	0.00018908575855913767	0.008735844231480883	0.00018722414733041148	0.008649836906968744
20.188867535219305	0.5136889329744143	0.5087152894996283	0.5463781501606765	0.5410534708914825	0.5634522432278855	0.5579442674314449	0.5804618594370807	0.5747713392350239	0.612676650362748	0.6066406177746214	0.06049085736378773	0.06043232328340813	0.00017826278162580422	0.008285377505544034	0.00017650717947859107	0.008203779761444707
20.31051561812294	0.5137242892288685	0.5087502846958238	0.5464040832385868	0.5410791441597255	0.5634732730306428	0.557965090089364	0.5804780247551558	0.574787349621395	0.6126836742822886	0.6066475847436964	0.060471264827348686	0.0604127499379411	0.00016759460242798951	0.007836404310339162	0.0001659434954466299	0.0077592016092893346
20.432896691921076	0.5137584183064398	0.5087840647838723	0.5464288272197471	0.5411036399904362	0.5634931334344199	0.5579847547957744	0.5804930400835103	0.574802221257127	0.6126895842114649	0.6066534485760422	0.06045186860777906	0.060393372716831054	0.000157080199177706	0.007388954546314608	0.0001555320834438767	0.007316132059429492
20.55601517325261	0.5137913219986855	0.5088166315401305	0.5464523853567149	0.5411269616052771	0.5635118284529393	0.5580032655253288	0.5805069101921922	0.5748159588650797	0.6126943863459563	0.6066582154048678	0.06043267082604164	0.06037419373896742	0.00014671855356329644	0.006943058267964375	0.00014527193512003933	0.00687460087333136
20.679875505368887	0.5138230021489748	0.5088479867922877	0.5464747609714803	0.5411491122946739	0.563529362178537	0.5580206263305267	0.5805196399389869	0.5748285672549878	0.6126980869863797	0.6066618914672698	0.06041367362987655	0.06035521514999496	0.0001365086507441049	0.006498745683913398	0.000135162045566517	0.00643463796509991
20.804482158294064	0.5138534606525836	0.5088781324194609	0.5464959574557607	0.5411700954181096	0.5635457387825633	0.5580368413421125	0.5805312342699216	0.5748400513239572	0.6127006925389888	0.6066644831049259	0.06039487919416762	0.060336439122673974	0.0001264494793624671	0.006056047157343869	0.00012520141331506807	0.005996273401663643
20.92983962898646	0.5138826994567877	0.5089070703522867	0.5465159782713003	0.5411899144044198	0.5635609625157885	0.5580519147694741	0.5805416982197781	0.5748504160569734	0.612702209516384	0.606665996764797	0.06037628972131752	0.060317867857255646	0.00011654003153793724	0.005614993205881547	0.00011538904034713582	0.0055595374031867095
21.055952441500814	0.5139107205609492	0.5089348025730084	0.5465348269501631	0.5412085727520844	0.5635750377088036	0.558065850901044	0.580551036912599	0.5748596665274044	0.612702644538222	0.6066664389998304	0.06035790744162082	0.06029950358185765	0.00010677930286506765	0.00517561450176629	0.00010572393208541087	0.0051244603428273194
21.18282514715158	0.5139375260166019	0.5089613311155589	0.5465525070950288	0.5412260740295189	0.5635879687724259	0.5580786541046969	0.5805592555622036	0.5748678078975089	0.6127020043319359	0.6066658164696717	0.06033973461365094	0.06028134855284878	9.716629243028407e-05	0.004737941872392071	9.620509740804195e-05	0.004691072747405656
21.31046232467717	0.5139631179275288	0.50898665806564	0.5465690223794847	0.541242421875366	0.5635997601981032	0.5580903288281536	0.5805663594727014	0.5748748454189466	0.6127002957334559	0.6066641359413784	0.060321773524649465	0.0602634050552356	8.77000028003394e-05	0.004302006300221706	8.683154863708964e-05	0.00425940529719071
21.438868580405217	0.5139874984498382	0.5090107855607962	0.5465843765483189	0.541257619998783	0.5636104165583189	0.5581008795993778	0.5805723540390108	0.5748807844332903	0.6126975256879387	0.6066614042901419	0.0603040264909209	0.06024567540306164	7.837944002853092e-05	0.0038678389230426546	7.760230155051673e-05	0.003829488826355032
21.568048548418737	0.5140106697920319	0.5090337157904843	0.5465985734178097	0.5412716721797314	0.5636199425069967	0.5581103110269822	0.5805772447473758	0.5748856303725394	0.6126937012504999	0.6066576285000136	0.06028649585823395	0.06022816193980495	6.920361365780892e-05	0.0034354710341233385	6.851637538529687e-05	0.003401354323230521
21.69800689072348	0.5140326342150733	0.5090554509961391	0.5466116168760162	0.5412845822692632	0.5636283427799079	0.5581186278006275	0.5805810371758914	0.5748893887596376	0.6126888295869549	0.6066528156646356	0.06026918400223163	0.06021086703878791	6.0171536721220775e-05	0.0030049340824547244	5.957279282586825e-05	0.002975032930024213
21.828748297416116	0.514053394032445	0.5090759934712341	0.5466235108830652	0.541296354189806	0.5636356221950766	0.5581258346914254	0.5805837369950239	0.5748920652089908	0.6126829179745611	0.6066469729879789	0.060252093328843806	0.06019379310359118	5.128222574324326e-05	0.0025762596728924336	5.077058002278534e-05	0.002550555943670929
21.960277486853503	0.5140729516102074	0.5090953455613358	0.546634259471439	0.5413069919354472	0.5636417856531875	0.5581319365523437	0.5805853499681397	0.5748936654269887	0.6126759738027707	0.6066401077850855	0.06023522627470896	0.06017694256847396	4.253470074733201e-05	0.0021494795667109656	4.210876658516938e-05	0.002127954815648536
22.092599205822967	0.5140913093670482	0.5091135096641561	0.5466438667462611	0.5413164995722176	0.5636468381379942	0.5581369383186072	0.5805858819520342	0.5748941952125283	0.6126680045739868	0.6066322274828178	0.0602185853076023	0.060160317898800574	3.392798524881613e-05	0.0017246256813336913	3.358638557893201e-05	0.0017072611520916325
22.225718229713628	0.5141084697743281	0.5091304882295972	0.5466523368855792	0.5413248812383721	0.5636507847167262	0.5581408450081039	0.5805853388974611	0.574893660457539	0.6126590179043244	0.6066233396206127	0.0602021729268692	0.06014392159147482	2.5461106258450883e-05	0.001301730090560227	2.5202473541430237e-05	0.001288506714530513
22.359639362688714	0.5141244353561226	0.5091462837597925	0.5466596741406492	0.5413321411446701	0.5636536305404976	0.5581436617217895	0.5805837268496676	0.5748920671475133	0.6126490215243806	0.6066134518512436	0.060185991663866435	0.06012775617538296	1.7133094297960838e-05	0.0008808250254759287	1.6956070474805074e-05	0.0008717234196353729
22.494367437858962	0.5141392086892568	0.5091608988091428	0.5466658828362164	0.5413382835746555	0.5636553808447189	0.5581453936440928	0.5805810519489316	0.5748894213620355	0.6126380232800102	0.6066025719415867	0.06017004408241153	0.060111824211836425	8.94298338316446e-06	0.0004619428739260911	8.846219844205194e-06	0.00045694333930157427
22.629907317457054	0.5141527924033356	0.5091743359843452	0.5466709673707947	0.5413433128849318	0.5636560409495033	0.5581460460433201	0.5805773204310986	0.5748857292753161	0.6126260311331034	0.6065907077733929	0.06015433277923738	0.060096128295032275	8.89811031079546e-07	4.511618077174262e-05	8.719685871128036e-07	4.4198701488085135e-05
22.766263893012997	0.5141651891807678	0.509186597944419	0.5466749322169455	0.5413472335054398	0.5636556162600799	0.5581456242720645	0.580572538628124	0.5748809971567284	0.6126130531623777	0.6065778673440697	0.06013886038445422	0.060080671052511476	-7.027381728974547e-06	-0.0003696223513145469	-6.9676328839918256e-06	-0.0003664781099814718
22.903442085530802	0.5141764017567868	0.5091976874007251	0.546677781921555	0.5413500499397316	0.5636541122672037	0.5581441337676112	0.5805667129686178	0.5748752313713469	0.6125990975641691	0.6065640587674666	0.060123629562020386	0.060065455145630636	-1.4809550362038237e-05	-0.0007822398621470938	-1.4673530685627156e-05	-0.0007750545550777588
23.041446845665973	0.5141864329194628	0.5092076071169795	0.5466795211061095	0.5413517667652439	0.5636515345475679	0.5581415800523462	0.5805598499783922	0.5748684383804895	0.6125841726532356	0.6065492902746684	0.06010864301022037	0.06005048327003736	-2.2457646821738564e-05	-0.0011927033332881365	-2.224666746153403e-05	-0.001181497937480458
23.180283153904217	0.5141952855097105	0.5092163599092606	0.5466801544669688	0.5413523886335673	0.5636478887642168	0.5581379687341634	0.5805519562810099	0.5748606247422602	0.6125682868635638	0.6065335702147933	0.06009390346214917	0.06003575815615693	-2.9972619552953716e-05	-0.0016009795883320521	-2.9687982373349797e-05	-0.0015857754039387828
23.31995602074116	0.5142029624212919	0.5092239486460134	0.5466796867756394	0.5413519202707198	0.5636431806669574	0.5581333055068766	0.580543038598338	0.5748517971120994	0.6125514487491837	0.6065169070558025	0.060079413686205174	0.0600212825696834	-3.735541348759419e-05	-0.0020070352925358748	-3.699841110593738e-05	-0.001987853944484641
23.460470486863187	0.5142094666008106	0.5092303762480431	0.5466781228790442	0.5413503664774115	0.5636374160927742	0.5581275961506249	0.580533103751103	0.5748419622433307	0.6125336669849921	0.6064993093853112	0.060065176486591425	0.06000705931208004	-4.4606970040605987e-05	-0.002410836952151385	-4.4178885864498696e-05	-0.0023877003919210438
23.60183162332936	0.5142148010477029	0.5092356456885078	0.5466754676997923	0.5413477321293138	0.5636306009662438	0.558120846532288	0.5805221586594507	0.574831126987717	0.6125149503675817	0.6064807859114119	0.0600511947038261	0.059993091221089485	-5.17282271079722e-05	-0.002812350914524586	-5.1230335369689683e-05	-0.0027852814216089428
23.744044531754422	0.5142189688142195	0.5092397599928999	0.5466717262364459	0.5413440221773217	0.5636227412999498	0.5581130626058924	0.5805102103435061	0.5748192982960131	0.6124953078160771	0.6064613454635013	0.06003747121525748	0.05997938117124794	-5.872011907004371e-05	-0.003211543367811487	-5.815368485961869e-05	-0.003180563551197224
23.887114344492932	0.514221973005404	0.5092427222390268	0.546666903563786	0.54133924164782	0.5636138431948983	0.558104250413028	0.5804972659239394	0.5748064832185295	0.6124747483729809	0.6064409969931173	0.06002400893559099	0.05996593207441414	-6.558357678598803e-05	-0.0036083803406512516	-6.49498560789663e-05	-0.0035735131399974307
24.031046224824397	0.5142238167790626	0.509244535556979	0.5466610048330767	0.5413333956429421	0.5636039128409346	0.5580944160832576	0.5804833326225342	0.5747926889056907	0.6124532812050256	0.6064197495747823	0.06001081081742442	0.05995274688030031	-7.231952759068072e-05	-0.0040028277018819836	-7.161976729364028e-05	-0.00396409638977957
24.175845367139747	0.5142245033457274	0.5092452031290968	0.5466540352723263	0.5413264893408318	0.5635929565171607	0.5580835658345299	0.5804684177627576	0.5747779226086027	0.612430915604033	0.6063976124068544	0.05999787985178934	0.059939828577014825	-7.892889529714786e-05	-0.004394851160199664	-7.816433327767491e-05	-0.004352279343308396
24.32151699712871	0.5142240359686148	0.5092447281899276	0.5466460001865485	0.5413185279958995	0.5635809805923533	0.5580717059735957	0.5804525287703359	0.5747621916796216	0.612407660987784	0.6063745948123879	0.059985219068704146	0.05992718019161578	-8.541260018746222e-05	-0.004784416263788671	-8.458446530590358e-05	-0.0047380278843718315
24.468066371968433	0.5142224179635739	0.5092431140261766	0.5466369049580208	0.5413095169390799	0.5635679915253832	0.5580588428964214	0.5804356731738328	0.5747455035729258	0.6123835269008946	0.6063507062399999	0.05997283153773606	0.059914804790669234	-9.177155902073686e-05	-0.005171488400421254	-9.088107116661526e-05	-0.0051213077379088645
24.61549878051318	0.5142196526990306	0.5092403639766513	0.5466267550465397	0.5412994615780843	0.563553995865633	0.5580449830886045	0.5804178586052285	0.574727865845091	0.6123585230157005	0.6063259562647468	0.05996072036856891	0.059902705480821446	-9.800668502535359e-05	-0.005556032796704358	-9.705505515378299e-05	-0.005502084469469537
24.763819543485244	0.5142157435959228	0.5092364814321977	0.5466155559896773	0.5412883673976546	0.5635390002534206	0.5580301331257898	0.580399092800508	0.5747092861556702	0.6123326591331524	0.6063003545890097	0.05994888871158608	0.05989088540937609	-0.00010411888789674251	-0.005938014518008572	-0.00010310731806062456	-0.005880323484689143
24.91303401366693	0.5142106941276291	0.5092314698356305	0.5466033134030317	0.5412762399598124	0.5635230114204168	0.5580142996740873	0.5803793836002463	0.5746897722677753	0.6123059451837162	0.6062739110433856	0.059937339758457456	0.059879347764883954	-0.00011010907380004653	-0.0063173984681554884	-0.00010903875718026868	-0.006255990029018221
25.063147576093755	0.5142045078198895	0.5092253326816568	0.5465900329804788	0.5412630849041091	0.5635060361900706	0.5579974894904906	0.5803587389502033	0.5746693320486657	0.6122783912282866	0.6062466355875928	0.059926076742741925	0.059868095777742464	-0.00011597814535946327	-0.006694149388650317	-0.00011485026631152806	-0.006629049187893088
25.214165648248784	0.5141971882507188	0.5092180735167866	0.5465757204944216	0.5412489079478691	0.5634880814780308	0.5579797094232931	0.5803371669019178	0.5746479734703337	0.6122500074591064	0.606218538311378	0.059915102940491426	0.05985713272080208	-0.00012172700167223383	-0.0070682318592929505	-0.00012054273574979568	-0.0069994658858973935
25.366093680258146	0.5141887390503115	0.5092096959392441	0.5465603817960342	0.5412337148864368	0.5634691542925684	0.5579609664125111	0.580314675613308	0.5746257046101036	0.6122208042006965	0.6061896294354399	0.059904421670875806	0.05984646190998875	-0.000127356538289769	-0.007439610296870569	-0.00012611705228171566	-0.007367204886321588
25.518937155087716	0.5141791639009405	0.5092002035988643	0.5465440228155084	0.5412175115934181	0.5634492617350049	0.5579412674903028	0.5802912733492758	0.574602533651226	0.6121907919107964	0.606159919312358	0.05989403629681034	0.0598360867049293	-0.00013286764722630906	-0.007808248955186059	-0.00013157409919162255	-0.007732230791191341
25.672701588741027	0.5141684665368444	0.5091896001969842	0.5465266495622944	0.5412003040209196	0.5634284110001341	0.5579206197813903	0.5802669684823132	0.5745784688834801	0.6121599811813122	0.6061294184275319	0.059883950225596276	0.05982601050959374	-0.00013826121695714733	-0.008174111925086436	-0.00013691475625976501	-0.008094508040954906
25.827392530458226	0.5141566507441101	0.5091778894863263	0.5465082681253409	0.5411820981997867	0.5634066093766508	0.5578990305034806	0.5802417694931146	0.57455351870378	0.6121283827392764	0.6060981374001311	0.05987416690957204	0.05981623677294621	-0.0001435381324099705	-0.008537163133269132	-0.00014213989975608854	-0.008454000913886262
25.983015562916506	0.5141437203605446	0.5091650752708713	0.5464888846733336	0.541162900239839	0.5633838642475786	0.5578765069676914	0.5802156849711927	0.5745276916167834	0.612096007447817	0.6060660869840536	0.05986468984677543	0.05980676898960479	-0.00014869927496929947	-0.008897366342509372	-0.00014725040244134568	-0.008810673525672996
26.139576302431465	0.5141296792755387	0.5091511614057254	0.5464685054549291	0.5411427163301039	0.5633601830906975	0.5578530565789732	0.5801887236154994	0.5745009962355059	0.6120628663071377	0.6060332780688958	0.059855522581619185	0.059797610700515286	-0.000153745522479376	-0.009254685151475428	-0.00015224713356354336	-0.009164489829245781
26.297080399159835	0.5141145314299216	0.5091361517969769	0.5464471367989882	0.541121552739047	0.5633355734789725	0.5578286868365369	0.5801608942350479	0.5744734412819404	0.6120289704555061	0.6059997216809339	0.059846668705572495	0.05978876549363739	-0.00015867774923150613	-0.009609082993705442	-0.00015713095885772077	-0.00951541361415309
26.455533537303385	0.5140982808158078	0.5091200504015432	0.546424785114807	0.5410994158148009	0.5633100430809865	0.5578034053342781	0.5801322057495443	0.5744450355876775	0.6119943311702576	0.6059654289841118	0.05983813185786078	0.059780237004636624	-0.00016349682596583648	-0.009960523137323207	-0.0001619027405452833	-0.009863408506362248
26.614941435314055	0.5140809314764326	0.5091028612270114	0.5464014568923444	0.5410763119853915	0.5632835996613711	0.5577772197612066	0.5801026671900199	0.5744157880945352	0.611958959868806	0.6059304112810464	0.05982991572617349	0.05977202891759695	-0.0001682036198800141	-0.010308968685336595	-0.00016656333733422457	-0.010208437967989425
26.77530984610034	0.5140624875059799	0.5090845883314656	0.5463771587024472	0.54105224775896	0.5632562510812369	0.5577501379018723	0.5800722876994685	0.5743857078551873	0.6119228681096662	0.6058946800140367	0.05982202404738436	0.059764144965736975	-0.00017279899461564163	-0.010654382574443844	-0.00017111360441490753	-0.010550465296716993
26.93664455723489	0.5140429530493998	0.5090652358233091	0.5463518971970738	0.5410272297239858	0.5632280052986107	0.557722167636797	0.5800410765334905	0.5743548040338033	0.6118860675934904	0.6058582467660913	0.059814460608285	0.05975658893214615	-0.00017728381025783335	-0.010996727574664078	-0.0001755543934540693	-0.010889453624884027
27.098951391163432	0.5140223323022161	0.5090448078610738	0.5463256791095138	0.5410012645495041	0.563198870368869	0.5576933169429051	0.5800090430609394	0.5743230859066876	0.6118485701641138	0.6058211232619622	0.059807229246330945	0.05974936465052674	-0.00018165892334054412	-0.011335966289252042	-0.00017988655260259279	-0.011225365919898422
27.26223620541477	0.5140006295103243	0.5090233086532201	0.5462985112546065	0.5409743589853216	0.5631688544451736	0.5576635938939538	0.5799761967645758	0.5742905628629255	0.6118103878096138	0.6057833213691934	0.05980033385040106	0.05974247600595436	-0.00018592518684545922	-0.011672061154456514	-0.0001841109264903995	-0.01155816498346951
27.426504892812353	0.5139778489697789	0.509000742457928	0.5462704005289545	0.54094651986223	0.5631379657789082	0.5576330066609676	0.5799425472417228	0.5742572444050343	0.61177153266338	0.6057448530991804	0.059793778361568004	0.05973592693564638	-0.0001900834501933346	-0.012004974438369231	-0.00018822835622644973	-0.011887813451096463
27.59176338168682	0.5139539950265702	0.5089771135828765	0.5462413539111364	0.5409177540922149	0.563106212720119	0.5576015635126709	0.5799081042049304	0.5742231401496198	0.6117320170051984	0.605705730608242	0.059787566773885824	0.059729721429750145	-0.00019413455924532919	-0.012334668240768565	-0.0001922396793956338	-0.01221427379161355
27.758017636089992	0.5139290720763912	0.5089524263850129	0.5462113784619165	0.5408880686686651	0.5630736037179521	0.5575692728159249	0.5798728774826432	0.5741882598280375	0.6116918532623473	0.6056659661987065	0.05978170313518725	0.059723863532139085	-0.00019807935630788975	-0.012661104493020048	-0.00019614573005433122	-0.012537508306550649
27.925273656010095	0.5139030845643916	0.5089266852703117	0.5461804813244504	0.5408574706665765	0.5630401473210953	0.5575361430361642	0.5798368770198724	0.5741526132870585	0.6116510540107062	0.6056255723200088	0.059776191547897116	0.05971835734122492	-0.00020191868012164882	-0.012984244956953717	-0.00019994733873418546	-0.01285747912993429
28.09353747758831	0.5138760369849242	0.5088998946935219	0.5461486697244884	0.5408259672427532	0.5630058521782207	0.5575021827378337	0.5798001128788769	0.574116210489543	0.6116096319758786	0.6055845615698011	0.059771036169862166	0.05971320701078679	-0.00020565336587008431	-0.013304051224892532	-0.0002036453324454346	-0.013174148228017657
28.2628151733366	0.5138479338812759	0.5088720591579022	0.5461159509705761	0.5407935656360063	0.5629707270384265	0.5574674005848274	0.5797625952398455	0.5740790615151157	0.6115676000343289	0.6055429466950774	0.05976624121518992	0.059708416750809505	-0.0002092842451710819	-0.013620484718884995	-0.0002072405346640327	-0.013487477398101078
28.43311285235687	0.5138187798453893	0.5088431832149477	0.5460823324542515	0.5407602731673506	0.562934780751684	0.5574318053409313	0.5797243344015887	0.5740411765608513	0.6115249712145314	0.6055007405933135	0.05976181095510768	0.05970399082834122	-0.00021281214607782317	-0.01393350669013671	-0.00021073376533831123	-0.013797428268475187
28.604436660561465	0.5137885795175721	0.5088132714641008	0.5460478216502384	0.5407260972401949	0.5628980222692819	0.557395405870262	0.579685340782233	0.5740025659419618	0.6114817586981354	0.6054579563136163	0.05975774971883444	0.05969993356836558	-0.00021623789308256036	-0.01424307821875459	-0.00021412584088920106	-0.014103962297951966
28.77679278089485	0.5137573375861942	0.5087823285524529	0.546012426116638	0.5406910453405335	0.5628604606442742	0.5573582111377128	0.5796456249199244	0.5739632400924919	0.6114379758211437	0.605414607057894	0.059754061894467435	0.05969624935468562	-0.00021956230711039915	-0.014549160213192636	-0.00021741757420312702	-0.014407040775083146
28.950187433556945	0.513725058787372	0.5087503591744331	0.5459761534951157	0.5406551250371303	0.5628221050319292	0.557320230209396	0.5796051974735357	0.5739232095660207	0.6113936360751067	0.6053707061820348	0.05975075192988757	0.05969294263082993	-0.00022278620551707817	-0.014851713409143485	-0.00022060977463778109	-0.014706624817833358
29.124626876227456	0.5136917479046409	0.5087173680714838	0.5459390115110855	0.5406183439817022	0.562782964690181	0.5572814722530904	0.579564069223381	0.5738824850363679	0.6113487531083317	0.6053262671971054	0.05974782433367813	0.059690017900969644	-0.00022591040209385405	-0.01515069836973737	-0.00022370324801301855	-0.015002675372599583
29.30011740429177	0.5136574097686134	0.5086833600317242	0.5459010079738897	0.5405807099090987	0.5627430489800788	0.5572419465386894	0.5795222510719356	0.573841077298308	0.6113033407271062	0.6052813037705617	0.05974528367606015	0.05968747973085345	-0.0002289357070619502	-0.015446075484504718	-0.0002266987966212941	-0.015295153214410107
29.476665351068124	0.5136220492566257	0.5086483398895995	0.5458621507769775	0.5405422306374761	0.5627023673662432	0.5572016624386469	0.5794797540445643	0.573798997268289	0.6112574128969397	0.6052358297274765	0.05974313458984661	0.05968533274876002	-0.00023186292707544354	-0.015737804969035096	-0.0002295972192194462	-0.01558401894583028
29.654277088036206	0.5135856712923682	0.508612312525518	0.5458224478980762	0.5405029140684708	0.5626609294173179	0.5571606294284313	0.5794365892902547	0.5737562559851599	0.6112109837438184	0.6051898590517832	0.05974138177141369	0.05968358164646759	-0.0002346928652161573	-0.016025846864039295	-0.0002323993110244782	-0.01586923299605303
29.832959025067048	0.5135482808455067	0.5085752828654748	0.5457819073993638	0.5404627681873675	0.5626187448064304	0.5571188570869762	0.5793927680823576	0.5737128646109042	0.6111640675554814	0.605143405887537	0.059740029981684394	0.059682231180241276	-0.00023742632099588157	-0.01631016103512195	-0.000235105863721774	-0.016150755621040958
30.0127176106544	0.5135098829312823	0.5085372558806587	0.5457405374276312	0.5404218010632628	0.5625758233116445	0.5570763550971337	0.5793483018193347	0.5736688344313785	0.611116678782706	0.6050964845401887	0.059739084047140414	0.05968128617183667	-0.00024006409036059217	-0.016590707172255748	-0.00023771766546221151	-0.016428546902560015
30.193559332147448	0.5134704826101041	0.5084982365870483	0.545698346214447	0.5403800208492275	0.5625321748164248	0.5570331332461299	0.579303202025513	0.5736241768570614	0.6110688320406196	0.6050491094778817	0.05973854886084071	0.059680751509523934	-0.0002426069656755736	-0.01686744478837454	-0.00024023550085594536	-0.01670256674748316
30.37549071598484	0.513430084987123	0.5084582300449905	0.5456553420763147	0.5403374357824623	0.562487809310096	0.5569892014260223	0.5792574803518473	0.5735789034238054	0.6110205421100219	0.6050012953327608	0.05973842938346767	0.05968063214912812	-0.00024505573574140627	-0.01714033321970021	-0.0002426601509768478	-0.016972774887108244
30.55851832793038	0.5133886952117901	0.5084172413587664	0.5456115334148262	0.5402940541844512	0.5624427368883055	0.556944569634158	0.5792111485766893	0.5735330257936013	0.6109718239387288	0.6049530569023029	0.05973873064438851	0.05968093311509244	-0.0002474111857839745	-0.017409331624435254	-0.0002449923933636189	-0.017239130876873787
30.742648773309874	0.5133463184774024	0.5083752756761402	0.5455669287168113	0.5402498844611092	0.5623969677534895	0.5568992479736335	0.5791642186065635	0.5734865557553448	0.6109226926429338	0.6049044091506633	0.05973945774273555	0.05968165950155704	-0.0002496740974546885	-0.01767439898232226	-0.00024723300201356935	-0.017501594095136852
30.92788869724955	0.5133029600206296	0.5083323381878929	0.5455215365544848	0.5402049351029291	0.5623505122153384	0.556853246653759	0.5791167024769533	0.5734395052256148	0.610873163508588	0.6048553672100431	0.05974061584850862	0.059682816473458314	-0.0002518452488338152	-0.01793549409396178	-0.00024938274738661725	-0.017760123742917244
31.114244784915854	0.5132586251210265	0.5082884341273401	0.545475365585586	0.540159214685119	0.5623033806912662	0.5568065759905192	0.5790686123530926	0.5733918862494578	0.610823251992801	0.6048059463820733	0.05974221020369621	0.059684409267653296	-0.00025392541442714744	-0.01819257558010179	-0.00025144239640506605	-0.018014678843243814
31.30172376175672	0.5132133191005276	0.5082435687698328	0.545428424553515	0.5401127318677393	0.5622555837068792	0.5567592464070413	0.5790199605307655	0.5733437110011785	0.6107729737252571	0.6047561621392195	0.05974424612341918	0.05968644319405582	-0.00025591536516977875	-0.01844560188104083	-0.00025341271245182817	-0.01826521824004601
31.4903323937443	0.5131670473229265	0.508197747432243	0.5453807222874674	0.5400654953958346	0.5622071318964493	0.5567112684340617	0.5789707594371173	0.5732949917851439	0.610722344509659	0.6047060301262074	0.05974672899709272	0.05968892363680449	-0.00025781586841699955	-0.0186945312554343	-0.0002552944553722014	-0.018511700597954928
31.68007748761912	0.513119815193336	0.508150975472429	0.5453322677025584	0.5400175140995586	0.5621580360033884	0.5566626527103946	0.5789210216314699	0.5732457410365889	0.6106713803251845	0.6046555661614661	0.05974966428961449	0.059691856055443686	-0.0002596276879565096	-0.018939321780266027	-0.00025708838146853985	-0.018754084400924853
31.870965891135747	0.5130716281576315	0.5081032582886879	0.5452830697999478	0.5399687968942977	0.5621083068807218	0.5566134099834065	0.5788707598061483	0.5731959713224364	0.6106200973279693	0.6046047862385963	0.05975305754257032	0.05969524598613115	-0.0002613515839997582	-0.019179931349597723	-0.0002587952435075813	-0.018992327952204846
32.063004493309954	0.5130224917018756	0.5080546013191842	0.5452331376669566	0.539919352780787	0.5620579554915692	0.5565635511094844	0.578819986787315	0.573145695342122	0.610568511852609	0.604553706527855	0.059756914375464744	0.05969909904286731	-0.0002629883131826105	-0.019416317673773165	-0.00026041579071778287	-0.01922638937307397
32.25620022466719	0.5129724113517248	0.5080050100413656	0.5451824804771799	0.5398691908452222	0.5620069929096226	0.5565130870545169	0.5787687155358147	0.5730949259284303	0.610516640413684	0.6045023433776663	0.059761240486977084	0.05970342091874865	-0.00026453862857178656	-0.019648438279133984	-0.0002619507687864342	-0.019456226602272864
32.45056005749291	0.5129213926718158	0.5079544899713552	0.5451311074905935	0.5398183202593673	0.5619554303196288	0.5564620288943662	0.5787169591480245	0.5730436760483375	0.6104644997073064	0.6044507133161507	0.059766041656236064	0.05970821738724142	-0.0002660032796570899	-0.01987625050658437	-0.0002634009198640985	-0.019681797395122658
32.64609100608406	0.5128694412651351	0.5079030466633292	0.5450790280536586	0.5397667502806559	0.5619032790178736	0.5564103878153526	0.5786647308567198	0.5729919588038682	0.6104121066126912	0.6043988330526817	0.05977132374412223	0.05971349430348568	-0.00026738301235673667	-0.02009971151130685	-0.0002647669825619481	-0.019903059322885497
32.84280012700226	0.5128165627723649	0.5078506857088694	0.545026251599415	0.5397144902522866	0.5618505504126675	0.5563581751147308	0.5786120440319427	0.5729397874329532	0.6103594781937478	0.6043467194794592	0.059777092694595774	0.059719257605615195	-0.0002686785690177995	-0.02031877826171069	-0.0002660496919544286	-0.020119969771798196
33.040694519328454	0.5127627628712107	0.5077974127363012	0.544972787647575	0.5396615496033159	0.5617972560248343	0.5563054022011789	0.5785589121818853	0.5728871753103083	0.6103066317007002	0.6042943896731149	0.05978335453604571	0.05972551331611351	-0.00026989068841154484	-0.02053340753842292	-0.00026724977957592877	-0.02033248594202064
33.239781324919136	0.5127080472757091	0.5077432334100056	0.5449186458046077	0.5396079378487415	0.5617434074882023	0.5562520805952801	0.5785053489537816	0.5728341359483126	0.6102535845717275	0.6042418608963339	0.059790115382670116	0.05973226754318587	-0.00027102010574253654	-0.020743555933947277	-0.00026836797342899565	-0.020540564847550513
33.44006772866406	0.5126524217355108	0.5076881534297141	0.5448638357638191	0.539553664589582	0.5616890165500948	0.5561982219300127	0.578451368134808	0.5727806829979022	0.6102003544346325	0.6041891505995067	0.059797381435877414	0.059739526482163435	-0.0002720675526410865	-0.020949179851228905	-0.0002694049979761193	-0.02074416331460327
33.64156095874556	0.5125958920351452	0.5076321785297796	0.544808367305425	0.5394987395129511	0.5616340950718287	0.5561438379512401	0.5783969836529969	0.5727268302494751	0.6101469591085337	0.6041362764224049	0.05980515898572022	0.0597472964169339	-0.00027303375716680733	-0.02115023550304329	-0.0002703615741441734	-0.020943237980844742
33.84426828689945	0.5125384639932604	0.5075753144784261	0.5447522502966194	0.5394431723921249	0.5615786550292083	0.5560889405182042	0.5783422095781591	0.5726725916338034	0.6100934166055869	0.6040832561958822	0.059813454412352224	0.05975558372139687	-0.0002739194438128312	-0.021346678911200456	-0.0002712384193273021	-0.021137745294936394
34.04819702867729	0.5124801434618403	0.5075175670769753	0.5446954946916353	0.5393869730866021	0.5615227085130275	0.5560335416040185	0.5782870601228177	0.5726179812229574	0.6100397451327289	0.6040301079436032	0.05982227418751513	0.05976439486095042	-0.000274725333502035	-0.021538465905507564	-0.00027203624738469934	-0.02132764151531319
34.25335454371064	0.5124209363253995	0.5074589421590493	0.5446381105317986	0.5393301515421596	0.5614662677295703	0.5559776532961677	0.5782315496431534	0.5725630132312424	0.6099859630934533	0.6039768498837988	0.059831624876055894	0.059773736394005295	-0.00027545214359081527	-0.021725552122873637	-0.0002727557686434956	-0.02151288270920304
34.45974823597649	0.5123608485001523	0.5073994455897508	0.5445801079455768	0.5392727177909002	0.5614093450011161	0.5559212877970053	0.5781756926399604	0.572507702016145	0.6099320890896117	0.603923500431049	0.05984151313747161	0.05978361497352929	-0.0002761005878670897	-0.021907893006186896	-0.00027339768989809166	-0.02169342475194469
34.66738555406454	0.5122998859331591	0.5073390832648186	0.5445214971486212	0.5392146819512948	0.5613519527664469	0.5558644574242579	0.5781195037596156	0.5724520620792918	0.6098781419232453	0.6038700781980959	0.05985194572748381	0.05979403734862082	-0.00027667137655473795	-0.022085443803646854	-0.00027396271441282316	-0.021869223325793996
34.87627399144595	0.5122380546014444	0.5072778611097558	0.5444622884437986	0.5391560542282158	0.5612941035813562	0.5558071746115283	0.578062997795058	0.5723961080674187	0.6098241405984434	0.6038166019976837	0.05986292949964891	0.05980501036611389	-0.00027716521631537816	-0.022258159567812186	-0.0002744515419217386	-0.022040233919113916
35.086421086743854	0.5121753605110929	0.5072157850789362	0.5444024922212211	0.5390968449129653	0.5612358101191612	0.5557494519088035	0.57800618968678	0.5723398547733547	0.6097701043232358	0.6037630908444296	0.05987447140699058	0.05981654097221579	-0.00027758281024548026	-0.022425995154293332	-0.00027486486863304016	-0.02220641182546501
35.29783442400536	0.5121118096963148	0.5071528611546806	0.5443421189582631	0.5390370643832944	0.5611770851712177	0.555691301982964	0.5779490945238345	0.572283317137015	0.6097160525115128	0.603709563956725	0.05988657850367805	0.059828636214176084	-0.0002779248578803628	-0.0225889052209709	-0.00027520338722597515	-0.022367712142425944
35.51052163297529	0.5120474082184873	0.5070890953463091	0.5442811792195753	0.5389767231034165	0.5611179416474371	0.5556327376182967	0.5778917275448493	0.5722265102464082	0.6096620047849778	0.6036560407586675	0.05989925794672281	0.05984130324198677	-0.0002781920551988559	-0.022746844227128804	-0.0002754677868546107	-0.022524089770499245
35.72449038937153	0.5119821621651662	0.5070244936891642	0.5442196836570881	0.5389158316240126	0.561058392576806	0.5555737717170103	0.5778341041390597	0.5721694493386582	0.6096079809751325	0.6036025408820272	0.05991251699772046	0.05985454931012088	-0.0002783850946181943	-0.022899766432004753	-0.00027565875315094246	-0.022675499412542877
35.93974841516195	0.51191607764907	0.5069590622436061	0.5441576430100077	0.5388544005822268	0.56099845110791	0.5555144172997513	0.577776239847351	0.5721121498010343	0.6095540011252943	0.6035490841682403	0.05992636302462216	0.059868381779301164	-0.0002785046650011225	-0.023047625894221824	-0.000275776968227337	-0.022821895572576523
36.15630347884324	0.5118491608070329	0.5068928070939783	0.544095068104804	0.538792440701656	0.5609381305094572	0.5554546875061257	0.577718150363316	0.5720546271719996	0.609500085492648	0.603495690670441	0.059940803503542694	0.05988280811830722	-0.00027855145165855966	-0.023190376470523688	-0.00027582311067253507	-0.022963232554232604
36.374163395721176	0.5117814177989304	0.5068257343475453	0.5440319698551911	0.5387299627923307	0.5608774441708076	0.5553945955952226	0.5776598515343255	0.5719968971422718	0.6094462545503321	0.6034423806555267	0.059955846020603255	0.059897835905818556	-0.00027852613634427037	-0.023327971814424586	-0.0002757978555592011	-0.0230994644602589
36.59333602819267	0.5117128548065724	0.5067578501333978	0.5439683592620974	0.5386669777506867	0.5608164056025043	0.5553341549461392	0.5776013593626146	0.5719389755558955	0.6093925289895598	0.6033891746062562	0.059971498273814025	0.059913472832290884	-0.0002784293972648566	-0.02346036537564089	-0.00027570187444436733	-0.02323054519139589
36.813829286029524	0.5116434780325645	0.506689160601328	0.543904247413627	0.5386034965595282	0.5607550284368061	0.5552733790585095	0.5775426900063814	0.5718808784113325	0.6093389297217764	0.6033360932233849	0.05998776807499507	0.059929726701877115	-0.00027826190908153414	-0.023587510398812128	-0.0002755358353734305	-0.023356428445083566
37.03565112666392	0.5115732936991383	0.5066196719206713	0.5438396454850141	0.5385395302879808	0.5606933264282244	0.5552122815530365	0.5774838597809013	0.5718226218625637	0.6092854778808539	0.6032831574278359	0.06000466335173	0.05994660543438197	-0.0002780243429059137	-0.02370935992212253	-0.0002753004028761552	-0.02347706771428193
37.25880955547555	0.5115023080469467	0.5065493902791185	0.5437745647385647	0.5384750900914387	0.5606313134540639	0.5551508761720271	0.5774248851596576	0.571764222220209	0.609232194825323	0.6032303883629105	0.060022192149369005	0.05996411706725798	-0.00027771736630821664	-0.02382586677646259	-0.00027499623797822004	-0.02359241628670361
37.483312626080554	0.5114305273338278	0.50647832188149	0.5437090165235915	0.538410187211497	0.5605690035149636	0.5550891767799282	0.5773657827754859	0.5717056959526589	0.6091791021406446	0.6031778073965346	0.06004036263306517	0.05998226975764335	-0.0002773416433190512	-0.02393698358423535	-0.0002746239981994414	-0.02370242724362015
37.70916844062219	0.5113579578335294	0.506406472948478	0.5436430122763367	0.5383448329758788	0.5605064107354435	0.5550271973638676	0.5773065694217336	0.571647059687224	0.609126221641519	0.6031254361235439	0.060059183089854036	0.06000107178443861	-0.00027689783443207716	-0.02404266275814848	-0.00027418433755332927	-0.023807053458170913
37.93638515006311	0.5112846058344037	0.5063338497153541	0.5435765635198861	0.5382790387983503	0.5604435493644521	0.5549649520341993	0.5772472620534399	0.5715883302113022	0.609073575374239	0.6030732963680138	0.06007866193078076	0.060020531550430696	-0.00027638659660578213	-0.024142856500219523	-0.00027367790655352664	-0.023906247594908336
38.164970954479706	0.5112104776380603	0.5062604584306379	0.5435096818640716	0.5382128161786244	0.5603804337759185	0.5549024550250466	0.5771878777885258	0.5715295244735563	0.6090211856190799	0.6030214101856236	0.06009880769306309	0.06004065758445441	-0.0002758085832665902	-0.024237516800184267	-0.0002731053522204707	-0.02399996210841948
38.39493410335793	0.5111355795579834	0.506186305354731	0.5434423790053634	0.5381461767022563	0.5603170784693078	0.5548397206948544	0.5771284339090067	0.5714706595851153	0.6089690748927364	0.6029697998660686	0.06011962904230572	0.06006145854360442	-0.0002751644443133028	-0.024326595434800424	-0.00027246731807606395	-0.024088149241904944
38.626282895891045	0.5110599179181109	0.5061113967585104	0.5433746667267507	0.538079132040525	0.5602534980701771	0.5547767635269403	0.5770689478622186	0.5714117528207886	0.6089172659508008	0.6029184879355111	0.06014113477475758	0.060082943215491944	-0.00027445482611976324	-0.024410043966327066	-0.0002717644441523337	-0.024170761026184095
38.859025681279114	0.5109834990513733	0.5060357389218852	0.5433065568976121	0.538011693950306	0.5601897073307385	0.5547135981300513	0.5770094372620641	0.5713528216202967	0.6088657817902848	0.6028674971590781	0.06016333381961566	0.06010512052054274	-0.00027368037153752134	-0.024487813741444597	-0.00027099736699320864	-0.024247749278373476
39.09317085903034	0.5109063292981911	0.5059593381323106	0.5432380614735716	0.537943874273931	0.5601257211304214	0.5546502392389222	0.5769499198902746	0.5712938835895246	0.6088146456521889	0.6028168505434025	0.060186235241379706	0.060127999514352874	-0.00027284171990316075	-0.024559855890075255	-0.0002701667196627344	-0.024319065601076773
39.328726879264174	0.510828415004932	0.5058822006832627	0.5431691924963453	0.5378756849390356	0.5600615544764408	0.5545867017148369	0.576890413697692	0.5712349565017881	0.608763881024117	0.6027665713392117	0.06020984824225278	0.060151589390085206	-0.0002719395070356345	-0.02462612132390518	-0.0002692731317415209	-0.024384661380608463
39.56570224301631	0.5107497625223243	0.5058043328726693	0.543099962093574	0.5378071379583951	0.5599972225043681	0.5545230005461956	0.5768309368055693	0.5711760582991212	0.6087135116429395	0.6027166830439611	0.06023418216459485	0.060175899480920225	-0.0002709743652469232	-0.02468656073553177	-0.00026831722933362556	-0.024444487785928004
39.80410550254544	0.5106703782038264	0.5057257410012987	0.5430303824786432	0.5377382454297476	0.5599327404787036	0.5544591508490814	0.5767715075068892	0.571117207093583	0.6086635614975042	0.6026672094045187	0.06025924649342648	0.060200939262558796	-0.0002699469233398144	-0.02474112459663047	-0.00026729963507321486	-0.024498495767616646
40.04394526164196	0.5105902684039518	0.5056464313711021	0.54296046595049	0.5376690195356034	0.5598681237934562	0.5543951678678334	0.5767121442677042	0.5710584211685829	0.6086140548313985	0.6026181744198974	0.06028505085898723	0.0602267183557765	-0.0002688578066172287	-0.02478976315725845	-0.00026622096812434215	-0.02454663605631424
40.28523017593832	0.5105094394765465	0.5055664102835123	0.542890224893396	0.5375994725430415	0.5598033879727203	0.5543310669756212	0.5766528657284947	0.5709997189802252	0.6085650161457619	0.6025696023440388	0.060311605039346426	0.06025324652903235	-0.0002677076368884368	-0.02483242644460404	-0.0002650818441902736	-0.02458885916179554
40.52796895322162	0.5104278977730203	0.505485684037694	0.542819671776767	0.5375296168034921	0.5597385486712626	0.5542668636750233	0.5765936907055489	0.5709411191586763	0.6085164702021506	0.602521517688648	0.06033891896307021	0.0602805337011342	-0.00026649703246350853	-0.02486906426098301	-0.000263882875513044	-0.024625115371250672
40.77217035374772	0.5103456496405291	0.5054042589287456	0.5427488191548971	0.5374594647525045	0.5596736216751076	0.5542025735986095	0.5765346381923643	0.5708826405095497	0.6084684420254577	0.6024739452260833	0.06036700271194828	0.06030858994395888	-0.0002652266081699661	-0.024899626183369605	-0.00026262467088233876	-0.024655354748546188
41.017843190557436	0.5102627014201053	0.5053221412458524	0.5426776796667183	0.5373890289094998	0.5596086229021283	0.5541382125095242	0.5764757273610674	0.5708243020153142	0.6084209569068854	0.6024269099922962	0.060395866523772594	0.060337425485234394	-0.000263896975351674	-0.024924061561662825	-0.0002613078356397125	-0.02467952713250554
41.26499632979458	0.5101790594447397	0.5052393372703885	0.5426062660355359	0.5373183218775106	0.5595435684026407	0.5540737963020772	0.5764169775638599	0.5707661228367232	0.6083740404069758	0.6023804372898331	0.06042552079518188	0.06036705071137693	-0.00026250874187283557	-0.02494231951737902	-0.0002599329716796994	-0.024697582135686957
41.51363869102594	0.5100947300374077	0.5051558532739666	0.542534591068745	0.5372473563429023	0.5594784743600008	0.5540093410023336	0.5763584083344839	0.5707081223142665	0.608327718358699	0.6023345526908899	0.0604559760845682	0.06039747617039406	-0.00026106251212842935	-0.024954348942657134	-0.00025850067746047145	-0.02470946914334604
41.763779247563185	0.5100097195090432	0.5050716955164336	0.5424626676575354	0.5371761450750797	0.5594133570912041	0.5539448627687098	0.5763000393897107	0.5706503199696434	0.6082820168705991	0.6022892820404236	0.060487243115038274	0.06042871257484753	-0.0002595588870459853	-0.024960098498539196	-0.0002570115480069468	-0.02471513731168784
42.0154270267867	0.509924034156456	0.5049868702438114	0.5423905087765747	0.5371047009261771	0.5593482330474924	0.5538803778925732	0.5762418906308545	0.570592735507261	0.6082369623300018	0.6022446514593301	0.06051933277744997	0.060460770804881186	-0.0002579984640931343	-0.024959516614060817	-0.00025546617491589707	-0.02471453556709946
42.26859111047143	0.5098376802601915	0.5049013836861815	0.5423181274836776	0.5370330368307306	0.5592831188149577	0.5538159027988411	0.5761839821453063	0.570535388815754	0.6081925814062825	0.6022006873476755	0.06055225613350481	0.060493661911316284	-0.00025638183728160513	-0.024952551484560104	-0.00025386514636438484	-0.024707612604444762
42.523280635114425	0.5097506640823334	0.5048152420555111	0.5422455369194563	0.536961165805334	0.5592180311151573	0.55375145404659	0.5761263342080983	0.5704782999695313	0.608148901054201	0.6021574163879964	0.06058602441891773	0.060527397118811437	-0.000254709597176328	-0.02493915107059763	-0.0002522090471137606	-0.024694316885856438
42.77950479226489	0.5096629918642429	0.5047284515434186	0.5421727503069517	0.5368891009482744	0.5591529868057243	0.553687048329661	0.5760689672834864	0.5704214892303435	0.6081059485172966	0.6021148655486601	0.060620649046647934	0.060561987829096275	-0.0002529823309000978	-0.02491926309669168	-0.0002504984585172121	-0.024674596639655988
43.03727282885567	0.5095746698242392	0.5046410183188794	0.5420997809512468	0.536816855439151	0.5590880028809881	0.5536227024772742	0.5760119020265636	0.5703649770488807	0.608063751331353	0.6020730620872938	0.060656141610206625	0.06059744562427291	-0.0002512006221413454	-0.02489283504965556	-0.0002487339585250936	-0.02464839985850631
43.29659404753705	0.5094857041552134	0.5045529485258676	0.5420266422390594	0.5367444425384746	0.5590230964725948	0.553558433454644	0.5759551592848958	0.5703087840663909	0.6080223373279308	0.6020320335542798	0.0606925138870353	0.06063378227018976	-0.00024936505115902285	-0.024859814177702333	-0.00024691612169158716	-0.024615674298559043
43.55747780701245	0.5093961010221797	0.5044642482809327	0.5419533476383175	0.5366718755872456	0.5589582848501315	0.5534942583635978	0.5758987601001878	0.5702529311163288	0.6079817346379697	0.6019918077963191	0.06072977784195793	0.06067100971989369	-0.0002474761947921511	-0.024820147488853195	-0.00024504551918580475	-0.024576367478132966
43.81993352237618	0.5093058665597557	0.5043749236707101	0.5418799106977086	0.5365991680065122	0.5588935854217555	0.5534301944431983	0.5758427257099733	0.5701974392260301	0.6079419716954607	0.6019524129600676	0.06076794563071521	0.06070914011715753	-0.00024553462646670354	-0.02477378174970113	-0.00024312271879467495	-0.024530426676278694
44.08397066545326	0.5092150068695773	0.5042849807493633	0.5418063450462134	0.5365263332969084	0.5588290157348248	0.55336625907037	0.5757870775493343	0.5701423296184118	0.6079030772411956	0.6019138774958439	0.060807029603569235	0.06074818580008259	-0.00024354091620271134	-0.02472066348424562	-0.00024114828493204676	-0.02447779893154234
44.349598765141174	0.509123528017639	0.5041944255359552	0.5417326643926133	0.5364533850381695	0.5587645934765333	0.5533024697605274	0.575731837252649	0.570087623713705	0.6078650803265857	0.6018762301614107	0.060847042308996284	0.06078815930478784	-0.00024149563062247914	-0.024660738972386298	-0.00023912277864646114	-0.024418431040459154
44.6168274077539	0.5090314360315639	0.5041032640117474	0.5416588825249771	0.5363803368886236	0.5587003364745496	0.5532388441682097	0.5756770266553695	0.5700333431312115	0.6078280103175641	0.601839500025834	0.06088799649746052	0.06082907336917902	-0.00023939933296035498	-0.02459395424884292	-0.00023704675763069893	-0.02435226955672931
44.88566623736761	0.5089387368977965	0.5040115021174254	0.5415850133101237	0.5363072025846627	0.5586362626976572	0.5531754000877129	0.5756226677958272	0.5699795096910928	0.6077918968985612	0.6018037164734193	0.06092990512526972	0.06087094093680039	-0.00023725258306717123	-0.024520255101634802	-0.00023492077622933039	-0.024279260789711543
45.15612495616904	0.5088454365587195	0.5039191457502468	0.5415110706930606	0.5362339959401877	0.5585723902564022	0.5531121554537333	0.575568782917071	0.5699261454161906	0.6077567700765657	0.6017689092077284	0.060972781358521654	0.060913775160779546	-0.0002350559374229011	-0.02443958707098659	-0.00023274538544337808	-0.0241993508027889
45.42821332480542	0.50875154090969	0.5038262007611107	0.5414370686963967	0.5361607308460287	0.5585087374037376	0.5530491283420069	0.5755153944687355	0.5698732725338735	0.6077226601852646	0.6017351082556772	0.06101663857714011	0.06095758940785629	-0.00023280994914731679	-0.024351895448305072	-0.00023052113294830257	-0.024112485412871365
45.701941162736816	0.5086570557959954	0.5037326729515477	0.541363021419731	0.536087421269342	0.5584453225356782	0.5529863369699562	0.5754625251089406	0.5698209134779202	0.6076895978892705	0.6017023439717187	0.06106149037899943	0.06100239726250412	-0.00023051516800220995	-0.024257125274417035	-0.0002282485630953346	-0.024018610188775824
45.97731834859046	0.5085619870097233	0.5036385680706247	0.5412889430390121	0.536014081252977	0.5583821641919531	0.5529237996973385	0.5754101977062256	0.5697690908904313	0.6076576141884354	0.6016706470421118	0.06110735058414894	0.061048212531150226	-0.00022817214040937728	-0.024155221338745037	-0.00022592821692546394	-0.023917670449961292
46.25435482051728	0.508466340286547	0.5035438918117664	0.541214847805873	0.5359407249148203	0.5583192810566644	0.5528615350268979	0.5753584353415139	0.569717827623777	0.6076267404222544	0.6016400484892783	0.0611542332391268	0.061095049246487	-0.0002257814094559496	-0.024046128178170534	-0.00022356063217676692	-0.02380961126542047
46.533060576550575	0.5083701213024202	0.503448649809486	0.541140750046935	0.5358673664471076	0.5582566919589468	0.5527995616050208	0.5753072613101136	0.5696671467425758	0.6075970082743583	0.6016105796762506	0.06120215262138075	0.061142921671885	-0.00022334351490516102	-0.023929790075555957	-0.00022114634329595262	-0.023694377452599724
46.813445674966815	0.508273335670183	0.5033528476360296	0.5410666641630846	0.5357940201157101	0.5581944158736335	0.5527378982223927	0.5752566991237535	0.5696170715257095	0.6075684497771043	0.6015822723112115	0.061251123243785836	0.06119184430590789	-0.00022085899320978264	-0.023806151058934688	-0.00021868588144957624	-0.02357191357616273
47.09552023464871	0.5081759889360692	0.5032564907979228	0.5409926046287186	0.5357207002593883	0.5581324719219197	0.5526765638146606	0.5752067725126525	0.5695676254683728	0.607541097316259	0.6015551584521309	0.06130115985926788	0.0612418318869316	-0.0002183283775200051	-0.023675154900175244	-0.00021617977453403103	-0.023442163946924666
47.37929443545016	0.5080780865761224	0.5031595847324255	0.5409185859909581	0.535647421289017	0.558070879372036	0.5526155774630951	0.5751575054276271	0.5695188322841598	0.6075149836357824	0.601529270511498	0.061352277465536335	0.061292899397872656	-0.0002157521976945409	-0.02353674511377335	-0.00021362854718731672	-0.023305072620843248
47.66477851856398	0.5079796339925081	0.503062134803886	0.5408446228688311	0.5355741976867773	0.5580096576399179	0.5525549583952581	0.5751089220422368	0.5694707159071861	0.6074901418427117	0.6015046412611561	0.06140449130992719	0.06134506207102337	-0.00021313098031927602	-0.02339086495649667	-0.00021103272080114088	-0.02316058339785343
47.951982786891236	0.5078806365097249	0.5029641462999936	0.5407707299524209	0.5355010440053154	0.5579488262898811	0.5524947259856712	0.5750610467549637	0.5694233004942477	0.607466605412149	0.601481303837236	0.06145781689435321	0.06139833539300082	-0.00021046524871159988	-0.023237457425651087	-0.0002083928135334645	-0.02300863982110002
48.24091760541319	0.507781099370711	0.502865624427929	0.5406969220019812	0.5354279748668689	0.5578884050352998	0.5524348997564869	0.5750139041914373	0.5693766104270229	0.6074444081923572	0.6014592917451996	0.06151226998038208	0.06145273510981762	-0.0002077555229351713	-0.02307646525819962	-0.00020570934031871602	-0.022849185175545017
48.53159340156531	0.5076810277328416	0.5027665743104055	0.5406232138470151	0.5353550049623572	0.5578284137392873	0.5523754993781647	0.5749675192066938	0.5693306703143092	0.6074235844099624	0.6014386388649885	0.061567866594422385	0.061508277232064014	-0.00020500231981401829	-0.022907830930137152	-0.00020298281288089193	-0.022682162487313917
48.82402066561362	0.5075804266638126	0.502667000981599	0.5405496203853164	0.5352821490504343	0.557768872415377	0.5523165446701458	0.5749219168874784	0.5692855049943009	0.6074041686752689	0.6014193794562825	0.0616246230330411	0.061564978040217995	-0.00020220615294852529	-0.022731496655623573	-0.00020021373975298573	-0.02250751452312727
49.11820995103327	0.5074793011374131	0.5025669093829673	0.5404761565819753	0.5352094219565073	0.5577098012282076	0.552258055601532	0.5748771225545896	0.5692411395369118	0.6073861959876902	0.6014015481638747	0.06168255586840187	0.06162285409007995	-0.00019936753272431496	-0.022547404385832692	-0.00019740262628176186	-0.022325183788836966
49.41417187488941	0.5073776560291766	0.5024663043589488	0.5404028374683435	0.5351368385717131	0.5576512204942101	0.5522000522917676	0.5748331617652653	0.5691975992461353	0.6073697017412967	0.6013851800231602	0.06174168195383571	0.06168192221833659	-0.00019648696633056684	-0.022355495808483283	-0.00019454997464807278	-0.022135112529028333
49.71191711822035	0.507275496111911	0.5023651906525436	0.540329678140959	0.535064413851857	0.5575931506822956	0.5521425550113211	0.5747900603156123	0.569154909662451	0.6073547217304843	0.6013703104657465	0.061802018429541423	0.061742199548257944	-0.0001935649577736731	-0.022155712347000645	-0.0001916562838800706	-0.021937242726409067
50.01145642642306	0.5071728260511036	0.5022635729007678	0.5402566937604291	0.5349921628163097	0.5575356124145465	0.5520855841823702	0.5747478442430821	0.5691130965652738	0.607341292155767	0.601356975325185	0.06186358272842977	0.06180370349553073	-0.00019060200788956205	-0.021947995159663947	-0.00018872204986764007	-0.021731516100828685
50.3128006096408	0.5070696504001966	0.5021614556299823	0.5401838995502715	0.5349201005468612	0.5574786264669088	0.5520291603794877	0.5747065398289907	0.569072185975449	0.6073294496296967	0.6013452108428287	0.06192639258209916	0.06186645177423266	-0.00018759861436634662	-0.021732285139663077	-0.0001857477653786077	-0.02151787410903694
50.61596054315354	0.506965973595729	0.5020588432510887	0.5401113107957087	0.5348482421865306	0.5574222137698833	0.551973304330329	0.5746661736010847	0.5690322041577937	0.6073192311829132	0.601335053673819	0.06199046602696219	0.06193046240295279	-0.0001845552717547605	-0.021508522913833872	-0.0001827339200757283	-0.021296257943873798
50.9209471677702	0.5068617999523429	0.5019557400545901	0.5400389428424188	0.5347766029383322	0.5573663954092238	0.5519180369163215	0.5746267723361587	0.5689931776236846	0.6073106742703288	0.6013265408932067	0.062055821410519595	0.06199575371105358	-0.00018147247148692092	-0.021276648842629697	-0.00017968100053078473	-0.021066608533914177
51.22777149022361	0.5067571336576462	0.5018521502055114	0.5399668110952364	0.5347051980639914	0.5573111926266292	0.5518633791733543	0.5745883630627162	0.5689551331336958	0.6073038167774493	0.601319710002205	0.06212247739778405	0.06206234434509496	-0.00017835070189631264	-0.021036603019950917	-0.0001765894902459042	-0.02082886654329741
51.53644458356769	0.5066519787669321	0.5017480777381776	0.5398949310168056	0.5346340428826145	0.5572566268204422	0.551809352292468	0.5745509730636846	0.568918097700284	0.6072986970268364	0.6013145989345865	0.062190452977862534	0.06213025327540731	-0.00017519044823077756	-0.02078832527229224	-0.0001734598696689904	-0.020582972371315122
51.84697758757708	0.5065463391977483	0.5016435265508415	0.5398233181261824	0.5345631527693072	0.5572027195463458	0.5517559776205471	0.5745146298791814	0.568882098590526	0.6072953537847154	0.6013112460632196	0.06225976747070331	0.062199499802828656	-0.0001719921926756074	-0.02053175515915484	-0.00017029261621104297	-0.020328866152169667
52.15938170914916	0.5064402187243104	0.5015385004001609	0.5397519879973834	0.5344925431537414	0.5571494925180601	0.5517032766610108	0.5744793613093296	0.5688471633289081	0.6072938262677312	0.6013096902067547	0.062330440534001746	0.06227010356560843	-0.0001687564143714182	-0.020266831972747923	-0.00016708820426714066	-0.02006648775488884
52.47366822270851	0.5063336209717586	0.5014330028955174	0.539680956257881	0.534422229518668	0.5570969676080403	0.551651271074506	0.5744451954171294	0.5688133197001671	0.6072941541498553	0.6013099706364604	0.06240249217028152	0.06234208454647837	-0.0001654835894329132	-0.019993494737946094	-0.00016384710523642543	-0.01979577678362432
52.789848470613855	0.5062265494102478	0.5013270374931726	0.5396102385870424	0.5343522273983742	0.5570451668481734	0.551599982679596	0.5744121605313836	0.568780595752187	0.6072963775694519	0.6013121270832125	0.062475942734149394	0.062415463079901805	-0.00016217419097086516	-0.019711682212530945	-0.00016056978754086515	-0.0195166725774385
53.107933863567155	0.506119007348872	0.5012206074902595	0.53953985071451	0.534282552377084	0.5569941124304751	0.5515494334534552	0.5743802852496815	0.5687490197989514	0.6073005371365033	0.6013161997446471	0.06255081293973341	0.06249025985950184	-0.0001588286891137658	-0.019421332887688436	-0.00015725671664656993	-0.019229114210759235
53.42793588102576	0.5060109979294106	0.5011137160185986	0.5394698084185218	0.5342132200872981	0.5569438267077849	0.5514996455325559	0.5743495984414351	0.5687186204235506	0.6073066739399995	0.6013222292924707	0.06262712386829973	0.06256649594567251	-0.00015544755102703256	-0.019122384987795726	-0.0001539083550873288	-0.018933040493791964
53.74986607161648	0.5059025241198998	0.5010063660383383	0.5394001275241704	0.5341442462080737	0.5568943321944618	0.5514506412133593	0.5743201292509794	0.5686894264812491	0.6073148295554992	0.6013302568799432	0.06270489697606632	0.06264419277338316	-0.00015203124093776665	-0.01881477647143015	-0.00015052516248326153	-0.018628389972676018
54.073736053552395	0.5057935887080153	0.5008985603314132	0.539330823901597	0.5340756464632392	0.5568456515670764	0.5514024429530028	0.5742919071007307	0.5686614671026136	0.6073250460528645	0.601340324149531	0.06278415410221153	0.06272337216018128	-0.00014858022016062122	-0.018498445032321342	-0.00014710759556813002	-0.018315100930720973
54.399557515052166	0.505684194294266	0.5007903014948117	0.5392619134641184	0.5340074366195449	0.5567978076651009	0.551355073369984	0.5742649616944048	0.5686347716966967	0.6073373660041722	0.6013524732407353	0.06286491747708126	0.06280405631438778	-0.000145094947115898	-0.01817332809940808	-0.00014365610821021058	-0.017993111388761918
54.727342214761876	0.5055743432849911	0.5006815919336502	0.5391934121662867	0.5339396324847442	0.5567508234916003	0.5513085552448466	0.5742393230203015	0.56860936995429	0.607351832491811	0.6013667467981056	0.06294720973060851	0.06288626784350977	-0.00014157587735830202	-0.017839362838117268	-0.00014017115143760694	-0.017662359106054737
55.057101982179326	0.5054640378851539	0.5005724338540478	0.5391253360018774	0.533872249905606	0.5567047222139163	0.551262911520859	0.5742150213546516	0.5685852918512369	0.6073684891167672	0.6013831879794379	0.06303105390094188	0.06297002976286271	-0.00013802346360525242	-0.017496486152069224	-0.00013665317346611694	-0.017322781581967206
55.38884871808102	0.5053532800909263	0.500462829255791	0.5390577010018014	0.5338053047658519	0.5566595271643497	0.5512181653046921	0.5741920872650296	0.5685625676518086	0.6073873800071015	0.6014018404641625	0.06311647344329921	0.06305536550440828	-0.00013443815575786555	-0.01714463468363192	-0.00013310261972332427	-0.016974316056774796
55.722594394951685	0.5052420716820594	0.5003527799247893	0.5389905232319456	0.5337388129840205	0.5566152618408411	0.5511743398670935	0.5741705516138353	0.5685412279121538	0.6074085498266286	0.6014227484619331	0.06320349223904162	0.06314229892582685	-0.00013082040093082004	-0.016783744815626278	-0.00012951993287402264	-0.01661689951302492
56.058351057416104	0.505130414214029	0.5002422874253083	0.5389238187909305	0.5336727905112538	0.5565719499076445	0.5511314586435576	0.5741504455618444	0.5685213034838116	0.6074320437837982	0.6014459567214157	0.06329213460498538	0.06323085431981466	-0.00012717064348410911	-0.016413752673599902	-0.00012590555285196814	-0.01625046867764013
56.39613082267415	0.5050183090099544	0.5001313530919753	0.5388576038077881	0.5336072533289999	0.5565296151959963	0.55108954523499	0.5741318005718281	0.5685028255172946	0.6074579076407878	0.6014715105392837	0.06338242530295042	0.063321056423625	-0.0001234893250485758	-0.016034594127020796	-0.0001222599168880789	-0.015874960023680273
56.7359458809379	0.5049057571522779	0.5000199780215533	0.538791894439555	0.5335422174466362	0.556488281704782	0.5510486234083672	0.5741146484122484	0.5684858254657469	0.6074861877228099	0.6014994557694308	0.06347438954955772	0.06341293042885421	-0.00011977688455588886	-0.015646204791650575	-0.00011858345954030014	-0.015490309772346222
57.07780849587155	0.5047927594742024	0.4999081630644714	0.5387267068687777	0.5334776988990031	0.5564479736011941	0.5510087170973915	0.5740990211610237	0.5684703350886725	0.6075169309276423	0.6015298388323991	0.06356805302627877	0.06350650199148196	-0.00011603375827362594	-0.015248520032244528	-0.00011487661272391314	-0.015096453895438344
57.42173100503407	0.5046793165508756	0.49979590881610586	0.5386620573009285	0.5334137137438497	0.5564087152213836	0.5509698504031374	0.574084951209375	0.5684563864557408	0.6075501847353861	0.6015627067250355	0.06366344188974897	0.06360179724217366	-0.0001122603798352495	-0.014841474964811141	-0.00011113980574473104	-0.014693328117800775
57.7677258203244	0.5045654286903151	0.49968321560780654	0.5385979619617269	0.5333502780591874	0.556370531071106	0.5509320475946934	0.5740724712657456	0.5684440119506686	0.6075859972184577	0.60159810703038	0.06376058278234882	0.06369884279685023	-0.00010845718027496787	-0.014425004459681645	-0.00010737346533062908	-0.014280867920177798
58.115805428429454	0.5044510959240635	0.4995700834976547	0.5385344370943638	0.5332874079405464	0.5563334458263578	0.5508953331097945	0.5740616143598035	0.5684332442751806	0.6076244170518215	0.6016360879277898	0.06385950284306374	0.0637976657675362	-0.00010462458806104191	-0.013999043144693246	-0.00010357801566762692	-0.013859008542397078
58.465982391274686	0.5043363179975697	0.49945651226094895	0.5384714989566258	0.5332251194981326	0.5562974843340055	0.5508597315554465	0.5740524138465237	0.5684241164530517	0.6076654935234708	0.6016766982033113	0.06396022971862808	0.06389829377349611	-0.00010076302913353263	-0.013563525408471833	-9.97538784373031e-05	-0.013427684986922372
58.818269346477535	0.50422109436028	0.4993425013804075	0.5384091638179155	0.5331634288538836	0.5562626716124042	0.5508252677085403	0.5740449034103547	0.5684166618342301	0.6077092765451626	0.6017199872603023	0.06406279157496611	0.06400075495265803	-9.687292694060545e-05	-0.013118385404311539	-9.590147284976869e-05	-0.01298683202229256
59.172679007803275	0.5041054241554384	0.49922805003607906	0.5383474479561645	0.533102352138417	0.5562290328520072	0.5507919665164581	0.5740391170694713	0.5684109140990479	0.607755816663415	0.6017660051303142	0.06416721710893339	0.06410507797334744	-9.295470247694393e-05	-0.012663557054338526	-9.202121568241406e-05	-0.012536384187058047
59.52922416562417	0.5039893062095786	0.49911315709495196	0.5382863676546334	0.533041905487868	0.5561965934159628	0.5507598530976675	0.5740350891801128	0.5684069072625161	0.6078051650707726	0.6018148024842389	0.06427353556037328	0.06421129204632989	-8.900877432371779e-05	-0.012198974053788447	-8.811352132143124e-05	-0.012076275794484559
59.887917687380885	0.5038727390217042	0.4989978211002525	0.5382259391985981	0.5329821050406137	0.5561653788407014	0.5507289527423026	0.5740328544410143	0.5684046756787089	0.6078573736173498	0.6018664306437317	0.06438177672449497	0.06431942693717453	-8.503555869054935e-05	-0.011724569875710245	-8.417880180222603e-05	-0.011606440937043772
60.24877251804685	0.5037557207521417	0.498882040260421	0.5381661788719151	0.5329229669338791	0.5561354148365074	0.5506992909127354	0.5740324478979267	0.5684042540452406	0.6079124948226579	0.6019209415929142	0.06449197096458172	0.06442951297895165	-8.103546945803508e-05	-0.011240277776579433	-8.021746684960807e-05	-0.01112681349154343
60.6118016805955	0.5036382492110589	0.498765812437757	0.5381071029534631	0.5328645073002188	0.5561067272880776	0.5506708932441295	0.5740339049482325	0.5684056774078331	0.6079705818877242	0.6019783879903671	0.06460414922504323	0.06454158108527039	-7.700891822137734e-05	-0.01074603080128611	-7.622992392375405e-05	-0.010637327124484841
60.97701827647021	0.5035203218466379	0.49864913513672154	0.5380487277134577	0.532806742263875	0.5560793422550673	0.5506437855449839	0.5740372613456584	0.5684089811649821	0.6080316887075156	0.6020388231814221	0.06471834304481884	0.06465566276366987	-7.295631433523742e-05	-0.01024176178924563	-7.221657826239625e-05	-0.010137915297988798
61.34443548605718	0.5034019357328874	0.4985320054918843	0.5379910694096297	0.5327496879370002	0.5560532859726154	0.5506179937976556	0.5740425532050855	0.5684142010727169	0.6080958698836672	0.6021023012107586	0.06483458457114706	0.0647717901293704	-6.887806496436166e-05	-0.009727403381177169	-6.817783293266988e-05	-0.009628511276289942
61.71406656916102	0.5032830875570876	0.4984144202555066	0.537934144283269	0.5326933604157459	0.5560285848518568	0.5505935441588693	0.5740498170074608	0.5684213732494648	0.6081631807375332	0.6021688768353173	0.06495290657370455	0.06488999591940353	-6.477457512810147e-05	-0.009202888025413358	-6.411408887418979e-05	-0.009109048132245334
62.085924865483435	0.5031637736068515	0.4982963757847444	0.5378779685551228	0.5326377757762095	0.556005265480414	0.5505704629602066	0.5740590896048149	0.5684305341810155	0.6082336773235639	0.6022386055375365	0.06507334245914007	0.06501031350712504	-6.064624775503624e-05	-0.00866814798561677	-6.002574495223012e-05	-0.008579458754681468
62.46002379510434	0.5030439897567927	0.4981778680284632	0.5378225584211482	0.5325829500702347	0.5559833546228683	0.5505487767085772	0.5740704082253816	0.5684417207255908	0.6083074164430218	0.6023115435389251	0.06519592628599609	0.06513277691712559	-5.649348373526486e-05	-0.00812311534878063	-5.5913198009349685e-05	-0.008039675856096551
62.83637685896657	0.5029237314547826	0.49805889251364666	0.5377679300481077	0.5325288993210584	0.5559628792212113	0.5505285120866673	0.5740838104788291	0.5684549701190229	0.6083844556580416	0.6023877478139753	0.06532069278005094	0.06525742084055552	-5.2316681972364165e-05	-0.007567722033144264	-5.177684291934881e-05	-0.007489631981215439
63.21499763936286	0.5028029937077892	0.49793944433139	0.5377140995690095	0.5324756395188034	0.5559438663952736	0.5505096959533672	0.574099334361603	0.5684703199800423	0.6084648533060515	0.6024672761044322	0.06544767735007934	0.06538428065086783	-4.8116239439788266e-05	-0.007001899797288047	-4.76170726418923e-05	-0.006929259515402464
63.59589980042612	0.5026817710672778	0.49781951812246267	0.5376610830783806	0.5324231866158052	0.5559263434431292	0.550492355344175	0.5741170182623825	0.5684878083156796	0.6085486685145602	0.6025501869339259	0.06557691610405099	0.06551339242000241	-4.389255124293001e-05	-0.006425580250066787	-4.343427828079616e-05	-0.006358490694154284
63.979097088622495	0.502560057614161	0.49769910806242257	0.5376088966273669	0.5323715565217705	0.5559103378414723	0.5504765174715744	0.5741369009676528	0.5685074735267824	0.6086359612163224	0.6026365396229781	0.06570844586578371	0.06564479293501914	-3.964601067896201e-05	-0.005838694860685223	-3.9228849146311084e-05	-0.00577725761368697
64.36460333324754	0.5024378469432838	0.4975782078462722	0.5375575562186607	0.53232076509876	0.5558958772459691	0.5504622097253846	0.5741590216673989	0.5685293544136505	0.6087267921648937	0.6027263943043948	0.06584230419205453	0.065778519715194	-3.537700929601151e-05	-0.0052411749691145815	-3.500117281352022e-05	-0.005185492240954659
64.75243244692527	0.5023151321474271	0.4974568106726379	0.5375070778012389	0.5322708281559896	0.5558829894915808	0.5504494596730845	0.5741834199609229	0.5685534901817946	0.6088212229505893	0.602819811939056	0.06597852939020282	0.06591461102960025	-3.108593696043993e-05	-0.0046329517979017965	-3.075163518850843e-05	-0.004583126425217188
65.14259842611021	0.5021919058008121	0.49733490922745516	0.537457477264914	0.5322217614444424	0.555871702592853	0.5504382950601021	0.5742101358627844	0.5685799204478175	0.6089193160168523	0.6029168543321138	0.06611716053621416	0.06605310591517818	-2.6773181927230993e-05	-0.004013956464788748	-2.648062057597489e-05	-0.00397009191041775
65.53511535159264	0.5020681599420898	0.49721249566714526	0.5374087704346847	0.5321735806512847	0.555862044744173	0.5504287438100752	0.5742392098088721	0.5686086852454243	0.6090211346770502	0.6030175841496118	0.06625823749332992	0.06619404419532178	-2.2439130905493876e-05	-0.003384119995089918	-2.2188511746623618e-05	-0.003346320347716869
65.92999738900669	0.5019438860567984	0.4970895616012656	0.5373609730648826	0.5321263013940798	0.5558540443199952	0.5504208340250751	0.5742706826626082	0.5686398250315633	0.6091267431317082	0.603122064935539	0.06640180093117626	0.06633746649898808	-1.8084169132959182e-05	-0.0027433733358748214	-1.7875690010438205e-05	-0.002711743309276926
66.32725878934137	0.501819075059269	0.4969660980746132	0.5373141008331046	0.5320799392147896	0.5558477298750235	0.5504145939857944	0.5743045957212852	0.5686733806927003	0.6092362064861934	0.6032303611293274	0.06654789234544062	0.06648341428035465	-1.3708680453028421e-05	-0.0020916473708894046	-1.354253528973448e-05	-0.002066292302671968
66.72691388945532	0.5016937172739606	0.4968420955487661	0.5372681693339251	0.5320345095735589	0.5558431301443598	0.5504100521516966	0.5743409907225461	0.5687093935512326	0.609349590768866	0.6033425380838133	0.06669655407811319	0.06663192983903912	-9.313047390158147e-06	-0.0014288729355627083	-9.189426198763506e-06	-0.0014098987864201717
67.12897711259382	0.5015678024162066	0.4967175438830395	0.5372231940723776	0.5319900278422712	0.5558402740436074	0.5504072371611225	0.5743799098510023	0.5687479053720399	0.6094669629497063	0.6034586620836693	0.06684782933830666	0.06678305634089694	-4.89765123179442e-06	-0.0007549808338183084	-4.8167401209830984e-06	-0.0007424941860136869
67.53346296890952	0.5014413195723488	0.49659243231483935	0.5371791904571989	0.5319465092978708	0.5558391906689318	0.550406177831356	0.5744213957450006	0.5687889583691838	0.6095883909594377	0.6035788003643259	0.06700176222367865	0.06693683783942092	-4.628721145261139e-07	-6.990185566735363e-05	-4.248532937678462e-07	-6.400991122745836e-05
67.94038605598601	0.5013142571792418	0.4964667494393909	0.5371361737938255	0.5319039691154387	0.5558399092970728	0.5504069031586404	0.5744654915035388	0.5688325952127538	0.609713943709156	0.6037030211313962	0.06715839774247359	0.06709331929776206	3.990910891094046e-06	0.0006264332043883769	3.9858591043273606e-06	0.0006256226252787656
68.3497610593647	0.5011866030031012	0.4963404831888193	0.5370941592771336	0.5318624223610153	0.5558424593853091	0.550409442318147	0.5745122406933331	0.5688788590358629	0.6098436911104833	0.6038313935806175	0.06731778183620435	0.0672525466113849	8.463319688956084e-06	0.00133409352800129	8.4150228663038e-06	0.0013264719891452614
68.7616027530747	0.5010583441176776	0.4962136208105627	0.5370531619839131	0.5318218839841611	0.5558468705713685	0.5504138246638933	0.574561687356046	0.5689277934418033	0.6099777040962625	0.6039639879183296	0.0674799614029975	0.06741456663139	1.2953977062246658e-05	0.002053148251690118	1.2862264660462586e-05	0.0020386067033228983
69.17592600016614	0.5009294668817263	0.4960861488450901	0.5370131968650628	0.53178236881024	0.555853172673283	0.5504200797286022	0.5746138760156708	0.568979442511356	0.6101160546418055	0.6041008753824993	0.06764498432162196	0.0675794271885156	1.746250657774784e-05	0.0027836664454667925	1.732721193781206e-05	0.002762095226898964
69.59274575324658	0.500799956915756	0.495958053102904	0.5369742787375018	0.531743891532423	0.5558613956891867	0.5504282372235091	0.5746688516860858	0.5690338508102694	0.6102588157867187	0.6042421282643177	0.06781289947622335	0.06774717711784886	2.198853248092103e-05	0.003525717089175373	2.180949282748479e-05	0.0034970059317913638
70.01207705502031	0.5006697990780211	0.49582931864079716	0.5369364222757789	0.5317064667033934	0.5558715697970465	0.5504383270381003	0.5747266598787734	0.5690910633969001	0.6104060616573147	0.6043878199303765	0.0679837567817905	0.06791786628426222	2.65316795939885e-05	0.004279369048092008	2.630873603470807e-05	0.0042434070785191125
70.43393503883172	0.5005389774397406	0.4956999297373422	0.5368996420033741	0.5316701087267479	0.5558837253543346	0.5504503792397935	0.5747873466107151	0.5691511258300297	0.6105578674896377	0.6045380248454527	0.06815760721037538	0.06809154560860765	3.109157320468903e-05	0.005044691047316974	3.082457073311229e-05	0.005001366791191231
70.85833492921113	0.5004074752595076	0.4955698698675827	0.5368639522836782	0.5316348318480774	0.555897892897624	0.550464424073545	0.5748509584124646	0.5692140841768556	0.6107143096531155	0.6046928185959114	0.06833450281809608	0.06826826709469137	3.566783895159187e-05	0.005821751643850348	3.535662644993387e-05	0.005770953029639259
71.2852920424243	0.5002752749568662	0.4954391216768994	0.5368293673106366	0.5316006501457183	0.5559141031421161	0.5504804919613858	0.5749175423364018	0.5692799850211622	0.6108754656748578	0.6048522779137505	0.06851449677294517	0.06844808385705138	4.026010270619107e-05	0.006610619197971346	3.990453295044105e-05	0.006552233561464504
71.71482178702524	0.5001423580850223	0.49530766695402034	0.5367959010990468	0.5315675775211605	0.5559323869810864	0.5504986135018822	0.5749871459651743	0.5693488754716778	0.6110414142646262	0.605016480701308	0.06869764338343322	0.06863105014957162	4.4867990449781736e-05	0.007411361842429187	4.4467920114810155e-05	0.007345275931285755
72.14693966441222	0.5000087053026583	0.4951754866031444	0.5367635674744937	0.5315356276890958	0.5559527754852516	0.5505188194695118	0.5750598174203292	0.5694208031706196	0.6112122353404883	0.6051855060566474	0.06888399812809533	0.0688172213949571	4.949112814622847e-05	0.00822404745055394	4.904641781389163e-05	0.008150147429574872
72.58166126938723	0.49987429634482033	0.4950425606151481	0.5367323800629114	0.5315048141670992	0.5559752999020492	0.550541140813961	0.5751356053711449	0.5694958163024365	0.6113880100551887	0.6053594342996523	0.06907361768589253	0.06900665421510302	5.412914160696225e-05	0.00904874360186625	5.3639655776427375e-05	0.008966915058650216
73.01900229071879	0.4997391099928421	0.4949088680378386	0.536702352279752	0.5314751502649206	0.5559999916548243	0.5505656086593244	0.5752145590436595	0.5695739636027474	0.611568820823247	0.6055383469988403	0.06926655996753425	0.06919940646238452	5.878165635464505e-05	0.00988551754613809	5.824726345049491e-05	0.009795645496879501
73.45897851170821	0.49960312404327034	0.4947743869452205	0.5366734973187519	0.5314466490733788	0.5560268823419225	0.5505922543032149	0.5752967282299083	0.5696552943674861	0.6117547513488165	0.6057223269989291	0.06946288414775863	0.06939553725190169	6.344829747706449e-05	0.010734436165591887	6.286886986384133e-05	0.010636405061802634
73.90160581075892	0.4994663152757578	0.49463909440573994	0.5366458281402736	0.5314193234528344	0.5560560037356791	0.5506211092157705	0.5753821632973734	0.5697398584622544	0.611945886654321	0.6059114584491742	0.06966265069860306	0.06959510699471466	6.81286894782529e-05	0.01159556593476907	6.750410347333702e-05	0.011489259670071306
74.34690016194996	0.49932865941988314	0.49450296644946823	0.5366193574592121	0.5313931860212341	0.5560873877813025	0.5506522050385563	0.5754709151986472	0.569827706331891	0.6121423131098988	0.6061058268325018	0.06986592142369297	0.06979817743209746	7.282245612316718e-05	0.012468972878423301	7.215259201376334e-05	0.012354274796237519
74.79487763561212	0.4991901311208588	0.4943659780341864	0.5365940977324425	0.531368249141701	0.5561210665956439	0.5506855735833548	0.5755630354813224	0.569918889010261	0.6123441184636758	0.6063055189954677	0.07007275949359824	0.07000481167085588	7.752922027293163e-05	0.01335472252674208	7.681396233294446e-05	0.01323151542827361
75.24555439890803	0.49905070390408646	0.49422810301032766	0.5365700611457952	0.5313445249096561	0.5561570724658469	0.5507212468308373	0.5756585762981066	0.5700134581302686	0.6125513918728979	0.6065106231790601	0.07028322948228222	0.07021507421973545	8.224860371797149e-05	0.014252879868521973	8.148784022921074e-05	0.014121046021628558
75.6989467164156	0.49891035013851615	0.49408931408473866	0.5365472596005374	0.5313220251394543	0.5561954378478731	0.5507592569291139	0.575757590417171	0.5701114659341041	0.6127642239359473	0.6067212290503834	0.07049739740468379	0.070429031026967	8.698022700048824e-05	0.015163509301657996	8.617385027409608e-05	0.015022930450058425
76.15507095071504	0.4987690409987641	0.49394958278321305	0.536525704699341	0.53130076135051	0.556236195364893	0.5507996361921474	0.5758601312327407	0.5702129652837264	0.6129827067252751	0.6069374277352425	0.07071533075548268	0.07064674951898822	9.172370923182793e-05	0.01608667458084767	9.087161563225976e-05	0.015937231954069375
76.61394356297929	0.4986267464259455	0.49380887941175167	0.5365054077317174	0.531280744752897	0.5562793778055389	0.5508424170980358	0.5759662527759284	0.5703180096715886	0.6132069338212747	0.6071593118516629	0.07093709854907743	0.07086829864037868	9.647866790207793e-05	0.017022438762694492	9.558075787308162e-05	0.016864013086632212
77.07558111356816	0.4984834350871697	0.4936671730165027	0.536486379658896	0.5312619862323987	0.5563250181220097	0.5508876322871424	0.5760760097258213	0.5704266532316145	0.6134370003471317	0.607386975544375	0.07116277136082838	0.07109374889505904	0.00010124471867889451	0.017970864147315524	0.00010030089677270926	0.017803335655642627
77.54000026262605	0.4983390743336503	0.4935244313423301	0.5364686310981241	0.5312444963349846	0.5563731494280185	0.5509353145600773	0.5761894574208238	0.5705389507504273	0.6136730030046789	0.6076205145202928	0.07139242136960569	0.07132317238879367	0.00010602147520133443	0.018932012217518945	0.00010503165011011006	0.018755260663837703
78.00721777068286	0.49819363015737755	0.49338062078996053	0.5364521723063667	0.5312282852506945	0.5564238049965798	0.5509854968755148	0.5763066518702683	0.5706549576788452	0.6139150401112905	0.6078600260850215	0.07162612240169455	0.07155664287304901	0.00011080854886458269	0.019905943574087814	0.00010977263345368637	0.01971984824480444
78.47725049925933	0.4980470671462958	0.4932357063716519	0.5364370131633767	0.5312133627969013	0.5564770182576211	0.5510382123478412	0.5764276497662933	0.5707747301436396	0.6141632116378505	0.6081056091804281	0.07186394997610308	0.07179423579024899	0.00011560554859257888	0.020892717867852184	0.00011452345993701041	0.0206971575960182
78.95011541147531	0.49789934843793254	0.4930896516653297	0.5364231631541155	0.5311997384009282	0.5565328227954133	0.551093494244622	0.5765525084960018	0.5708983249595728	0.6144176192478268	0.6083573644233058	0.07210598135132491	0.07203602832049233	0.00012041208060475928	0.02189239372829377	0.00011928374002767583	0.021687246907902136
79.42582957266194	0.497750435671417	0.49294241876713135	0.5364106313504927	0.5311874210819957	0.5565912523458114	0.5511513759838799	0.576681286153903	0.5710257996417163	0.614678366337495	0.608615394145176	0.07235229557361073	0.07228209942976865	0.00012522774816847715	0.022905028687432605	0.0001240530812840479	0.02269017328933387
79.90441015097758	0.49760028893782643	0.4927939682422964	0.5363994263923971	0.5311764194324671	0.5566523407932876	0.5512118911311734	0.5768140415546464	0.5711572124180564	0.6149455580773404	0.6088798024332568	0.07260297352680539	0.07253252991974185	0.00013005215134598291	0.02393067910080049	0.00012883108810490818	0.023705992689272648
80.38587441802741	0.4974488667287984	0.4926442590743407	0.5363895564679932	0.5311667415983666	0.5567161221677589	0.551275073396466	0.5769508342460558	0.5712926222423993	0.615219301454687	0.609150695172645	0.07285809798380496	0.07278740247915207	0.00013488488672663834	0.02496940006363957	0.0001336173614622238	0.024734759813554774
80.87023974948666	0.4972961258833372	0.49249324861244564	0.5363810292932478	0.5311583952591373	0.5567826306411833	0.5513409566307701	0.5770917245224668	0.5714320888075759	0.6154997053175872	0.6094281800897456	0.07311775365969501	0.07304680173689625	0.00013972554714802854	0.02602124532212713	0.00013841149862880986	0.0257765280378095
81.35752362572781	0.4971420215327487	0.4923408925169958	0.5363738520906565	0.5311513876066077	0.5568519005239242	0.551409574822562	0.5772367734383822	0.5715756725589604	0.6157868804200182	0.6097123667969955	0.07338202726663788	0.07331081431685466	0.00014457372140486147	0.02708626718046503	0.00014321309288967132	0.026831349315557418
81.8477436324513	0.4969865070436265	0.49218714470318864	0.5363680315671362	0.5311457253231338	0.556923966260862	0.5514809620939469	0.5773860428224455	0.5717234347083051	0.6160809394684283	0.6100033668389201	0.07365100757056772	0.07357952889452381	0.00014942899394676523	0.028164516402725326	0.00014802173324346413	0.027899274081150338
82.34091746132043	0.49682953395881607	0.49203195728264615	0.5363635738910495	0.5311414145588819	0.5569988624272464	0.5515551526965665	0.5775395952917458	0.5718754372479045	0.6163819971696772	0.6103012937395743	0.07392478544976312	0.07385303625552761	0.0001542909445617635	0.02925604210970789	0.00015283700408774692	0.02898035114762365
82.83706291059936	0.4966710519362759	0.4918752805029433	0.5363604846683219	0.531138460908215	0.5570766237242687	0.5516321810072312	0.5776974942664591	0.5720317429650886	0.6166901702804207	0.6106062630514064	0.07420345395537088	0.0741314293560722	0.0001591591480435417	0.030360891669360512	0.00015765848489224243	0.03007462759893542
83.33619788579601	0.49651100868575193	0.49171706268497717	0.5363587689176136	0.5311368693851459	0.5571572849743438	0.5517120815232662	0.5778598039848365	0.5721924154570647	0.617005577657984	0.6109183924056018	0.07448710837395578	0.0744148033854274	0.00016403317384672267	0.03147911058245256	0.00016248574985910924	0.03118214867691904
83.83834040030794	0.49634934990317925	0.4915572501580859	0.5363584310445075	0.5311366443978142	0.5572408811160852	0.5517948888575528	0.5780265895185438	0.572357519146104	0.6173283403127798	0.6112378015639491	0.07477584629214579	0.07470325583050319	0.00016891258572682144	0.03261074236139905	0.00016731836756445073	0.032302957661386245
84.34350857607244	0.4961860192027216	0.4913957871928315	0.5363594748146692	0.5311377897219495	0.5573274471989548	0.5518806377332494	0.578197916788367	0.5725271192950909	0.6176585814623194	0.6115646124722879	0.07506976766346536	0.07499688654260583	0.00017379694136165913	0.03375582840270397	0.000172155900584392	0.033437095743877876
84.85172064422062	0.4960209580463505	0.49123261593135015	0.5363619033259343	0.5311403084732731	0.5574170183775721	0.5519693629781739	0.5783738525802852	0.5727012820234381	0.6179964265868735	0.611898949315584	0.07536897487742956	0.07529579780645974	0.0001786857919553464	0.03491440785235511	0.00017699790510661284	0.034584601895403466
85.36299494573534	0.4958541056708704	0.49106767631517595	0.5363657189792778	0.5311442030787945	0.557509629905662	0.5520610995188349	0.5785544645619259	0.5728800743233774	0.6183420034868398	0.6122409385746992	0.0756735728309968	0.07560009441157695	0.0001835786818293883	0.03608651746429814	0.0001818439305232289	0.035745512726180095
85.87734993211305	0.4956853990122814	0.4909009060104308	0.5363709234486169	0.5311494752469537	0.5576053171296255	0.5521558823740815	0.5787398212994072	0.5730635640766373	0.6186954423418743	0.6125907090849005	0.07598366900246185	0.07590988372607273	0.000188475147988032	0.037272191451052095	0.0001866935190031338	0.036919862338024245
86.39480416602983	0.495514772627377	0.49073224033028023	0.5363775176493961	0.53115612593656	0.5577041154817077	0.5522537466483649	0.5789299922745786	0.5732518200715127	0.6190568757718503	0.6129483920961836	0.07629937352789395	0.07622527577301545	0.00019337471966829334	0.0384714613260968	0.00019154620504635567	0.03810768216877136
86.91537632201124	0.4953421586124588	0.4905616121545376	0.5363855017058987	0.5311641553244726	0.5578060604727465	0.5523547275245766	0.5791250479026684	0.5734449120203376	0.6194264388997043	0.6133141213354587	0.07662079928021481	0.07654638330941743	0.00019827691786800106	0.03968435573811746	0.0001964015150168752	0.039309000828353646
87.43908518710603	0.49516748651905657	0.490388951846306	0.536394874917234	0.5311735627719686	0.557911187684475	0.5524588602564533	0.5793250595503462	0.5736429105773716	0.6198042694162395	0.6136880330706765	0.07694806195102005	0.07687332190796722	0.0002031812548520806	0.040910900295799024	0.00020125896665668108	0.04052384392596764
87.9659496615646	0.49499068326652584	0.49021418716553167	0.5364056357219367	0.5311843467897419	0.5580195327613569	0.5525661801605152	0.5795300995542129	0.5738458873571053	0.620190507646951	0.6140702661769539	0.077281280135258	0.07720621004161096	0.00020808723363452408	0.04215111738344035	0.00020611806857284698	0.0417522338876779
88.4959887595208	0.49481167305139695	0.4900372431793456	0.5364177816611182	0.5311965050014699	0.558131131401926	0.5526767226075175	0.5797402412397235	0.5740539149529997	0.6205852966209459	0.6144609622047725	0.07762057541887504	0.07754516917110146	0.00021299434743748957	0.0434050259662655	0.00021097831970207093	0.04299418976411573
89.0292216096782	0.49463037725334086	0.4898580421690578	0.5364313093401074	0.5312100341058837	0.5582460193496063	0.5527905230133865	0.579955558940556	0.5742670669566632	0.6209887821420303	0.6148602654503224	0.07796607246954879	0.07789032383562908	0.00021790207912486537	0.04467264138533267	0.00021583920875323237	0.04424972702813079
89.56566745600044	0.49444671433761267	0.4896765035336672	0.5364462143885101	0.5312249298372789	0.558364232382981	0.5529076168296143	0.580176128018434	0.5744854179774802	0.621401112862042	0.6152683230280668	0.07831789913063338	0.07824180174666072	0.00022280990060830064	0.045953975141216574	0.0002207002136176417	0.04551885736047723
90.1053456584057	0.494260599753822	0.4894925436897402	0.5364624914186181	0.5312411869243904	0.5584858063054838	0.5530280395330771	0.5804020248834131	0.5747090436626987	0.6218224403565047	0.6156852849456047	0.078676186518446	0.07859973388511791	0.0002277172722252585	0.04724903466564001	0.00022556080075597507	0.0468015884246995
90.6482756934654	0.4940719458308818	0.48930607596750836	0.5364801339820922	0.5312587990475647	0.5586107769344766	0.5531518266152554	0.5806333270146402	0.5749380207179886	0.6222529192026892	0.6161113041809169	0.07904106912303108	0.07896425460202809	0.00023262364208787023	0.04855782308096934	0.00023042042455467815	0.0480979236293706
91.19447715510712	0.4938806616679724	0.4891170105030244	0.5364991345248419	0.5312777587941452	0.5587391800896852	0.553279013570811	0.5808701129816007	0.5751724269284764	0.622692707060166	0.6165465367620737	0.07941268491255028	0.07933550172279101	0.00023752844539803863	0.04988033894566968	0.00023527852665017335	0.04940786187664514
91.74396975532183	0.4936866530213501	0.4889252541262106	0.5365194843400183	0.5312980576119947	0.55887105158095	0.5534096358854962	0.5811124624658516	0.5754123411802723	0.6231419647539372	0.6169911418495005	0.07979117544143222	0.07971361665521332	0.00024243110373289856	0.051216575986899215	0.00024013453521964934	0.050731397297852254
92.29677332487483	0.49348982218683146	0.48873071024462555	0.5365411735190349	0.5313196857610659	0.5590064271952648	0.5535437290233498	0.5813604562832646	0.5756578434824925	0.6236008563602408	0.6174452818208818	0.08017668596245686	0.08009874450145976	0.00024733102429619347	0.052566522817869554	0.0002449878642424297	0.05206851897408171
92.85290781402206	0.49329006787776086	0.48853327872276914	0.5365641909005253	0.5313426322629342	0.5591453426830544	0.5536813284131498	0.5816141764067804	0.575909014989794	0.6240695492951245	0.6179091223588109	0.08056936554292496	0.08049103417409247	0.0002522275991252987	0.053930162638735624	0.0002498379127202077	0.05341921064157873
93.41239329322968	0.4930872850982742	0.4883328557567311	0.5365885240171415	0.5313668848481925	0.5592878337436512	0.5538224694340708	0.5818737059896836	0.5761659380254232	0.6245482144058856	0.618382832541274	0.08096936718508783	0.08089063851636252	0.0002571202042694898	0.05530747292208105	0.0002546840638594783	0.054783450379886744
93.97524995389855	0.4928813650116556	0.48812933374398726	0.5366141590400942	0.5313924299016165	0.5594339360099322	0.5539671874005103	0.5821391293894121	0.5764286961047945	0.625037026065483	0.6188665849350752	0.08137684795101464	0.08129771442693311	0.0002620081989221368	0.05669842508042677	0.00025952568421588884	0.05616121028378984
94.54149810909283	0.4926721948035737	0.4879226011481314	0.5366410807213288	0.5314192524049886	0.5595836850320611	0.5541155175460342	0.5824105321919092	0.5766973739596065	0.6255361622700272	0.6193605556923067	0.08179196909209045	0.0817124229892306	0.0002668909245091555	0.05810298411509507	0.00026436212279495885	0.05755245611649684
95.11115819427312	0.4924596575399791	0.4877125423583279	0.5366692723332255	0.5314473358774789	0.5597371162602923	0.5542674950063929	0.5826880012365244	0.5769720575625035	0.6260458047394614	0.619864924649981	0.08221489618333445	0.08213492960560395	0.00027176770373565917	0.05952110824547674	0.00026919271010811263	0.058957146943129146
95.68425076803395	0.49224363201942817	0.48749903754324836	0.5366987156057104	0.5314766623134591	0.5598942650267793	0.554423154801555	0.5829716246414764	0.5772528341522918	0.6265661390215477	0.6203798754329276	0.08264579926274632	0.08256540413651615	0.000276637839581817	0.0609527485176784	0.00027401675718058405	0.06037523474402917
96.26079651284576	0.49202399261959184	0.487281962499261	0.5367293906606496	0.5315072121176375	0.5600551665263359	0.5545825318167052	0.5832614918298863	0.5775397922597227	0.627097354599282	0.6209055955600874	0.08308485297590511	0.08300402104496761	0.00028150061425014083	0.06239784839114293	0.00027883355451197023	0.061806664006368806
96.84081623580131	0.49180060913769436	0.4870611884926127	0.5367612759434031	0.5315389640373799	0.560219855796088	0.5547456607821474	0.5835576935563856	0.5778330217338474	0.6276396450018574	0.6214422765543194	0.08353223672603245	0.08345095954639213	0.00028635528805748267	0.06385634330167989	0.0002836423709802194	0.06325137129238101
97.42433086936633	0.4915733466246134	0.4868365820953438	0.5367943481513983	0.5315718950920865	0.5603883676939547	0.5549125762520489	0.5838603219343145	0.5781326137689504	0.6281932079193143	0.621990114055851	0.0839881348297729	0.08390640376424886	0.00029120109827313057	0.06532816020003906	0.0002884424526937712	0.06470928478339033
98.01136147213543	0.4913420652123642	0.48660800501465873	0.5368285821595822	0.5316059804994826	0.5605607368758925	0.5550833125819653	0.5841694704635103	0.5784386609320779	0.6287582453210054	0.6225493079395086	0.08445273667893252	0.08437054289157683	0.0002960372578936221	0.06681321706406607	0.0002932330217815804	0.0661803237978944
98.60192922959182	0.4911066199346705	0.4863753139154579	0.5368639509426023	0.5316411935986727	0.5607369977718303	0.5552579039050696	0.5844852340586992	0.5787512571911543	0.629334963578018	0.6231200624358615	0.08492623690843834	0.08484357135875338	0.00030086295436043686	0.06831142238347354	0.00029801327512468667	0.06766439828228954
99.1960554548718	0.49086686054031753	0.4861383602357325	0.5369004254935565	0.5316775057698047	0.5609171845602258	0.5554363841070191	0.5848077090784964	0.5790704979437095	0.6299235735897039	0.6237025862564325	0.0854088355707991	0.0853256890077502	0.0003056773482053021	0.06982267461481229	0.0003027823830178411	0.0691614082723504
99.79376158953411	0.4906226312989614	0.4858969899944965	0.5369379747391445	0.5317148863501743	0.5611013311411561	0.5556187867993756	0.5851369933550176	0.5793964800462099	0.6305242909144622	0.6242970927231166	0.08590073831734975	0.085817101273166	0.0003104795716294406	0.07134686160532056	0.0003075394877651849	0.07067124332390051
100.39506920433367	0.4903737707990578	0.4856510435919243	0.5369765654510471	0.5317533025466001	0.5612894711078679	0.5558051452915008	0.5854731862241138	0.579729301844005	0.6311373359049394	0.6249037999019704	0.08640215658659077	0.08631801937033713	0.00031526872700665676	0.07288385998370472	0.0003122837022013769	0.07219378191092574
101.00000000000001	0.4901201117375514	0.48540035560134037	0.5370161621533441	0.5317927193438835	0.5614816377166894	0.555995492560836	0.585816388556226	0.5800690632018947	0.6317629338478047	0.625522930741532	0.08691330779993434	0.08682866049085614	0.0003176670954729787	0.07365554587769323	0.0003146595787465697	0.07295821118556806
