# Supplementary material for: White matter micro- and macrostructure brain charts for the human lifespan
Source: Nature. 2026 May 13;655(8124):979–89. doi: 10.1038/s41586-026-10454-2 (PMC13391363; doi:10.1038/s41586-026-10454-2)
Supplement: Supplementary file 12 — Centiles trajectories of brain charts. SDT.T9.1–5 contain the brain charts for the global metrics; SDT.T9.6–509 contain the brain charts for the tract-specific metrics (unnormalized); and SDT.T9.510–1157 contain the brain charts for the tract-specific macrostructural metrics (normalized). Included in each table are the male and female centile trajectories for the 2.5th, 25th, 50th, 75th and 97.5th percentiles; the interquartile range normalized by the 50th centile; and the derivatives of the 50th centiles with respect to both age and log(age). Charts are sampled in logarithmically spaced intervals. Age is reported in years, while centile trajectory values are reported in metric-specific units: diffusivities in mm2 s−1, volume in mm3, surface area in mm2, average length in mm, and FA is dimensionless (unitless). [file 41586_2026_10454_MOESM12_ESM.zip › plotted_curves/SDT.T9.121-CST_right_md-mean_curve_metrics.csv]

ages	male_0.025th_percentile	female_0.025th_percentile	male_0.25th_percentile	female_0.25th_percentile	male_0.5th_percentile	female_0.5th_percentile	male_0.75th_percentile	female_0.75th_percentile	male_0.975th_percentile	female_0.975th_percentile	male_normalized_quantile_range	fwmale_normalized_quantile_range	male_median_centile_d_age	male_median_centile_d_log_age	female_median_centile_d_age	female_median_centile_d_log_age
0.25	0.0009241025839599251	0.0009274051726918554	0.0009665567574036704	0.0009701318743960306	0.0009916394438579466	0.0009953843360570272	0.0010189861221095086	0.0010229234739416706	0.0010785179582788094	0.001082900349469748	0.052871399005532886	0.05303639773432758	-0.0002434360467117931	-0.00014055481642521455	-0.0002443553745515233	-0.0001410856168448453
0.25150637576242696	0.0009237608527761355	0.0009270622202177052	0.0009661993267631039	0.0009697731216847706	0.000991272737697479	0.000995016245043384	0.0010186093032105862	0.0010225451990184468	0.0010781191246458548	0.0010824998952379847	0.05287139901498728	0.053036397743813	-0.00024284293579845961	-0.00014063272212180844	-0.00024376002377485273	-0.0001411638167494178
0.2530218281966045	0.0009234187427676772	0.0009267188875650302	0.0009658414998943932	0.0009694139712797914	0.0009909056250265891	0.0009946477459841473	0.0010182320665908795	0.0010221665047603708	0.0010777198488879504	0.0010820989970847668	0.05287139902458472	0.05303639775344158	-0.00024165512859442018	-0.0001407880862632771	-0.0002425677308576235	-0.0001413197676179978
0.25454641199404576	0.0009230762561093562	0.0009263751769164081	0.0009654832790722585	0.0009690544254642258	0.000990538108179028	0.0009942788412218798	0.0010178544146484992	0.0010217873935748187	0.0010773201335433139	0.0010816976575586245	0.052871399034326964	0.053036397763215774	-0.00024047131187598936	-0.00014094255569321867	-0.00024137944349622575	-0.00014147482039653103
0.2560801821758082	0.0009227333949769884	0.0009260310904554314	0.0009651246665724769	0.0009686944865222693	0.0009901701894896324	0.0009939095331002357	0.001017476349782671	0.0010214078678702871	0.0010769199811513424	0.0010812958792092739	0.05287139904421668	0.053036397773137886	-0.00023929148891571606	-0.00014109613001123122	-0.00024019516497525428	-0.0001416289746826449
0.25762319409447826	0.0009223901615473275	0.0009256866303666324	0.0009647656646718049	0.0009683341567390994	0.0009898018712942423	0.0009935398239638766	0.0010170978743936525	0.001021027930056308	0.001076519394252526	0.0010808936645875283	0.052871399054256404	0.0530363977832101	-0.0002381156628140091	-0.0001412488088504693	-0.00023901489840666423	-0.00014178223010818947
0.2591755034361701	0.0009220465579979741	0.0009253417988353942	0.0009644062756478865	0.0009679734384007848	0.0009894331559296085	0.0009931697161583782	0.001016718990882637	0.0010206475825433536	0.0010761183753883444	0.001080491016245194	0.05287139906444801	0.05303639779343514	-0.0002369438364971388	-0.00014140059187592313	-0.00023783864672816124	-0.00014193458633701694
0.2607371662225343	0.0009217025865073088	0.0009249965980478829	0.0009640465017791805	0.000967612333794212	0.0009890640457333193	0.000992799212030156	0.0010163397016516775	0.0010202668277427575	0.0010757169271011881	0.0010800879367349923	0.05287139907479443	0.05303639780381512	-0.00023577601272095627	-0.00014155147878591734	-0.00023666641270564392	-0.00014208604306614747
0.2623082388127803	0.0009213582492544003	0.0009246510301909548	0.000963686345344866	0.0009672508452069902	0.0009886945430436997	0.0009924283139263663	0.0010159600091035862	0.0010198856680666169	0.0010753150519342504	0.0010796844286104501	0.05287139908529833	0.05303639781435329	-0.00023461219406978318	-0.00014170146931066774	-0.0002354981989332039	-0.00014223660002485317
0.2638887779057103	0.0009210135484189407	0.0009243050974520919	0.0009633258086247744	0.0009668889749273835	0.0009883246501997455	0.0009920570241948377	0.0010155799156418613	0.0010195041059277172	0.0010749127524314521	0.0010792804944258258	0.05287139909596119	0.053036397825051075	-0.00023345238295824355	-0.00014185056321250333	-0.00023433400783506864	-0.00014238625697468588
0.26547884054176485	0.0009206684861811542	0.0009239588020193096	0.0009629648938992923	0.0009665267252442133	0.000987954369541022	0.0009916853451839706	0.0010151994236705895	0.001019122143739434	0.0010745100311373356	0.001078876136736	0.052871399106786704	0.0530363978359118	-0.00023229658163276268	-0.00014199876028631042	-0.00023317384166565702	-0.0001425350137095882
0.2670784841050822	0.0009203230647217306	0.0009236121460810921	0.0009626036034492953	0.0009661640984467918	0.0009875837034075952	0.0009913132792426687	0.0010148185355943703	0.0010187397839156584	0.0010741068905969864	0.0010784713580964003	0.05287139911777669	0.05303639784693766	-0.00023114479217101191	-0.00014214606035797828	-0.0002320177025104675	-0.00014268287005481106
0.26868776632556873	0.0009199772862217403	0.0009232651318263036	0.0009622419395560552	0.0009658010968248286	0.000987212654139939	0.0009909408287202442	0.0010144372538182227	0.0010183570288707022	0.0010737033333559339	0.0010780661610629	0.052871399128934515	0.05303639785813165	-0.00022999701648412918	-0.0001422924632856204	-0.00023086559228835402	-0.00014282982586802384
0.2703067452809827	0.0009196311528625632	0.0009229177614441205	0.000961879904501169	0.0009654377226683604	0.0009868412240788599	0.0009905679959663436	0.0010140555807475074	0.0010179738810192213	0.0010732993619600698	0.001077660548191736	0.05287139914026232	0.053036397869496606	-0.00022885325631638587	-0.00014243796895760386	-0.0002297175127496387	-0.00014297588103714953
0.2719354793990299	0.0009192846668258116	0.0009225700371239513	0.000961517500566476	0.0009650739782676658	0.0009864694155654137	0.0009901947833308637	0.0010136735187878416	0.0010175903427761266	0.0010728949789555573	0.0010772545220394153	0.05287139915176318	0.053036397881034876	-0.00022771351324851752	-0.00014258257729493629	-0.00022857346548127433	-0.0001431210354828627
0.27357402745947257	0.0009189378302932506	0.0009222219610553591	0.0009611547300339759	0.0009647098659131859	0.0009860972309408199	0.0009898211931638654	0.0010132910703450103	0.0010172064165565005	0.0010724901868887364	0.0010768480851626272	0.052871399163439525	0.053036397892749325	-0.0002265777886961695	-0.00014272628824854583	-0.00022743345190434638	-0.0001432652891558972
0.2752224485962505	0.0009185906454467305	0.0009218735354279909	0.0009607915951857568	0.0009643453878954493	0.0009857246725463898	0.0009894472278155022	0.0010129082378248935	0.0010168221047755185	0.0010720849883060488	0.0010764412401181585	0.0528713991752946	0.05303639790464325	-0.00022544608391122933	-0.00014286910179975298	-0.00022629747327512773	-0.00014340864203749026
0.27688080229961526	0.000918243114468107	0.0009215247624315005	0.0009604280983039132	0.0009639805465049918	0.0009853517427234405	0.0009890728896359328	0.0010125250236333765	0.0010164374098483619	0.0010716793857539412	0.0010760339894628037	0.052871399187331	0.05303639791671866	-0.0002243183999845466	-0.00014301101796110327	-0.00022516553068890888	-0.00014355109414024292
0.2785491484182772	0.0009178952395391698	0.0009211756442554749	0.00096006424167047	0.0009636153440322795	0.000984978443813218	0.0009886981809752453	0.0010121414301762722	0.0010160523341901408	0.0010712733817787837	0.0010756263357532803	0.052871399199552055	0.0530363979289795	-0.00022319473784560007	-0.00014315203677511823	-0.00022403762507855474	-0.00014369264550689875
0.28022754716156506	0.0009175470228415669	0.0009208261830893589	0.0009597000275673047	0.0009632497827676294	0.0009846047781568172	0.000988323104183375	0.0010117574598592373	0.0010156668802158066	0.0010708669789267816	0.001075218281546139	0.05287139921196021	0.05303639794142839	-0.0002220750982639963	-0.0001432921583144342	-0.000222913757216614	-0.0001438332962103439
0.2819160591015993	0.0009171984665567351	0.0009204763811223854	0.0009593354582760732	0.0009628838650011373	0.0009842307480951054	0.0009879476616100299	0.001011373115087696	0.0010152810503400778	0.0010704601797438937	0.001074809829397684	0.0528713992245591	0.05303639795406807	-0.00022095948184891467	-0.00014343138268105293	-0.0002217939277145975	-0.0001439730463529687
0.28361474517547763	0.0009168495728658266	0.0009201262405435015	0.000958970536078134	0.0009625175930225997	0.0009838563559686452	0.000987571855604611	0.0010109883982667579	0.0010148948469773577	0.001070052986775746	0.0010744009818638852	0.05287139923735134	0.05303639796690195	-0.00021984788905321517	-0.00014356971000717422	-0.0002206781370268085	-0.00014411189606738928
0.2853236666874746	0.000916500343949635	0.0009197757635412949	0.0009586052632544707	0.0009621509691214377	0.0009834816041176138	0.0009871956885161345	0.0010106033118011378	0.0010145082725416536	0.0010696454025675474	0.0010739917415002933	0.05287139925033986	0.05303639797993331	-0.00021874032017221712	-0.0001437071404544743	-0.00021956638545000962	-0.00014424984551589248
0.2870428853112538	0.0009161507819885265	0.0009194249523039238	0.0009582396420856196	0.0009617839955866225	0.0009831064948817305	0.0009868191626931542	0.0010102178580950797	0.0010141213294464983	0.0010692374296640069	0.0010735821108619579	0.05287139926352853	0.05303639799316482	-0.00021763677534403225	-0.00014384367421260702	-0.00021845867312275669	-0.0001443868948890481
0.28877246309209376	0.0009158008891623718	0.0009190738090190495	0.0009578736748515993	0.0009614166747066056	0.000982731030600183	0.000986442280483692	0.0010098320395522807	0.001013734020104877	0.0010688290706092568	0.001073172092503348	0.052871399276920035	0.05303639800660024	-0.0002165372545528954	-0.00014397931150109122	-0.00021735500002928454	-0.0001445230444070411
0.2905124624491269	0.0009154506676504698	0.0009187223358737594	0.0009575073638318298	0.000961049008769239	0.0009823552136115445	0.000986065044235153	0.0010094458585758082	0.0010133463469291428	0.0010684203279467607	0.0010727616889782635	0.05287139929051832	0.05303639802024271	-0.00021544175762994167	-0.0001441140525685891	-0.00021625536599984008	-0.00014465829431950517
0.29226294617759224	0.0009151001196314823	0.0009183705350545012	0.0009571407113050647	0.0009606810000617048	0.0009819790462537057	0.0009856874562942564	0.0010090593175680258	0.001012958312330942	0.0010680112042192396	0.001072350902839756	0.05287139930432615	0.05303639803409536	-0.0002143502842519851	-0.00014424789769132418	-0.00021515977071023817	-0.0001447926449036907
0.294023977451102	0.0009147492472833645	0.0009180184087470141	0.0009567737195493195	0.0009603126508704441	0.0009816025308637987	0.0009853095190069609	0.0010086724189305194	0.0010125699187211402	0.0010676017019685903	0.0010719397366400517	0.05287139931834692	0.05303639804816194	-0.00021326283394423884	-0.00014438084717366406	-0.00021406821368380458	-0.00014492609646502008
0.29579561982392083	0.0009143980527832983	0.0009176659591362608	0.0009564063908417997	0.0009599439634810858	0.0009812256697781256	0.000984931234718391	0.0010082851650640215	0.0010121811685097468	0.0010671918237358062	0.001071528192930469	0.052871399332584335	0.053036398062445915	-0.00021217940608164731	-0.00014451290134845363	-0.00021298069429320776	-0.00014505864933783696
0.29757793723326015	0.0009140465383076203	0.0009173131884063553	0.0009560387274588276	0.0009595749401783713	0.0009808484653320816	0.0009845526057727621	0.0010078975583683333	0.0010117920641058346	0.0010667815720608951	0.001071116274261337	0.052871399347041936	0.05303639807695074	-0.00021109999989016304	-0.0001446440605765431	-0.00021189721176134713	-0.00014519030388421283
0.29937099400158496	0.0009136947060317574	0.0009169600987404996	0.0009556707316757736	0.0009592055832460876	0.0009804709198600863	0.000984173634513309	0.0010075096012422526	0.001011402607917471	0.0010663709494828032	0.0010707039831819175	0.05287139936172343	0.05303639809167992	-0.000210024614446358	-0.00014477432524598322	-0.0002108177651614085	-0.00014532106049358617
0.3011748548389356	0.0009133425581301592	0.0009166066923209144	0.0009553024057669863	0.0009588358949669958	0.00098009303569551	0.0009837943232822144	0.0010071212960834994	0.001011012802351641	0.0010659599585393362	0.001070291322240329	0.05287139937663219	0.053036398106637135	-0.0002089532486793666	-0.00014490369577180306	-0.00020974235341830738	-0.00014545091958265144
0.30298958484526295	0.0009129900967762343	0.0009162529713287757	0.000954933752005725	0.0009584658776227636	0.0009797148151706062	0.0009834146744205393	0.001006732645288646	0.0010106226498141776	0.001065548601767085	0.0010698782939834693	0.05287139939177188	0.05303639812182642	-0.00020788590137171825	-0.00014503217259634327	-0.0002086709753104099	-0.00014557988159547008
0.30481524951277783	0.0009126373241422817	0.0009158989379441455	0.0009545647726640888	0.0009580955334938937	0.0009793362606164376	0.0009830346902681495	0.0010063436512530418	0.0010102321527096848	0.0010651368817013456	0.001069464900956936	0.05287139940714645	0.053036398137251306	-0.00020682257116194647	-0.00014515975618908938	-0.00020760362947058741	-0.00014570794700316525
0.3066519147283146	0.0009122842423994266	0.0009155445943459087	0.000954195470012949	0.0009577248648596574	0.0009789573743628078	0.0009826543731636472	0.0010059543163707411	0.001009841313441468	0.001064724800876044	0.0010690511457049515	0.05287139942275965	0.05303639815291523	-0.00020576325654314553	-0.0001452864470458115	-0.00020654031438654963	-0.00014583511630344992
0.3084996467757088	0.000911930853717557	0.0009151899427117078	0.0009538258463218832	0.0009573538739980268	0.0009785781587381926	0.0009822737254443015	0.0010055646430344352	0.0010094501344114638	0.0010643123618236632	0.0010686370307702896	0.05287139943861564	0.05303639816882287	-0.00020470795586563506	-0.00014541224568831446	-0.00020548102840228788	-0.0001459613900201273
0.31035851233818973	0.0009115771602652607	0.0009148349852178811	0.0009534559038591087	0.0009569825631856093	0.000978198616069673	0.0009818927494459815	0.0010051746336353809	0.001009058618020169	0.0010638995670751684	0.001068222558694199	0.052871399454718145	0.053036398184977906	-0.00020365666733879184	-0.00014553715266543699	-0.00020442576972062865	-0.0001460867687041456
0.3122285785007863	0.0009112231642097566	0.0009144797240393925	0.0009530856448914114	0.0009566109346975744	0.0009778187486828604	0.0009815114475030808	0.0010047842905633257	0.0010086667666665647	0.0010634864191599272	0.001067807732016325	0.05287139947107095	0.053036398201384095	-0.00020260938903066128	-0.0001456611685514697	-0.0002033745364019568	-0.00014621125293182158
0.3141099127527488	0.0009108688677168407	0.0009141241613497781	0.0009527150716840885	0.0009562389908075991	0.0009774385589018395	0.0009811298219484618	0.0010043936162064486	0.0010082745827480583	0.0010630729206056468	0.0010673925532746467	0.05287139948767871	0.053036398218045996	-0.00020156611886817943	-0.0001457842939453502	-0.00020232732636549233	-0.00014633484330431323
0.31600258298998396	0.000910514272950819	0.0009137682993210791	0.0009523441865008795	0.0009558667337877955	0.0009770580490490966	0.0009807478751133816	0.0010040026129512858	0.001007882068660407	0.0010626590739382961	0.0010669770250053962	0.05287139950454524	0.053036398234967634	-0.00020052685464133635	-0.00014590652947241156	-0.00020128413739312068	-0.00014645754044964598
0.3179066575175057	0.0009101593820744457	0.0009134121401237786	0.0009519729916038999	0.0009554941659086466	0.0009766772214454534	0.000980365609327425	0.0010036112831826617	0.0010074892267976504	0.0010622448816820329	0.0010665611497429875	0.05287139952167478	0.05303639825215283	-0.0001994915940032871	-0.00014602787578371634	-0.00020024496712883755	-0.00014657934502107506
0.3198222050518999	0.0009098041972488613	0.0009130556859267413	0.0009516014892535789	0.0009551212894389422	0.0009762960784099988	0.0009799830269184406	0.0010032196292836227	0.0010070960595520433	0.0010618303463591316	0.001066144930019945	0.052871399539071565	0.053036398269606676	-0.000198460334469297	-0.00014614833355394707	-0.00019920981307869345	-0.0001467002576958365
0.32174929472380437	0.0009094487206335397	0.0009126989388971579	0.0009512296817086006	0.0009547481066457212	0.000975914622260034	0.0009796001302124794	0.0010028276536353765	0.0010067025693139937	0.0010614154704899216	0.001065728368366838	0.052871399556740604	0.053036398287333184	-0.00019743307342029448	-0.00014626790348307162	-0.00019817867261362476	-0.0001468202791765627
0.32368799608040405	0.0009090929543862173	0.0009123419012004769	0.0009508575712258336	0.0009543746197941997	0.0009755328553109957	0.0009792169215337237	0.0010024353586172152	0.001006308758471988	0.001061000256592705	0.0010653114673122024	0.052871399574685604	0.05303639830533673	-0.00019640980810339825	-0.00014638658629559376	-0.0001971515429704529	-0.00014693941019058854
0.3256383790879404	0.0009087369006628444	0.0009119845750003529	0.0009504851600602771	0.0009540008311477178	0.0009751507798764043	0.0009788334032044292	0.0010020427466064616	0.0010059146294125344	0.0010605847071836995	0.0010648942293824792	0.05287139959291133	0.05303639832362195	-0.00019539053563222275	-0.0001465043827397483	-0.0001961284212518566	-0.00014705765148886885
0.32760051413423674	0.0009083805616175198	0.0009116269624585837	0.0009501124504649951	0.000953626742967673	0.0009747683982677928	0.0009784495775448598	0.0010016498199783978	0.0010055201845200932	0.0010601688247769627	0.0010644766571019418	0.052871399611422454	0.05303639834219356	-0.00019437525298915403	-0.00014662129358808396	-0.00019510930442870333	-0.0001471750038468389
0.3295744720312385	0.0009080239394024359	0.0009112690657350529	0.0009497394446910562	0.0009532523575134608	0.0009743857127946497	0.000978065446873225	0.001001256581106203	0.0010051254261770135	0.0010597526118843262	0.0010640587529926286	0.052871399630224115	0.05303639836105612	-0.00019336395702612696	-0.00014673731963671388	-0.0001940941893412984	-0.00014729146806383153
0.33156032401756863	0.0009076670361678208	0.0009109108869876731	0.0009493661449874756	0.0009528776770424143	0.0009740027257643545	0.0009776810135056178	0.0010008630323608898	0.0010047303567634702	0.0010593360710153298	0.0010636405195742769	0.05287139964932006	0.053036398380214615	-0.00019235664446579093	-0.00014685246170545452	-0.00019308307269982894	-0.00014740704496260526
0.33355814176109866	0.0009073098540618805	0.0009105524283723279	0.000948992553601153	0.0009525027038097446	0.0009736194394821177	0.0009772962797559546	0.0010004691761112434	0.0010043349786574003	0.0010589192046771545	0.0010632219593642543	0.052871399668716006	0.053036398399673654	-0.00019135331190175964	-0.0001469667206366876	-0.00019207595108478026	-0.00014752173538862268
0.33556799736153503	0.0009069523952307466	0.0009101936920428187	0.0009486186727768189	0.0009521274400684847	0.0009732358562509233	0.0009769112479359168	0.0010000750147237595	0.0010039392942344449	0.001058502015374559	0.001062803074877498	0.05287139968841634	0.05303639841943856	-0.0001903539558011369	-0.000147080097296165	-0.00019107282095012779	-0.00014763554021099412
0.3375899633530214	0.000906594661818415	0.0009098346801508035	0.0009482445047569698	0.0009517518880694256	0.0009728519783714643	0.0009765259203548856	0.0009996805505625812	0.0010035433058678805	0.0010580845056098113	0.001062383868626443	0.052871399708426664	0.053036398439514	-0.000189358572505266	-0.00014719259257239825	-0.00019007367862355906	-0.00014774846032172828
0.3396241127067558	0.0009062366559666963	0.0009094753948457477	0.0009478700517818163	0.0009513760500610648	0.0009724678081420885	0.000976140299319888	0.0009992857859894395	0.0010031470159285653	0.0010576666778826275	0.0010619643431209632	0.052871399728751475	0.05303639845990508	-0.00018836715823100647	-0.00014730420737657512	-0.00018907852030741745	-0.00014786049663534362
0.3416705188336247	0.0009058783798151558	0.0009091158382748628	0.000947495316089221	0.0009509999282895415	0.0009720833478587341	0.0009757543871355336	0.0009988907233635918	0.0010027504267848722	0.0010572485346901043	0.001061544500868302	0.052871399749396496	0.05303639848061729	-0.00018737970907070634	-0.00014741494264158828	-0.0001880873420792295	-0.0001479716500880912
0.343729255586852	0.0009055198355010683	0.0009087560125830619	0.0009471202999146506	0.0009506235249985913	0.0009716985998148816	0.0009753681861039636	0.0009984953650417686	0.0010023535408026384	0.0010568300785266658	0.0010611243443730183	0.052871399770366506	0.05303639850165595	-0.00018639622099428377	-0.00014752479932189644	-0.00018710013989389762	-0.00014808192163826006
0.34580039726466444	0.0009051610251593572	0.0009083959199128981	0.0009467450054911125	0.0009502468424294812	0.0009713135663014884	0.0009749816985247874	0.0009980997133781087	0.0010019563603450986	0.001056411311883991	0.0010607038761369166	0.05287139979166735	0.05303639852302603	-0.0001854166898514753	-0.0001476337783948567	-0.0001861169095855042	-0.0001481913122669265
0.3478840186129729	0.0009048019509225442	0.0009080355624045146	0.0009463694350491022	0.0009498698828209566	0.0009709282496069353	0.0009745949266950272	0.000997703770724102	0.0010015588877728295	0.0010559922372509576	0.0010602830986589872	0.05287139981330403	0.05303639854473355	-0.00018444111137130847	-0.00014774188085867057	-0.00018513764686670098	-0.00014829982297584476
0.34998019482807	0.0009044426149206989	0.0009076749421955936	0.0009459935908165503	0.0009494926484091893	0.000970542652016971	0.0009742078729090646	0.0009973075394285353	0.001001161125443693	0.0010555728571135796	0.0010598620144353468	0.052871399835282745	0.05303639856678362	-0.00018346948116412798	-0.00014784910773288362	-0.00018416234733129033	-0.00014840745478847395
0.352089001559344	0.0009040830192813855	0.0009073140614213024	0.0009456174750187675	0.0009491151414277204	0.0009701567758146565	0.0009738205394585824	0.000996911021837432	0.001000763075712778	0.0010551531739549497	0.0010594406259591762	0.0528713998576081	0.05303639858918206	-0.00018250179472212302	-0.0001479554600579136	-0.00018319100645475261	-0.00014851420874928412
0.3542105149120084	0.0009037231661296143	0.0009069529222142462	0.0009452410898783926	0.0009487373641074101	0.0009697706232803118	0.0009734329286325115	0.0009965142202940011	0.0010003647409323468	0.0010547331902551786	0.0010590189357206647	0.05287139988028702	0.05303639861193459	-0.00018153804742077062	-0.0001480609388945231	-0.0001822236195949678	-0.00014862008592311793
0.35634481144984936	0.0009033630575877908	0.0009065915267044152	0.0009448644376153402	0.0009483593186763842	0.0009693841966914624	0.0009730450427169785	0.0009961171371385775	0.0009999661234517784	0.001054312908491337	0.0010585969462069483	0.05287139990332452	0.05303639863504727	-0.0001805782345203899	-0.00014816554532431914	-0.0001812601819941584	-0.00014872508739538493
0.35849196819798806	0.000903002695775666	0.0009062298770191363	0.000944487520446749	0.000947981007359982	0.0009689974983227848	0.0009726568839952507	0.0009957197747085705	0.0009995672256175136	0.0010538923311373993	0.0010581746599020534	0.052871399926726514	0.053036398658525885	-0.00017962235116755765	-0.00014826928044950338	-0.00018030068878058247	-0.00014882921427253337
0.36065206264566085	0.0009026420828102855	0.0009058679752830211	0.0009441103405869275	0.0009476024323807024	0.000968610530446053	0.0009722684547476812	0.0009953221353384066	0.0009991680497729988	0.0010534714606641813	0.0010577520792868363	0.05287139995049981	0.053036398682376765	-0.00017867039239552462	-0.00014837214539206722	-0.00017934513496906113	-0.00014893246768091228
0.3628251727490157	0.0009022812208059447	0.0009055058236179207	0.0009437329002473079	0.0009472235959581572	0.0009682232953300895	0.0009718797572516603	0.0009949242213594788	0.0009987685982586353	0.0010530502995392901	0.0010573292068389304	0.05287139997465011	0.05303639870660549	-0.0001777223531252703	-0.00014847414129334768	-0.00017839351546103388	-0.00014903484876607753
0.3650113769339257	0.0009019201118741383	0.0009051434241428764	0.0009433552016363935	0.0009468445003090186	0.0009678357952407123	0.0009714907937815631	0.0009945260351000927	0.000998368873411726	0.0010526288502270642	0.0010569060450326883	0.05287139999918315	0.0530363987312191	-0.00017677822816727917	-0.000148575269314416	-0.00017744582504755635	-0.0001491363586935135
0.36721075409881926	0.0009015587581235158	0.0009047807789740736	0.0009429772469597107	0.0009464651476469713	0.0009674480324406854	0.0009711015666086989	0.0009941275788854168	0.0009979688775664233	0.0010522071151885216	0.0010564825963391275	0.05287140002410638	0.05303639875622317	-0.00017583801222209594	-0.00014867553063527272	-0.0001765020584091337	-0.0001492369986476616
0.3694233836175272	0.0009011971616598348	0.0009044178902247952	0.0009425990384197627	0.0009460855401826642	0.0009670600091896698	0.0009707120780012621	0.0009937288550374308	0.0009975686130536787	0.0010517850968813059	0.0010560588632258778	0.0528714000494254	0.053036398781624694	-0.00017490169988301774	-0.00014877492645579138	-0.0001755622101187737	-0.00014933676983305832
0.37164934534214805	0.000900835324585909	0.0009040547600053704	0.0009422205782159725	0.0009457056801236562	0.0009666717277441687	0.0009703223302242772	0.000993329865874868	0.000997168082201186	0.001051362797759625	0.0010556348481571198	0.0528714000751469	0.05303639880743031	-0.00017396928563492842	-0.0001488734579937201	-0.0001746262746403493	-0.00014943567347183717
0.3738887196059291	0.0009004732490015748	0.0009036913904231395	0.0009418418685446494	0.0009453255696743799	0.0009662831903574889	0.000969932325539561	0.0009929306137131794	0.0009967672873333422	0.001050940220274212	0.0010552105535935443	0.05287140010127781	0.053036398833646345	-0.00017304076385710188	-0.00014897112648543098	-0.00017369424633184583	-0.0001495337108050332
0.3761415872261661	0.000900110937003634	0.0009033277835823985	0.0009414629115989286	0.0009449452110360835	0.0009658943992796819	0.0009695420662056624	0.0009925311008644698	0.0009963662307711871	0.0010505173668722586	0.0010547859819922878	0.05287140012782498	0.05303639886028019	-0.00017211612882386818	-0.00014906793318572586	-0.0001727661194461383	-0.00014963088309236094
0.3784080295071193	0.0008997483906858204	0.0009029639415843635	0.000941083709568737	0.0009445646064067928	0.0009655053567575072	0.0009691515544778252	0.0009921313296374613	0.0009959649148323626	0.0010500942399973773	0.0010543611358068909	0.052871400154794995	0.05303639888733825	-0.00017119537470627888	-0.0001491638793675587	-0.0001718418881323236	-0.00014972719161154835
0.3806881282429484	0.0008993856121387463	0.0009025998665271183	0.0009407042646407361	0.000944183757981258	0.0009651160650343743	0.0009687607926079313	0.0009917313023374338	0.0009955633418310568	0.001049670842089536	0.001053936017487237	0.05287140018219495	0.05303639891482764	-0.00017027849557274544	-0.0001492589663217303	-0.00017092154643630342	-0.0001498226376582812
0.38298196572066395	0.0008990226034498682	0.0009022355605055797	0.0009403245789982868	0.0009438026679509158	0.0009647265263503067	0.0009683697828444634	0.0009913310212661883	0.0009951615140779645	0.0010492471755850215	0.001053510629479512	0.05287140021003245	0.05303639894275572	-0.00016936548538987184	-0.00014935319535602787	-0.00017000508830181116	-0.00014991722254517614
0.3852896247230969	0.000898659366703439	0.0009018710256114492	0.0009399446548213995	0.0009434213385038403	0.0009643367429418903	0.000967978527432454	0.0009909304887219929	0.0009947594338802347	0.0010488232429163812	0.0010530849742261478	0.05287140023831457	0.053036398971129904	-0.0001684563380238424	-0.00014944656779550258	-0.0001690925075719385	-0.00015001094760219713
0.38761118853188686	0.0008982959039804725	0.0009015062639331782	0.0009395644942866967	0.0009430397718247043	0.000963946717042235	0.0009675870286134464	0.0009905297069995437	0.0009943571035414302	0.0010483990465123827	0.0010526590541657804	0.05287140026704819	0.053036398999957324	-0.00016755104724250347	-0.00014953908498266388	-0.0001681837979911338	-0.00015010381417726593
0.3899467409304866	0.0008979322173586922	0.000901141277555915	0.0009391840995673595	0.0009426579700947274	0.0009635564508809203	0.0009671952886254396	0.0009901286783899103	0.0009939545253614729	0.0010479745887979537	0.0010522328717331914	0.05287140029624139	0.05303639902924592	-0.00016664960671611273	-0.00014963074827709089	-0.0001672789532055352	-0.00015019582363481887
0.39229636620718694	0.0008975683089125012	0.0009007760685614768	0.0009388034728330959	0.000942275935491643	0.0009631659466839629	0.0009668033097028573	0.0009897274051805002	0.0009935517016366087	0.001047549872194147	0.0010518064293592712	0.052871400325902096	0.05303639905900304	-0.00016575201001650663	-0.00014972155905346174	-0.00016637796676283179	-0.00015028697735489094
0.3946601491581577	0.0008972041807129375	0.0009004106390283029	0.0009384226162500947	0.0009418936701896524	0.0009627752066737686	0.0009664110940764976	0.0009893258896550101	0.0009931486346593593	0.0010471248991180885	0.0010513797294709676	0.05287140035603732	0.05303639908923652	-0.00016485825062195758	-0.00014981151870452347	-0.00016548083211667675	-0.00015037727673536394
0.3970381750905084	0.0008968398348276323	0.0009000449910314137	0.0009380415319809813	0.0009415111763593798	0.0009623842330690872	0.0009660186439734898	0.0009889241340933815	0.0009927453267184751	0.0010466996719829288	0.001050952774491236	0.05287140038665564	0.05303639911995461	-0.00016396832191570287	-0.0001499006286383997	-0.00016458754262510533	-0.0001504667231895518
0.39943052982536675	0.0008964752733207766	0.0008996791266423774	0.0009376602221847828	0.0009411284561678383	0.0009619930280849769	0.0009656259616172573	0.0009885221407717611	0.0009923417800988988	0.0010462741931978028	0.0010505255668390014	0.052871400417764225	0.05303639915116512	-0.0001630822171868329	-0.00014998889027831308	-0.0001636980915521169	-0.00015055531814639478
0.4018372997009759	0.0008961104982530796	0.0008993130479292681	0.0009372786890168849	0.0009407455117783862	0.0009616015939327609	0.0009652330492274737	0.0009881199119624589	0.0009919379970817193	0.0010458484651677835	0.0010500981089291083	0.052871400449372545	0.05303639918287626	-0.00016219992963281693	-0.00015007630506352898	-0.00016281247206947902	-0.00015064306305043185
0.40425857157581063	0.000895745511681734	0.0008989467569566299	0.000936896934628995	0.0009403623453506892	0.0009612099328199876	0.0009648399090200245	0.000987717449933905	0.0009915339799441325	0.0010454224902938388	0.001049670403172282	0.052871400481488265	0.05303639921509645	-0.00016132145236097406	-0.0001501628744491612	-0.00016193067725850385	-0.00015072995936230016
0.4066944328317112	0.0008953803156603727	0.0008985802557854358	0.0009365149611690977	0.0009399789590406771	0.0009608180469503869	0.0009644465432069616	0.0009873147569506057	0.0009911297309593955	0.0010449962709727838	0.0010492424519750758	0.05287140051411951	0.05303639924783465	-0.00016044677838794597	-0.00015024859990495076	-0.00016105270010915995	-0.00015081600855709754
0.4091449713770379	0.0008950149122390421	0.000898213546473058	0.0009361327707814259	0.0009395953550005141	0.0009604259385238392	0.0009640529539964739	0.0009869118352731129	0.000990725252396794	0.0010445698095972466	0.0010488142577398404	0.05287140054727559	0.05303639928109896	-0.00015957590064150096	-0.00015033348291482174	-0.0001601785335228756	-0.00015090121212466
0.411610275649843	0.0008946493034641583	0.0008978466310732265	0.0009357503656064161	0.0009392115353785536	0.0009600336097363301	0.000963659143592839	0.0009865086871579754	0.000990320546521596	0.0010441431085556206	0.001048385822864674	0.05287140058096495	0.05303639931489803	-0.00015870881196289321	-0.00015041752497862992	-0.0001593081703136212	-0.00015098557157025572
0.41409043462106226	0.000894283491378475	0.0008974795116359955	0.0009353677477806736	0.0009388275023193039	0.0009596410627799144	0.0009632651141963912	0.0009861053148577034	0.0009899156155950162	0.0010437161702320239	0.001047957149743382	0.05287140061519649	0.05303639934924126	-0.00015784550510627993	-0.00015050072760983135	-0.00015844160320821477	-0.00015106908841305833
0.41658553779772634	0.0008939174780210485	0.0008971121902077082	0.0009349849194369369	0.0009384432579633921	0.0009592482998426807	0.0009628708680034815	0.0009857017206207311	0.000989510461874176	0.00104328899700626	0.001047528240765438	0.05287140064997971	0.0530363993841375	-0.00015698597274016457	-0.00015058309233556555	-0.00015757882484773722	-0.00015115176418625809
0.41909567522619073	0.0008935512654272054	0.0008967446688309656	0.0009346018827040438	0.0009380588044475302	0.000958855323108715	0.0009624764072064439	0.0009852979066913797	0.0009891050876120692	0.0010428615912537805	0.0010470990983159464	0.0528714006853232	0.053036399419596356	-0.0001561302074500892	-0.00015066462069784903	-0.0001567198277894477	-0.00015123360043747813
0.4216209374953856	0.000893184855628504	0.0008963769495445859	0.0009342186397068902	0.0009376741439044735	0.0009584621347580594	0.0009620817339935538	0.0009848938753098157	0.000988699495057518	0.0010424339553456387	0.001046669724775595	0.052871400721236805	0.05303639945562708	-0.0001552782017376908	-0.00015074531425174342	-0.00015586460450664474	-0.00015131459872758102
0.42416141574008476	0.0008928182506527096	0.0008960090343835818	0.0009338351925664054	0.0009372892784629964	0.000958068736966686	0.0009616868505490009	0.000984489628712023	0.0009882936864551467	0.0010420060916484623	0.0010462401225206273	0.052871400757729815	0.053036399492239435	-0.00015442994802250531	-0.00015082517456529998	-0.00015501314739041483	-0.00015139476063069646
0.4267172016441951	0.0008924514525237551	0.0008956409253791186	0.0009334515433995098	0.0009369042102478491	0.0009576751319064548	0.0009612917590528467	0.0009840851691297605	0.0009878876640453367	0.001041578002524406	0.0010458102939227968	0.052871400794812104	0.05303639952944281	-0.00015358543864443797	-0.00015090420322086406	-0.00015416544875176963	-0.00015147408773516502
0.42928838744406506	0.00089208446326171	0.0008952726245584862	0.0009330676943190837	0.0009365189413797275	0.0009572813217450809	0.0009608964616809928	0.0009836804987905273	0.0009874814300641947	0.001041149690331117	0.0010453802413493303	0.052871400832493844	0.05303639956724715	-0.00015274466586323587	-0.00015098240181318778	-0.00015332150082095208	-0.00015155258164156749
0.43187506593181346	0.0008917172848827533	0.0008949041339450683	0.0009326836474339374	0.0009361334739752422	0.0009568873086461034	0.000960500960605149	0.0009832756199175316	0.0009870749867435197	0.001040721157421701	0.0010449499671628957	0.05287140087078447	0.0530363996056626	-0.0001519076218592097	-0.00015105977194887488	-0.00015248129574899072	-0.0001516302439627526
0.4344773304586784	0.000891349919399142	0.0008945354555583135	0.0009322994048487798	0.0009357478101468862	0.0009564930947688538	0.0009601052579928012	0.0009828705347296586	0.00098666833631077	0.0010402924061446875	0.001044519473721565	0.05287140090969489	0.053036399644699805	-0.00015107429873664757	-0.00015113631524837912	-0.00015164482561025316	-0.00015170707632516933
0.4370952749383861	0.0008909823688191749	0.0008941665914136981	0.0009319149686641798	0.0009353619520029986	0.000956098682268416	0.0009597093560071723	0.0009824652454414283	0.0009862614809890233	0.0010398634388439874	0.0010440887633787735	0.052871400949234815	0.053036399684369004	-0.00015024468852298245	-0.00015121203334367284	-0.00015081208240205757	-0.00015178308036706278
0.4397289938505404	0.0008906146351471728	0.0008937975435227058	0.0009315303409765455	0.0009349759016477415	0.0009557040732956056	0.0009593132568071999	0.000982059754262975	0.0009858544229969532	0.0010394342578588685	0.001043657838483294	0.05287140098941528	0.05303639972468048	-0.00014941878316968027	-0.00015128692787816367	-0.00014998305804556078	-0.00015185825773805783
0.4423785822440318	0.0008902467203834429	0.0008934283138927928	0.000931145523878087	0.0009345896611810639	0.0009553092699969315	0.0009589169625474994	0.0009816540634000077	0.0009854471645487917	0.0010390048655239154	0.0010432267013791977	0.05287140103024737	0.053036399765645593	-0.00014859657455587594	-0.0001513610005087207	-0.00014915774438908902	-0.0001519326101011298
0.4450441357404687	0.0008898786265242492	0.0008930589045273571	0.0009307605194567861	0.0009342032326986704	0.0009549142745145636	0.0009585204753783306	0.0009812481750537765	0.0009850397078542948	0.001038575264168994	0.001042795354405818	0.05287140107174136	0.05303639980727489	-0.00014777805448629167	-0.00015143425290223278	-0.00014833613320658356	-0.0001520061391296068
0.44772575053762753	0.0008895103555617932	0.0008926893174257198	0.0009303753297963748	0.0009338166182920002	0.0009545190889863132	0.0009581237974455777	0.0009808420914210528	0.0009846320551187217	0.00103814545611923	0.0010423637998977274	0.052871401113908645	0.05303639984957978	-0.00014696321469323537	-0.00015150668673660772	-0.00014751821619904404	-0.00015207884650772496
0.4504235234129248	0.0008891419094841788	0.0008923195545830904	0.0009299899569763	0.0009334298200481924	0.0009541237155455948	0.0009577269308907125	0.00098043581469409	0.0009842242085427973	0.0010377154436949667	0.0010419320401846984	0.05287140115676052	0.053036399892571404	-0.00014615204684020888	-0.0001515783037027152	-0.0001467039849984142	-0.00015215073393257117
0.4531375517269096	0.0008887732902753859	0.0008919496179905393	0.0009296044030716952	0.0009330428400500555	0.0009537281563213966	0.0009573298778507635	0.0009800293470605946	0.0009838161703226813	0.0010372852292117353	0.0010415000775916713	0.05287140120030881	0.053036399936261865	-0.00014534454251910467	-0.0001516491055003899	-0.0001458934311649729	-0.00015222180311061373
0.4558679334267773	0.0008884044999152523	0.0008915795096349794	0.000929218670153361	0.0009326556803760498	0.0009533324134382636	0.000956932640458298	0.0009796226907037053	0.0009834079426499474	0.0010368548149802324	0.0010410679144387317	0.05287140124456534	0.053036399980662334	-0.00014454069325428587	-0.0001517190938412627	-0.00014508654619102557	-0.00015229205575989502
0.45861476704990445	0.0008880355403794339	0.0008912092314991273	0.0009288327602877251	0.000932268343100246	0.0009529364890162528	0.0009565352208413801	0.00097921584780195	0.0009829995277115422	0.001036424203306276	0.0010406355530410665	0.05287140128954134	0.05303640002578521	-0.00014374049050211446	-0.00015178827044703969	-0.00014428332150057122	-0.00015236149360850493
0.4613781517274047	0.0008876664136393969	0.0008908387855614949	0.0009284466755368324	0.0009318808302923163	0.0009525403851709252	0.0009561376211235599	0.0009788088205292375	0.0009825909276897742	0.001035993396490794	0.0010402029957089535	0.05287140133524947	0.05303640007164271	-0.00014294392565175618	-0.00015185663704886387	-0.0001434837484503848	-0.00015243011839427556
0.4641581871877068	0.0008872971216623784	0.00089046817379635	0.000928060417958305	0.0009314931440174936	0.0009521441040133047	0.0009557398434238336	0.0009784016110548134	0.0009821821447622704	0.0010355623968297787	0.0010397702447477147	0.05287140138170192	0.05303640011824658	-0.00014215099002831688	-0.00015192419538920254	-0.00014268781833276512	-0.00015249793186614125
0.4669549737601532	0.0008869276664113715	0.000890097398173701	0.0009276739896053255	0.0009311052863365552	0.0009517476476498605	0.0009553418898566253	0.0009779942215432439	0.0009817731811019616	0.0010351312066142705	0.0010393373024576997	0.05287140142891191	0.053036400165610335	-0.0001413616748910662	-0.00015199094721884965	-0.00014189552237389713	-0.00015256493578152952
0.46976861237862133	0.0008865580498450994	0.0008897264606592713	0.0009272873925266115	0.0009307172593057961	0.0009513510181824804	0.000954943762531761	0.0009775866541543866	0.000981364038877051	0.001034699828130327	0.0010389041711342554	0.05287140147689112	0.053036400213746095	-0.00014057597143665723	-0.00015205689429889646	-0.00014110685173732151	-0.000152631131908193
0.4725992045851658	0.0008861882739179911	0.0008893553632144748	0.0009269006287663886	0.000930329064977003	0.0009509542177084445	0.0009545454635544406	0.0009771789110433653	0.0009809547202509895	0.001034268263658994	0.0010384708530676962	0.05287140152565331	0.053036400262667226	-0.0001397938707998203	-0.00015212203839998217	-0.00014032179752432317	-0.00015269652202359874
0.4754468525336833	0.0008858183405801597	0.0008889841077963937	0.0009265137003643687	0.0009299407053974326	0.0009505572483204016	0.0009541469950252154	0.0009767709943605447	0.000980545227382451	0.0010338365154762815	0.0010380373505432807	0.052871401575211495	0.05303640031238689	-0.00013901536405341863	-0.0001521863813013502	-0.00013954035077384797	-0.00015276110791348496
0.47831165899359906	0.0008854482517773823	0.0008886126963577589	0.0009261266093557284	0.0009295521826097891	0.0009501601121063476	0.0009537483590399675	0.0009763629062515084	0.00098013556242531	0.00103340458585314	0.0010376036658411864	0.05287140162557918	0.05303640036291909	-0.00013824044221000253	-0.00015224992479076493	-0.00013876250246469546	-0.00015282489137244393
0.4811937273535759	0.0008850780094510777	0.0008882411308469276	0.0009257393577710858	0.0009291634986522016	0.0009497628111496025	0.0009533495576898837	0.0009759546488570346	0.0009797257275286158	0.0010329724770554323	0.0010371698012364844	0.05287140167676991	0.053036400414276666	-0.00013746909622314174	-0.00015231267066498355	-0.00013798824351615724	-0.00015288787420408845
0.4840931616252451	0.0008847076155382856	0.0008878694132078621	0.0009253519476364795	0.0009287746555582024	0.0009493653475287871	0.0009529505930614351	0.0009755462243130739	0.0009793157248365728	0.0010325401913439131	0.0010367357589991149	0.052871401728797895	0.053036400466474294	-0.00013670131698850785	-0.0001523746207294785	-0.000137217564789488	-0.00015295005822058005
0.4870100664469608	0.0008843370719716458	0.0008874975453801095	0.0009249643809733456	0.0009283856553567048	0.0009489677233178005	0.0009525514672363527	0.0009751376347507243	0.000978905556488514	0.0010321077309742015	0.0010363015413938624	0.05287140178167698	0.05303640051952596	-0.0001359370953445127	-0.00015243577679763254	-0.00013645045708868264	-0.00015301144524232368
0.4899445470875755	0.0008839663806793791	0.000887125529298781	0.0009245766597984984	0.0009279965000719828	0.0009485699405858011	0.0009521521822916088	0.0009747288822962127	0.0009784952246188817	0.0010316750981967603	0.0010358671506803339	0.052871401835422036	0.05303640057344636	-0.0001351764220730578	-0.0001524961406905445	-0.0001356869111606429	-0.00015307203709713502
0.49289670945023945	0.0008835955435852698	0.0008867533668945366	0.0009241887861241125	0.0009276071917236536	0.0009481720013971857	0.0009517527402993968	0.0009743199690708734	0.0009780847313572067	0.0010312422952568742	0.0010354325891129387	0.05287140189004715	0.05303640062824956	-0.00013441928790136615	-0.00015255571423750114	-0.0001349269176977308	-0.00015313183562129518
0.4958666600762229	0.0008832245626086433	0.0008863810600935609	0.0009238007619576982	0.0009272177323266529	0.0009477739078115674	0.0009513531433271074	0.0009739108971911249	0.000977674078828086	0.0010308093243946263	0.0010349978589408613	0.052871401945567574	0.053036400683951344	-0.00013366568350248187	-0.00015261449927503334	-0.00013417046733768534	-0.00015319084265824623
0.4988545061487607	0.0008828534396643523	0.0008860086108175501	0.0009234125893020885	0.0009268281238912222	0.00094737566188376	0.0009509533934373146	0.0009735016687684546	0.000977263269151165	0.0010303761878448794	0.0010345629624080458	0.05287140200199884	0.05303640074056626	-0.00013291559949629717	-0.00015267249764722157	-0.00013341755066503813	-0.00015324906005911854
0.5018603554969207	0.0008824821766627551	0.0008856360209836896	0.0009230242701554154	0.0009264383684228837	0.0009469772656637543	0.0009505534926877504	0.000973092285909393	0.0009768523044411147	0.0010299428878372508	0.0010341279017531699	0.0528714020593556	0.0530364007981102	-0.000132169026450496	-0.00015272971120502965	-0.00013266815821164069	-0.00015330648968167604
0.5048843165994948	0.0008821107755097041	0.0008852632925046426	0.0009226358065110979	0.0009260484679224297	0.0009465787211967059	0.0009501534431312948	0.0009726827507155039	0.0009764411868076187	0.0010295094265961012	0.0010336926792096316	0.05287140211765423	0.05303640085659893	-0.0001314259548818031	-0.00015278614180652683	-0.00013192228045863508	-0.00015336313339112118
0.5079264985889148	0.0008817392381065212	0.0008848904272885269	0.0009222472003578171	0.0009256584243858973	0.0009461800305229101	0.0009497532468159475	0.0009722730652833553	0.0009760299183553465	0.001029075806340504	0.0010332572970055225	0.05287140217691045	0.053036400916048373	-0.00013068637525714966	-0.00015284179131686004	-0.00013117990783681477	-0.00015341899305959528
0.5109870112551897	0.000881367566349989	0.000884517427238903	0.0009218584536795055	0.0009252682398045574	0.0009457811956777902	0.0009493529057848192	0.0009718632317045099	0.0009756185011839427	0.001028642029284235	0.0010328217573636132	0.052871402237140694	0.05303640097647489	-0.0001299502779938122	-0.0001528966616071159	-0.000130441030727374	-0.00015347407056531814
0.5140659650498691	0.0008809957621323305	0.0008841442942547567	0.000921469568455328	0.0009248779161648948	0.0009453822186918781	0.0009489524220761093	0.0009714532520655035	0.0009752069373880053	0.0010282080976357494	0.0010323860625013333	0.05287140229836111	0.05303640103789518	-0.0001292176534609113	-0.00015295075455459828	-0.00012970563946310132	-0.0001535283677928101
0.5171634710900281	0.0008806238273411987	0.000883771030230487	0.0009210805466596687	0.000924487455448597	0.0009449831015908018	0.0009485517977230955	0.0009710431284478332	0.0009747952290570743	0.001027774013598171	0.0010319502146307576	0.05287140236058885	0.05303640110032588	-0.00012848849198049406	-0.0001530040720429393	-0.00012897372432929544	-0.00015358188663244787
0.5202796411622786	0.0008802517638596576	0.0008833976370558879	0.0009206913902621124	0.0009240968596325339	0.0009445838463952639	0.0009481510347541125	0.0009706328629279361	0.0009743833782756102	0.0010273397793692665	0.001031514215958584	0.052871402423841043	0.05303640116378426	-0.00012776278382842232	-0.00015305661596173858	-0.00012824527556518084	-0.0001536346289812418
0.5234145877268029	0.0008798795735661708	0.0008830241166161361	0.0009203021012274325	0.000923706130688746	0.0009441844551210328	0.0009477501351925402	0.0009702224575771772	0.0009739713871229818	0.0010269053971414357	0.0010310780686861212	0.05287140248813514	0.05303640122828803	-0.00012704051923551063	-0.00015310838820656314	-0.00012752028336479593	-0.0001536865967418921
0.5265684239214125	0.0008795072583345839	0.000882650470791774	0.0009199126815155721	0.0009233152705844261	0.0009437849297789202	0.0009473491010567845	0.0009698119144618295	0.0009735592576734462	0.0010264708691016889	0.0010306417750092656	0.05287140255348874	0.053036401293854625	-0.00012632168838802582	-0.00015315939067803153	-0.00012679873787724283	-0.00015373779182215053
0.5297412635656308	0.0008791348200341189	0.0008822767014587037	0.0009195231330816387	0.0009229242812819128	0.0009433852723747766	0.0009469479343602709	0.0009694012356430682	0.0009731469919961429	0.0010260361974316408	0.0010302053371184971	0.05287140261991973	0.05303640136050254	-0.00012560628142843644	-0.00015320962528184157	-0.0001260806292077421	-0.00015378821613493132
0.5329332211648017	0.0008787622605293536	0.0008819028104881668	0.0009191334578758823	0.0009225331647386705	0.0009429854849094705	0.0009465466371114238	0.0009689904231769483	0.0009727345921550718	0.001025601384307488	0.0010297687571988547	0.05287140268744691	0.05303640142824968	-0.0001248942884573001	-0.00015325909392918668	-0.00012536594741957563	-0.00015383787159861662
0.5361444119142209	0.0008783895816802154	0.0008815287997467377	0.0009187436578436895	0.0009221419229072807	0.0009425855693788792	0.0009461452113136584	0.000968579479114397	0.0009723220602090849	0.0010251664318999994	0.0010293320374299283	0.052871402756088266	0.053036401497115304	-0.0001241856995336521	-0.0001533077985362563	-0.00012465468253405887	-0.00015388676013664004
0.5393749517032939	0.0008780167853419647	0.0008811546710963072	0.0009183537349255649	0.000921750557735426	0.0009421855277738727	0.0009457436589653629	0.0009681684055011963	0.0009719093982118687	0.0010247313423744982	0.0010288951799858393	0.05287140282586368	0.05303640156711822	-0.00012348050467553273	-0.00015335574102345872	-0.00012394682453173433	-0.00015393488367668184
0.5426249571197181	0.0008776438733651903	0.0008807804263940776	0.0009179636910571276	0.0009213590711658848	0.0009417853620803081	0.000945341982059894	0.0009677572043779768	0.0009714966082119389	0.0010242961178908558	0.0010284581870352364	0.05287140289679207	0.05303640163827778	-0.0001227786938617359	-0.0001534029233161982	-0.0001232423633533708	-0.0001539822441513905
0.5458945454536906	0.0008772708475957885	0.0008804060674925423	0.0009175735281690891	0.0009209674651365099	0.0009413850742790082	0.000944940182585555	0.0009673458777801954	0.0009710836922526179	0.0010238607606034692	0.00102802106074127	0.05287140296889262	0.053036401710613586	-0.00012208025703222547	-0.0001534493473440146	-0.00012254128890107352	-0.0001540288434976056
0.5491838347021408	0.0008768977098749654	0.0008800315962394874	0.0009171832481872549	0.0009205757415802301	0.000940984666345762	0.0009445382625255963	0.0009669344277381387	0.0009706706523720368	0.0010234252726612615	0.001027583803261595	0.05287140304218602	0.05303640178414595	-0.0001213851840886071	-0.000153495015039945	-0.000121843591038312	-0.00015407468365574717
0.5524929435729888	0.0008765244620392168	0.0008796570144779723	0.0009167928530325042	0.0009201839024250297	0.0009405841402513055	0.0009441362238581963	0.0009665228562768983	0.0009702574906031128	0.001022989656207659	0.0010271464167483486	0.05287140311669219	0.05303640185889521	-0.00012069346489651522	-0.00015353992834238328	-0.0001211492595923902	-0.00015411976657142556
0.55582199148943	0.0008761511059203228	0.0008792823240463227	0.000916402344620784	0.000919791949593942	0.0009401834979613134	0.0009437340685564532	0.0009661111654163677	0.0009698442089735436	0.0010225539133805863	0.0010267089033481407	0.05287140319243205	0.05303640193488212	-0.00012000508928478038	-0.00015358408919222133	-0.0001204582843536417	-0.0001541640941928324
0.5591710985942444	0.000875777643345341	0.0008789075267781264	0.0009160117248631023	0.0009193998850050439	0.0009397827414363944	0.0009433317985883798	0.0009656993571712333	0.0009694308095058008	0.0010221180463124563	0.0010262712652020507	0.052871403269426805	0.05303640201212785	-0.00011932004704698351	-0.00015362749953404253	-0.00011977065507723372	-0.0001542076684718785
0.5625403857541326	0.0008754040761365943	0.000878532624502219	0.0009156209956655149	0.0009190077105714412	0.0009393818726320761	0.0009429294159168892	0.0009652874335509608	0.0009690172942171146	0.0010216820571301583	0.0010258335044456097	0.052871403347697465	0.05303640209065374	-0.00011863832794298257	-0.00015367016131617728	-0.00011908636148436069	-0.0001542504913644438
0.565929974564078	0.0008750304061116658	0.0008781576190426792	0.0009152301589291207	0.0009186154282012645	0.0009389808934988006	0.0009425269224997882	0.0009648753965597907	0.0009686036651194698	0.0010212459479550498	0.0010253956232087955	0.05287140342726622	0.053036402170481764	-0.00011795992169871816	-0.00015371207648984253	-0.00011840539326216093	-0.0001542925648289617
0.569339987351735	0.0008746566350833901	0.0008777825122188201	0.0009148392165500514	0.0009182230397976588	0.0009385798059819147	0.0009421243202897713	0.0009644632481967271	0.000968189924219595	0.0010208097209029473	0.0010249576236160216	0.05287140350815504	0.053036402251634675	-0.00011728481800798995	-0.0001537532470094194	-0.000117727740065382	-0.00015433389082719629
0.5727705471818436	0.0008742827648598458	0.0008774073058451823	0.0009144481704194651	0.0009178305472587778	0.0009381786120216623	0.0009417216112344088	0.000964050990455531	0.0009677760735189551	0.0010203733780841185	0.0010245195077861308	0.05287140359038645	0.053036402334134265	-0.00011661300653281748	-0.00015379367483209228	-0.00011705339151713012	-0.00015437447132382598
0.5762217778606706	0.0008739087972443497	0.0008770320017315271	0.0009140570224235394	0.0009174379524777752	0.0009377773135531774	0.0009413187972761431	0.0009636386253247134	0.0009673621150137442	0.001019936921603274	0.001024081277832386	0.05287140367398368	0.053036402418004024	-0.00011594447690424503	-0.0001538333619175436	-0.00011638233720928648	-0.00015441430828580516
0.5796938039404782	0.000873534734035451	0.0008766566016828315	0.0009136657744434655	0.0009170452573428005	0.0009373759125064787	0.0009409158803522815	0.0009632261547875285	0.0009669480506948804	0.0010195003535595616	0.001023642935862465	0.05287140375896994	0.0530364025032675	-0.00011527921872317437	-0.0001538723102275652	-0.00011571456670345093	-0.0001544534036823919
0.5831867507240184	0.0008731605770269258	0.0008762811074992821	0.0009132744283554425	0.0009166524637369924	0.0009369744108064635	0.0009405128623949907	0.0009628135808219676	0.0009665338825479978	0.0010190636760465592	0.0010232044839784521	0.0528714038453689	0.05303640258994833	-0.00011461722156222431	-0.00015391052172722408	-0.00011505006953282937	-0.00015449175948609173
0.5867007442690553	0.0008727863280077671	0.0008759055209762654	0.0009128829860306668	0.0009162595735384688	0.0009365728103728965	0.0009401097453312851	0.000962400905400749	0.0009661196125534375	0.0010186268911522632	0.001022765924276829	0.05287140393320481	0.053036402678070936	-0.00011395847496503686	-0.00015394799838289175	-0.00011438883520165088	-0.00015452937767063135
0.5902359113929144	0.0008724119887621891	0.0008755298439043722	0.0009124914493353367	0.0009158665886203305	0.000936171113120415	0.0009397065310830329	0.0009619881304913222	0.0009657052426862505	0.001018190000959095	0.0010223272588484782	0.052871404022502615	0.05303640276765962	-0.00011330296844760945	-0.00015398474216249403	-0.00011373085318627796	-0.00015456626021151387
0.5937923796770596	0.0008720375610696139	0.0008751540780693838	0.000912099820130639	0.0009154735108506484	0.0009357693209585147	0.0009393032215669405	0.0009615752580558527	0.0009652907749161851	0.0010177530075438834	0.0010218884897786678	0.05287140411328698	0.053036402858740075	-0.00011265069149996032	-0.00015402075503656576	-0.00011307611293698283	-0.00015460240908657386
0.597370277471697	0.0008716630467046736	0.0008747782252522744	0.0009117081002727499	0.0009150803420924647	0.000935367435791551	0.0009388998186945556	0.000961162290051225	0.000964876211207687	0.0010173159129778678	0.0010214496191470535	0.05287140420558338	0.053036402951337665	-0.00011200163358582316	-0.00015405603897675202	-0.00011242460387778097	-0.0001546378262748116
0.6009697339004076	0.0008712884474372022	0.0008744022872292033	0.000911316291612828	0.0009146870842037849	0.0009349654595187314	0.000938496324372258	0.000960749228429034	0.0009644615535198918	0.0010168787193266893	0.0010210106490276705	0.05287140429941809	0.05303640304547824	-0.00011135578414400715	-0.00015409059595572483	-0.00011177631540765232	-0.00015467251375664293
0.6045908788648067	0.000870913765032238	0.0008740262657715164	0.000910924395997016	0.0009142937390375798	0.000934563394034118	0.0009380927405012622	0.0009603360751355866	0.000964046803806627	0.0010164414286503937	0.0010205715814889345	0.05287140439481698	0.05303640314118849	-0.0001107131325894517	-0.0001541244279480991	-0.00011113123690142945	-0.00015470647351398248
0.6082338430492322	0.0008705390012500126	0.0008736501626457361	0.0009105324152664291	0.0009139003084417753	0.0009341612412266147	0.0009376890689776057	0.0009599228321118903	0.0009636319640164006	0.0010160040430034173	0.0010201324185936304	0.0528714044918074	0.05303640323849507	-0.00011007366831350396	-0.00015415753692937795	-0.00011048935771046375	-0.00015473970752968857
0.611898757925461	0.0008701641578459578	0.000873273979613568	0.000910140351257163	0.000913506794259258	0.0009337590029799757	0.0009372853116921569	0.0009595095012936611	0.0009632170360924078	0.0010155665644345961	0.00101969316239892	0.05287140459041631	0.053036403337425445	-0.00010943738068461273	-0.00015418992487525873	-0.0001098506671630417	-0.00015477221778711914
0.6155857557574533	0.0008697892365706963	0.000872897718431891	0.0009097482058002833	0.0009131131983278662	0.0009333566811727955	0.0009368814705306043	0.0009590960846113124	0.0009628020219725214	0.0010151289949871553	0.0010192538149563298	0.052871404690671676	0.05303640343800784	-0.00010880425904968849	-0.00015422159376257683	-0.00010921515456593922	-0.00015480400627052027
0.6192949696061266	0.000869414239170047	0.000872521380852763	0.0009093559807218311	0.0009127195224803954	0.0009329542776785133	0.0009364775473734623	0.0009586825839899611	0.0009623869235892969	0.0010146913366987137	0.0010188143783117596	0.05287140479260162	0.053036403540270255	-0.000108174292734603	-0.00015425254556888923	-0.00010858280920453267	-0.00015483507496472093
0.6230265333341571	0.0008690391673850162	0.0008721449686234128	0.000908963677842815	0.0009123257685445896	0.0009325517943654048	0.0009360735440960625	0.0009582690013494188	0.0009619717428699642	0.001014253591601276	0.0010183748545054701	0.05287140489623501	0.053036403644241614	-0.00010754747104514684	-0.00015428278227203052	-0.00010795362034435318	-0.00015486542585527174
0.6267805816108112	0.0008686640229518032	0.0008717684834862437	0.0009085712989792149	0.0009119319383431457	0.0009321492330965888	0.0009356694625685591	0.0009578553386041965	0.0009615564817364318	0.0010138157617212368	0.0010179352455720904	0.052871405001601084	0.05303640374995131	-0.00010692378326700169	-0.0001543123058496132	-0.00010732757723060093	-0.0001548950609271682
0.6305572499168048	0.0008682888076017979	0.0008713919271788343	0.0009081788459419819	0.0009115380336937134	0.0009317465957300223	0.000935265304655926	0.0009574415976635038	0.000961141142105287	0.0010133778490793801	0.0010174955535406161	0.05287140510872985	0.05303640385742947	-0.00010630321866784975	-0.0001543411182798049	-0.00010670466909039333	-0.00015492398216598868
0.634356674549194	0.0008679135230615792	0.0008710153014339331	0.0009077863205370345	0.0009111440564088907	0.0009313438841185011	0.0009348610722179562	0.000957027780431245	0.0009607257258877903	0.0010129398556908756	0.001017055780434405	0.05287140521765124	0.05303640396670612	-0.00010568576649701289	-0.00015436922154060673	-0.00010608488513250136	-0.00015495219155731155
0.6381789926262927	0.0008675381710529174	0.0008706386079794643	0.0009073937245652627	0.0009107500082962288	0.0009309411001096619	0.0009344567671092634	0.0009566138888060236	0.0009603102349898817	0.001012501783565283	0.001016615928271183	0.052871405328396154	0.053036404077812176	-0.00010507141598646574	-0.00015439661760927037	-0.00010546821454822386	-0.00015497969108585474
0.642024342092622	0.0008671627532927759	0.0008702618485385267	0.0009070010598225281	0.0009103558911582318	0.0009305382455459827	0.000934052391179284	0.000956199924681143	0.0009598946713121805	0.0010120636347065524	0.001016175999063043	0.0528714054409962	0.053036404190779644	-0.00010446015635161288	-0.00015442330846271446	-0.00010485464651220633	-0.00015500648273589213
0.6458928617238878	0.0008667872714933117	0.0008698850248293967	0.0009066083280996667	0.0009099617067923596	0.000930135322264785	0.0009336479462722781	0.0009557858899446081	0.0009594790367499866	0.001011625411113027	0.0010157359948164482	0.0528714055554831	0.05303640430563999	-0.00010385197679266267	-0.00015444929607796865	-0.00010424417018388421	-0.0001550325684919751
0.6497846911319898	0.0008664117273618734	0.0008695081385655245	0.0009062155311824842	0.0009095674569910237	0.0009297323320982308	0.0009332434342273268	0.0009553717864791218	0.0009590633331932778	0.0010111871147774386	0.001015295917532228	0.05287140567188969	0.05303640442242585	-0.00010324686649411385	-0.000154474582430425	-0.00010363677470692778	-0.0001550579503369065
0.6536999707700591	0.0008660361226010112	0.0008691311914555447	0.0009058226708517692	0.0009091731435415988	0.0009293292768733338	0.0009328388568783435	0.0009549576161620975	0.000958647562526722	0.0010107487476869214	0.0010148557692055908	0.05287140579024848	0.053036404541170805	-0.00010264481462646247	-0.00015449916949483722	-0.00010303244921087973	-0.000155082630252934
0.6576388419375281	0.0008656604589084699	0.0008687541852032696	0.0009054297488832834	0.0009087787682264154	0.0009289261584119519	0.0009324342160540665	0.0009545433808656501	0.0009582317266296681	0.0010103103118230016	0.0010144155518261152	0.052871405910593576	0.05303640466190837	-0.00010204581034661819	-0.00015452305924515408	-0.00010243118281179353	-0.00015510661022158367
0.661601446785229	0.0008652847379771998	0.0008683771215076999	0.0009050367670477748	0.0009083843328227706	0.0009285229785307984	0.0009320295135780693	0.0009541290824566088	0.0009578158273761588	0.001009871809161612	0.0010139752673777632	0.052871406032958625	0.053036404784672836	-0.00010144984279841784	-0.00015454625365379782	-0.00010183296461246938	-0.00015512989222257745
0.6655879283205246	0.0008649089614953543	0.0008680000020630218	0.0009046437271109739	0.0009079898391029265	0.0009281197390414396	0.0009316247512687601	0.0009537147227965147	0.0009573998666349278	0.001009433241673089	0.0010135349178388767	0.05287140615737933	0.053036404909499124	-0.00010085690111345802	-0.00015456875469163633	-0.00010123778370338399	-0.00015515247823419398
0.6695984304124688	0.0008645331311462987	0.0008676228285586169	0.0009042506308336037	0.0009075952888341186	0.0009277164417503045	0.00093121993093939	0.0009533003037416293	0.0009569838462694097	0.001008994611322181	0.001013094505182189	0.05287140628389057	0.05303640503642275	-0.00010026697441188615	-0.00015459056432837182	-0.00010064562916371755	-0.00015517437023371272
0.6736330977969988	0.0008641572486086073	0.000867245602679058	0.0009038574799713769	0.0009072006837785532	0.000927313088458682	0.0009308150543980496	0.0009528858271429326	0.0009565677681377366	0.0010085559200680482	0.0010126540313748203	0.052871406412528237	0.05303640516548015	-9.968005180334416e-05	-0.00015461168453237417	-0.00010005649006197825	-0.00015519557019694208
0.6776920760821589	0.000863781315556072	0.0008668683261041194	0.0009034642762750042	0.0009068060256934172	0.0009269096809627298	0.0009304101234476804	0.0009524712948461323	0.0009561516340927483	0.0010081171698642702	0.0010122134983782892	0.052871406543329294	0.053036405296707716	-9.909612238662158e-05	-0.0001546321172690157	-9.947035545568306e-05	-0.00015521608009649857
0.6817755117533548	0.0008634053336577104	0.0008664910005087827	0.0009030710214902027	0.0009064113163308842	0.0009265062210534817	0.0009300051398860797	0.000952056708691672	0.0009557354459819995	0.0010076783626588558	0.00101177290814852	0.05287140667633106	0.053036405430143305	-9.851517525164e-05	-0.0001546518645026973	-9.888721439359205e-05	-0.0001552359019043048
0.6858835521786408	0.0008630293045777611	0.0008661136275632346	0.0009026777173576915	0.0009060165574381124	0.0009261027105168451	0.0009296001055058996	0.0009516420705147269	0.0009553192056477568	0.0010072395003942387	0.001011332262635839	0.05287140681157175	0.05303640556582474	-9.793719947949475e-05	-0.00015467092819590467	-9.830705591556965e-05	-0.00015525503759022952
0.6900163456140378	0.0008626532299756962	0.0008657362089328778	0.0009022843656132057	0.0009056217507572565	0.0009256991511336134	0.0009291950220946587	0.0009512273821452175	0.0009549029149270119	0.0010068005850072913	0.00101089156378499	0.052871406949089345	0.053036405703790986	-9.736218414256592e-05	-0.00015468931030784838	-9.77298690527928e-05	-0.00015527348912097727
0.6941740412088835	0.000862277111506227	0.0008653587462783371	0.0009018909679874995	0.0009052268980254731	0.0009252955446794714	0.0009287898914347474	0.0009508126454078154	0.0009544865756514868	0.0010063616184293313	0.0010104508135351377	0.05287140708892386	0.05303640584408159	-9.679011830612816e-05	-0.00015470701279574062	-9.715564282920808e-05	-0.00015529125846114322
0.6983567890112157	0.0008619009508193073	0.0008649812412554625	0.0009014975262063527	0.0009048320009749244	0.0009248918929249992	0.0009283847153034322	0.000950397862121947	0.000954070189647638	0.001005922602586126	0.0010100100138198747	0.05287140723111487	0.053036405986736465	-9.622099102864212e-05	-0.00015472403761465636	-9.658436626193423e-05	-0.0001553083475730188
0.702564739973187	0.0008615247495601403	0.0008646036955153373	0.0009011040419905765	0.0009044370613327871	0.0009244881976356805	0.0009279794954728646	0.0009499830341018022	0.0009536537587366655	0.0010054835393978998	0.0010095691665672289	0.05287140737570319	0.05303640613179643	-9.565479136244837e-05	-0.00015474038671689505	-9.601602836194212e-05	-0.000155324758416453
0.7067980459565127	0.0008611485093691848	0.0008642261107042826	0.0009007105170560196	0.0009040420808212568	0.0009240844605719082	0.000927574233710085	0.0009495681631563397	0.0009532372847345183	0.001005044430779342	0.0010091282736996695	0.052871407522730646	0.053036406279303325	-9.509150835373958e-05	-0.0001547560620512034	-9.545061813409639e-05	-0.00015534049294743668
0.7110568597379514	0.0008607722318821671	0.0008638484884638708	0.0009003169531135819	0.0009036470611575612	0.0009236806834889975	0.0009271689317770381	0.0009491532510893014	0.0009528207694519074	0.001004605278639621	0.0010086873371341228	0.0528714076722393	0.053036406429299285	-9.453113104422595e-05	-0.0001547710655639689	-9.488812457873752e-05	-0.00015535555311985139
0.7153413350148182	0.0008603959187300799	0.0008634708304309228	0.0008999233518692125	0.0009032520040539591	0.0009232768681371851	0.0009267635914305696	0.0009487382996992099	0.0009524042146943056	0.0010041660848823816	0.0010082463587819696	0.05287140782427157	0.0530364065818277	-9.397364847155143e-05	-0.00015478539919902556	-9.432853669209817e-05	-0.00015536994088469203
0.7196516264105322	0.0008600195715391958	0.0008630931382375241	0.0008995297150239241	0.0009028569112177556	0.0009228730162616431	0.0009263582144224433	0.0009483233107793851	0.0009519876222619622	0.0010037268514057633	0.0010078053405490617	0.052871407978871465	0.05303640673693179	-9.341904966884973e-05	-0.0001547990648955444	-9.37718434657342e-05	-0.0001553836581884016
0.7239878894801961	0.0008596431919310768	0.000862715413511031	0.0008991360442738024	0.0009024617843513096	0.0009224691296024897	0.0009259528024993484	0.0009479082861179535	0.0009515709939499127	0.0010032875801024087	0.0010073642843357329	0.0528714081360836	0.05303640689465666	-9.28673236666594e-05	-0.00015481206459042052	-9.3218033889092e-05	-0.00015539670697553576
0.7283502807162107	0.0008592667815225761	0.0008623376578740749	0.0008987423413100087	0.0009020666251520376	0.0009220652098947907	0.0009255473574029026	0.0009474932274978495	0.0009511543315479812	0.0010028482728594668	0.0010069231920368002	0.05287140829595275	0.05303640705504714	-9.231845949322914e-05	-0.00015482440021707955	-9.266709694874531e-05	-0.00015540908918657004
0.7327389575539218	0.000858890341925852	0.0008619598729445764	0.0008983486078187945	0.0009016714353124285	0.0009216612588685754	0.0009251418808696694	0.0009470781366968336	0.0009507376368407974	0.0010024089315586102	0.0010064820655415834	0.05287140845852532	0.053036407218149915	-9.177244617412927e-05	-0.00015483607370445074	-9.211902162889474e-05	-0.0001554208067577334
0.7371540783773028	0.0008585138747483765	0.0008615820603357514	0.00089795484548151	0.000901276216520051	0.0009212572782488444	0.0009247363746311632	0.0009466630154874988	0.0009503209116078036	0.0010019695580760438	0.0010060409067339105	0.05287140862384817	0.053036407384011865	-9.122927273422232e-05	-0.00015484708697838245	-9.157379691297762e-05	-0.00015543186162228495
0.74159580252467	0.0008581373815929423	0.0008612042216561209	0.0008975610559746115	0.0009008809704575625	0.0009208532697555781	0.0009243308404138601	0.0009462478656372795	0.0009499041576232638	0.0010015301542825137	0.0010055997174921291	0.05287140879196849	0.05303640755268073	-9.068892819752428e-05	-0.00015485744196083728	-9.10314117834321e-05	-0.00015544225570912618
0.746064290294433	0.0008577608640576742	0.0008608263585095214	0.0008971672409696735	0.0009004856988027206	0.0009204492351037485	0.0009239252799392091	0.0009458326889084647	0.0009494873766562768	0.0010010907220433197	0.0010051584996891196	0.05287140896293527	0.053036407724205044	-9.015140158795398e-05	-0.00015486714056980877	-9.049185522282122e-05	-0.00015545199094374462
0.7505597029508803	0.0008573843237360363	0.0008604484724951114	0.0008967734021333965	0.0009000904032283902	0.0009200451760033276	0.0009235196949236396	0.0009454174870582053	0.0009490705704707825	0.0010006512632183251	0.0010047172551923029	0.05287140913679757	0.05303640789863408	-8.961668192929151e-05	-0.00015487618471829445	-8.995511621349983e-05	-0.00015546106924632652
0.7550822027299987	0.0008570077622168501	0.0008600705652073901	0.0008963795411276249	0.0008996950854025628	0.0009196410941593056	0.0009231140870785807	0.0009450022618385336	0.0009486537408255841	0.0010002117796619769	0.001004275985863661	0.05287140931360556	0.05303640807601894	-8.908475824671858e-05	-0.00015488457631579466	-8.942118373919672e-05	-0.00015546949253361642
0.7596319528453285	0.0008566311810842928	0.0008596926382361968	0.000895985659609347	0.0008992997469883555	0.000919236991271691	0.0009227084581104606	0.0009445870149963631	0.0009482368894743446	0.0009997722732233037	0.0010038346935597364	0.05287140949341035	0.05303640825641017	-8.855561956731817e-05	-0.00015489231726781294	-8.889004678551415e-05	-0.00015547726271836204
0.7642091174938536	0.0008562545819179175	0.0008593146931667291	0.0008955917592307144	0.0008989043896440309	0.0009188328690355305	0.0009223028097207278	0.0009441717482735091	0.0009478200181656101	0.0009993327457459408	0.0010033933801316562	0.05287140967626415	0.05303640843986027	-8.8029254919339e-05	-0.00015489940947424619	-8.836169433927565e-05	-0.00015548438170737144
0.7688138618619275	0.0008558779662926629	0.0008589367315795545	0.0008951978416390532	0.0008985090150230078	0.0009184287291409196	0.0009218971436058605	0.0009437564634067004	0.0009474031286428199	0.0009988931990681396	0.0010029520474251412	0.052871409862219804	0.053036408626422456	-8.750565333415228e-05	-0.00015490585483071695	-8.783611539044112e-05	-0.00015549085140370567
0.7734463521312342	0.0008555013357788615	0.0008585587550506173	0.0008948039084768718	0.0008981136247738707	0.0009180245732730132	0.0009214914614573766	0.0009433411621275875	0.0009469862226443161	0.000998453635022778	0.0010025106972805175	0.052871410051331114	0.05303640881615044	-8.698480384640439e-05	-0.00015491165522882322	-8.731329893228723e-05	-0.0001554966737060126
0.7781067554847866	0.0008551246919422526	0.0008581807651512524	0.0008944099613818757	0.000897718220540382	0.000917620403112037	0.0009210857649618483	0.0009429258461627581	0.0009465693019033576	0.0009980140554373762	0.0010020693315327318	0.05287141024365263	0.05303640900909924	-8.646669549436381e-05	-0.00015491681255463963	-8.679323396156013e-05	-0.00015550185050741683
0.7827952401129585	0.0008547480363439959	0.0008578027634481986	0.00089401600198698	0.000897322803961497	0.000917216220333304	0.0009206800558009148	0.0009425105172337511	0.0009461523681481358	0.0009975744621341118	0.0010016279520113655	0.05287141043924063	0.05303640920532506	-8.595131732001826e-05	-0.0001549213286888007	-8.627590947897501e-05	-0.0001555063836957138
0.7875119752195561	0.0008543713705406835	0.0008574247515036113	0.0008936220319203243	0.0008969273766713771	0.0009168120266072269	0.0009202743356512973	0.0009420951770570706	0.0009457354231017875	0.0009971348569298344	0.0010011865605406521	0.05287141063815122	0.053036409404884625	-8.543865837040698e-05	-0.00015492520550713929	-8.576131449017366e-05	-0.000155510275153814
0.792257131027923	0.0008539946960843518	0.0008570467308750731	0.0008932280528052824	0.0008965319402994013	0.0009164078235993304	0.0009198686061848105	0.0009416798273441986	0.0009453184684824076	0.0009966952416360793	0.0010007451589394876	0.05287141084044278	0.0530364096078355	-8.492870769824523e-05	-0.00015492844488121382	-8.524943800657103e-05	-0.00015551352676038133
0.7970308787870847	0.0008536180145224912	0.0008566687031156048	0.0008928340662604749	0.0008961364964701761	0.000916003612970262	0.0009194628690683726	0.0009412644698016054	0.0009449015060030609	0.0009962556180590787	0.0010003037490214435	0.05287141104617328	0.05303640981423746	-8.44214543615357e-05	-0.00015493104867633778	-8.474026904480014e-05	-0.0001555161403876959
0.8018333907779276	0.0008532413273980652	0.0008562906697736842	0.0008924400738997875	0.0008957410468035577	0.0009155993963758128	0.0009190571259640288	0.0009408491061307723	0.0009444845373718026	0.0009958159879997841	0.0009998623325947905	0.05287141125540341	0.05303641002414983	-8.391688742416525e-05	-0.0001549330187515796	-8.423379662740593e-05	-0.0001555181179019316
0.8066648403194178	0.000852864636249522	0.0008559126323932576	0.0008920460773323844	0.0008953455929146616	0.0009151951754669297	0.00091865137852896	0.000940433738028202	0.0009440675642916914	0.0009953763532538809	0.00099942091146251	0.05287141146819352	0.05303641023763394	-8.341499595752866e-05	-0.00015493435696203872	-8.373000978463552e-05	-0.00015551946116515447
0.8115254017748545	0.0008524879426108033	0.0008555345925137484	0.0008916520781627163	0.0008949501364138733	0.0009147909518897242	0.0009182456284154945	0.0009400183671854301	0.0009436505884607987	0.0009949367156117958	0.0009989794874223055	0.0528714116846056	0.05303641045475155	-8.291576903990405e-05	-0.00015493506515643074	-8.322889755341123e-05	-0.00015552017203301904
0.8164152505581643	0.0008521112480113653	0.0008551565516700788	0.0008912580779905433	0.0008945546789068702	0.0009143867272854963	0.0009178398772711307	0.0009396029952890479	0.0009432336115722334	0.0009944970768587262	0.0009985380622666274	0.05287141190470277	0.05303641067556652	-8.241919575698031e-05	-0.00015493514517700424	-8.273044897826043e-05	-0.00015552025235479605
0.8213345631402307	0.0008517345539761896	0.0008547785113926803	0.0008908640784109462	0.0008941592219946327	0.0009139825032907453	0.000917434126738548	0.0009391876240207141	0.000942816635314152	0.0009940574387746475	0.0009980966377826851	0.05287141212854894	0.05303641090014273	-8.192526520325871e-05	-0.00015493459886137262	-8.223465311252287e-05	-0.00015551970397503778
0.8262835170552626	0.0008513578620257942	0.0008544004732075049	0.0008904700810143377	0.000893763767273456	0.0009135782815371815	0.0009170283784556189	0.0009387722550571673	0.000942399661369772	0.0009936178031343305	0.0009976552157524607	0.052871412356209506	0.05303641112854588	-8.143396648151169e-05	-0.00015493342804029364	-8.174149901768457e-05	-0.00015551852873135763
0.8312622909072027	0.000850981173676257	0.0008540224386360486	0.0008900760873864867	0.0008933683163349751	0.0009131740636517524	0.0009166226340554352	0.0009383568900702516	0.0009419826914173981	0.000993178171707366	0.0009972137979527363	0.052871412587750875	0.053036411360842445	-8.09452887033657e-05	-0.00015493163453803027	-8.125097576440476e-05	-0.0001555167284549852
0.8362710643761712	0.0008506044904392229	0.0008536444091953582	0.0008896820991085268	0.000892972870766171	0.0009127698512566487	0.0009162168951663135	0.0009379415307269249	0.0009415657271304287	0.0009927385462581745	0.000996772386155102	0.052871412823240586	0.05303641159710007	-8.045922099063352e-05	-0.00015492922017373845	-8.076307243337633e-05	-0.00015551430497190433
0.8413100182249524	0.0008502278138219217	0.0008532663863980505	0.000889288117756974	0.0008925774321493916	0.0009123656459693259	0.0009158111634118178	0.0009375261786892787	0.0009411487701773783	0.000992298928546027	0.0009963309821259777	0.05287141306274752	0.05303641183738816	-7.997575247484234e-05	-0.00015492618675949643	-8.027777811503434e-05	-0.00015551126010093785
0.8463793343055166	0.0008498511453271845	0.0008528883717523269	0.0008888941449037443	0.0008921820020623667	0.0009119614494025193	0.0009154054404107739	0.0009371108356145551	0.0009407318222218928	0.000991859320325063	0.0009958895876266323	0.052871413306341486	0.053036412081776674	-7.949487229792773e-05	-0.00015492253610091544	-7.979508191031937e-05	-0.00015550759565466366
0.8514791955655843	0.0008494744864534595	0.0008525103667619907	0.00088850018211617	0.0008917865820782262	0.0009115572631642627	0.0009149997277772883	0.0009366955031551657	0.0009403148849227688	0.0009914197233443116	0.0009954482044132007	0.0528714135540939	0.053036412330337214	-7.901656961298298e-05	-0.00015491826999744496	-7.931497293141299e-05	-0.00015550331343930357
0.8566097860552276	0.0008490978386948244	0.0008521323729264593	0.0008881062309570134	0.0008913911737655126	0.0009111530888579017	0.0009145940271207615	0.0009362801829587052	0.0009398979599339668	0.0009909801393477033	0.0009950068342367004	0.05287141380607744	0.053036412583142206	-7.854083358428687e-05	-0.00015491339024162332	-7.883744030161288e-05	-0.00015549841525414054
0.861771290933513	0.0008487212035410092	0.0008517543917407864	0.00088771229298449	0.0008909957786882045	0.0009107489280821168	0.0009141883400459116	0.000935864876667975	0.0009394810489046372	0.0009905405700740982	0.0009945654788430585	0.05287141406236534	0.05303641284026627	-7.80676533879282e-05	-0.00015490789861924426	-7.836247315615164e-05	-0.0001554929028916574
0.8669638964751838	0.0008483445824774059	0.0008513764246956724	0.0008873183697522783	0.0008906003984057278	0.0009103447824309355	0.0009137826681527861	0.0009354495859209958	0.0009390641534791296	0.0009901010172572962	0.0009941241399731198	0.05287141432303326	0.053036413101784266	-7.759701821219434e-05	-0.00015490179690924588	-7.789006064255755e-05	-0.00015548677813762013
0.8721877900773816	0.0008479679769850908	0.0008509984732774867	0.000886924462809544	0.0008902050344729779	0.0009099406534937555	0.0009133770130367845	0.000935034312351031	0.0009386472752970184	0.0009896614826260654	0.0009936828193626774	0.05287141458815707	0.05303641336777279	-7.712891725797366e-05	-0.00015489508688354414	-7.742019192082117e-05	-0.0001554800427705505
0.877443160266411	0.0008475913885408384	0.0008506205389682812	0.0008865305737009542	0.0008898096884403352	0.000909536542855359	0.0009129713762886745	0.0009346190575866028	0.0009382304159931186	0.0009892219679041552	0.0009932415187424853	0.052871414857815116	0.053036413638310104	-7.666333973929684e-05	-0.00015488777030714385	-7.695285616431125e-05	-0.00015547269856219792
0.8827301967045416	0.0008472148186171392	0.0008502426232458087	0.0008861367039666962	0.0008894143618536838	0.0009091324520959335	0.0009125657594946104	0.0009342038232515113	0.000937813577197505	0.0009887824748103199	0.0009928002398382828	0.052871415132085736	0.05303641391347539	-7.620027488368375e-05	-0.00015487984893822193	-7.648804255981634e-05	-0.00015546474727720638
0.8880490901968541	0.0008468382686822161	0.0008498647275835393	0.0008857428551424938	0.0008890190562544283	0.0009087283827910874	0.0009121601642361522	0.0009337886109648533	0.0009373967605355307	0.0009883430050583362	0.0009923589843708104	0.05287141541105027	0.05303641419334958	-7.573971193242102e-05	-0.00015487132452723928	-7.602574030805831e-05	-0.00015545619067280914
0.8934000326981257	0.0008464617402000447	0.0008494868534506802	0.0008853490287596302	0.0008886237731795153	0.0009083243365118739	0.0009117545920902847	0.000933373422341044	0.000936979967627849	0.0009879035603570278	0.0009919177540558361	0.052871415694790216	0.05303641447801495	-7.528164014093675e-05	-0.00015486219881730157	-7.556593862385885e-05	-0.00015544703049877318
0.8987832173197573	0.0008460852346303696	0.0008491090023121928	0.0008849552263449634	0.0008882285141614504	0.0009079203148248061	0.0009113490446294379	0.000932958258989835	0.0009365632000904321	0.000987464142410284	0.0009914765506041732	0.05287141598338879	0.05303641476755484	-7.482604877941113e-05	-0.0001548524735443535	-7.510862673684726e-05	-0.00015543726849734374
0.904198838336744	0.0008457087534287225	0.0008487311756288109	0.0008845614494209461	0.0008878332807283177	0.0009075163192918792	0.0009109435234215057	0.0009325431225163357	0.0009361464595345915	0.000987024752917082	0.0009910353757217028	0.052871416276931524	0.05303641506205494	-7.437292713301236e-05	-0.0001548421504366515	-7.465379389169635e-05	-0.00015542690640332757
0.9096470911946843	0.0008453322980464418	0.0008483533748570588	0.0008841676995056454	0.0008874380744037995	0.0009071123514705886	0.0009105380300298657	0.0009321280145210324	0.0009357297475669978	0.0009865853935715069	0.0009905942311093947	0.0528714165755046	0.05303641536160153	-7.392226450241013e-05	-0.00015483123121504128	-7.420142934881635e-05	-0.00015541594594437047
0.915128172516836	0.0008449558699306877	0.0008479756014492689	0.0008837739781127603	0.0008870428967071931	0.0009067084129139493	0.0009101325660133968	0.0009317129365998074	0.0009353130657897002	0.0009861460660627738	0.0009901531184633278	0.052871416879195436	0.05303641566628283	-7.34740502039144e-05	-0.00015481971759245816	-7.375152238407734e-05	-0.0001554043888397083
0.9206422801112097	0.0008445794705244664	0.0008475978568536042	0.0008833802867516451	0.0008866477491534359	0.0009063045051705193	0.000909727132926506	0.0009312978903439646	0.0009348964158001516	0.0009857067720752527	0.000989712039474717	0.052871417188093794	0.05303641597618881	-7.302827356997499e-05	-0.0001548076112740382	-7.330406228961417e-05	-0.00015539223680080538
0.9261896129777101	0.0008442031012666442	0.0008472201425140729	0.0008829866269273249	0.0008862526332531197	0.0009059006297844159	0.0009093217323191416	0.0009308828773402451	0.0009344797991912245	0.0009852675132884852	0.0009892709958299298	0.05287141750229097	0.053036416291410794	-7.258492394955629e-05	-0.00015479491395703482	-7.285903837421503e-05	-0.0001553794915313822
0.931770371315315	0.0008438267635919715	0.0008468424598705531	0.0008825930001405212	0.0008858575505125169	0.000905496788295341	0.0009089163657368208	0.000930467899170854	0.0009340632175512375	0.0009848282913772154	0.0009888299892105152	0.05287141782187942	0.053036416612041434	-7.214399070873401e-05	-0.000154781627331263	-7.241643996373781e-05	-0.00015536615472766524
0.9373847565293029	0.0008434504589310944	0.0008464648103588035	0.0008821994078876634	0.0008854625024335917	0.0009050929822385946	0.000908511034720641	0.000930052957413473	0.0009336466724639691	0.0009843891080114	0.0009883890212932166	0.05287141814695325	0.053036416938175665	-7.170546323040372e-05	-0.00015476775307768365	-7.197625640106842e-05	-0.00015535222807699922
0.9430329712385201	0.0008430741887105862	0.0008460871954104953	0.0008818058516609218	0.000885067490514034	0.0009046892131451073	0.0009081057408073147	0.0009296380536412955	0.0009332301655086912	0.0009839499648562474	0.0009879480937500095	0.052871418477608866	0.0530364172699097	-7.126933091511356e-05	-0.00015475329286923634	-7.153847704671756e-05	-0.00015533771325867973
0.9487152192826929	0.0008426979543529551	0.0008457096164532207	0.0008814123329482165	0.000884672516247267	0.0009042854825414495	0.0009077004855291769	0.0009292231894230347	0.000932813698260179	0.0009835108635722265	0.0009875072082481094	0.05287141881394384	0.05303641760734135	-7.083558318175809e-05	-0.00015473824837167194	-7.110309127955627e-05	-0.00015532261194459163
0.9544317057297852	0.0008423217572766714	0.0008453320749105187	0.0008810188532332445	0.0008842775811224759	0.0009038817919498603	0.0009072952704142161	0.0009288083663229539	0.0009323972722887404	0.0009830718058150968	0.000987066366450006	0.052871419156057475	0.053036417950570805	-7.040420946674564e-05	-0.00015472262124074931	-7.067008849609424e-05	-0.00015530692579676653
0.9601826368833979	0.0008419455988961891	0.0008449545722018987	0.0008806254139955035	0.0008838826866246305	0.0009034781428882704	0.0009068900969860953	0.0009283935859008901	0.0009319808891602397	0.0009826327932359361	0.0009866255700134857	0.05287141950405095	0.05303641829969902	-6.99751992255665e-05	-0.00015470641312509414	-7.023945811202026e-05	-0.00015529065647004736
0.9659682202902156	0.0008415694806219582	0.0008445771097428508	0.0008802320167103043	0.0008834878342344984	0.0009030745368703161	0.0009064849667641674	0.000927978849712268	0.0009315645504361121	0.0009821938274811538	0.0009861848205916484	0.05287141985802695	0.05303641865482966	-6.954854193264026e-05	-0.0001546896256648389	-6.981118956206345e-05	-0.00015527380561092263
0.9717886647474951	0.0008411934038604538	0.0008441996889448766	0.000879838662848801	0.0008830930254286755	0.0009026709754053702	0.0009060798812635046	0.0009275641593081323	0.0009311482576733957	0.0009817549101925247	0.0009857441198329413	0.05287142021809088	0.05303641901606778	-6.91242270810799e-05	-0.00015467226049023508	-6.938527229966018e-05	-0.00015525637485586108
0.9776441803106027	0.0008408173700141952	0.0008438223112155073	0.0008794453538780113	0.0008826982616796052	0.0009022674599985618	0.0009056748419949203	0.0009271495162351675	0.0009307320124247514	0.000981316043007211	0.0009853034693811792	0.05287142058434898	0.053036419383520474	-6.870224418407955e-05	-0.00015465431922453976	-6.8961695798328e-05	-0.00015523836583394846
0.9835349783005937	0.0008404413804817616	0.0008434449779583204	0.0008790520912608335	0.0008823035444555973	0.0009018639921507943	0.0009052698504649865	0.0009267349220357172	0.0009303158162384832	0.0009808772275577825	0.000984862870875567	0.052871420956909686	0.053036419757296276	-6.828258277470634e-05	-0.0001546358034819617	-6.854044955162397e-05	-0.00015521978016561078
0.9894612713118381	0.0008400654366578186	0.0008430676905729654	0.0008786588764560729	0.0008819088752208524	0.0009014605733587734	0.000904864908176061	0.0009263203782478122	0.0009298996706585641	0.0009804384654722462	0.0009844223259507267	0.05287142133588402	0.053036420137506396	-6.786523240552567e-05	-0.0001546167148665789	-6.812152307267283e-05	-0.00015520061946103225
0.9954232732196957	0.0008396895399331422	0.0008426904504551888	0.0008782657109184681	0.0008815142554354902	0.0009010572051150327	0.0009044600166263141	0.0009259058864051965	0.0009294835772246658	0.000979999758374074	0.0009839818362367282	0.05287142172138388	0.053036420524263585	-6.745018265021108e-05	-0.00015459705497514187	-6.770490589574907e-05	-0.00015518088532293084
1.0014211991882311	0.0008393136916946301	0.0008423132589968443	0.0008778725960987023	0.0008811196865555596	0.0009006538889079462	0.0009040551773097405	0.0009254914480373411	0.000929067537472169	0.0009795611078822176	0.0009835414033591019	0.05287142211352381	0.05303642091768244	-6.703742310305849e-05	-0.00015457682539504747	-6.72905875759161e-05	-0.0001551605793447819
1.0074552656779823	0.0008389378933253355	0.0008419361175859278	0.0008774795334434391	0.0008807251700330746	0.0009002506262217643	0.000903650391716196	0.000925077064669481	0.000928651552932202	0.000979122515611146	0.0009831010289388785	0.05287142251242036	0.05303642131787997	-6.662694337913888e-05	-0.0001545560277040059	-6.687855768897077e-05	-0.00015513970311023528
1.013525690453769	0.0008385621462044802	0.00084155902760659	0.0008770865243953352	0.0008803307073160287	0.0008998474185366284	0.0009032456613314116	0.0009246627378226287	0.0009282356251316554	0.0009786839831708632	0.0009826607145926043	0.05287142291819204	0.05303642172497507	-6.62187331152142e-05	-0.00015453466347176148	-6.646880583255355e-05	-0.00015511825819486402
1.0196326925925556	0.0008381864517074812	0.0008411819904391631	0.0008766935703930697	0.0008799362998484219	0.0008994442673285984	0.0009028409876370219	0.0009242484690136046	0.0009278197555932107	0.000978245512166937	0.000982220461932372	0.052871423330959316	0.053036422139088615	-6.581278196926554e-05	-0.00015451273425767797	-6.606132162555178e-05	-0.00015509624616397155
1.0257764924913542	0.0008378108112059734	0.000840805007460184	0.0008763006728713668	0.0008795419490702852	0.0008990411740696784	0.00090243637211059	0.0009238342597550623	0.0009274039458353661	0.0009778071042005278	0.0009817802725658484	0.052871423750845366	0.0530364225603438	-6.540907962135356e-05	-0.00015449024161240388	-6.565609470915446e-05	-0.00015507366857420157
1.0319573118751795	0.0008374352260678297	0.0008404280800424133	0.0008759078332610169	0.0008791476564177013	0.0008986381402278378	0.0009020318162256285	0.0009234201115555091	0.000926988197372459	0.0009773687608684095	0.0009813401480962974	0.0528714241779745	0.053036422988866266	-6.500761577382663e-05	-0.0001544671870776504	-6.525311474676887e-05	-0.00015505052697292743
1.0381753738050519	0.0008370596976571839	0.0008400512095548603	0.0008755150529889016	0.0008787534233228292	0.0008982351672670354	0.0009016273214516255	0.000923006025919334	0.0009265725117146908	0.0009769304837629997	0.0009809000901226071	0.05287142461247449	0.05303642342478327	-6.460838015140413e-05	-0.00015444357218546978	-6.485237142420108e-05	-0.00015502682289789127
1.0444309026860459	0.0008366842273344555	0.0008396743973628059	0.0008751223334780181	0.0008783592512139298	0.0008978322566472466	0.0009012228892540703	0.0009225920043468328	0.0009261568903681548	0.0009764922744723856	0.000980460100239319	0.05287142505447456	0.05303642386822473	-6.421136250128745e-05	-0.00015441939845800556	-6.445385445007223e-05	-0.00015500255787720407
1.05072412427539	0.0008363088164563721	0.0008392976448278263	0.0008747296761475037	0.0008779651415153894	0.0008974294098244876	0.000900818521094477	0.0009221780483342332	0.0009257413348348611	0.0009760541345803521	0.0009800201800366545	0.05287142550410623	0.053036424319322976	-6.381655259375674e-05	-0.0001543946674083252	-6.405755355598508e-05	-0.00015497773342956767
1.057055265690613	0.000835933466375992	0.000838920953307815	0.0008743370824126596	0.0008775710956477439	0.0008970266282508391	0.0009004142184304108	0.0009217641593737211	0.000925325846612761	0.0009756160656664075	0.0009795803311005405	0.05287142596150365	0.053036424778212035	-6.342394022232356e-05	-0.00015436938053980942	-6.366345849691257e-05	-0.00015495235106396943
1.0634245554177415	0.0008355581784427277	0.0008385443241570069	0.0008739445536849748	0.0008771771150277031	0.0008966239133744723	0.0009000099827155115	0.0009213503389534658	0.0009249104271957746	0.0009751780693058117	0.0009791405550126388	0.05287142642680345	0.05303642524502942	-6.303351520395295e-05	-0.00015434353934618006	-6.327155905139215e-05	-0.0001549264122799321
1.0698322233195456	0.0008351829540023695	0.0008381677587260016	0.0008735520913721512	0.0008767832010681758	0.0008962212666396739	0.0008996058153995202	0.0009209365885576453	0.0009244950780738151	0.000974740147069603	0.0009787008533503725	0.052871426900144236	0.053036425719913995	-6.264526737932707e-05	-0.00015431714531141671	-6.288184502167837e-05	-0.0001548999185669031
1.0762785006438331	0.0008348077943971097	0.0008377912583617881	0.0008731596968781288	0.0008763893551782947	0.0008958186894868713	0.0008992017179283046	0.0009205229096664745	0.000924079800732817	0.0009743023005246275	0.0009782612276869546	0.052871427381667634	0.05303642620300772	-6.225918661284524e-05	-0.00015429019990942372	-6.249430623389562e-05	-0.00015487287140431016
1.0827636200317978	0.0008344327009655674	0.0008374148244077688	0.0008727673716031116	0.0008759955787634428	0.0008954161833526608	0.0008987976917438858	0.000920109303756231	0.0009236645966547627	0.0009738645312335663	0.0009778216795914177	0.05287142787151724	0.053036426694454936	-6.187526279331779e-05	-0.00015426270460447422	-6.210893253877359e-05	-0.00015484527226219957
1.089287815526412	0.0008340576750428093	0.0008370384582037816	0.0008723751169435898	0.0008756018732252758	0.0008950137496698291	0.0008983937382844615	0.0009196957722992798	0.0009232494673177068	0.0009734268407549627	0.0009773822106286382	0.05287142836983965	0.05303642719440258	-6.149348583393832e-05	-0.0001542346608510714	-6.172571381128644e-05	-0.0001548171226002648
1.0958513225808764	0.000833682717960377	0.0008366621610861268	0.0008719829342923683	0.0008752082399617502	0.0008946113898673826	0.0008979898589844354	0.0009192823167641021	0.0009228344141958052	0.0009729892306432516	0.000976942822359369	0.052871428876783616	0.05303642770299989	-6.11138456724225e-05	-0.0001542060700934489	-6.134463995116635e-05	-0.00015478842386829061
1.1024543780671139	0.0008333078310463107	0.00083628593438759	0.0008715908250385906	0.0008748146803671474	0.0008942091053705729	0.0008975860552744412	0.0009188689386153227	0.000922419438759342	0.0009725517024487886	0.0009765035163402656	0.05287142939250141	0.05303642822039963	-6.07363322714799e-05	-0.0001541769337659593	-6.096570088329201e-05	-0.000154759177506264
1.1090972202843215	0.0008329330156251713	0.000835909779437466	0.0008711987905677633	0.0008744211958320989	0.0008938068976009212	0.0008971823285813681	0.0009184556393137328	0.0009220045424747532	0.0009721142577178752	0.0009760642941239145	0.052871429917146814	0.053036428746755904	-6.0360935618716804e-05	-0.00015414725329260248	-6.0588886557411126e-05	-0.00015472938494326405
1.115780088967567	0.0008325582730180699	0.0008355336975615869	0.0008708068322617864	0.0008740277877436158	0.000893404767976249	0.0008967786803283929	0.000918042420316324	0.0009215897268046609	0.0009716768979927946	0.0009756251572588661	0.05287143045087643	0.05303642928222646	-5.998764572699711e-05	-0.00015411703008699762	-6.021418694865388e-05	-0.00015469904759832231
1.1225032252964444	0.0008321836045426891	0.000835157690082344	0.0008704149514989746	0.000873634457485111	0.0008930027179107012	0.0008963751119350006	0.0009176292830763121	0.0009211749932078962	0.0009712396248118351	0.0009751861072896605	0.05287143099385151	0.053036429826972466	-5.961645263491411e-05	-0.00015408626555307725	-5.984159205810191e-05	-0.00015466816688086693
1.1292668719037753	0.0008318090115133073	0.0008347817583187124	0.0008700231496540847	0.0008732412064364262	0.0008926007488147734	0.0008959716248170133	0.0009172162290431623	0.000920760343139525	0.0009708024397093196	0.0009747471457568561	0.05287143154623401	0.05303643038115607	-5.924734640661011e-05	-0.000154054961084088	-5.947109191221933e-05	-0.00015463674418916828
1.1360712728843656	0.0008314344952408271	0.0008344059035862793	0.000869631428098344	0.0008728480359738605	0.0008921988620953408	0.00089556822038662	0.0009168032596626216	0.0009203457780508821	0.0009703653442156388	0.0009743082741970634	0.05287143210818929	0.05303643094494433	-5.8880317132053994e-05	-0.00015402311806289593	-5.910267656361601e-05	-0.00015460478091133822
1.1429166738038161	0.0008310600570327978	0.0008340301271972671	0.0008692397881994745	0.0008724549474701946	0.0008917970591556837	0.0008951649000524002	0.0009163903763767448	0.000919931299389594	0.0009699283398572767	0.0009738694941429704	0.052871432679886254	0.05303643151850601	-5.851535492752691e-05	-0.0001539907378620975	-5.873633609129736e-05	-0.00015457227842527455
1.1498033217073829	0.0008306856981934415	0.000833654430460558	0.0008688482313217189	0.0008720619422947173	0.0008913953413955143	0.000894761665219352	0.000915977580623921	0.0009195169085996078	0.0009694914281568427	0.000973430807123374	0.05287143326149681	0.0530364321020132	-5.815244993552515e-05	-0.00015395782184393636	-5.837206060044231e-05	-0.00015453923809832792
1.1567314651288954	0.0008303114200236784	0.0008332788146817216	0.0008684567588258693	0.0008716690218132542	0.000890993710211005	0.000894358517288921	0.0009155648738389033	0.0009191026071212216	0.0009690546106331002	0.0009729922146632102	0.05287143385319501	0.05303643269564129	-5.779159232471853e-05	-0.00015392437135916537	-5.800984022268085e-05	-0.00015450566128633048
1.1637013540997225	0.0008299372238211562	0.0008329032811630424	0.0008680653720692961	0.0008712761873881959	0.0008905921669948197	0.00089395545765903	0.0009151522574528408	0.0009186883963911142	0.0009686178888010007	0.0009725537182835876	0.05287143445515907	0.053036433299568427	-5.743277229090793e-05	-0.00015389038774910047	-5.7649665116746296e-05	-0.00015447154933570517
1.1707132401577995	0.0008295631108802675	0.000832527831203539	0.0008676740724059671	0.0008708834403785186	0.0008901907131361324	0.0008935524877240995	0.0009147397328932977	0.000918274277842367	0.0009681812641717058	0.000972115319501809	0.052871435067569736	0.05303643391397638	-5.70759800564008e-05	-0.0001538558723436223	-5.7291525467989546e-05	-0.0001544369035811899
1.177767376356704	0.0008291890824921875	0.0008321524660990004	0.000867282861186487	0.000870490782139822	0.0008897893500206671	0.0008931496088750873	0.0009143273015842953	0.0009178602529045035	0.0009677447382526296	0.0009716770198314155	0.05287143569061114	0.053036434539049784	-5.672120587081608e-05	-0.00015382082646239748	-5.693541148923953e-05	-0.000154401725347586
1.1848640172747877	0.0008288151399448856	0.0008317771871419987	0.0008668917397581091	0.000870098214024343	0.0008893880790307118	0.000892746822499501	0.0009139149649463246	0.000917446323003504	0.0009673083125474538	0.0009712388207821995	0.05287143632447059	0.05303643517497644	-5.6368440010730325e-05	-0.0001537852514140181	-5.658131342037992e-05	-0.0001543660159485094
1.1920034190243662	0.0008284412845231678	0.0008314019956219312	0.0008665007094647799	0.0008697057373809987	0.0008889869015451628	0.0008923441299814445	0.0009135027243963929	0.0009170324895618517	0.0009668719885561759	0.000970800723860255	0.05287143696933895	0.053036435821948065	-5.601767278001074e-05	-0.0001537491484957243	-5.622922152864057e-05	-0.00015432977668591863
1.1991858392609598	0.0008280675175086898	0.0008310268928250337	0.0008661097716471532	0.0008693133535554019	0.0008885858189395389	0.0008919415327016314	0.000913090581348039	0.0009166187539985479	0.0009664357677751267	0.0009703627305679939	0.05287143762541016	0.05303643648015925	-5.5668894510377265e-05	-0.00015371251899476412	-5.5879126109201205e-05	-0.00015429300885200226
1.2064115371925936	0.0008276938401799914	0.0008306518800344148	0.0008657189276426253	0.0008689210638898955	0.0008881848325860192	0.0008915390320374231	0.0009126785372113711	0.0009162051177291489	0.0009659996516970079	0.000969924842404185	0.052871438292882406	0.053036437149808005	-5.532209556097928e-05	-0.00015367536418689487	-5.55310174848167e-05	-0.00015425571372729152
1.2136807735891502	0.0008273202538125186	0.0008302769585300787	0.0008653281787853591	0.0008685288697235773	0.0008877839438534663	0.0008911366293628514	0.0009122665933930904	0.000915791582165793	0.0009655636418109205	0.0009694870608639813	0.05287143897195644	0.053036437831096496	-5.497726631911726e-05	-0.00015363768533752098	-5.5184886006511e-05	-0.00015421789258202034
1.2209938107917835	0.0008269467596786516	0.000829902129588952	0.000864937526406313	0.000868136772392328	0.0008873831541074558	0.0008907343260486496	0.0009118547512965231	0.0009153781487172287	0.0009651277396023968	0.0009690493874389519	0.052871439662836646	0.053036438524230144	-5.463439719971541e-05	-0.00015359948369997323	-5.484072205297341e-05	-0.00015417954667418243
1.2283509127223842	0.0008265733590477358	0.0008295273944849162	0.0008645469718332727	0.0008677447732288449	0.0008869824647103106	0.0008903321234622852	0.0009114430123216537	0.000914964818788851	0.000964691946553435	0.0009686118236171192	0.05287144036573184	0.05303643922941782	-5.4293478646050275e-05	-0.0001535607605170075	-5.449851603143291e-05	-0.00015414067725130765
1.2357523448931043	0.0008262000531861012	0.0008291527544888266	0.0008641565163908727	0.0008673528735626619	0.0008865818770211221	0.0008899300229679822	0.0009110313778651479	0.0009145515937827219	0.0009642562641425252	0.0009681743708829823	0.05287144108085398	0.05303643994687216	-5.3954501129702126e-05	-0.000153521517020222	-5.4158258377449975e-05	-0.00015410128554968483
1.2431983744159416	0.0008258268433570968	0.000828778210868547	0.000863766161400632	0.000866961074720186	0.0008861813923957861	0.0008895280259267572	0.0009106198493203894	0.0009141384750976102	0.0009638206938446878	0.0009677370307175561	0.05287144180841888	0.0530364406768099	-5.361745515065908e-05	-0.00015348175442986278	-5.381993955515946e-05	-0.00015406137279402876
1.2506892700123766	0.0008254537308211132	0.0008284037648889718	0.0008633759081809768	0.0008665693780247198	0.0008857810121870271	0.0008891261336964431	0.0009102084280775048	0.0009137254641290145	0.0009633852371314999	0.0009672998045983988	0.05287144254864607	0.05303644141945141	-5.3282331237539116e-05	-0.00015344147395504604	-5.348355005736771e-05	-0.00015402094019809076
1.2582253020230734	0.0008250807168356128	0.000828029417812057	0.0008629857580472733	0.0008661777847964947	0.0008853807377444317	0.000888724347631724	0.0009097971155233983	0.0009133125622691981	0.0009629498954711311	0.0009668626939996472	0.05287144330175981	0.05303644217502124	-5.294911994770113e-05	-0.00015340067679364688	-5.31490804058371e-05	-0.00015397998896429788
1.2658067424176331	0.0008247078026551538	0.0008276551708968435	0.0008625957123118525	0.0008657862963526955	0.0008849805704144738	0.0008883226690841579	0.0009093859130417767	0.0009128997709072149	0.0009625146703283725	0.0009664257003920457	0.052871444067987154	0.05303644294374744	-5.261781186725184e-05	-0.0001533593641317721	-5.28165211510917e-05	-0.00015393852028319777
1.2734338648044117	0.0008243349895314241	0.0008272810253994926	0.0008622057722840454	0.0008653949140074965	0.0008845805115405513	0.0008879210994022169	0.0009089748220131878	0.000912487091428948	0.0009620795631646747	0.000965988825242985	0.052871444847559644	0.05303644372586227	-5.2288397611406634e-05	-0.00015331753714456497	-5.2485862872889144e-05	-0.00015389653533429137
1.2811069444403917	0.00082396227871326	0.0008269069825733031	0.0008618159392702031	0.00086500363907208	0.000884180562463006	0.0008875196399313043	0.0009085638438150413	0.0009120745252171299	0.0009616445754381717	0.0009655520700165254	0.05287144564071338	0.05303644452160322	-5.196086782459364e-05	-0.00015327519699581682	-5.215709618035247e-05	-0.00015385403528594965
1.2888262582411194	0.0008235896714466821	0.0008265330436687485	0.000861426214573734	0.0008646124728546763	0.0008837807245191628	0.0008871182920137957	0.0009081529798216481	0.0009116620736513821	0.0009612097086037217	0.0009651154361734386	0.05287144644768839	0.05303644533120977	-5.163521317994718e-05	-0.00015323234483646808	-5.1830211711366425e-05	-0.0001538110212932764
1.296592084790695	0.0008232171689749232	0.0008261592099335038	0.0008610365994951329	0.0008642214166605895	0.0008833809990433584	0.0008867170569890671	0.000907742231404251	0.0009112497381082465	0.0009607749641129398	0.0009646789251712395	0.052871447268729034	0.053036446154928224	-5.1311424380612314e-05	-0.000153188981807717	-5.150520013400689e-05	-0.00015376749450191074
1.3044047043518285	0.0008228447725384475	0.0008257854826124657	0.0008606470953320015	0.0008638304717922206	0.0008829813873669627	0.0008863159361935164	0.0009073315999310455	0.0009108375199612056	0.0009603403434142214	0.0009642425384642102	0.05287144810408352	0.05303644699300713	-5.098949215892601e-05	-0.00015314510903838285	-5.118205214557636e-05	-0.0001537234560448908
1.312264398875954	0.0008224724833749894	0.0008254118629477923	0.0008602577033790891	0.0008634396395491088	0.0008825818908184224	0.000885914930960607	0.0009069210867672248	0.0009104254205807287	0.000959905847952788	0.0009638062775034465	0.052871448954005244	0.053036447845700906	-5.066940727675717e-05	-0.00015310072764532223	-5.086075847307581e-05	-0.00015367890704326426
1.320171452013404	0.0008221003027195745	0.0008250383521789219	0.0008598684249283141	0.0008630489212279502	0.0008821825107232797	0.0008855140426208875	0.0009065106932750007	0.0009100134413342913	0.00095947147917071	0.0009633701437368804	0.0528714498187521	0.05303644871326771	-5.035116052572869e-05	-0.00015305583873415074	-5.054130987333649e-05	-0.0001536338486067823
1.3281261491236485	0.0008217282318045537	0.0008246649515426096	0.0008594792612688002	0.0008626583181226369	0.000881783248404212	0.0008851132725020306	0.0009061004208136421	0.0009096015835864157	0.0009590372385069485	0.0009629341386093216	0.052871450698585544	0.05303644959597091	-5.003474272703007e-05	-0.00015301044339768866	-5.0223697132888157e-05	-0.00015358828183251183
1.3361287772855897	0.0008213562718596291	0.0008242916622729511	0.0008590902136869033	0.0008622678315242824	0.0008813841051810592	0.0008847126219288603	0.0009056902707395047	0.0009091898486986985	0.0009586031273973852	0.0009624982635624878	0.05287145159377312	0.05303645049407818	-4.972014473233338e-05	-0.00015296454271906956	-4.990791106888187e-05	-0.00015354220780755545
1.3441796253079266	0.0008209844241118767	0.0008239184856014078	0.0008587012834662354	0.0008618774627212467	0.0008809850823708476	0.0008843120922233769	0.0009052802444060546	0.0009087782380298364	0.0009581691472748494	0.0009620625200350321	0.052871452504586136	0.05303645140786174	-4.940735742273161e-05	-0.00015291813776741048	-4.9593942527945134e-05	-0.00015349562760519353
1.352278983739575	0.000820612689785791	0.0008235454227568495	0.0008583124718877109	0.000861487212999182	0.0008805861812878372	0.000883911684704804	0.0009048703431639184	0.0009083667529356751	0.0009577352995691689	0.0009616269094625946	0.05287145343130144	0.05303645233759902	-4.909637170962683e-05	-0.00015287122960100374	-4.9281782387160245e-05	-0.00015344854228760418
1.3604271448801535	0.0008202410701032934	0.000823172474965564	0.0008579237802295565	0.0008610970836410422	0.0008801874032435331	0.0008835114006895995	0.0009044605683608927	0.00090795539476922	0.000957301585707182	0.0009611914332778126	0.05287145437420012	0.05303645328357266	-4.878717853488285e-05	-0.00015282381926676192	-4.897142155416839e-05	-0.00015340095290566902
1.3686244027905345	0.0008198695662837782	0.0008227996434513031	0.0008575352097673581	0.0008607070759271316	0.0008797887495467324	0.0008831112414915036	0.0009040509213419942	0.000907544164880686	0.0009568680071127901	0.0009607560929103752	0.0528714553335685	0.053036454246070175	-4.84797688699648e-05	-0.00015277590779771977	-4.8662850966378624e-05	-0.0001533528604963641
1.3768710533034536	0.000819498179544135	0.0008224269294353047	0.0008571467617740845	0.0008603171911351275	0.0008793902215035495	0.0008827112084215632	0.0009036414034494855	0.000907133064617522	0.0009564345652069842	0.0009603208897870498	0.05287145630969846	0.05303645522538368	-4.8174133717278356e-05	-0.00015272749621647597	-4.835606159218908e-05	-0.0001533042660861461
1.3851673940341884	0.0008191269110987757	0.0008220543341363202	0.0008567584375201167	0.0008599274305401096	0.0008789918204174459	0.0008823113027881625	0.0009032320160229044	0.000906722095324443	0.0009560012614078775	0.0009598858253317131	0.052871457302886726	0.05303645622181104	-4.7870264109711735e-05	-0.00015267858553372204	-4.805104443059843e-05	-0.0001532551706893981
1.3935137243912972	0.000818755762159666	0.0008216818587706463	0.00085637023827328	0.0008595377954145922	0.0008785935475892622	0.0008819115258970553	0.0009028227603990989	0.0009063112583434631	0.0009555680971307409	0.0009594509009653892	0.05287145831343531	0.053036457235655504	-4.7568151110330414e-05	-0.00015262917674707666	-4.77477905109977e-05	-0.0001532055753077355
1.4019103455874267	0.0008183847339363572	0.000821309504552156	0.0008559821652988773	0.0008591482870285584	0.0008781954043172542	0.0008815118790513993	0.0009024136379122624	0.0009059005550139314	0.0009551350737880419	0.0009590161181062867	0.052871459341651786	0.0530364582672254	-4.726778581293917e-05	-0.00015257927084216805	-4.744629089350333e-05	-0.00015315548093039477
1.410357560650181	0.0008180138276360123	0.0008209372726923263	0.0008555942198597168	0.0008587589066494873	0.0008777973918971197	0.000881112363551787	0.0009020046498939626	0.0009054899866725614	0.0009547021927894739	0.0009585814781698299	0.05287146038784911	0.05303645931683428	-4.696915934218615e-05	-0.00015252886879307814	-4.714653666923474e-05	-0.00015310488853503834
1.4188556744330574	0.0008176430444634359	0.0008205651644002667	0.0008552064032161436	0.0008583696555423851	0.0008773995116220317	0.0008807129806962742	0.0009015957976731746	0.0009050795546534646	0.0009542694555419933	0.0009581469825686932	0.052871461452345524	0.053036460384802704	-4.667226285330617e-05	-0.00015247797156101028	-4.684851896008535e-05	-0.0001530537990866998
1.4274049936264492	0.0008172723856211072	0.0008201931808827534	0.0008548187166260732	0.0008579805349698203	0.0008770017647826723	0.0008803137317804177	0.0009011870825763173	0.0009046692602881855	0.0009538368634498559	0.0009577126327128406	0.05287146253546546	0.053036461471455326	-4.637708753245373e-05	-0.00015242658009531618	-4.655222891886829e-05	-0.0001530022135380893
1.4360058267687137	0.0008169018523092041	0.0008198213233442528	0.0008544311613450179	0.0008575915461919491	0.000876604152667261	0.0008799146180973025	0.0009007785059272809	0.0009042591049057304	0.0009534044179146463	0.0009572784300095544	0.05287146363753935	0.053036462577123286	-4.608362459673082e-05	-0.00015237469533291303	-4.6257657729489865e-05	-0.00015295013282973224
1.4446584842573071	0.0008165314457256388	0.0008194495929869577	0.0008540437386261233	0.000857202690466552	0.0008762066765615909	0.0008795156409375775	0.0009003700690474648	0.0009038490898326057	0.0009529721203353203	0.0009568443758634774	0.052871464758902816	0.053036463702143946	-4.5791865293923206e-05	-0.00015232231819786723	-4.5964796606776104e-05	-0.00015289755788924775
1.453363278359986	0.0008161611670660859	0.0008190779910108153	0.0008536564497201989	0.0008568139690490646	0.0008758093377490601	0.0008791168015894877	0.0008999617732558103	0.0009034392163928495	0.0009525399721082381	0.000956410471676645	0.05287146589989774	0.05303646484686004	-4.5501800903187395e-05	-0.00015226944960261557	-4.567363679688907e-05	-0.00015284448963254205
1.4621205232260774	0.0008157910175240097	0.0008187065186135538	0.0008532692958757447	0.0008564253831926048	0.0008754121375107003	0.0008787181013389027	0.0008995536198688295	0.0009030294859080618	0.0009521079746271939	0.0009559767188485178	0.052871467060872306	0.053036466011621194	-4.5213422734724507e-05	-0.00015221609044710482	-4.538416957720892e-05	-0.0001527909289628926
1.470930534897817	0.0008154209982906971	0.0008183351769907177	0.000852882278338988	0.0008560369341480093	0.0008750150771252138	0.0008783195414693541	0.0008991456102006431	0.0009026198996974416	0.0009516761292834585	0.0009555431187760219	0.05287146824218074	0.0530364671967823	-4.492672212964843e-05	-0.00015216224161818115	-4.509638625618123e-05	-0.0001527368767704762
1.4797936313217521	0.0008150511105552888	0.0008179639673356961	0.0008524953983539142	0.0008556486231638645	0.0008746181578690045	0.0008779211232620662	0.0008987377455630136	0.0009022104590778209	0.0009512444374658127	0.0009551096728535834	0.05287146944418382	0.053036468402705636	-4.464169046037442e-05	-0.00015210790399053375	-4.481027817362926e-05	-0.00015268233393339603
1.48871013236022	0.0008146813555048073	0.0008175928908397537	0.0008521086571622974	0.0008552604514865378	0.0008742213810162109	0.0008775228479959894	0.0008983300272653775	0.0009018011653636968	0.0009508129005605822	0.0009546763824731637	0.052871470667248496	0.05303646962975918	-4.435831913061211e-05	-0.00015205307842627858	-4.452583670076782e-05	-0.00015262730131687663
1.4976803598028874	0.0008143117343241892	0.0008172219486920605	0.0008517220560037334	0.0008548724203602095	0.0008738247478387384	0.0008771247169478331	0.0008979224566148801	0.000901392019867266	0.000950381519951674	0.0009542432490242957	0.05287147191174868	0.05303647087831779	-4.40765995753864e-05	-0.00015199776577526358	-4.424305324032124e-05	-0.00015257177977398562
1.5067046373783677	0.0008139422481963129	0.0008168511420797223	0.0008513355961156698	0.0008544845310269043	0.0008734282596062909	0.0008767267313920962	0.000897515034916407	0.0009009830238984575	0.0009499502970206111	0.000953810273894118	0.05287147317806409	0.05303647214876332	-4.3796523260947184e-05	-0.00015194196687404182	-4.396191922629439e-05	-0.00015251577014463447
1.5157832907659001	0.0008135728983020347	0.0008164804721878139	0.0008509492787334421	0.0008540967847265265	0.0008730319175864086	0.0008763288926011056	0.0008971077634726233	0.00090057417876497	0.0009495192331465725	0.0009533774584674165	0.052871474466582344	0.05303647344148379	-4.351808168510246e-05	-0.00015188568254734247	-4.3682426124388996e-05	-0.00015245927325643893
1.5249166476071065	0.0008132036858202105	0.0008161099401994041	0.0008505631050902984	0.0008537091826968859	0.000872635723044492	0.0008759312018450413	0.0008967006435839987	0.0009001654857722996	0.0009490883297064211	0.0009529448041266515	0.052871475777697366	0.053036474756875084	-4.324126637690606e-05	-0.00015182891360648876	-4.34045654316359e-05	-0.00015240228992380311
1.5341050375178134	0.000812834611927739	0.0008157395472955968	0.0008501770764174436	0.0008533217261737407	0.0008722396772438482	0.0008755336603919813	0.0008962936765488544	0.0008997569462237847	0.0009486575880747531	0.0009525123122520067	0.05287147711181021	0.05303647609533903	-4.296606889683807e-05	-0.0001517716608498143	-4.312832867667954e-05	-0.00015234482094816926
1.5433487920999491	0.0008124656777995811	0.0008153692946555511	0.0008497911939440596	0.0008529344163908198	0.0008718437814457115	0.0008751362695079233	0.0008958868636633853	0.0008993485614206297	0.0009482270096239209	0.000952079984221414	0.05287147846932943	0.053036477457285534	-4.269248083713095e-05	-0.00015171392506396764	-4.285370742e-05	-0.00015228686711910022
1.5526482449535108	0.0008120968846087978	0.0008149991834565197	0.0008494054588973456	0.0008525472545798608	0.0008714480369092847	0.0008747390304568256	0.000895480206221701	0.0008989403326619455	0.0009477965957240781	0.0009516478214105974	0.05287147985067026	0.05303647884313137	-4.242049382137403e-05	-0.0001516557070220248	-4.2580693253538304e-05	-0.00015222842921266966
1.5620037316886017	0.0008117282335265769	0.000814629214873875	0.0008490198725025459	0.0008521602419706402	0.0008710524448917679	0.0008743419445006363	0.0008950737055158568	0.0008985322612447811	0.0009473663477432117	0.0009512158251931043	0.05287148125625579	0.053036480253301134	-4.215009950476328e-05	-0.00015159700748437754	-4.2309277800994805e-05	-0.00015216950799201712
1.5714155899375468	0.0008113597257222688	0.0008142593900811459	0.000848634435982987	0.000851773379791009	0.0008706570066483962	0.0008739450128993311	0.0008946673628358923	0.0008981243484641613	0.000946936267047182	0.0009507839969403487	0.05287148268651688	0.053036481688226604	-4.1881289574038916e-05	-0.00015153782719845577	-4.203945271769732e-05	-0.00015211010420754234
1.580884159367074	0.0008109913623634133	0.0008138897102500436	0.0008482491505601066	0.0008513866692669222	0.0008702617234324697	0.0008735482369109436	0.0008942611794698618	0.0008977165956131184	0.0009465063549997568	0.0009503523380216423	0.05287148414189166	0.05303648314834776	-4.161405574749921e-05	-0.00015147816689839444	-4.177120969068443e-05	-0.00015205021859598933
1.5904097816905756	0.0008106231446157772	0.0008135201765505003	0.000847864017453492	0.0008510001116224784	0.0008698665964953931	0.0008731516177916043	0.0008938551567038749	0.000897309003982733	0.000946076612962654	0.0009499208498042385	0.052871485622826064	0.05303648463411216	-4.134838977536831e-05	-0.0001514180273064769	-4.150454043899687e-05	-0.00015198985188238923
1.5999928006804371	0.0008102550736433734	0.0008131507901506888	0.0008474790378809015	0.0008506137080799396	0.0008694716270866972	0.0008727551567955639	0.0008934492958221198	0.0008969015748621562	0.0009456470422955646	0.0009494895336533574	0.052871487129774374	0.053036486145975545	-4.108428343939374e-05	-0.0001513574091314973	-4.123943671337921e-05	-0.00015192900477833948
1.6096335621804478	0.0008098871506085079	0.0008127815522170669	0.0008470942130583113	0.0008502274598597794	0.0008690768164540883	0.0008723588551752399	0.0008930435981069128	0.0008964943095386594	0.000945217644356208	0.0009490583909322371	0.0528714886631991	0.053036487684401244	-4.082172855270766e-05	-0.0001512963130678724	-4.097589029603693e-05	-0.00015186767798089362
1.6193324141182788	0.0008095193766718021	0.0008124124639144038	0.0008467095441999417	0.0008498413681807095	0.0008686821658434736	0.0008719627141812454	0.0008926380648387252	0.0008960872092976632	0.0009447884205003589	0.0009486274230021648	0.05287149022357075	0.053036489249861575	-4.0560716960527654e-05	-0.00015123473979891666	-4.0713893001365076e-05	-0.00015180587217561436
1.6290897065180392	0.0008091517529922255	0.0008120435264058098	0.0008463250325182894	0.0008494554342597108	0.0008682876764989949	0.0008715667350624215	0.0008922326972962176	0.0008956802754227706	0.0009443593720818846	0.0009481966312225121	0.05287149181136784	0.05303649084283735	-4.030124053971268e-05	-0.0001511726899938448	-4.0453436675573495e-05	-0.00015174358803460297
1.6389057915129117	0.0008087842807271287	0.0008116747408527708	0.0008459406792241631	0.0008490696593120704	0.000867893349663066	0.0008711709190658733	0.0008918274967562789	0.0008952735091958045	0.0009439305004527847	0.0009477660169507757	0.0528714934270783	0.053036492463817454	-4.004329119882549e-05	-0.00015111016430910396	-4.019451319667994e-05	-0.00015168082621663803
1.6487810233578566	0.0008084169610322742	0.0008113061084151787	0.0008455564855267153	0.0008486840445514131	0.0008674991865764043	0.0008707752674370047	0.0008914224644940586	0.0008948669118968426	0.0009435018069632278	0.000947335581542613	0.05287149507119871	0.053036494113299505	-3.9786860878153474e-05	-0.00015104716338773527	-3.993711447449616e-05	-0.00015161758736725872
1.6587157584424002	0.00080804979506187	0.0008109376302513655	0.0008451724526334777	0.0008482985911897365	0.0008671051884780677	0.0008703797814195529	0.0008910176017830039	0.0008944604848042547	0.0009430732929615903	0.0009469053263518827	0.05287149674423352	0.05303649579179111	-3.953194154968781e-05	-0.0001509836878594295	-3.968123245071814e-05	-0.0001515538721184595
1.6687103553034934	0.0008076827839686006	0.0008105693075181346	0.0008447885817503941	0.000847913300437445	0.0008667113566054883	0.0008699844622556234	0.0008906129098948963	0.0008940542291947366	0.0009426449597944934	0.0009464752527306817	0.052871498446697564	0.053036497499807246	-3.927852521722758e-05	-0.00015091973834072125	-3.942685909894689e-05	-0.00015148968108910643
1.6787651746384535	0.00080731592890366	0.0008102011413707927	0.000844404874081854	0.0008475281735033825	0.0008663176921945068	0.0008695893111857246	0.0008902083900998855	0.0008936481463433472	0.0009422168088068413	0.0009460453620293819	0.052871500179114066	0.05303649923787357	-3.9026603916428315e-05	-0.00015085531543543307	-3.917398642476477e-05	-0.00015142501488535354
1.6888805793179813	0.00080694923101678	0.0008098331329631793	0.0008440213308307231	0.0008471432115948638	0.0008659241964794046	0.000869194329448799	0.0008898040436665222	0.0008932422375235405	0.0009417888413418563	0.0009456156555966669	0.0528715019420156	0.05303650100652461	-3.877616971462855e-05	-0.00015079041973342644	-3.892260646554124e-05	-0.00015135987409922724
1.6990569343992543	0.0008065826914562688	0.0008094652834477063	0.0008436379531983842	0.0008467584159177146	0.0008655308706929443	0.0008687995182822656	0.0008893998718618017	0.0008928365040072083	0.0009413610587411226	0.0009451861347795763	0.05287150373594478	0.053036502806304835	-3.8527214710877555e-05	-0.00015072505181126794	-3.867271129046751e-05	-0.0001512942593093758
1.7092946071391046	0.0008062163113690382	0.0008090975939753827	0.0008432547423847642	0.0008463737876763007	0.0008651377160663992	0.0008684048789220477	0.0008889958759511923	0.0008924309470647097	0.0009409334623446191	0.000944756800923537	0.052871505561453806	0.05303650463776738	-3.82797310361227e-05	-0.00015065921223247902	-3.842429300082023e-05	-0.00015122817108167985
1.7195939670072704	0.0008058500919006382	0.0008087300656958516	0.0008428716995883722	0.0008459893280735632	0.000864744733829591	0.0008680104126026117	0.0008885920571986748	0.000892025567964911	0.0009405060534907606	0.0009443276553724054	0.052871507419104374	0.05303650650147652	-3.8033710853029035e-05	-0.00015059290154700866	-3.817734372963538e-05	-0.0001511616099680313
1.7299553856997325	0.0008054840341952892	0.0008083626997574212	0.0008424888260063315	0.0008456050383110535	0.0008643519252109237	0.0008676161205570011	0.0008881884168667782	0.0008916203679752204	0.0009400788335164343	0.0009438986994685054	0.05287150930946886	0.05303650839800614	-3.7789146356000114e-05	-0.00015052612029137213	-3.793185564185397e-05	-0.00015109457650697156
1.7403792371521247	0.0008051181393959137	0.0008079954973070981	0.0008421061228344147	0.0008452209195889668	0.0008639592914374193	0.0008672220040168719	0.0008877849562166146	0.0008912153483616247	0.0009396518037570397	0.0009434699345526664	0.05287151123312925	0.05303651032794034	-3.75460297711433e-05	-0.00015045886898823468	-3.768782093423878e-05	-0.00015102707122319203
1.7508658975532332	0.0008047524086441718	0.000807628459490621	0.0008417235912670795	0.0008448369731061782	0.0008635668337347544	0.0008668280642125299	0.000887381676507919	0.0008908105103887272	0.0009392249655465285	0.0009430413619642638	0.05287151319067849	0.05303651229187379	-3.7304353356422404e-05	-0.0001503911481472442	-3.744523183548537e-05	-0.0001509590946282835
1.76141574535857	0.0008043868430804897	0.0008072615874524907	0.000841341232497499	0.0008444532000602743	0.0008631745533272919	0.0008664343023729618	0.0008869785789990804	0.0008904058553197811	0.0009387983202174391	0.0009426129830412543	0.052871515182719916	0.053036514290412	-3.7064109401616085e-05	-0.0001503229582649479	-3.7204080606256795e-05	-0.00015089064722040302
1.7720291613040315	0.0008040214438440943	0.0008068948823360046	0.0008409590477175984	0.0008440696016475887	0.0008627824514381178	0.0008660407197258737	0.0008865756649471807	0.0008900013844167268	0.0009383718691009372	0.000942184799120217	0.05287151720986769	0.05303651632417107	-3.6825290228026386e-05	-0.00015025429982323812	-3.696435953887828e-05	-0.00015082172948355232
1.7827065284196406	0.0008036562120730486	0.000806528345283291	0.0008405770381180916	0.0008436861790632388	0.0008623905292890798	0.0008656473174977272	0.0008861729356080337	0.0008895970989402319	0.0009379456135268573	0.0009417568115363938	0.05287151927274706	0.05303651839377832	-3.658788818871467e-05	-0.00015018517329068448	-3.672606095750375e-05	-0.0001507523418880219
1.7934482320433673	0.000803291148904281	0.0008061619774353411	0.0008401952048885122	0.0008433029335011583	0.000861998788100819	0.0008652540969137741	0.0008857703922362179	0.0008891930001497241	0.0009375195548237384	0.0009413290216237265	0.05287152137199446	0.053036520499872244	-3.6351895668536305e-05	-0.00015011557912278373	-3.6489177218233804e-05	-0.00015068248489094604
1.8042546598350382	0.0008029262554736198	0.000805795779932041	0.0008398135492172503	0.0008429198661541323	0.0008616072290928066	0.0008648610591980911	0.0008853680360851155	0.0008887890893034293	0.0009370936943188645	0.0009409014307148958	0.052871523508257814	0.053036522643102345	-3.6117305084057416e-05	-0.00015004551776126585	-3.625370070903938e-05	-0.0001506121589357201
1.8151262017903238	0.000802561532915825	0.0008054297539122049	0.0008394320722915846	0.0008425369782138305	0.0008612158534833787	0.0008644682055736156	0.0008849658684069453	0.0008883853676584075	0.0009366680333383005	0.0009404740401413596	0.05287152568219594	0.053036524824130925	-3.588410888329119e-05	-0.00014997498963334466	-3.6019623849394e-05	-0.000150541364451251
1.8260632502548164	0.000802196982364627	0.0008050639005136131	0.0008390507752977233	0.0008421542708708489	0.0008608246624897776	0.0008640755372621871	0.0008845638904528089	0.0008879818364705951	0.0009362425732069405	0.0009400468512333994	0.05287152789448117	0.05303652704363127	-3.5652299546003186e-05	-0.00014990399515288355	-3.5786939090627634e-05	-0.00015047010185290088
1.8370661999381863	0.0008018326049527519	0.0008046982208730393	0.0008386696594208325	0.0008417717453147365	0.0008604336573281794	0.0008636830554845752	0.0008841621034727169	0.000887578496994834	0.0009358173152485357	0.0009396198653201501	0.052871530145796077	0.05303652930228825	-3.5421869583808496e-05	-0.00014983253472103386	-3.555563891609326e-05	-0.0001503983715432644
1.848135447928429	0.0008014684018119578	0.000804332716126285	0.0008382887258450716	0.0008413894027340324	0.0008600428392137332	0.0008632907614605187	0.0008837605087156293	0.0008871753504849124	0.0009353922607857391	0.0009391930837296435	0.05287153243683634	0.05303653160080053	-3.51928115395958e-05	-0.0001497606087236536	-3.5325715840549277e-05	-0.0001503261739098649
1.8592713937061955	0.0008011043740730726	0.0008039673874082173	0.0008379079757536343	0.0008410072443163067	0.0008596522093606019	0.0008628986564087653	0.000883359107429498	0.0008867723981936054	0.0009349674111401482	0.0009387665077888514	0.0528715347683102	0.05303653393987814	-3.4965117987895145e-05	-0.00014968821753325035	-3.5097162410457905e-05	-0.00015025350932643122
1.8704744391592067	0.000800740522866021	0.0008036022358527987	0.0008375274103287775	0.0008406252712481884	0.0008592617689819909	0.0008625067415471035	0.0008829579008612971	0.000886369641372707	0.000934542767632339	0.0009383401388237205	0.05287153714093822	0.05303653632024441	-3.473878153493343e-05	-0.00014961536150889798	-3.4869971204082306e-05	-0.00015018037815334173
1.8817449885967616	0.0008003768493198619	0.0008032372625931214	0.0008371470307518595	0.0008402434847154058	0.0008588715192901894	0.0008621150180924006	0.000882556890257064	0.000885967081273071	0.000934118331581909	0.0009379139781592153	0.052871539555454414	0.053036538742635204	-3.45137948182736e-05	-0.00014954204099518198	-3.464413483126455e-05	-0.00015010678073670847
1.8930834487643238	0.0008000133545628215	0.000802872468761442	0.0008367668382033749	0.0008398618859028187	0.0008584814614966046	0.0008617234872606393	0.0008821560768619355	0.0008855647191446466	0.0009336941043075159	0.000937488027119356	0.052871542012605306	0.05303654120779995	-3.4290150507071404e-05	-0.00014946825632303207	-3.441964593343255e-05	-0.00015003271740854363
1.9044902288582053	0.0007996500397223261	0.0008025078554892149	0.00083638683386299	0.0008394804759944568	0.0008580915968117992	0.0008613321502669541	0.0008817554619201863	0.0008851625562365181	0.0009332700871269185	0.000937062287027261	0.052871544513151465	0.05303654371650118	-3.4067841301992086e-05	-0.00014939400780969447	-3.419649718366946e-05	-0.0001499581884873702
1.9159657405403292	0.0007992869059250348	0.0008021434239071243	0.0008360070189095759	0.0008390992561735514	0.0008577019264455247	0.0008609410083256659	0.0008813550466752631	0.000884760593796939	0.0009328462813570137	0.0009366367592051834	0.052871547057866335	0.053036546269515594	-3.384685993495368e-05	-0.0001493192957578715	-3.3974681286484676e-05	-0.00014988319427688968
1.9275103979530908	0.0007989239542968782	0.0008017791751451228	0.0008356273945212496	0.0008387182276225767	0.0008573124516067646	0.0008605500626503243	0.0008809548323698296	0.0008843588330733754	0.0009324226883138827	0.0009362114449745565	0.05287154964753855	0.05303654886763311	-3.3627199169383726e-05	-0.0001492441204564432	-3.375419097793875e-05	-0.00014980773506714784
1.9391246177343011	0.0007985611859630857	0.00080141511033246	0.0008352479618754033	0.0008383373915232793	0.000856923173503763	0.000860159314453737	0.0008805548202457955	0.0008839572753125384	0.0009319993093128236	0.0009357863456560287	0.0528715522829693	0.05303655151165923	-3.34088518000944e-05	-0.00014916848218055057	-3.3535019025650314e-05	-0.0001497318111344237
1.9508088190322228	0.0007981986020482249	0.0008010512305977207	0.0008348687221487448	0.0008379567490567188	0.0008565340933440676	0.000859768764948012	0.0008801550115443606	0.000883555921760425	0.0009315761456683977	0.0009353614625695077	0.05287155496497492	0.05303655420241212	-3.319181065303961e-05	-0.0001490923811904299	-3.3317158228483856e-05	-0.00014965542273984167
1.9625634235206988	0.0007978362036762338	0.0008006875370688583	0.0008344896765173315	0.0008375763014033027	0.0008561452123345644	0.0008593784153445941	0.0008797554075060517	0.0008831547736623571	0.0009311531986944686	0.0009349367970342009	0.052871557694387006	0.05303655694072589	-3.297606858564811e-05	-0.00014901581773313355	-3.310060141687582e-05	-0.00014957857013134235
1.9743888554143678	0.0007974739919704529	0.0008003240308732263	0.0008341108261566049	0.0008371960497428198	0.0008557565316815122	0.0008589882668542978	0.0008793560093707567	0.0008827538322630156	0.000930730469704239	0.000934512350368653	0.05287156047205114	0.0530365597274489	-3.276161848647652e-05	-0.0001489387920409757	-3.2885341452584815e-05	-0.0001495012535422391
1.9862855414839768	0.0007971119680536638	0.0007999607131376173	0.0008337321722414302	0.0008368159952544804	0.0008553680525905851	0.0008585983206873505	0.000878956818377769	0.000882353098806484	0.0009303079600102975	0.0009340881238907912	0.052871563298828556	0.05303656256344523	-3.254845327536199e-05	-0.00014886130433239275	-3.2671371228643054e-05	-0.00014942347319166216
1.9982539110717792	0.0007967501330481179	0.000799597584988292	0.000833353715946127	0.000836436139116947	0.0008549797762669017	0.0008582085780534233	0.0008785578357658187	0.0008819525745362812	0.0009298856709246522	0.0009336641189179604	0.05287156617559591	0.053036565449594904	-3.2336565903200165e-05	-0.00014878335481127714	-3.245868366932858e-05	-0.00014934522928428118
2.010294396107033	0.0007963884880755779	0.0007992346475510198	0.0008329754584445127	0.0008360564825083783	0.0008545917039150721	0.0008578190401616754	0.0008781590627731183	0.0008815522606954052	0.0009294636037587797	0.0009332403367669716	0.052871569103244934	0.053036568386791993	-3.2125949352049266e-05	-0.00014870494366750475	-3.224727173023467e-05	-0.00014926652201072144
2.0224074311215867	0.0007960270342573437	0.0007988719019511066	0.0008325974009099295	0.0008356770266064564	0.0008542038367392245	0.0008574297082207834	0.0008777605006373932	0.0008811521585263669	0.0009290417598236567	0.0009328167787541348	0.05287157208268462	0.05303657137594882	-3.1916596635095384e-05	-0.00014862607107687942	-3.203712839814493e-05	-0.00014918735154748064
2.0345934532655616	0.0007956657727142947	0.0007985093493134359	0.0008322195445152892	0.000835297772588431	0.0008538161759430513	0.0008570405834389856	0.0008773621505959272	0.0008807522692712324	0.0009286201404298095	0.0009323934461953067	0.05287157511483945	0.05303657441799247	-3.1708500796326367e-05	-0.0001485467371998006	-3.182824669078349e-05	-0.00014910771805556888
2.0468529023231294	0.0007953047045669218	0.0007981469907625012	0.0008318418904331072	0.0008349187216311534	0.000853428722729844	0.0008566516670241183	0.0008769640138855994	0.0008803525941716621	0.000928198746887352	0.0009319703404059313	0.052871578200650526	0.05303657751386778	-3.150165491094814e-05	-0.00014846694218362266	-3.162061965718277e-05	-0.00014902762168284012
2.059186220728381	0.0007949438309353585	0.0007977848274224377	0.0008314644398355337	0.0008345398749111097	0.0008530414783025261	0.0008562629601836485	0.0008765660917429177	0.0008799531344689437	0.000927777580506023	0.000931547462701075	0.052871581341076265	0.053036580664535475	-3.1296052085023895e-05	-0.00014838668616093398	-3.1414240377392044e-05	-0.00014894706256235457
2.0715938535812968	0.0007945831529394212	0.0007974228604170613	0.0008310871938943977	0.0008341612336044623	0.0008526544438636971	0.0008558744641247179	0.0008761683854040644	0.0008795538914040384	0.0009273566425952339	0.000931124814395476	0.05287158453709211	0.053036583870974666	-3.1091685455397755e-05	-0.0001483059692494737	-3.1209101962310914e-05	-0.00014886604081226773
2.084076248663807	0.0007942226716986402	0.000797061090869902	0.0008307101537812387	0.0008337827988870837	0.0008522676206156663	0.0008554861800541772	0.0008757708961049308	0.0008791548662176149	0.0009269359344641061	0.0009307023968035815	0.05287158778969078	0.05303658713418126	-3.0888548189826615e-05	-0.0001482247915529089	-3.100519755394604e-05	-0.00014878455653682954
2.0966338564559543	0.000793862388332296	0.0007966995199042384	0.0008303333206673454	0.000833404571934594	0.0008518810097604921	0.0008550981091786242	0.0008753736250811576	0.0008787560601500907	0.0009265154574215126	0.0009302802112395894	0.05287159109988301	0.0530365904551697	-3.068663348685524e-05	-0.00014814315316044602	-3.080252032512665e-05	-0.0001487026098254407
2.109267130152151	0.0007935023039594541	0.0007963381486431331	0.0008299566957237908	0.0008330265539223983	0.0008514946125000183	0.0008547102527044428	0.0008749765735681731	0.0008783574744416697	0.0009260952127761212	0.0009298582590174916	0.052871594468698144	0.053036593834971495	-3.0485934575677498e-05	-0.00014806105414669202	-3.060106347944208e-05	-0.00014862020075281923
2.1219765256775314	0.0007931424196990006	0.0007959769782094694	0.0008295802801214723	0.0008326487460257235	0.0008511084300359144	0.0008543226118378412	0.0008745797428012339	0.000877959110332384	0.0009256752018364363	0.0009294365414511159	0.05287159789718313	0.05303659727463802	-3.0286444716122463e-05	-0.00014797849457121037	-3.0400820251318128e-05	-0.00014853732937905595
2.1347625017044103	0.0007927827366696773	0.0007956160097259852	0.000829204075031146	0.0008322711494196559	0.0008507224635697129	0.0008539351877848895	0.0008741831340154636	0.000877560969062132	0.0009252554259108397	0.0009290150598541677	0.052871601386404225	0.05303660077523917	-3.0088157198744636e-05	-0.0001478954744798533	-3.020178390595457e-05	-0.00014845399575000306
2.147625519668832	0.0007924232559901151	0.0007952552443153066	0.0008288280816234626	0.0008318937652791761	0.0008503367143028443	0.0008535479817515569	0.0008737867484458898	0.0008771630518707153	0.0009248358863076317	0.0009285938155402697	0.05287160493744748	0.053036604337863495	-2.989106534458108e-05	-0.00014781199390340172	-3.0003947739151715e-05	-0.00014837019989652478
2.160566043787228	0.0007920639787788716	0.0007948946830999876	0.0008284523010690085	0.0008315165947791991	0.0008499511834366804	0.0008531609949437522	0.0008733905873274865	0.0008767653599978825	0.0009244165843350753	0.0009281728098230082	0.05287160855141722	0.05303660796361951	-2.9695162505158357e-05	-0.00014772805285792612	-2.980730507735202e-05	-0.00014828594183494137
2.1735845410731627	0.000791704906154465	0.0007945343272025407	0.0008280767345383388	0.0008311396390946093	0.0008495658721725682	0.0008527742285673597	0.0008729946518952112	0.0008763678946833654	0.0009239975213014361	0.0009277520440159718	0.05287161222943814	0.05303661165363605	-2.9500442062443955e-05	-0.0001476436513449253	-2.961184927752908e-05	-0.0001482012215665851
2.1866814813541975	0.0007913460392354109	0.0007941741777454774	0.0008277013832020179	0.0008307628994003005	0.0008491807817118711	0.0008523876838282812	0.0008725989433840476	0.0008759706571669218	0.0009235786985150274	0.000927331519432797	0.05287161597265578	0.053036615409061516	-2.9306897428804657e-05	-0.00014755878935121536	-2.9417573727132107e-05	-0.0001481160390781333
2.199857337288837	0.0007909873791402557	0.0007938142358513393	0.0008273262482306542	0.0008303863768712101	0.0008487959132560052	0.0008520013619324704	0.0008722034630290409	0.0008755736486883719	0.0009231601172842486	0.0009269112373872074	0.05287161978223529	0.05303661923106566	-2.911452204688858e-05	-0.0001474734668487354	-2.922447184409288e-05	-0.00014803039434163612
2.213112584383593	0.0007906289269876146	0.000793454502642737	0.0008269513307949393	0.0008300100726823596	0.0008484112680064799	0.0008516152640859748	0.0008718082120653413	0.000875176870487641	0.0009227417789176313	0.0009264911991930588	0.05287162365936344	0.053036623120838726	-2.892330938958354e-05	-0.0001473876837946031	-2.903253707662451e-05	-0.00014794428731396136
2.2264477010101436	0.0007902706838962062	0.0007930949792423847	0.0008265766320656857	0.0008296339880088911	0.000848026847164936	0.0008512293914949736	0.0008714131917282428	0.0008747803238047982	0.0009223236847238804	0.0009260714061643816	0.05287162760524806	0.05303662707959215	-2.8733252960072564e-05	-0.00014730144013164193	-2.8841762903367152e-05	-0.000147857717937544
2.2398631684225956	0.0007899126509848855	0.0007927356667731344	0.0008262021532138604	0.0008292581240261027	0.0008476426519331805	0.0008508437453658141	0.0008710184032532196	0.0008743840098800952	0.000921905836011914	0.0009256518596154205	0.05287163162111871	0.053036631108560314	-2.854434629152164e-05	-0.00014721473578696576	-2.8652142833103522e-05	-0.00014777068613955335
2.2533594707748548	0.0007895548293726872	0.0007923765663580169	0.0008258278954106308	0.0008288824819094929	0.0008472586835132345	0.0008504583269050562	0.000870623847875975	0.0008739879299540114	0.0009214882340909135	0.0009252325608606844	0.0528716357082275	0.05303663520899833	-2.8356582947228898e-05	-0.0001471275706732833	-2.8463670404786645e-05	-0.00014768319183217082
2.2669370951380965	0.0007891972201788523	0.0007920176791202711	0.000825453859827393	0.0008285070628347897	0.000846874943107361	0.000850073137319505	0.0008702295268324695	0.0008735920852672869	0.0009210708802703573	0.0009248135112149804	0.05287163986784786	0.05303663938218499	-2.8169956520534417e-05	-0.0001470399446886761	-2.8276339187557203e-05	-0.00014759523491289506
2.2805965315183476	0.0007888398245228709	0.0007916590061833858	0.0008250800476358167	0.0008281318679779965	0.0008464914319181124	0.0008496881778162551	0.000869835441358972	0.0008731964770609697	0.0009206537758600711	0.000924394711993465	0.05287164410127756	0.053036643629421475	-2.7984460634605107e-05	-0.000146951857715516	-2.8090142780518024e-05	-0.00014750681526395915
2.294338272874165	0.0007884826435245155	0.0007913005486711326	0.0008247064600078798	0.000827756898515425	0.0008461081511483659	0.0008493034496027267	0.0008694415926920934	0.0008728011065764516	0.0009202369221702673	0.000923976164511682	0.05287164840983699	0.053036647952032605	-2.7800088942549206e-05	-0.00014686330962176974	-2.790507481283122e-05	-0.00014741793275274695
2.308162815134429	0.0007881256783038773	0.0007909423077076033	0.0008243330981159069	0.0008273821556237358	0.0008457251020013625	0.0008489189538867059	0.000869047982068829	0.0008724059750555111	0.0009198203205115884	0.0009235578700856091	0.05287165279487005	0.05303665235136692	-2.761683512728097e-05	-0.00014677430026033278	-2.7721128943496154e-05	-0.00014732858723143227
2.3220706572162446	0.0007877689299814025	0.0007905842844172457	0.0008239599631326078	0.0008270076404799751	0.0008453422856807471	0.0008485346918763843	0.0008686546107265997	0.0008720110837403528	0.0009194039721951509	0.0009231398300316984	0.052871657257745744	0.05303665682879804	-2.743469290135761e-05	-0.0001466848294686407	-2.753829886138065e-05	-0.0001472387785370899
2.336062301042938	0.0007874123996779295	0.0007902264799249015	0.0008235870562311162	0.0008266333542616157	0.0008449597033906089	0.0008481506647803984	0.0008682614799032915	0.0008716164338736489	0.0009189878785325902	0.0009227220456669235	0.052871661799856494	0.05303666138572221	-2.7253656007048682e-05	-0.00014659489706930762	-2.7356578285092636e-05	-0.000147148506491529
2.3501382515621807	0.0007870560885147238	0.0007898688953558405	0.0008232143785850268	0.0008262592981465921	0.0008445773563355183	0.0008477668738078691	0.0008678685908372974	0.0008712220266985805	0.0009185720408361011	0.0009223045183088205	0.05287166642262102	0.053036666023563356	-2.7073718216266696e-05	-0.00014650450287012617	-2.717596096302871e-05	-0.00014705777090170957
2.3642990167642037	0.000786699997613515	0.0007895115318357986	0.0008228419313684338	0.000825885473313341	0.0008441952457205679	0.0008473833201684405	0.000867475944767556	0.0008708278634588765	0.0009181564604184831	0.0009218872492755321	0.052871671127482554	0.053036670743769054	-2.689487333028262e-05	-0.0001464136466629573	-2.6996440673058425e-05	-0.00014696657155882642
2.378545107700138	0.0007863441280965357	0.0007891543904910164	0.0008224697157559721	0.000825511880940841	0.0008438133727514137	0.0008470000050723232	0.0008670835429335965	0.0008704339453988587	0.000917741138593186	0.0009214702398858545	0.05287167591591075	0.05303667554781406	-2.6717115179940992e-05	-0.00014632232822497926	-2.68180112227151e-05	-0.0001468749082391696
2.392877038500453	0.0007859884810865527	0.0007887974724482704	0.0008220977329228509	0.0008251385222086476	0.0008434317386343112	0.0008466169297303285	0.0008666913865755742	0.0008700402737634778	0.0009173260766743487	0.0009210534914592759	0.052871680789401604	0.053036680437199196	-2.6540437625517665e-05	-0.0001462305473185488	-2.664066644910562e-05	-0.00014678278070429096
2.4072953263935135	0.0007856330577069078	0.000788440778834914	0.0008217259840448952	0.0008247653982969339	0.0008430503445761565	0.0008462340953539113	0.0008662994769343149	0.0008696468497983569	0.0009169112759768471	0.000920637005316024	0.05287168574947803	0.05303668541345246	-2.636483455642144e-05	-0.0001461383036898689	-2.6464400218549622e-05	-0.0001466901886992833
2.4218004917242455	0.0007852778590815552	0.0007880843107789157	0.0008213544702985859	0.0008243925103865322	0.0008426691917845291	0.0008458515031552126	0.0008659078152513573	0.0008692536747498353	0.0009164967378163386	0.0009202207827771127	0.05287169079769045	0.05303669047812895	-2.6190299891263452e-05	-0.00014604559706982156	-2.628920642667662e-05	-0.00014659713195397384
2.436393057972914	0.0007849228863350969	0.0007877280694088937	0.0008209831928610977	0.0008240198596589704	0.0008422882814677297	0.0008454691543470976	0.0008655164027689933	0.0008688607498650088	0.0009160824635093057	0.0009198048251643835	0.05287169593561744	0.05303669563281255	-2.6016827578002888e-05	-0.00014595242717468926	-2.611507899862031e-05	-0.00014650361018372915
2.4510735517740176	0.000784568140592817	0.0007873720558541503	0.0008206121529103343	0.0008236474472965079	0.0008419076148348179	0.0008450870501431918	0.0008651252407303054	0.000868468076391766	0.0009156684543730965	0.0009193891338005473	0.052871701164865365	0.053036700879114954	-2.5844411593586164e-05	-0.0001458587937053224	-2.594201188857448e-05	-0.00014640962308831718
2.46584250293529	0.0007842136229807233	0.0007870162712447147	0.0008202413516249725	0.000823275274482181	0.0008415271930956556	0.0008447051917579281	0.0008647343303792136	0.0008680756555788374	0.000915254711725974	0.0009189737100092338	0.05287170648706967	0.05303670621867695	-2.5673045943825495e-05	-0.00014576469634611233	-2.576999907969932e-05	-0.00014631517035065822
2.4807004444568266	0.0007838593346255832	0.000786660716711378	0.0008198707901845005	0.0008229033423998392	0.0008411470174609488	0.0008443235804065853	0.000864343672960517	0.0008676834886758348	0.0009148412368871605	0.0009185585551150368	0.05287171190389581	0.05303671165316929	-2.5502724663579307e-05	-0.00014567013476685098	-2.5599034584329605e-05	-0.00014622025163940622
2.4956479125503126	0.000783505276654959	0.000786305393385729	0.0008195004697692543	0.000822531652234184	0.0008407670891422832	0.000843942217305326	0.0008639532697199311	0.0008672915769332914	0.0009144280311768793	0.0009181436704435545	0.05287171741703839	0.053036717184292544	-2.533344181658223e-05	-0.0001455751086221202	-2.5429112443776936e-05	-0.00014612486660783852
2.510685446658382	0.0007831514501972453	0.0007859503024001918	0.0008191303915604576	0.0008221602051708073	0.0008403874093521668	0.0008435611036712382	0.0008635631219041316	0.0008668999216027032	0.0009140150959163997	0.0009177290573214355	0.052871723028223384	0.05303672281377778	-2.5165191495264694e-05	-0.00014547961755020933	-2.526022672819095e-05	-0.00014602901489299547
2.5258135894740787	0.0007827978563817088	0.0007855954448880658	0.0008187605567402641	0.0008217890023962343	0.0008400079793040724	0.000843180240722378	0.0008631732307607986	0.0008665085239365749	0.0009136024324280849	0.0009173147170764274	0.05287172873920715	0.05303672854338712	-2.4997967820669653e-05	-0.00014538366117380908	-2.5092371536399732e-05	-0.00014593269611612447
2.54103288696045	0.0007824444963385249	0.0007852408219835617	0.0008183909664917949	0.0008214180450979617	0.0008396288002124772	0.0008427996296778101	0.0008627835975386569	0.0008661173851884604	0.0009131900420354356	0.0009169006510374202	0.052871734551778064	0.05303673437491491	-2.4831764942622597e-05	-0.00014528723910087193	-2.492554099611105e-05	-0.00014583590988340167
2.556343888370238	0.0007820913711988119	0.0007848864348218372	0.0008180216219991762	0.0008210473344644944	0.0008392498732928995	0.0008424192717576451	0.0008623942234875157	0.0008657265066130018	0.0009127779260631322	0.0009164868605344885	0.05287174046775623	0.0530367403101874	-2.4666577039301335e-05	-0.0001451903509226138	-2.4759729263537644e-05	-0.00014573865578479395
2.571747146265715	0.0007817384820946757	0.0007845322845390408	0.000817652524447585	0.0008206768716853925	0.0008388711997619494	0.0008420391681830878	0.0008620051098583181	0.0008653358894659799	0.0009123660858370879	0.0009160733468989442	0.0528717464889953	0.053036746351064055	-2.4502398317426816e-05	-0.00014509299621537353	-2.459493052351172e-05	-0.0001456409333948916
2.5872432165386163	0.0007813858301592379	0.0007841783722723399	0.0008172836750232792	0.0008203066579513005	0.0008384927808373564	0.0008416593201764685	0.0008616162579031722	0.0008649455350043445	0.0009119545226844824	0.0009156601114633718	0.05287175261738153	0.053036752499437366	-2.4339223012107003e-05	-0.00014499517453955835	-2.4431138989370466e-05	-0.0001455427422724087
2.602832658430207	0.0007810334165266834	0.0007838246991599692	0.0008169150749136481	0.000819936694453999	0.0008381146177380238	0.0008412797289612942	0.000861227668875406	0.0008645554444862706	0.0009115432379338197	0.0009152471555616857	0.052871758854836116	0.05303675875723428	-2.417704538656973e-05	-0.00014489688543914414	-2.426834890269583e-05	-0.00014544408195976688
2.6185160345514573	0.0007806812423322917	0.0007834712663412621	0.0008165467253072456	0.0008195669823864369	0.0008377367116840608	0.0008409003957622832	0.0008608393440296011	0.0008641656191711917	0.0009111322329149657	0.0009148344805291676	0.052871765203313374	0.05303676512641636	-2.4015859732440248e-05	-0.0001447981284434241	-2.4106554533540048e-05	-0.0001453449519843164
2.6342939109033563	0.0007803293087124764	0.0007831180749566899	0.0008161786273938308	0.0008191975229427733	0.000837359063896827	0.0008405213218054087	0.0008604512846216379	0.0008637760603198454	0.0009107215089591955	0.0009144220877025148	0.05287177166480411	0.05303677160898075	-2.3855660369314496e-05	-0.00014469890306478828	-2.3945750180040526e-05	-0.00014524535185661547
2.6501668568973313	0.0007799776168048261	0.0007827651261479026	0.0008158107823644119	0.0008188283173184207	0.0008369816755989757	0.0008401425083179427	0.0008600634919087417	0.0008633867691943183	0.0009103110673992435	0.0009140099784198892	0.05287177824133473	0.05303677820695977	-2.3696441644942973e-05	-0.00014459920880066646	-2.3785930168600256e-05	-0.00014514528107223423
2.666135445375801	0.0007796261677481362	0.000782412421057762	0.0008154431914112801	0.0008184593667100794	0.0008366045480144891	0.0008397639565284911	0.000859675967149518	0.000862997747058084	0.0009099009095693411	0.0009135981540209571	0.0528717849349677	0.053036784922423065	-2.3538197934928895e-05	-0.0001444990451318906	-2.3627088853610256e-05	-0.0001450447391099785
2.6822002526328483	0.0007792749626824559	0.0007820599608303877	0.0008150758557280585	0.0008180906723157862	0.0008362276823687294	0.0008393856676670447	0.0008592887116040058	0.0008626089951760545	0.000909491036805274	0.0009131866158469445	0.052871791747802904	0.0530367917574775	-2.3380923642665752e-05	-0.0001443984115229724	-2.34692206173108e-05	-0.00014494372543244483
2.6983618584350144	0.0007789240027491191	0.0007817077466111884	0.0008147087765097352	0.0008177222353349484	0.0008358510798884731	0.000839007642965014	0.0008589017265337127	0.0008622205148146162	0.0009090814504444193	0.0009127753652406765	0.0528717986819782	0.053036798714267946	-2.3224613199580163e-05	-0.00014429730742371305	-2.3312319870103654e-05	-0.00014484223948729724
2.71462084604223	0.0007785732890907848	0.0007813557795469027	0.0008143419549527051	0.0008173540569683853	0.0008354747418019531	0.0008386298836552718	0.0008585150132016589	0.0008618323072416744	0.0009086721518257938	0.0009123644035466244	0.052871805739669896	0.053036805794977354	-2.3069261064590646e-05	-0.0001441957322667886	-2.3156381049938002e-05	-0.00014474028070488032
2.730977802228858	0.0007782228228514789	0.0007810040607856411	0.0008139753922548155	0.0008169861384183735	0.0008350986693389062	0.000838252390972201	0.0008581285728724265	0.000861444373726702	0.0009082631422901062	0.0009119537321109583	0.05287181292309347	0.053036813001828824	-2.2914861724190883e-05	-0.00014409368546872137	-2.3001398622535946e-05	-0.00014463784849966244
2.747433317304874	0.0007778726051766286	0.0007806525914769202	0.0008136090896154013	0.0008166184808886829	0.0008347228637306102	0.0008378751661517298	0.0008577424068121968	0.0008610567155407773	0.0009078544231797971	0.0009115433522815879	0.05287182023450428	0.05303682033708478	-2.2761409692557272e-05	-0.00014399116643051824	-2.2847367081357817e-05	-0.00014453494227051333
2.763987985137163	0.0007775226372131025	0.0007803013727717031	0.0008132430482353278	0.0008162510855846196	0.0008343473262099271	0.0008374982104313778	0.0008573565162887958	0.00086066933395663	0.0009074459958390886	0.0009111332654082113	0.052871827676198184	0.05303682780304868	-2.2608899511212394e-05	-0.0001438881745367271	-2.2694280947279516e-05	-0.00014443156139937186
2.780642403170963	0.000777172920109251	0.0007799504058224397	0.0008128772693170326	0.0008158839537130677	0.0008339720580113464	0.0008371215250502982	0.0008569709025717394	0.000860282230248687	0.0009070378616140322	0.0009107234728423645	0.05287183525051261	0.05303683540206612	-2.245732574901113e-05	-0.00014378470915538122	-2.2542134768672312e-05	-0.00014432770525205085
2.797397172451417	0.0007768234550149427	0.0007795996917831041	0.0008125117540645656	0.0008155170864825296	0.0008335970603710272	0.0008367451112493195	0.0008565855669322763	0.0008598954056931128	0.0009066300218525542	0.0009103139759374657	0.05287184295982738	0.053036843136523765	-2.2306683002164956e-05	-0.00014368076963899856	-2.239092312132651e-05	-0.00014422337317857026
2.8142528976452668	0.0007764742430816034	0.000779249231809232	0.0008121465036836284	0.0008151504851031654	0.0008332223345268382	0.0008363689702709868	0.0008562005106434288	0.0008595088615678549	0.0009062224779045025	0.0009099047760488624	0.052871850806564584	0.05303685100885223	-2.2156965893891517e-05	-0.00014357635532266655	-2.224064060815656e-05	-0.0001441185645115195
2.831210187062679	0.0007761252854622604	0.0007788990270579672	0.0008117815193816227	0.0008147841507868412	0.0008328478817184077	0.0008359931033596113	0.0008558157349800462	0.0008591225991526926	0.0009058152311217	0.000909495874533886	0.05287185879319057	0.053036859021525606	-2.2008169074605455e-05	-0.0001434714655257907	-2.2091281859371037e-05	-0.0001440132785676118
2.848269652679189	0.000775776583311573	0.0007785490786880907	0.0008114168023676814	0.0008144180847471613	0.0008324737031871557	0.0008356175117613029	0.0008554312412188369	0.0008587366197292732	0.0009054082828579825	0.000909087272751889	0.05287186692221583	0.05303686717706275	-2.186028722176228e-05	-0.00014336609955156732	-2.194284153234083e-05	-0.00014390751464762874
2.865431910157798	0.0007754281377858792	0.0007781993878600685	0.0008110523538527185	0.0008140522881995177	0.000832099800176346	0.0008352421967240218	0.0008550470306384221	0.0008583509245811638	0.0009050016344692542	0.0009086789720643011	0.052871875196196176	0.053036875478027476	-2.171331503958776e-05	-0.0001432602566859842	-2.179531431127299e-05	-0.00014380127203467152
2.882697578871184	0.0007750799500432318	0.0007778499557360874	0.0008106881750494675	0.0008136867623611279	0.000831726173931125	0.0008348671594976186	0.0008546631045193763	0.0008579655149938926	0.0009045952873135332	0.0009082709738346749	0.052871883617733026	0.053036883927030355	-2.1567247259244443e-05	-0.0001431539361993195	-2.164869490743279e-05	-0.000143694549996215
2.900067281924058	0.0007747320212434372	0.0007775007834800938	0.0008103242671725216	0.0008133215084510768	0.0008313528256985639	0.0008344924013338755	0.0008542794641442722	0.0008575803922549934	0.0009041892427509977	0.0009078632794287314	0.05287189218947585	0.0530368925267288	-2.1422078638630437e-05	-0.00014304713734517027	-2.150297805892515e-05	-0.0001435873477831362
2.9175416461756507	0.0007743843525480965	0.0007771518722578351	0.0008099606314383779	0.0008129565276903595	0.0008309797567277039	0.0008341179234865522	0.0008538961107977252	0.0008571955576540509	0.0009037835021440362	0.0009074558902144121	0.05287190091412071	0.05303690127982803	-2.127780396212267e-05	-0.00014293985935975861	-2.1358158530427468e-05	-0.00014347966462868733
2.9351213022623317	0.0007740369451206468	0.0007768032232369011	0.000809597269065481	0.0008125918213019261	0.0008306069682696013	0.0008337437272114319	0.0008535130457664419	0.0008568110124827494	0.0009033780668572975	0.0009070488075619278	0.05287190979441271	0.05303691018908213	-2.113441804077118e-05	-0.00014283210146326386	-2.1214231113408227e-05	-0.00014337149975018892
2.952806884620376	0.0007736898001263965	0.0007764548375867601	0.0008092341812742597	0.0008122273905107186	0.0008302344615773667	0.0008333698137663584	0.0008531302703392598	0.0008564267580349119	0.0009029729382577353	0.0009066420328438041	0.052871918833147	0.05303691925729503	-2.099191571215339e-05	-0.00014272386285962835	-2.1071190625946562e-05	-0.00014326285234855796
2.970599031508854	0.0007733429187325681	0.0007761067164788006	0.0008088713692871734	0.0008118632365437161	0.0008298622379062101	0.0008329961844112839	0.0008527477858071944	0.0008560427956065486	0.0009025681177146581	0.0009062355674349311	0.05287192803316819	0.05303692848732107	-2.0850291840106977e-05	-0.00014261514273544718	-2.092903191246165e-05	-0.0001431537216072254
2.9884983850326714	0.0007729963021083381	0.0007757588610863721	0.0008085088343287532	0.0008114993606299781	0.0008294902985134864	0.0008326228404083138	0.0008523655934634864	0.0008556591264959031	0.0009021636065997799	0.0009058294127126143	0.05287193739737283	0.05303693788206593	-2.0709541314688218e-05	-0.00014250594026013474	-2.0787749843716175e-05	-0.00014304410669235823
3.006505591165733	0.0007726499514248788	0.0007754112725848272	0.0008081465776256469	0.000811135764000688	0.0008291186446587396	0.0008322497830217506	0.0008519836946036472	0.0008552757520034987	0.0009017594062872699	0.0009054235700566253	0.05287194692870938	0.05303694744448755	-2.0569659052255274e-05	-0.00014239625458703498	-2.0647339316896135e-05	-0.00014293400675438606
3.0246212997742656	0.0007723038678553929	0.0007750639521515557	0.0008077846004066557	0.0008107724478891902	0.0008287472776037423	0.0008318770135181331	0.0008516020905255001	0.0008548926734321794	0.0009013555181537964	0.0009050180408492443	0.052871956630179524	0.05303695717759778	-2.0430639995322464e-05	-0.00014228608485303273	-2.0507795255395728e-05	-0.0001428234209267243
3.0428461646402667	0.0007719580525751577	0.0007747169009660296	0.0008074229039027796	0.0008104094135310374	0.0008283761986125426	0.0008315045331662856	0.0008512207825292279	0.0008545098920871592	0.0009009519435785785	0.0009046128264753141	0.05287196650483915	0.05303696708446262	-2.029247911217169e-05	-0.00014217543017641665	-2.0369112608477347e-05	-0.00014271234832430313
3.0611808434850984	0.0007716125067615694	0.0007743701202098475	0.0008070614893472669	0.0008100466621640375	0.0008280054089515133	0.0008311323432373651	0.0008508397719174264	0.0008541274092760724	0.0009005486839434432	0.000904207928322296	0.0528719765557994	0.0530369771682027	-2.015517139716469e-05	-0.0001420642896598212	-2.0231286351635874e-05	-0.0001426007880464264
3.079625997993227	0.0007712672315941738	0.0007740236110667646	0.000806700357975644	0.0008096841950282853	0.0008276349098893852	0.0008307604450048955	0.000850459059995136	0.0008537452263090093	0.0009001457406328604	0.0009038033477803042	0.05287198678622742	0.05303698743199603	-2.0018711870514044e-05	-0.00014195266238897775	-2.0094311486255206e-05	-0.00014248873917532823
3.0981822938360946	0.000770922228254716	0.0007736773747227432	0.0008063395110257698	0.0008093220133662168	0.0008272647026973022	0.0008303888397448231	0.0008500786480699005	0.0008533633444985722	0.0008997431150340052	0.0009033990862421715	0.052871997199347376	0.05303699787907708	-1.9883095577998694e-05	-0.00014184054743129892	-1.9958183039400085e-05	-0.00014237620077492408
3.116850400696155	0.000770577497927177	0.0007733314123659901	0.000805978949737874	0.0008089601184226478	0.0008268947886488607	0.0008300175287355562	0.0008496985374518072	0.000852981765159918	0.0008993408085368033	0.0009029951451034911	0.052872007798441485	0.053037008512738876	-1.9748317591130465e-05	-0.0001417279438380714	-1.982289606399651e-05	-0.0001422631718929479
3.135630992291033	0.0007702330417978146	0.0007729857251869963	0.0008056186753546003	0.0008085985114448163	0.000826525169020155	0.0008296465132580096	0.0008493187294535348	0.000852600489610804	0.0008989388225339801	0.000902591525762668	0.05287201858685193	0.05303701933633463	-1.961437300698407e-05	-0.00014161485064337342	-1.9688445638571528e-05	-0.0001421496515596199
3.1545247463978408	0.0007698888610552051	0.0007726403143785797	0.0008052586891210507	0.0008082371936824286	0.000826155845089822	0.0008292757945956523	0.0008489392253903993	0.0008522195191716354	0.0008985371584211124	0.0009021882296209711	0.052872029567980074	0.053037030353276136	-1.9481256948034043e-05	-0.0001415012668637139	-1.955482686718385e-05	-0.000142035638787813
3.1735323448776414	0.0007695449568902849	0.0007722951811359258	0.0008048989922848294	0.0008078761663877013	0.0008257868181390877	0.0008289053740345499	0.0008485600265804023	0.0008518388551655138	0.0008981358175966789	0.0009017852580825826	0.05287204074528967	0.053037041567039075	-1.9348964562095755e-05	-0.00014138719149822676	-1.9422034879337108e-05	-0.00014192113257296968
3.192654473700048	0.0007692013304963898	0.0007719503266566298	0.0008045395860960855	0.0008075154308154063	0.0008254180894518114	0.0008285352528634128	0.0008481811343442758	0.000851458498918282	0.0008977348014621107	0.0009013826125546506	0.052872052122305876	0.05303705298116013	-1.9217491022294197e-05	-0.00014127262352905956	-1.9290064829927817e-05	-0.00014180613189337943
3.211891822967991	0.0007688579830692979	0.0007716057521407362	0.0008041804718075568	0.0008071549882229134	0.0008250496603145303	0.0008281654323736384	0.0008478025500055305	0.0008510784517585721	0.0008973341114218414	0.0009009802944473369	0.05287206370261862	0.053037064599240645	-1.9086831526887033e-05	-0.0001411575619208183	-1.915891189907537e-05	-0.00014169063570959595
3.2312450869426166	0.0007685149158072706	0.0007712614587907821	0.0008038216506746147	0.0008067948398702355	0.0008246815320165063	0.0008277959138593605	0.0008474242748905029	0.0008506987150178531	0.0008969337488833594	0.0009005783051738718	0.05287207548988191	0.05303707642494676	-1.8956981299167452e-05	-0.0001410420056202899	-1.902857129201796e-05	-0.00014157464296435385
3.2507149640683446	0.0007681721299110956	0.00077091744781184	0.000803463123955309	0.000806434987020074	0.0008243137058497725	0.0008274266986174932	0.000847046310328404	0.0008503192900304794	0.0008965337152572602	0.0009001766461506057	0.05287208748781593	0.053037088462010634	-1.8827935587495404e-05	-0.00014092595355735815	-1.8899038239192367e-05	-0.00014145815258370664
3.2703021569980693	0.0007678296265841238	0.0007705737204115542	0.0008031048929104082	0.0008060754309378586	0.0008239461831091743	0.0008270577879477744	0.000846668657651362	0.0008499401781337343	0.0008961340119572927	0.000899775318797055	0.052872099700207724	0.0530371007142316	-1.8699689665044317e-05	-0.00014080940464397673	-1.877030799592519e-05	-0.00014134116347544468
3.2900073726185273	0.0007674874070323182	0.0007702302778001904	0.0008027469588034494	0.0008057161728917987	0.0008235789650924224	0.0008266891831528176	0.0008462913181944773	0.0008495613806678851	0.000895734640400418	0.0008993743245359627	0.05287211213091302	0.05303711318547809	-1.8572238829804577e-05	-0.00014069235777458555	-1.8642375842429365e-05	-0.000141223674529678
3.3098313220758016	0.0007671454724642875	0.0007698871211906702	0.0008023893229007764	0.00080535721415292	0.000823212053100131	0.0008263208855381516	0.0008459142932958615	0.0008491828989762222	0.0008953356020068539	0.0008989736647933413	0.05287212478385685	0.053037125879687966	-1.8445578404458624e-05	-0.00014057481182591647	-1.851523708371744e-05	-0.00014110568461889184
3.329774720800988	0.0007668038240913371	0.0007695442517986198	0.0008020319864715916	0.0008049985559951176	0.0008228454484358719	0.0008259528964122733	0.0008455375842966953	0.0008488047344051165	0.0008949368982001346	0.000898573340998534	0.05287213766303557	0.053037138800870645	-1.831970373624911e-05	-0.00014045676565668797	-1.8388887049483604e-05	-0.0001409871925975581
3.349838288536016	0.0007664624631275033	0.0007692016708424076	0.0008016749507879945	0.0008046401996951942	0.0008224791524062145	0.000825585217086689	0.0008451611925412678	0.0008484268883040598	0.0008945385304071556	0.0008981733545842595	0.05287215077251699	0.05303715195310699	-1.8194610197055233e-05	-0.00014033821810871538	-1.8263321094117574e-05	-0.0001408681973031345
3.370022749359618	0.0007661213907895991	0.0007688593795431869	0.0008013182171250283	0.0008042821465329071	0.0008221131663207741	0.0008252178488759618	0.0008447851193770288	0.0008480493620257165	0.0008941405000582291	0.000897773706986667	0.05287216411644288	0.053037165340552396	-1.8070293182993746e-05	-0.000140219168004857	-1.8138534596354172e-05	-0.00014074869755395514
3.390328831713469	0.0007657806082972585	0.0007685173791249435	0.0008009617867607285	0.0008039243977910175	0.0008217474914922622	0.0008248507930977636	0.000844409366154639	0.0008476721569259757	0.0008937428085871396	0.0008973743996453932	0.05287217769902937	0.053037178967436774	-1.7946748114575084e-05	-0.00014009961415040184	-1.8014522959391294e-05	-0.00014062869215075713
3.4107572684284713	0.0007654401168729749	0.0007681756708145317	0.0008006056609761631	0.0008035669547553293	0.0008213821292365282	0.0008244840510729156	0.0008440339342280152	0.0008472952743639942	0.0008933454574311916	0.0008969754340036093	0.052872191524569	0.05303719283806696	-1.782397043659581e-05	-0.00013997955533340267	-1.789128161084827e-05	-0.00014050817987698583
3.431308796751202	0.0007650999177421455	0.0007678342558417201	0.0008002498410554798	0.0008032098187147382	0.0008210170808726077	0.0008241176241254373	0.0008436588249543796	0.0008469187157022472	0.0008929484480312643	0.000896576811508076	0.052872205597431846	0.05303720695682661	-1.7701955617867998e-05	-0.00013985899032270543	-1.7768806002408516e-05	-0.000140387159496963
3.4519841583705158	0.0007647600121331165	0.0007674931354392364	0.0007998943282859541	0.0008028529909612789	0.0008206523477227738	0.000823751513582598	0.0008432840396943127	0.000846542482306582	0.0008925517818318682	0.0008961785336092007	0.05287221992206648	0.053037221328179444	-1.758069915132679e-05	-0.0001397379178701419	-1.7647091609986065e-05	-0.0001402656297576077
3.47278409944432	0.000764420401277219	0.0007671523108428044	0.0007995391239580276	0.0008024964727901641	0.0008202879311125756	0.0008233857207749554	0.0008429095798117941	0.0008461665755462575	0.0008921554602811903	0.0008957806017610833	0.05287223450300214	0.0530372359566692	-1.7460196553846508e-05	-0.0001396163367090586	-1.752613393352781e-05	-0.00014014358938752025
3.4937093706264992	0.0007640810864088204	0.0007668117832911944	0.0007991842293653632	0.0008021402654998395	0.0008199238323708949	0.000823020247036413	0.0008425354466742622	0.0008457909967940053	0.0008917594848311577	0.000895383017421578	0.05287224934485009	0.05303725084692189	-1.734044336599433e-05	-0.00013949424555376178	-1.74059284967637e-05	-0.00014002103709623293
3.514760727094002	0.0007637420687653634	0.0007664715540262629	0.000798829645804885	0.000801784370392024	0.00081956005282999	0.0008226550937042625	0.0008421616416526564	0.0008454157474260721	0.000891363856937485	0.0008949857820523439	0.05287226445230391	0.05303726600364699	-1.7221435152290493e-05	-0.00013937164310162675	-1.7286470847460017e-05	-0.0001398979715760973
3.535938928574102	0.0007634033495874066	0.0007661316242929935	0.0007984753745768235	0.0008014287887717552	0.0008191965938255397	0.0008222902621192303	0.0008417881661214675	0.000845040828822269	0.0008909685780597278	0.0008945888971188964	0.052872279830143025	0.053037281431638904	-1.710316750077115e-05	-0.00013924852803071097	-1.7167756556978747e-05	-0.00013977439150006377
3.557244739371806	0.0007630649301186757	0.0007657919953395475	0.0007981214169847688	0.0008010735219474425	0.0008188334566967001	0.0008219257536255327	0.0008414150214587933	0.000844666242366029	0.000890573649661344	0.0008941923640906701	0.052872295483232336	0.05303729713577906	-1.69856360230404e-05	-0.00013912489900072544	-1.7049781220364324e-05	-0.00013965029552304165
3.578678928397448	0.0007627268116060978	0.0007654526684172995	0.0007977677743357076	0.0008007185712309049	0.0008184706427861435	0.0008215615695709151	0.0008410422090463801	0.0008442919894444475	0.0008901790732097387	0.0008937961844410624	0.052872311416525104	0.05303731312103629	-1.6868836354277245e-05	-0.0001390007546540062	-1.6932540456301992e-05	-0.0001395256822818991
3.600242269194432	0.0007623889952998503	0.000765113644780886	0.0007974144479400755	0.0008003639379374226	0.0008181081534401105	0.0008211977113067061	0.0008406697302696784	0.0008439180714483388	0.0008897848501763241	0.0008934003596474962	0.05287232763506422	0.05303732939246993	-1.6752764152930255e-05	-0.00013887609361337705	-1.681602990685413e-05	-0.00013940055039440846
3.6219355399671502	0.0007620514824534035	0.0007647749256882473	0.0007970614391118022	0.0008000096233857824	0.0008177459900084594	0.0008208341801878638	0.000840297586517891	0.0008435444897722841	0.000889390982036574	0.0008930048911914714	0.05287234414398238	0.05303734595523049	-1.663741510064473e-05	-0.00013875091448248278	-1.6700245237363104e-05	-0.00013927489845899643
3.643759523609069	0.0007617142743235688	0.000764436512400677	0.000796708749168362	0.0007996556288983299	0.0008173841538447166	0.0008204709775730301	0.0008399257791840298	0.000843171245814688	0.0008889974702700826	0.0008926097805586267	0.052872360948506975	0.053037362814560715	-1.652278490240147e-05	-0.0001386252158477319	-1.6585182136565763e-05	-0.00013914872505646492
3.6657150077309777	0.0007613773721705314	0.0007640984061828542	0.0007963563794308108	0.0007993019558010044	0.0008170226463061171	0.0008201081048245681	0.000839554309664953	0.0008427983409778176	0.0008886043163606085	0.000892215029238782	0.05287237805395801	0.053037379975799166	-1.6408869286211464e-05	-0.0001384989962762706	-1.647083631636098e-05	-0.0001390220287488253
3.6878027846894206	0.0007610407772579083	0.0007637606083029021	0.0007960043312238457	0.0007989486054234004	0.0008166614687536635	0.0008197455633086241	0.0008391831793614316	0.0008424257766678673	0.0008882115217961441	0.0008918206387260092	0.052872395465752446	0.053037397444380345	-1.6295664002973637e-05	-0.00013837225431578837	-1.635720351158415e-05	-0.00013889480807796617
3.710023651615288	0.0007607044908527829	0.0007634231200324225	0.0007956526058758433	0.0007985955790988054	0.000816300622552169	0.0008193833543951687	0.0008388123896781903	0.0008420535542950008	0.0008878190880689619	0.0008914266105186785	0.05287241318940523	0.053037415225836604	-1.6183164826644864e-05	-0.00013824498849632216	-1.6244279480239626e-05	-0.0001387670615685399
3.732378410442586	0.0007603685142257515	0.0007630859426465425	0.0007953012047189092	0.0007982428781642495	0.0008159401090703067	0.0008190214794580468	0.0008384419420239605	0.0008416816752734044	0.0008874270166756727	0.000891032946119516	0.05287243123053033	0.05303743332580076	-1.6071367553837507e-05	-0.00013811719732792493	-1.613206000306705e-05	-0.00013863878772490956
3.7548678679373717	0.000760032848650973	0.0007627490774239639	0.0007949501290889304	0.0007978905039605583	0.0008155799296806639	0.0008186599398750331	0.0008380718378115374	0.0008413101410213441	0.000887035309117286	0.0008906396470356655	0.0528724495948436	0.05303745175000712	-1.5960268003906153e-05	-0.00013798887930202564	-1.6020540883628087e-05	-0.0001385099850327587
3.777492835726878	0.0007596974954062056	0.0007624125256470012	0.0007945993803256152	0.0007975384578323923	0.0008152200857597855	0.0008182987370278744	0.0008377020784578239	0.0008409389529612087	0.0008866439668992603	0.0008902467147787379	0.05287246828816409	0.05303747050429335	-1.584986201883659e-05	-0.00013786003289115167	-1.590971794820581e-05	-0.00013838065195886928
3.8002541303288	0.0007593624557728592	0.0007620762886016328	0.0007942489597725482	0.0007971867411283037	0.0008148605786882294	0.0008179378723023455	0.0008373326653838887	0.0008405681125195713	0.0008862529915315654	0.0008898541508648752	0.0528724873164156	0.053037489594603374	-1.5740145463110505e-05	-0.0001377306565486236	-1.5799587045672858e-05	-0.00013825078695067772
3.823152573180761	0.0007590277310360336	0.0007617403675775406	0.0007938988687772327	0.0007968353552007766	0.0008145014098506108	0.0008175773470882945	0.0008369636000150138	0.0008401976211272328	0.0008858623845287339	0.0008894619568148004	0.05287250668562959	0.05303750902698775	-1.5631114223625675e-05	-0.0001376007487086106	-1.5690144047373483e-05	-0.000138120388436358
3.8461889906699622	0.0007586933224845696	0.00076140476386816	0.000793549108691144	0.0007964843014062825	0.0008141425806356582	0.0008172171627796982	0.0008365948837807512	0.0008398274802192809	0.0008854721474099235	0.0008890701341538821	0.0528725264019459	0.05303752880760616	-1.5522764209567608e-05	-0.00013747030778551994	-1.5581384847050683e-05	-0.00013798945482429437
3.8693642141629967	0.0007583592314110909	0.0007610694787707234	0.0007931996808697747	0.0007961335811053244	0.0008137840924362602	0.0008168573207747091	0.0008362265181149723	0.0008394576912351412	0.0008850822816989722	0.0008886786844121881	0.052872546471615475	0.05303754894273106	-1.541509135239566e-05	-0.00013733933217510708	-1.5473305360814982e-05	-0.00013785798450435816
3.892679080035866	0.0007580254591120501	0.000760734513586305	0.0007928505866726836	0.0007957831956624875	0.0008134259466495163	0.0008164978224757066	0.0008358585044559215	0.0008390882556186278	0.0008846927889244556	0.000888287609124544	0.052872566901002484	0.053037569438746136	-1.5308091605662627e-05	-0.0001372078202531435	-1.536590152692585e-05	-0.0001377259758460203
3.9161344297041563	0.0007576920068877759	0.0007603998696198687	0.0007925018274635466	0.0007954331464464882	0.0008130681446767902	0.0008161386692893504	0.0008354908442462706	0.0008387191748180001	0.0008843036706197469	0.0008878969098305928	0.05287258769658589	0.05303759030215172	-1.520176094496617e-05	-0.0001370757703763048	-1.5259169305774367e-05	-0.00013759342719957268
3.9397311096534064	0.0007573588760425156	0.0007600655481803113	0.0007921534046102022	0.0007950834348302214	0.0008127106879237565	0.0008157798626266281	0.0008351235389331687	0.0008383504502860129	0.0008839149283230717	0.0008875065880748512	0.05287260886496144	0.053037611539565765	-1.5096095367896772e-05	-0.00013694318088172674	-1.5153104679841572e-05	-0.00013746033689612802
3.963469971469652	0.000757026067884484	0.0007597315505805109	0.0007918053194847034	0.000794734062190812	0.0008123535778004555	0.0008154214039029082	0.000834756589968299	0.0008379820834799714	0.00088352656357757	0.0008871166454067701	0.0528726304128448	0.053037633157724834	-1.4991090893777537e-05	-0.00013681005008633895	-1.5047703653420924e-05	-0.00013732670324606566
3.987351871870168	0.00075669358372591	0.0007593978781373735	0.0007914575734633677	0.0007943850299096651	0.0008119968157213444	0.0008150632945379942	0.0008343899988079321	0.0008376140758617881	0.0008831385779313546	0.0008867270833807948	0.0528726523470724	0.05303765516348845	-1.4886743563796018e-05	-0.0001366763762879475	-1.4942962252732783e-05	-0.0001371925245406691
4.01137767273438	0.0007563614248830781	0.0007590645321718753	0.0007911101679268223	0.0007940363393725112	0.0008116404031053449	0.0008147055359561708	0.000834023766912976	0.0008372464288980292	0.0008827509729375671	0.00088633790355642	0.05287267467460437	0.05303767756383894	-1.4783049440719731e-05	-0.0001365421577641801	-1.4838876525691963e-05	-0.00013705779905121007
4.035548241134971	0.0007560295926763821	0.0007587315140091159	0.0007907631042600605	0.000793687991969463	0.0008112843413759018	0.0008143481295862622	0.0008336578957490367	0.0008368791440599786	0.0008823637501544425	0.0008859491074982557	0.05287269740252662	0.05303770036588562	-1.4680004608903091e-05	-0.00013640739277293035	-1.4735442541866095e-05	-0.00013692252502889302
4.059864449369175	0.0007556980884303634	0.0007583988249783578	0.0007904163838524838	0.0007933399890950581	0.0008109286319610272	0.000813991076861678	0.000833292386786465	0.0008365122228236833	0.0008819769111453626	0.0008855606967760797	0.05287272053805315	0.053037723576866015	-1.4577605174197206e-05	-0.00013627207955232978	-1.4632656392388893e-05	-0.00013678670070518817
4.08432717499025	0.000755366913473765	0.000758066466413079	0.000790070008097959	0.0007929923321483153	0.000810573276293359	0.0008136343792204705	0.0008329272415004178	0.0008361456666700149	0.0008815904574789215	0.0008851726729649052	0.052872744088528406	0.05303774720414849	-1.447584726379375e-05	-0.00013613621632027617	-1.4530514189838722e-05	-0.00013665032429127644
4.108937300839158	0.0007550360691395722	0.0007577344396510157	0.0007897239783948625	0.0007926450225327801	0.0008102182758102087	0.0008132780381053835	0.000832562461370907	0.0008357794770847192	0.0008812043907289808	0.0008847850376450338	0.0528727680614295	0.05303777125523432	-1.4374727026172929e-05	-0.0001359998012744612	-1.4429012068131047e-05	-0.00013651339397788287
4.133695715076422	0.0007547055567650658	0.0007574027460342137	0.0007893782961461373	0.0007922980616565805	0.0008098636319536183	0.0008129220549639102	0.000832198047882861	0.0008354136555584774	0.0008808187124747358	0.0008843977924021243	0.05287279246436889	0.053037795737761115	-1.4274240630943874e-05	-0.00013586283259212073	-1.4328146182417817e-05	-0.00013637590793533216
4.15860331121418	0.0007543753776918654	0.0007570713869090735	0.0007890329627593386	0.0007919514509324751	0.0008095093461704104	0.0008125664312483411	0.0008318340025261743	0.0008350482035869575	0.0008804334243007726	0.0008840109388272487	0.052872817305095896	0.05303782065950365	-1.4174384268969553e-05	-0.00013572530843150576	-1.42279127091742e-05	-0.0001362378643149642
4.183660988148428	0.0007540455332659731	0.0007567403636263933	0.0007886879796466821	0.0007916051917778991	0.0008091554199122375	0.0008122111684158161	0.0008314703267957622	0.000834683122670866	0.0008800485277971248	0.000883624478516949	0.05287284259150158	0.053037846028377765	-1.4075154151946961e-05	-0.00013558722692905145	-1.4128307845799604e-05	-0.00013609926124627525
4.208869650191461	0.0007537160248378314	0.0007564096775414277	0.0007883433482251054	0.0007912592856150275	0.0008088018546356458	0.000811856267928386	0.0008311070221916243	0.0008343184143160154	0.0008796640245593469	0.0008832384130733119	0.05287286833161795	0.053037871852442464	-1.3976546512479981e-05	-0.00013544858620082034	-1.4029327810659298e-05	-0.00013596009683794485
4.2342302071045115	0.0007533868537623621	0.0007560793300139255	0.0007879990699163096	0.0007909137338708162	0.0008084486518021186	0.0008115017312530591	0.0008307440902188926	0.0008339540800333703	0.000879279916188565	0.0008828527441040192	0.05287289453362289	0.05303789813990224	-1.3878557604127956e-05	-0.00013530938434372364	-1.3930968843160751e-05	-0.0001358203691797233
4.259743574130585	0.0007530580213990145	0.00075574932240818	0.0007876551461468124	0.0007905685379770552	0.0008080958128781321	0.0008111475598618545	0.0008303815323878887	0.0008335901213391046	0.0008788962042915408	0.0008824674732224121	0.052872921205842006	0.05303792489911002	-1.3781183701051802e-05	-0.00013516961943285666	-1.3833227203399745e-05	-0.00013568007633948942
4.285410672027485	0.0007527295291118194	0.0007554196560930811	0.0007873115783480043	0.0007902236993704258	0.000807743339335214	0.0008107937552318619	0.0008300193502141855	0.0008332265397546643	0.0008785128904807394	0.0008820826020475588	0.05287294835675206	0.05303795213856951	-1.368442109802269e-05	-0.00013502928952263682	-1.3736099172156901e-05	-0.00013553921636424993
4.311232427101037	0.0007524013782694313	0.0007550903324421592	0.0007869683679561955	0.0007898792194925464	0.000807391232649992	0.0008104403188452909	0.0008296575452186576	0.000832863336806818	0.0008781299763743853	0.0008816981322043115	0.05287297599498209	0.05303797986693832	-1.3588266110404687e-05	-0.00013488839264721997	-1.363958105087687e-05	-0.0001353977872806389
4.337209771238533	0.0007520735702451802	0.0007547613528336369	0.0007866255164126711	0.0007895350997900295	0.0008070394943042521	0.0008100872521895286	0.0008292961189275424	0.0008325005140277191	0.0008777474635965298	0.0008813140653233743	0.052873004129317835	0.05303800809303113	-1.34927150739865e-05	-0.00013474692681977873	-1.3543669161503527e-05	-0.00013525578709433494
4.363343641942354	0.0007517461064171167	0.0007544327186504733	0.0007862830251637398	0.0007891913417145292	0.000806688125784989	0.0008097345567571908	0.0008289350728724936	0.0008321380729549569	0.0008773653537771096	0.0008809304030413607	0.0528730327687035	0.05303803682582093	-1.339776434489473e-05	-0.00013460489003244702	-1.3448359846407118e-05	-0.00013511321378981145
4.389634982363801	0.0007514189881680654	0.0007541044312804188	0.0007859408956607912	0.0007888479467227992	0.0008063371285844656	0.0008093822340461814	0.0008285744085906435	0.0008317760151316216	0.0008769836485520161	0.000880547147000865	0.05287306192224574	0.053038066074443994	-1.330341029949153e-05	-0.00013446228025618123	-1.3353649468266296e-05	-0.00013497006533041978
4.416084741337141	0.0007510922168856689	0.0007537764921160584	0.0007855991293603436	0.0007885049162767407	0.0008059865042002643	0.0008090302855597435	0.0008282141276246552	0.0008314143421063559	0.0008766023495631535	0.0008801642988505186	0.05287309159921487	0.05303809584820114	-1.320964933431562e-05	-0.0001343190954409823	-1.3259534410009141e-05	-0.0001348263396583338
4.442693873413836	0.0007507657939624406	0.0007534489025548653	0.0007852577277241006	0.0007881622518434597	0.0008056362541353447	0.0008086787128065185	0.0008278542315227849	0.0008310530554334177	0.0008762214584585081	0.0008797818602450611	0.05287312180904933	0.05303812615656162	-1.3116477865959125e-05	-0.0001341753335155349	-1.3166011074696934e-05	-0.00013468203469438333
4.469463338897009	0.0007504397207958121	0.0007531216639992476	0.0007849166922190021	0.0007878199548953176	0.0008052863798980974	0.0008083275173005991	0.0008274947218389385	0.0008306921566727362	0.0008758409768922083	0.000879399832845401	0.05287315256135865	0.05303815700916605	-1.302389233098257e-05	-0.00013403099238698535	-1.30730758854114e-05	-0.00013453714833763786
4.49639410387609	0.000750113998788184	0.0007527947778566008	0.00078457602431728	0.0007874780269099872	0.0008049368830024022	0.0008079767005615888	0.0008271356001327311	0.000830331647389973	0.0008754609065245946	0.0008790182183186842	0.05287318386592559	0.053038188415829475	-1.2931889185918352e-05	-0.0001338860699421629	-1.29807252853293e-05	-0.00013439167846707178
4.523487140261684	0.0007497886293469688	0.0007524682455393491	0.0007842357254965037	0.0007871364693704984	0.0008045877649676767	0.0008076262641146481	0.0008267768679695389	0.0008299715291565723	0.0008750812490222743	0.00087863701833835	0.05287321573271034	0.05303822038654393	-1.2840464906974103e-05	-0.00013374056404505397	-1.2888955737345997e-05	-0.00013424562293870568
4.550743425820648	0.0007494636138846542	0.0007521420684650103	0.0007838957972396483	0.0007867952837653072	0.0008042390273189458	0.0008072762094905677	0.0008264185269205719	0.0008296118035498365	0.0008747020060582033	0.0008782562345842139	0.05287324817185224	0.05303825293148267	-1.2749615990053503e-05	-0.0001335944725381344	-1.279776372411015e-05	-0.00013409897958641115
4.578163944211368	0.00074913895381884	0.0007518162480562317	0.0007835562410351355	0.0007864544715883355	0.0008038906715868855	0.0008069265382258105	0.0008260605785629214	0.0008292524721529706	0.0008743231793117376	0.000877875868742518	0.05287328119367539	0.053038286061002714	-1.2659338950815266e-05	-0.00013344779324372946	-1.2707145748134738e-05	-0.00013395174622449213
4.605749685019276	0.0007488146505722924	0.0007514907857408455	0.0007832170583768912	0.0007861140343390304	0.0008035426993078837	0.0008065772518625726	0.0008257030244796211	0.0008288935365551471	0.0008739447704687043	0.0008774959225060027	0.05287331480868957	0.05303831978564857	-1.2569630324284556e-05	-0.00013330052396071101	-1.2617098331370313e-05	-0.0001338039206436048
4.633501643792551	0.0007484907055729981	0.0007511656829519225	0.0007828782507644046	0.0007857739735224222	0.0008031951120241014	0.0008062283519488452	0.0008253458662597134	0.0008285349983515694	0.0008735667812214712	0.0008771163975739769	0.05287334902759531	0.05303835411615537	-1.2480486664937993e-05	-0.0001331526624663848	-1.2527618015262254e-05	-0.00013365550061233966
4.6614208220780515	0.0007481671202542111	0.0007508409411278191	0.0007825398197027787	0.0007854342906491761	0.000802847911283525	0.0008058798400384674	0.0008249891054983044	0.0008281768591435293	0.0008731892132690107	0.0008767372956523828	0.05287338386128619	0.05303838906345273	-1.2391904546634261e-05	-0.00013300420651668476	-1.2438701360733412e-05	-0.00013350648387824848
4.689508227457455	0.0007478438960545022	0.0007505165617122281	0.0007822017667027842	0.0007850949872356457	0.0008025010986400245	0.0008055317176911839	0.0008246327437966238	0.0008278191205384657	0.0008728120683169658	0.000876358618453861	0.0528734193208535	0.05303842463866722	-1.2303880562487476e-05	-0.00013285515384539592	-1.2350344948031458e-05	-0.00013335686816656755
4.717764873583629	0.0007475210344178123	0.0007501925461542302	0.000781864093280917	0.0007847560648039309	0.0008021546756534117	0.000805183986472704	0.0008242767827620879	0.0008274617841500287	0.0008724353480777205	0.000875980367697821	0.05287345541758854	0.05303846085312762	-1.2216411324702386e-05	-0.00013270550216371024	-1.226254537656582e-05	-0.00013320665117963482
4.746191780217212	0.0007471985367935031	0.0007498688959083466	0.0007815268009594529	0.0007844175248819329	0.0008018086438894997	0.0008048366479547608	0.0008239212240083595	0.0008271048515981399	0.0008720590542704661	0.0008756025451105097	0.05287349216298692	0.05303849771836742	-1.2129493464569166e-05	-0.00013255524916058747	-1.2175299264911149e-05	-0.0001330558305978058
4.774789973263409	0.0007468764046364083	0.0007495456124345892	0.0007811898912665033	0.0007840793690034097	0.000801463004920159	0.0008044897037151677	0.000823566069155411	0.0008267483245090536	0.0008716831886212712	0.0008752251524250795	0.05287352956875306	0.05303853524612794	-1.2043123632338518e-05	-0.00013240439250261637	-1.2088603250661606e-05	-0.00013290440407873194
4.803560484809025	0.0007465546394068853	0.0007492226971985129	0.0007808533657360711	0.0007837415987080327	0.0008011177603233784	0.0008041431553378799	0.0008232113198295836	0.0008263922045154205	0.0008713077528631497	0.0008748481913816581	0.05287356764680187	0.05303857344836452	-1.1957298497207794e-05	-0.00013225292983448655	-1.2002453990422185e-05	-0.00013275236925808231
4.832504353159697	0.0007462332425708631	0.0007489001516712646	0.0007805172259081037	0.00078340421554144	0.0008007729116833184	0.0008037970044130484	0.0008228569776636487	0.000826036493256344	0.0008709327487361267	0.0008744716637274142	0.052873606409265035	0.05303861233724695	-1.1872014747107626e-05	-0.00013210085877773947	-1.1916848159633509e-05	-0.00013259972374854434
4.861622622877388	0.0007459122155999009	0.0007485779773296399	0.0007801814733285554	0.0007830672210552977	0.0008004284605903786	0.0008034512525370852	0.0008225030442968738	0.0008256811923774513	0.0008705581779873147	0.0008740955712166332	0.05287364586849267	0.05303865192516664	-1.1787269088656821e-05	-0.00013194817693107375	-1.1831782452474682e-05	-0.00013244646513968505
4.890916344818065	0.0007455915599712342	0.0007482561756561317	0.0007798461095494376	0.0007827306168073526	0.0008000844086412494	0.0008031059013127184	0.0008221495213750812	0.0008253263035309493	0.0008701840423709771	0.000873719915610783	0.052873686037059234	0.05303869222473877	-1.1703058247164097e-05	-0.0001317948818712611	-1.1747253581866762e-05	-0.00013229259099881152
4.9203865761696335	0.0007452712771678293	0.0007479347481389829	0.0007795111361288787	0.0007823944043614902	0.0007997407574389749	0.0008027609523490541	0.0008217964105507123	0.0008249718283756897	0.0008698103436486017	0.0008733446986785857	0.052873726927766686	0.05303873324880673	-1.1619378966381752e-05	-0.00013164097115112017	-1.166325827928194e-05	-0.0001321380988697496
4.950034380490085	0.0007449513686784369	0.0007476136962722417	0.0007791765546311825	0.0007820585852877943	0.0007993975085930144	0.0008024164072616368	0.0008214437134828922	0.0008246177685772347	0.0008694370835889721	0.0008729699221960903	0.05287376855364777	0.05303877501044596	-1.1536228008549032e-05	-0.00013148644230134843	-1.1579793294729662e-05	-0.0001319829862737043
4.979860827745887	0.0007446318359976412	0.0007472930215558101	0.0007788423666268804	0.0007817231611625993	0.0007990546637192973	0.0008020722676725067	0.0008210914318374886	0.0008242641258079157	0.000869064263968235	0.0008725955879467407	0.05287381092797184	0.05303881752296947	-1.145360215421172e-05	-0.0001313312928288013	-1.1496855396583155e-05	-0.00013182725070798318
5.009866994350591	0.0007443126806259186	0.0007469727254955031	0.000778508573692797	0.0007813881335685561	0.0007987122244402919	0.0008017285352102674	0.000820739567287184	0.0008239109017469055	0.0008686918865699788	0.0008722216977214539	0.052873854064248244	0.05303886079993032	-1.1371498202216931e-05	-0.00013117552021765788	-1.1414441371608922e-05	-0.00013167088964727292
5.040053963203681	0.0007439939040696823	0.0007466528096030925	0.0007781751774120967	0.0007810535040946785	0.0007983701923850551	0.0008013852115101361	0.0008203881215115276	0.0008235580980802705	0.000868319953185295	0.0008718482533186817	0.0528738979762305	0.05303890485512709	-1.1289912969570867e-05	-0.0001310191219287271	-1.1332548024793263e-05	-0.00013151390054275125
5.070422823729659	0.0007436755078413442	0.0007463332753963706	0.0007778421793743535	0.0007807192743364135	0.0007980285691893046	0.0008010422982140158	0.0008200370961970128	0.0008232057165010482	0.000867948465612862	0.0008714752565444951	0.05287394267792188	0.053038949702607946	-1.1208843291319118e-05	-0.00013086209539880933	-1.1251172179229524e-05	-0.0001313562808216151
5.100974671917351	0.0007433574934593623	0.0007460141243991967	0.0007775095811756005	0.0007803854458956912	0.0007976873564954719	0.000800699796970549	0.0008196864930371317	0.0008228537587093035	0.0008675774256590089	0.000871102709212649	0.05287398818357801	0.05303899535667591	-1.112828602056401e-05	-0.00013070443804197307	-1.1170310676126768e-05	-0.00013119802788791324
5.131710610359471	0.0007430398624482973	0.0007456953581415542	0.0007771773844183935	0.0007800520203809881	0.0007973465559527683	0.0008003577094351843	0.0008193363137324463	0.0008225022264121983	0.0008672068351377949	0.0008707306131446606	0.05287403450771306	0.05303904183189223	-1.1048238028261645e-05	-0.00013054614724794522	-1.1089960374622426e-05	-0.00013103913912149157
5.1626317482924104	0.0007427226163388654	0.0007453769781596033	0.0007768455907118671	0.0007797189994073838	0.0007970061692172455	0.0008000160372702359	0.0008189865599906515	0.000822151121324055	0.0008668366958710786	0.00087035897016988	0.05287408166510405	0.053039089143081954	-1.0968696203256592e-05	-0.00013038722038347106	-1.1010118151820458e-05	-0.00013087961187915886
5.193739201636265	0.0007424057566679903	0.0007450589859957341	0.0007765142016717926	0.0007793863845966195	0.0007966661979518553	0.0007996747821449447	0.0008186372335266384	0.0008218004451664221	0.0008664670096885925	0.0008699877821255647	0.052874129670795245	0.053039137305338775	-1.0889657452039028e-05	-0.0001302276547903991	-1.0930780902513801e-05	-0.0001307194434925496
5.225034093035115	0.0007420892849788642	0.000744741383198626	0.000776183218920644	0.0007790541775771629	0.0007963266438265193	0.0007993339457355481	0.0008182883360625685	0.0008214501996681451	0.0008660977784280232	0.0008696170508569607	0.05287417854010312	0.053039186334028855	-1.0811118698788105e-05	-0.0001300674477870134	-1.0851945539271102e-05	-0.00013055863126981704
5.256517551897525	0.0007417732028209931	0.0007444241713232955	0.0007758526440876483	0.0007787223799842606	0.0007959875085181825	0.000798993529725333	0.00081793986932793	0.0008211003865654267	0.0008657290039350774	0.0008692467782173678	0.05287422828862187	0.05303923624479691	-1.0733076885241846e-05	-0.00012990659666770044	-1.0773608992289269e-05	-0.00013039717249524463
5.288190714437326	0.0007414575117502601	0.0007441073519311576	0.000775522478808854	0.0007783909934600045	0.0007956487937108845	0.0007986535358047079	0.0008175918350596134	0.0008207510076019	0.0008653606880635661	0.0008688769660682246	0.0528742789322272	0.05303928705357122	-1.0655528970608674e-05	-0.000129745098702283	-1.0695768209275508e-05	-0.0001302350644280248
5.320054723714605	0.0007411422133289731	0.0007437909265900751	0.0007751927247271836	0.0007780600196533872	0.0007953105010958161	0.0007983139656712606	0.0008172442350019716	0.0008204020645286906	0.0008649928326754733	0.0008685076162791779	0.0528743304870833	0.05303933877656786	-1.0578471931527514e-05	-0.00012958295113696394	-1.0618420155454264e-05	-0.0001300723043040075
5.352110729676963	0.0007408273091259228	0.000743474896874416	0.0007748633834924978	0.0007777294602203639	0.0007949726323713861	0.0007979748210298231	0.0008168970709068896	0.0008200535591044857	0.0008646254396410337	0.0008681387307281607	0.05287438296964543	0.053039391430296845	-1.0501902761817991e-05	-0.00012942015119196681	-1.0541561813300071e-05	-0.0001299088893328415
5.384359889201005	0.0007405128007164432	0.0007431592643651144	0.0007745344567616605	0.0007773993168239194	0.0007946351892432904	0.0007976361035925432	0.0008165503445338596	0.0008197054930956092	0.0008642585108388184	0.0008677703113014772	0.052874436396668674	0.05303944503156668	-1.0425818472600129e-05	-0.00012925669606395074	-1.0465190182629494e-05	-0.00012974481670047222
5.41680336613411	0.0007401986896824569	0.0007428440306497164	0.0007742059461985899	0.0007770695911341188	0.0007942981734245656	0.0007972978150789367	0.0008162040576500362	0.0008193578682760781	0.0008638920481557981	0.0008674023598938678	0.05287449078520994	0.053039499597490554	-1.0350216092148631e-05	-0.0001290925829250944	-1.0389302280507454e-05	-0.00012958008356850348
5.44944233133642	0.0007398849776125394	0.0007425291973224436	0.0007738778534743281	0.0007767402848281767	0.0007939615866356629	0.0007969599572159617	0.0008158582120303151	0.0008190106864276811	0.0008635260534874309	0.0008670348784085968	0.05287454615263546	0.053039555145491274	-1.0275092665743696e-05	-0.00012892780892223565	-1.0313895141042528e-05	-0.0001294146870727264
5.482277962723094	0.0007395716661019694	0.0007422147659842448	0.000773550180267097	0.0007764113995905147	0.0007936254306045066	0.0007966225317380799	0.0008155128094573965	0.0008186639493400419	0.0008631605287377354	0.0008666678687575248	0.05287460251662616	0.053039611693307336	-1.0200445255580809e-05	-0.00012876237117692702	-1.0238965815334913e-05	-0.00012924862432381334
5.515311445306831	0.000739258756752792	0.0007419007382428584	0.0007732229282623674	0.0007760829371128292	0.0007932897070665678	0.0007962855403873256	0.0008151678517218613	0.0008183176588106957	0.0008627954758193762	0.0008663013328611957	0.05287465989518273	0.05303966925899838	-1.0126270940765542e-05	-0.0001285962667857965	-1.0164511371466012e-05	-0.0001290818924074566
5.548543971240616	0.0007389462511738668	0.0007415871157128618	0.0007728960991529121	0.0007757548990941463	0.0007929544177649203	0.000795948984913367	0.0008148233406222316	0.0008179718166451512	0.0008624308966537342	0.0008659352726489078	0.05287471830663188	0.053039727860950625	-1.005256681724763e-05	-0.00012842949282107496	-1.0090528894415168e-05	-0.00012891448838464603
5.581976739860765	0.0007386341509809302	0.0007412739000157321	0.0007725696946388748	0.000775427287240889	0.0007926195644503127	0.0007956128670735748	0.0008144792779650478	0.0008176264246569655	0.000862066793170992	0.0008655696900587976	0.05287477776963223	0.05303978751788349	-9.979329997598929e-06	-0.00012826204632840343	-1.0017015485841094e-05	-0.00012874640928983716
5.615610957730194	0.0007383224577966514	0.0007409610927799044	0.0007722437164278308	0.0007751001032669405	0.000792285148881234	0.000795277188633091	0.0008141356655649373	0.0008172814846678163	0.0008617031673102143	0.000865204587037923	0.05287483830318036	0.053039848248855784	-9.906557611063724e-06	-0.00012809392432877598	-9.94396826414605e-06	-0.00012857765213261652
5.649447838681973	0.0007380111732506868	0.0007406486956408246	0.0007719181662348478	0.000774773348893703	0.0007919511728239776	0.0007949419513648898	0.0008137925052446823	0.0008169369985075672	0.0008613400210194252	0.0008648399655423382	0.05287489992661656	0.05303991007327088	-9.83424680339913e-06	-0.00012792512381715193	-9.871384364321459e-06	-0.00012840821389670243
5.6834886038631165	0.0007377002989797418	0.0007403367102410127	0.0007715930457825544	0.0007744470258501678	0.0007916176380527125	0.0007946071570498525	0.0008134497988352973	0.0008165929680143466	0.0008609773562556939	0.0008644758275371828	0.052874962659631604	0.05303997301088328	-9.76239473682132e-06	-0.00012775564176273346	-9.79926093784729e-06	-0.00012823809153969523
5.717734481778674	0.0007373898366276242	0.0007400251382301159	0.0007712683568011982	0.0007741211358729733	0.0007912845463495468	0.0007942728074768291	0.0008131075481760951	0.0008162493950346146	0.0008606151749852124	0.0008641121749967582	0.05287502652227287	0.05304003708180625	-9.69099858990144e-06	-0.00012758547510877127	-9.727595152638283e-06	-0.000128067281992994
5.75218670833605	0.0007370797878453069	0.000739713981264971	0.0007709441010287152	0.0007737956807064745	0.0007909518995046	0.0007939389044427116	0.0008127657551147637	0.0008159062814232395	0.0008602534791833839	0.0008637490099046152	0.05287509153495026	0.05304010230651644	-9.620055557543056e-06	-0.00012741462077289767	-9.656384193010986e-06	-0.00012789578216276798
5.786846526889619	0.0007367701542909784	0.0007394032410096558	0.000770620280210786	0.0007734706621027993	0.0007906196993160632	0.0007936054497524941	0.0008124244215074322	0.000815563629043563	0.0008598922708348955	0.0008633863342536298	0.05287515771844481	0.05304016870586185	-9.549562850834706e-06	-0.00012724307564643267	-9.585625259518962e-06	-0.00012772358892848557
5.821715188285586	0.0007364609376301099	0.0007390929191355565	0.0007702968961009103	0.0007731460818219236	0.0007902879475902773	0.0007932724452193517	0.000812083549218752	0.0008152214397674837	0.0008595315519338138	0.0008630241500460972	0.052875225093911994	0.05304023630106752	-9.47951769696316e-06	-0.00012707083659393992	-9.515315568876456e-06	-0.00012755069914272
5.856793950907131	0.0007361521395355067	0.0007387830173214184	0.0007699739504604631	0.0007728219416317277	0.000789956646141794	0.0007929398926647014	0.0008117431401219627	0.0008148797154755224	0.000859171324483659	0.0008626624592938071	0.05287529368289181	0.053040305113743365	-9.409917339164853e-06	-0.0001268979004537263	-9.445452353904621e-06	-0.00012737710963184323
5.892084080719833	0.0007358437616873736	0.0007384735372534121	0.0007696514450587675	0.0007724982433080686	0.0007896257967934519	0.0007926077939182783	0.0008114031960989733	0.0008145384580569033	0.0008588115904974978	0.0008623012640181367	0.052875363507313394	0.053040375165891045	-9.340759036630467e-06	-0.00012672426403753656	-9.376032863449985e-06	-0.00012720281719544313
5.927586851317345	0.0007355358057733672	0.0007381644806251866	0.0007693293816731531	0.00077217498863484	0.0007892954013764391	0.0007922761508181993	0.0008110637190404294	0.0008141976694096215	0.0008584523519980219	0.000861940566250129	0.05287543458950417	0.053040446479909555	-9.272040064498e-06	-0.0001265499241310808	-9.30705436233241e-06	-0.00012702781860679524
5.963303543967366	0.0007352282734886592	0.0007378558491379313	0.0007690077620890249	0.0007718521794040406	0.0007889654617303662	0.0007919449652110364	0.0008107247108457908	0.0008138573514405217	0.0008580936110176356	0.0008615803680305829	0.052875506952195346	0.05304051907860495	-9.203757713620309e-06	-0.0001263748774922857	-9.238514131195905e-06	-0.0001268521106116971
5.999235447657878	0.0007349211665359951	0.0007375476445004364	0.0007686865880999306	0.0007715298174158414	0.000788635979703338	0.0007916142389518863	0.0008103861734234079	0.0008135175060653735	0.0008577353695985446	0.0008612206714101394	0.05287558061853004	0.05304059298519525	-9.135909290580724e-06	-0.0001261991208522939	-9.170409466447912e-06	-0.00012667568992888456
6.035383859143656	0.0007346144866257541	0.0007372398684291522	0.0007683658615076255	0.0007712079044786513	0.0007883069571520224	0.0007912839739044434	0.0008100481086905951	0.0008131781352089472	0.0008573776297928402	0.0008608614784493688	0.052875655612070624	0.05304066822332026	-9.068492117588964e-06	-0.00012602265091482545	-9.10273768017951e-06	-0.00012649855324944892
6.071750082993084	0.0007343082354760106	0.0007369325226482505	0.0007680455841221416	0.0007708864424091859	0.0007879783959417239	0.0007909541719410699	0.00080971051857371	0.0008128392408050907	0.0008570203936625905	0.0008605027912188605	0.052875731956805797	0.053040744817046716	-9.00150353246379e-06	-0.00012584546435709387	-9.035496100153265e-06	-0.00012632069723800265
6.108335431635222	0.0007340024148125889	0.0007366256088896807	0.0007677257577618483	0.0007705654330325298	0.0007876502979464489	0.000790624834942864	0.000809373405008223	0.0008125008247968017	0.000856663663279921	0.0008601446117993054	0.052875809677159845	0.05304082279087829	-8.934940888452592e-06	-0.0001256675578283628	-8.968682069621092e-06	-0.00012614211853104185
6.145141225407182	0.0007336970263691313	0.0007363191288932368	0.0007674063842535288	0.0007702448781822115	0.0007873226650489855	0.0007902959647997388	0.0008090367699388029	0.0008121628891363126	0.0008563074407271127	0.0008597869422815929	0.05287588879799859	0.05304090216976257	-8.868801554163738e-06	-0.00012548892794964073	-8.90229294724619e-06	-0.00012596281373664087
6.182168792601758	0.0007333920718871553	0.0007360130844066156	0.0007670874654324428	0.0007699247797002674	0.000786995499140972	0.0007899675634104915	0.0008087006153193897	0.0008118254357851632	0.0008559517280966871	0.0008594297847668977	0.05287596934463906	0.05304098297909853	-8.803082913585655e-06	-0.00012530957131517972	-8.836326107148143e-06	-0.00012578277943620098
6.2194194695153895	0.0007330875531161125	0.0007357074771854751	0.0007667690031423932	0.0007696051394373087	0.0007866688021229678	0.0007896396326828733	0.0008083649431132706	0.0008114884667142782	0.0008555965274914931	0.000859073141366767	0.052876051342856493	0.05304106524474589	-8.737782365934171e-06	-0.00012512948449125427	-8.770778938706897e-06	-0.00012560201218286826
6.256894600496366	0.0007327834718134525	0.0007354023089935002	0.0007664509992357977	0.0007692859592525929	0.0007863425759045278	0.000789312174533667	0.0008080297552931614	0.0008111519839040475	0.0008552418410248027	0.0008587170142032152	0.0528761348188933	0.053041148993032354	-8.672897325529352e-06	-0.00012494866401516203	-8.70564884647429e-06	-0.00012542050850075648
6.294595537993358	0.0007324798297446859	0.0007350975816024637	0.0007661334555737584	0.0007689672410140936	0.0007860168224042798	0.000788985190888761	0.0008076950538412861	0.0008108159893444073	0.0008548876708204016	0.0008583614054088164	0.0528762197994675	0.0530412342507629	-8.608425221811114e-06	-0.00012476710639694466	-8.640933250196603e-06	-0.0001252382648867234
6.332523642604218	0.0007321766286834407	0.0007347932967922844	0.0007658163740261255	0.0007686489865985649	0.0007856915435499897	0.0007886586836832176	0.0008073608407494505	0.0008104804850349137	0.0008545340190126763	0.0008580063171267909	0.05287630631178071	0.053041321045228455	-8.544363499210852e-06	-0.0001245848081178058	-8.576629584639353e-06	-0.00012505527780837244
6.370680283125076	0.0007318738704115319	0.0007344894563510963	0.0007654997564715748	0.0007683311978916189	0.0007853667412786459	0.0007883326548613566	0.0008070271180191307	0.0008101454729848313	0.0008541808877467146	0.0008576517515111079	0.05287639438352797	0.053041409404214264	-8.480709617066443e-06	-0.00012440176563036087	-8.512735299535251e-06	-0.00012487154370491305
6.40906683659976	0.0007315715567190155	0.0007341860620753033	0.0007651836047976688	0.0007680138767877869	0.0007850424175365246	0.000788007106376821	0.0008066938876615435	0.0008098109552132033	0.0008538282791783903	0.0008572977107265678	0.05287648404290641	0.0530414993560087	-8.417461049561523e-06	-0.00012421797535860923	-8.449247859546039e-06	-0.00012468705898677213
6.447684688369473	0.0007312696894042597	0.0007338831157696502	0.0007648679209009361	0.0007676970251905997	0.0007847185742792737	0.0007876820401926608	0.0008063611516977367	0.0008094769337489445	0.0008534761954744658	0.0008569441969489082	0.05287657531862316	0.05304159092941331	-8.35461528565784e-06	-0.00012403343369774	-8.386164744144525e-06	-0.0001245018200355108
6.486535232122802	0.0007309682702739982	0.0007335806192472761	0.0007645527066869324	0.0007673806450126474	0.000784395213471979	0.0007873574582813997	0.0008060289121586609	0.0008091434106309098	0.000853124638812677	0.000856591212364887	0.05287666823990644	0.053041684153751344	-8.292169828989435e-06	-0.00012384813701396546	-8.323483447527855e-06	-0.00012431582320326928
6.525619869945995	0.0007306673011434037	0.0007332785743297888	0.0007642379640703213	0.0007670647381756623	0.00078407233708925	0.0007870333626251223	0.0008056971710852602	0.0008088103879079892	0.0008527736113818398	0.0008562387591723905	0.05287676283651322	0.05304177905887718	-8.23012219777243e-06	-0.00012366208164352188	-8.261201478532501e-06	-0.0001241290648124338
6.564940012373588	0.000730366783836144	0.0007329769828473197	0.0007639236949749384	0.0007667493066105824	0.0007837499471152893	0.0007867097552155425	0.0008053659305285494	0.0008084778676391817	0.0008524231153819378	0.0008558868395805207	0.052876859138741246	0.05304187567518665	-8.168469924822383e-06	-0.0001234752638946679	-8.199316360662026e-06	-0.00012394154115710765
6.604497078439295	0.0007300667201844463	0.0007326758466385904	0.0007636099013338647	0.0007664343522576243	0.0007834280455439704	0.0007863866380540813	0.0008050351925496956	0.0008081458518936795	0.0008520731530242199	0.0008555354558096947	0.05287695717743607	0.05304197403362626	-8.107210557377342e-06	-0.00012328768004540858	-8.137825631899728e-06	-0.00012375324850133484
6.644292495727218	0.0007297671120291629	0.0007323751675509771	0.0007632965850894993	0.0007661198770663577	0.0007831066343789169	0.0007860640131519473	0.0008047049592201035	0.0008078143427509538	0.0008517237265313002	0.0008551846100917438	0.05287705698400218	0.05304207416570352	-8.046341657016315e-06	-0.00012309932634341214	-8.076726844595886e-06	-0.00012356418307837846
6.684327700423376	0.0007294679612198382	0.0007320749474405774	0.0007629837481936349	0.0007658058829957802	0.0007827857156335817	0.0007857418825302162	0.0008043752326215028	0.0008074833423008409	0.0008513748381372583	0.0008548343046700146	0.05287715859041427	0.05304217610349668	-7.985860799681818e-06	-0.00012291019900759204	-8.016017565544084e-06	-0.00012337434109263579
6.724604137367524	0.0007291692696147646	0.0007317751881722681	0.0007626713926075227	0.0007654923720143821	0.0007824652913313184	0.0007854202482199019	0.0008040460148460236	0.0008071528526436186	0.0008510264900877299	0.0008544845417994605	0.05287726202922616	0.05304227987966565	-7.925765575527224e-06	-0.00012272029422638608	-7.955695375795602e-06	-0.00012318371871816725
6.76512326010531	0.0007288710390810565	0.000731475891619778	0.0007623595203019544	0.0007651793461002298	0.0007821453635054686	0.0007850991122620439	0.0008037173079962904	0.0008068228758901017	0.0008506786846400159	0.0008541353237467507	0.052877367333581095	0.05304238552746247	-7.866053588814412e-06	-0.00012252960815739566	-7.89575787056053e-06	-0.00012299231209786377
6.805886530940724	0.0007285732714947105	0.0007311770596657492	0.0007620481332573308	0.000764866807241034	0.0007818259341994351	0.0007847784767077823	0.0008033891141855026	0.0008064934141617213	0.0008503314240631781	0.0008537866527903662	0.0528774745372237	0.05304249308074142	-7.806722457967541e-06	-0.0001223381369290233	-7.836202659258079e-06	-0.0001228001173453619
6.846895420988873	0.0007282759687406693	0.0007308786942018006	0.0007617372334637349	0.0007645547574342232	0.0007815070054667616	0.0007844583436184356	0.0008030614355375197	0.0008061644695906111	0.0008499847106381378	0.0008534385312207	0.052877583674510495	0.05304260257397063	-7.747769815337133e-06	-0.00012214587663819665	-7.777027365315353e-06	-0.00012260713054276784
6.888151410229076	0.0007279791327128921	0.0007305807971285987	0.0007614268229210109	0.0007642431986870225	0.0007811885793712172	0.0007841387150655873	0.000802734274186952	0.0008058360443196987	0.0008496385466577846	0.0008530909613401655	0.05287769478042003	0.0530427140422435	-7.689193307208742e-06	-0.00012195282335089597	-7.718229626111836e-06	-0.00012241334774107382
6.92965598755826	0.0007276827653144173	0.0007302833703559207	0.0007611169036388359	0.0007639321330165264	0.0007808706579868728	0.0007838195931311622	0.0008024076322792451	0.0008055081405027893	0.0008492929344270746	0.0008527439454632948	0.05287780789056535	0.053042827521288666	-7.630990593756118e-06	-0.00012175897310293116	-7.659807092984597e-06	-0.00012221876496085193
6.971410650844719	0.0007273868684574284	0.00072998641580272	0.0007608074776367948	0.0007636215624497733	0.0007805532433981831	0.0007835009799075077	0.000802081511970767	0.0008051807603046548	0.0008489478762631341	0.0008523974859168436	0.05287792304120514	0.05304294304748357	-7.573159348914574e-06	-0.00012156432189855404	-7.601757431089512e-06	-0.00012202337819131048
7.01341690698215	0.000727091444063321	0.0007296899353971947	0.0007604985469444564	0.0007633114890238223	0.0007802363377000687	0.0007831828774974771	0.000801755915428897	0.0008048539059011219	0.0008486033744953642	0.0008520515850398966	0.052878040269255425	0.05304306065786457	-7.515697260344553e-06	-0.00012136886571098571	-7.5440783193353456e-06	-0.00012182718339012744
7.055676271944047	0.0007267964940627691	0.0007293939310768527	0.0007601901136014495	0.0007630019147858297	0.0007799199429979956	0.0007828652880145109	0.0008014308448321144	0.0008045275794791612	0.0008482594314655463	0.0008517062451839727	0.05287815961230124	0.05304318039013867	-7.4586020293119365e-06	-0.00012117260048175038	-7.486767450310891e-06	-0.0001216301764833394
7.098190270838397	0.000726502020395793	0.0007290984047885804	0.0007598821796575396	0.0007626928417931246	0.0007796040614080614	0.0007825482135827196	0.0008011063023700886	0.0008042017832369784	0.0008479160495279487	0.0008513614687131318	0.05287828110860929	0.0530433022826983	-7.401871370627325e-06	-0.0001209755221203146	-7.429822530210378e-06	-0.00012143235336514735
7.1409604379627405	0.0007262080250118262	0.0007288033584887104	0.0007595747471727058	0.0007623842721132886	0.0007792886950570768	0.0007822316563369685	0.0008007822902437691	0.0008038765193841038	0.0008475732310494325	0.0008510172580040829	0.052878404797140253	0.053043426374630456	-7.345503012637367e-06	-0.00012077762650500312	-7.373241278779696e-06	-0.00012123370989780557
7.183988316859528	0.0007259145098697813	0.0007285087941430865	0.0007592678182172161	0.0007620762078242291	0.0007789738460826462	0.0007819156184229581	0.0008004588106654734	0.0008035517901414815	0.0008472309784095583	0.0008506736154462892	0.05287853071756036	0.05304355270573108	-7.289494697066898e-06	-0.00012057890948161121	-7.317021429215781e-06	-0.00012103424191137191
7.227275460371831	0.0007256214769381208	0.0007282147137271358	0.0007589613948717086	0.0007617686510142618	0.0007786595166332565	0.0007816001019973127	0.0008001358658589834	0.0008032275977415651	0.000846889294000698	0.0008503305434420824	0.05287865891025594	0.053043681316517835	-7.23384417899986e-06	-0.00012037936686404294	-7.2611607281319185e-06	-0.00012083394520373547
7.270823430699384	0.0007253289281949205	0.0007279211192259309	0.000758655479227264	0.000761461603782183	0.0007783457088683553	0.0007812851092276591	0.0007998134580596297	0.0008029039444284037	0.0008465481802281379	0.0008499880444067643	0.05287878941634527	0.05304381224824406	-7.178549226756134e-06	-0.00012017899443295121	-7.205656935403357e-06	-0.00012063281553958971
7.31463379945495	0.0007250368656279463	0.0007276280126342689	0.0007583500733854932	0.0007611550682373586	0.000778032424958446	0.0007809706422927217	0.000799491589514395	0.0008025808324577442	0.0008462076395101999	0.0008496461207687301	0.05287892227769193	0.0530439455429088	-7.123607621879399e-06	-0.00011997778793707004	-7.150507824207203e-06	-0.0001204308486513761
7.358708147721062	0.0007247452912347109	0.0007273353959567266	0.000758045179458604	0.0007608490464997893	0.0007777196670851594	0.0007806567033823951	0.0007991702624819939	0.0008022582640971126	0.0008458676742783376	0.0008493047749695649	0.05287905753691942	0.05304408124327532	-7.069017159069477e-06	-0.00011977574309249284	-7.095711180900993e-06	-0.00012022804023881228
7.403048066107065	0.0007244542070225535	0.0007270432712077413	0.0007577407995694911	0.000760543540700203	0.0007774074374413518	0.0007803432946978425	0.0007988494792329774	0.0008019362416259183	0.0008455282869772621	0.0008489640094641689	0.05287919523742343	0.05304421939288027	-7.014775646008858e-06	-0.00011957285558128472	-7.04126480488218e-06	-0.00012002438596731002
7.447655154806527	0.0007241636150087036	0.0007267516404116747	0.0007574369358518109	0.0007602385529801275	0.0007770957382311853	0.0007800304184515761	0.0007985292420498219	0.0008016147673355444	0.0008451894800650471	0.0008486238267208645	0.05287933542338653	0.05304436003605092	-6.96088090343383e-06	-0.00011936912105323105	-6.9871665086661955e-06	-0.00011981988147036216
7.49253102365499	0.0007238735172203504	0.000726460505602882	0.0007571335904500603	0.0007599340854919718	0.0007767845716702153	0.000779718076867544	0.0007982095532270243	0.0008012938435294413	0.0008448512560132436	0.0008482842292215098	0.05287947813979357	0.05304450321791833	-6.9073307649488574e-06	-0.00011916453512408887	-6.933414117674813e-06	-0.0001196145223469891
7.537677292188054	0.000723583915694715	0.0007261698688257852	0.0007568307655196618	0.00075963014039911	0.0007764739399854805	0.0007794062721812221	0.0007978904150712	0.000800973472523227	0.0008445136173069976	0.0008479452194616189	0.05287962343244381	0.05304464898443117	-6.854123077016175e-06	-0.00011895909337603094	-6.880005470222272e-06	-0.00011940830416232173
7.583095589699846	0.0007232948124791196	0.0007258797321349417	0.0007565284632270416	0.0007593267198759607	0.0007761638454155892	0.0007790950066396999	0.0007975718299011774	0.0008006536566447819	0.000844176566445164	0.0008476067999504747	0.05287977134796778	0.053044797382372715	-6.801255698870787e-06	-0.00011875279135745154	-6.826938417456296e-06	-0.00011920122244771236
7.628787555301809	0.000723006209631057	0.0007255900975951146	0.0007562266857497114	0.0007590238261080682	0.0007758542902108079	0.0007787842825017704	0.0007972538000480954	0.000800334398234345	0.0008438401059404224	0.0008472689732112462	0.05287992193384214	0.05304494845937381	-6.748726502449343e-06	-0.00011854562458252227	-6.774210823285234e-06	-0.00011899327270037396
7.674754837981857	0.0007227181092182623	0.0007253009672813447	0.0007559254352763514	0.0007587214612921863	0.0007755452766331521	0.0007784741020380188	0.0007969363278555015	0.0008000156996446137	0.0008435042383193972	0.0008469317417811086	0.05288007523840421	0.05304510226392952	-6.696533372341565e-06	-0.0001183375885314697	-6.72182056429306e-06	-0.00011878445038318586
7.720999096663877	0.0007224305133187818	0.0007250123432790188	0.0007556247140068901	0.0007584196276363586	0.0007752368069564723	0.0007781644675309122	0.0007966194156794468	0.0007996975632408397	0.0008431689661227716	0.0008465951082113583	0.052880231310867755	0.05304525884541426	-6.6446742056688185e-06	-0.00011812867864954835	-6.669765529668248e-06	-0.00011857475092397207
7.767522000267617	0.0007221434240210496	0.0007247242276839474	0.0007553245241525923	0.0007581183273600064	0.000774928883466551	0.0007778553812748941	0.0007963030658885923	0.0007993799914009345	0.0008428342919054148	0.0008462590750675406	0.05288039020133996	0.053045418254098545	-6.593146912071968e-06	-0.00011791889034745706	-6.618043621151731e-06	-0.00011836416971605646
7.814325227768903	0.0007218568434239507	0.0007244366226024276	0.0007550248679361355	0.000757817562694005	0.0007746215084611848	0.0007775468455764685	0.0007959872808642982	0.00079906298651556	0.0008425002182364926	0.0008459236449295607	0.052880551960835895	0.053045580541164525	-6.541949413619436e-06	-0.00011770821900111694	-6.566652752953636e-06	-0.00011815270211745776
7.861410468260233	0.0007215707736369019	0.0007241495301513245	0.0007547257475917006	0.0007575173358807763	0.0007743146842502849	0.0007772388627543006	0.0007956720630007355	0.0007987465509882393	0.0008421667476995994	0.0008455888203918162	0.052880716641297246	0.05304574575872223	-6.491079644713529e-06	-0.00011749665995083869	-6.515590851687361e-06	-0.00011794034345091742
7.908779421011744	0.0007212852167799172	0.0007238629524581363	0.0007544271653650512	0.0007572176491743661	0.0007740084131559624	0.000776931435139301	0.0007953574147049777	0.0007984306872354507	0.0008418338828928735	0.0008452546040633128	0.05288088429560661	0.053045913959827384	-6.44053555209044e-06	-0.00011728420850204424	-6.4648558563158015e-06	-0.00011772708900384399
7.956433795532517	0.0007210001749836841	0.0007235768916610716	0.0007541291235136209	0.0007569185048405342	0.0007737026975126243	0.0007766245650747244	0.0007950433383971091	0.0007981153976867347	0.0008415016264291238	0.000844920998567793	0.05288105497760742	0.053046085198498384	-6.390315094672791e-06	-0.00011707085992426758	-6.414445718055939e-06	-0.00011751293402753604
8.004375311632296	0.0007207156503896337	0.0007232913499091192	0.0007538316243065967	0.0007566199051568359	0.0007733975396670653	0.0007763182549162603	0.0007947298365103223	0.0007978006847847936	0.0008411699809359531	0.0008445880065438588	0.05288122874211825	0.05304625952973345	-6.340416243562699e-06	-0.00011685660945112697	-6.3643584003424125e-06	-0.00011729787373754297
8.052605699483543	0.000720431645150017	0.0007230063293621242	0.0007535346700250076	0.0007563218524127118	0.0007730929419785634	0.0007760125070321285	0.0007944169114910264	0.000797486550985598	0.0008408389490558869	0.0008442556306450999	0.05288140564495328	0.053046437009528595	-6.290836981913406e-06	-0.00011664145227988088	-6.314591878719966e-06	-0.00011708190331288781
8.101126699683881	0.0007201481614279759	0.0007227218321908611	0.0007532382629618088	0.0007560243489095732	0.0007727889068189737	0.0007757073238031744	0.0007941045657989486	0.0007971729987584905	0.0008405085334464982	0.000843923873540222	0.052881585742939156	0.05304661769489519	-6.241575304967439e-06	-0.00011642538357248267	-6.265144140843448e-06	-0.00011686501789676118
8.149940063318896	0.0007198652013976151	0.0007224378605771036	0.0007529424054219657	0.000755727396960885	0.0007724854365728193	0.0007754027076229605	0.0007937928019072354	0.0007968600305862874	0.0008401787367805323	0.0008435927379131707	0.05288176909393277	0.05304680164387966	-6.192629219869267e-06	-0.00011620839845330466	-6.216013186326891e-06	-0.00011664721259505018
8.199047552025359	0.0007195827672440826	0.0007221544167137063	0.0007526470997225482	0.0007554309988922609	0.000772182533637396	0.0007750986608978695	0.0007934816223025672	0.0007965476489653925	0.0008398495617460446	0.0008432622264632687	0.052881955756842056	0.05304698891558184	-6.143996745661823e-06	-0.00011599049201027611	-6.16719702674004e-06	-0.00011642848247692128
8.248450938054788	0.0007193008611636352	0.0007218715028046709	0.0007523523481928098	0.0007551351570415428	0.0007718802004228581	0.0007747951860471928	0.0007931710294852539	0.0007962358564058936	0.0008395210110465203	0.0008429323419053385	0.05288214579164286	0.053047179570172694	-6.095675913229265e-06	-0.0001157716592946334	-6.118693685519885e-06	-0.00011620882257454279
8.298152004337403	0.0007190194853637209	0.0007215891210652282	0.0007520581531742834	0.0007548398737588971	0.000771578439352324	0.0007744922855032354	0.0007928610259693508	0.0007959246554316803	0.000839193087401015	0.0008426030869698426	0.052882339259399225	0.05304737366891636	-6.047664765198094e-06	-0.00011555189531972654	-6.0705011978934645e-06	-0.00011598822788227992
8.348152544546481	0.0007187386420630488	0.0007213072737219086	0.0007517645170208644	0.0007545451514068981	0.0007712772528619681	0.000774189961711408	0.0007925516142827609	0.0007956140485805444	0.0008388657935442816	0.0008422744644030102	0.052882536222283685	0.053047571274187307	-5.999961355901591e-06	-0.00011533119506201839	-6.02261761085271e-06	-0.00011576669335744416
8.398454363163072	0.0007184583334916659	0.0007210259630126189	0.0007514714420989024	0.0007542509923606191	0.0007709766434011216	0.0007738882171303279	0.0007922427969673459	0.0007953040384042926	0.0008385391322269052	0.0008419464769669746	0.05288273674359696	0.05304777244949308	-5.952563751263594e-06	-0.0001151095534593638	-5.975040983006996e-06	-0.00011554421391843372
8.449059275541144	0.0007181785618910354	0.000720745191186721	0.0007511789307872931	0.0007539573990077264	0.0007706766134323731	0.0007735870542319219	0.0007919345765790379	0.0007949946274688594	0.0008382131062154429	0.0008416191274399113	0.05288294088778796	0.05304797725949278	-5.9054700288227804e-06	-0.00011488696541267496	-5.927769384630847e-06	-0.00011532078444662086
8.49996910797308	0.0007178993295141049	0.0007204649605051	0.0007508869854775609	0.0007536643737485603	0.0007703771654316608	0.0007732864755015159	0.0007916269556879419	0.0007946858183544084	0.0008378877182925492	0.0008412924186161666	0.052883148720475705	0.05304818577001949	-5.858678277605167e-06	-0.00011466342578428379	-5.880800897532963e-06	-0.00011509639978482533
8.551185697755594	0.0007176206386253907	0.0007201852732402495	0.000750595608573958	0.0007533719189962363	0.0007700783018883814	0.0007729864834379469	0.0007913199368784556	0.0007943776136554539	0.0008375629712571243	0.0008409663533064052	0.052883360308469525	0.05304839804810045	-5.812186598002679e-06	-0.00011443892939683176	-5.834133614926983e-06	-0.00011487105473573234
8.602710893256043	0.0007173424915010526	0.0007199061316763456	0.0007503048024935542	0.0007530800371767337	0.0007697800253054886	0.0007726870805536605	0.0007910135227493806	0.0007940700159809716	0.0008372388679244509	0.000840640934337747	0.052883575719792277	0.05304861416197989	-5.765993101883304e-06	-0.00011421347103621193	-5.787765641540772e-06	-0.00011464474406525094
8.654546553979111	0.0007170648904289621	0.0007196275381093161	0.0007500145696663197	0.0007527887307289794	0.0007694823381995859	0.0007723882693748047	0.0007907077159140237	0.0007937630279545016	0.0008369154111263226	0.0008403161645538982	0.05288379502369962	0.053048834181140675	-5.72009591236558e-06	-0.00011398704544807181	-5.741695093406524e-06	-0.00011441746249904461
8.706694550633951	0.0007167878377087939	0.0007193494948469319	0.0007497249125352315	0.0007524980021049552	0.0007691852431010443	0.0007720900524413466	0.0007904025190003284	0.0007934566522142787	0.000836592603711204	0.00083999204681531	0.0528840182907062	0.05304905817632586	-5.674493163781297e-06	-0.00011375964733853494	-5.695920097807845e-06	-0.00011418920472291982
8.759156765201672	0.00071651133565209	0.0007190720042088717	0.0007494358335563546	0.0007522078537697781	0.0007688887425540909	0.0007717924323071639	0.0007900979346509743	0.0007931508914133342	0.0008362704485443563	0.0008396685839993066	0.05288424559260485	0.05304928621956374	-5.629183001701517e-06	-0.00011353127137500585	-5.650438793300579e-06	-0.00011395996538374198
8.811935091003267	0.0007162353865823464	0.0007187950685268087	0.0007491473351989426	0.0007519182882018026	0.0007685928391169219	0.0007714954115401559	0.000789793965523502	0.0007928457482196194	0.0008359489485079926	0.0008393457790002401	0.05288447700249259	0.053049518384188886	-5.5841635827769825e-06	-0.00011330191218453245	-5.605249329579225e-06	-0.00011372973908810313
8.865031432767935	0.0007159599928350847	0.0007185186901444817	0.000748859419945526	0.0007516293078927079	0.0007682975353618003	0.0007711989927223428	0.0007894906142904225	0.0007925412253161173	0.0008356281065014141	0.0008390236347296281	0.052884712594792806	0.053049754744867846	-5.539433074729441e-06	-0.00011307156435433341	-5.56034986743878e-06	-0.00011349852040254405
8.918447706701835	0.0007156851567579354	0.0007182428714177802	0.0007485720902920121	0.0007513409153475991	0.000768002833875166	0.000770903178449976	0.0007891878836393405	0.0007922373254009646	0.0008353079254411643	0.000838702154116308	0.05288495244527996	0.05304999537762223	-5.494989656280522e-06	-0.00011284022243154834	-5.515738578713153e-06	-0.0001132663038531656
8.972185840557227	0.0007154108807107101	0.0007179676147148157	0.000748285348747773	0.0007510531130850957	0.0007677087372577352	0.0007706079713336384	0.0007888857762730648	0.0007919340511875644	0.0008349884082611685	0.0008383813401065777	0.052885196631103984	0.05305024035985365	-5.450831517038977e-06	-0.00011260788092162799	-5.4714136461762874e-06	-0.00011303308392440758
9.02624777370205	0.0007151371670654915	0.0007176929224160123	0.0007479991978357525	0.0007507659036374381	0.000767415248124618	0.0007703133739983613	0.0007885842949097395	0.0007916314054047163	0.0008346695579128956	0.0008380611956643582	0.05288544523081524	0.053050489770368595	-5.406956857515431e-06	-0.0001123745342899718	-5.427373263533486e-06	-0.00011279885506046416
9.080635457189915	0.0007148640182066985	0.0007174187969141719	0.0007477136400925481	0.0007504792895505703	0.00076712236910541	0.0007700193890837177	0.0007882834422829486	0.0007913293907967226	0.0008343513773654925	0.0008377417237713286	0.05288569832439061	0.05305074368940463	-5.36336388905212e-06	-0.00011214017696131728	-5.383615635371972e-06	-0.00011256361166470108
9.135350853830497	0.0007145914365311761	0.0007171452406145637	0.0007474286780685181	0.0007501932733842474	0.0007668301028443133	0.000769726019243942	0.0007879832211418485	0.0007910280101235206	0.0008340338696059485	0.0008374229274270907	0.05288595599325868	0.053051002198656015	-5.3200508336910535e-06	-0.0001119048033179082	-5.340138977016039e-06	-0.00011232734809790701
9.190395938260405	0.0007143194244482698	0.0007168722559350011	0.0007471443143278737	0.0007499078577121278	0.0007665384520002366	0.0007694332671480327	0.0007876836342512827	0.0007907272661607989	0.0008337170376392423	0.0008371048096493186	0.052886218320325785	0.05305126538130007	-5.27701592417662e-06	-0.00011166840770060471	-5.296941514523583e-06	-0.00011209005867904298
9.245772697014415	0.0007140479843799096	0.0007165998453059234	0.0007468605514487804	0.0007496230451218761	0.000766247419246911	0.0007691411354798675	0.0007873846843919109	0.0007904271617001255	0.0008334008844885018	0.000836787373473917	0.052886485390004574	0.053051533322023794	-5.23425740386451e-06	-0.00011143098440813404	-5.254021484622784e-06	-0.0001118517376851591
9.301483128597186	0.0007137771187606867	0.0007163280111704735	0.0007465773920234527	0.0007493388382152555	0.0007659570072729948	0.0007688496269383072	0.0007870863743603263	0.0007901276995490666	0.0008330854131951554	0.0008364706219551741	0.05288675728824006	0.05305180610705309	-5.19177352671131e-06	-0.00011119252769736798	-5.211377134664401e-06	-0.00011161237935108925
9.357529243555355	0.0007135068300379363	0.000716056755984582	0.0007462948386582554	0.0007490552396082327	0.0007656672187821864	0.0007685587442373124	0.0007867887069691836	0.0007898288825313159	0.000832770626819093	0.0008361545581659246	0.052887034102537075	0.05305208382417853	-5.149562557147866e-06	-0.00011095303178226823	-5.169006722517688e-06	-0.00011137197786842412
9.413913064550128	0.0007132371206718171	0.0007157860822170456	0.0007460128939738012	0.0007487722519310734	0.0007653780564933354	0.0007682684901060515	0.0007864916850473232	0.0007895307134868171	0.0008324565284388227	0.0008358391851977057	0.052887315921990266	0.05305236656278515	-5.107622770041988e-06	-0.00011071249083349777	-5.126908516540907e-06	-0.0001111305273857055
9.47063662643026	0.0007129679931353962	0.0007155159923496128	0.0007457315606050551	0.0007484898778284482	0.0007650895231405579	0.0007679788672890182	0.0007861953114399014	0.0007892331952718962	0.0008321431211516376	0.0008355245061609248	0.05288760283731199	0.05305265441388082	-5.065952450651612e-06	-0.00011047089897880946	-5.085080795505861e-06	-0.00011088802200800996
9.527701976305488	0.000712699449914726	0.0007152464888770608	0.0007454508412014297	0.0007482081199595282	0.0007648016214733446	0.0007676898785461402	0.0007858995890085125	0.0007889363307593845	0.0008318304080737706	0.0008352105241850166	0.05288789494086147	0.05305294747012663	-5.024549894611791e-06	-0.0001102282503035179	-5.043521848604841e-06	-0.00011064445579797577
9.585111173620431	0.0007124314935089253	0.0007149775743072774	0.0007451707384268861	0.0007479269809980859	0.0007645143542566744	0.0007674015266528929	0.0007856045206313175	0.0007886401228387466	0.0008315183923405596	0.0008348972424186071	0.05288819232667589	0.05305324582586588	-4.983413407750811e-06	-0.00010998453884733528	-5.0022299752598e-06	-0.000110399822772278
9.642866290228868	0.0007121641264302707	0.0007147092511613527	0.0007448912549600451	0.0007476464636326072	0.0007642277242711384	0.0007671138144004241	0.0007853101092031831	0.000788344574416221	0.0008312070771066222	0.0008345846640296912	0.05288849509049987	0.05305354957715564	-4.942541306137034e-06	-0.00010973975860686935	-4.9612034851804696e-06	-0.00011015411690473709
9.700969410468568	0.0007118973512042654	0.0007144415219736466	0.0007446123934942755	0.0007473665705663794	0.0007639417343130413	0.0007668267445956542	0.000785016357635797	0.0007880496884149357	0.0008308964655460082	0.0008342727922057841	0.052888803329816596	0.05305385882179742	-4.901931915982614e-06	-0.00010949390353404143	-4.920440698256805e-06	-0.0001099073321239874
9.75942263123647	0.0007116311703697369	0.0007141743892918887	0.0007443341567378128	0.0007470873045176108	0.0007636563871945331	0.0007665403200614111	0.000784723268857817	0.0007877554677750574	0.0008305865608523851	0.0008339616301541088	0.05288911714388046	0.05305417365936929	-4.861583573592329e-06	-0.00010924696753600305	-4.8799399444921995e-06	-0.0001096594623135605
9.818228062064373	0.0007113655864789055	0.000713907855677246	0.0007440565474138479	0.0007468086682195198	0.0007633716857437107	0.0007662545436365309	0.0007844308458149872	0.0007874619154539087	0.0008302773662391917	0.0008336511811017511	0.052889436633747934	0.05305449419125733	-4.8214946253167384e-06	-0.00010899894447519154	-4.839699563999149e-06	-0.0001094105013125235
9.877387825195074	0.0007111006020974797	0.0007136419237044187	0.0007437795682606432	0.0007465306644204513	0.0007630876328047496	0.0007659694181759889	0.0007841390914702852	0.0007871690344261157	0.0008299688849398252	0.0008333414482958456	0.05288976190231197	0.05305482052068997	-4.781663427476726e-06	-0.00010874982816849732	-4.799717906884757e-06	-0.00010916044291411908
9.936904055658934	0.0007108362198047293	0.0007133765959617135	0.0007435032220316276	0.0007462532958839718	0.0007628042312380102	0.0007656849465510082	0.0007838480088040457	0.0007868768276837321	0.0008296611202078016	0.0008330324350037392	0.05289009305433396	0.05305515275277004	-4.742088346297579e-06	-0.0001084996123869586	-4.759993333193491e-06	-0.00010890928086518259
9.996778901350961	0.0007105724421935813	0.0007131118750511403	0.0007432275114955141	0.0007459765653889873	0.0007625214839201708	0.0007654011316491929	0.0007835576008141088	0.0007865852982363893	0.0008293540753169466	0.0008327241445131819	0.052890430196478135	0.05305549099451054	-4.702767757873427e-06	-0.00010824829085545606	-4.720524212885498e-06	-0.00010865700886655838
10.05701452310831	0.0007103092718706917	0.0007128477635884832	0.0007429524394363926	0.0007457004757298373	0.000762239393744335	0.0007651179763746348	0.0007832678705159447	0.0007862944491114193	0.0008290477535615573	0.0008324165801324889	0.052890773437346696	0.05305583535486739	-4.663700048129944e-06	-0.00010799585725346228	-4.681308925783695e-06	-0.00010840362057351616
10.117613094788254	0.0007100467114565387	0.000712584264203395	0.0007426780086538462	0.0007454250297164106	0.0007619579636201617	0.0007648354836480451	0.000782978820942801	0.0007860042833540045	0.0008287421582565929	0.0008321097451907336	0.052891122887515185	0.0530561859447767	-4.624883612689042e-06	-0.00010774230521229389	-4.6423458614436655e-06	-0.00010814910959272561
10.178576803346665	0.000709784763585506	0.00071232137953948	0.0007424042219630567	0.000745150230174252	0.0007616771964739859	0.0007645536564068754	0.0007826904551458399	0.0007857148040273157	0.0008284372927378523	0.0008318036430379249	0.05289147865956779	0.05305654287718988	-4.5863168569070314e-06	-0.00010748762831733205	-4.603633419198762e-06	-0.00010789346948508749
10.239907848916916	0.0007095234309059638	0.0007120591122543754	0.0007421310821949093	0.0007448760799446659	0.000761397095248938	0.0007642724976054364	0.0007824027761942752	0.000785426014212648	0.0008281331603621539	0.0008314982770451885	0.05289184086813338	0.05305690626711049	-4.5479981957714105e-06	-0.00010723182010666243	-4.565170008043011e-06	-0.00010763669376367968
10.301608444889292	0.0007092627160803585	0.0007117974650198418	0.0007418585921961047	0.0007446025818848307	0.0007611176629050713	0.0007639920102150281	0.0007821157871755185	0.000785137917009569	0.0008278297645075243	0.0008311936506049566	0.052892209629925135	0.053057276231631596	-4.509926053822798e-06	-0.00010697487406965966	-4.526954046560859e-06	-0.00010737877589286904
10.363680817990868	0.0007090026217852986	0.0007115364405218483	0.0007415867548292698	0.0007443297388679082	0.0007608389024194882	0.000763712197224064	0.000781829491195322	0.0007848505155360618	0.0008275271085733857	0.0008308897671311554	0.05289258506377533	0.05305765288997375	-4.472098865147996e-06	-0.00010671678364851389	-4.488983962919364e-06	-0.0001071197092896159
10.426127208365882	0.0007087431507116366	0.0007112760414606558	0.000741315572973062	0.0007440575537831503	0.0007605608167864608	0.0007634330616381942	0.0007815438913779187	0.0007845638129286658	0.0008272251959807393	0.0008305866300593917	0.05289296729067686	0.05305803636352369	-4.434515073321009e-06	-0.00010645754223712056	-4.451258194809217e-06	-0.0001068594873224471
10.488949869656532	0.0007084843055645585	0.0007110162705509058	0.0007410450495222856	0.000743786029536013	0.0007602834090175616	0.0007631546064804354	0.0007812589908661716	0.0007842778123426267	0.0008269240301723603	0.0008302842428471459	0.052893356433820427	0.05305842677587465	-4.397173131303299e-06	-0.00010619714318024776	-4.4137751893467275e-06	-0.00010659810331045683
10.552151069084381	0.0007082260890636696	0.0007107571305217071	0.0007407751873880006	0.0007435151690482682	0.0007600066821417902	0.0007628768347912984	0.0007809747928217188	0.0007839925169520417	0.0008266236146129888	0.0008299826089739665	0.05289375261863607	0.05305882425286513	-4.360071501430772e-06	-0.00010593557977381374	-4.37653340304954e-06	-0.00010633555052369514
10.615733087532126	0.0007079685039430803	0.0007104986241167211	0.0007405059894976339	0.0007432449752581137	0.0007597306392057005	0.0007625997496289163	0.0007806913004251197	0.0007837079299500082	0.0008263239527895232	0.0008296817319416632	0.05289415597283213	0.05305922892262142	-4.323208655326177e-06	-0.00010567284526369347	-4.339531301765509e-06	-0.00010607182218216882
10.679698219625935	0.000707711552951497	0.000710240754094254	0.0007402374587950972	0.0007429754511202925	0.000759455283273535	0.0007623233540691784	0.0007804085168760108	0.0007834240545487766	0.0008260250482112221	0.0008293816152745102	0.05289456662643958	0.053059640915597055	-4.286583073882626e-06	-0.00010540893284652353	-4.302767360643209e-06	-0.00010580691145617438
10.744048773818252	0.0007074552388523031	0.000709983523227337	0.0007399695982408927	0.0007427065996061978	0.0007591806174273475	0.0007620476512058547	0.0007801264453932461	0.0007831408939798957	0.0008257269044098945	0.0008290822625194367	0.05289498471185124	0.053060060364617904	-4.250193247201141e-06	-0.00010514383566906371	-4.266240064075555e-06	-0.00010554081146604832
10.808787072471103	0.0007071995644236515	0.0007097269343038197	0.0007397024108122324	0.0007424384237039942	0.0007589066447671405	0.0007617726441507324	0.0007798450892150558	0.0007828584514943692	0.0008254295249401063	0.0008287836772462363	0.05289541036386716	0.05306048740492327	-4.21403767450132e-06	-0.00010487754682658723	-4.229947905610466e-06	-0.0001052735152806128
10.87391545193992	0.0007069445324585512	0.0007094709901264566	0.0007394358995031523	0.0007421709264187307	0.0007586333684109964	0.0007614983360337485	0.0007795644515991985	0.0007825767303628086	0.0008251329133793821	0.0008284858630477678	0.05289584371973768	0.053060922174211066	-4.178114864095313e-06	-0.00010461005936379664	-4.193889387917038e-06	-0.00010500501591761968
10.93943626265785	0.0007066901457649565	0.0007092156935129966	0.0007391700673246281	0.000741904110772458	0.0007583607914952107	0.0007612247300031232	0.0007792845358231143	0.000782295733875589	0.0008248370733284105	0.0008281888235401629	0.05289628491920721	0.05306136481268193	-4.142423333373946e-06	-0.0001043413662749626	-4.158063022783806e-06	-0.0001047353063444445
11.00535186922059	0.000706436407165849	0.0007089610472962658	0.0007389049173046855	0.0007416379798043385	0.0007580889171744213	0.0007609518292254898	0.0007790053451840757	0.0007820154653429988	0.0008245420084112456	0.0008278925623630281	0.05289673410456132	0.05306181546308544	-4.106961608673146e-06	-0.00010407146050150917	-4.122467330974766e-06	-0.00010446437947519982
11.071664650471687	0.000706183319499338	0.0007087070543242668	0.0007386404524885291	0.0007413725365707759	0.0007578177486217552	0.0007606796368860421	0.0007787268829993569	0.0007817359280954096	0.0008242477222755274	0.0008275970831796668	0.052897191420672125	0.05306227427076587	-4.0717282252461864e-06	-0.00010380033493273544	-4.087100842198148e-06	-0.00010419222817167895
11.138376999588447	0.0007059308856187397	0.0007084537174602596	0.0007383766759386491	0.0007411077841455225	0.0007575472890289541	0.0007604081561886609	0.0007784491526063796	0.0007814571254834256	0.0008239542185926842	0.0008273023896772823	0.05289765701504465	0.05306274138371057	-4.036721727280167e-06	-0.00010352798240648164	-4.0519620951411095e-06	-0.00010391884524424411
11.205491324168262	0.0007056791083926688	0.0007082010395828529	0.0007381135907349436	0.0007408437256198016	0.0007572775416065165	0.0007601373903560552	0.000778172157362879	0.0007811790608780457	0.0008236615010581484	0.0008270084855671955	0.052898131037867106	0.053063216952596755	-4.0019406677633054e-06	-0.00010325439570726958	-4.0170496373283585e-06	-0.00010364422344963375
11.273010046315514	0.0007054279907051288	0.0007079490235860938	0.0007378511999748373	0.0007405803641024267	0.0007570085095838345	0.0007598673426299011	0.0007778959006470625	0.0007809017376708264	0.0008233695733915733	0.0008267153745850619	0.052898613642057626	0.05306370113084135	-3.967383608453716e-06	-0.00010297956756616378	-3.9823620250666394e-06	-0.00010336835549065726
11.340935602728974	0.000705177535455603	0.0007076976723795604	0.0007375895067734035	0.0007403177027199238	0.0007567401962093361	0.0007595980162709843	0.0007776203858577756	0.0007806251592740476	0.0008230784393370542	0.0008264230604910944	0.052899104983315	0.05306419407465147	-3.933049119846446e-06	-0.00010270349066077156	-3.947897823450806e-06	-0.00010309123401669451
11.409270444789758	0.00070492774555914	0.0007074469888884472	0.0007373285142634796	0.0007400557446166478	0.0007564726047506213	0.0007593294145593359	0.0007773456164146606	0.0007803493291208717	0.0008227881026633438	0.0008261315470702797	0.05289960522016926	0.05306469594307438	-3.898935781100621e-06	-0.00010242615761446583	-3.91365560626928e-06	-0.00010281285162277998
11.478017038649782	0.0007046786239464497	0.0007071969760536603	0.0007370682255957942	0.0007397944929549096	0.000756205738494609	0.0007590615407943807	0.0007770715957583281	0.0007800742506655154	0.0008224985671640818	0.0008258408381326096	0.05290011451403327	0.05306520689804915	-3.865042179991736e-06	-0.00010214756099596878	-3.8796339559546075e-06	-0.00010253320084882556
11.547177865320764	0.0007044301735639893	0.0007069476368319047	0.0007368086439390854	0.0007395339509150948	0.0007559396007476755	0.0007587943982950765	0.0007767983273505198	0.0007797999273834145	0.0008222098366580159	0.0008255509375133028	0.0529006330292552	0.05306572710446027	-3.831366912907322e-06	-0.00010186769332024004	-3.845831463586934e-06	-0.00010225227418086957
11.616755420763786	0.0007041823973740525	0.0007066989741957736	0.0007365497724802213	0.0007392741216957847	0.0007556741948357969	0.0007585279904000561	0.0007765258146742752	0.00077952636277139	0.0008219219149892294	0.0008252618490730328	0.052901160933172396	0.05306625673019107	-3.7979085847064317e-06	-0.00010158654704547909	-3.812246728750017e-06	-0.00010197006404799591
11.686752215979308	0.000703935298354868	0.000706450991133847	0.0007362916144243315	0.0007390150085138887	0.0007554095241047019	0.0007582623204677815	0.0007762540612341098	0.0007792535603478281	0.0008216348060273788	0.0008249735766981697	0.05290169839616602	0.053066795946178254	-3.764665808747396e-06	-0.00010130411457509592	-3.7788783595572514e-06	-0.0001016865628242214
11.75717077709787	0.0007036888795006798	0.0007062036906507717	0.0007360341729949208	0.000738756614604757	0.0007551455919200061	0.0007579973918766783	0.0007759830705561743	0.0007789815236528395	0.0008213485136679164	0.0008246861243010001	0.05290224559171553	0.053067344926467606	-3.7316372068236375e-06	-0.00010102038825648973	-3.7457249725892164e-06	-0.00010140176282738556
11.82801364547121	0.0007034431438218471	0.0007059570757673622	0.0007357774514340019	0.0007384989432223164	0.0007548824016673687	0.0007577332080252937	0.0007757128461884378	0.0007787102562484443	0.0008210630418323358	0.0008243994958199772	0.052902802696456336	0.053067903848270544	-3.698821409045712e-06	-0.00010073536037930042	-3.712785192773113e-06	-0.00010111565631723551
11.899283377763982	0.0007031980943449338	0.0007057111495206906	0.0007355214530022206	0.000738241997639193	0.0007546199567526382	0.0007574697723324418	0.00077544339170086	0.0007784397617187435	0.0008207783944684079	0.0008241136952199561	0.05290336989023689	0.05306847289202239	-3.6662170538838065e-06	-0.00010044902317693505	-3.6800576534365415e-06	-0.00010082823549725783
11.970982546046038	0.000702953734112797	0.000705465914964174	0.0007352661809789782	0.0007379857811468367	0.0007543582606019995	0.0007572070882373516	0.0007751747106855643	0.0007781700436700941	0.000820494575550419	0.0008238287264924342	0.052903947356177976	0.053069052241441	-3.633822788100087e-06	-0.00010016136882598503	-3.6475409962190286e-06	-0.0001005394925137626
12.043113737885237	0.0007027100661846798	0.000705221375167669	0.0007350116386625594	0.0007377302970556492	0.0007540973166621236	0.000756945159199818	0.0007749068067570153	0.0007779011057312869	0.0008202115890794147	0.0008235445936557962	0.05290453528073095	0.053069642083586444	-3.6016372666584917e-06	-9.98723894446718e-05	-3.6152338709957016e-06	-0.00010024941945438459
12.115679556440844	0.0007024670936363054	0.0007049775332175656	0.0007347578293702635	0.000737475548695116	0.0007538371284003224	0.0007566839887003566	0.0007746396835522014	0.0007776329515537307	0.0008199294390834509	0.0008232613007555659	0.05290513385373985	0.053070242608922	-3.5696591526744245e-06	-9.958207709204192e-05	-3.583134935828715e-06	-9.99580083474727e-05
12.188682620557461	0.00070222481955997	0.0007047343922168791	0.0007345047564385329	0.0007372215394139341	0.0007535776993047028	0.0007564235802403578	0.000774373344730817	0.0007773655848116332	0.0008196481296178414	0.0008229788518646565	0.052905743268503475	0.053070854011376865	-3.5378871174182244e-06	-9.929042376918829e-05	-3.551242856959444e-06	-9.966525116308911e-05
12.26212556485955	0.0007019832470646308	0.0007044919552853409	0.0007342524232230788	0.0007369682725801402	0.0007533190328843145	0.0007561639373422374	0.0007741077939754391	0.0007770990092021814	0.0008193676647654082	0.000822697251083621	0.0529063637218374	0.053071476488408875	-3.5063198402457765e-06	-9.899742141813994e-05	-3.519556308748638e-06	-9.93711398121766e-05
12.336011039846525	0.0007017423792760021	0.0007042502255594919	0.0007340008330990147	0.0007367157515812424	0.0007530611326693108	0.0007559050635495946	0.0007738430349917159	0.0007768332284457284	0.0008190880486367379	0.00082241650254091	0.05290699541413844	0.05307211024106845	-3.4749560085204495e-06	-9.870306192072409e-05	-3.488073973598356e-06	-9.907566614508756e-05
12.41034171198835	0.0007015022193366466	0.0007040092061927765	0.0007337499894609872	0.0007364639798243532	0.0007528040022111021	0.0007556469624273695	0.000773579071508552	0.0007765682462859817	0.0008188092853704402	0.000822136610393133	0.05290763854945064	0.05307275547406596	-3.4437943175870747e-06	-9.840733709853833e-05	-3.456794541910335e-06	-9.877882195152843e-05
12.485120263821853	0.0007012627704060712	0.0007037689003556368	0.000733499895723309	0.0007362129607363223	0.0007525476450825165	0.000755389637562003	0.0007733159072782986	0.0007763040664901917	0.0008185313791334108	0.0008218575788253214	0.05290829333553203	0.053073412395836225	-3.4128334707441907e-06	-9.811023871295066e-05	-3.42571671208252e-06	-9.848059896111483e-05
12.560349394047481	0.0007010240356608133	0.0007035293112356003	0.0007332505553200866	0.0007359626977638644	0.000752292064877953	0.0007551330925615893	0.0007730535460769356	0.0007760406928493373	0.0008182543341210894	0.0008215794120511881	0.05290895998392108	0.05307408121860865	-3.382072179176389e-06	-9.781175846423906e-05	-3.394839190424062e-06	-9.818098884198379e-05
12.63603181762671	0.0007007860182945411	0.0007032904420373797	0.0007330019717053606	0.0007357131943737007	0.0007520372652135478	0.0007548773310560453	0.0007727919917042713	0.0007757781291783247	0.0008179781545577331	0.0008213021143134032	0.05290963871000719	0.05307476215847506	-3.351509161881455e-06	-9.751188799028698e-05	-3.3641606910815927e-06	-9.78799831994337e-05
12.712170265880024	0.0007005487215181448	0.0007030522959829644	0.0007327541483532371	0.00073546445405269	0.0007517832497273331	0.0007546223566972683	0.0007725312479841321	0.0007755163793161785	0.0008177028446966852	0.0008210256898838638	0.052910329733100406	0.05307545543546108	-3.3211431456755744e-06	-9.721061886772131e-05	-3.3336799360609085e-06	-9.757757357753416e-05
12.78876748658549	0.0007003121485598269	0.0007028148763117118	0.0007325070887580211	0.0007352164803079634	0.0007515300220793982	0.0007543681731592982	0.0007722713187645551	0.0007752554471262354	0.0008174284088206456	0.0008207501430639652	0.05291103327650286	0.053076161273597426	-3.290972865112665e-06	-9.690794261019153e-05	-3.303395655124622e-06	-9.727375145690553e-05
12.865826244077915	0.0007000763026652007	0.0007025781862804453	0.0007322607964343563	0.0007349692766670641	0.000751277585952057	0.0007541147841384861	0.0007720122079179894	0.0007749953364963462	0.0008171548512419513	0.0008204754781848847	0.05291174956758249	0.05307687990099358	-3.2609970624488185e-06	-9.660385066836974e-05	-3.2733065857687427e-06	-9.696850825513526e-05
12.943349319348618	0.0006998411870973797	0.0007023422291635435	0.000732015274917358	0.0007347228466780803	0.000751025945050009	0.000753862193353655	0.0007717539193414903	0.0007747360513390706	0.0008168821763028523	0.000820201699607857	0.05291247883784657	0.053077611549912446	-3.231214487590256e-06	-9.629833442931224e-05	-3.2434114731732383e-06	-9.66618353257509e-05
13.0213395101458	0.0006996068051370753	0.000702107008253039	0.0007317705277627552	0.0007344771939097891	0.0007507751031005101	0.000753610404546273	0.0007714964569569238	0.0007744775955918835	0.0008166103883757994	0.0008199288117244659	0.05291322132301747	0.05307835645684517	-3.2016238980525635e-06	-9.599138521579342e-05	-3.2137090701413185e-06	-9.635372395774833e-05
13.099799631075467	0.0006993731600826871	0.0007018725268587084	0.0007315265585470249	0.0007342323219517897	0.0007505250638535373	0.0007533594214806169	0.0007712398247111652	0.0007742199732173737	0.0008163394918637264	0.0008196568189569252	0.052913977263110125	0.05307911486258998	-3.1722240589216605e-06	-9.568299428647231e-05	-3.1841981371029046e-06	-9.604416537609128e-05
13.178732513703073	0.000699140255250399	0.000701638788308169	0.0007312833708675335	0.0007339882344146463	0.000750275831081959	0.000753109247943943	0.0007709840265763059	0.0007739631882034518	0.0008160694912003412	0.0008193857257583745	0.05291474690251022	0.05307988701233017	-3.1430137427887472e-06	-9.537315283450476e-05	-3.1548774419940667e-06	-9.573315073949096e-05
13.258141006655675	0.000698908093974273	0.0007014057959469722	0.0007310409683426775	0.0007337449349300294	0.000750027408581706	0.0007528598877466614	0.0007707290665498588	0.0007737072445635569	0.0008158003908504207	0.0008191155366131735	0.05291553049005377	0.053080673155713284	-3.1139917297216824e-06	-9.506185198740469e-05	-3.125745760265697e-06	-9.542067114098884e-05
13.338027975724735	0.0006986766796063434	0.0007011735531386986	0.0007307993546120237	0.0007335024271508557	0.0007497798001719433	0.0007526113447225052	0.0007704749486549673	0.0007734521463368662	0.000815532195310106	0.0008188462560372	0.052916328279109415	0.05308147354693455	-3.0851568072068694e-06	-9.474908280637795e-05	-3.0968018748167223e-06	-9.510671760709632e-05
13.418396303969553	0.0006984460155167115	0.000700942063265052	0.0007305585333364523	0.0007332607147514322	0.0007495330096952439	0.0007523636227287076	0.0007702216769406157	0.0007731978975885064	0.0008152649091072043	0.0008185778885781534	0.052917140527660306	0.053082288444819	-3.0565077701267054e-06	-9.443483628632232e-05	-3.0680445759698194e-06	-9.479128109757262e-05
13.49924889182131	0.0006982161050936379	0.0007007113297259529	0.0007303185081982971	0.0007330198014275969	0.0007492870410177612	0.0007521167256461735	0.0007699692554818389	0.0007729445024097652	0.0008149985368014899	0.0008183104388158566	0.05291796749838881	0.0530831181129064	-3.028043420699733e-06	-9.411910335482832e-05	-3.039472661404627e-06	-9.447435250470315e-05
13.580588657187745	0.0006979869517436394	0.0007004813559396348	0.0007300792829014921	0.0007327796908968657	0.0007490418980294081	0.0007518706573796602	0.0007697176883799409	0.0007726919649183089	0.0008147330829850151	0.0008180439113625699	0.05291880945876352	0.0530839628195377	-2.999762568419058e-06	-9.380187487126324e-05	-3.011084936115245e-06	-9.415592265241135e-05
13.662418535558457	0.0006977585588915815	0.0007002521453427379	0.0007298408611717146	0.0007325403868985763	0.0007487975846440336	0.0007516254218579532	0.0007694669797627084	0.0007724402892583991	0.0008144685522824203	0.0008177783108633023	0.05291966668112502	0.05308482283794199	-2.9716640300315317e-06	-9.34831416265769e-05	-2.9828802123668674e-06	-9.383598229575907e-05
13.744741480110864	0.0006975309299807761	0.0007000237013904052	0.000729603246756533	0.0007323018931940359	0.0007485541047996034	0.0007513810230340496	0.0007692171337846322	0.0007721894796011139	0.0008142049493512513	0.0008175136419961295	0.052920539442775985	0.0530856984463267	-2.943746629508262e-06	-9.316289434360692e-05	-2.9548573096775665e-06	-9.351452212133515e-05
13.827560461816718	0.000697304068473069	0.0006997960275563721	0.0007293664434255466	0.0007320642135666622	0.000748311462458374	0.0007511374648853319	0.0007689681546271221	0.0007719395401445641	0.0008139422788822712	0.0008172499094725105	0.05292142802607197	0.05308658992796904	-2.9160091979752237e-06	-9.284112367544117e-05	-2.9270150547506396e-06	-9.319153274592318e-05
13.910878469549415	0.0006970779778489423	0.0006995691273330677	0.0007291304549705409	0.0007318273518221388	0.0007480696616070836	0.0007508947514137592	0.0007687200464987376	0.000771690475114125	0.0008136805455997933	0.0008169871180376181	0.05292233271851456	0.05308749757130847	-2.888450573650808e-06	-9.251782020436305e-05	-2.89935228140175e-06	-9.286700471486387e-05
13.9946985101918	0.0006968526616076042	0.0006993430042317058	0.0007288952852056313	0.0007315913117885596	0.0007478287062571302	0.0007506528866460476	0.0007684728136354079	0.0007714422887626579	0.0008134197542620011	0.000816725272470666	0.05292325381284373	0.05308842167004028	-2.861069601851028e-06	-9.21929744426564e-05	-2.8718678305814788e-06	-9.254092850374818e-05
14.079023608744702	0.0006966281232670852	0.0006991176617823798	0.0007286609379674131	0.0007313560973165791	0.0007475886004447585	0.0007504118746338549	0.0007682264603006618	0.0007711949853707399	0.0008131599096612824	0.0008164643775852399	0.05292419160713567	0.05308936252321321	-2.8338651349218633e-06	-9.186657683155075e-05	-2.844560550290323e-06	-9.221329451650218e-05
14.163856808436103	0.0006964043663643299	0.000698893103534157	0.0007284274171151097	0.0007311217122795613	0.0007473493482312438	0.0007501717194539689	0.0007679809907858542	0.0007709485692468923	0.0008129010166245616	0.0008162044382296345	0.052925146404899086	0.053090320435326334	-2.8068360321976266e-06	-9.153861774027772e-05	-2.8174292955379307e-06	-9.188409308458212e-05
14.24920117083096	0.0006961813944552956	0.0006986693330551741	0.000728194726530727	0.0007308881605737346	0.0007471109537030842	0.0007499324252084981	0.0007677364094104026	0.0007707030447278184	0.0008126430800136424	0.0008159454592871975	0.05292611851517597	0.05309129571642989	-2.779981159941984e-06	-9.120908746537704e-05	-2.790472928299731e-06	-9.155331446672466e-05
14.335059775941703	0.0006959592111150433	0.0006984463539327318	0.0007279628701192026	0.0007306554461183409	0.0007468734209721878	0.0007496939960250598	0.0007674927205220183	0.0007704584161786352	0.0008123861047255491	0.0008156874456766731	0.05292710825264157	0.05309228868222627	-2.7532993913496895e-06	-9.087797623105742e-05	-2.7636903175021904e-06	-9.122094884894683e-05
14.421435722339384	0.0006957378199378317	0.0006982241697733865	0.0007277318518085569	0.0007304235728557889	0.000746636754176062	0.0007494564360569713	0.0007672499284969421	0.0007702146879931106	0.0008121300956928731	0.00081543040235255	0.05292811593770886	0.053093299654173545	-2.726789606452909e-06	-9.054527418728142e-05	-2.7370803389360765e-06	-9.088698634282522e-05
14.50833212726552	0.0006955172245372154	0.00069800278420305	0.0007275016755500524	0.0007301925447518116	0.0007464009574780125	0.0007492197494834481	0.0007670080377401889	0.0007699718645939088	0.00081187505788413	0.0008151743343054205	0.052929141896633086	0.05309432895959176	-2.7004506921142826e-06	-9.021097141012624e-05	-2.7106418752495184e-06	-9.055141698560698e-05
14.595752126744532	0.0006952974285461324	0.0006977822008670765	0.0007272723453183408	0.0007299623657956159	0.0007461660350673294	0.0007489839405097927	0.0007667670526857809	0.000769729950432825	0.000811620996304108	0.0008149192465623326	0.05293018646161817	0.05309537693176901	-2.6742815419731475e-06	-8.987505790072903e-05	-2.684373815889027e-06	-9.021423073929391e-05
14.683698875697011	0.0006950784356170062	0.000697562423430365	0.0007270438651116263	0.0007297330400000455	0.0007459319911594925	0.000748749013367599	0.0007665269777970008	0.0007694889499910401	0.0008113679159942399	0.0008146651441871616	0.05293124997092709	0.05309644391007218	-2.6482810564013026e-06	-8.953752358481504e-05	-2.658275057067401e-06	-8.987541749030936e-05
14.772175548053516	0.0006948602494218304	0.000697343455577444	0.0007268162389518132	0.000729504571401729	0.0007456988299963592	0.0007485149723149413	0.0007662878175666287	0.0007692488677793571	0.0008111158220329562	0.0008144120322809663	0.05293233276899226	0.053097530240057166	-2.6224481424778553e-06	-8.919835831222578e-05	-2.632344501719494e-06	-8.953496704874886e-05
14.861185336869132	0.0006946428736522705	0.0006971253010125743	0.000726589470884672	0.0007292769640612467	0.0007454665558463725	0.0007482818216365846	0.0007660495765171995	0.000769009708338462	0.0008108647195360662	0.0008141599159823742	0.05293343520652797	0.053098636273583216	-2.5967817139180976e-06	-8.88575518556145e-05	-2.606581059445834e-06	-8.919286914724212e-05
14.95073145443871	0.0006944263120197523	0.0006969079634598352	0.0007263635649799907	0.0007290502220632828	0.000745235173004756	0.0007480495656441783	0.0007658122592012485	0.0007687714762391687	0.000810614613657126	0.0008139088004679482	0.052934557640647036	0.0530997623689283	-2.5712806910761082e-06	-8.851509391094581e-05	-2.580983646511756e-06	-8.884911344142488e-05
15.040817132412794	0.0006942105682555562	0.0006966914466632224	0.000726138525331737	0.0007288243495167874	0.0007450046857937189	0.0007478182086764638	0.0007655758702015673	0.0007685341760826774	0.0008103655095878204	0.0008136586909525738	0.052935700434976786	0.05310090889090679	-2.545944000840669e-06	-8.81709740950809e-05	-2.5555511857433197e-06	-8.850368950749643e-05
15.131445621914246	0.0006939956461109145	0.000696475754386742	0.0007259143560582211	0.0007285993505551405	0.0007447750985626637	0.0007475877550994818	0.0007653404141314649	0.0007682978125008355	0.0008101174125583517	0.0008134095926898479	0.052936863959780395	0.053102076210989224	-2.520770576655215e-06	-8.782518194686006e-05	-2.5302826065368503e-06	-8.815658684321881e-05
15.222620193655578	0.000693781549357098	0.0006962608904144993	0.0007256910613022518	0.0007283752293363082	0.0007445464156883861	0.0007473582093067743	0.0007651058956350191	0.0007680623901563921	0.000809870327837822	0.000813161510972465	0.052938048592075404	0.05310326470742393	-2.4957593584597204e-06	-8.747770692590917e-05	-2.5051768448207737e-06	-8.780779486700085e-05
15.31434413805701	0.0006935682817855123	0.0006960468585507952	0.0007254686452313013	0.0007281519900430082	0.0007443186415752878	0.0007471295757195964	0.0007648723193873445	0.0007678279137432663	0.0008096242607346327	0.0008129144511326189	0.052939254715760754	0.05310447476536354	-2.4709092926429935e-06	-8.712853841152945e-05	-2.4802328429914325e-06	-8.745730291651044e-05
15.406620765365147	0.0006933558472077897	0.0006958336626202169	0.0007252471120376671	0.0007279296368828725	0.0007440917806555829	0.0007469018587871256	0.0007646396900948548	0.0007675943879868094	0.0008093792165968826	0.0008126684185424016	0.05294048272174276	0.05310570677698865	-2.446219332001044e-06	-8.67776657023922e-05	-2.455449549877524e-06	-8.710510024842466e-05
15.499453405772549	0.0006931442494558818	0.0006956213064677318	0.0007250264659386381	0.0007277081740886136	0.000743865837389513	0.0007466750629866762	0.0007644080124955318	0.000767361817644078	0.0008091352008127744	0.0008124234186142139	0.05294173300806154	0.05310696114163919	-2.4216884356980523e-06	-8.642507801545629e-05	-2.430825920692395e-06	-8.675117603731963e-05
15.592845409537835	0.0006929334923821503	0.0006954097939587785	0.0007248067111766574	0.0007274876059181883	0.0007436408162655576	0.0007464491928239123	0.0007641772913591949	0.000767130207504103	0.000808892218811023	0.0008121794568011759	0.05294300598002418	0.053108238265945	-2.397315569229938e-06	-8.607076448552409e-05	-2.4063609170184297e-06	-8.639551937550394e-05
15.686800147106629	0.0006927235798594617	0.0006951991289793598	0.000724587852019491	0.0007272679366549662	0.0007434167218006523	0.000746224252833064	0.0007639475314877765	0.0007668995623881661	0.0008086502760612743	0.0008119365385975471	0.052944302050337476	0.05310953856396005	-2.373099704396607e-06	-8.571471416499166e-05	-2.382053506759345e-06	-8.603811927218596e-05
15.781321009233178	0.0006925145157812739	0.0006949893154361321	0.0007243698927603909	0.0007270491706078947	0.0007431935585404016	0.0007460002475771451	0.0007637187377155943	0.0007666698871500743	0.0008084093780745219	0.0008116946695391472	0.05294562163924393	0.053110862457297486	-2.3490398192572808e-06	-8.53569160227663e-05	-2.3579026640950865e-06	-8.567896465300207e-05
15.87641140710273	0.0006923063040617297	0.0006947803572564969	0.0007241528377182651	0.000726831312111668	0.000742971331059301	0.000745777181648172	0.0007634909149096327	0.000766441186676442	0.000808169530403537	0.0008114538552037869	0.052946965174659924	0.05311221037527035	-2.3251348980732507e-06	-8.499735894296201e-05	-2.333907369441498e-06	-8.531804435846224e-05
15.972074772454643	0.000692098948635749	0.0006945722583886939	0.0007239366912378481	0.0007266143655268993	0.0007427500439609571	0.0007455550596673882	0.0007632640679698256	0.0007662134658869766	0.0008079307386433003	0.0008112141012117038	0.05294833309231647	0.053113582755032904	-2.3013839312848935e-06	-8.463603172489953e-05	-2.310066609407385e-06	-8.49553471437281e-05
16.06831455770623	0.0006918924534591166	0.0006943650228018884	0.0007237214576898683	0.0007263983352402883	0.0007425297018783106	0.0007453338862854855	0.0007630382018293406	0.0007659867297347617	0.0008076930084314392	0.0008109754132260024	0.05294972583590434	0.05311498004172307	-2.2777859154648333e-06	-8.427292308180179e-05	-2.2863793767654607e-06	-8.459086167766916e-05
16.165134236077357	0.0006916868225085743	0.0006941586544862652	0.0007235071414712223	0.0007261832256647962	0.0007423103094738623	0.000745113666182833	0.0007628133214548694	0.0007657609832065506	0.0008074563454486751	0.0008107377969531017	0.05295114385721888	0.053116402688610585	-2.2543398533062323e-06	-8.39080216411825e-05	-2.2628446704280568e-06	-8.422457654305715e-05
16.262537301715792	0.0006914820597819063	0.0006939531574531107	0.0007232937470051406	0.0007259690412398119	0.0007420918714398944	0.0007448944040696975	0.0007625894318469127	0.000765536231323052	0.0008072207554192659	0.0008105012581431833	0.05295258761630938	0.05311785115724656	-2.231044753550366e-06	-8.354131594265346e-05	-2.239461495374701e-06	-8.38564802343178e-05
16.36052726982327	0.000691278169298035	0.0006937485357349126	0.0007230812787413699	0.0007257557864313347	0.0007418743924987075	0.0007446761046864837	0.000762366538040084	0.0007653124791392364	0.0008069862441114718	0.0008102658025906584	0.05295405758163094	0.053119325917615555	-2.207899630964072e-06	-8.317279443800785e-05	-2.216228862634336e-06	-8.348656115764186e-05
16.459107676782416	0.0006910751550971013	0.0006935447933854371	0.0007228697411563369	0.000725543465732139	0.0007416578774028426	0.0007444587728039549	0.0007621446451033978	0.0007650897317446236	0.0008067528173380076	0.000810031436134623	0.05295555423019941	0.05312082744829	-2.1849035063007186e-06	-8.280244548999893e-05	-2.1931457892523584e-06	-8.31148076301802e-05
16.55828208028434	0.0006908730212405611	0.0006933419344798279	0.0007226591387533332	0.0007253320836619598	0.0007414423309353227	0.0007442424132234766	0.0007619237581405801	0.0007648679942635963	0.0008065204809565207	0.0008097981646593393	0.05295707804774911	0.05312235623658935	-2.1620554062655103e-06	-8.243025737211807e-05	-2.170211298242481e-06	-8.274120787915562e-05
16.658054059457015	0.0006906717718112647	0.0006931399631146834	0.0007224494760626818	0.0007251216447676595	0.0007412277579098777	0.0007440270307772423	0.0007617038822903624	0.0007646472718556949	0.0008062892408700556	0.0008095659940947018	0.05295862952889216	0.053123912778740325	-2.139354363482962e-06	-8.205621826759546e-05	-2.147424418555508e-06	-8.236575004097468e-05
16.758427214994473	0.0006904714109135508	0.0006929388834081529	0.0007222407576419225	0.0007249121536234141	0.0007410141631711903	0.0007438126303285213	0.0007614850227267982	0.0007644275697159362	0.0008060591030275443	0.0008093349304167329	0.05296020917728323	0.05312549758004148	-2.1167994164314127e-06	-8.168031626770711e-05	-2.1247841850242574e-06	-8.198842216003421e-05
16.859405169286727	0.0006902719426733284	0.0006927386995000166	0.0007220329880759851	0.0007247036148308867	0.00074080155159513	0.0007435992167718914	0.0007612671846595688	0.0007642088930751201	0.0008058300734242884	0.0008091049796480655	0.05296181750578507	0.05312711115502988	-2.0943896094530005e-06	-8.130253937269072e-05	-2.102289638363994e-06	-8.160921218913764e-05
16.960991566550526	0.0006900733712381643	0.0006925394155517746	0.0007218261719773694	0.0007244960330194085	0.0007405899280889938	0.0007433867950334841	0.0007610503733342984	0.0007639912472001465	0.0008056021581024547	0.0008088761478584433	0.0529634550366388	0.05312875402765128	-2.0721239926725643e-06	-8.092287548941424e-05	-2.0799398250978367e-06	-8.12281079873578e-05
17.063190072960847	0.000689875700777368	0.000692341035746731	0.0007216203139863267	0.0007242894128461605	0.0007403792975917531	0.0007431753700712279	0.0007608345940328736	0.0007637746373943359	0.0008053753631515775	0.0008086484411652255	0.052965122301636476	0.0531304267314336	-2.050001621979429e-06	-8.05413124308485e-05	-2.0577337975376774e-06	-8.084509731978717e-05
17.166004376783235	0.0006896789354820779	0.0006921435642900797	0.0007214154187710406	0.0007240837589963552	0.0007401696650742966	0.0007429649468750961	0.0007606198520737638	0.000763559068997752	0.0008051496947090668	0.0008084218657338974	0.052966819842296446	0.053132129809662774	-2.028021559004854e-06	-8.015783791598396e-05	-2.0356706137464493e-06	-8.046016785651089e-05
17.26943818850684	0.0006894830795653418	0.0006919470054089869	0.0007212114910278083	0.0007238790761834185	0.0007399610355396775	0.0007427555304673542	0.0007604061528123459	0.0007633445473875279	0.0008049251589607217	0.0008081964277785888	0.05296854821004421	0.053133863815564	-2.0061828710686916e-06	-7.977243956863722e-05	-2.013749337505602e-06	-8.007330717249572e-05
17.37349524097843	0.000689288137262202	0.0006917513633526737	0.0007210085354812237	0.0007236753691491728	0.0007397534140233633	0.0007425471259028094	0.0007601935016412319	0.0007631310779781952	0.0008047017621412527	0.0008079721335625978	0.05297030796639298	0.0531356293124844	-1.9844846311472923e-06	-7.938510491628525e-05	-1.991969038276937e-06	-7.968450274584149e-05
17.478179289537028	0.0006890941128297771	0.0006915566423924992	0.0007208065568843621	0.0007234726426640236	0.0007395468055934889	0.0007423397382690661	0.0007599819039906021	0.0007629186662220188	0.0008044795105348123	0.0008077489893989255	0.05297209968313171	0.053137426874078575	-1.9629259178197307e-06	-7.899582138840011e-05	-1.9703287911371214e-06	-7.929374195619898e-05
17.583494112149474	0.0006889010105473485	0.0006913628468220467	0.0007206055600189708	0.0007232709015271491	0.0007393412153511146	0.0007421333726867843	0.0007597713653285463	0.0007627073176093397	0.0008042584104755359	0.00080752700165082	0.05297392394251359	0.053139257084500735	-1.941505815266937e-06	-7.860457631747586e-05	-1.948827676793736e-06	-7.89010120859912e-05
17.689443509546752	0.0006887088347164311	0.0006911699809571945	0.0007204055496956449	0.0007230701505666775	0.0007391366484304733	0.0007419280343099284	0.0007595618911613925	0.0007624970376689055	0.0008040384683480766	0.0008073061767323147	0.052975781337448825	0.05314112053859669	-1.9202234132283287e-06	-7.821135693741876e-05	-1.927464781531496e-06	-7.850630031844275e-05
17.79603130536116	0.0006885175896608626	0.0006909780491362055	0.0007202065307540242	0.0007228703946398847	0.0007389331099992392	0.000741723728326036	0.0007593534870340604	0.0007622878319682266	0.0008038196905881663	0.0008070865211087923	0.05297767247170244	0.05314301784210324	-1.8990778069380605e-06	-7.781615038168765e-05	-1.9062391971480692e-06	-7.810959373596993e-05
17.90326134626431	0.000688327279726878	0.0006907870557198003	0.0007200085080629772	0.0007226716386333786	0.0007387306052587828	0.0007415204599564754	0.0007591461585304044	0.0007620797061139183	0.0008036020836831712	0.0008068680412975445	0.052979597960094084	0.05314494961184594	-1.8780680971224213e-06	-7.741894368340496e-05	-1.8851500209532066e-06	-7.771087932023635e-05
18.011137502105942	0.0006881379092831891	0.0006905970050912381	0.0007198114865207922	0.0007224738874632908	0.0007385291394444384	0.0007413182344567134	0.0007589399112735666	0.0007618726657520587	0.0008033856541726609	0.0008066507438683436	0.052981558428701885	0.053146916475947485	-1.8571933899425887e-06	-7.701972377413546e-05	-1.8641963557154e-06	-7.731014395084834e-05
18.119663666053608	0.0006879494827210617	0.0006904079016563932	0.0007196154710553676	0.0007222771460754672	0.0007383287178257681	0.0007411170571165804	0.000758734750926332	0.0007616667165685433	0.0008031704086489838	0.0008064346354440233	0.05298355451507147	0.05314891907403498	-1.8364527969742458e-06	-7.661847748266504e-05	-1.8433773096367297e-06	-7.690737440446682e-05
18.228843754733095	0.0006877620044543925	0.0006902197498438319	0.0007194204666244054	0.0007220814194456624	0.0007381293457068329	0.0007409169332605423	0.0007585306831914892	0.0007614618642894489	0.000802956353757853	0.0008062197227010665	0.05298558686842593	0.05315095805745123	-1.815845435167683e-06	-7.621519153472311e-05	-1.8226919963090608e-06	-7.650255735380806e-05
18.338681708369887	0.0006875754789197832	0.0006900325541048861	0.0007192264782156004	0.0007218867125797305	0.00073793102842646	0.0007407178682479711	0.0007583277138121923	0.0007612581146813972	0.0008027434961989362	0.0008060060123701989	0.05298765614988459	0.0531530340894737	-1.795370426816139e-06	-7.580985255159489e-05	-1.8021395346953968e-06	-7.609567936711636e-05
18.44918149093129	0.0006873899105766148	0.0006898463189137284	0.0007190335108468372	0.0007216930305138207	0.00073773377135852	0.0007405198674734193	0.0007581258485723304	0.000761055473551925	0.0008025318427264573	0.0008057935112369958	0.05298976303267986	0.05315514784553324	-1.775026899511565e-06	-7.540244704876131e-05	-1.7817190490726324e-06	-7.568672690622114e-05
18.56034709026951	0.000687205303907123	0.0006896610487674465	0.0007188415695663855	0.0007215003783145751	0.0007375375799122025	0.000740322936366901	0.0007579250932969014	0.0007608539467498614	0.0008023214001498093	0.0008055822261424978	0.05299190820238396	0.053157300013440066	-1.7548139861337832e-06	-7.499296143623213e-05	-1.7614296690233143e-06	-7.527568632689774e-05
18.672182518265565	0.0006870216634164645	0.0006894767481861098	0.0007186506594530911	0.0007213087610793186	0.00073734245953229	0.0007401270803941635	0.0007577254538523828	0.0007606535401656992	0.0008021121753341646	0.0008053721639838246	0.05299409235713551	0.05315949129361275	-1.7347308247837e-06	-7.458138201582587e-05	-1.7412705293775275e-06	-7.486254387656377e-05
18.784691810974078	0.0006868389936327969	0.0006892934217128491	0.0007184607856165823	0.0007211181839362682	0.0007371484156994492	0.0007399323050569817	0.0007575269361471225	0.0007604542597319894	0.000801904175201114	0.0008051633317148195	0.05299631620787244	0.053161722399310524	-1.7147765587681267e-06	-7.416769498111431e-05	-1.7212407701808034e-06	-7.444728569355741e-05
18.897879028768923	0.0006866572991073397	0.0006891110739139174	0.000718271953197459	0.0007209286520447201	0.0007369554539305044	0.0007397386158934332	0.0007573295461317162	0.0007602561114237175	0.0008016974067292936	0.0008049557363466777	0.0529985804785703	0.053163994056872305	-1.694950336581999e-06	-7.375188641695063e-05	-1.7013395366915172e-06	-7.402989780733171e-05
19.01174825648978	0.0006864765844144473	0.0006889297093787628	0.0007180841673674972	0.0007207401705952571	0.0007367635797787306	0.0007395460184781908	0.0007571332897994003	0.0007600591012587028	0.0008014918769550342	0.0008047493849486037	0.05300088590648117	0.05316630700595845	-1.6752513118415899e-06	-7.333394229738777e-05	-1.6815659793114994e-06	-7.361036613598437e-05
19.126303603589555	0.000686296854151674	0.0006887493327200931	0.0007178974333298468	0.0007205527448099458	0.00073657279883414	0.0007393545184228111	0.0007569381731864475	0.0007598632352979912	0.0008012875929730162	0.0008045442846484657	0.053003233242382805	0.05316866199979743	-1.6556786432710656e-06	-7.291384848479021e-05	-1.6619192535630503e-06	-7.318867648536953e-05
19.241549204282624	0.0006861181129398427	0.0006885699485739445	0.0007177117563192371	0.0007203663799425427	0.000736383116723777	0.0007391641213760315	0.000756744202372567	0.0007596685196462613	0.0008010845619369371	0.0008043404426334707	0.05300562325082654	0.05317105980543746	-1.6362314946725617e-06	-7.249159072969524e-05	-1.6423985200711595e-06	-7.276481454918104e-05
19.357489217694134	0.0006859403654231038	0.0006883915615997407	0.0007175271416021727	0.0007201810812786914	0.0007361945391120076	0.000738974833024059	0.0007565513834813047	0.0007594749604522242	0.0008008827910601791	0.0008041378661508354	0.05300805671039442	0.053173501204003014	-1.6169090348867182e-06	-7.206715466898106e-05	-1.623002944514066e-06	-7.23387659067598e-05
19.474127828010037	0.0006857636162690031	0.0006882141764803598	0.0007173435944771434	0.0007199968541361327	0.0007360070717008225	0.0007387866590908773	0.0007563597226804563	0.0007592825639090407	0.0008006822876165011	0.0008039365625084823	0.053010534413958116	0.05317598699095554	-1.5977104377497449e-06	-7.1640525824479e-05	-1.6037316975837934e-06	-7.191051602206677e-05
19.59146924462811	0.0006855878701685409	0.0006880377979221932	0.0007171611202748256	0.0007198137038649065	0.0007358207202301344	0.0007385996053385427	0.0007561692261824806	0.0007590913362547341	0.0008004830589407295	0.000803736539075735	0.05301305716894586	0.05317851797635929	-1.578634882076508e-06	-7.121168960250168e-05	-1.5845839549740066e-06	-7.148005024307236e-05
19.709517702309874	0.0006854131318362333	0.0006878624306552075	0.0007169797243582903	0.0007196316358475611	0.0007356354904780837	0.0007384136775674925	0.0007559799002449185	0.0007589012837726144	0.0008002851124294661	0.0008035378032840303	0.05301562579761105	0.05318109498515349	-1.5596815516258355e-06	-7.078063129284384e-05	-1.565558897334042e-06	-7.104735380047966e-05
19.828277461333414	0.0006852394060101671	0.0006876880794329989	0.0007167994121232068	0.0007194506554993571	0.0007354513882613408	0.000738228881616849	0.0007557917511708148	0.0007587124127917004	0.0008000884555417993	0.0008033403626276352	0.05301824113730839	0.053183718857427016	-1.5408496350671243e-06	-7.034733606736676e-05	-1.5466557102489578e-06	-7.061241180686406e-05
19.94775280764713	0.0006850666974520598	0.0006875147490328519	0.0007166201889980536	0.0007192707682684785	0.0007352684194354188	0.000738045223364732	0.0007556047853091501	0.0007585247296871537	0.0007998930958000342	0.00080314422466438	0.0530209040407734	0.05318639044870075	-1.5221383259335017e-06	-6.991178897830519e-05	-1.5278735841818547e-06	-7.017520925448051e-05
20.067948053024427	0.0006848950109473142	0.0006873424442557947	0.0007164420604443275	0.0007190919796362435	0.0007350865898949852	0.0007378627087285735	0.0007554190090552762	0.0007583382408807174	0.0007996990407904301	0.000802949397016402	0.05302361537641025	0.05318911063021461	-1.503546822626163e-06	-6.94739749587947e-05	-1.50921171447908e-06	-6.973573101592967e-05
20.188867535219305	0.0006847243513050664	0.0006871711699266464	0.0007162650319567483	0.0007189142951173089	0.000734905905574172	0.0007376813436654282	0.000755234428851349	0.0007581529528411508	0.0007995062981639425	0.000802755887370891	0.053026376028580686	0.0531918802892193	-1.4850743283324058e-06	-6.903387881954104e-05	-1.4906693012995374e-06	-6.929396184102155e-05
20.31051561812294	0.000684554723358247	0.0006870009308940785	0.0007160891090634813	0.0007187377202598937	0.0007347263724469042	0.000737501134172303	0.0007550510511867862	0.000757968872084689	0.000799314875636995	0.0008025637034808668	0.05302918689790269	0.0531947003292739	-1.4667200510299662e-06	-6.859148524890335e-05	-1.4722455496008098e-06	-6.884988635652567e-05
20.432896691921076	0.0006843861319636191	0.0006868317320306522	0.0007159142973263364	0.0007185622606459793	0.000734547996527209	0.0007373220862864699	0.0007548688825987043	0.0007577860051754833	0.0007991247809922365	0.0008023728531659422	0.05303204890155188	0.053197571670550135	-1.4484832034662026e-06	-6.814677881261666e-05	-1.4539396691322197e-06	-6.840348906603233e-05
20.55601517325261	0.0006842185820018339	0.0006866635782328722	0.0007157406023409903	0.0007183879218915307	0.0007343707838695479	0.0007371442060857959	0.0007546879296723834	0.0007576043587260667	0.0007989360220793335	0.0008021833443131177	0.05303496297357009	0.05320049525014054	-1.4303630030791659e-06	-6.769974395015588e-05	-1.435750874352864e-06	-6.795475434664966e-05
20.679875505368887	0.0006840520783774726	0.0006864964744212311	0.0007155680297371981	0.0007182147096467113	0.0007341947405691419	0.0007369674996890729	0.0007545081990417273	0.0007574239393978183	0.0007987486068157619	0.0008019951848775818	0.05303793006518006	0.053203472022374715	-1.4123586720093083e-06	-6.725036497570724e-05	-1.4176783844355167e-06	-6.750366644905914e-05
20.804482158294064	0.0006838866260190901	0.0006863304255402507	0.0007153965851790085	0.0007180426295960964	0.0007340198727623015	0.0007367919732563476	0.0007543296973897293	0.0007572447539014307	0.0007985625431876132	0.0008018083828835201	0.053040951145104084	0.053206502959139736	-1.3944694370435391e-06	-6.679862607553155e-05	-1.3997214232258637e-06	-6.705020949610008e-05
20.92983962898646	0.000683722229879258	0.0006861654365585247	0.0007152262743649821	0.0007178716874588934	0.0007338461866267631	0.0007366176329892584	0.0007541524314489487	0.0007570668089973884	0.0007983778392504168	0.0008016229464249438	0.053044027199891396	0.053209589050207465	-1.3766945295970098e-06	-6.634451130740904e-05	-1.3818792192086746e-06	-6.659436748118752e-05
21.055952441500814	0.0006835588949346014	0.0006860015124687558	0.0007150571030284073	0.0007177018889891582	0.0007336736883820232	0.000736444485131374	0.0007539764080019886	0.0007568901114964488	0.0007981945031299694	0.000801438883666524	0.05304715923425086	0.05321273130356842	-1.3590331856962005e-06	-6.588800460002875e-05	-1.3641510054930583e-06	-6.613612426800697e-05
21.18282514715158	0.000683396626185835	0.0006858386582877913	0.0007148890769375171	0.0007175332399760126	0.0007335023842896782	0.0007362725359685321	0.0007538016338819783	0.0007567146682601276	0.0007980125430231786	0.0008012562028444415	0.05305034827138832	0.05321593074577154	-1.3414846459051943e-06	-6.542908974990769e-05	-1.3465360197543498e-06	-6.567546358787757e-05
21.31046232467717	0.0006832354286578021	0.0006856768790566604	0.0007147222018957154	0.0007173657462438707	0.0007333322806537743	0.0007361017918291909	0.0007536281159730724	0.0007565404862011993	0.0007978319671989268	0.0008010749122672557	0.0530535953533532	0.05321918842227043	-1.3240481553343508e-06	-6.496775042136305e-05	-1.3290335042189308e-06	-6.521236903891947e-05
21.438868580405217	0.0006830753073995013	0.0006855161798406024	0.0007145564837417907	0.0007171994136526547	0.000733163383821147	0.0007359322590847729	0.0007534558612109416	0.0007563675722841918	0.0007976527839989361	0.0008008950203167757	0.05305690154138996	0.05322250539777635	-1.3067229636047444e-06	-6.450397014554077e-05	-1.311642705646883e-06	-6.474682408572074e-05
21.568048548418737	0.0006829162674841179	0.0006853565657290962	0.0007143919283501409	0.0007170342480980188	0.0007329957001817762	0.0007357639441500176	0.0007532848765832796	0.000756195933525895	0.0007974750018386563	0.0008007165354489538	0.05306026791629695	0.0532258827566188	-1.2895083247861476e-06	-6.403773231733467e-05	-1.2943628752643335e-06	-6.427881205600672e-05
21.69800689072348	0.0006827583140090552	0.0006851980418358916	0.0007142285416309999	0.0007168702555115775	0.0007328292361691433	0.000735596853483343	0.0007531151691303171	0.0007560255769958787	0.0007972986292081672	0.0008005394661947938	0.05306369557879075	0.053229321603110794	-1.2724034974187157e-06	-6.356902019633015e-05	-1.2771932687795015e-06	-6.380831614166693e-05
21.828748297416116	0.0006826014520959489	0.0006850406132990221	0.0007140663295306521	0.0007167074418611195	0.0007326639982605788	0.0007354309935871933	0.0007529467459453298	0.0007558565098170017	0.0007971236746730819	0.0008003638211612592	0.05306718564988032	0.0532328230619242	-1.2554077444448981e-06	-6.309781690413963e-05	-1.2601331463232834e-06	-6.333531939567427e-05
21.960277486853503	0.0006824456868907	0.0006848842852808392	0.0007139052980316676	0.0007165458131508461	0.0007324999929776356	0.0007352663710084155	0.0007527796141751734	0.0007556887391659513	0.0007969501468754858	0.0008001896090322212	0.05307073927124615	0.05323638827846953	-1.2385203331764794e-06	-6.262410542215435e-05	-1.243181772408921e-06	-6.285980473053066e-05
22.092599205822967	0.0006822910235634858	0.0006847290629680214	0.0007137454531531226	0.0007163853754215889	0.0007323372268864467	0.0007351029923386164	0.000752613781020807	0.0007555222722737682	0.0007967780545348711	0.0008000168385693961	0.05307435760562698	0.053240018419284746	-1.2217405353028184e-06	-6.214786859248811e-05	-1.22633841594718e-06	-6.238175491882214e-05
22.225718229713628	0.0006821374673087781	0.0006845749515715921	0.0007135868009508257	0.00071622613475104	0.0007321757065980944	0.0007349408642145351	0.000752449253737831	0.0007553571164263883	0.000796607406449095	0.0007998455186133118	0.0530780418372138	0.05324371467243062	-1.2050676268166895e-06	-6.166908911431346e-05	-1.2096023501643842e-06	-6.190115258924989e-05
22.359639362688714	0.0006819850233453597	0.0006844219563269351	0.000713429347517552	0.000716068097253984	0.0007320154387689874	0.0007347799933184213	0.0007522860396370373	0.0007551932789651952	0.0007964382114953574	0.000799675658084291	0.05308179317205338	0.053247478247895136	-1.188500888016017e-06	-6.118774954369521e-05	-1.192972852606753e-06	-6.14179802269077e-05
22.494367437858962	0.0006818336969163273	0.0006842700824937984	0.0007132730989832637	0.000715911269082522	0.00073185643010123	0.0007346203863784067	0.0007521241460849528	0.0007550307672875665	0.00079627047863118	0.0007995072659834383	0.053085612838456905	0.053251310378002285	-1.172039603463109e-06	-6.070383229192511e-05	-1.176449205104839e-06	-6.093222017164446e-05
22.629907317457054	0.0006816834932891054	0.0006841193353563048	0.0007131180615153475	0.0007157556564263066	0.0007316986873430086	0.0007344620501688914	0.0007519635805044048	0.0007548695888474433	0.0007961042168954181	0.0007993403513936562	0.05308950208741746	0.053255212317834914	-1.1556830619525657e-06	-6.0217319623495635e-05	-1.1600306937357974e-06	-6.044385461578816e-05
22.766263893012997	0.0006815344177554448	0.0006839697202229518	0.0007129642413188408	0.0007156012655127717	0.0007315422172889705	0.0007343049915109269	0.0007518043503750837	0.0007547097511558944	0.0007959394354092756	0.0007991749234806691	0.05309346219303756	0.05325918534565866	-1.139430556488727e-06	-5.97281936553784e-05	-1.1437166088012693e-06	-5.995286560339652e-05
22.903442085530802	0.0006813864756314261	0.0006838212424266138	0.0007128116446366674	0.0007154481026073667	0.0007313870267806159	0.0007341492172726078	0.0007516464632341186	0.0007545512617816966	0.0007957761433773437	0.0007990109914940682	0.053097494452960706	0.05326323076335851	-1.1232813842514122e-06	-5.92364363548592e-05	-1.1275062447913854e-06	-5.945923502806427e-05
23.041446845665973	0.0006812396722574545	0.0006836739073245361	0.0007126602777498671	0.0007152961740137885	0.0007312331227066865	0.0007339947343694638	0.0007514899266766573	0.0007543941283519161	0.0007956143500886532	0.0007988485647683706	0.05310160018881645	0.05326734989688257	-1.1072348465742364e-06	-5.874202953859431e-05	-1.1113989003708885e-06	-5.896294463231255e-05
23.180283153904217	0.0006810940129982541	0.0006835277202983279	0.0007125101469778324	0.0007151454860742172	0.0007310805120035626	0.0007338415497648565	0.0007513347483564563	0.0007542383585525036	0.0007954540649177454	0.0007986876527240972	0.053105780746669246	0.05327154409669624	-1.0912902489086142e-06	-5.824495487033454e-05	-1.0953938783288264e-06	-5.8463976005007634e-05
23.31995602074116	0.0006809495032428576	0.0006833826867539523	0.000712361258678542	0.0007149960451695522	0.000730929201655664	0.0007336896704703852	0.0007511809359864775	0.0007540839601288932	0.00079529529732576	0.0007985282648688688	0.05311003749748006	0.05327581473824051	-1.075446900789933e-06	-5.7745193859704e-05	-1.0794904855629395e-06	-5.7962310580139675e-05
23.460470486863187	0.0006808061484045928	0.0006832388121217108	0.0007122136192487988	0.0007148478577196482	0.0007307791986958536	0.0007335391035462884	0.0007510284973394944	0.0007539309408866112	0.0007951380568615413	0.0007983704107985182	0.05311437183757355	0.053280163222405134	-1.0597041158366856e-06	-5.724272786133966e-05	-1.0636880330605787e-06	-5.745792963599006e-05
23.60183162332936	0.0006806639539210614	0.0006830961018562217	0.0007120672351244615	0.0007147009301835508	0.0007306305102058423	0.0007333898561018545	0.0007508774402487009	0.0007537793086918898	0.0007949823531627583	0.0007982141001982196	0.05311878518911747	0.053284590976005616	-1.0440612116888875e-06	-5.673753807200477e-05	-1.0479858358505671e-06	-5.6950814292272556e-05
23.744044531754422	0.0006805229252541225	0.0006829545614364031	0.0007119221127806894	0.000714555269059739	0.0007304831433166081	0.0007332419352958394	0.0007507277726083387	0.0007536290714722974	0.0007948281959570531	0.0007980593428436436	0.05312327900060797	0.05328909945227479	-1.028517509986393e-06	-5.622960552906231e-05	-1.0323832129780462e-06	-5.644094550880108e-05
23.887114344492932	0.0006803830678898639	0.0006828141963654421	0.0007117782587321772	0.0007144108808863622	0.0007303371052088084	0.0007330953483368828	0.0007505795023743246	0.0007534802372173681	0.0007946755950631992	0.0007979061486021228	0.05312785474736876	0.053293690131358165	-1.0130723363701959e-06	-5.5718911110252956e-05	-1.016879487492333e-06	-5.592830408462923e-05
24.031046224824397	0.0006802443873385697	0.0006826750121707636	0.0007116356795333934	0.0007142677722414794	0.0007301924031132006	0.0007329501024839305	0.0007504326375648864	0.0007533328139792434	0.0007945245603922795	0.0007977545274338399	0.053132513932055224	0.0532983645208242	-9.977250204156428e-07	-5.520543553058643e-05	-1.0014739864052866e-06	-5.5412870655635604e-05
24.175845367139747	0.0006801068891346907	0.0006825370144039968	0.0007114943817788233	0.000714125949743302	0.0007300490443110713	0.0007328062050466643	0.000750287186261214	0.0007531868098733247	0.0007943751019488902	0.0007976044893930376	0.05313725808517219	0.053303124156181714	-9.82474895623326e-07	-5.4689159340565174e-05	-9.861660406618178e-07	-5.489462569238657e-05
24.32151699712871	0.0006799705788368028	0.000682400208640935	0.0007113543721032109	0.000713985420050437	0.0007299070361346646	0.0007326636633859338	0.0007501431566081148	0.0007530422330789339	0.0007942272298323616	0.0007974560446292481	0.05314208876559946	0.05330797060140744	-9.673212993913279e-07	-5.417006292532389e-05	-9.709549851164706e-07	-5.437354949930362e-05
24.468066371968433	0.0006798354620275647	0.0006822646004814913	0.0007112156571817984	0.0007138461898621272	0.0007297663859676169	0.0007325224849141921	0.0007500005568146773	0.0007528990918399793	0.0007940809542379953	0.0007973092033885401	0.0531470075611292	0.05331290544948502	-9.522635729870312e-07	-5.364812650260342e-05	-9.558401585121716e-07	-5.384962221263723e-05
24.61549878051318	0.0006797015443136689	0.0006821301955496481	0.0007110782437305712	0.0007137082659184962	0.0007296271012453963	0.0007323826770959373	0.000749859395154946	0.000752757394465636	0.0007939362854583288	0.0007971639760147899	0.05315201608901238	0.05331793032295416	-9.373010615189303e-07	-5.312333012075232e-05	-9.408209034429335e-07	-5.3322823798385155e-05
24.763819543485244	0.0006795688313257898	0.0006819969994934046	0.0007109421385065005	0.0007135716550007927	0.0007294891894557464	0.0007322442474481597	0.0007497196799686063	0.0007526171493310322	0.0007937932338844171	0.0007970203729509732	0.053157115996519046	0.053323046874470266	-9.224331139036715e-07	-5.25956536566452e-05	-9.258965663243648e-07	-5.2793134050488355e-05
24.91303401366693	0.0006794373287185266	0.0006818650179847188	0.0007108073483077906	0.0007134363639316371	0.0007293526581391371	0.0007321072035407921	0.0007495814196616772	0.0007524783648779481	0.0007936518100071385	0.0007968784047404794	0.05316230896150337	0.053328256787375766	-9.076590828452358e-07	-5.206507681448924e-05	-9.110664973784911e-07	-5.2260532589387676e-05
25.063147576093755	0.0006793070421703389	0.0006817342567194414	0.0007106738799741208	0.0007133023995752661	0.0007292175148892151	0.0007319715529971652	0.0007494446227072131	0.0007523410496155208	0.0007935120244185203	0.0007967380820284466	0.05316759669298736	0.0533335617762811	-8.929783248058827e-07	-5.1531579123520466e-05	-8.963300505929889e-07	-5.172499885958137e-05
25.214165648248784	0.0006791779773834811	0.0006816047214172487	0.000710541740386895	0.0007131697688377805	0.0007290837673532667	0.0007318373034944699	0.0007493092976460201	0.0007522052121209638	0.0007933738878130902	0.0007965994155631216	0.05317298093175194	0.05333896358766075	-8.783901999805631e-07	-5.099513993639393e-05	-8.816865837060067e-07	-5.118651212829284e-05
25.366093680258146	0.0006790501400839258	0.0006814764178215654	0.0007104109364694857	0.0007130384786673918	0.0007289514232326758	0.0007317044627642199	0.0007491754530873741	0.0007520708610402901	0.0007932374109892461	0.0007964624161972394	0.05317846345093841	0.05334446400045523	-8.638940722656939e-07	-5.045573842682449e-05	-8.671354581645321e-07	-5.0645051482889336e-05
25.518937155087716	0.0006789235360212902	0.0006813493516994896	0.0007102814751874863	0.0007129085360546744	0.0007288204902833996	0.0007315730385927281	0.0007490430977097604	0.0007519380050890561	0.0007931026048506578	0.0007963270948894352	0.05318404605666595	0.053350064826691385	-8.494893092353059e-07	-4.991335358825455e-05	-8.526760391152841e-07	-5.010059582982729e-05
25.672701588741027	0.0006787981709687445	0.000681223528841699	0.0007101533635489529	0.0007127799480328078	0.0007286909763164344	0.0007314430388215737	0.0007489122402616101	0.0007518066530531007	0.0007929694804076795	0.0007961934627056653	0.053189730588657815	0.053355767912110684	-8.351752821189259e-07	-4.9367964231578076e-05	-8.38307695366549e-07	-4.955312389198774e-05
25.827392530458226	0.0006786740507229283	0.0006810989550623672	0.00071002660860466	0.000712652721677834	0.0007285628891983011	0.0007313144713480931	0.0007487828895620611	0.0007516768137893125	0.0007928380487788026	0.0007960615308206716	0.05319551892088249	0.05336157513681104	-8.209513657560404e-07	-4.881954898261487e-05	-8.240297993500172e-07	-4.900261420620611e-05
25.983015562916506	0.000678551181103852	0.0006809756361990624	0.0007099012174483477	0.0007125268641089037	0.0007284362368515268	0.0007311873441258604	0.0007486550545017202	0.0007515484962263947	0.0007927083211921221	0.0007959313105194562	0.053201412962204736	0.05336748841590204	-8.068169385969624e-07	-4.826808628105583e-05	-8.098417271259865e-07	-4.8449045122828105e-05
26.139576302431465	0.0006784295679547922	0.0006808535781126422	0.0007097771972169709	0.0007124023824885276	0.000728311027255133	0.0007310616651651791	0.0007485287440434387	0.0007514217093656459	0.0007925803089868315	0.0007958028131987884	0.053207414657052525	0.053373509700172996	-7.927713826525254e-07	-4.7713554377715184e-05	-7.957428583230813e-07	-4.7892394801879457e-05
26.297080399159835	0.0006783092171421876	0.0006807327866871477	0.0007096545550909539	0.0007122792840228314	0.0007281872684451338	0.0007309374425335839	0.0007484039672231028	0.0007512964622817554	0.000792454023614749	0.0007956760503687403	0.053213525986095425	0.053379640976773925	-7.788140834841077e-07	-4.7155931332948375e-05	-7.817325761343488e-07	-4.733264121214997e-05
26.455533537303385	0.0006781901345555184	0.0006806132678296811	0.0007095332982944374	0.0007121575759618025	0.0007280649685150317	0.0007308146843563367	0.0007482807331504285	0.0007511727641236009	0.0007923294766418597	0.0007955510336542398	0.0532197489669374	0.053385884269910304	-7.649444301624335e-07	-4.6595195013626745e-05	-7.678102672764933e-07	-4.6769762128334724e-05
26.614941435314055	0.0006780723261071915	0.0006804950274702895	0.0007094134340955375	0.0007120372655995512	0.0007279441356163307	0.0007306933988169434	0.0007481590510097785	0.000751050624115072	0.0007922066797499006	0.0007954277747966677	0.053226085654823146	0.053392241641551395	-7.511618152519599e-07	-4.603132309199953e-05	-7.539753219703606e-07	-4.620373512934095e-05
26.77530984610034	0.0006779557977324043	0.000680378071561827	0.0007092949698065912	0.000711918360274555	0.000727824777959039	0.0007305735941576587	0.0007480389300609765	0.0007509300515558878	0.0007920856447379544	0.0007953062856554614	0.053232538143357544	0.05339871519215368	-7.374656347839889e-07	-4.5464293043112614e-05	-7.402271339170853e-07	-4.5634537596067615e-05
26.93664455723489	0.0006778405553890159	0.0006802624060798237	0.0007091779127844164	0.0007118008673699206	0.0007277069038121955	0.0007304552786800148	0.0007479203796401503	0.0007508110558224458	0.0007919663835240916	0.0007951865782097684	0.053239108565242416	0.05340530706139795	-7.238552882267435e-07	-4.489408214261581e-05	-7.265651002664325e-07	-4.506214670885189e-05
27.098951391163432	0.0006777266050573975	0.0006801480370223358	0.0007090622704305592	0.0007116847943136321	0.0007275905215043838	0.0007303384607453388	0.0007478034091605707	0.0007506936463686651	0.0007918489081470222	0.0007950686645601112	0.053245799093024626	0.05341201942894109	-7.103301784558771e-07	-4.432066746395957e-05	-7.129886215868735e-07	-4.448653944516545e-05
27.26223620541477	0.0006776139527402914	0.0006800349704098005	0.0007089480501915574	0.0007115701485788134	0.0007274756394242729	0.0007302231487752937	0.0007476880281135212	0.000750577832726861	0.0007917332307677995	0.0007949525569301005	0.053252611939861985	0.05341885451518477	-6.96889711734091e-07	-4.3744025877034964e-05	-6.994971018486722e-07	-4.390769257783811e-05
27.426504892812353	0.0006775026044626417	0.0006799232122848673	0.0007088352595591844	0.0007114569376839743	0.0007273622660211389	0.000730109351252406	0.0007475742460691581	0.0007504636245086103	0.0007916193636715274	0.0007948382676681563	0.053259549360301674	0.05342581458205578	-6.835332976955211e-07	-4.316413404586994e-05	-6.860899484009003e-07	-4.332558267272635e-05
27.59176338168682	0.0006773925662714386	0.0006798127687122382	0.0007087239060707127	0.0007113451691932744	0.0007272504098054174	0.0007299970767206176	0.0007474620726774066	0.0007503510314056528	0.0007915073192691242	0.0007947258092492843	0.053266613651078806	0.053432901933806905	-6.702603492858908e-07	-4.258096842449377e-05	-6.727665719193955e-07	-4.2740186084910814e-05
27.758017636089992	0.0006772838442355404	0.000679703645778489	0.0007086139973091677	0.0007112348507167765	0.000727140079349247	0.0007298863337858333	0.0007473515176688555	0.0007502400631907904	0.0007913971100991034	0.0007946151942768671	0.053273807151925784	0.05344011891783003	-6.570702827729188e-07	-4.199450525688153e-05	-6.595263864128328e-07	-4.2151478958279975e-05
27.925273656010095	0.000677176444445492	0.0006795958495918854	0.0007085055409035815	0.0007111259899107024	0.0007270312832870218	0.0007297771311164761	0.0007472425908556691	0.0007501307297188052	0.0007912887488293895	0.0007945064354844954	0.053281132246402685	0.05344746792548845	-6.439625177098902e-07	-4.14047205737067e-05	-6.463688091875967e-07	-4.1559437222477014e-05
28.09353747758831	0.0006770703730133325	0.0006794893862821888	0.0007083985445292487	0.0007110185944776884	0.0007269240303159519	0.0007296694774440492	0.0007471353021325125	0.0007500230409273895	0.0007911822482591665	0.0007943995457378274	0.0532885913627414	0.05345495139296391	-6.309364768974923e-07	-4.081159018909375e-05	-6.332932608078823e-07	-4.096403658951364e-05
28.2628151733366	0.0006769656360724012	0.0006793842620004593	0.0007082930159079873	0.000710912672167047	0.0007268183291966327	0.0007295633815637101	0.0007470296614774962	0.0007499170068380968	0.0007910776213207671	0.0007942945380364934	0.05329618697470843	0.0534625718021234	-6.179915863634318e-07	-4.021508969845322e-05	-6.202991650731439e-07	-4.036525255146639e-05
28.43311285235687	0.0006768622397771269	0.0006792804829188438	0.0007081889628083924	0.0007108082307750214	0.0007267141887536171	0.0007294588523348438	0.000746925678953129	0.000749812637557299	0.0007909748810815882	0.0007941914255160222	0.0533039216024855	0.05347033168140017	-6.051272753498579e-07	-3.9615194476871896e-05	-6.073859490154931e-07	-3.9763060379505166e-05
28.604436660561465	0.000676760190302808	0.0006791780552303531	0.0007080863930460911	0.0007107052781450405	0.0007266116178759925	0.0007293558986816422	0.000746823364707284	0.0007497099432771588	0.0007908740407460409	0.0007940902214498079	0.0533117978135658	0.05347823360669573	-5.923429762747651e-07	-3.90118796756711e-05	-5.945530428493918e-07	-3.9157435119452355e-05
28.77679278089485	0.0006766594938453913	0.0006790769851486387	0.0007079853144840041	0.0007106038221679817	0.0007265106255179721	0.0007292545295937006	0.000746722728974189	0.0007496089342766266	0.0007907751136575473	0.0007939909392511189	0.05331981822367247	0.05348628020229966	-5.796381247090074e-07	-3.840512021982545e-05	-5.817998799504016e-07	-3.8548351589895447e-05
28.950187433556945	0.0006765601566212303	0.0006789772789077488	0.0007078857350325979	0.0007105038707824234	0.0007264112206994845	0.0007291547541266078	0.0007466237820754207	0.0007495096209224389	0.000790678113300561	0.0007938935924751331	0.053327985497691834	0.05349447414182622	-5.670121593433393e-07	-3.7794890804937475e-05	-5.691258968317653e-07	-3.793578437899514e-05
29.124626876227456	0.0006764621848668466	0.0006788789427618865	0.0007077876626501488	0.0007104054319749093	0.0007263134125067803	0.000729056581402557	0.0007465265344209277	0.0007494120136701484	0.0007905830533026397	0.0007937981948210256	0.05333630235062921	0.05350281814917353	-5.544645219836448e-07	-3.7181165895794344e-05	-5.565305331279267e-07	-3.731970784290328e-05
29.30011740429177	0.0006763655848386627	0.0006787819829851412	0.0007076911053429897	0.0007103085137801962	0.0007262172100930302	0.000728960020610946	0.0007464309965100503	0.0007493161230651501	0.000790489947436537	0.0007937047601340752	0.05334477154858106	0.053511314999499314	-5.419946575036666e-07	-3.6563919722287785e-05	-5.440132315528978e-07	-3.6700096101766055e-05
29.476665351068124	0.0006762703628127478	0.000678686405871231	0.00070759607116578	0.0007102131242815243	0.0007261226226789533	0.0007288650810090086	0.0007463371789325818	0.0007492219597437481	0.0007903988096223594	0.0007936133024078376	0.05335339590973014	0.05351996752021883	-5.29602013829393e-07	-3.594312627719365e-05	-5.315734378807425e-07	-3.607692303730925e-05
29.654277088036206	0.0006761765250845283	0.0006785922177332101	0.0007075025682217494	0.0007101192716108618	0.0007260296595534252	0.0007287717719224276	0.0007462450923698191	0.0007491295344342129	0.0007903096539297354	0.0007935238357863284	0.05336217830536001	0.053528778592021896	-5.172860419225787e-07	-3.5318759313868187e-05	-5.192106009356025e-07	-3.5450162290812104e-05
29.832959025067048	0.0006760840779685074	0.0006784994249031871	0.0007074106046629653	0.0007100269639491716	0.0007259383300741195	0.0007286801027459757	0.0007461547475956535	0.0007490388579578784	0.0007902224945800509	0.0007934363745662761	0.0533711216608887	0.05353775114991266	-5.050461957239322e-07	-3.46907923414741e-05	-5.069241725309814e-07	-3.4819787258277834e-05
30.0127176106544	0.0006759930277979628	0.0006784080337320184	0.0007073201886905846	0.0007099362095266654	0.0007258486436681405	0.0007285900829441551	0.0007460661554776654	0.0007489499412302438	0.0007901373459487122	0.000793350933199401	0.053380228956927754	0.053546888184269524	-4.928819321700292e-07	-3.405919862456419e-05	-4.947136074810211e-07	-3.41857710895177e-05
30.193559332147448	0.0006759033809246327	0.0006783180505889921	0.000707231328555109	0.0007098470166230588	0.0007257606098326668	0.0007285017220518423	0.0007459793269782378	0.0007488627952620926	0.000790054222567454	0.0007932675262947389	0.053389503230359424	0.053556192741926426	-4.807927111356337e-07	-3.342395117811314e-05	-4.825783635540974e-07	-3.354808668395992e-05
30.37549071598484	0.0006758151437183967	0.0006782294818615059	0.0007071440325566453	0.0007097593935678319	0.0007256742381356099	0.0007284150296749495	0.0007458942731556954	0.0007487774311606398	0.000789973139126699	0.0007931861686210187	0.053398947575439136	0.05356566792727968	-4.687779954167838e-07	-3.278502276513051e-05	-4.705179014467993e-07	-3.29067066876243e-05
30.55851832793038	0.0006757283225669367	0.000678142333954724	0.0007070583090451577	0.0007096733487404816	0.0007255895382162709	0.000728330015491086	0.0007458110051654521	0.000748693860130685	0.0007898941104779544	0.0007931068751090754	0.05340856514491763	0.05357531690341416	-4.568372507212509e-07	-3.214238589427376e-05	-4.5853168477742387e-07	-3.2261603490874036e-05
30.742648773309874	0.0006756429238753881	0.0006780566132912268	0.0007069741664207231	0.0007095888905707787	0.0007255065197860102	0.0007282466892502303	0.0007457295342611825	0.0007486120934757925	0.0007898171516362568	0.0007930296608543147	0.053418359151190496	0.05358514289325541	-4.4496994562322027e-07	-3.1496012815879215e-05	-4.466191800378376e-07	-3.1612749224418923e-05
30.92788869724955	0.0006755589540659806	0.0006779723263106469	0.0007068916131337869	0.0007095060275390236	0.0007254251926289263	0.0007281650607754135	0.000745649871796013	0.0007485321425994883	0.0007897422777826692	0.0007929545411192246	0.05342833286746907	0.053595149180745205	-4.331755515377036e-07	-3.0845875518298316e-05	-4.3477985657591235e-07	-3.096011575581814e-05
31.114244784915854	0.000675476419577664	0.0006778894794692921	0.0007068106576854189	0.000709424768176302	0.0007253455666025439	0.0007280851399634082	0.0007455720292237328	0.0007484540190064786	0.0007896695042668233	0.0007928815313359391	0.05343848962897619	0.053605339112041385	-4.2145354271056444e-07	-3.019194572595474e-05	-4.230131865760097e-07	-3.0303674687454096e-05
31.30172376175672	0.0006753953268657149	0.0006778080792397494	0.0007067313086275616	0.0007093451210647345	0.0007252676516385027	0.0007280069367854239	0.0007454960181000181	0.0007483777343038817	0.0007895988466095061	0.0007928106471088428	0.05344883283416883	0.05361571609674356	-4.098033961840407e-07	-2.9534194895236565e-05	-4.1131864502710544e-07	-2.9643397352063783e-05
31.4903323937443	0.0006753156824013419	0.0006777281321104857	0.0007066535745632896	0.0007092670948377368	0.0007251914577432678	0.0007279304612878187	0.000745421850083688	0.0007483033002024922	0.0007895303205053111	0.0007927419042172406	0.05345936594598323	0.0536262836091437	-3.982245917683383e-07	-2.8872594211082347e-05	-3.9969570969806967e-07	-2.8979254809796684e-05
31.68007748761912	0.0006752374926712616	0.0006776496445854202	0.0007065774641470555	0.0007091906981802644	0.0007251169949988348	0.0007278557235928092	0.0007453495369379692	0.0007482307285180522	0.0007894639418253251	0.0007926753186180646	0.05347009249310998	0.05363704518950558	-3.867166120281873e-07	-2.820711458426106e-05	-3.88143861119886e-07	-2.8311217845189418e-05
31.870965891135747	0.0006751607641772711	0.0006775726231834946	0.0007065029860849453	0.00070911593982907	0.000725044273563456	0.0007277827338991995	0.0007452790905317918	0.0007481600311725553	0.0007893997266198811	0.000792610906448648	0.05348101607129347	0.0536480044453666	-3.752789422364379e-07	-2.753772664665366e-05	-3.7666258253859705e-07	-2.7639256962280756e-05
32.063004493309954	0.0006750855034358016	0.0006774970744382212	0.0007064301491349275	0.000709042828572953	0.0007249733036723697	0.0007277115024831156	0.000745210522841102	0.0007480912201955679	0.0007893376911213616	0.0007925486840295475	0.053492140344660384	0.053659165052871965	-3.6391107037102473e-07	-2.686440074881058e-05	-3.6525135991855723e-07	-2.6963342382751998e-05
32.25620022466719	0.0006750117169774531	0.0006774230048972141	0.0007063589621071007	0.0007089713732530056	0.0007249040956385378	0.000727642039698744	0.0007451438459501952	0.0007480243077255701	0.000789277851747054	0.00079248866786742	0.05350346904707507	0.05367053075813629	-3.526124870820071e-07	-2.6187106956426787e-05	-3.5390968190275075e-07	-2.628344404168037e-05
32.45056005749291	0.0006749394113465174	0.0006773504211217094	0.0007062894338639426	0.0007089015827628652	0.000724836659853396	0.0007275743559790891	0.000745079072053076	0.0007479593060113239	0.0007892202251020682	0.0007924308746579624	0.05351500598352586	0.05368210537863058	-3.413826856538387e-07	-2.5505815045123725e-05	-3.426370397728931e-07	-2.5599531582598534e-05
32.64609100608406	0.0006748685931004868	0.0006772793296860682	0.0007062215733205606	0.0007088334660489623	0.0007247710067876157	0.000727508461836737	0.0007450162134548424	0.0007478962274132662	0.0007891648279823154	0.0007923753212889115	0.053526755031537934	0.05369389280460377	-3.302211619940921e-07	-2.482049449850643e-05	-3.3143292744943105e-07	-2.4911574355718225e-05
32.84280012700226	0.0006747992688095357	0.0006772097371772551	0.0007061553894449303	0.000708767032110762	0.0007247071469918669	0.0007274443678646221	0.0007449552825730842	0.0007478350844049162	0.000789111677377536	0.0007923220248430939	0.053538720142619754	0.0537058970005316	-3.191274146117744e-07	-2.413111450397243e-05	-3.2029684145728175e-07	-2.421954141326732e-05
33.040694519328454	0.0006747314450559966	0.0006771416501943093	0.0007060908912581451	0.0007087022900010119	0.0007246450910976007	0.000727382084736815	0.0007448962919393179	0.0007477758895743177	0.0007890607904744007	0.0007922710026015516	0.05355090534373901	0.05371812200659805	-3.081009445763446e-07	-2.3437643948048814e-05	-3.0922828089200577e-07	-2.352340150527099e-05
33.239781324919136	0.0006746651284338104	0.0006770750753477908	0.0007060280878346564	0.0007086392488259839	0.0007245848498178363	0.000727321623209312	0.0007448392542004363	0.0007477186556254997	0.0007890121846596683	0.0007922222720467207	0.053563314738829	0.053730571940206716	-2.9714125549407805e-07	-2.27400514124787e-05	-2.9822674739270194e-07	-2.2823123075305096e-05
33.44006772866406	0.000674600325547966	0.0006770100192592154	0.0007059669883025191	0.0007085779177457198	0.0007245264339479648	0.0007272629941208448	0.0007447841821201941	0.0007476633953799701	0.0007889658775234139	0.0007921758508656862	0.05357595251033018	0.05374325099752802	-2.8624785349375473e-07	-2.203830517119587e-05	-2.872917451292138e-07	-2.2118674257498583e-05
33.64156095874556	0.0006745370430139093	0.0006769464885604586	0.0007059076018436243	0.0007085183059742634	0.0007244698543665514	0.000727206208393685	0.0007447310885807046	0.0007476101217782215	0.0007889218868623132	0.0007921317569534878	0.05358882292076334	0.05375616345507756	-2.7542024720042177e-07	-2.1332373186050413e-05	-2.764227807776267e-07	-2.141002287242566e-05
33.84426828689945	0.0006744752874569449	0.0006768844898931531	0.0007058499376939424	0.0007084604227799052	0.0007244151220361615	0.0007271512770344759	0.0007446799865839765	0.0007475588478812783	0.000788880230683005	0.0007920900084165099	0.05360193031433672	0.05376931367132744	-2.646579476948442e-07	-2.062222310161843e-05	-2.6561936347364694e-07	-2.0697136421554685e-05
34.04819702867729	0.000674415065511611	0.0006768240299080586	0.0007057940051437566	0.0007084042774854153	0.0007243622480041906	0.0007270982111350656	0.0007446308892534705	0.0007475095868722626	0.0007888409272055182	0.0007920506235759323	0.053615279118589904	0.0537827060883569	-2.539604684968083e-07	-1.9907822241621576e-05	-2.54881004800242e-07	-1.9979982083945247e-05
34.25335454371064	0.0006743563838210388	0.000676765115264416	0.0007057398135378991	0.0007083498794682803	0.000724311243403708	0.0007270470218733571	0.0007445838098356872	0.0007474623520579927	0.0007888039948667735	0.0007920136209712596	0.053628873846070714	0.053796345233534854	-2.4332732554213643e-07	-1.9189137604791462e-05	-2.442072187648723e-07	-1.9258526711835033e-05
34.45974823597649	0.0006742992490362837	0.0006767077526292737	0.0007056873722759799	0.0007082972381609315	0.0007242621194543093	0.0007269977205141623	0.0007445387617017785	0.0007474171568706036	0.0007887694523241526	0.0007919790193639149	0.05364271909605174	0.05381023572124126	-2.32758037155582e-07	-1.8466135860623067e-05	-2.335975217717355e-07	-1.8532736826698537e-05
34.66738555406454	0.0006742436678156413	0.0006766519486767979	0.000705636690812617	0.0007082463630509765	0.0007242148874629818	0.0007269503184100746	0.0007444957583491911	0.0007473740148692017	0.0007887373184591461	0.0007919468377409171	0.05365681955628177	0.05382438225462494	-2.2225212401396667e-07	-1.773878334368484e-05	-2.2305143258035016e-07	-1.780257861300205e-05
34.87627399144595	0.000674189646823943	0.0006765977100875636	0.0007055877786576678	0.0007081972636814302	0.0007241695588249866	0.0007269048270023547	0.0007444548134033447	0.0007473329397415532	0.0007887076123810847	0.0007919170953186385	0.053671180004778475	0.05383878962740219	-2.1180910912861617e-07	-1.700704604998271e-05	-2.1256847229623142e-07	-1.7068017915233824e-05
35.086421086743854	0.0006741371927318211	0.0006765450435478126	0.0007055406453764486	0.0007081499496509343	0.0007241261450247431	0.0007268612578218191	0.0007444159406193277	0.0007472939453057912	0.0007886803534309343	0.0007918898115466292	0.05368580531165697	0.05385346272569195	-2.0142851782757945e-07	-1.6270889632935548e-05	-2.0214816434595446e-07	-1.632902023329663e-05
35.29783442400536	0.0006740863122149548	0.0006764939557486955	0.0007054953005899579	0.0007081044306139805	0.0007240846576367322	0.000726819622489749	0.0007443791538836348	0.0007472570455121631	0.0007886555611851847	0.0007918650061115347	0.05370070044100373	0.05386840652989497	-1.9110987771486267e-07	-1.553027939757423e-05	-1.9179003443725584e-07	-1.558555071667911e-05
35.51052163297529	0.0006740370119532953	0.0006764444533854895	0.000705451753975097	0.0007080607162811327	0.0007240451083264112	0.0007267799327188102	0.0007443444672159325	0.0007472222544448087	0.0007886332554598166	0.0007918426989410928	0.053715870452786724	0.05388362611661101	-1.8085271864679356e-07	-1.4785180295628919e-05	-1.8149361053908415e-07	-1.4837574159903832e-05
35.72449038937153	0.0006739892986302617	0.0006763965431567895	0.0007054100152648864	0.0007080188164192412	0.0007240075088511421	0.0007267422003139856	0.0007443118947708576	0.0007471895863235695	0.0007886134563143552	0.0007918229102082177	0.053731320504811865	0.053899126660602384	-1.7065657270036276e-07	-1.4035556920449777e-05	-1.7125842284560454e-07	-1.4085054997142743e-05
35.93974841516195	0.0006739431789319164	0.0006763502317636762	0.0007053700942486812	0.00070797874085166	0.0007239718710611331	0.0007267064371735225	0.0007442814508398507	0.0007471590555058338	0.0007885961840560125	0.0007918056603351735	0.053747055854720796	0.053914913436797246	-1.6052097416324913e-07	-1.3281373503482019e-05	-1.6108400376860926e-07	-1.3327957298692183e-05
36.15630347884324	0.0006738986595461057	0.0006763055259088512	0.0007053320007723755	0.000707940499458451	0.0007239382069003863	0.0007266726552898849	0.0007442531498530159	0.0007471306764884087	0.0007885814592439108	0.0007917909699978302	0.0537630818620352	0.0539309918223411	-1.5044545949847478e-07	-1.2522593907854374e-05	-1.5096988790022116e-07	-1.2566244764505852e-05
36.374163395721176	0.0006738557471615851	0.0006762624322957552	0.0007052957447386151	0.0007079041021765956	0.0007239065284076711	0.0007266408667507325	0.000744227006381027	0.0007471044639094384	0.0007885693026934117	0.0007917788601300239	0.05377940399024501	0.053947367298693504	-1.404295673034222e-07	-1.1759181622772452e-05	-1.409156119747297e-07	-1.179988071867144e-05
36.59333602819267	0.0006738144484671095	0.0006762209576276521	0.0007052613361069981	0.0007078695590001967	0.0007238768477175023	0.0007266110837399036	0.0007442030351370605	0.0007470804325503497	0.0007885597354805285	0.0007917693519280048	0.05379602780894523	0.05396404545376971	-1.3047283829725753e-07	-1.0991099758855816e-05	-1.3092071485102698e-07	-1.1028828104553412e-05
36.813829286029524	0.0006737747701504993	0.0006761811086066879	0.0007052287848942773	0.0007078368799806802	0.0007238491770611375	0.0007265833185384188	0.0007441812509787709	0.0007470585973378401	0.0007885527789464436	0.0007917624668549875	0.05381295899601966	0.053981031984132996	-1.2057481529968023e-07	-1.0218311043252992e-05	-1.2098473749504353e-07	-1.0253049479908016e-05
37.03565112666392	0.0006737367188976712	0.0006761428919329143	0.0007051981011745502	0.0007078060752269851	0.0007238235287675804	0.0007265575835254892	0.0007441616689102951	0.0007470389733458949	0.0007885484547021151	0.0007917582266457929	0.05383020333987534	0.053998332697236834	-1.1073504317649606e-07	-9.44077781209196e-06	-1.1110722292467096e-07	-9.472507009472553e-06
37.25880955547555	0.0006737003013916545	0.0006761063143032979	0.0007051692950794624	0.000707777154905767	0.0007237999152646178	0.0007265338911795591	0.0007441443040843118	0.0007470215757978604	0.0007885467846330046	0.0007917566533116123	0.05384776674172491	0.05401595351371487	-1.0095306883896663e-07	-8.658462006816414e-06	-1.0128771620846085e-07	-8.68716246107959e-06
37.483312626080554	0.0006736655243115516	0.0006760713824106741	0.0007051423767983799	0.0007077501292415703	0.0007237783490798424	0.0007265122540793345	0.0007441291718041143	0.0007470064200685301	0.0007885477909038816	0.0007917577691448481	0.05386565521792588	0.054033900469727086	-9.12284412060791e-08	-7.87132516785749e-06	-9.152576442681033e-08	-7.89697719921767e-06
37.70916844062219	0.0006736323943314962	0.0006760381029426963	0.0007051173565785871	0.000707725008517026	0.0007237588428417225	0.000726492684904859	0.0007441162875257528	0.0007469935216863009	0.000788551495963767	0.0007917615967240957	0.05388387490236767	0.0540521797193559	-8.156071116876759e-08	-7.079328427528342e-06	-8.182091663596659e-08	-7.101912178064662e-06
37.93638515006311	0.000673600918119555	0.0006760064825807312	0.000705094244725455	0.0007077018030730195	0.0007237414092806612	0.0007264751964385786	0.0007441056668601935	0.0007469828963353461	0.0007885579225509615	0.0007917681589192097	0.053902432048917245	0.05407079753706049	-7.194943156844588e-08	-6.282432505305691e-06	-7.21727238495954e-08	-6.301927936769314e-06
38.164970954479706	0.0006735711023366143	0.0006759765279987363	0.0007050730516026238	0.000707680523308873	0.0007237260612300921	0.0007264598015664433	0.0007440973255755383	0.00074697455985785	0.0007885670936982082	0.0007917774788965063	0.05392133303391931	0.054089760320183526	-6.239415717142031e-08	-5.480597701251755e-06	-6.258073900929084e-08	-5.496984592595622e-06
38.39493410335793	0.0006735429536352161	0.0006759482458620888	0.0007050537876321626	0.0007076611796825056	0.0007237128116275717	0.0007264465132790062	0.0007440912795992711	0.0007469685282562688	0.0007885790327379513	0.0007917895801240635	0.053940584358754665	0.05410907459151978	-5.2894444631376367e-08	-4.673783889436178e-06	-5.304451694684506e-08	-4.687041834400274e-06
38.626282895891045	0.0006735164786583776	0.0006759216428263961	0.0007050364632947435	0.0007076437827106064	0.0007237016735159099	0.00072643534467256	0.0007440875450205677	0.0007469648176956557	0.0007885937633077401	0.0007918044863771644	0.053960192652457155	0.05412874700194167	-4.3449852461406244e-08	-3.861950511330203e-06	-4.3563614359962144e-08	-3.872058916110088e-06
38.859025681279114	0.0006734916840383561	0.0006758967255362523	0.0007050210891297913	0.0007076283429687843	0.0007236926600442971	0.0007264263089502704	0.000744086138092631	0.0007469634445060121	0.0007886113093557301	0.0007918222217438434	0.05398016467439161	0.05414878433308584	-3.405994101189115e-08	-3.0450565700057552e-06	-3.4137589786020425e-08	-3.0519946506990525e-06
39.09317085903034	0.0006734685763953927	0.0006758735006239726	0.0007050076757356423	0.0007076148710917261	0.000723685784469464	0.0007264194194233427	0.0007440870752350903	0.0007469644251847018	0.0007886316951463329	0.0007918428106305773	0.05400050731699435	0.05416919350010332	-2.4724272429952135e-08	-2.2230606221695925e-06	-2.4766003564125408e-08	-2.226807402472275e-06
39.328726879264174	0.0006734471623364076	0.0006758519747082805	0.0007049962337696888	0.0007076033777733406	0.0007236810601568513	0.0007264146895121973	0.0007440903730364386	0.000746967776398905	0.0007886549452659831	0.0007918662777680985	0.054021227608577416	0.05418998155447323	-1.5442410637549198e-08	-1.3959207724734135e-06	-1.5448417809305753e-08	-1.3964550806544462e-06
39.56570224301631	0.0006734274484536617	0.0006758321543929596	0.0007049867739485203	0.0007075938737669006	0.0007236785005817993	0.0007264121327476682	0.0007440960482565217	0.0007469735149881239	0.0007886810846290454	0.000791892648217347	0.05404233271619871	0.05421115568688132	-6.213921299605754e-09	-5.635946659365842e-07	-6.184396384107185e-09	-5.608951325619671e-07
39.80410550254544	0.0006734094413233733	0.0006758140462654605	0.0007049793070480563	0.0007075863698851733	0.0007236781193307556	0.0007264117627722147	0.0007441041178290763	0.0007469816579667385	0.000788710138483855	0.0007919219473755588	0.05406382994859926	0.05423272323016958	2.9616282135047634e-09	2.7396051974215574e-07	3.0264951404387896e-09	2.7991546458494554e-07
40.04394526164196	0.0006733931475043035	0.000675797656895477	0.0007049738439036795	0.0007075808770005545	0.0007236799301025069	0.0007264135933411633	0.0007441145988643275	0.0007469922225266198	0.0007887421324189097	0.0007919542009825042	0.05408572675920953	0.05425469166235104	1.208466885349764e-08	1.1167880811235875e-06	1.2184689511269414e-08	1.1260202105178863e-06
40.28523017593832	0.0006733785735362843	0.0006757829928334635	0.0007049703954103499	0.000707577406045181	0.0007236839467094211	0.0007264176383239532	0.000744127508651626	0.0007470052260397861	0.0007887770923691929	0.0007919894351268615	0.05410803074922812	0.054277068609699476	2.115562991889669e-08	1.9649317961056845e-06	2.12906178223473e-08	1.977463089192222e-06
40.52796895322162	0.0006733657259387181	0.0006757700606091253	0.000704968972522725	0.0007075759680110516	0.0007236901830787173	0.0007264239117054192	0.0007441428646621542	0.0007470206860611272	0.000788815044622662	0.0007920276762527564	0.05413074967077194	0.05429986184991015	3.017493910360651e-08	2.8184359330551967e-06	3.034470955932955e-08	2.8342885778631643e-06
40.77217035374772	0.000673354611209023	0.0006757588667298519	0.0007049695862552633	0.0007075765739501284	0.0007236986532537547	0.0007264324275870817	0.0007441606845516795	0.0007470386203311748	0.0007888560158268814	0.0007920689511664452	0.05415389143010384	0.05432307931533768	3.9143022507754505e-08	3.677345256830611e-06	3.934739260997612e-08	3.6965416529699535e-06
41.017843190557436	0.0006733452358210315	0.0006757494176791062	0.00070497224768232	0.0007075792349744337	0.0007237093713953348	0.0007264432001884616	0.0007441809861633627	0.0007470590467789325	0.0007889000329958134	0.0007921132870431599	0.054177464090933346	0.05434672909630993	4.806030468452842e-08	4.5417050381912905e-06	4.8299093317709374e-08	4.5642678002666415e-06
41.26499632979458	0.0006733376062233509	0.0006757417199147732	0.0007049769679382442	0.0007075839622561447	0.0007237223517830388	0.000726456243848423	0.0007442037875306385	0.0007470819835247733	0.0007889471235167831	0.0007921607114341281	0.05420147587780176	0.05437081944452244	5.692720868311074e-08	5.41156106267926e-06	5.720023651500754e-08	5.437513022787943e-06
41.51363869102594	0.0006733317288376663	0.0006757357798674518	0.0007049837582174582	0.0007075907670276727	0.0007237376088165759	0.0007264715730265299	0.0007442291068801445	0.0007471074488833894	0.0007889973151576022	0.0007922112522737517	0.054225935179544694	0.05439535877651418	6.574415605626813e-08	6.286959637114009e-06	6.605124554031824e-08	6.316323848204464e-06
41.763779247563185	0.0006733276100569952	0.0006757316039386974	0.0007049926297745295	0.0007075996605817345	0.0007237551570171555	0.000726489202304427	0.0007442569626347148	0.0007471354613668067	0.0007890506360738663	0.0007922649378869623	0.05425085055284045	0.05442035567722749	7.451156690892365e-08	7.167947599306945e-06	7.485254228229397e-08	7.20074733853715e-06
42.0154270267867	0.0006733252562438921	0.0006757291984992151	0.0007050035939242367	0.0007076106542714175	0.0007237750110288862	0.0007265091463872467	0.0007442873734164407	0.0007471660396874659	0.000789107114816434	0.0007923217969967593	0.05427623072584392	0.05444581890365415	8.322985994607852e-08	8.054572328414222e-06	8.360454722641276e-08	8.090831099843987e-06
42.26859111047143	0.0006733246737286048	0.0006757285698870036	0.0007050166620416296	0.0007076237595102384	0.0007237971856202001	0.0007265314201050413	0.000744320358049801	0.0007471992027613741	0.0007891667803390942	0.0007923818587319368	0.05430208460190857	0.0544717573885709	9.189945248256996e-08	8.94688175140379e-06	9.230767946994019e-08	8.986623289686246e-06
42.523280635114425	0.0006733258688071622	0.0006757297244054293	0.0007050318455620651	0.000707638987772179	0.0007238216956852878	0.0007265560384142287	0.000744355935564845	0.0007472349697113099	0.0007892296620064058	0.0007924451526349865	0.05432842126340153	0.054498180244365715	1.0052076049055919e-07	9.844924353713536e-06	1.00962356767249e-07	9.888172627536829e-06
42.77950479226489	0.0006733288477394232	0.0006757326683212643	0.0007050491559812534	0.0007076563505917295	0.0007238485562455783	0.0007265830163990781	0.0007443941252004646	0.0007472733598701176	0.0007892957896017528	0.0007925117086702161	0.054355249975607714	0.054525096766958187	1.0909419864875425e-07	1.074874918999269e-05	1.0956899557470513e-07	1.0795528404938803e-05
43.03727282885567	0.0006733336167470567	0.0006757374078626517	0.0007050686048552774	0.0007076758595639091	0.0007238777824512278	0.0007266123692732101	0.0007444349464077238	0.00074731439278406	0.0007893651933355869	0.0007925815572320566	0.05438258019073644	0.05455251643981649	1.1762018035021624e-07	1.1658405891235013e-05	1.1812801106801489e-07	1.1708740493887593e-05
43.29659404753705	0.0006733401820114629	0.0006757439492170134	0.0007050902038006061	0.0007076975263442773	0.000723909389582639	0.0007266441123811246	0.0007444784188532634	0.0007473580882162472	0.0007894379038538763	0.0007926547291535795	0.05441042155202065	0.054580448938073775	1.2609911776545989e-07	1.2573944677102267e-05	1.266398171996877e-07	1.2627859358488314e-05
43.55747780701245	0.0006733485496716417	0.0006757522985289053	0.000705113964494103	0.0007077213626489407	0.0007239433930520132	0.0007266782611997629	0.000744524562422791	0.0007474044661501497	0.000789513952246778	0.0007927312557152376	0.0544387838979235	0.05460890413274682	1.3453142187411227e-07	1.349541636574969e-05	1.3510482673047795e-07	1.355293606472574e-05
43.81993352237618	0.0006733587258219891	0.0006757624618977987	0.0007051398986730145	0.0007077473802545405	0.0007239798084049215	0.0007267148313400869	0.0007445733972246372	0.0007474535467931791	0.0007895933700575186	0.0007928111686538156	0.054467677266446024	0.0546378920950589	1.4291750249808936e-07	1.4422872383845764e-05	1.4352345126429633e-07	1.448402229109469e-05
44.08397066545326	0.0006733707165100347	0.0006757744453758033	0.0007051680181349506	0.0007077755909982322	0.0007240186513219084	0.0007267538385486946	0.0007446249435933975	0.0007475053505803573	0.0007896761892915068	0.0007928945001716174	0.054497111899543836	0.05466742310087298	1.5125776834149472e-07	1.5356364777480147e-05	1.5189610128984316e-07	1.5421170339230406e-05
44.349598765141174	0.0006733845277341082	0.0006757882549653186	0.0007051983347378503	0.0007078060067776487	0.0007240599376201204	0.0007267952987094569	0.0007446792220936537	0.000747559898178061	0.0007897624424256751	0.0007929812829458802	0.054527098247655295	0.0546975076352334	1.5955262703658962e-07	1.6295946223821023e-05	1.60223186224627e-07	1.636443314578795e-05
44.6168274077539	0.0006734001654409443	0.0006758038966166239	0.0007052308603999392	0.0007078386395508576	0.0007241036832549708	0.0007268392278451948	0.0007447362535237849	0.0007476172104878624	0.0007898521624180685	0.0007930715501384426	0.054557646974342434	0.0547281563970251	1.678024851841254e-07	1.7241670042605906e-05	1.6850511445833279e-07	1.7313864294238313e-05
44.88566623736761	0.0006734176355232105	0.00067582137622539	0.0007052656070996679	0.0007078735013362978	0.0007241499043218268	0.0007268856421193757	0.0007447960589198595	0.0007476773086504464	0.0007899453827176743	0.0007931653354056515	0.05458876896105126	0.05475938030374754	1.7600774838825474e-07	1.8193590206883048e-05	1.7674229338317943e-07	1.82695180249437e-05
45.15612495616904	0.0006734369438169661	0.0006758406996301207	0.00070530258687564	0.0007079106042127045	0.0007241986170577328	0.000726934557837847	0.0007448586595596201	0.000747740214049624	0.0007900421372745094	0.0007932626729085306	0.05462047531199123	0.05479119049641348	1.841688213042366e-07	1.9151761356112074e-05	1.8493512944596155e-07	1.923144924925735e-05
45.42821332480542	0.0006734580960990456	0.0006758618726095216	0.0007053418118265239	0.0007079499603190218	0.0007242498378431634	0.0007269859914506016	0.0007449240769665604	0.0007478059483164384	0.0007901424605499737	0.0007933635973232182	0.054652777359141126	0.05482359834456977	1.9228610768527374e-07	2.0116238808515208e-05	1.930840281964049e-07	2.01997135614862e-05
45.701941162736816	0.0006734810980843686	0.0006758849008797914	0.0007053832941109542	0.0007079915818543001	0.0007243035832038122	0.0007270399595535772	0.0007449923329140985	0.0007478745333333673	0.0007902463875274745	0.0007934681438516761	0.05468568666738005	0.05485661545144839	2.0036001041655663e-07	2.1087078572651352e-05	2.0118939431600612e-07	2.117436725054822e-05
45.97731834859046	0.000673505955423161	0.0006759097900918262	0.0007054270459474063	0.0007080354810775703	0.0007243598698124054	0.0007270964788904811	0.0007450634494298403	0.0007479459912386168	0.0007903539537233242	0.0007935763482326771	0.05471921503975507	0.05489025365925056	2.0839093157250937e-07	2.206433736212654e-05	2.0925163168221753e-07	2.2155467315071453e-05
46.25435482051728	0.0006735326736981137	0.0006759365458283602	0.0007054730796140756	0.0007080816703077206	0.0007244187144905673	0.000727155566354669	0.0007451374487999615	0.0007480203444305341	0.0007904651951979473	0.0007936882467531003	0.05475337452288078	0.05492452505456504	2.163792724532189e-07	2.3048072607528836e-05	2.1727114339988897e-07	2.314307147521788e-05
46.533060576550575	0.0006735612584214318	0.0006759651736009955	0.0007055214074487115	0.0007081301619233285	0.0007244801342106956	0.0007272172389910305	0.0007452143535736651	0.0007480976155720978	0.0007905801485673546	0.0007938038762595012	0.05478817741248107	0.05495944197393022	2.2432543363127243e-07	2.4038342470639185e-05	2.2524833185179165e-07	2.413723818692204e-05
46.813445674966815	0.0006735917150318248	0.0006759956788471751	0.000705572041848465	0.0007081809683625068	0.0007245441460979018	0.0007272815139979435	0.0007452941865677781	0.0007481778275955463	0.0007906988510149614	0.0007939232741700235	0.05482363625907449	0.05499501700953803	2.3222981501659287e-07	2.503520585997454e-05	2.3318359876258604e-07	2.5138026657905987e-05
47.09552023464871	0.000673624048891389	0.0006760280669270437	0.0007056249952696963	0.0007082341021227083	0.0007246107674319672	0.0007273484087292423	0.0007453769708714342	0.000748261003707094	0.0007908213403036977	0.0007940464784866092	0.05485976387380995	0.055031263015089545	2.4009281587790594e-07	2.6038722442833784e-05	2.410773452196386e-07	2.6145496859308892e-05
47.37929443545016	0.0006736582652824045	0.0006760623431202263	0.0007056802802277717	0.0007082895757605206	0.0007246800156493458	0.0007274179406962331	0.000745462729850878	0.0007483471673917708	0.000790947654788457	0.0007941735278075485	0.054896573334452164	0.055068193111802964	2.479148349158154e-07	2.7048952662200865e-05	2.4892997174978324e-07	2.7159709543395083e-05
47.66477851856398	0.0006736943694040428	0.0006760985126225152	0.0007057379092968451	0.000708347401891447	0.0007247519083452095	0.0007274901275697543	0.0007455514871543908	0.0007484363424183835	0.0007910778334288886	0.0007943044613403767	0.054934077991529745	0.055105820694580636	2.5569627030682177e-07	2.8065957751927106e-05	2.5674187836008736e-07	2.8180726258153488e-05
47.951982786891236	0.0006737323663689712	0.0006761365805424519	0.0007057978951096138	0.000708407593189657	0.0007248264632755291	0.0007275649871822681	0.0007456432667173303	0.0007485285528445895	0.0007912119158025322	0.0007944393189151165	0.05497229147464237	0.05514415943833959	2.63437519751027e-07	2.9089799751608192e-05	2.6451346458837566e-07	2.9208609362785243e-05
48.24091760541319	0.0006737722611998604	0.0006761765518978152	0.0007058602503570577	0.0007084701623877254	0.0007249036983591982	0.0007276425375300024	0.000745738092767297	0.0007486238230221043	0.0007913499421183214	0.0007945781409978915	0.055011227698936925	0.055183223304510545	2.7113898053219947e-07	3.0120541523764865e-05	2.7224512956177706e-07	3.0243422044828883e-05
48.53159340156531	0.0006738140588257894	0.0006762184316120026	0.0007059249877881553	0.0007085351222763447	0.0007249836316802029	0.0007277227967751307	0.0007458359898294301	0.0007487221776020325	0.0007914919532304579	0.0007947209687049152	0.05505090087175917	0.05522302654771141	2.788010495765377e-07	3.115824677099588e-05	2.799372720585242e-07	3.128522833759084e-05
48.82402066561362	0.0006738577640785483	0.00067626222451031	0.0007059921202095838	0.0007086024857040226	0.0007250662814898358	0.0007278057832480051	0.0007459369827318374	0.0007488236415403388	0.000791637990652679	0.0007948678438168745	0.05509132549947923	0.05526358372259669	2.8642412349777317e-07	3.2202980052270513e-05	2.875902905532732e-07	3.233409313643798e-05
49.11820995103327	0.0006739033816888228	0.0006763079353160946	0.0007060616604853855	0.000708672265576746	0.0007251516662089501	0.000727891515449422	0.0007460410966111536	0.0007489282401034465	0.0007917880965729139	0.0007950188087937085	0.055132516394505726	0.055304909690897144	2.9400859866113814e-07	3.325480680085868e-05	2.95204583276084e-07	3.339008221664441e-05
49.41417187488941	0.0006739509162822763	0.0006763555686468308	0.0007061336215366219	0.0007087444748576319	0.0007252398044302684	0.0007279800120529481	0.0007461483569182488	0.000749035998873988	0.0007919423138683628	0.0007951739067898114	0.055174488682486963	0.055347019628645425	3.015548712473337e-07	3.431379334367657e-05	3.0278054828592957e-07	3.4453262253708594e-05
49.71191711822035	0.0006740003723755136	0.0006764051290100514	0.0007062080163410005	0.0007088191265665511	0.0007253307149207364	0.0007280712919072906	0.0007462587894240796	0.0007491469437566972	0.0007921006861210041	0.0007953331816696665	0.05521725780970925	0.0553899290335996	3.0906333730608936e-07	3.5380006919133455e-05	3.1031858351666594e-07	3.552370084028422e-05
50.01145642642306	0.0006740517543719213	0.0006764566207991615	0.0007062848579324723	0.000708896233779723	0.0007254244166239252	0.0007281653740387138	0.0007463724202256856	0.0007492611009844521	0.0007922632576335348	0.0007954966780239212	0.05526083955069776	0.055433653732871783	3.165343928246845e-07	3.645351569733779e-05	3.1781908685205897e-07	3.660146650741325e-05
50.3128006096408	0.0006741050665573948	0.0006765100482891394	0.0007063641594008123	0.0007089758096292928	0.0007255209286624907	0.0007282622776535182	0.0007464892757523494	0.0007493784971244788	0.0007924300734457798	0.0007956644411859309	0.055305250016024106	0.05547820989076167	3.2396843379148277e-07	3.7534388800025686e-05	3.2528245618693337e-07	3.768662874428785e-05
50.61596054315354	0.0006741603130959298	0.0006765654156321024	0.0007064459338911655	0.000709057867302874	0.0007256202703406802	0.0007283620221405615	0.0007466093827719089	0.0007494991590847112	0.0007926011793515664	0.0007958365172487729	0.05535050566033193	0.05552361401681197	3.313658562549126e-07	3.862269632057269e-05	3.3270908948506914e-07	3.877925801817894e-05
50.9209471677702	0.000674217498025087	0.0006766227268527441	0.0007065301946035681	0.0007091424200430665	0.0007257224611468956	0.0007284646270738412	0.0007467327683972371	0.0007496231141203176	0.0007927766219160879	0.0007960129530827578	0.0553966232905825	0.05556988297408133	3.3872705639675926e-07	3.971850934594845e-05	3.400993848574809e-07	3.9879425797056944e-05
51.22777149022361	0.000674276625251325	0.0006766819858436381	0.0007066169547924421	0.0007092294811469476	0.0007258275207563144	0.0007285701122151336	0.0007468594600928943	0.0007497503898404032	0.0007929564484937801	0.0007961937963534511	0.05544362007453148	0.05561703398765075	3.460524306091433e-07	4.0821899979531784e-05	3.474537406370111e-07	4.098720457232363e-05
51.53644458356769	0.0006743376985451953	0.0006767431963604056	0.0007067062277660623	0.0007093190639655348	0.0007259354690335723	0.0007286784975166946	0.0007469894856819585	0.0007498810142148905	0.0007931407072467198	0.0007963790955402287	0.05549151354944091	0.055665084653367856	3.533423755532842e-07	4.193294136234371e-05	3.547725554386115e-07	4.21026678803782e-05
51.84697758757708	0.0006744007215363884	0.0006768063620167308	0.0007067980268859847	0.0007094111819032117	0.0007260463260354957	0.0007287898031240122	0.000747122873353029	0.0007500150155815761	0.00079332944716356	0.0007965688999553688	0.05554032163103723	0.05571405294683457	3.6059728824124927e-07	4.3051707697389086e-05	3.62056228240008e-07	4.322589032687563e-05
52.15938170914916	0.0006744656977086426	0.0006768714862792406	0.0007068923655664551	0.0007095058484171315	0.0007261601120139101	0.0007289040493786331	0.0007472596516674313	0.0007501524226533883	0.000793522718079039	0.0007967632597637254	0.05559006262272211	0.055763957232651824	3.678175661085952e-07	4.4178274273720675e-05	3.693051584586788e-07	4.435694761126263e-05
52.47366822270851	0.0006745326303944914	0.00067693857246222	0.0007069892572737743	0.0007096030770165784	0.0007262768474184983	0.0007290212568210435	0.0007473998495666028	0.0007502932645258292	0.0007937205706940577	0.0007969622260029743	0.05564075522504283	0.05581481627392271	3.750036070939485e-07	4.531271749125265e-05	3.7651974602991717e-07	4.549591655197971e-05
52.789848470613855	0.0006746015227698663	0.0006770076237221824	0.0007070887155256403	0.0007097028812623065	0.0007263965528997394	0.0007291414461936275	0.000747543496379693	0.0007504375706846307	0.0007939230565963737	0.000797165850604481	0.05569241854543395	0.055866649242027694	3.821558097242238e-07	4.645511488748921e-05	3.8370039149053167e-07	4.664287511263465e-05
53.107933863567155	0.0006746723778485283	0.0006770786430522693	0.0007071907538904479	0.0007098052747658338	0.0007265192493119051	0.0007292646384436837	0.0007476906218313631	0.0007505853710136133	0.0007941302282819102	0.0007973741864147894	0.05574507210823808	0.05591947572668258	3.8927457318683155e-07	4.760554516253235e-05	3.9084749605669197e-07	4.779790242850912e-05
53.42793588102576	0.00067474519847634	0.0006771516332764886	0.0007072953859865568	0.0007099102711887074	0.0007266449577161309	0.0007293908547265225	0.0007478412560498024	0.000750736695802764	0.0007943421391767157	0.0007975872872177684	0.0557987358650126	0.05597331574628	3.963602974227029e-07	4.876408820819744e-05	3.979614617165197e-07	4.89610788347028e-05
53.74986607161648	0.0006748199873253648	0.0006772265970437781	0.0007074026254815224	0.0007100178842417283	0.0007267736993835616	0.0007295201164086297	0.0007479954295749706	0.0007508915757565386	0.0007945588436595954	0.000797805207757432	0.05585343020513605	0.056028189758533756	4.034133832180129e-07	4.993082513615743e-05	4.0504269131530664e-07	5.0132485894915924e-05
54.073736053552395	0.0006748967468877915	0.0006773035368218954	0.000707512486091289	0.0007101281276841411	0.0007269054957985722	0.0007296524450709133	0.0007481531733670679	0.0007510500420023992	0.0007947803970854381	0.0007980280037614665	0.055909175966720966	0.05608411867143268	4.104342322857127e-07	5.110583830680859e-05	4.120915886507079e-07	5.1312206431147755e-05
54.399557515052166	0.0006749754794696726	0.0006773824548911196	0.0007076249815793406	0.0007102410153227795	0.0007270403686620626	0.0007297878625120228	0.0007483145188152426	0.0007512121260995848	0.000795006855809259	0.0007982557319654775	0.055965994447847556	0.056141123854509555	4.174232473635412e-07	5.2289211360079246e-05	4.1910855856121254e-07	5.250032455395015e-05
54.727342214761876	0.000675056187184481	0.00067746335333777	0.0007077401257558168	0.0007103565610111766	0.000727178339894839	0.0007299263907517534	0.000748479497746549	0.0007513778600481392	0.0007952382772109983	0.0007984884501379974	0.05602390741812211	0.05619922715044537	4.2438083231594037e-07	5.348102924762621e-05	4.260940070321788e-07	5.369692569517914e-05
55.057101982179326	0.0006751388719464712	0.0006775462340475295	0.0007078579324765824	0.0007104747786486311	0.0007273194316410774	0.0007300680520345366	0.000748648142435159	0.000751547276298193	0.0007954747197210907	0.0007987262171062752	0.05608293713058127	0.056258450887012444	4.313073922311995e-07	5.468137826503128e-05	4.3304834129666465e-07	5.49020966408853e-05
55.38884871808102	0.0006752235354638419	0.0006776310986985661	0.0007079784156422583	0.0007105956821792309	0.0007274636662718732	0.0007302128688330152	0.0007488204856118408	0.0007517204077595134	0.0007957162428468406	0.0007989690927828759	0.0561431063339439	0.056318817889372055	4.3820333351491346e-07	5.58903460843585e-05	4.399719699262842e-07	5.611592556370448e-05
55.722594394951685	0.000675310179231685	0.0006777179487544435	0.000708101589197197	0.0007107192855908246	0.000727611066388873	0.0007303608638517042	0.0007489965604737003	0.0007518972878113231	0.0007959629071996248	0.0007992171381931164	0.0562044382852292	0.05638035149273756	4.450690640111967e-07	5.710802179104135e-05	4.4686530295415597e-07	5.733850206007807e-05
56.058351057416104	0.0006753988045247399	0.0006778067854568313	0.0007082274671284312	0.0007108456029139639	0.0007277616548280183	0.0007305120600307585	0.0007491764006942289	0.0007520779503124222	0.0007962147745229783	0.0007994704155033925	0.05626695676275312	0.05644307555541546	4.519049931095854e-07	5.8334495919298845e-05	4.5372875198310646e-07	5.856991718619642e-05
56.39613082267415	0.0006754894123899098	0.0006778976098179796	0.000708356063464554	0.0007109746482207784	0.0007279154546633617	0.0007306664805498227	0.0007493600404336214	0.0007522624296115877	0.0007964719077215595	0.0007997289880503916	0.05633068607951251	0.05650701447223965	4.587115318517229e-07	5.95698604890782e-05	4.6056273029517446e-07	5.981026349533014e-05
56.7359458809379	0.0006755820036385666	0.00067799042261298	0.0007084873922745667	0.0007111064356238176	0.0007280724892110033	0.0007308241488319929	0.0007495475143494165	0.0007524507605582962	0.0007967343708910656	0.0007999929203712672	0.05639565109697493	0.05657219318840978	4.654890930588622e-07	6.081420904607837e-05	4.6736765297694487e-07	6.105963507774259e-05
57.07780849587155	0.0006756765788386138	0.0006780852243717823	0.0007086214676666657	0.0007112409792748312	0.0007282327820331148	0.000730985088547875	0.0007497388576074438	0.0007526429785137548	0.0007970022293491058	0.0008002622782347773	0.05646187723928696	0.056638637213749496	4.722380914472246e-07	6.206763670077442e-05	4.7414393703902775e-07	6.231812760068567e-05
57.42173100503407	0.0006757731383063144	0.0006781820153709759	0.0007087583037869823	0.0007113782933635029	0.000728396356942081	0.0007311493236197547	0.0007499341058931028	0.0007528391193622682	0.0007972755496670876	0.0008005371286734463	0.0565293905079136	0.056706372637400665	4.789589437581045e-07	6.333024017088351e-05	4.808920015448616e-07	6.35858383508936e-05
57.7677258203244	0.0006758716820978669	0.0006782807956253191	0.0007088979148182655	0.0007115183921161277	0.0007285632380047451	0.0007313168782258784	0.000750133295422979	0.0007530392195229458	0.000797554399703146	0.0008008175400167801	0.056598217496728685	0.056775426142966316	4.85652068885371e-07	6.46021178242473e-05	4.876122677429859e-07	6.486286627804816e-05
58.115805428429454	0.000675972210000727	0.0006783815648790108	0.000709040314978512	0.000711661289794234	0.0007287334495467733	0.0007314877768048494	0.0007503364629568153	0.0007532433159617656	0.0007978388486361615	0.0008011035819255779	0.056668385407568404	0.05684582502412073	4.923178880185831e-07	6.58833697246286e-05	4.94305159207337e-07	6.61493120406309e-05
58.465982391274686	0.0006760747215246693	0.0006784843225967009	0.0007091855185195397	0.0007118070006931513	0.0007289070161571395	0.0007316620440601478	0.0007505436458098508	0.0007534514462040102	0.0007981289670009102	0.0008013953254273887	0.05673992206626673	0.05691759720070349	4.989568247754789e-07	6.717409767714733e-05	5.009711019721228e-07	6.744527805205291e-05
58.818269346477535	0.0006761792158925653	0.0006785890679542179	0.0007093335397254959	0.000711955539140511	0.000729083962692727	0.0007318397049647684	0.0007507548818655302	0.0007536636483470759	0.0007984248267243792	0.0008016928429531422	0.05681285593918815	0.056990771235311405	5.055693053487766e-07	6.847440527707471e-05	5.076105246844785e-07	6.875086853011525e-05
59.172679007803275	0.0006762856920308924	0.0006786957998290241	0.0007094843929113131	0.0007121069194946959	0.0007292643142830679	0.0007320207847659976	0.0007509702095886201	0.0007538799610736923	0.0007987265011633147	0.0008019962083750255	0.056887216150280556	0.05706537635041306	5.121557586627336e-07	6.978439796018199e-05	5.142238587543032e-07	7.006618954730204e-05
59.52922416562417	0.000676394148559942	0.0006788045167903677	0.0007096380924210933	0.0007122611561432165	0.0007294480963352072	0.0007322053089903147	0.0007511896680387224	0.0007541004236655415	0.0007990340651430293	0.0008023054970456278	0.05696303249866141	0.057141442445999086	5.187166165236332e-07	7.110418305456001e-05	5.208115385142882e-07	7.139134908340505e-05
59.887917687380885	0.0006765045837837353	0.0006789152170891443	0.0007097946526264364	0.0007124182635010319	0.0007296353345387131	0.0007323933034484422	0.0007514132968842211	0.000754325076017316	0.0007993475949975387	0.0008026207858384303	0.057040335476757936	0.057219000117788674	5.252523137845837e-07	7.243386983482591e-05	5.27374001380379e-07	7.272645708028547e-05
60.24877251804685	0.0006766169956796228	0.0006790278986474366	0.0007099540879246921	0.0007125782560087953	0.0007298260548708235	0.000732584794240534	0.0007516411364166645	0.0007545539586512137	0.0007996671686110656	0.0008029421531896738	0.05711915628902947	0.057298080676018326	5.317632885131363e-07	7.377356957821712e-05	5.339116880263318e-07	7.407162549832869e-05
60.6118016805955	0.0006767313818875687	0.0006791425590477404	0.0007101164127371513	0.000712741148131036	0.0007300202836017488	0.0007327798077615199	0.0007518732275656077	0.0007547871127319005	0.0007999928654609783	0.0008032696791416739	0.05719952687127816	0.05737871616482661	5.382499821716957e-07	7.512339562390502e-05	5.404250425604384e-07	7.542696837634089e-05
60.97701827647021	0.0006768477396991042	0.0006792591955218564	0.0007102816415071631	0.0007129069543542698	0.0007302180473001288	0.0007329783707066059	0.0007521096119139351	0.0007550245800819517	0.0008003247666622181	0.0008036034453876412	0.057281479910589204	0.05746093938226269	5.447128397905593e-07	7.648346343211432e-05	5.469145127037691e-07	7.679260189127901e-05
61.34443548605718	0.0006769660660459336	0.0006793778049394332	0.0007104497886981735	0.0007130756891850293	0.0007304193728386429	0.0007331805100769308	0.0007523503317136662	0.000755266403197787	0.000800662955013269	0.0008039435353180563	0.057365048865905356	0.05754478390093962	5.511523101602543e-07	7.785389064834947e-05	5.533805499835943e-07	7.816864442289351e-05
61.71406656916102	0.0006770863574881986	0.0006794983837961676	0.0007106208687916997	0.0007132473671478295	0.0007306242873998029	0.0007333862531854042	0.0007525954299022911	0.0007555126252661343	0.000801007515043754	0.0008042900340686857	0.05745026798927442	0.0576302840893582	5.575688460329829e-07	7.923479716923088e-05	5.598236099363472e-07	7.955521662050824e-05
62.085924865483435	0.0006772086102023687	0.0006796209282016278	0.0007107948962852156	0.0007134220027830445	0.0007308328184819069	0.0007335956276627107	0.0007528449501196275	0.0007557632901810231	0.0008013585330636997	0.0008046430285702854	0.05753717234778635	0.05771747513392494	5.639629043164771e-07	8.062630521005199e-05	5.662441523042981e-07	8.095244147091063e-05
62.46002379510434	0.0006773328199687606	0.000679745433866705	0.0007109718856899624	0.0007135996106447109	0.0007310449939051826	0.0007338086614635022	0.0007530989367252408	0.0007560184425613441	0.0008017160972145605	0.0008050026076000761	0.0576257978462299	0.05780639306169195	5.703349462947427e-07	8.202853937647192e-05	5.726426412565148e-07	8.2360444370988e-05
62.83637685896657	0.0006774589821586703	0.0006798718960906743	0.0007111518515286779	0.000713780205298247	0.0007312608418181192	0.0007340253828727823	0.0007533574348164423	0.0007562781277689935	0.0008020802975220652	0.0008053688618350621	0.05771618125049532	0.057897074763846534	5.766854378444659e-07	8.344162673859512e-05	5.790195456112325e-07	8.377935320227903e-05
63.21499763936286	0.0006775870917210995	0.0006800003097478508	0.0007113348083332367	0.0007139638013180843	0.0007314803907039933	0.000734245820512486	0.0007536204902468866	0.0007565423919276195	0.0008024512259509667	0.0008057418839072663	0.057808360211752466	0.05798955801997801	5.830148496641053e-07	8.486569690752122e-05	5.853753390619096e-07	8.520929840830083e-05
63.59589980042612	0.00067771714316907	0.0006801306692738282	0.0007115207706422044	0.000714150413285213	0.0007317036693876024	0.0007344700033482688	0.0007538881496457978	0.0007568112819420035	0.0008028289764617727	0.0008061217684609709	0.057902373291434515	0.058083881523152844	5.893236575130667e-07	8.630088211611375e-05	5.917105004225832e-07	8.665041307601151e-05
63.979097088622495	0.000677849130565511	0.0006802629686512896	0.0007117097529983025	0.0007143400557846365	0.0007319307070422117	0.000734697960696511	0.0007541604604378452	0.0007570848455180998	0.0008032136450695475	0.0008065086122120436	0.057998259987054324	0.05818008490583011	5.956123424629128e-07	8.77473173029053e-05	5.98025513881789e-07	8.810283302096433e-05
64.36460333324754	0.0006779830475087024	0.0006803972013953738	0.0007119017699457808	0.0007145327434027359	0.000732161533196725	0.0007349297222315507	0.0007544374708637037	0.0007573631311837601	0.0008036053299048736	0.0008069025140094467	0.05809606075889532	0.05827820876664699	6.018813911541025e-07	8.920514019900017e-05	6.043208692596254e-07	8.956669687443242e-05
64.75243244692527	0.0006781188871172606	0.0006805333605385788	0.0007120968360276918	0.0007147284907245333	0.000732396177743086	0.0007351653179931436	0.0007547192300013148	0.0007576461883101698	0.000804004131277059	0.000807303574899013	0.058195817057601205	0.05837829469811418	6.081312960602107e-07	9.067449141822448e-05	6.105970622752267e-07	9.10421461746691e-05
65.14259842611021	0.0006782566420146488	0.0006806714386151902	0.0007122949657830652	0.0007149273123308573	0.0007326346709439189	0.000735404778394172	0.0007550057877878836	0.0007579340671340255	0.0008044101517396936	0.0008077118981895931	0.05829757135270469	0.05848038531525128	6.143625557767599e-07	9.215551455329929e-05	6.168545948404729e-07	9.252932546424675e-05
65.53511535159264	0.0006783963043132071	0.0006808114276452254	0.0007124961737439896	0.0007151292227954146	0.0007328770434404311	0.0007356481342286116	0.0007552971950426537	0.0007582268187804936	0.0008048234961586688	0.0008081275895216875	0.05840136716213432	0.05858452428520109	6.205756753148222e-07	9.364835627448387e-05	6.230939753527247e-07	9.402838238919964e-05
65.92999738900669	0.0006785378655976693	0.000680953319117863	0.0007127004744325802	0.000715334236681747	0.0007331233262605698	0.000735895416679759	0.0007555935034904704	0.0007585244952869704	0.0008052442717827443	0.0008085507569386538	0.058507249082734816	0.0586907563578679	6.267711663945127e-07	9.515316643163296e-05	6.293157189948221e-07	9.553946780227474e-05
66.32725878934137	0.0006786813169081587	0.000681097103974348	0.0007129078823578412	0.0007155423685400847	0.0007333735508274554	0.0007361466573287367	0.0007558947657861802	0.0007588271496276802	0.0008056725883167951	0.0008089815109606169	0.05861526282184228	0.058799127397607655	6.329495477763215e-07	9.667009816324845e-05	6.355203480686933e-07	9.706273587337111e-05
66.72691388945532	0.0006788266487226526	0.0006812427725903637	0.0007131184120124274	0.0007157536329040965	0.0007336277489681096	0.0007364018881632965	0.0007562010355399093	0.0007591348357391635	0.0008061085579978593	0.0008094199646612075	0.058725455229958395	0.05890968441602806	6.391113455880013e-07	9.819930800886167e-05	6.417083923234345e-07	9.859834420211655e-05
67.12897711259382	0.0006789738509388777	0.0006813903147578317	0.0007133320778692777	0.0007159680442875132	0.0007338859529224725	0.0007366611415869132	0.000756512367343235	0.0007594476085466648	0.0008065522956740925	0.0008098662337472364	0.05883787433456834	0.05902247560593196	6.45257093668584e-07	9.974095602546806e-05	6.478803893066997e-07	0.00010014645393660593
67.53346296890952	0.0006791229128556373	0.0006815397196661406	0.0007135488943781446	0.0007161856171806471	0.0007341481953527404	0.000736924450428206	0.000756828816796315	0.0007597655239914865	0.0008070039188867863	0.0008103204366414614	0.05895256937514564	0.05913755037645491	6.513873339314804e-07	0.000101295205911206	6.540368847286673e-07	0.00010170722989744085
67.94038605598601	0.0006792738231535365	0.0006816909758827705	0.0007137688759619957	0.0007164063660467817	0.0007344145093530271	0.0007371918479506804	0.0007571504405359954	0.000760088639059331	0.000807463547955569	0.0008107826945685661	0.05906959083939691	0.059254959389447436	6.575026167454688e-07	0.00010286222513347654	6.601784328456308e-07	0.00010328084070707066
68.3497610593647	0.0006794265698750975	0.0006818440713333047	0.0007139920370132999	0.0007166303053184475	0.0007346849284593705	0.0007374633678628242	0.0007574772962649578	0.0007604170118096906	0.0008079313060669517	0.0008112531316445189	0.059188990500793605	0.05937475459715019	6.636035013269596e-07	0.00010444218506325265	6.663055968605036e-07	0.00010486745892596128
68.7616027530747	0.000679581140404232	0.0006819989932807943	0.0007142183918901805	0.0007168574493935652	0.0007349594866600947	0.0007377390443285605	0.0007578094427819367	0.0007607507014063168	0.0008084073193663583	0.0008117318749694482	0.059310821457450216	0.05949698928121699	6.696905561485219e-07	0.00010603526111443995	6.724189493325381e-07	0.00010646726119306615
69.17592600016614	0.0006797375214450547	0.0006821557283044632	0.0007144479549124422	0.0007170878126314609	0.0007352382184065442	0.0007380189119780755	0.0007581469400130607	0.0007610897681488255	0.0008088917170538112	0.0008122190547242091	0.05943513817239499	0.05962171809314264	6.757643593745168e-07	0.00010764163289145312	6.785190726174041e-07	0.00010808042837481824
69.59274575324658	0.000679895699000021	0.0006823142622777319	0.0007146807403574677	0.0007173214093487515	0.0007355211586242157	0.0007383030059190496	0.0007584898490443747	0.00076143427350549	0.0008093846314834447	0.0008127148042708145	0.05956199651530283	0.05974899709615321	6.818254993122335e-07	0.00010926148434295402	6.846065593223366e-07	0.0001097071457199783
70.01207705502031	0.0006800556583473526	0.0006824745803455268	0.0007149167624559724	0.0007175582538150897	0.0007358083427242936	0.0007385913617482937	0.0007588382321555805	0.0007617842801472667	0.0008098861982670149	0.0008132192602569037	0.05969145380574388	0.05987888380862063	6.8787457487853e-07	0.00011089500392161278	6.906820127803659e-07	0.0001113476030216165
70.43393503883172	0.0006802173840177398	0.000682636666900863	0.0007151560353876254	0.0007177983602487727	0.0007360998066156173	0.000738884015563825	0.0007591921528550661	0.0007621398519831198	0.0008103965563816089	0.0008137325627244487	0.05982356885801461	0.060011437249066935	6.939121960909764e-07	0.00011254238475233436	6.9674604754428e-07	0.00011300199478705975
70.85833492921113	0.0006803808597702828	0.0006828005055606634	0.0007153985732765203	0.0007180417428122038	0.0007363955867170936	0.0007391810039773894	0.0007595516759162701	0.0007625010541966932	0.0008109158482817391	0.0008142548552228917	0.059958402027621614	0.06014671798282493	6.999389845930432e-07	0.00011420382480997748	7.02799289916691e-07	0.00011467052041652659
71.2852920424243	0.0006805460685676656	0.0006829660791408044	0.0007156443901865122	0.0007182884156072166	0.0007366957199705905	0.000739482364127471	0.00075991686741546	0.000762867953284408	0.0008114442200160538	0.0008147862849269408	0.06009601525948216	0.060284788170427324	7.059555741824319e-07	0.00011587952710209737	7.088423784849807e-07	0.00011635338438842346
71.71482178702524	0.0006807129925505042	0.0006831333696303358	0.0007158935001163844	0.0007185383926702327	0.0007370002438543043	0.0007397881336927798	0.0007602877947709563	0.0007632406170950217	0.0008119818213488508	0.0008153270027592197	0.06023647213792253	0.06042571161779806	7.119626113804992e-07	0.00011756969986329024	7.148759646967949e-07	0.0001180507964553823
72.14693966441222	0.0006808816130108819	0.0006833023581648809	0.0007161459169948861	0.0007187916879672882	0.0007373091963966672	0.0007400983509062853	0.0007606645267839194	0.0007636191148707601	0.0008125288058866771	0.0008158771635180511	0.06037983793855	0.06056955382832389	7.179607560276998e-07	0.0001192745567584752	7.209007134592821e-07	0.00011976297184940199
72.58166126938723	0.0006810519103650015	0.0006834730249991514	0.00071640165467559	0.0007190483153888809	0.000737622616190775	0.0007404130545697739	0.0007610471336807161	0.0007640035172900471	0.0008130853312102097	0.000816436926010575	0.06052617968207636	0.060716382056888465	7.239506818976791e-07	0.00012099431709497455	7.269173037618591e-07	0.00012149013149628796
73.01900229071879	0.0006812238641249613	0.0006836453494785817	0.0007166607269316101	0.0007193082887446777	0.0007379405424094012	0.0007407322840690015	0.0007614356871569908	0.0007643938965119524	0.0008136515590117255	0.0008170064531915108	0.06067556619018234	0.06086626536595621	7.29933077350288e-07	0.00012272920604589066	7.329264293363816e-07	0.00012323250224124949
73.45897851170821	0.0006813974528695909	0.0006838193100100191	0.0007169231474501364	0.00071957162175804	0.0007382630148205906	0.0007410560793894289	0.0007618302604234798	0.0007647903262223987	0.0008142276552383953	0.0008175859123078019	0.06082806814351461	0.06101927468379354	7.359086460113776e-07	0.0001244794548844741	7.389287993399751e-07	0.0001249903170852662
73.90160581075892	0.0006815726542143474	0.0006839948840314693	0.0007171889298268205	0.0007198383280603991	0.0007385900738038957	0.0007413844811326057	0.0007622309282536886	0.0007651928816822488	0.0008148137902417292	0.000818175475049474	0.0609837581419044	0.06117548286492589	7.418781074882645e-07	0.00012624530122998245	7.449251390824257e-07	0.00012676381543380577
74.34690016194996	0.0006817494447802071	0.0006841720479808353	0.0007174580875599761	0.0007201084211854479	0.0007389217603672545	0.0007417175305332066	0.0007626377670334875	0.0007656016397773297	0.0008154101389334511	0.0008187753177069848	0.061142710766910545	0.06133496475292644	7.478421981149024e-07	0.0001280269893052799	7.509161907767736e-07	0.0001285532433568104
74.79487763561212	0.000681927800161544	0.0006843507772636356	0.0007177306340446146	0.0007203819145631664	0.0007392581161645693	0.0007420552694767693	0.0007630508548127467	0.0007660166790705117	0.0008160168809481492	0.0008193856213354193	0.06130500264679286	0.061497797245645726	7.538016717435671e-07	0.00012982477020903604	7.569027143381531e-07	0.0001303588538634215
75.24555439890803	0.0006821076948929453	0.0006845310462196576	0.0007180065825663002	0.0007206588215136702	0.0007395991835140064	0.0007423977405181651	0.00076347027135909	0.0007664380798559302	0.0008166342008130354	0.0008200065719258656	0.0614707125240205	0.061664059362987515	7.597573005696089e-07	0.00013163890220044272	7.628854882202546e-07	0.0001321809071901936
75.6989467164156	0.000682289102414933	0.0006847128280885109	0.0007182859462948291	0.0007209391552408814	0.0007399450054170596	0.0007427449869008413	0.0007638960982138857	0.0007668659242154606	0.0008172622881251854	0.0008206383605843463	0.061639921325435665	0.06183383231735031	7.657098759944773e-07	0.0001334696509988631	7.688653102840958e-07	0.00013401967110296398
76.15507095071504	0.000682471995038549	0.0006848960949740401	0.0007185687382777209	0.0007212229288260111	0.0007402956255784134	0.0007430970525768659	0.0007643284187505695	0.0007673002960775498	0.0008179013377366364	0.0008212811837186864	0.061812712235190186	0.062007199586856736	7.716602095371016e-07	0.0001353172900983579	7.748429987182925e-07	0.00013587542121473728
76.61394356297929	0.0006826563439087679	0.0006850808178075586	0.0007188549714335263	0.0007215101552208623	0.0007406510884266483	0.0007434539822278295	0.0007647673182354263	0.0007677412812785284	0.0008185515499477569	0.0008219352432337389	0.061989170770586105	0.062184246991495336	7.776091337913498e-07	0.00013718210109969764	7.808193930112627e-07	0.00013774844132180553
77.07558111356816	0.0006828421189666972	0.0006852669663098686	0.0007191446585449509	0.000721800847240948	0.0007410114391358367	0.000743815821286644	0.0007652128838909537	0.0007681889676265281	0.0008192131307093243	0.0008226007467354063	0.06216938486095078	0.06236506277231173	7.835575034301082e-07	0.00013906437405902805	7.867953549604021e-07	0.00013963902375485615
77.54000026262605	0.0006830292889105174	0.0006854545089520105	0.0007194378122517817	0.0007220950175584111	0.0007413767236480662	0.0007441826159602759	0.0007656652049619263	0.0007686434449681247	0.0008198862918337586	0.0008232779077439091	0.062353444929691214	0.06254973767379478	7.895061962625953e-07	0.00014096440785496545	7.927717697430586e-07	0.00014154746975048038
78.00721777068286	0.000683217821155127	0.0006856434129147168	0.0007197344450436301	0.0007223926786947652	0.0007417469886969519	0.0007445544132534833	0.000766124372784312	0.0007691048052578614	0.0008205712512160114	0.0008239669459168122	0.06254144397967344	0.0627383650295994	7.954561143461028e-07	0.00014288251057523182	7.987495470386822e-07	0.00014347408984133336
78.47725049925933	0.0006834076817904358	0.0006858336440465057	0.0007200345692524715	0.0007226938430134306	0.0007421222818321774	0.0007449312609935864	0.0007665904808571709	0.0007695731426307804	0.0008212682330646107	0.0008246680872823101	0.06273347768208834	0.06293104085177252	8.014081851555246e-07	0.00014481899992399572	8.04729622209629e-07	0.00014541920426766608
78.95011541147531	0.0006835988355382726	0.0006860251668203844	0.0007203381970450005	0.0007229985227120876	0.0007425026514451319	0.0007453132078563511	0.000767063624917705	0.0007700485534781357	0.0008219774681434283	0.0008253815644833419	0.06292964446896307	0.06312786392364102	8.073633628115405e-07	0.00014677420365069582	8.10712957546476e-07	0.0001473831434109507
79.42582957266194	0.0006837912457078444	0.0006862179442890977	0.0007206453404147778	0.0007233067298148235	0.000742888146795689	0.0007457003033930213	0.0007675439030196037	0.0007705311365264315	0.0008226991940247252	0.000826107617033105	0.06313004562949924	0.0633289358965412	8.133226293752628e-07	0.0001487484600019573	8.167005435701482e-07	0.00014936624824982148
79.90441015097758	0.0006839848741497087	0.0006864119380388857	0.0007209560111741887	0.0007236184761640925	0.0007432788180402028	0.0007460925980585829	0.0007680314156148707	0.0007710209929199782	0.0008234336553541153	0.0008268464915826088	0.06333478541041353	0.06353436139057321	8.192869962202936e-07	0.00015074211820023664	8.226934004214315e-07	0.00015136887084366002
80.38587441802741	0.0006841796812082061	0.0006866071081416922	0.0007212702209462057	0.0007239337734124802	0.0007436747162607829	0.0007464901432413191	0.0007685262656393158	0.0007715182263071413	0.000824181104128095	0.0008275984422009228	0.06354397112048515	0.06374424809957396	8.252575054617031e-07	0.00015275553894575356	8.286925793051306e-07	0.0001533913748400506
80.87023974948666	0.0006843756256722873	0.0006868034131057649	0.0007215879811559463	0.0007242526330142664	0.0007440758934959098	0.0007468929912937216	0.0007690285586018857	0.0007720229429304729	0.0008249417999848227	0.0008283637306688162	0.0637577132395033	0.06395870690051823	8.312352314751061e-07	0.00015478909494776039	8.346991640238895e-07	0.00015543413601101785
81.35752362572781	0.0006845726647246966	0.0006870008098246028	0.0007219093030220447	0.0007245750662168042	0.000744482402772483	0.000747301195564845	0.0007695384026780627	0.0007725352517209438	0.0008257160105089105	0.0008291426267865523	0.0639761255318397	0.06417785196755782	8.372212824900045e-07	0.000156843171485177	8.407142725881233e-07	0.00015749754281960127
81.8477436324513	0.0006847707538894372	0.0006871992535241811	0.0007222341975478218	0.000724901084051697	0.0007448942981393609	0.0007477148104341736	0.0007700559088075273	0.0007730552643964827	0.000826504011550994	0.0008299354086966184	0.06419932516486875	0.06440180089093608	8.432168022768066e-07	0.00015891816699870054	8.467390589211431e-07	0.0001595819970181822
82.34091746132043	0.0006849698469774768	0.0006873986977084076	0.0007225626755122716	0.0007252306973257981	0.000745311634702499	0.000748133891347098	0.0007705811907963335	0.0007735830955650697	0.0008273060875629395	0.0008307423632222559	0.06442743283248101	0.06463067480101425	8.492229719254604e-07	0.0001610144937171376	8.527747146555706e-07	0.00016168791428061713
82.83706291059936	0.0006851698960306146	0.0006875990941027354	0.0007228947474608554	0.0007255639166120164	0.0007457344686617575	0.0007485584948520807	0.0007711143654238231	0.0007741188628326156	0.0008281225319495635	0.0008315637862226766	0.06466057288393705	0.06486459849766853	8.552410117136427e-07	0.00016313257831690464	8.588224710223431e-07	0.00016381572486934282
83.33619788579601	0.0006853708512634574	0.0006878003925958774	0.0007232304236961122	0.0007259007522399454	0.0007461628573494813	0.0007489886786396136	0.0007716555525545514	0.0007746626869158983	0.0008289536474378241	0.0008323999829659376	0.06489887345834237	0.06510370058532669	8.612721830922581e-07	0.00016527286262232876	8.648836008557292e-07	0.00016596587434231092
83.83834040030794	0.0006855726610034392	0.0006880025411795548	0.0007235697142680957	0.0007262412142863185	0.0007465968592709612	0.0007494245015830719	0.0007722048752554955	0.0007752146917608334	0.0008297997464645007	0.0008332512685204974	0.06514246662501531	0.06534811361393195	8.673177907737211e-07	0.0001674358043445845	8.709594207038365e-07	0.00016813882429958515
84.34350857607244	0.0006857752716288082	0.0006882054858862093	0.0007239126289646346	0.000726585312565293	0.0007470365341468707	0.0007498660237815676	0.0007727624599188361	0.0007757750046663712	0.0008306611515834328	0.0008341179681665412	0.06539148853006085	0.06559797422613581	8.733791849400421e-07	0.00016962187786354055	8.770512930604416e-07	0.00017033505317351483
84.85172064422062	0.000685978627504521	0.0006884091707246128	0.0007242591773014323	0.000726933056618577	0.0007474819429578053	0.0007503133066049268	0.000773328436390625	0.0007763437564143386	0.0008315381958934794	0.0008350004178282478	0.06564607954945959	0.06585342331104153	8.794577635777654e-07	0.0001718315750565691	8.831606287238889e-07	0.0001725550570657597
85.36299494573534	0.0006861826709159683	0.0006886135376133005	0.0007246093685120144	0.0007272844557054072	0.000747933147991045	0.0007507664127409105	0.0007739029381056761	0.0007769210814055595	0.0008324312234884282	0.0008358989645282409	0.06590638444901746	0.06611460616483626	8.8555497494995e-07	0.00017406540617531663	8.892888892933579e-07	0.00017479935063316465
85.87734993211305	0.0006863873420004568	0.0006888185263117535	0.0007249632115375302	0.0007276395187923864	0.0007483902128896687	0.0007512254062448142	0.0007744861022290222	0.0007775071178026085	0.0008333405899301661	0.000836813966865551	0.06617255255152957	0.06638167265867322	8.916723201958694e-07	0.0001763239007733508	8.954375898001131e-07	0.00017706846802534315
86.39480416602983	0.0006865925786763649	0.000689024074349248	0.0007253207150164202	0.0007279982545431906	0.0007488532027041566	0.0007516903525915811	0.0007750780698043119	0.0007781020076795713	0.000834266662746508	0.0008377457955185025	0.0664447379115355	0.06665477741418323	8.978113561034255e-07	0.000178607608691983	9.016083015050708e-07	0.00017936296388049167
86.91537632201124	0.0006867983165699148	0.0006892301169513094	0.0007256818872739786	0.000728360671308178	0.0007493221839466493	0.0007521613187305982	0.000775678985909567	0.0007787058971792358	0.0008352098219552094	0.0008386948337740679	0.06672309949807667	0.06693407998702197	9.039736980315065e-07	0.0001809171011044053	9.07802654853576e-07	0.00018168341437996283
87.43908518710603	0.0006870044889394486	0.0006894365869636665	0.0007260467363118067	0.0007287267771138925	0.0007497972246479971	0.0007526383731433121	0.0007762889998206965	0.0007793189366781156	0.0008361704606157342	0.000839661478085276	0.0670078013858703	0.06721974505887926	9.101610230007225e-07	0.00018325297162088972	9.140223425977952e-07	0.0001840304183655106
87.9659496615646	0.0006872110265971489	0.0006896434147736383	0.0007264152697971892	0.0007290965796524992	0.000750278394417788	0.0007531215859038542	0.0007769082651832408	0.0007799412809597861	0.00083714898541052	0.0008406461386584436	0.06729901295536297	0.06751194263840665	9.163750729765862e-07	0.00018561583746495858	9.202691231168696e-07	0.00018640459852764524
88.4959887595208	0.0006874178578281088	0.0006898505282288637	0.0007267874950524155	0.0007294700862711687	0.0007507657645075328	0.0007536110287428583	0.0007775369401928283	0.0007805730893970153	0.0008381458172575731	0.0008416492400720728	0.06759690910213796	0.06781084827154729	9.226176583447066e-07	0.00018800634071997058	9.265448239257181e-07	0.000188806602664654
89.0292216096782	0.0006876249083066591	0.0006900578525532784	0.000727163419044063	0.0007298473039614326	0.0007512594078771977	0.0007541067751146549	0.0007781751877848519	0.0007812145261432077	0.000839161391956356	0.0008426712219294125	0.06790167045618867	0.06811664326177842	9.288906615947988e-07	0.00019042514965320056	9.328513453999224e-07	0.00019123710502100266
89.56566745600044	0.0006878321010098695	0.000690265310260258	0.0007275430483722791	0.0007302282393485457	0.0007517593992652995	0.0007546089002680724	0.0007788231758339295	0.0007818657603337266	0.000840196160869091	0.0008437125395468221	0.06821348361160084	0.06842951490081395	9.351960412295589e-07	0.00019287296012279742	9.39190664726126e-07	0.00019369680770914277
90.1053456584057	0.0006880393561281216	0.0006904728210628237	0.0007279263892600843	0.0007306128986808778	0.000752265815262779	0.0007551174813210503	0.0007794810773637262	0.0007825269662976824	0.000841250591639735	0.0008447736646802218	0.06853254136721999	0.0687496567103476	9.415358359105442e-07	0.00019535049707372631	9.455648400905244e-07	0.000196186442220192
90.6482756934654	0.0006882465909726652	0.0006906803017808215	0.0007283134475427411	0.0007310012878193809	0.0007527787343909011	0.0007556325973393237	0.000780149070767778	0.0007831983237808292	0.0008423251689530617	0.0008458550862920994	0.06885904297891575	0.06907726869544883	9.479121688642624e-07	0.0001978585161281632	9.519760151323331e-07	0.00019870677103189793
91.19447715510712	0.000688453719880056	0.0006908876662449749	0.0007287042286572231	0.0007313934122271656	0.0007532982371834293	0.0007561543294194264	0.0007808273400419863	0.0007838800181802497	0.0008434203953364599	0.0008469573113617035	0.0691931944240979	0.06941255761027404	9.543272525502043e-07	0.00020039780527617013	9.584264236623449e-07	0.0002012585893166885
91.74396975532183	0.0006886606541133648	0.0006910948251976998	0.0007290987376318205	0.0007317892769592291	0.0007538244062733454	0.0007566827607762878	0.0007815160750294942	0.0007845722407915463	0.0008445367920072416	0.0008480808657412596	0.06953520867917694	0.06975573723678681	9.607833936287665e-07	0.0002029691866769212	9.649183946819177e-07	0.0002038427267616605
92.29677332487483	0.000688867301760073	0.0006913016861905948	0.0007294969790759505	0.0007321888866523946	0.000754357326484423	0.0007572179768357327	0.0007822154716787368	0.0007852751890693345	0.000845674899768492	0.0008492262950612686	0.06988530601071183	0.07010702867723416	9.672829982427253e-07	0.0002055735185760299	9.714543577229963e-07	0.00020646004950636287
92.85290781402206	0.0006890735676265304	0.0006915081534784867	0.000729898957170208	0.00073259224551551	0.0007548970849279536	0.0007577600653321901	0.000782925732315471	0.000785989066901859	0.0008468352799566879	0.0008503941656881592	0.0702437142810319	0.0704666606611695	9.73828577626682e-07	0.00020821169734761003	9.78036848514152e-07	0.00020911146220581323
93.41239329322968	0.0006892793531288763	0.0006917141279099294	0.0007303046756567294	0.0007329993573199694	0.0007554437711049733	0.0007583091164119574	0.0007836470659296803	0.0007867140849006333	0.0008480185154445797	0.0008515850657378283	0.07061066926917398	0.07083486986787445	9.80422754080475e-07	0.00021088465967133985	9.846685150203486e-07	0.00021179791023107075
93.97524995389855	0.0006894845561803126	0.0006919195068140444	0.0007307141378299346	0.0007334102253906319	0.00075599747701435	0.0007588652227423916	0.0007843796884783015	0.000787450460706062	0.0008492252117030982	0.000852799606148875	0.07098641500803349	0.07121190126507469	9.87068267323905e-07	0.00021359338485327228	9.913521238659722e-07	0.00021452038201452694
94.54149810909283	0.0006896890710746127	0.0006921241838835893	0.0007311273465277196	0.0007338248525972058	0.0007565582972671204	0.000759428479627411	0.0007851238232047905	0.0007881984193100694	0.0008504559979263317	0.0008540384218196237	0.07137120413868928	0.07159800846491844	9.937679812570613e-07	0.00021633889730079958	9.980905671647632e-07	0.0002172799115504609
95.11115819427312	0.0006898927883657465	0.0006923280490541324	0.0007315443041231808	0.0007342432413461849	0.0007571263292074899	0.0007599989851297349	0.0007858797009766099	0.0007889581933968364	0.0008517115282239375	0.0008553021728133546	0.07176529828292173	0.07199345409824652	1.0005248911747113e-06	0.00021912226916606659	1.0048868698134608e-06	0.00022007758106679098
95.68425076803395	0.0006900955947435241	0.0006925309883792373	0.0007319650125169806	0.0007346653935734432	0.0007577016730409646	0.0007605768402003261	0.0007866475606418371	0.0007897300237028487	0.0008529924828857225	0.0008565915456365309	0.07216896843502169	0.07239851020825486	1.0073421314468973e-06	0.00022194462316760255	1.0117441972538237e-06	0.00022291452387651622
96.26079651284576	0.0006902973729051118	0.0006927328839015105	0.0007323894731304301	0.0007350913107375716	0.0007582844319700736	0.0007611621488155092	0.0007874276494061189	0.0007905141593975018	0.0008542995697234548	0.0008579072545951482	0.07258249537405898	0.07281345866472345	1.0142229837062887e-06	0.0002248071356036052	1.0186658637508384e-06	0.00022579192742355758
96.84081623580131	0.0006904980014223238	0.0006929336135194168	0.0007328176868994266	0.0007355209938140923	0.0007588747123382244	0.0007617550181223065	0.0007882202232313571	0.0007913108584856598	0.0008556335254954334	0.0008592500432348019	0.07300617009786191	0.07323859160007523	1.0211708855889122e-06	0.00022771103957483496	1.0256553412227873e-06	0.00022871103653870906
97.42433086936633	0.0006906973546045532	0.0006931330508497233	0.0007332496542693546	0.0007359544432906593	0.0007594726237822414	0.0007623555585925456	0.0007890255472575626	0.0007921203882336192	0.0008569951174197477	0.0008606206858704737	0.073440294280048	0.07367421186861019	1.0281894400559046e-06	0.00023065762842833237	1.032716268666435e-06	0.0002316731569211028
98.01136147213543	0.0006908953023572227	0.0006933310650854588	0.0007336853751910957	0.0007363916591634009	0.0007600782793941929	0.0007629638841863616	0.000789843896249458	0.0007929430256200788	0.0008583851447826738	0.0008620199892125706	0.07388518075154375	0.07412063353036073	1.035282425354187e-06	0.00023364825944510725	1.0398524622250377e-06	0.00023467965886450615
98.60192922959182	0.0006910917100356424	0.0006935275208492671	0.0007341248491183061	0.0007368326409345544	0.0007606917958931688	0.0007635801125257487	0.0007906755550695196	0.0007937790578138213	0.0008598044406491858	0.0008634487940962714	0.07434115400812788	0.07457818236111616	1.0424538056568247e-06	0.00023668435778545494	1.0470679259414611e-06	0.00023773198124510397
99.1960554548718	0.0006912864382941315	0.0006937222780420209	0.0007345680750061158	0.0007372773876115606	0.0007613132938076967	0.0007642043650788701	0.0007915208191792713	0.0007946287826799421	0.0008612538736831231	0.000864907977321829	0.07480855074565584	0.0750471963902778	1.0497077424292608e-06	0.00023976742071488144	1.0543668632522407e-06	0.0002408316357928042
99.79376158953411	0.0006914793429302972	0.0006939151916865841	0.0007350150513114514	0.0007377258977078138	0.000761942897669569	0.0007648367673558978	0.0007923799951708074	0.0007954925093166214	0.000862734350085229	0.0008663984536141329	0.07528772042473106	0.07552802646832915	1.0570486065907036e-06	0.00024289902213203707	1.0617536892744113e-06	0.00024398021166696648
100.39506920433367	0.0006916702747243303	0.000694106111766584	0.0007354657759951706	0.0007381781692452627	0.0007625807362198858	0.0007654774491171975	0.0007932534013306479	0.0007963705586245663	0.0008642468156579346	0.0008679211777105288	0.07577902586673076	0.07602103686583478	1.0644809915298648e-06	0.0002460808174253315	1.0692330439666378e-06	0.0002471793803656974
101.00000000000001	0.0006918590792732221	0.0006942948830600986	0.0007359202465262624	0.0007386341997591211	0.0007632269426282248	0.0007661265445947862	0.000794141368238246	0.0007972632639114714	0.0008657922580065894	0.0008694771465867127	0.07628284388322973	0.07652660590602561	1.0682319580492737e-06	0.0002476844757149521	1.073007825421828e-06	0.00024879182716361624
