# Supplementary material for: White matter micro- and macrostructure brain charts for the human lifespan
Source: Nature. 2026 May 13;655(8124):979–89. doi: 10.1038/s41586-026-10454-2 (PMC13391363; doi:10.1038/s41586-026-10454-2)
Supplement: Supplementary file 12 — Centiles trajectories of brain charts. SDT.T9.1–5 contain the brain charts for the global metrics; SDT.T9.6–509 contain the brain charts for the tract-specific metrics (unnormalized); and SDT.T9.510–1157 contain the brain charts for the tract-specific macrostructural metrics (normalized). Included in each table are the male and female centile trajectories for the 2.5th, 25th, 50th, 75th and 97.5th percentiles; the interquartile range normalized by the 50th centile; and the derivatives of the 50th centiles with respect to both age and log(age). Charts are sampled in logarithmically spaced intervals. Age is reported in years, while centile trajectory values are reported in metric-specific units: diffusivities in mm2 s−1, volume in mm3, surface area in mm2, average length in mm, and FA is dimensionless (unitless). [file 41586_2026_10454_MOESM12_ESM.zip › plotted_curves/SDT.T9.122-CST_right_rd-mean_curve_metrics.csv]

ages	male_0.025th_percentile	female_0.025th_percentile	male_0.25th_percentile	female_0.25th_percentile	male_0.5th_percentile	female_0.5th_percentile	male_0.75th_percentile	female_0.75th_percentile	male_0.975th_percentile	female_0.975th_percentile	male_normalized_quantile_range	fwmale_normalized_quantile_range	male_median_centile_d_age	male_median_centile_d_log_age	female_median_centile_d_age	female_median_centile_d_log_age
0.25	0.0006837638001550463	0.0006924670787236013	0.0007408388645137522	0.0007496045575669606	0.0007734772581244729	0.0007822472997472159	0.0008081557610925816	0.0008169064271661438	0.0008804886597418343	0.0008891227041628295	0.08703151368930918	0.08603656365567755	-0.00034575925189618296	-0.00019963406748517993	-0.00034967962965157506	-0.00020189761055190987
0.25150637576242696	0.0006833033679412316	0.0006920007859045691	0.0007403399991598186	0.0007490997895792298	0.0007729564147677816	0.0007817205508284943	0.0008076115659671601	0.0008163563395257713	0.0008798957571772961	0.0008885239876138641	0.08703151370773198	0.0860365636738866	-0.00034486793097610047	-0.00019971622481129714	-0.0003487782025239916	-0.00020198069941562702
0.2530218281966045	0.0006828425567550058	0.0006915341092893817	0.000739840723200092	0.0007485946061273706	0.0007724351427157473	0.0007811933683536846	0.0008070669229261361	0.0008158057991197915	0.0008793023666072974	0.0008879247782740677	0.08703151372643204	0.08603656369237254	-0.00034308306960367796	-0.00019987975244806222	-0.0003469731035706247	-0.00020214608120405764
0.25454641199404576	0.0006823813702266802	0.0006910670525545609	0.0007393410405679168	0.0007480890111912674	0.0007719134460750017	0.000780665756475981	0.0008065218362602634	0.0008152548102854167	0.0008787084927066322	0.0008873250808640749	0.08703151374541433	0.08603656371113784	-0.0003413045315283081	-0.00020004170593035386	-0.0003451743996110701	-0.00020230987098970865
0.2560801821758082	0.0006819198119871357	0.0006905996193772023	0.0007388409551972521	0.0007475830087514275	0.0007713913289528208	0.0007801377193492291	0.0008059763102609685	0.0008147033773605385	0.0008781141401508279	0.0008867249001052605	0.08703151376468549	0.08603656373018477	-0.00033953232075048523	-0.00020020208504090142	-0.0003433820946907584	-0.00020247206855258937
0.25762319409447826	0.0006814578856676854	0.0006901318134348405	0.0007383404710225272	0.0007470766027888294	0.0007708687954569698	0.0007796092611277709	0.0008054303492201859	0.000814151504683567	0.0008775193136159687	0.0008861242407195634	0.0870315137842464	0.08603656374952248	-0.0003377664409966452	-0.00020036088961775111	-0.00034159619257845275	-0.0002026326737289419
0.2591755034361701	0.0006809955948999581	0.0006896636384053286	0.0007378395919785111	0.0007465697972848015	0.0007703458496955701	0.0007790803859663069	0.0008048839574302263	0.000813599196593288	0.0008769240177785444	0.0008855231074293306	0.0870315138041052	0.08603656376915297	-0.0003360068957204976	-0.00020051811955307253	-0.00033981669676713677	-0.00020279168640979783
0.2607371662225343	0.0006805329433157627	0.0006891950979667043	0.0007373383220001708	0.0007460625962208703	0.0007698224957769495	0.0007785510980197472	0.0008043371391836124	0.000813046457428705	0.0008763282573152801	0.0008849215049571458	0.08703151382426472	0.08603656378908058	-0.0003342536881042468	-0.0002006737747933529	-0.0003380436104749862	-0.0002029491065409783
0.2623082388127803	0.0006800699345469756	0.0006887261957970708	0.0007368366650225443	0.0007455550035786314	0.0007692987378095084	0.0007780214014430751	0.0008037898987729469	0.0008124932915288979	0.0008757320369029826	0.0008843194380256777	0.08703151384473126	0.08603656380931074	-0.0003325068210612292	-0.00020082785533948044	-0.00033627693664847746	-0.00020310493412345476
0.2638887779057103	0.0006796065722254028	0.0006882569355744629	0.0007363346249805945	0.0007450470233396074	0.0007687745799015703	0.0007774913003911959	0.0008032422404907473	0.0008119397032328669	0.0008751353612183727	0.0008837169113575061	0.08703151386550706	0.08603656382984917	-0.0003307662972371894	-0.00020098036124605034	-0.00033451667796330353	-0.00020325916921240528
0.26547884054176485	0.0006791428599826657	0.0006877873209767266	0.0007358322058090843	0.0007445386594851195	0.0007682500261612504	0.0007769607990188048	0.0008026941686293183	0.0008113856968793905	0.0008745382349379335	0.0008831139296749709	0.08703151388660042	0.08603656385069838	-0.0003290321190105583	-0.000201131292620782	-0.00033276283682467933	-0.0002034118119166317
0.2670784841050822	0.0006786788014500749	0.0006873173556813943	0.0007353294114424386	0.0007440299159961425	0.0007677250806963102	0.0007764299014802391	0.0008021456874805914	0.0008108312768068755	0.0008739406627377451	0.0008825104977000073	0.08703151390801502	0.08603656387186827	-0.0003273042884952282	-0.0002012806496244357	-0.0003310154153707001	-0.00020356286239889276
0.26868776632556873	0.0006782144002585116	0.0006868470433655607	0.0007348262458146178	0.0007435207968531869	0.0007671997476140261	0.0007758986119293452	0.000801596801335993	0.0008102764473532139	0.0008733426492933358	0.0008819066201539909	0.0870315139297557	0.0860365638933582	-0.00032558280754155233	-0.00020142843247045183	-0.0003292744154727578	-0.00020371232087504354
0.2703067452809827	0.0006777496600382996	0.0006863763877057608	0.0007343227128589806	0.0007430113060361487	0.000766674031021046	0.0007753669345193339	0.0008010475144862923	0.0008097212128556357	0.0008727441992795193	0.0008813023017575758	0.087031513951827	0.0860365639151763	-0.0003238676777384819	-0.00020157464142478432	-0.00032753983873765047	-0.0002038601876139523
0.2719354793990299	0.0006772845844190936	0.0006859053923778474	0.0007338188165081575	0.0007425014475241915	0.0007661479350232587	0.0007748348734026487	0.0008004978312214667	0.0008091655776505691	0.0008721453173702445	0.0008806975472305438	0.0870315139742365	0.08603656393732691	-0.0003221589004153147	-0.00020171927680556756	-0.0003258116865096361	-0.00020400646293738944
0.27357402745947257	0.0006768191770297506	0.0006854340610568683	0.0007333145606939163	0.0007419912252956033	0.0007656214637256514	0.000774302432730821	0.000799947755830549	0.0008086095460734905	0.0008715460082384342	0.0008800923612916398	0.08703151399698704	0.08603656395981711	-0.0003204564766419171	-0.00020186233898225603	-0.0003240899598709879	-0.00020415114721902827
0.2752224485962505	0.0006763534414982201	0.0006849623974169513	0.0007328099493470421	0.0007414806433276792	0.0007650946212321856	0.000773769616654345	0.0007993972926015037	0.0008080531224587909	0.0008709462765558439	0.0008794867486584308	0.08703151402008624	0.0860365639826495	-0.00031876040723083365	-0.00020200382837520792	-0.00032237465964332634	-0.00020429424088405645
0.27688080229961526	0.0006758873814514202	0.00068449040513118	0.0007323049863972003	0.000740969705596581	0.0007645674116456551	0.0007732364293225336	0.0007988464458210723	0.0008074963111396313	0.0008703461269928991	0.0008788807140471405	0.08703151404354022	0.08603656400583347	-0.0003170706927408118	-0.00020214374545673985	-0.00032066578639181054	-0.00020443574441003642
0.2785491484182772	0.0006754210005151214	0.0006840180878714746	0.0007317996757728171	0.0007404584160772159	0.0007640398390675569	0.0007727028748833885	0.0007982952197746433	0.0008069391164477998	0.0008697455642185501	0.0008782742621725016	0.08703151406735299	0.08603656402937118	-0.0003153873334756363	-0.0002022820907488787	-0.00031896334042352814	-0.00020457565832490698
0.28022754716156506	0.0006749543023138344	0.0006835454493084816	0.0007312940214009497	0.0007399467787431064	0.0007635119075979605	0.000772168957483468	0.0007977436187461115	0.00080638154271358	0.000869144592900123	0.0008776673977476089	0.08703151409152868	0.08603656405327072	-0.00031371032948737665	-0.00020241886482399996	-0.00031726732179115924	-0.00020471398320759393
0.2819160591015993	0.0006744872904706888	0.0006830724931114467	0.0007307880272071597	0.0007394347975662644	0.0007629836213353763	0.0007716346812677531	0.0007971916470177457	0.0008058235942656064	0.0008685432177031667	0.0008770601254837611	0.08703151411607789	0.0860365640775359	-0.0003120396805781078	-0.0002025540683048277	-0.0003155777302947249	-0.00020485071968787127
0.28361474517547763	0.0006740199686073223	0.0006825992229481057	0.0007302816971153957	0.0007389224765170612	0.000762454984376625	0.000771100050379516	0.000796639308870048	0.0008052652754307291	0.0008679414432913089	0.0008764524500903173	0.08703151414100267	0.0860365641021754	-0.00031037538630110384	-0.00020268770186313012	-0.00031389456548233663	-0.0002049858684451955
0.2853236666874746	0.0006735523403437662	0.0006821256424845679	0.0007297750350478612	0.0007384098195641145	0.0007619260008167114	0.0007705650689601926	0.0007960866085816222	0.0008047065905338834	0.0008673392743261101	0.0008758443762745484	0.08703151416631184	0.08603656412719352	-0.00030871744596244755	-0.00020281976621988607	-0.00031221782665213915	-0.00020511943020856682
0.2870428853112538	0.0006730844092983321	0.0006816517553852007	0.0007292680449248992	0.0007378968306741514	0.000761396674748694	0.0007700297411492504	0.000795533550429039	0.000804147543897945	0.0008667367154669149	0.0008752359087414886	0.08703151419200945	0.08603656415259503	-0.0003070658586231956	-0.00020295026214486867	-0.0003105475128545032	-0.00020525140575652912
0.28877246309209376	0.0006726161790875005	0.0006811775653125162	0.0007287607306648693	0.0007373835138118924	0.000760867010263561	0.0007694940710840632	0.0007949801386867076	0.0008035881398436056	0.0008661337713707107	0.0008746270521937919	0.08703151421810254	0.08603656417838813	-0.0003054206231004053	-0.0002030791904559237	-0.00030888362289308025	-0.00020538179591625405
0.2905124624491269	0.0006721476533258102	0.0006807030759270615	0.0007282530961840244	0.0007368698729399299	0.0007603370114501033	0.0007689580628997827	0.0007944263776267398	0.0008030283826892361	0.0008655304466919846	0.0008740178113315871	0.08703151424459883	0.08603656420457946	-0.0003037817379696328	-0.0002032065520193027	-0.0003072261553275779	-0.00020551060156390188
0.29226294617759224	0.0006716788356257457	0.0006802282908873025	0.0007277451453963948	0.0007363559120186049	0.0007598066823947894	0.0007684217207292107	0.0007938722715188206	0.0008024682767507518	0.00086492674608258	0.0008734081908523326	0.08703151427150344	0.08603656423117265	-0.00030214920156687586	-0.0002033323477490523	-0.00030557510847481484	-0.00020563782362373328
0.294023977451102	0.0006712097295976293	0.0006797532138495154	0.0007272368822136678	0.0007358416350058864	0.0007592760271816402	0.0007678850487026761	0.0007933178246300797	0.0008019078263414893	0.0008643226741915542	0.0008727981954506749	0.08703151429882226	0.08603656425817925	-0.00030052301198904563	-0.00020345657860609823	-0.0003039304804101084	-0.00020576346306755422
0.29579561982392083	0.0006707403388495136	0.0006792778484676774	0.0007267283105450687	0.0007353270458572573	0.0007587450498921104	0.0007673480509479097	0.0007927630412249637	0.0008013470357720679	0.0008637182356650425	0.0008721878298183084	0.0870315143265644	0.08603656428560126	-0.00029890316709613174	-0.00020357924559802343	-0.0003022922689694396	-0.00020588752091446616
0.29757793723326015	0.0006702706669870716	0.0006788021983933577	0.0007262194342972487	0.0007348121485255907	0.0007582137546049636	0.0007668107315899227	0.0007922079255651074	0.0008007859093502682	0.0008631134351461187	0.0008715770986438368	0.087031514354734	0.08603656431344663	-0.00029728966451428307	-0.00020370034977942875	-0.00030066047175172916	-0.00020600999823094934
0.29937099400158496	0.000669800717613492	0.0006783262672756061	0.0007257102573741634	0.000734296946961035	0.0007576821453961514	0.0007662730947508814	0.0007916524819092097	0.000800224451380902	0.0008625082772746531	0.0008709660066126294	0.08703151438334164	0.08603656434172507	-0.00029568250163589105	-0.00020381989225071173	-0.00029903508612000307	-0.00020613089613000235
0.3011748548389356	0.0006693304943293716	0.0006778500587608521	0.0007252007836769639	0.0007337814451109002	0.0007571502263386952	0.0007657351445499893	0.0007910967145129051	0.0007996626661656846	0.0008619027666871834	0.0008703545584066886	0.087031514412391	0.08603656437044147	-0.0002940816756222264	-0.00020393787415803888	-0.0002974161092033356	-0.00020625021577067026
0.30298958484526295	0.0006688600007326117	0.0006773735764927909	0.0007246910171038793	0.0007332656469195394	0.0007566180015025662	0.0007651968851033644	0.0007905406276286442	0.0007991005580031087	0.0008612969080167727	0.00086974275870451	0.08703151444189054	0.08603656439960053	-0.0002924871834052989	-0.00020405429669320685	-0.00029580353789895875	-0.00020636795835832222
0.30481524951277783	0.0006683892404183121	0.0006768968241122834	0.0007241809615501029	0.0007327495563282336	0.0007560854749545673	0.0007646583205239211	0.000789984225505564	0.0007985381311883241	0.0008606907058928804	0.0008691306121809482	0.08703151447184605	0.0860365644292135	-0.00029089902168913384	-0.00020416916109253225	-0.0002941973688732613	-0.00020648412514315262
0.3066519147283146	0.0006679182169786701	0.0006764198052572504	0.0007236706209076832	0.000732233177275085	0.0007555526507582182	0.0007641194549212537	0.0007894275123893748	0.0007979753900130106	0.0008600841649412258	0.0008685181235070829	0.08703151450226904	0.08603656445928429	-0.00028931718695140995	-0.0002042824686367961	-0.000292597598564287	-0.00020659871742065294
0.3084996467757088	0.0006674469340028777	0.0006759425235625684	0.0007231599990654129	0.0007317165136948965	0.0007550195329736389	0.0007635802924015167	0.0007888704925222312	0.0007974123387652595	0.0008594772897836589	0.0008679052973500851	0.08703151453316452	0.08603656448982562	-0.00028774167544703966	-0.00020439422065179902	-0.00029100422318462105	-0.0002067117365317228
0.31035851233818973	0.0006669753950770168	0.0006754649826599653	0.0007226490999087163	0.0007311995695190668	0.0007544861256574311	0.0007630408370673079	0.0007883131701426136	0.0007968489817294428	0.0008588700850380267	0.0008672921383730842	0.08703151456453892	0.08603656452083851	-0.0002861724832078083	-0.00020450441850652923	-0.0002894172387207239	-0.0002068231838606438
0.3122285785007863	0.0006665036037839642	0.0006749871861779215	0.0007221379273195435	0.0007306823486754759	0.0007539524328625713	0.0007625010930175582	0.0007877555494852162	0.0007962853231861085	0.0008582625553180472	0.000866678651235041	0.0870315145964034	0.08603656455233687	-0.0002846096060442893	-0.00020461306361285736	-0.0002878366409356792	-0.000206933060835357
0.3141099127527488	0.0006660315637032892	0.0006745091377415702	0.0007216264851762619	0.0007301648550883829	0.0007534184586382945	0.0007619610643474149	0.0007871976347808201	0.0007957213674118495	0.0008576547052331808	0.0008660648405906148	0.08703151462876232	0.08603656458432407	-0.00028305303954984096	-0.0002047201574265356	-0.0002862624253730517	-0.00020704136892815694
0.31600258298998396	0.0006655592784111532	0.0006740308409725909	0.0007211147773535464	0.0007296470926783053	0.0007528842070299807	0.0007614207551481262	0.0007866394302561821	0.0007951571186791882	0.0008570465393884997	0.0008654507110900353	0.08703151466162513	0.08603656461681121	-0.0002815027791008007	-0.00020482570144586543	-0.00028469458735669306	-0.0002071481096543315
0.3179066575175057	0.0006650867514802131	0.0006735522994891168	0.0007206028077222746	0.0007291290653619259	0.0007523496820790469	0.0007608801695069325	0.000786080940133918	0.0007945925812564616	0.0008564380623845635	0.0008648362673789756	0.08703151469500298	0.0860365646498023	-0.0002799588198577063	-0.00020492969721069842	-0.00028313312199221286	-0.00020725328457119052
0.3198222050518999	0.0006646139864795279	0.0006730735169056334	0.000720090580149427	0.0007286107770519749	0.0007518148878228381	0.0007603393115069564	0.0007855221686323873	0.0007940277594077072	0.0008558292788172992	0.0008642215140984282	0.08703151472890087	0.08603656468331078	-0.00027842115676851575	-0.0002050321463030469	-0.00028157802417033695	-0.0002073568952786764
0.32174929472380437	0.000664140986974458	0.0006725944968328841	0.0007195780984979753	0.0007280922316571332	0.0007512798282945165	0.0007597981852270896	0.0007849631199655801	0.0007934626573925428	0.0008552201932778698	0.0008636064558845788	0.08703151476332803	0.08603656471734217	-0.00027688978457052205	-0.00020513305034675078	-0.00028002928856873943	-0.0002074589434190588
0.32368799608040405	0.0006636677565265702	0.0006721152428777689	0.0007190653666267826	0.0007275734330819242	0.0007507445075229541	0.0007592567947418854	0.0007844037983430044	0.0007928972794660586	0.0008546108103525559	0.0008629910973686808	0.08703151479829378	0.08603656475190541	-0.00027536469779110284	-0.00020523241100625644	-0.00027848690965251444	-0.00020755943067560234
0.3256383790879404	0.0006631942986935464	0.000671635758643254	0.0007185523883905016	0.0007270543852266076	0.0007502089295326277	0.0007587151441214523	0.0007838442079695745	0.0007923316298786976	0.0008540011346226356	0.0008623754431769347	0.08703151483380638	0.08603656478700862	-0.0002738458907496355	-0.0002053302299863391	-0.00027695088167697945	-0.00020765835877251115
0.32760051413423674	0.0006627206170290906	0.0006711560477282769	0.000718039167639476	0.0007265350919870838	0.0007496730983435141	0.0007581732374313467	0.0007832843530455062	0.0007917657128761555	0.0008533911706642631	0.0008617594979303688	0.08703151486987681	0.08603656482266482	-0.0002723333575604947	-0.00020542650903246362	-0.00027542119868961823	-0.00020775572947498433
0.3295744720312385	0.000662246715082834	0.000670676113727649	0.0007175257082196373	0.0007260155572547909	0.0007491370179709821	0.0007576310787324662	0.0007827242377661973	0.0007911995326992572	0.0008527809230483486	0.0008611432662447152	0.08703151490650997	0.0860365648588764	-0.0002708270921347178	-0.00020552124993006293	-0.00027389785453238447	-0.00020785154458866084
0.33156032401756863	0.0006617725964002435	0.0006701959602319666	0.0007170120139724029	0.0007254957849165994	0.0007486006924256923	0.0007570886720809457	0.0007821638663221272	0.0007906330935838581	0.0008521703963404422	0.0008605267527302938	0.087031514943718	0.08603656489565649	-0.0002693270881804488	-0.0002056144545034	-0.00027238084284206265	-0.00020794580595853707
0.33355814176109866	0.0006612982645225342	0.0006697155908275199	0.0007164980887345861	0.0007249757788547197	0.0007480641257134945	0.0007565460215280554	0.0007816032428987507	0.0007900663997607322	0.0008515595951006177	0.0008599099619918937	0.08703151498151056	0.08603656493301466	-0.0002678333392060195	-0.00020570612461592863	-0.00027087015705345996	-0.00020803851546918883
0.33556799736153503	0.0006608237229865788	0.0006692350090961987	0.0007159839363382936	0.0007244555429465983	0.0007475273218353259	0.0007560031311200967	0.0007810423716763872	0.0007894994554554621	0.0008509485238833571	0.0008592928986286585	0.08703151501989573	0.08603656497096056	-0.0002663458385226969	-0.0002057962621704601	-0.00026936579040201525	-0.00020812967504499347
0.3375899633530214	0.0006603489753248137	0.0006687542186154049	0.000715469560610827	0.0007239350810648269	0.0007469902847871072	0.000755460004898298	0.0007804812568301178	0.0007889322648883366	0.0008503371872374317	0.0008586755672339651	0.08703151505888616	0.08603656500950013	-0.0002648645792442672	-0.00020588486910702586	-0.00026786773592327173	-0.00020821928664796485
0.3396241127067558	0.0006598740250651633	0.0006682732229579654	0.0007149549653745991	0.0007234143970770392	0.0007464530185596526	0.0007549166468987235	0.0007799199025296852	0.0007883648322742482	0.0008497255897058005	0.0008580579723953196	0.08703151509848767	0.08603656504864755	-0.00026338955429025535	-0.00020597194740365476	-0.00026637598645656846	-0.0002083073522785861
0.3416705188336247	0.0006593988757309399	0.0006677920256920398	0.0007144401544470233	0.0007228934948458228	0.0007459155271385617	0.0007543730611521631	0.0007793583129393856	0.0007877971618225845	0.0008491137358254872	0.0008574401186942341	0.087031515138715	0.08603656508841075	-0.0002619207563887005	-0.00020605749907662285	-0.0002648905346475383	-0.00020839387397592057
0.343729255586852	0.000658923530840765	0.0006673106303810386	0.0007139251316404364	0.0007223723782286171	0.000745377814504128	0.0007538292516840408	0.0007787964922179706	0.000787229257737127	0.0008485016301274737	0.0008568220107061237	0.08703151517957464	0.08603656512880169	-0.00026045817807607285	-0.00020614152617814963	-0.000263411372948108	-0.00020847885381561349
0.34580039726466444	0.0006584479939084856	0.0006668290405835318	0.0007134099007619957	0.0007218510510776312	0.000744839884631242	0.0007532852225143159	0.000778234444518547	0.0007866611242159516	0.0008478892771365924	0.0008562036530001887	0.08703151522107984	0.08603656516982673	-0.0002590018117003823	-0.00020622403079748053	-0.00026193849361941246	-0.00020856229391058578
0.3478840186129729	0.0006579722684430869	0.0006663472598531698	0.0007128944656135943	0.0007213295172397384	0.0007443017414892959	0.0007527409776573877	0.0007776721739884749	0.0007860927654513279	0.0008472766813714178	0.0008555850501393138	0.08703151526323841	0.08603656521150191	-0.0002575516494231489	-0.00020630501506038734	-0.0002604718887340707	-0.00020864419641047904
0.34998019482807	0.0006574963579486085	0.0006658652917385946	0.0007123788299917683	0.0007208077805563987	0.0007437633890420883	0.0007521965211219981	0.0007771096847692728	0.0007855241856296174	0.0008466638473441559	0.0008549662066799513	0.0870315153060612	0.08603656525383266	-0.0002561076832208742	-0.00020638448112800245	-0.00025901155017765687	-0.0002087245635011281
0.352089001559344	0.0006570202659240668	0.000665383139783358	0.0007118629976876065	0.0007202858448635564	0.0007432248312477344	0.000751651856911141	0.0007765469809965203	0.0007849553889311785	0.0008460507795605433	0.0008543471271720204	0.08703151534956323	0.08603656529683434	-0.00025466990488659524	-0.00020646243119668006	-0.00025755746965006043	-0.0002088033974038117
0.3542105149120084	0.0006565439958633696	0.0006649008075258407	0.0007113469724866688	0.0007197637139915624	0.0007426860720585718	0.0007511069890219679	0.00077598406679976	0.0007843863795302692	0.0008454374825197406	0.000853727816158801	0.0870315153937525	0.08603656534051603	-0.0002532383060332155	-0.0002065388674986901	-0.00025610963866917746	-0.0002088807003758908
0.35634481144984936	0.0006560675512552366	0.0006644182984991697	0.0007108307581688906	0.0007192413917650782	0.0007421471154210685	0.0007505619214456936	0.0007754209463024024	0.0007838171615949475	0.000844823960714227	0.0008531082781768229	0.08703151543864128	0.08603656538488764	-0.00025181287809386554	-0.0002066137923001643	-0.0002546680485710773	-0.00020895647470950407
0.35849196819798806	0.0006555909355831216	0.0006639356162311371	0.0007103143585085015	0.0007187188820029898	0.000741607965275737	0.0007500166581675094	0.0007748576236216327	0.0007832477392869805	0.0008442102186297011	0.0008524885177557742	0.08703151548424028	0.08603656542996253	-0.00025039361232359614	-0.00020668720790092965	-0.00025323269051152897	-0.00020903072273034673
0.36065206264566085	0.0006551141523251364	0.0006634527642441249	0.0007097977772739459	0.0007181961885183289	0.0007410686255570451	0.0007494712031664943	0.0007742941028683259	0.0007826781167617525	0.0008435962607449821	0.0008518685394183912	0.08703151553056165	0.08603656547575045	-0.00024898049980354164	-0.0002067591166357574	-0.00025180355547055333	-0.00020910344679972437
0.3628251727490157	0.0006546372049539642	0.0006629697460550204	0.0007092810182277836	0.000717673315118176	0.0007405291001933223	0.000748925560415519	0.0007737303881469381	0.0007821082981681652	0.0008429820915319013	0.0008512483476803569	0.08703151557761792	0.0860365655222655	-0.0002475735314406424	-0.00020682952087236472	-0.0002503806342520343	-0.00020917464931219376
0.3650113769339257	0.0006541600969367943	0.0006624865651751436	0.000708764085126625	0.0007171502656035897	0.0007399893931066817	0.0007483797338811674	0.0007731664835554343	0.0007815382876485554	0.0008423677154552142	0.000850627947050206	0.08703151562542015	0.0860365655695182	-0.00024617269796956	-0.0002068984230107762	-0.00024896391748557845	-0.00020924433269492448
0.36721075409881926	0.0006536828317352395	0.0006620032251101694	0.0007082469817210346	0.0007166270437695123	0.0007394495082129296	0.0007478337275236449	0.0007726023931851873	0.0007809680893385958	0.000841753136972496	0.0008500073420292261	0.08703151567398308	0.0860365656175212	-0.00024477798995650724	-0.000206965825484684	-0.00024755339563051204	-0.000209312499409392
0.3694233836175272	0.0006532054128052628	0.0006615197293600492	0.0007077297117554596	0.0007161036534046956	0.0007389094494214804	0.0007472875452966923	0.0007720381211208926	0.0007803977073672126	0.0008411383605340478	0.0008493865371113572	0.08703151572331681	0.08603656566628658	-0.0002433893977992485	-0.00020703173075933834	-0.00024614905897546446	-0.00020937915194851886
0.37164934534214805	0.0006527278435971051	0.0006610360814189411	0.0007072122789681478	0.0007155800982916164	0.0007383692206352767	0.0007467411911475062	0.0007714736714404852	0.0007798271458564949	0.0008405233905828021	0.0008487655367830981	0.08703151577343424	0.08603656571582853	-0.00024200691172923672	-0.00020709614133160303	-0.0002447508976413104	-0.0002094442928377016
0.3738887196059291	0.0006522501275552103	0.0006605522847751313	0.0007066946870910615	0.0007150563822063975	0.0007378288257507037	0.0007461946690166503	0.0007709090482150456	0.0007792564089216064	0.0008399082315542274	0.0008481443455234128	0.0870315158243503	0.08603656576615978	-0.0002406305218144167	-0.0002071590597300943	-0.00024335890158350137	-0.0002095079246342002
0.3761415872261661	0.0006517722681181569	0.0006600683429109665	0.0007061769398498122	0.0007145325089187301	0.0007372882686575102	0.0007456479828379775	0.0007703442555087232	0.0007786855006707007	0.0008392928878762382	0.0008475229678036341	0.08703151587607638	0.08603656581729197	-0.0002392602179603076	-0.000207220488514126	-0.00024197306059284274	-0.00020957004992624984
0.3784080295071193	0.0006512942687185825	0.0006595842593027761	0.000705659040963574	0.000714008482191795	0.000736747553238727	0.0007451011365385461	0.0007697792973786478	0.0007781144252048378	0.0008386773639691026	0.0008469014080873746	0.0870315159286278	0.08603656586923815	-0.00023789598991261207	-0.00020728043027387621	-0.00024059336429893552	-0.00020963067133353275
0.3806881282429484	0.0006508161327831161	0.0006591000374208065	0.0007051409941450101	0.0007134843057821846	0.0007362066833705872	0.0007445541340385393	0.0007692141778748445	0.0007775431866178982	0.0008380616642453476	0.0008462796708304331	0.0870315159820162	0.08603656592201232	-0.0002365378272581875	-0.00020733888762963781	-0.0002392198021706482	-0.00020968979150598477
0.38298196572066395	0.00065033786373231	0.0006586156807291465	0.0007046228031002003	0.0007129599834398285	0.0007356656629224493	0.0007440069792511885	0.0007686489010401585	0.0007769717889965015	0.0008374457931096796	0.0008456577604807043	0.08703151603625627	0.0860365659756286	-0.00023518571942762745	-0.0002073958632312356	-0.00023785236351842043	-0.00020974741312332346
0.3852896247230969	0.0006498594649805682	0.0006581311926856628	0.0007041044715285636	0.0007124355189079194	0.0007351244957567195	0.0007434596760826939	0.0007680834709101707	0.0007764002364199263	0.0008368297549588868	0.0008450356814780934	0.08703151609136445	0.08603656603010189	-0.00023383965569664933	-0.00020745135975788753	-0.00023649103749662226	-0.00020980353889535341
0.38761118853188686	0.0006493809399360853	0.0006576465767419292	0.0007035860031227913	0.0007119109159228379	0.000734583185728776	0.0007429122284321472	0.0007675178915131171	0.0007758285329600254	0.0008362135541817598	0.0008444134382544264	0.08703151614735011	0.08603656608544487	-0.00023249962518848144	-0.00020750537991795492	-0.0002351358131051362	-0.00020985817156113362
0.3899467409304866	0.0006489022920007725	0.0006571618363431582	0.0007030674015687646	0.0007113861782140795	0.0007340417366868929	0.0007423646401914564	0.0007669521668698141	0.0007752566826811516	0.000835597195159001	0.0008437910352333631	0.08703151620423412	0.0860365661416738	-0.0002311656168756393	-0.0002075579264484706	-0.0002337866791913279	-0.0002099113138885611
0.39229636620718694	0.0006484235245701962	0.0006566769749281386	0.0007025486705454942	0.0007108613095041845	0.0007335001524721669	0.0007418169152452704	0.0007663863009935754	0.0007746846896400757	0.0008349806822631444	0.0008431684768303134	0.08703151626202768	0.08603656619880262	-0.00022983761958161875	-0.00020760900211463928	-0.00023244362445209998	-0.00020996296867434316
0.3946601491581577	0.0006479446410335136	0.000656191995929165	0.000702029813725045	0.0007103363135086669	0.0007329584369184429	0.0007412690574709036	0.0007658202978901394	0.00077411255788591	0.000834364019858467	0.0008425457674523509	0.08703151632074389	0.0860365662568431	-0.00022851562198245023	-0.00020765860970914374	-0.00023110663743503013	-0.00021001313874288718
0.3970381750905084	0.0006474656447734096	0.0006557069027719794	0.0007015108347724675	0.0007098111939359418	0.0007324165938522456	0.0007407210707382677	0.0007652541615575983	0.0007735402914600375	0.0008337472123009149	0.0008419229114981353	0.08703151638040309	0.08603656631581663	-0.0002271996126088638	-0.0002077067520519782	-0.00022977570654081347	-0.0002100618269459953
0.39943052982536675	0.0006469865391660316	0.0006552216988757021	0.0007009917373457334	0.0007092859544872614	0.0007318746270927052	0.0007401729589097963	0.0007646878959863162	0.0007729678943960286	0.0008331302639380162	0.0008412999133578259	0.08703151644101813	0.08603656637573552	-0.0002258895798490923	-0.00020775343199103125	-0.00022845082002598271	-0.00021010903616391907
0.4018372997009759	0.0006465073275809272	0.0006547363876527717	0.0007004725250956604	0.0007087605988566426	0.0007313325404514865	0.0007396247258403719	0.0007641215051588572	0.000772395370719572	0.0008325131791088008	0.0008406767774130018	0.08703151650260674	0.08603656643661646	-0.00022458551194848297	-0.00020779865239953232	-0.00022713196600268604	-0.000210154769302473
0.40425857157581063	0.0006460280133809913	0.000654250972508885	0.0006999532016658585	0.0007082351307308069	0.0007307903377327268	0.0007390763753772655	0.0007635549930499196	0.0007718227244484028	0.0008318959621437314	0.0008400535080365884	0.08703151656518245	0.08603656649847213	-0.00022328739701402145	-0.0002078424161780501	-0.00022581913244296148	-0.00021019902929508838
0.4066944328317112	0.0006455485999223913	0.0006537654568429309	0.0006994337706926507	0.0007077095537891021	0.0007302480227329559	0.0007385279113600534	0.000762988363626257	0.0007712499595922258	0.0008312786173646084	0.0008394301095927662	0.08703151662876532	0.08603656656132247	-0.00022199522301430408	-0.00020788472625260512	-0.00022451230717904225	-0.00021024181910098139
0.4091449713770379	0.0006450690905545233	0.0006532798440469376	0.0006989142358050221	0.0007071838717034518	0.0007297055992410433	0.0007379793376205652	0.0007624216208466148	0.0007706770801526528	0.0008306611490845149	0.0008388065864369126	0.08703151669337034	0.08603656662518412	-0.0002207089777814808	-0.00020792558557411467	-0.00022321147790507756	-0.00021028314170448703
0.411610275649843	0.0006445894886199434	0.0006527941375060073	0.0006983946006245484	0.0007066580881382828	0.0007291630710381209	0.0007374306579828051	0.0007618547686616561	0.0007701040901231235	0.0008300435616077248	0.0008381829429155079	0.08703151675901306	0.08603656669007115	-0.00021942864901419723	-0.00020796499711928096	-0.0002219166321803523	-0.00021032300011616933
0.41409043462106226	0.0006441097974543166	0.0006523083405982623	0.0006978748687653383	0.0007061322067504643	0.0007286204418975259	0.0007368818762628937	0.0007612878110139005	0.000769530993488847	0.0008294258592296391	0.0008375591833660733	0.08703151682571189	0.08603656675600498	-0.00021815422427867714	-0.0002080029638891756	-0.00022062775743003638	-0.00021036139737107273
0.41658553779772634	0.0006436300203863549	0.0006518224566947842	0.0006973550438339648	0.0007056062311892475	0.0007280777155847304	0.0007363329962689981	0.0007607207518376486	0.0007689577942267237	0.0008288080462367083	0.0008369353121170917	0.08703151689348687	0.08603656682299819	-0.00021688569101049882	-0.00020803948890929513	-0.00021934484094715545	-0.00021039833652891637
0.41909567522619073	0.0006431501607377672	0.0006513364891595638	0.000696835129429419	0.0007050801650962025	0.000727534895857285	0.0007357840218012736	0.0007601535950589262	0.0007683844963052907	0.0008281901269063608	0.0008363113334879375	0.08703151696235326	0.08603656689107325	-0.0002156230365162881	-0.00020807457522839523	-0.00021806786989458926	-0.00021043382067320593
0.4216209374953856	0.0006426702218232011	0.0006508504413494382	0.0006963151291430373	0.0007045540121051621	0.0007269919864647533	0.0007352349566517977	0.0007595863445954118	0.0007678111036846466	0.0008275721055069382	0.0008356872517888046	0.0870315170323299	0.08603656696024402	-0.00021436624797677162	-0.00020810822591993405	-0.0002167968313074864	-0.000210467852911983
0.42416141574008476	0.0006421902069501889	0.0006503643166140395	0.0006957950465584468	0.000704027775842154	0.0007264489911486485	0.0007346858046045076	0.0007590190043563737	0.0007672376203163902	0.000826953986297617	0.0008350630713206364	0.08703151710343521	0.08603656703053227	-0.0002131153124469154	-0.0002081404440797685	-0.0002155317120941802	-0.00021050043637629856
0.4267172016441951	0.0006417101194190976	0.000649878118295744	0.0006952748852515137	0.0007035014599253528	0.0007259059136423803	0.0007341365694351433	0.000758451578242615	0.0007666640501435602	0.0008263357735283464	0.0008344387963750567	0.08703151717568938	0.08603656710195723	-0.00021187021685808993	-0.00020817123282595995	-0.0002142724990379652	-0.00021053157421982438
0.42928838744406506	0.0006412299625230748	0.0006493918497296161	0.0006947546487902804	0.0007029750679650227	0.0007253627576711917	0.0007335872549111863	0.0007578840701464044	0.0007660903971005712	0.0008257174714397842	0.0008338144312343054	0.08703151724911234	0.08603656717453423	-0.000210630948021151	-0.00020820059530002322	-0.00021301917879998356	-0.00021056126961940813
0.43187506593181346	0.0006407497395479965	0.0006489055142433566	0.000694234340734913	0.0007024486035634513	0.0007248195269521001	0.0007330378647917998	0.0007573164839514152	0.0007655166651131497	0.0008250990842632211	0.0008331899801711662	0.08703151732372001	0.08603656724828426	-0.0002093974926269393	-0.00020822853466506697	-0.0002117717379201134	-0.00021058952577404644
0.4344773304586784	0.0006402694537724198	0.0006484191151572528	0.0006937139646376445	0.0007019220703149025	0.0007242762251938438	0.000732488402827773	0.0007567488235326743	0.0007649428580982779	0.0008244806162205255	0.0008325654474489055	0.08703151739953806	0.08603656732322798	-0.00020816983724802895	-0.0002082550541053496	-0.00021053016281893933	-0.00021061634590427425
0.4370952749383861	0.0006397891084675315	0.0006479326557841297	0.0006931935240427272	0.0007013954718055641	0.0007237328560968243	0.0007319388727614643	0.0007561810927564935	0.0007643689799641355	0.0008238620715240754	0.0008319408373212087	0.08703151747658054	0.08603656739938478	-0.0002069479683415032	-0.0002082801568269177	-0.00020929443979975093	-0.00021064173325235913
0.4397289938505404	0.0006393087068970994	0.0006474461394292983	0.0006926730224863706	0.0007008688116134878	0.0007231894233530509	0.0007313892783267449	0.000755613295480419	0.0007637950346100367	0.0008232434543766953	0.0008313161540321126	0.08703151755487146	0.08603656747677518	-0.00020573187224987022	-0.00020830384605660668	-0.00020806455505037458	-0.00021066569108169064
0.4423785822440318	0.0006388282523174246	0.0006469595693905074	0.0006921524634966988	0.000700342093308542	0.000722645930646088	0.0007308396232489449	0.0007550454355531745	0.0007632210259263775	0.000822624768971598	0.0008306914018159477	0.0870315176344321	0.08603656755541998	-0.00020452153520345018	-0.00020832612504179115	-0.0002068404946449498	-0.00021068822267658605
0.4450441357404687	0.0006383477479772964	0.0006464729489578973	0.0006916318505936934	0.0006998153204523564	0.0007221023816509997	0.0007302899112447979	0.0007544775168145989	0.0007626469577945767	0.0008220060194923201	0.0008300665848972737	0.0870315177152808	0.0860365676353411	-0.00020331694332134664	-0.00020834699704969095	-0.00020562224454506728	-0.00021070933134120784
0.44772575053762753	0.0006378671971179434	0.0006459862814139553	0.0006911111872891472	0.0006992884965982776	0.0007215587800343021	0.0007297401460223931	0.0007539095430956042	0.0007620728340870253	0.0008213872101126669	0.0008294417074908251	0.08703151779744349	0.0860365677165595	-0.00020211808261372255	-0.0002083664653673989	-0.0002044097906023501	-0.00021072902039989683
0.4504235234129248	0.0006373866029729912	0.000645499570033465	0.000690590477086613	0.0006987616252913129	0.0007210151294539076	0.0007291903312811176	0.0007533415182181094	0.0007614986586670258	0.0008207683449966515	0.0008288167738014459	0.08703151788094055	0.08603656779909565	-0.00020092493898357655	-0.00020838453330138118	-0.00020320311856006357	-0.00021074729319678354
0.4531375517269096	0.0006369059687684181	0.000645012818083466	0.0006900697234813606	0.0006982347100680878	0.0007204714335590789	0.0007286404707116111	0.0007527734459949988	0.0007609244353887487	0.0008201494282984406	0.000828191788024037	0.08703151796579384	0.08603656788297288	-0.00019973749822851938	-0.0002084012041773664	-0.0002020022140546418	-0.00021076415309514984
0.4558679334267773	0.0006364252977225065	0.000644526028823206	0.0006895489299603211	0.0006977077544567907	0.0007199276959903751	0.0007280905679957112	0.0007522053302300615	0.0007603501680971684	0.0008195304641622923	0.0008275667543434965	0.08703151805202686	0.08603656796821287	-0.00019855574604213388	-0.00020841648133940183	-0.0002008070626174363	-0.00021077960347695712
0.45861476704990445	0.0006359445930458088	0.0006440392055041027	0.0006890281000020488	0.0006971807619771371	0.0007193839203796095	0.0007275406268064103	0.0007516371747179485	0.0007597758606280277	0.0008189114567225103	0.0008269416769346688	0.08703151813966281	0.08603656805483983	-0.00019737966801611218	-0.0002084303681502142	-0.00019961764967699192	-0.00021079364774317932
0.4613781517274047	0.0006354638579410962	0.0006435523513696934	0.0006885072370766711	0.000696653736140309	0.0007188401103497947	0.0007269906508078002	0.0007510689832441166	0.0007592015168077688	0.0008182924101033809	0.0008263165599622815	0.08703151822872308	0.08603656814287708	-0.0001962092496416712	-0.00020844286799018286	-0.00019843396055976847	-0.00021080628931238743
0.4641581871877068	0.0006349830956033279	0.0006430654696556043	0.0006879863446458479	0.0006961266804489287	0.0007182962695151054	0.000726440643655035	0.0007505007595847894	0.0007586271404535057	0.0008176733284191303	0.0008256914075809046	0.08703151831923414	0.08603656823234772	-0.00019504447631105148	-0.00020845398425684003	-0.00019725598049241677	-0.0002108175316206662
0.4669549737601532	0.0006345023092196016	0.0006425785635895018	0.0006874654261627212	0.0006955995983969968	0.0007177524014808256	0.0007258906089942772	0.0007499325075068996	0.0007580527353729579	0.0008170542157738626	0.0008250662239348863	0.08703151841122361	0.0860365683232768	-0.00019388533332048707	-0.00020846372036623095	-0.00019608369460463737	-0.00021082737812291863
0.46976861237862133	0.0006340215019691184	0.0006420916363910522	0.0006869444850718817	0.0006950724934698584	0.0007172085098433053	0.0007253405504626532	0.0007493642307680452	0.0007574783053644124	0.0008164350762615144	0.0008244410131583078	0.08703151850471044	0.0860365684156895	-0.00019273180586987237	-0.00020847207974999948	-0.0001949170879284312	-0.0002108358322895909
0.4725992045851658	0.0006335406770231472	0.0006416046912718898	0.0006864235248093236	0.000694545369144163	0.0007166645981899222	0.0007247904716882168	0.0007487959331164515	0.0007569038542166777	0.0008158159139658072	0.0008238157793749369	0.08703151859972115	0.08603656850960846	-0.0001915838790660096	-0.00020847906585655385	-0.00019375614540156905	-0.0002108428976081156
0.4754468525336833	0.0006330598375449803	0.0006411177314355723	0.0006859025488023975	0.0006940182288878162	0.0007161206700990326	0.0007242403762898969	0.0007482276182909182	0.000756329385709037	0.0008151967329601957	0.0008231905266981699	0.0870315186962859	0.0860365686050609	-0.00019044153792398266	-0.0002084846821510944	-0.00019260085186936782	-0.00021084857758310593
0.47831165899359906	0.0006325789866899027	0.0006406307600775463	0.0006853815604697806	0.0006934910761599431	0.000715576729139933	0.0007236902678774607	0.0007476592900207761	0.0007557549036112032	0.0008145775373078195	0.0008225652592309902	0.08703151879442532	0.08603656870207206	-0.00018930476736822577	-0.00020848893211380948	-0.00019145119208535677	-0.0002108528757342465
0.4811937273535759	0.0006320981276051532	0.0006401437803851096	0.0006848605632214312	0.0006929639144108504	0.00071503277887282	0.0007231401500514711	0.0007470909520258527	0.0007551804116832804	0.0008139583310614616	0.000821939981065921	0.08703151889417114	0.08603656880066965	-0.0001881735522351463	-0.00020849181924115223	-0.00019030715071398363	-0.00021085579559756984
0.4840931616252451	0.0006316172634298867	0.0006396567955373751	0.0006843395604585517	0.0006924367470819835	0.0007144888228487454	0.0007225900264032443	0.0007465226080164174	0.000754605913675714	0.0008133391182634948	0.0008213146962849753	0.08703151899554572	0.08603656890087871	-0.0001870478772737355	-0.00020849334704417521	-0.00018916871233119747	-0.000210857340723819
0.4870100664469608	0.0006311363972951462	0.0006391698087052393	0.0006838185555735509	0.0006919095776058917	0.0007139448646095857	0.0007220399005148159	0.0007459542616931526	0.0007540314133292579	0.0008127199029458472	0.0008206894089596166	0.08703151909857912	0.08603656900272855	-0.00018592772714719208	-0.00020849351904800306	-0.00018803586142648876	-0.00021085751467828096
0.4899445470875755	0.0006306555323238253	0.0006386828230513457	0.000683297551950012	0.0006913824094061932	0.0007134009076879984	0.000721489775958898	0.0007453859167471133	0.0007534569143749302	0.0008121006891299529	0.0008200641231507141	0.08703151920330232	0.08603656910624496	-0.00018481308643655825	-0.00020849233879402518	-0.00018690858240599795	-0.00021085632104239638
0.49289670945023945	0.0006301746716306314	0.0006381958417300468	0.0006827765529626487	0.0006908552458975303	0.0007128569556073814	0.0007209396562988386	0.0007448175768596736	0.0007528824205339701	0.0008114814808267073	0.000819438842908492	0.087031519309738	0.0860365692114581	-0.0001837039396396789	-0.00020848980983625975	-0.0001857868595917661	-0.00021085376341048456
0.4958666600762229	0.0006296938183220625	0.000637708867887383	0.0006822555619772804	0.0006903280904855481	0.0007123130118818469	0.0007203895450885946	0.0007442492457025107	0.000752307935517809	0.000810862282036434	0.000818813572272502	0.08703151941791769	0.08603656931839351	-0.0001826002711743796	-0.00020848593574293584	-0.00018467067722494068	-0.0002108498453912977
0.4988545061487607	0.0006292129754963664	0.0006372219046610367	0.0006817345823507858	0.000689800946566843	0.0007117690800161741	0.0007198394458726838	0.0007436809269375492	0.0007517334630280219	0.0008102430967488343	0.0008181883152715666	0.08703151952787239	0.08603656942708415	-0.000181502065379327	-0.00020848072009541085	-0.00018356001946667755	-0.0002108445706067441
0.5018603554969207	0.0006287321462435201	0.0006367349551803177	0.0006812136174310832	0.0006892738175289495	0.0007112251635057877	0.0007192893621861638	0.000743112624216938	0.0007511590067563047	0.0008096239289429608	0.0008175630759237567	0.08703151963963247	0.08603656953755735	-0.0001804093065160689	-0.0002084741664881984	-0.00018245487040004227	-0.00021083794269213807
0.5048843165994948	0.0006282513336451907	0.0006362480225661171	0.0006806926705570894	0.0006887467067502887	0.0007106812658367109	0.0007187392975545837	0.0007425443411830047	0.0007505845703844234	0.0008090047825871643	0.0008169378582363371	0.08703151975322589	0.08603656964984377	-0.00017932197877114364	-0.0002084662785292457	-0.00018135521403223054	-0.0002108299652962553
0.5079264985889148	0.0006277705407747116	0.0006357611099308877	0.0006801717450586915	0.0006882196176001465	0.0007101373904855423	0.0007181892554939615	0.0007419760814682305	0.0007500101575841912	0.0008083856616390677	0.0008163126662057378	0.08703151986868549	0.08603656976397671	-0.00017824006625614952	-0.00020845705983782437	-0.00018026103429472085	-0.00021082064207941786
0.5109870112551897	0.0006272897706970534	0.0006352742203786129	0.0006796508442567141	0.0006876925534386436	0.0007095935409194195	0.0007176392395107468	0.0007414078486952102	0.0007494357720174278	0.0008077665700455248	0.0008156875038175148	0.08703151998604385	0.0860365698799829	-0.0001771635530108534	-0.00020844651404625103	-0.0001791723150463137	-0.00021080997671521495
0.5140659650498691	0.0006268090264687949	0.000634787357004777	0.0006791299714628933	0.0006871655176166972	0.0007090497205959879	0.0007170892531017895	0.0007408396464766213	0.0007488614173359303	0.000807147511742584	0.000815062375046314	0.08703152010532957	0.08603656999789883	-0.0001760924230036487	-0.00020843464479783358	-0.00017808904007364512	-0.00021079797288819924
0.5171634710900281	0.0006263283111381001	0.0006343005228963431	0.000678609129979844	0.0006866385134760016	0.0007085059329633744	0.0007165392997543126	0.0007402714784151984	0.00074828709718144	0.0008065284906554589	0.0008144372838558377	0.08703152022658082	0.08603657011775426	-0.0001750266601333178	-0.00020842145574725968	-0.00017701119309292135	-0.0002107846342944697
0.5202796411622786	0.000625847627744688	0.0006338137211317218	0.0006780883231010362	0.0006861115443489943	0.0007079621814601543	0.00071598938294588	0.0007397033481036924	0.0007477128151856121	0.0008059095106984917	0.0008138122341988117	0.08703152034982539	0.0860365702395816	-0.00017396624823168283	-0.00020840695056131842	-0.00017593875775266665	-0.00021076996464247655
0.5234145877268029	0.0006253669793198077	0.0006333269547807455	0.00067756755411076	0.0006855846135588257	0.0007074184695153213	0.0007154395061443643	0.0007391352591248476	0.000747138574969983	0.0008052905757751163	0.0008131872300169469	0.0870315204751014	0.08603657036341612	-0.0001729111710637582	-0.00020839113291690192	-0.00017487171763377884	-0.00021075396765077303
0.5265684239214125	0.0006248863688862174	0.0006328402269046478	0.0006770468262841063	0.0006850577244193384	0.0007068748005482646	0.0007148896728079258	0.0007385672150513693	0.0007465643801459445	0.000804671689777835	0.0008125622752409156	0.08703152060244145	0.08603657048929207	-0.00017186141232941599	-0.0002083740065010331	-0.0001738100562513195	-0.00021073664704818196
0.5297412635656308	0.0006244057994581582	0.0006323535405560356	0.0006765261428869382	0.0006845308802350384	0.0007063311779687392	0.0007143398863849804	0.000737999219445899	0.0007459902343147138	0.0008040528565881835	0.0008119373737903138	0.0870315207318818	0.08603657061724387	-0.000170816955665537	-0.00020835557501136526	-0.00017275375705669282	-0.00021071800657423978
0.5329332211648017	0.000623925274041331	0.00063186689877887	0.000676005507175869	0.0006840040843010705	0.0007057876051768401	0.0007137901503141753	0.0007374312758609864	0.0007454161410673058	0.0008034340800767016	0.0008113125295736357	0.08703152086345675	0.08603657074730543	-0.00016977778464728754	-0.00020833584215532164	-0.0001717028034387419	-0.0002106980499783917
0.5361444119142209	0.0006234447956328733	0.0006313803046084372	0.0006754849223982312	0.0006834773399031914	0.000705244085562977	0.0007132404680243622	0.0007368633878390593	0.0007448421039845075	0.0008028153641029039	0.0008106877464882418	0.08703152099720389	0.08603657087951457	-0.0001687438827894655	-0.0002083148116497624	-0.0001706571787254002	-0.0002106767810197696
0.5393749517032939	0.000622964367221341	0.0006308937610713326	0.000674964391792059	0.0006829506503177471	0.0007047006225078501	0.0007126908429345729	0.0007362955589124021	0.0007442681266368478	0.0008021967125152532	0.000810063028420333	0.08703152113316025	0.08603657101390566	-0.00016771523354797147	-0.0002082924872208458	-0.00016961686618494065	-0.000210654203466637
0.5426249571197181	0.0006224839917866838	0.0006304072711854367	0.0006744439185860651	0.0006824240188116533	0.0007041572193824267	0.0007121412784539966	0.0007357277926031302	0.0007436942125845825	0.0008015781291511341	0.0008094383792449217	0.08703152127136242	0.08603657115051938	-0.00016669182032130747	-0.0002082688726035009	-0.00016858184902773798	-0.00021063032109641666
0.5458945454536906	0.0006220036723002262	0.0006299208379598947	0.0006739235059996164	0.0006818974486423676	0.0007036138795479174	0.0007115917779819545	0.0007351600924231647	0.000743120365377657	0.0008009596178368246	0.0008088138028258054	0.08703152141184838	0.08603657128939159	-0.0001656736264524089	-0.00020824397154159402	-0.000167552110407726	-0.00021060513769521894
0.5491838347021408	0.0006215234117246488	0.0006294344643950988	0.0006734031572427123	0.0006813709430578742	0.0007030706063557548	0.0007110423449078797	0.0007345924618742122	0.0007425465885556937	0.0008003411823874724	0.0008081893030155437	0.0870315215546617	0.08603657143055975	-0.0001646606352290747	-0.00020821778778651323	-0.00016652763342323018	-0.00021057865705711998
0.5524929435729888	0.0006210432130139714	0.0006289481534826678	0.0006728828755159731	0.0006808445052966602	0.0007025274031475745	0.0007104929826112964	0.0007340249044477389	0.0007419728856479667	0.0007997228266070742	0.000807564883655434	0.0870315216998336	0.08603657157406323	-0.00016365282988665963	-0.00020819032509844515	-0.00016550840111966003	-0.00021055088298496671
0.55582199148943	0.0006205630791135277	0.000628461908205427	0.0006723626640106039	0.0006803181385876908	0.0007019842732551883	0.0007099436944617944	0.0007334574236249537	0.0007413992601733747	0.0007991045542884447	0.0008069405485754827	0.08703152184741371	0.08603657171994368	-0.00016265019360900412	-0.00020816158724520917	-0.0001644943964900364	-0.0002105218192892111
0.5591710985942444	0.0006200830129599562	0.0006279757315373929	0.0006718425259083935	0.0006797918461504019	0.0007014412200005719	0.000709394483819015	0.0007328900228767805	0.0007408257156404302	0.0007984863692132004	0.0008063163015943878	0.08703152199743434	0.08603657186824086	-0.0001616527095290171	-0.00020813157800114723	-0.00016348560247610167	-0.00021049146978702193
0.5625403857541326	0.0006196030174811807	0.0006274896264437578	0.0006713224643816842	0.000679265631194672	0.0007008982466958424	0.0007088453540326298	0.0007323227056638511	0.0007402522555472314	0.0007978682751517373	0.0008056921465195184	0.08703152214994518	0.08603657201899649	-0.00016066036073147938	-0.00020810030114851163	-0.0001624820019708456	-0.00021045983830358939
0.565929974564078	0.0006191230955963913	0.0006270035958808696	0.0006708024825933598	0.0006787394969208091	0.0007003553566432397	0.0007082963084423209	0.000731755475436471	0.0007396788833814454	0.0007972502758632099	0.0008050680871468889	0.08703152230498407	0.08603657217225039	-0.00015967313025379293	-0.00020806776047635478	-0.00016148357781921308	-0.0002104269286707927
0.569339987351735	0.0006186432502160323	0.0006265176427962182	0.0006702825836968285	0.0006782134465195298	0.0006998125531351098	0.0007077473503777648	0.0007311883356346118	0.0007391056026202907	0.000796632375095508	0.0008044441272611418	0.0870315224625936	0.08603657232804801	-0.00015869100108727163	-0.0002080339597801406	-0.0001604903128198526	-0.00021039274472722802
0.5727705471818436	0.0006181634842417868	0.0006260317701284204	0.0006697627708360017	0.000677687483171949	0.0006992698394538881	0.0007071984831586142	0.0007306212896878886	0.00073853241673052	0.000796014576585242	0.0008038202706355276	0.08703152262282021	0.08603657248643211	-0.00015771395617833472	-0.00020799890286113398	-0.00015950218972571317	-0.00021035729031729233
0.5762217778606706	0.0006176838005665621	0.0006255459808072078	0.00066924304714529	0.0006771616100495616	0.0006987272188720855	0.0007066497100944853	0.0007300543410155496	0.0007379593291684021	0.000795396884057726	0.0008031965210318885	0.08703152278570707	0.0860365726474456	-0.0001567419784303664	-0.00020796259352684476	-0.00015851919124636182	-0.00021032056929159992
0.5796938039404782	0.0006172042020744773	0.0006250602777534084	0.0006687234157495754	0.0006766358303142247	0.0006981846946522698	0.0007061010344849383	0.0007294874930264528	0.0007373863433797065	0.0007947793012269533	0.0008025728822006384	0.08703152295130291	0.086036572811136	-0.0001557750507051453	-0.00020792503559083353	-0.0001575413000492465	-0.00021028258550701007
0.5831867507240184	0.0006167246916408476	0.0006245746638789385	0.0006682038797642086	0.0006761101471181504	0.0006976422700470527	0.0007055524596194648	0.0007289207491190534	0.0007368134627996875	0.0007941618317955885	0.0008019493578807486	0.08703152311964958	0.08603657297754587	-0.0001548131558232746	-0.00020788623287126828	-0.00015656849876009848	-0.00021024334282482293
0.5867007442690553	0.000616245272132179	0.0006240891420867883	0.0006676844422949896	0.0006755845636038857	0.0006970999482990791	0.0007050039887774764	0.0007283541126813939	0.000736240690853072	0.0007935444794549485	0.0008013259517997325	0.0870315232907965	0.0860365731467251	-0.00015385627656645806	-0.0002078461891918404	-0.00015560076996552763	-0.00021020284511227838
0.5902359113929144	0.0006157659464061487	0.0006236037152710104	0.0006671651064381575	0.000675059082904306	0.0006965577326410089	0.0007044556252282859	0.0007277875870910851	0.0007356680309540435	0.0007929272478849852	0.0008007026676736275	0.08703152346479101	0.08603657331871896	-0.00015290439567881842	-0.00020780490838134824	-0.0001546380962140076	-0.00021016109624158452
0.5937923796770596	0.0006152867173115983	0.0006231183863167085	0.0006666458752803765	0.0006745337081425981	0.0006960156262955082	0.0007039073722310995	0.0007272211757152944	0.0007350954865062286	0.0007923101407542748	0.0008000795092069829	0.08703152364168244	0.08603657349357534	-0.00015195749586714713	-0.00020776239427225396	-0.0001536804600161673	-0.00021011810008858545
0.597370277471697	0.0006148075876885262	0.0006226331581000301	0.0006661267518987308	0.0006740084424322536	0.0006954736324752392	0.000703359233035006	0.0007266548819107391	0.0007345230609026895	0.0007916931617200078	0.0007994564800928491	0.08703152382152057	0.08603657367134343	-0.00015101555980351344	-0.0002077186507021267	-0.0001527278438475943	-0.00021007386053428778
0.6009697339004076	0.0006143285603680719	0.0006221480334881509	0.000665607739360706	0.0006734832888770525	0.0006949317543828436	0.0007028112108789606	0.0007260887090236664	0.0007339507575259077	0.000791076314427966	0.00079883358401276	0.08703152400435704	0.0860365738520768	-0.00015007857012590275	-0.0002076736815122826	-0.00015178023014947306	-0.00021002838146363945
0.6045908788648067	0.000613849638172513	0.0006216630153392722	0.0006650888407241885	0.0006729582505710632	0.0006943899952109399	0.0007022633089917805	0.0007255226603898493	0.0007333785797477761	0.0007904596025125247	0.0007982108246367272	0.08703152419023891	0.08603657403582227	-0.0001491465094392852	-0.00020762749054734075	-0.00015083760132957036	-0.00020998166676497454
0.6082338430492322	0.0006133708239152526	0.000621178106502608	0.0006645700590374456	0.0006724333305986224	0.0006938483581421083	0.0007017155305921315	0.0007249567393345753	0.000732806530929587	0.0007898430295966323	0.0007975882056232258	0.08703152437922448	0.08603657422263347	-0.00014821936031761407	-0.00020758008165619457	-0.00014989993976410876	-0.0002099337203305407
0.611898757925461	0.000612892120400814	0.0006206933098183791	0.0006640513973391293	0.0006719085320343335	0.0006933068463488842	0.0007011678788885214	0.000724390949172635	0.0007322346144220229	0.0007892265992918023	0.0007969657306191828	0.087031524571361	0.08603657441256042	-0.0001472971053041311	-0.0002075314586900967	-0.0001489672277985299	-0.00020988454605552764
0.6155857557574533	0.0006124135304248336	0.0006202086281178071	0.000663532858658259	0.0006713838579430583	0.0006927654629937518	0.0007006203570792912	0.00072382529320832	0.0007316628335651535	0.0007886103151981093	0.0007963434032599735	0.08703152476670861	0.0860365746056581	-0.00014637972691354528	-0.00020748162550376925	-0.0001480394477492708	-0.00020983414783823373
0.6192949696061266	0.0006119350567740526	0.0006197240642231047	0.0006630144460142201	0.0006708593113799048	0.0006922242112291327	0.0007000729683526066	0.0007232597747354052	0.0007310911916884201	0.000787994180904172	0.0007957212271694073	0.08703152496531703	0.08603657480198301	-0.00014546720763256027	-0.00020743058595434904	-0.00014711658190440235	-0.00020978252957953858
0.6230265333341571	0.0006114567022263146	0.000619239620947473	0.0006624961624167557	0.0006703348953902294	0.0006916830941973847	0.0006995257158864546	0.000722694397037153	0.0007305196921106353	0.0007873781999871562	0.0007950992059597257	0.08703152516724466	0.08603657500159005	-0.00014455952992148413	-0.0002073783439013599	-0.00014619861252540556	-0.00020972969518279205
0.6267805816108112	0.0006109784695505551	0.0006187553010950922	0.0006619780108659591	0.0006698106130096234	0.0006911421150307902	0.000698978602848633	0.0007221291633862985	0.0007299483381399687	0.0007867623760127573	0.0007944773432315892	0.08703152537254899	0.08603657520453233	-0.0001436566762155339	-0.00020732490320712893	-0.0001452855218483512	-0.00020967564855400855
0.6305572499168048	0.0006105003615068023	0.0006182711074611225	0.0006614599943522732	0.0006692864672639122	0.0006906012768515542	0.0006984316323967477	0.0007215640770450485	0.0007293771330739516	0.0007861467125352018	0.0007938556425740752	0.08703152558128659	0.08603657541086944	-0.00014275862892530744	-0.00020727026773456614	-0.00014437729208442718	-0.0002096203936000629
0.634356674549194	0.0006100223808461696	0.0006177870428316951	0.0006609421158564815	0.0006687624611691497	0.0006900605827718015	0.0006978848076782099	0.0007209991412650753	0.0007288060801994658	0.0007855312130972409	0.0007932341075646749	0.0870315257935176	0.08603657562066008	-0.00014186537043912872	-0.00020721444134957911	-0.00014347390542211735	-0.00020956393423049446
0.6381789926262927	0.0006095445303108513	0.000617303109983909	0.000660424378349705	0.0006682385977316125	0.0006895200358935655	0.0006973381318302259	0.0007204343592875111	0.0007282351827927373	0.0007849158812301404	0.0007926127417692805	0.08703152600930261	0.08603657583396218	-0.00014097688312338097	-0.00020715742791901914	-0.00014257534402800642	-0.0002095062743560916
0.642024342092622	0.0006090668126341239	0.0006168193116858309	0.0006599067847934026	0.000667714879947798	0.0006889796393087937	0.0006967916079798005	0.0007198697343429484	0.0007276644441193384	0.0007843007204536845	0.0007919915487421903	0.08703152622870321	0.08603657605083875	-0.00014009314932360295	-0.0002070992313104314	-0.0001416815900474877	-0.00020944741788833654
0.6458928617238878	0.0006085892305403396	0.0006163356506964913	0.0006593893381393661	0.0006671913108044248	0.0006884393960993388	0.00069624523924373	0.0007193052696514327	0.0007270938674341807	0.0007836857342761687	0.0007913705320261015	0.08703152645177935	0.08603657627134781	-0.00013921415136637638	-0.00020703985539285985	-0.00014079262560662276	-0.0002093873687399883
0.6497846911319898	0.0006081117867449264	0.0006158521297658809	0.0006588720413297174	0.0006666678932784264	0.0006878993093369598	0.0006956990287286025	0.0007187409684224648	0.0007265234559815189	0.0007830709261943982	0.000790749695152108	0.08703152667859593	0.0860365764955561	-0.00013833987155967287	-0.00020697930403559828	-0.00013990843281286303	-0.0002093261308243055
0.6536999707700591	0.0006076344839543866	0.0006153687516349529	0.0006583548972969086	0.0006661446303369526	0.0006873593820833189	0.0006951529795307949	0.0007181768338549948	0.0007259532129949383	0.0007824562996936863	0.0007901290416396995	0.08703152690921553	0.08603657672352139	-0.00013747029219474127	-0.00020691758110882863	-0.00013902899375665967	-0.00020926370805529615
0.6576388419375281	0.0006071573248662943	0.0006148855190356183	0.0006578379089637183	0.0006656215249373628	0.0006868196173899813	0.0006946070947364719	0.0007176128691374242	0.0007253831416973663	0.0007818418582478531	0.0007895085749967579	0.08703152714370598	0.08603657695531682	-0.00013660539554682938	-0.00020685469048292715	-0.00013815429051232397	-0.00020920010434741232
0.661601446785229	0.0006066803121692973	0.0006144024346907465	0.0006573210792432547	0.0006650985800272363	0.0006862800182984132	0.0006940613774215851	0.000717049077447603	0.0007248132453010599	0.0007812276053192234	0.0007888882987195598	0.0870315273821318	0.08603657719099934	-0.00013574516387586388	-0.0002067906360275762	-0.00013728430513852696	-0.00020913532361385712
0.6655879283205246	0.0006062034485431192	0.0006139195013141709	0.0006568044110389563	0.0006645757985443645	0.0006857405878399881	0.0006935158306518802	0.0007164854619528363	0.0007242435270076224	0.0007806135443586349	0.0007882682162927808	0.08703152762456302	0.08603657743064408	-0.00013488957942835167	-0.00020672542161259688	-0.00013641901968050596	-0.00020906936976852752
0.6695984304124688	0.0006057267366585535	0.0006134367216106823	0.0006562879072445898	0.0006640531834167545	0.0006852013290359794	0.0006929704574828862	0.0007159220258098773	0.0007236739900079841	0.000779999678805428	0.0007876483311894866	0.08703152787106774	0.08603657767431162	-0.00013403862443836512	-0.0002066590511077271	-0.0001355584161710499	-0.00020900224672526502
0.6736330977969988	0.000605250179177473	0.0006129540982760334	0.0006557715707442528	0.0006635307375626281	0.0006846622448975682	0.0006924252609599264	0.0007153587721649329	0.0007231046374824228	0.0007793860120874567	0.0007870286468711428	0.08703152812171627	0.0860365779220791	-0.00013319228112790293	-0.0002065915283813169	-0.00013470247663043	-0.0002089339583958849
0.6776920760821589	0.0006047737787528264	0.0006124716339969429	0.0006552554044123793	0.0006630084638904305	0.0006841233384258438	0.0006918802441181178	0.0007147957041536683	0.0007225354726005514	0.000778772547621087	0.0007864091667876166	0.08703152837657922	0.08603657817400907	-0.00013235053170884692	-0.00020652285730105024	-0.00013385118306888377	-0.000208864508692147
0.6817755117533548	0.0006042975380286435	0.0006119893314510946	0.0006547394111137351	0.0006624863652988236	0.0006835846126118048	0.0006913354099823725	0.0007142328249012058	0.0007219664985213331	0.0007781592888112017	0.0007857898943771762	0.087031528635733	0.08603657843018069	-0.0001315133583836281	-0.00020645304173363965	-0.00013300451748701758	-0.00020879390152458988
0.6858835521786408	0.0006038214596400347	0.0006115071933071417	0.0006542235937034292	0.0006619644446766982	0.0006830460704363643	0.0006907907615674025	0.0007136701375221281	0.0007213977183930761	0.0007775462390512008	0.0007851708330664977	0.08703152889924613	0.08603657869066454	-0.00013068074334576796	-0.00020638208554366044	-0.00013216246187652825	-0.00020872214080150386
0.6900163456140378	0.000603345546213202	0.0006110252222247132	0.0006537079550269122	0.0006614427049031745	0.000682507714870356	0.0006902463018777259	0.0007131076451204883	0.0007208291353534418	0.0007769334017230143	0.000784551986270673	0.08703152916719671	0.08603657895553246	-0.00012985266878205726	-0.00020630999259488303	-0.00013132499822211818	-0.0002086492304305132
0.6941740412088835	0.0006028698003654316	0.0006105434208544104	0.0006531924979199809	0.0006609211488476015	0.0006819695488745317	0.0006897020339076651	0.0007125453507898079	0.0007202607525294486	0.0007763207801970949	0.000783933357393204	0.08703152943966225	0.08603657922486459	-0.000129029116873014	-0.00020623676674932923	-0.0001304921085023003	-0.00020857517431746575
0.6983567890112157	0.0006023942247051085	0.0006100617918378197	0.0006526772252087852	0.0006603997793695696	0.0006814315753995731	0.000689157960641358	0.0007119832576130836	0.000719692573037476	0.000775708377832435	0.0007833149498260208	0.08703152971671871	0.0860365794987352	-0.00012821006979304994	-0.0002061624118658012	-0.00012966377468948131	-0.0002084999763650175
0.702564739973187	0.0006019188218317173	0.0006095803378075138	0.000652162139709835	0.0006598785993189131	0.0006808937973860966	0.0006886140850527627	0.0007114213686627989	0.000719124599983274	0.0007750961979765693	0.0007826967669494819	0.087031529998446	0.08603657977722225	-0.0001273955097130519	-0.00020608693180196314	-0.0001288399787522515	-0.00020842364047435336
0.7067980459565127	0.0006014435943358473	0.0006090990613870569	0.0006516472442299992	0.0006593576115357133	0.0006803562177646552	0.0006880704101056606	0.0007108596870009226	0.000718556836461967	0.0007744842439655788	0.0007820788121323816	0.08703153028492769	0.08603658006040844	-0.00012658541880039564	-0.00020601033041275918	-0.00012802070265584276	-0.00020834617054424354
0.7110568597379514	0.0006009685447991994	0.0006086179651910116	0.0006511325415665221	0.0006588368188503117	0.00067981883945575	0.0006875269387536662	0.0007102982156789199	0.0007179892855580603	0.0007738725191241032	0.0007814610887319597	0.08703153057624097	0.08603658034836999	-0.0001257797792200005	-0.00020593261155008036	-0.00012720592836298894	-0.0002082675704703496
0.7153413350148182	0.0006004936757945912	0.0006081370518249445	0.0006506180345070197	0.0006583162240833068	0.000679281665369835	0.0006869836739402338	0.0007097369577377596	0.0007174219503454514	0.0007732610267653458	0.0007808436000939068	0.08703153087247341	0.08603658064119693	-0.00012497857313560623	-0.00020585377906340296	-0.00012639563783514718	-0.00020818784414555758
0.7196516264105322	0.0006000189898859667	0.0006076563238854351	0.0006501037258294955	0.000657795830045575	0.0006787446984073249	0.0006864406185986642	0.0007091759162079236	0.0007168548338874328	0.0007726497701910837	0.0007802263495523777	0.08703153117371082	0.0860365809389659	-0.0001241817827105085	-0.00020577383679865058	-0.0001255898130333999	-0.0002081069954596726
0.7239878894801961	0.0005995444896284006	0.0006071757839600806	0.0006495896183023457	0.0006572756395382653	0.000678207941458605	0.0006858977756521151	0.0007086150941094098	0.0007162879392367074	0.000772038752691679	0.0007796093404299966	0.08703153148003467	0.08603658124176947	-0.00012338939010859973	-0.00020569278859883244	-0.00012478843591937072	-0.00020802502829903036
0.7283502807162107	0.0005990701775681079	0.0006066954346275064	0.0006490757146843669	0.0006567556553528192	0.0006776713974040383	0.0006853551480136088	0.0007080544944517517	0.0007157212694353903	0.0007714279775460857	0.0007789925760378708	0.08703153179153704	0.08603658154968774	-0.00012260137749547928	-0.0002056106383035161	-0.00012399148845643193	-0.00020794194654680243
0.7327389575539218	0.0005985960562424504	0.0006062152784573726	0.0006485620177247634	0.0006562358802709693	0.000677135069113975	0.0006848127385860403	0.0007074941202340178	0.0007151548275150249	0.0007708174480218609	0.0007783760596755974	0.08703153210830816	0.08603658186281382	-0.00012181772703878657	-0.00020552738974796703	-0.00012319895261009295	-0.00020785775408185825
0.7371540783773028	0.0005981221281799498	0.000605735318010384	0.0006480485301631624	0.0006557163170647579	0.0006765989594487652	0.000684270550262192	0.0007069339744448269	0.0007145886164965919	0.0007702071673751799	0.0007777597946312816	0.08703153243043601	0.08603658218123796	-0.00012103842090986638	-0.00020544304676411995	-0.00012241081034954082	-0.0002077724547794868
0.74159580252467	0.0005976483959002897	0.0006052555558382982	0.0006475352547296182	0.0006551969684965438	0.0006760630712587646	0.0006837285859247379	0.0007063740600623605	0.0007140226393905184	0.0007695971388508434	0.0007771437841815398	0.08703153275801634	0.08603658250504956	-0.00012026344128428235	-0.00020535761317971857	-0.00012162704364823695	-0.00020768605251086925
0.746064290294433	0.0005971748619143328	0.0006047759944839375	0.0006470221941446257	0.0006546778373190105	0.0006755274073843503	0.0006831868484462606	0.0007058143800543706	0.0007134568991966905	0.000768987365682293	0.0007765280315915198	0.0870315330911426	0.08603658283434247	-0.00011949277034292716	-0.00020527109281817668	-0.00012084763448493019	-0.00020759855114266257
0.7505597029508803	0.0005967015287241244	0.0006042966364811956	0.0006465093511191305	0.0006541589262751778	0.0006749919706559273	0.0006826453406892579	0.0007052549373781917	0.0007128913989044665	0.0007683778510916209	0.0007759125401149096	0.08703153342990853	0.08603658316921539	-0.00011872639027241116	-0.00020518348949818965	-0.00012007256484442008	-0.00020750995453708287
0.7550822027299987	0.0005962283988229101	0.000603817484355053	0.0006459967283545407	0.0006536402380984208	0.0006744567638939469	0.0006821040655061599	0.0007046957349807608	0.0007123261414926878	0.0007677685982895907	0.0007752973129939539	0.08703153377441715	0.08603658350975922	-0.00011796428326667219	-0.00020509480703420624	-0.00011930181671865325	-0.00020742026655160006
0.7596319528453285	0.0005957554746951376	0.0006033385406215828	0.0006454843285427364	0.0006531217755124691	0.0006739217899089106	0.0006815630257393352	0.0007041367757986156	0.000711761129929693	0.0007671596104756405	0.0007746823534594648	0.08703153412476375	0.08603658385607695	-0.00011720643152760002	-0.000205005049235929	-0.00011853537210769483	-0.00020732949103924314
0.7642091174938536	0.0005952827588164767	0.0006028598077879665	0.0006449721543660869	0.0006526035412314305	0.0006733870515013901	0.0006810222242211098	0.0007035780627579238	0.0007111963671733307	0.0007665508908379063	0.0007740676647308394	0.08703153448105158	0.08603658420826606	-0.00011645281726541112	-0.0002049142199076759	-0.00011777321302013088	-0.00020723763184737898
0.7688138618619275	0.0005948102536538255	0.0006023812883525021	0.0006444602084974568	0.0006520855379597956	0.0006728525514620367	0.0006804816637737763	0.0007030195987744847	0.0007106318561709737	0.0007659424425532336	0.0007734532500160732	0.08703153484338365	0.08603658456643096	-0.00011570342270002254	-0.00020482232284854685	-0.00011701532147426197	-0.00020714469281832293
0.7734463521312342	0.000594337961665325	0.0006019029848046214	0.0006439484936002269	0.0006515677683924584	0.000672318292571598	0.0006799413472096117	0.0007024613867537515	0.0007100675998595338	0.0007653342687871955	0.0007728391125117808	0.08703153521186292	0.0860365849306721	-0.00011495823006164863	-0.00020472936185217394	-0.00011626167949874144	-0.00020705067778856168
0.7781067554847866	0.0005938658853003732	0.0006014248996248986	0.0006434370123283026	0.0006510502352147268	0.0006717842776009306	0.0006794012773308901	0.0007019034295908451	0.0007095036011654801	0.0007647263726941077	0.000772225255403207	0.08703153558659815	0.08603658530109687	-0.00011421722159200842	-0.00020463534070710998	-0.00011551226913399104	-0.00020695559058964141
0.7827952401129585	0.0005933940269996329	0.0006009470352850648	0.0006429257673261279	0.0006505329411023336	0.0006712505093110134	0.0006788614569298954	0.0007013457301705653	0.0007089398630048477	0.0007641187574170435	0.0007716116818642436	0.08703153596769853	0.08603658567781323	-0.0001134803795449224	-0.00020454026319627339	-0.00011476707243261719	-0.00020685943504747395
0.7875119752195561	0.0005929223891950491	0.0006004693942480192	0.000642414761228701	0.0006500158887214557	0.0006707169904529634	0.000678321888788938	0.0007007882913674073	0.0007083763882832577	0.0007635114260878509	0.0007709983950574496	0.08703153635527303	0.08603658606092993	-0.00011274768618659003	-0.00020444413309586573	-0.0001140260714597996	-0.00020676221498100444
0.792257131027923	0.0005924509743098632	0.0005999919789678493	0.0006419039966615929	0.0006494990807287299	0.0006701837237680559	0.0006777825756803748	0.0007002311160455847	0.0007078131798959361	0.0007629043818271772	0.0007703853981340706	0.08703153674943356	0.08603658645055764	-0.00011201912379722734	-0.00020434695417656523	-0.00011328924829473452	-0.0002066639342036547
0.7970308787870847	0.0005919797847586242	0.0005995147918898386	0.0006413934762409556	0.0006489825197712625	0.0006696507119877324	0.000677243520366618	0.0006996742070590386	0.0007072502407277244	0.000762297627744477	0.0007697726942340517	0.08703153715029674	0.0860365868468101	-0.00011129467467146936	-0.00020424873020283285	-0.00011255658503135646	-0.00020656459652257375
0.8018333907779276	0.0005915088229472077	0.0005990378354504861	0.0006408832025735442	0.0006484662084866545	0.0006691179578336251	0.0006767047256001585	0.0006991175672514595	0.0007066875736531053	0.0007616911669380413	0.0007691602864860639	0.087031537557979	0.08603658724980118	-0.00011057432111895305	-0.00020414946493227393	-0.00011182806377878218	-0.00020646420573805502
0.8066648403194178	0.000591038091272825	0.0005985611120775172	0.000640373178256731	0.0006479501495030084	0.0006685854640175687	0.0006761661941235788	0.0006985611994563015	0.0007061251815362136	0.0007610850024950082	0.0007685481780075157	0.08703153797259572	0.08603658765965004	-0.00010985804546582989	-0.00020404916211677615	-0.0001111036666626708	-0.00020636276564442446
0.8115254017748545	0.0005905675921240435	0.000598084624189903	0.0006398634058785184	0.0006474343454389503	0.000668053233241618	0.0006756279286695713	0.0006980051064968038	0.0007055630672308564	0.0007604791374913864	0.0007679363719045785	0.08703153839427202	0.08603658807647514	-0.00010914583005446066	-0.00020394782550056667	-0.00011038337582516822	-0.0002062602800283475
0.8164152505581643	0.0005900973278808006	0.0005976083741978747	0.0006393538880175639	0.0006469187989036469	0.0006675212681980701	0.0006750899319609595	0.0006974492911860071	0.0007050012335805343	0.0007598735749920786	0.0007673248712722079	0.08703153882312678	0.08603658850039889	-0.00010843765724490029	-0.00020384545882129457	-0.0001096671734263921	-0.00020615675266991151
0.8213345631402307	0.0005896273009144189	0.0005971323645029391	0.0006388446272431899	0.0006464035124968245	0.0006669895715694774	0.0006745522067107113	0.000696893756326774	0.0007044396834184591	0.0007592683180508973	0.0007667136791941583	0.08703153925928718	0.0860365889315429	-0.00010773350941570281	-0.00020374206581003085	-0.0001089550416451257	-0.00020605218734257025
0.8262835170552626	0.0005891575135876228	0.0005966565974978958	0.0006383356261154048	0.0006458884888087806	0.0006664581460286679	0.0006740147556219606	0.0006963385047118072	0.0007038784195675699	0.0007586633697105858	0.0007661027987430108	0.08703153970288084	0.08603658937003232	-0.00010703336896412952	-0.00020363765019001945	-0.00010824696267894285	-0.00020594658781161734
0.8312622909072027	0.0005886879682545581	0.0005961810755668558	0.0006378268871849235	0.0006453737304204094	0.0006659269942387662	0.0006734775813880278	0.00069578353912367	0.0007033174448405616	0.0007580587330028452	0.0007654922329801921	0.08703154015403429	0.08603658981599813	-0.00010633721830730081	-0.00020353221567739888	-0.0001075429187456095	-0.0002058399578354353
0.8362710643761712	0.0005882186672608036	0.0005957058010852556	0.0006373184129931788	0.000644859239903217	0.0006653961188532099	0.0006729406866924362	0.0006952288623348071	0.0007027567620398957	0.0007574544109483499	0.0007648819849559966	0.08703154061288358	0.08603659026956781	-0.00010564503988261253	-0.00020342576598073037	-0.00010684289208345854	-0.00020573230116457952
0.8413100182249524	0.0005877496129433957	0.0005952307764198774	0.0006368102060723499	0.0006443450198193419	0.0006648655225157721	0.0006724040742089353	0.0006946744771075634	0.0007021963739578289	0.000756850406556777	0.0007642720577096123	0.08703154107955843	0.08603659073087494	-0.00010495681614863805	-0.00020331830480072033	-0.00010614686495211134	-0.00020562362154177838
0.8463793343055166	0.0005872808076308396	0.0005947560039288682	0.0006363022689453748	0.0006438310727215759	0.0006643352078605803	0.0006718677466015193	0.0006941203861942095	0.0007016362833764322	0.0007562467228268248	0.0007636624542691403	0.0870315415541978	0.08603659120005382	-0.00010427252958586375	-0.00020320983583060892	-0.00010545481963342151	-0.00020551392270207192
0.8514791955655843	0.0005868122536431319	0.0005942814859617534	0.0006357946041259713	0.0006433174011533777	0.0006638051775121362	0.0006713317065244478	0.0006935665923369568	0.0007010764930676087	0.0007556433627462355	0.0007630531776516189	0.08703154203693932	0.08603659167724352	-0.00010359216269716087	-0.0002031003627554484	-0.00010476673843189122	-0.00020540320837228454
0.8566097860552276	0.0005863439532917774	0.0005938072248594626	0.0006352872141186604	0.000642804007648904	0.000663275434085339	0.000670795956622269	0.0006930130982679854	0.0007005170057931229	0.0007550403292918241	0.0007624442308630525	0.08703154252792325	0.08603659216258151	-0.00010291569800877087	-0.00020298988925243622	-0.00010408260367565647	-0.00020529148227149685
0.861771290933513	0.000585875908879806	0.0005933332229543399	0.0006347801014187795	0.0006422908947330188	0.0006627459801855028	0.0006702604995298364	0.0006924599067094618	0.0006999578243046153	0.0007544376254294962	0.0007618356168984276	0.08703154302729649	0.0860365926562102	-0.0001022431180705552	-0.00020287841899016557	-0.00010340239771668147	-0.00020517874810974113
0.8669638964751838	0.000585408122701797	0.0005928594825701727	0.0006342732685125133	0.0006417780649213215	0.000662216818408384	0.0006697253378723392	0.0006919070203735668	0.000699398951343633	0.0007538352541142796	0.0007612273387417478	0.08703154353520395	0.08603659315827619	-0.00010157440545695284	-0.000202765955629014	-0.00010272610293178552	-0.00020506500958880625
0.8721877900773816	0.0005849405970438935	0.000592386006022204	0.0006337667178769056	0.0006412655207201668	0.0006616879513401969	0.0006691904742653149	0.0006913544419625106	0.0006988403896416461	0.0007532332182903424	0.0007606193993660492	0.0870315440517929	0.08603659366892391	-0.00010090954276759101	-0.00020265250282083813	-0.00010205370172340633	-0.0002049502704021544
0.877443160266411	0.0005844733341838254	0.0005919127956171568	0.0006332604519798883	0.0006407532646266871	0.0006611593815576428	0.0006686559113146804	0.0006908021741685674	0.000698282141920078	0.0007526315208910259	0.0007600118017334359	0.08703154457721686	0.08603659418830269	-0.00010024851262777079	-0.00020253806420861276	-0.00010138517651976653	-0.00020483453423400522
0.8827301967045416	0.0005840063363909278	0.0005914398536532529	0.0006327544732802957	0.0006402412991288114	0.0006606311116279269	0.0006681216516167491	0.0006902502196740883	0.0006977242108903256	0.0007520301648388647	0.0007594045487950983	0.08703154511163054	0.08603659471656795	-9.959129768923047e-05	-0.00020242264342665295	-0.00010072050977588676	-0.00020471780475977974
0.8880490901968541	0.0005835396059261641	0.0005909671824202343	0.0006322487842278957	0.0006397296267052909	0.0006601031441087866	0.0006675876977582595	0.0006896985811515327	0.0006971665992537842	0.0007514291530456179	0.0007587976434913465	0.08703154565518799	0.08603659525387462	-9.893788063092268e-05	-0.00020230624410061404	-0.00010005968397441833	-0.00020460008564635035
0.8934000326981257	0.0005830731450421396	0.0005904947841993814	0.0006317433872634015	0.0006392182498257208	0.0006595754815485089	0.0006670540523163913	0.0006891472612634867	0.0006966093097018693	0.0007508284884122887	0.0007581910887516286	0.08703154620804901	0.08603659580037655	-9.828824415931275e-05	-0.00020218886984676998	-9.940268162568489e-05	-0.00020448138055106924
0.8987832173197573	0.0005826069559831329	0.0005900226612635393	0.0006312382848185035	0.0006387071709505639	0.0006590481264859609	0.0006665207178587992	0.000688596262662698	0.0006960523449160523	0.0007502281738291609	0.0007575848874945691	0.08703154677038037	0.08603659635623932	-9.7642371009031e-05	-0.00020207052427220762	-9.874948526852195e-05	-0.00020436169312168517
0.904198838336744	0.000582141040985109	0.0005895508158771347	0.000630733479315889	0.0006381963925311711	0.0006585210814506085	0.0006659876969436288	0.0006880455879920875	0.000695495707567871	0.0007496282121758198	0.0007569790426279867	0.08703154734234138	0.0860365969216243	-9.700024394355966e-05	-0.00020195121097463242	-9.810007747102639e-05	-0.0002042410269968431
0.9096470911946843	0.000581675402275746	0.000589079250296202	0.0006302289731692653	0.0006376859170098132	0.0006579943489625461	0.0006654549921195487	0.0006874952398847906	0.000694939400318969	0.0007490286063211826	0.0007563735570489314	0.08703154792410692	0.08603659749669489	-9.636184575578799e-05	-0.00020183093354209092	-9.745444083094496e-05	-0.00020411938580525146
0.915128172516836	0.0005812100420744532	0.0005886079667684024	0.000629724768783384	0.0006371757468196929	0.0006574679315325165	0.0006649226059257697	0.0006869452209641675	0.0006943834258211161	0.0007484293591235274	0.0007557684336437048	0.08703154851584362	0.08603659808162656	-9.572715926875475e-05	-0.00020170969555363683	-9.681255797661797e-05	-0.00020399677316665366
0.9206422801112097	0.0005807449625923966	0.0005881369675330463	0.0006292208685540671	0.00063666588438498	0.0006569418316619392	0.0006643905408920727	0.0006863955338438425	0.000693827786716231	0.000747830473430519	0.0007551636752878954	0.08703154911772673	0.08603659867658571	-9.509616733600207e-05	-0.00020158750057844288	-9.617441156715978e-05	-0.00020387319269055126
0.9261896129777101	0.0005802801660325179	0.0005876662548211171	0.0006287172748682238	0.0006361563321208266	0.0006564160518429331	0.0006638587995388341	0.0006858461811277196	0.0006932724856364154	0.0007472319520792393	0.0007545592848464021	0.08703154972993507	0.08603659928175375	-9.446885284203344e-05	-0.00020146435217541225	-9.55399842929236e-05	-0.0002037486479761763
0.931770371315315	0.000579815654589562	0.000587195830855298	0.0006282139901038876	0.0006356470924334056	0.0006558905945583474	0.0006633273843770546	0.0006852971654100193	0.0006927175252039788	0.0007466337978962214	0.0007539552651734737	0.08703155035264591	0.086036599897303	-9.384519870316715e-05	-0.0002013402538939557	-9.490925887661872e-05	-0.00020362314261326842
0.9373847565293029	0.0005793514304500937	0.0005867256978499859	0.0006277110166302285	0.0006351381677199186	0.0006553654622817803	0.0006627962979083787	0.0006847484892753006	0.0006921629080314631	0.0007460360136974698	0.0007533516191127254	0.0870315509860486	0.08603660052341949	-9.322518786801515e-05	-0.00020121520927346426	-9.42822180735256e-05	-0.00020349668018146416
0.9430329712385201	0.0005788874957925269	0.0005862558580113241	0.0006272083568075878	0.0006346295603686358	0.0006548406574776122	0.0006622655426251291	0.0006842001552984873	0.0006916086367216741	0.0007454386022884987	0.0007527483494971795	0.08703155163032616	0.08603660116028558	-9.260880331740662e-05	-0.0002010892218421989	-9.365884467144037e-05	-0.0002033692642487983
0.9487152192826929	0.0005784238527871481	0.0005857863135372246	0.000626706012987502	0.000634121272758917	0.0006543161826010312	0.0006617351210103321	0.0006836521660449036	0.0006910547138677109	0.0007448415664643614	0.0007521454591492957	0.08703155228566992	0.08603660180808959	-9.199602806601176e-05	-0.00020096229511931685	-9.303912149243726e-05	-0.00020324089837434056
0.9544317057297852	0.0005779605035961331	0.0005853170666173868	0.0006262039875127222	0.0006336133072612336	0.0006537920400980549	0.0006612050355377392	0.0006831045240702897	0.0006905011420529891	0.0007442449090096762	0.0007515429508809963	0.08703155295227154	0.08603660246702485	-9.138684516231399e-05	-0.00020083443261356693	-9.242303139289643e-05	-0.0002031115861068633
0.9601826368833979	0.0005774974503735785	0.0005848481194333263	0.0006257022827172458	0.0006331056662371995	0.0006532682324055626	0.0006606752886718596	0.0006825572319208418	0.0006899479238512713	0.0007436486326986611	0.0007509408274936992	0.08703155363033059	0.08603660313728466	-9.078123768850588e-05	-0.0002007056378220684	-9.18105572630945e-05	-0.00020298133098292648
0.9659682202902156	0.0005770346952655254	0.000584379474158401	0.0006252009009263456	0.0006325983520396004	0.000652744761951324	0.000660145882867991	0.0006820102921332382	0.0006893950618267029	0.000743052740295168	0.0007503390917783572	0.08703155432004672	0.08603660381906841	-9.017918876191855e-05	-0.00020057591423207344	-9.120168202892548e-05	-0.00020285013652926454
0.9717886647474951	0.0005765722404099792	0.0005839111329578321	0.0006246998444565881	0.0006320913670124151	0.0006522216311540222	0.0006596168205722401	0.0006814637072346639	0.0006888425585338327	0.000742457234552708	0.0007497377465154796	0.08703155502162578	0.0860366045125775	-8.958068153519516e-05	-0.00020044526531998175	-9.05963886521019e-05	-0.00020271800626198155
0.9776441803106027	0.0005761100879369392	0.000583443097988733	0.0006241991156158692	0.0006315847134908455	0.0006516988424232867	0.0006590881042215573	0.0006809174797428449	0.0006882904165176473	0.000741862118214489	0.0007491367944751714	0.08703155573527387	0.08603660521801766	-8.898569919661703e-05	-0.00020031369455152104	-8.999466013027285e-05	-0.00020258494368596835
0.9835349783005937	0.0005756482399684205	0.0005829753714001286	0.0006236987167034334	0.0006310783938013433	0.0006511763981597168	0.0006585597362437615	0.0006803716121660733	0.0006877386383135982	0.0007412673940134443	0.0007485362384171612	0.08703155646120257	0.08603660593559652	-8.839422497076282e-05	-0.00020018120538126127	-8.939647949773172e-05	-0.00020245095229487475
0.9894612713118381	0.0005751866986184827	0.0005825079553329898	0.0006231986500099089	0.000630572410261639	0.0006506543007549161	0.0006580317190575728	0.0006798261070032437	0.0006871872264476359	0.0007406730646722683	0.0007479360810908411	0.08703155719962709	0.08603660666552691	-8.780624211873755e-05	-0.00020004780125257304	-8.880182982581863e-05	-0.00020231603557110955
0.9954232732196957	0.0005747254659932523	0.0005820408519202519	0.0006226989178173306	0.00063006676518077	0.0006501325525915166	0.0006575040550726392	0.0006792809667438796	0.0006866361834362405	0.0007400791329034484	0.0007473363252352937	0.08703155795076757	0.08603660740802717	-8.722173393897747e-05	-0.0001999134855980439	-8.821069422360744e-05	-0.0002021801969862569
1.0014211991882311	0.0005742645441909498	0.0005815740632868452	0.0006221995223991681	0.0006295614608591058	0.0006496111560432103	0.0006569767466895662	0.000678736193868161	0.0006860855117864461	0.0007394856014092978	0.0007467369735793282	0.0870315587148448	0.08603660816331601	-8.664068376745132e-05	-0.00019977826183877057	-8.762305583813468e-05	-0.00020204344000018803
1.0074552656779823	0.0005738039353019155	0.0005811075915497175	0.0006217004660203551	0.00062905649958838	0.0006490901134747784	0.0006564497962999479	0.000678191790846962	0.0006855352139958802	0.0007388924728819892	0.0007461380288415137	0.08703155949208888	0.0860366089316199	-8.606307497800725e-05	-0.00019964213338427572	-8.703889785475344e-05	-0.00020190576806111693
1.013525690453769	0.0005733436414086384	0.0005806414388178666	0.0006212017509373217	0.0006285518836517199	0.0006485694272421218	0.0006559232062863971	0.000677647760141879	0.0006849852925527907	0.0007382997500035912	0.0007455394937302158	0.0870315602827283	0.08603660971316539	-8.548889098331652e-05	-0.00019950510363339613	-8.64582034980424e-05	-0.00020176718460648835
1.0196326925925556	0.0005728836645857748	0.0005801756071923579	0.0006207033793980112	0.0006280476153236714	0.0006480490996922868	0.0006553969790225723	0.0006771041042052553	0.0006844357499360768	0.0007377074354460962	0.0007449413709436257	0.08703156108699926	0.08603661050818388	-8.491811523456128e-05	-0.00019936717597254794	-8.58809560314866e-05	-0.00020162769306086847
1.0257764924913542	0.0005724240069001869	0.0005797100987663632	0.0006202053536419268	0.0006275436968702332	0.000647529133163504	0.0006548711168732158	0.000676560825480227	0.0006838865886153277	0.0007371155318714649	0.000744343663169805	0.08703156190513857	0.08603661131691435	-8.435073122233655e-05	-0.00019922835377668424	-8.530713875857382e-05	-0.00020148729683772126
1.0319573118751795	0.0005719646704109586	0.0005792449156251772	0.0006197076759001438	0.0006270401305488796	0.0006470095299852094	0.0006543456221941754	0.0006760179264007431	0.0006833378110508431	0.00073652404193165	0.0007437463730867087	0.08703156273739357	0.08603661213959703	-8.3786722477254e-05	-0.00019908864040979468	-8.473673502315537e-05	-0.00020134599933907538
1.0381753738050519	0.0005715056571694283	0.0005787800598462507	0.0006192103483953488	0.0006265369186085985	0.00064649029247808	0.0006538204973324412	0.0006754754093915994	0.0006827894196936752	0.0007359329682686395	0.000743149503362227	0.087031563584009	0.08603661297647348	-8.322607256973369e-05	-0.00019894803922326787	-8.416972820934204e-05	-0.00020120380395427517
1.0444309026860459	0.0005710469692192164	0.0005783155334992174	0.0006187133733418669	0.0006260340632899145	0.0006459714229540646	0.0006532957446261758	0.0006749332768684771	0.0006822414169856606	0.0007353423135144877	0.0007425530566542224	0.08703156444524027	0.08603661382779819	-8.266876511076743e-05	-0.00019880655355664079	-8.36061017423298e-05	-0.00020106071406084114
1.05072412427539	0.0005705886085962493	0.0005778513386459208	0.0006182167529456912	0.0006255315668249239	0.0006454529237164144	0.0006527713664047454	0.0006743915312379653	0.0006816938053594472	0.0007347520802913534	0.0007419570356105624	0.0870315653213385	0.08603661469381974	-8.211478375233505e-05	-0.00019866418673773756	-8.304583908869123e-05	-0.00020091673302423396
1.057055265690613	0.0005701305773287918	0.0005773874773404438	0.0006177204894045138	0.0006250294314373215	0.000644934797059714	0.0006522473649887519	0.0006738501748976067	0.0006811465872385351	0.0007341622712115332	0.0007413614428691577	0.08703156621257013	0.08603661557480026	-8.156411218764731e-05	-0.00019852094208212823	-8.248892375677108e-05	-0.00020077186419754922
1.0634245554177415	0.0005696728774374715	0.0005769239516291349	0.0006172245849077538	0.0006245276593424335	0.0006444170452699138	0.0006517237426900646	0.000673309210235918	0.0006805997650373041	0.0007335728888774998	0.0007407662810579969	0.08703156711919856	0.08603661647100128	-8.101673415154137e-05	-0.00019837682289301772	-8.193533929699154e-05	-0.0002006261109216978
1.0698322233195456	0.000569215510935308	0.0005764607635506396	0.0006167290416365915	0.0006240262527472491	0.0006438996706243622	0.0006512005018118531	0.0006727686396324329	0.0006800533411610507	0.0007329839358819379	0.0007401715527951845	0.08703156804149646	0.0860366173826892	-8.047263342111921e-05	-0.00019823183246202303	-8.138506930254613e-05	-0.00020047947652547526
1.0762785006438331	0.0005687584798277402	0.0005759979151359244	0.0006162338617639947	0.0006235252138504473	0.0006433826753918342	0.0006506776446486169	0.0006722284654577267	0.0006795073180060203	0.0007323954148077775	0.0007395772606889759	0.08703156897973678	0.08603661831013842	-7.993179381571985e-05	-0.00019808597406810458	-8.083809740924708e-05	-0.00020033196432496514
1.0827636200317978	0.0005683017861126569	0.0005755354084083092	0.0006157390474547537	0.0006230245448424323	0.0006428660618325688	0.0006501551734862224	0.0006716886900734586	0.0006789616979594393	0.0007318073282282352	0.0007389834073378177	0.08703156993419993	0.08603661925362262	-7.939419919716917e-05	-0.00019793925097701115	-8.029440729593468e-05	-0.00020018357762299765
1.089287815526412	0.000567845431780426	0.0005750732453834994	0.0006152446008655105	0.0006225242479053653	0.0006423498321982999	0.0006496330906019349	0.0006711493158324032	0.0006784164833995595	0.0007312196787068523	0.0007383899953303845	0.08703157090517363	0.08603662021342798	-7.885983347079989e-05	-0.00019779166644315338	-7.975398268549733e-05	-0.00020003431971088448
1.0958513225808764	0.0005673894188139172	0.0005746114280696054	0.0006147505241447889	0.0006220243252131931	0.0006418339887322851	0.0006491113982644464	0.0006706103450784785	0.0006778716766956767	0.0007306324687975244	0.0007377970272456118	0.087031571892945	0.08603662118983711	-7.832868058525039e-05	-0.00019764322370811882	-7.921680734458009e-05	-0.00019988419386700318
1.1024543780671139	0.0005669337491885396	0.0005741499584671823	0.0006142568194330274	0.0006215247789316792	0.0006413185336693445	0.0006485900987339167	0.000670071780146789	0.0006773272802081797	0.0007300457010445465	0.0007372045056527415	0.08703157289781228	0.08603662218314784	-7.780072453269365e-05	-0.00019749392600021398	-7.868286508377897e-05	-0.00019973320335610334
1.1090972202843215	0.0005664784248722654	0.000573688838569254	0.0006137634888626126	0.0006210256112184437	0.0006408034692358898	0.0006480691942620016	0.0006695336233636565	0.000676783296288577	0.0007294593779826484	0.0007366124331113541	0.08703157392007506	0.0860366231936518	-7.727594934950344e-05	-0.00019734377653531088	-7.81521397585569e-05	-0.00019958135143076372
1.115780088967567	0.0005660234478256619	0.0005732280703613447	0.0006132705345579092	0.0006205268242229857	0.0006402887976499608	0.0006475486870918892	0.0006689958770466554	0.0006762397272795355	0.0007288735021370336	0.0007360208121714118	0.08703157496003962	0.08603662422165319	-7.675433911663587e-05	-0.00019719277851701356	-7.762461526934772e-05	-0.00019942864133082328
1.1225032252964444	0.0005655688200019164	0.0005727676558215052	0.0006127779586352886	0.0006200284200867199	0.000639774521121253	0.00064702857945833	0.0006684585435046428	0.0006756965755149144	0.0007282880760234123	0.0007354296453732895	0.0870315760180162	0.08603662526746193	-7.62358779596295e-05	-0.00019704093513568666	-7.71002755616465e-05	-0.00019927507628274277
1.1292668719037753	0.000565114543346874	0.0005723075969203499	0.0006122857632031685	0.0006195304009430115	0.0006392606418511587	0.0006465088735876763	0.0006679216250378053	0.0006751538433198025	0.0007277031021480476	0.000734838935247823	0.08703157709432502	0.08603662633139036	-7.572055004897993e-05	-0.00019688824956867745	-7.657910462648826e-05	-0.00019912065949986846
1.1360712728843656	0.0005646606197990576	0.0005718478956210801	0.0006117939503620378	0.0006190327689172039	0.0006387471620327944	0.0006459895716979114	0.0006673851239376795	0.0006746115330105492	0.0007271185830077876	0.0007342486843163412	0.08703157818928607	0.08603662741375638	-7.520833960043827e-05	-0.00019673472498020483	-7.606108650071858e-05	-0.000198965394182557
1.1429166738038161	0.0005642070512897085	0.000571388553879519	0.0006113025222044987	0.0006185355261266575	0.0006382340838510416	0.0006454706759986889	0.000666849042487203	0.0006740696468948087	0.00072653452109011	0.0007336588950907089	0.08703157930322683	0.0860366285148855	-7.469923087537883e-05	-0.00019658036452138705	-7.554620526720873e-05	-0.000198809283517426
1.1498033217073829	0.0005637538397428078	0.0005709295736441413	0.0006108114808152858	0.000618038674680778	0.0006377214094825738	0.0006449521886913633	0.0006663133829607379	0.0006735281872715702	0.0007259509188731568	0.0007330695700733644	0.0870315804364864	0.08603662963510955	-7.419320818127101e-05	-0.00019642517133083848	-7.50344450554663e-05	-0.0001986523306786031
1.1567314651288954	0.0005633009870751112	0.0005704709568561016	0.0006103208282713129	0.0006175422166810532	0.0006372091410958958	0.0006444341119690262	0.0006657781476241127	0.0006729871564311938	0.0007253677788257738	0.0007324807117573605	0.08703158158940134	0.08603663077476184	-7.369025587151273e-05	-0.00019626914853326793	-7.452579004152415e-05	-0.0001984945388264353
1.1637013540997225	0.0005628484951961782	0.0005700127054492675	0.0006098305666416973	0.0006170461542210821	0.0006366972808513761	0.0006439164480165415	0.0006652433387346561	0.0006724465566554507	0.0007247851034075523	0.0007318923226264007	0.08703158276231714	0.08603663193418763	-7.319035834607579e-05	-0.00019611229924057505	-7.402022444847473e-05	-0.00019833591110805793
1.1707132401577995	0.0005623963660084022	0.0005695548213502502	0.0006093406979877937	0.0006165504893866132	0.000636185830901282	0.0006433991990105792	0.0006647089585412355	0.000671906390217557	0.0007242028950688663	0.0007313044051548852	0.08703158395559007	0.08603663311373458	-7.269350005144337e-05	-0.00019595462655085105	-7.35177325464284e-05	-0.00019817645065663136
1.177767376356704	0.0005619446014070443	0.0005690973064784359	0.0006088512243632357	0.0006160552242555759	0.0006356747933898158	0.0006428823671196542	0.0006641750092842929	0.0006713666593822119	0.0007236211562509163	0.0007307169618079464	0.08703158516957417	0.08603663431375666	-7.21996654812207e-05	-0.00019579613354919756	-7.301829865319354e-05	-0.00019801616059224314
1.1848640172747877	0.000561493203280258	0.0005686401627460157	0.0006083621478139547	0.0006155603608981134	0.0006351641704531471	0.0006423659545041559	0.0006636414931958791	0.0006708273664056323	0.0007230398893857628	0.0007301299950414896	0.08703158640463964	0.08603663553461467	-7.170883917613502e-05	-0.00019563682330706045	-7.252190713422785e-05	-0.00019785504402131115
1.1920034190243662	0.0005610421735091289	0.0005681833920580191	0.0006078734703782296	0.0006150659013766214	0.0006346539642194515	0.0006418499633163904	0.0006631084124996948	0.000670288513535598	0.0007224590968963725	0.0007295435073022377	0.08703158766115573	0.08603663677667829	-7.122100572438256e-05	-0.000195476698882327	-7.202854240290907e-05	-0.00019769310403611184
1.1991858392609598	0.0005605915139676974	0.0005677269963123446	0.000607385194086708	0.0006145718477457759	0.0006341441768089424	0.0006413343957006112	0.0006625757694111213	0.000669750103011476	0.0007218787811966557	0.0007289575010277663	0.08703158893949973	0.08603663804031883	-7.073614976189913e-05	-0.00019531576331953404	-7.153818892101371e-05	-0.00019753034371590428
1.2064115371925936	0.0005601412265229954	0.0005672709773997905	0.0006068973209624478	0.0006140782020525718	0.0006336348103339091	0.000640819253793057	0.0006620435661372653	0.0006692121370642693	0.0007212989446915076	0.0007283719786465481	0.08703159024005772	0.0860366393259185	-7.025425597236706e-05	-0.00019515401964909085	-7.105083119860606e-05	-0.00019736676612548687
1.2136807735891502	0.0005596913130350757	0.0005668153372040888	0.0006064098530209494	0.0006135849663363585	0.0006331258668987524	0.0006403045397219893	0.0006615118048769921	0.0006686746179166508	0.0007207195897768496	0.000727786942577994	0.08703159156322152	0.08603664063386361	-6.977530908780505e-05	-0.00019499147088827828	-7.056645379452386e-05	-0.0001972023743162521
1.2209938107917835	0.0005592417753570452	0.0005663600776019349	0.0006059227922701857	0.0006130921426288707	0.0006326173486000179	0.000639790255607725	0.000660980487820961	0.0006681375477829988	0.0007201407188396683	0.0007272023952324924	0.0870315929093913	0.08603664196454743	-6.929929388863748e-05	-0.00019482812004049943	-7.008504131664206e-05	-0.00019703717132565912
1.2283509127223842	0.0005587926153350919	0.0005659052004630204	0.0006054361407106438	0.0006125997329542628	0.0006321092575264338	0.0006392764035626753	0.0006604496171516663	0.0006676009288694378	0.0007195623342580567	0.000726618339011452	0.08703159427897152	0.08603664331837427	-6.882619520370836e-05	-0.00019466397009516856	-6.960657842180334e-05	-0.0001968711601770673
1.2357523448931043	0.0005583438348085246	0.0005654507076500676	0.0006049499003353547	0.0006121077393291506	0.0006316015957589479	0.0006387629856913822	0.0006599191950434738	0.0006670647633738762	0.0007189844384012594	0.0007260347763073438	0.08703159567237423	0.0860366446957496	-6.835599791076008e-05	-0.0001944990240279193	-6.913104981626922e-05	-0.00019670434387990265
1.2431983744159416	0.000557895435609797	0.0005649966010188573	0.000604464073129927	0.0006116161637626378	0.000631094365370761	0.0006382500040905533	0.0006593892236626588	0.0006665290534860437	0.0007184070336297066	0.0007254517095037396	0.087031597090023	0.08603664609709114	-6.788868693636402e-05	-0.0001943332848001328	-6.865844025571305e-05	-0.0001965367254289918
1.2506892700123766	0.000557447419564546	0.000564542882418269	0.0006039786610725885	0.0006111250082563596	0.0006305875684273687	0.000637737460849104	0.0006588597051674463	0.0006659938013875345	0.0007178301222950665	0.0007248691409753633	0.08703159853234402	0.08603664752282364	-6.74242472566422e-05	-0.00019416675536013117	-6.818873454587232e-05	-0.00019636830780610237
1.2582253020230734	0.0005569997884916173	0.0005640895536903	0.0006034936661342106	0.0006106342748045086	0.0006300812069865876	0.0006372253580481827	0.0006583306417080416	0.0006654590092518319	0.0007172537067402711	0.0007242870730881155	0.08703159999977317	0.08603664897337289	-6.696266389686484e-05	-0.00019399943864158165	-6.772191754228496e-05	-0.0001961990939782915
1.2658067424176331	0.0005565525442031058	0.0005636366166701151	0.0006030090902783545	0.000610143965393878	0.0006295752830986053	0.000636713697761223	0.0006578020354266801	0.0006649246792443665	0.0007166777892995756	0.0007237055081991367	0.08703160149275402	0.08603665044918211	-6.650392193179727e-05	-0.00019383133756381565	-6.725797415048362e-05	-0.00019602908689793364
1.2734338648044117	0.0005561056885043802	0.0005631840731860647	0.0006025249354612965	0.0006096540820038955	0.0006290697988060054	0.0006362024820539677	0.0006572738884576551	0.0006643908135225407	0.0007161023722985867	0.000723124448656832	0.08703160301173864	0.0860366519506946	-6.604800648626202e-05	-0.00019366245503292523	-6.679688932658551e-05	-0.00019585828950401118
1.2811069444403917	0.0005556592231941201	0.0005627319250597272	0.0006020412036320715	0.0006091646266066545	0.0006285647561438117	0.0006356917129845148	0.000656746202927363	0.0006638574142357724	0.0007155274580543121	0.0007225438968009244	0.08703160455718481	0.0860366534783665	-6.55949027347641e-05	-0.0001934927939401393	-6.633864807702866e-05	-0.0001956867047206573
1.2888262582411194	0.0005552131500643468	0.0005622801741059364	0.0006015578967325005	0.0006086756011669576	0.0006280601571395214	0.0006351813926033495	0.0006562189809543393	0.0006633244835255346	0.0007149530488752002	0.0007219638549624937	0.08703160612956388	0.08603665503265685	-6.514459590196281e-05	-0.0001933223571625453	-6.588323545891894e-05	-0.00019551433545741959
1.296592084790695	0.0005547674709004595	0.00056182882213282	0.0006010750166972356	0.0006081870076423441	0.0006275560038131456	0.0006346715229533873	0.0006556922246492977	0.0006627920235253947	0.0007143791470611834	0.000721384325464019	0.08703160772934675	0.08603665661404038	-6.469707126283836e-05	-0.00019315114756322804	-6.543063658030757e-05	-0.00019534118460996786
1.3044047043518285	0.0005543221874812612	0.0005613778709418259	0.0006005925654537856	0.000607698847983135	0.0006270522981772421	0.0006341621060700041	0.0006551659361151706	0.0006622600363610533	0.0007138057549037194	0.0007208053106194221	0.08703160935702257	0.0860366582229928	-6.425231414292076e-05	-0.00019297916799129733	-6.4980836600316e-05	-0.00019516725505971944
1.312264398875954	0.0005538773015789973	0.000560927322327761	0.0006001105449225581	0.0006072111241324582	0.0006265490422369553	0.0006336531439810801	0.0006546401174471432	0.0006617285241503803	0.0007132328746858329	0.0007202268127341094	0.08703161101308098	0.08603665986000368	-6.381030991811643e-05	-0.00019280642128081948	-6.453382072903191e-05	-0.0001949925496727567
1.320171452013404	0.0005534328149593876	0.0005604771780788235	0.0005996289570168933	0.0006067238380262969	0.000626046237990055	0.0006331446387070361	0.0006541147707326998	0.0006611974890034612	0.0007126605086821628	0.0007196488341050185	0.0870316126980257	0.0860366615255664	-6.33710440151869e-05	-0.00019263291025199691	-6.408957422800177e-05	-0.000194817071301423
1.3281261491236485	0.0005529887293816566	0.0005600274399766342	0.0005991478036431	0.0006062369915935147	0.0006255438874269696	0.0006326365922608689	0.0006535898980516578	0.000660666933022631	0.0007120886591589983	0.0007190713770206561	0.08703161441236795	0.08603666322018891	-6.293450191176969e-05	-0.00019245863771050198	-6.364808241021008e-05	-0.0001946408227831431
1.3361287772855897	0.0005525450465985713	0.0005595781097962729	0.0005986670867004936	0.000605750586755901	0.0006250419925308293	0.0006321290066481937	0.0006530655014762082	0.0006601368583025183	0.0007115173283743297	0.0007184944437611475	0.08703161615662408	0.08603666494438468	-6.250066913643382e-05	-0.00019228360644726883	-6.320933064010714e-05	-0.00019446380694046472
1.3441796253079266	0.0005521017683564702	0.0005591291893063103	0.000598186808081427	0.000605264625428202	0.0006245405552774994	0.0006316218838672792	0.0006525415830709586	0.000659607266930081	0.0007109465185778859	0.0007179180365982761	0.08703161793132932	0.08603666669867616	-6.206953126914466e-05	-0.00019210781923945097	-6.277330433413636e-05	-0.00019428602658194682
1.352278983739575	0.000551658896395298	0.0005586806802688423	0.0005977069696713312	0.0006047791095181586	0.0006240395776356187	0.0006311152259090854	0.0006520181448929637	0.0006590781609846483	0.0007103762320111764	0.0007173421577955257	0.08703161973701799	0.08603666848359581	-6.164107394086155e-05	-0.0001919312788489086	-6.233998896042203e-05	-0.00019410748450100768
1.3604271448801535	0.0005512164324486411	0.0005582325844395245	0.0005972275733487532	0.000604294040926545	0.0006235390615666412	0.0006306090347573054	0.0006514951889917786	0.0006585495425379623	0.0007098064709075425	0.0007167668096081304	0.08703162157424114	0.08603667029968556	-6.121528283407202e-05	-0.0001917539880232494	-6.190937003903302e-05	-0.0001939281834761747
1.3686244027905345	0.0005507743782437582	0.0005577849035676048	0.0005967486209853872	0.0006038094215472041	0.0006230390090248691	0.0006301033123884007	0.0006509727174094852	0.0006580214136542184	0.0007092372374921928	0.0007161919942831125	0.08703162344355496	0.08603667214749944	-6.079214368295838e-05	-0.00019157594949591183	-6.148143314245458e-05	-0.00019374812627206972
1.3768710533034536	0.0005503327355016149	0.0005573376393959579	0.0005962701144461134	0.0006033252532670826	0.000622539421957493	0.0006295980607716385	0.0006504507321807391	0.0006574937763900975	0.0007086685339822472	0.0007156177140593263	0.08703162534552743	0.0860366740275942	-6.0371642273092385e-05	-0.0001913971659849717	-6.105616389505408e-05	-0.00019356731563748009
1.3851673940341884	0.0005498915059369182	0.0005568907936611205	0.0005957920555890367	0.0006028415379662721	0.0006220403023046324	0.0006290932818691374	0.0006499292353328119	0.0006569666327948221	0.000708100362586789	0.0007150439711675108	0.08703162728073935	0.08603667594054673	-5.995376444190709e-05	-0.0001912176401941551	-6.063354797367082e-05	-0.00019338575430671856
1.3935137243912972	0.0005494506912581491	0.0005564443680933244	0.0005953144462655192	0.0006023582775180424	0.0006215416519993699	0.000628588977635897	0.0006494082288856219	0.0006564399849101797	0.0007075327255068968	0.0007144707678303212	0.08703162924977637	0.08603667788693468	-5.953849607873152e-05	-0.0001910373748126859	-6.021357110769232e-05	-0.00019320344499966502
1.4019103455874267	0.0005490102931675975	0.0005559983644165311	0.0005948372883202211	0.0006018754737888796	0.0006210434729677927	0.0006280851500198435	0.0006488877148517851	0.000655913834770576	0.0007069656249356989	0.000713898106262383	0.08703163125323929	0.08603667986735405	-5.912582312490172e-05	-0.0001908563725150081	-5.979621907899885e-05	-0.00019302039042101704
1.410357560650181	0.000548570313361394	0.000555552784348464	0.0005943605835911338	0.000601393128638525	0.0006205457671290283	0.0006275818009618636	0.0006483676952366471	0.0006553881844030679	0.0007063990630584076	0.0007133259886703303	0.08703163329173709	0.08603668188240533	-5.871573157367749e-05	-0.00019067463596052214	-5.9381477722081355e-05	-0.0001928365932603454
1.4188556744330574	0.0005481307535295472	0.0005551076296006478	0.0005938843339096207	0.0006009112439200122	0.0006200485363952867	0.0006270789323958491	0.0006478481720383288	0.0006548630358274098	0.0007058330420523717	0.0007127544172528566	0.08703163536588959	0.0860366839327016	-5.830820747046439e-05	-0.00019049216779383482	-5.896933292407619e-05	-0.00019265205619214965
1.4274049936264492	0.0005476916153559753	0.0005546629018784387	0.0005934085411004481	0.0006004298214797022	0.0006195517826718965	0.0006265765462487315	0.0006473291472477653	0.000654338391056091	0.0007052675640871174	0.0007121833942007534	0.08703163747633436	0.08603668601886802	-5.790323691310523e-05	-0.000190308970645231	-5.855977062522305e-05	-0.00019246678187666288
1.4360058267687137	0.00054725290051854	0.0005542186028810592	0.0005929332069818313	0.0005999488631573212	0.0006190555078573425	0.0006260746444405215	0.0006468106228487415	0.0006538142520943764	0.0007047026313243894	0.0007116129216969565	0.0870316396237054	0.08603668814154074	-5.750080605162328e-05	-0.0001901250471298549	-5.815277681851111e-05	-0.0001922807729586723
1.4446584842573071	0.0005468146106890819	0.0005537747343016342	0.0005924583333654612	0.0005994683707860001	0.0006185597138433078	0.00062557322888435	0.0006462926008179421	0.0006532906209403499	0.0007041382459182003	0.0007110430019165916	0.08703164180866461	0.0860366903013682	-5.710090108835414e-05	-0.00018994039984758515	-5.7748337549817785e-05	-0.00019209403206746356
1.453363278359986	0.000546376747533455	0.000553331297827227	0.0005919839220565513	0.0005989883461923136	0.000618064402514711	0.0006250723014865082	0.0006457750831249843	0.0006527674995849534	0.0007035744100148721	0.0007104736370270219	0.08703164403187379	0.08603669249900467	-5.670350827828574e-05	-0.00018975503138410343	-5.734643891829733e-05	-0.00019190656181806987
1.4621205232260774	0.0005459393127115584	0.0005528882951388687	0.0005915099748538659	0.000598508791196311	0.0006175695757497433	0.0006245718641464821	0.0006452580717324621	0.0006522448900120301	0.0007030111257530808	0.000709904829187885	0.08703164629401447	0.0860366947351253	-5.630861392896119e-05	-0.000189568944309923	-5.694706707622815e-05	-0.00019171836481017557
1.470930534897817	0.0005455023078773737	0.0005524457279115975	0.0005910364935497658	0.0005980297076115606	0.00061707523541991	0.0006240719187569973	0.0006447415685959856	0.000651722794198361	0.0007024483952639012	0.0007093365805511458	0.08703164859577349	0.08603669701040906	-5.591620440034695e-05	-0.00018938214118030539	-5.655020822892959e-05	-0.0001915294436279913
1.4797936313217521	0.0005450657346789972	0.0005520035978144942	0.0005905634799302381	0.0005975510972451844	0.0006165813833900694	0.0006235724672040556	0.0006442255756642237	0.0006512012141137143	0.0007018862206708526	0.0007087688932611384	0.08703165093785703	0.08603669932555504	-5.552626610513117e-05	-0.00018919462453560743	-5.615584863502554e-05	-0.0001913398008407119
1.48871013236022	0.0005446295947586768	0.0005515619065107139	0.0005900909357749408	0.0005970729618979	0.0006160880215184711	0.0006230735113669768	0.0006437100948789442	0.0006506801517208784	0.0007013246040899439	0.0007082017694546119	0.0870316533209791	0.08603670168126429	-5.513878550881396e-05	-0.00018900639690136445	-5.57639746065694e-05	-0.00019114943900247483
1.4976803598028874	0.0005441938897528446	0.0005511206556575222	0.0005896188628572338	0.0005965953033640507	0.0006155951516567953	0.0006225750531184352	0.0006431951281750538	0.0006501596089757092	0.0007007635476297152	0.0007076352112607748	0.08703165574586874	0.08603670407826122	-5.4753749129783646e-05	-0.00018881746078845685	-5.5374572509071796e-05	-0.00019095836065266547
1.5067046373783677	0.0005437586212921489	0.0005506798469063291	0.0005891472629442199	0.0005961181234316492	0.0006151027756501898	0.0006220770943244999	0.0006426806774806363	0.0006496395878271652	0.0007002030533912833	0.0007070692208013392	0.0870316582132625	0.08603670651727473	-5.437114353897682e-05	-0.00018862781869191658	-5.498762876120916e-05	-0.00019076656831455707
1.5157832907659001	0.0005433237910014963	0.0005502394819027289	0.0005886761377967833	0.0005956414238824167	0.0006146108953373156	0.0006215796368446791	0.0006421667447170048	0.0006491200902173605	0.0006996431234683927	0.0007065038001905702	0.08703166072391916	0.08603670899905468	-5.399095536033627e-05	-0.00018843747309195413	-5.460312983524007e-05	-0.00019057406449647651
1.5249166476071065	0.0005428894005000777	0.0005497995622865272	0.0005882054891696234	0.0005951652064918175	0.0006141195125503791	0.0006210826825319533	0.0006416533317987294	0.000648601118081592	0.0006990837599474515	0.0007059389515353277	0.08703166327860562	0.08603671152435542	-5.361317127081794e-05	-0.00018824642645416667	-5.422106225710238e-05	-0.0001903808516920541
1.5341050375178134	0.0005424554514014097	0.0005493600896917836	0.0005877353188112955	0.0005946894730290977	0.0006136286291151758	0.0006205862332328191	0.0006411404406336859	0.000648082673348393	0.0006985249649075832	0.0007053746769351125	0.08703166587810299	0.08603671409395305	-5.323777800021745e-05	-0.00018805468122849722	-5.3841412606128736e-05	-0.00019018693237904394
1.5433487920999491	0.0005420219453133642	0.0005489210657468418	0.0005872656284642494	0.0005942142252573239	0.0006131382468511283	0.0006200902907873281	0.000640628073123097	0.000647564757939566	0.0006979667404206684	0.0007048109784821133	0.0870316685232068	0.08603671670863128	-5.286476233138521e-05	-0.00018786223985001183	-5.3464167515254735e-05	-0.00018999230902000397
1.5526482449535108	0.0005415888838382081	0.0005484824920743679	0.0005867964198648618	0.000593739464933423	0.000612648367571326	0.0006195948570291272	0.000640116231161569	0.0006470473737702326	0.0006974090885513909	0.0007042478582612509	0.08703167121472746	0.08603671936919204	-5.249411110010149e-05	-0.00018766910473852483	-5.308931367104669e-05	-0.00018979698406224044
1.5620037316886017	0.0005411562685726342	0.0005480443702913844	0.0005863276947434831	0.0005932651938082171	0.0006121589930825649	0.0006190999337854983	0.0006396049166371398	0.0006465305227488702	0.0006968520113572847	0.0007036853183502246	0.08703167395348697	0.08603672207645252	-5.2125811195333216e-05	-0.0001874752782988348	-5.271683781378489e-05	-0.00018960095993784953
1.5714155899375468	0.0005407241011077967	0.0005476067020093034	0.0005858594548244639	0.0005927914136264662	0.0006116701251853861	0.0006186055228773973	0.000639094131431315	0.0006460142067773523	0.0006962955108887746	0.0007031233608195568	0.08703167674032909	0.08603672483123702	-5.1759849558984106e-05	-0.00018728076292032214	-5.2346726737310945e-05	-0.0001894042390632178
1.580884159367074	0.0005402923830293492	0.0005471694888339678	0.0005853917018262053	0.0005923181261269019	0.000611181765674118	0.0006181116261194976	0.0006385838774191114	0.0006454984277509966	0.0006957395891892282	0.0007025619877326418	0.08703167957610197	0.08603672763439262	-5.1396213186075124e-05	-0.00018708556097721263	-5.19789672892082e-05	-0.0001892068238395911
1.5904097816905756	0.000539861115917475	0.00054673273236568	0.0005849244374611865	0.0005918453330422692	0.0006106939163369131	0.0006176182453202257	0.0006380741564690999	0.0006449831875586022	0.0006951842482949961	0.0007020012011457883	0.087031682461679	0.086036730486778	-5.1034889124806915e-05	-0.00018688967482875796	-5.161354637082255e-05	-0.00018900871665292196
1.5999928006804371	0.0005394303013469248	0.000546296434199242	0.0005844576634360076	0.0005913730360993632	0.0006102065789557892	0.0006171253822818046	0.0006375649704434431	0.0006444684880824942	0.0006946294902354577	0.0007014410031082658	0.08703168539794344	0.08603673338927009	-5.067586447642797e-05	-0.0001866931068187777	-5.1250450937151415e-05	-0.00018880991987367535
1.6096335621804478	0.0005389999408870523	0.0005458605959239866	0.0005839913814514272	0.000590901237019068	0.0006097197553066687	0.0006166330388002923	0.0006370563211979415	0.0006439543311985607	0.0006940753170330707	0.0007008813956623522	0.08703168838579695	0.08603673634275526	-5.031912639526237e-05	-0.00018649585927561774	-5.088966799689232e-05	-0.0001886104358565649
1.6193324141182788	0.0005385700361018476	0.000545425219123819	0.000583525593202402	0.000590429937516397	0.0006092334471594202	0.0006161412166656244	0.0006365482105820738	0.0006434407187763053	0.0006935217307034123	0.0007003223808433801	0.08703169142615573	0.08603673934814336	-4.996466208887981e-05	-0.00018629793451288568	-5.053118461249839e-05	-0.00018841026694133012
1.6290897065180392	0.0005381405885499712	0.0005449903053772458	0.0005830603003781193	0.0005899591393005275	0.000608747656277894	0.0006156499176616509	0.0006360406404390346	0.0006429276526788769	0.0006929687332552267	0.00069976396067978	0.08703169451995346	0.08603674240635546	-4.961245881795334e-05	-0.0001860993348286044	-5.017498790024777e-05	-0.00018820941545213965
1.6389057915129117	0.0005377115997847935	0.000544555856257415	0.0005825955046620424	0.0005894888440748429	0.0006082623844199673	0.0006151591435661793	0.0006355336126057823	0.0006424151347631206	0.0006924163266904711	0.000699206137193129	0.0870316976681389	0.08603674551833083	-4.9262503896155274e-05	-0.00018590006250521207	-4.9821065029983375e-05	-0.00018800788369742472
1.6487810233578566	0.0005372830713544248	0.0005441218733321484	0.0005821312077319442	0.000589019053536971	0.0006077776333375806	0.0006146688961510145	0.0006350271289130779	0.0006419031668796166	0.0006918645130043604	0.0006986489123981956	0.08703170087167966	0.08603674868502344	-4.891478469044516e-05	-0.00018570011981047796	-4.946940322536966e-05	-0.00018780567397037873
1.6587157584424002	0.000536855004801754	0.0005436883581639807	0.0005816674112599448	0.0005885497693788189	0.0006072934047767785	0.0006141791771819983	0.0006345211911855263	0.000641391750872723	0.0006913132941854136	0.000698092288302987	0.08703170413156187	0.08603675190740893	-4.856928862084775e-05	-0.0001854995089964756	-4.9119989763850985e-05	-0.00018760278854892953
1.6687103553034934	0.0005364274016644808	0.0005432553123101912	0.0005812041169125533	0.0005880809932866163	0.0006068097004777495	0.000613689988419049	0.0006340158012416175	0.0006408808885806171	0.0006907626722154987	0.0006975362669087931	0.0870317074487847	0.08603675518647565	-4.822600316042175e-05	-0.0001852982322998603	-4.877281197646077e-05	-0.00018739922969503164
1.6787651746384535	0.0005360002634751549	0.0005428227373228427	0.0005807413263507049	0.0005876127269409511	0.0006063265221748679	0.000613201331616206	0.0006335109608937739	0.0006403705818353413	0.0006902126490698804	0.0006969808502102366	0.08703171082436999	0.08603675852323597	-4.7884915835370856e-05	-0.00018509629194210508	-4.842785724789439e-05	-0.00018719499965513808
1.6888805793179813	0.0005355735917612069	0.0005423906347488156	0.000580279041229795	0.0005871449720168124	0.0006058438715967306	0.0006127132085216656	0.0006330066719483837	0.0006398608324628401	0.000689663226717264	0.0006964260401953153	0.08703171425935614	0.08603676191871046	-4.754601422498478e-05	-0.0001848936901293341	-4.8085113016658326e-05	-0.00018699010066053345
1.6990569343992543	0.000535147388044987	0.0005419590061298435	0.0005798172631997256	0.0005866777301836226	0.0006053617504662	0.0006122256208778241	0.0006325029362058505	0.0006393516422830073	0.0006891144071198433	0.0006958718388454521	0.08703171775479822	0.08603676537394747	-4.720928596158372e-05	-0.00018469042905228106	-4.7744566774851616e-05	-0.0001867845349268621
1.7092946071391046	0.0005347216538437971	0.000541527853002549	0.0005793559939049355	0.0005862110031052826	0.000604880160500442	0.0006117385704213168	0.0006319997554606301	0.0006388430131097253	0.0006885661922333428	0.000695318248135536	0.08703172131177235	0.08603676889000787	-4.687471873054613e-05	-0.00018448651088644186	-4.740620606818319e-05	-0.00018657830465414194
1.7195939670072704	0.0005342963906699287	0.0005410971768984797	0.0005788952349844419	0.000585744792440204	0.0006043991034109674	0.0006112520588830604	0.0006314971315012751	0.0006383349467509086	0.000688018584007068	0.0006947652700339756	0.08703172493137536	0.08603677246797752	-4.654230027011791e-05	-0.0001842819377913807	-4.7070018495923294e-05	-0.00018637141202657026
1.7299553856997325	0.0005338716000306977	0.0005406669793441458	0.0005784349880718834	0.0005852790998413576	0.0006039185809036733	0.0006107660879882929	0.0006309950661104784	0.0006378274450085482	0.0006874715843839496	0.0006942129065027412	0.08703172861471949	0.08603677610895431	-4.621201837166217e-05	-0.00018407671191193742	-4.673599171099371e-05	-0.0001861638592133008
1.7403792371521247	0.0005334472834284772	0.0005402372618610501	0.000577975254795548	0.0005848139269563011	0.0006034385946788791	0.0006102806594566127	0.0006304935610651089	0.0006373205096787512	0.0006869251953005894	0.0006936611594974092	0.08703173236293994	0.0860367798140635	-4.5883860879499666e-05	-0.00018387083537747817	-4.6404113419832443e-05	-0.0001859556483676389
1.7508658975532332	0.0005330234423607371	0.0005398080259657313	0.0005775160367784201	0.0005843492754272254	0.0006029591464313706	0.0006097957750020216	0.000629992618136262	0.0006368141425517818	0.0006863794186873051	0.0006931100309672157	0.08703173617719534	0.08603678358444262	-4.55578156906937e-05	-0.00018366431030149288	-4.6074371382327783e-05	-0.0001857467816272218
1.76141574535857	0.0005326000783200763	0.0005393792731697935	0.0005770573356382192	0.0005838851468909913	0.0006024802378504393	0.0006093114363329642	0.0006294922390892955	0.0006363083454121122	0.0006858342564681795	0.0006925595228550957	0.08703174005865535	0.08603678742125861	-4.523387075527907e-05	-0.00018345713878240022	-4.574675341189813e-05	-0.00018553726111429636
1.7720291613040315	0.0005321771927942573	0.0005389510049799458	0.0005765991529874309	0.0005834215429791692	0.0006020018706199213	0.0006088276451523681	0.0006289924256838749	0.0006358031200384551	0.0006852897105611033	0.000692009637097733	0.0870317440085213	0.08603679132569057	-4.491201407613374e-05	-0.00018324932290327	-4.54212473753636e-05	-0.00018532708893549688
1.7827065284196406	0.0005317547872662447	0.0005385232228980359	0.0005761414904333531	0.0005829584653180745	0.0006015240464182387	0.0006083444031576856	0.0006284931796740127	0.0006352984682038112	0.0006847457828778237	0.0006914603756256068	0.08703174802800748	0.08603679529894502	-4.459223370878104e-05	-0.000183040864731282	-4.509784119282462e-05	-0.00018511626718142882
1.7934482320433673	0.00053133286321424	0.0005380959284210891	0.0005756843495781291	0.0005824959155288133	0.0006010467669184411	0.0006078617120409357	0.000627994502808115	0.0006347943916755142	0.0006842024753239906	0.0006909117403630394	0.08703175211835748	0.0860367993422474	-4.4274517761639515e-05	-0.00018283176631885	-4.4776522837863125e-05	-0.00018490479792775127
1.8042546598350382	0.0005309114221117131	0.0005376691230413387	0.0005752277320187893	0.0005820338952273139	0.0006005700337882413	0.0006073795734887399	0.0006274963968290175	0.0006342908922152658	0.0006836597897991985	0.0006903637332282392	0.08703175628083024	0.08603680345684313	-4.395885439577307e-05	-0.0001826220297026504	-4.445728033729973e-05	-0.0001846926832342749
1.8151262017903238	0.0005304904654274417	0.0005372428082462668	0.0005747716393472876	0.0005815724060243712	0.0006000938486900614	0.000606897989182369	0.0006269988634740356	0.0006337879715791878	0.0006831177281970386	0.00068981635613335	0.08703176051671618	0.08603680764400452	-4.3645231824745306e-05	-0.00018241165690356664	-4.4140101771089624e-05	-0.0001844799251448509
1.8260632502548164	0.000530069994625547	0.0005368169855186382	0.0005743160731505447	0.0005811114495256813	0.0005996182132810694	0.0006064169607977799	0.0006265019044749994	0.0006332856315178571	0.0006825762924051431	0.0006892696109844986	0.08703176482731802	0.08603681190502561	-4.33336383147756e-05	-0.00018220064992727214	-4.382497527239543e-05	-0.0001842665256878706
1.8370661999381863	0.0005296500111655262	0.0005363916563365374	0.0005738610350104794	0.0005806510273318875	0.0005991431292132215	0.0006059364900056592	0.0006260055215582988	0.0006327838737763545	0.0006820354843052301	0.00068872349968184	0.08703176921396759	0.08603681624122046	-4.302406218471139e-05	-0.00018198901076445229	-4.351188902759068e-05	-0.00018405248687651532
1.848135447928429	0.0005292305165022881	0.0005359668221734005	0.0005734065265040497	0.0005801911410386085	0.0005986685981332989	0.0006054565784714592	0.0006255097164449264	0.0006322827000942989	0.000681495305773147	0.0006881780241196007	0.08703177367802319	0.08603682065392895	-4.271649180576098e-05	-0.00018177674138988853	-4.320083127605512e-05	-0.00018383781070802074
1.8592713937061955	0.0005288115120861917	0.0005355424844980565	0.0005729525492032952	0.0005797317922364885	0.000598194621682953	0.0006049772278554447	0.0006250144908505189	0.0006317821122059016	0.0006809557586789256	0.0006876331861861343	0.08703177822086279	0.08603682514451622	-4.2410915601455434e-05	-0.00018156384376266654	-4.289179031007409e-05	-0.00018362249916371864
1.8704744391592067	0.0005283929993630788	0.0005351186447747603	0.0005724991046753712	0.0005792729825112283	0.0005977212014987426	0.0006044984398127297	0.0006245198464853999	0.0006312821118399974	0.0006804168448868196	0.0006870889877639587	0.0870317828438919	0.08603682971436814	-4.210732204779771e-05	-0.00018135031982695338	-4.258475447497384e-05	-0.00018340655420984175
1.8817449885967616	0.0005279749797743097	0.0005346953044632277	0.000572046194482589	0.0005788147134436276	0.0005972483392121746	0.0006040202159933193	0.0006240257850546198	0.0006307827007200959	0.0006798785662553555	0.0006865454307298083	0.08703178754853744	0.08603683436489985	-4.180569967292963e-05	-0.00018113617151087336	-4.227971216878845e-05	-0.0001831899777961915
1.8930834487643238	0.0005275574547568008	0.0005342724650186745	0.0005715938201824552	0.0005783569866096253	0.0005967760364497467	0.0006035425580421531	0.0006235323082580036	0.0006302838805644213	0.0006793409246373791	0.0006860025169546818	0.0870317923362563	0.08603683909754929	-4.150603705730879e-05	-0.0001809214007276322	-4.197665184255475e-05	-0.00018297277185792826
1.9044902288582053	0.0005271404257430552	0.0005338501278918476	0.0005711419833277063	0.0005778998035803349	0.000596304294832983	0.0006030654675991388	0.0006230394177901871	0.0006297856530859532	0.0006788039218800975	0.0006854602483038823	0.08703179720853195	0.08603684391378073	-4.120832283347961e-05	-0.0001807060093747953	-4.1675561999927196e-05	-0.00018275493831410028
1.9159657405403292	0.0005267238941612045	0.0005334282945290657	0.0005706906854663547	0.0005774431659220858	0.0005958331159784795	0.0006025889462992024	0.0006225471153406622	0.0006292880199924722	0.0006782675598251321	0.0006849186266370727	0.08703180216686804	0.08603684881508583	-4.091254568597269e-05	-0.00018048999933410748	-4.1376431197063385e-05	-0.00018253647906754655
1.9275103979530908	0.0005263078614350392	0.0005330069663722533	0.0005702399281417179	0.0005769870751964625	0.0005953625014979415	0.0006021129957723229	0.0006220554025938192	0.0006287909829866011	0.0006777318403085582	0.0006843776538083157	0.08703180721280351	0.08603685380298162	-4.061869435142626e-05	-0.0001802733724724226	-4.1079248042946714e-05	-0.00018231739600650665
1.9391246177343011	0.0005258923289840454	0.0005325861448589737	0.0005697897128924656	0.0005765315329603426	0.0005948924529982236	0.0006016376176435731	0.0006215642812289877	0.0006282945437658471	0.0006771967651609563	0.0006838373316661237	0.08703181234789802	0.08603685887901107	-4.0326757618190656e-05	-0.0001800561306404408	-4.078400119882086e-05	-0.0001820976910026778
1.9508088190322228	0.0005254772982234428	0.0005321658314224717	0.0005693400412526542	0.0005760765407659371	0.0005944229720813745	0.0006011628135331657	0.0006210737529204835	0.0006277987040226487	0.0006766623362074576	0.0006832976620535067	0.08703181757374476	0.08603686404474867	-4.0036724326626694e-05	-0.00017983827567404076	-4.049067937847428e-05	-0.00018187736591265824
1.9625634235206988	0.000525062770564214	0.0005317460274917003	0.0005688909147517627	0.0005756221001608276	0.0005939540603446692	0.0006006885850564857	0.0006205838193376402	0.0006273034654444117	0.0006761285552677855	0.0006827586468080153	0.08703182289195963	0.0860368693017935	-3.974858336872403e-05	-0.00017961980939323885	-4.019927134797652e-05	-0.00018165642257716996
1.9743888554143678	0.0005246487474131492	0.0005313267344913661	0.0005684423349147394	0.0005751682126880087	0.0005934857193806592	0.000600214933824141	0.0006200944821448682	0.0006268088297135592	0.0006755954241563125	0.0006822202877617926	0.08703182830419419	0.08603687465177406	-3.946232368812891e-05	-0.0001794007336025777	-3.9909765925608826e-05	-0.00018143486282126697
1.9862855414839768	0.0005242352301728711	0.0005309079538419565	0.0005679943032620293	0.0005747148798859202	0.0005930179507772039	0.0005997418614419938	0.0006196057430016789	0.0006263147985075665	0.0006750629446820935	0.0006816825867416154	0.08703183381212691	0.08603688009634945	-3.917793428017541e-05	-0.00017918105009162577	-3.962215198191621e-05	-0.00018121268845469607
1.9982539110717792	0.0005238222202418775	0.0005304896869597811	0.0005675468213096242	0.0005742621032884921	0.0005925507561175165	0.0005992693695112082	0.0006191176035627385	0.0006258213734990122	0.0006745311186489226	0.0006811455455689444	0.08703183941746016	0.08603688563721232	-3.889540419143786e-05	-0.0001789607606335203	-3.933641843927027e-05	-0.00018098990127071723
2.010294396107033	0.000523409719014576	0.0005300719352570086	0.0005670998905690928	0.0005738098844251859	0.0005920841369802044	0.0005987974596282897	0.0006186300654779107	0.0006253285563556152	0.0006739999478553756	0.0006806091660599745	0.08703184512193879	0.08603689127607544	-3.861472252005352e-05	-0.0001787398669866186	-3.9052554272219625e-05	-0.0001807665030476996
2.0224074311215867	0.0005229977278813155	0.0005296547001416956	0.0005666535125476224	0.0005733582248210259	0.0005916180949393058	0.0005983261333851228	0.0006181431303922913	0.0006248363487402803	0.0006734694340948557	0.0006800734500256731	0.0870318509273305	0.08603689701469154	-3.833587841543806e-05	-0.00017851837089376266	-3.87705485071603e-05	-0.00018054249554824708
2.0345934532655616	0.0005225862482284255	0.0005292379830178297	0.0005662076887480596	0.0005729071259966426	0.0005911526315643338	0.0005978553923690154	0.0006176567999462578	0.0006243447523111384	0.0006729395791556415	0.0006795383992718341	0.0870318568354359	0.08603690285484096	-3.805886107823703e-05	-0.00017829627408236237	-3.849039022225248e-05	-0.0001803178805193234
2.0468529023231294	0.0005221752814382481	0.0005288217852853607	0.000565762420668942	0.0005724565894683104	0.0005906877484203129	0.0005973852381627368	0.0006171710757755059	0.0006238537687215898	0.0006724103848209302	0.0006790040155991207	0.08703186284809024	0.0860369087983357	-3.778365976005171e-05	-0.00017807357826389592	-3.821206854725742e-05	-0.00018009265969178012
2.059186220728381	0.0005217648288891788	0.0005284061083402404	0.0005653177098045468	0.0005720066167479913	0.0005902234470678261	0.0005969156723445632	0.0006166859595111002	0.0006233633996203541	0.0006718818528688915	0.0006784703008031168	0.08703186896716143	0.08603691484702317	-3.751026376357797e-05	-0.00017785028513454815	-3.793557266358258e-05	-0.00017986683478120324
2.0715938535812968	0.000521354891955694	0.0005279909535744528	0.0005648735576449196	0.000571557209343365	0.000589759729063047	0.000596446696488312	0.0006162014527795041	0.0006228736466514992	0.0006713539850727051	0.000677937256674369	0.08703187519454622	0.0860369210027803	-3.723866244247434e-05	-0.00017762639637544653	-3.766089180415322e-05	-0.00017964040748762178
2.084076248663807	0.0005209454720083936	0.0005275763223760576	0.000564429965675919	0.0005711083687578766	0.0005892965959577866	0.0005959783121633888	0.0006157175572026369	0.0006223845114544975	0.0006708267832006135	0.0006774048849984372	0.08703188153218491	0.08603692726752006	-3.696884520114005e-05	-0.00017740191365188396	-3.7388015253242424e-05	-0.00017941337949523017
2.0966338564559543	0.0005205365704140319	0.0005271622161292168	0.0005639869353792532	0.0005706600964907693	0.0005888340492995291	0.0005955105209348228	0.0006152342743979026	0.0006218959956642596	0.0006703002490159648	0.0006768731875559369	0.08703188798204309	0.08603693364318904	-3.670080149472538e-05	-0.0001771768386138045	-3.711693234643293e-05	-0.00017918575247279078
2.109267130152151	0.0005201281885355543	0.0005267486362142381	0.0005635444682325175	0.0005702123940371262	0.0005883720906314758	0.000595043324363312	0.0006147516059782395	0.000621408100911183	0.0006697743842772604	0.0006763421661225917	0.0870318945461255	0.08603694013177184	-3.643452082886453e-05	-0.00017695117289545648	-3.684763247037773e-05	-0.0001789575280729816
2.1219765256775314	0.0005197203277321333	0.000526335584007608	0.0005631025657092341	0.000569765262887911	0.0005879107214925837	0.0005945767240052619	0.0006142695535521619	0.0006209208288211901	0.000669249190738203	0.0006758118224692781	0.08703190122647422	0.086036946735282	-3.616999275982136e-05	-0.00017672491811598912	-3.658010506292844e-05	-0.00017872870793339546
2.1347625017044103	0.000519312989359202	0.0005259230608820253	0.0005626612292788906	0.0005693187045300025	0.0005874499434176055	0.0005941107214128258	0.0006137881187238017	0.0006204341810157744	0.0006687246701477403	0.0006752821583620696	0.08703190802516791	0.08603695345577461	-3.590720689413893e-05	-0.00017649807587871713	-3.631433961276756e-05	-0.00017849929367545758
2.147625519668832	0.0005189061747684916	0.0005255110682064404	0.0005622204604069802	0.0005688727204462373	0.0005869897579371319	0.0005936453181339483	0.000613307303092952	0.0006199481591120428	0.0006682008242501144	0.0006747531755622885	0.08703191494432055	0.08603696029534091	-3.5646152888722804e-05	-0.0001762706477720366	-3.605032565952293e-05	-0.00017826928690556354
2.160566043787228	0.000518499885308063	0.0005250996073460879	0.0005617802605550332	0.0005684273121154452	0.0005865301665776274	0.0005931805157124007	0.0006128271082551017	0.0006194627647227545	0.0006676776547849033	0.0006742248758265459	0.08703192198608341	0.08603696725610842	-3.53868204505739e-05	-0.0001760426353684258	-3.578805279351102e-05	-0.00017803868921419108
2.1735845410731627	0.0005180941223223484	0.0005246886796625258	0.0005613406311806654	0.0005679824810124933	0.0005860711708614777	0.000592716315687829	0.0006123475358014928	0.0006189779994563703	0.000667155163487075	0.0006736972609067989	0.08703192915265107	0.08603697434024278	-3.512919933665662e-05	-0.00017581404022461167	-3.552751065555651e-05	-0.0001778075021755532
2.1866814813541975	0.0005176888871521792	0.0005242782865136678	0.0005609015737376091	0.0005675382286083201	0.0005856127723070243	0.0005922527195957897	0.0006118685873191472	0.0006184938649170912	0.0006666333520870272	0.0006731703325503877	0.0870319364462515	0.08603698154995068	-3.487327935407236e-05	-0.00017558486388274952	-3.5268688937162285e-05	-0.00017757572734937443
2.199857337288837	0.0005172841811348261	0.0005238684292538202	0.0005604630896757543	0.0005670945563699757	0.0005851549724286059	0.0005917897289677903	0.0006113902643909199	0.0006180103627049005	0.0006661122223106364	0.0006726440925000869	0.08703194386915881	0.08603698888747706	-3.461905035964663e-05	-0.00017535510786924335	-3.501157738016597e-05	-0.00017734336627936442
2.213112584383593	0.0005168800056040319	0.0005234591092337178	0.0005600251804411864	0.0005666514657606614	0.0005846977727365992	0.0005913273453313322	0.0006109125685955341	0.000617527494415609	0.0006655917758793038	0.0006721185424941512	0.0870319514236835	0.08603699635510814	-3.436650225984231e-05	-0.00017512477369470425	-3.475616577658033e-05	-0.00017711042049323167
2.2264477010101436	0.0005164763618900483	0.0005230503278005598	0.000559587847476226	0.000566208958239769	0.0005842411747374606	0.0005908655702099516	0.000610435501507628	0.000617045261640895	0.0006650720145100033	0.0006715936842663657	0.08703195911217879	0.08603700395516768	-3.411562501071455e-05	-0.00017489386285433894	-3.450244396858981e-05	-0.00017687689150321095
2.2398631684225956	0.0005160732513196708	0.000522642086298045	0.0005591510922194659	0.0005657670352629186	0.0005837851799337648	0.0005904044051232588	0.0006099590646977951	0.0006165636659683508	0.0006645529399153261	0.000671069519546087	0.08703196693703961	0.0860370116900252	-3.38664086178761e-05	-0.00017466237682842167	-3.4250401848463785e-05	-0.00017664278080629925
2.2533594707748548	0.0005156706752162711	0.0005222343860664064	0.000558714916105809	0.0005653256982819962	0.0005833297898242444	0.000589943851586979	0.0006094832597326282	0.000616082708981522	0.0006640345538035282	0.0006705460500582942	0.0870319749007084	0.08603701956209368	-3.3618843136191956e-05	-0.00017443031708143375	-3.40000293583137e-05	-0.00017640808988360346
2.2669370951380965	0.000515268634899837	0.0005218272284424483	0.0005582793205665095	0.0005648849487451971	0.0005828750059038321	0.0005894839111129938	0.0006090080881747576	0.0006156023922599508	0.0006635168578785762	0.0006700232775236359	0.08703198300566314	0.08603702757382307	-3.3372918669751644e-05	-0.0001741976850624799	-3.375131649004451e-05	-0.00017617282020071512
2.2805965315183476	0.0005148671316870038	0.0005214206147595818	0.0005578443070292066	0.0005644447880970574	0.0005824208296636993	0.0005890245852093811	0.0006085335515828993	0.0006151227173792212	0.0006629998538401937	0.0006695012036584741	0.08703199125443654	0.08603703572771793	-3.312862537171307e-05	-0.00017396448220499683	-3.350425328514303e-05	-0.00017593697320730795
2.294338272874165	0.0005144661668910908	0.00052101454634786	0.0005574098769179689	0.0005640052177785029	0.000581967262591299	0.0005885658753804582	0.0006080596515118926	0.0006146436859109983	0.0006624835433839098	0.000668979830174935	0.08703199964959837	0.08603704402631535	-3.2885953444299065e-05	-0.00017373070992772466	-3.3258829834747344e-05	-0.00017570055033820642
2.308162815134429	0.000514065741822135	0.0005206090245340107	0.0005569760316533241	0.0005635662392268754	0.0005815143061704	0.0005881077831268164	0.0006075863895127408	0.0006141652994230713	0.0006619679282011005	0.0006684591587809507	0.08703200819376988	0.08603705247220798	-3.264489313849206e-05	-0.00017349636963347181	-3.301503627931718e-05	-0.00017546355301213679
2.3220706572162446	0.0005136658577869291	0.0005202040506414777	0.0005565427726523097	0.0005631278538759823	0.0005810619618811349	0.0005876503099453693	0.0006071137671326606	0.0006136875594793996	0.0006614530099790416	0.0006679391911803129	0.08703201688961358	0.0860370610680314	-3.240543475394389e-05	-0.00017326146270947584	-3.277286280848127e-05	-0.00017522598263200462
2.336062301042938	0.0005132665160890531	0.000519799625990452	0.0005561101013284987	0.0005626900631561312	0.0005806102312000341	0.0005871934573293885	0.0006066417859151185	0.0006132104676401522	0.0006609387904009503	0.0006674199290727139	0.08703202573984675	0.08603706981646661	-3.2167568638979266e-05	-0.0001730259905280973	-3.253229966115184e-05	-0.00017498784058581074
2.3501382515621807	0.000512867718028911	0.0005193957518979074	0.0005556780190920442	0.0005622528684941663	0.0005801591156000694	0.0005867372267685448	0.0006061704473998739	0.0006127340254617501	0.0006604252711460345	0.0006669013741537951	0.08703203474723387	0.08603707872024544	-3.1931285190286984e-05	-0.00017278995444576506	-3.229333712515339e-05	-0.00017474912824545774
2.3642990167642037	0.0005124694649037672	0.0005189924296776378	0.0005552465273497192	0.0005618162713135099	0.0005797086165506933	0.0005862816197489515	0.0006056997531230215	0.000612258234496913	0.0006599124538895377	0.0006663835281151973	0.08703204391458333	0.08603708778215247	-3.169657485293034e-05	-0.00017255335580403097	-3.20559655371741e-05	-0.00017450984696754102
2.378545107700138	0.0005120717580077777	0.0005185896606402915	0.0005548156275049492	0.0005613802730342027	0.0005792587355178773	0.0005858266377532005	0.0006052297046170356	0.000611783096294695	0.0006594003403027843	0.0006658663926446014	0.0870320532447637	0.08603709700501225	-3.14634281201806e-05	-0.00017231619592887604	-3.1820175282706864e-05	-0.0001742699980931961
2.392877038500453	0.0005116745986320285	0.0005181874460934065	0.0005543853209578551	0.0005609448750729376	0.0005788094739641551	0.000585372282260407	0.0006047603034108078	0.0006113086124005347	0.0006588889320532299	0.0006653499694257805	0.08703206274068755	0.0860371063917106	-3.123183553322903e-05	-0.00017207847613054383	-3.1585956795705805e-05	-0.00017402958294750193
2.4072953263935135	0.0005112779880645699	0.0005177857873414471	0.0005539556091052926	0.0005605100788431039	0.0005783608333486615	0.0005849185547462489	0.0006042915510296941	0.0006108347843562934	0.0006583782308045046	0.0006648342601386454	0.08703207240531911	0.08603711594517903	-3.1001787681332604e-05	-0.00017184019770448422	-3.135330055870772e-05	-0.00017378860284059106
2.4218004917242455	0.0005108819275904484	0.0005173846856858365	0.0005535264933408817	0.000560075885754819	0.0005779128151271704	0.0005844654566830049	0.0006038234489955537	0.0006103616137002959	0.0006578682382164581	0.0006643192664592887	0.08703208224168563	0.08603712566840405	-3.0773275201453204e-05	-0.00017160136193052067	-3.112219710251635e-05	-0.00017354705906678924
2.436393057972914	0.0005104864184917458	0.0005169841424249951	0.0005530979750550559	0.000559642297214976	0.0005774654207521384	0.0005840129895395993	0.0006033559988267921	0.0006098891019673799	0.0006573589559452116	0.0006638049900600368	0.08703209225285904	0.08603713556442551	-3.0546288778167396e-05	-0.00017136197007286413	-3.089263700610523e-05	-0.00017330495290472647
2.4510735517740176	0.0005100914620476131	0.0005165841588543756	0.0005526700556350954	0.0005592093146272742	0.0005770186516727428	0.0005835611547816389	0.000602889202038404	0.0006094172506889325	0.0006568503856431993	0.0006632914326094913	0.08703210244196842	0.08603714563633952	-3.0320819143617866e-05	-0.0001711220233808486	-3.066461089651362e-05	-0.00017306228561787818
2.46584250293529	0.0005096970595343015	0.000516184736266495	0.000552242736465162	0.0005587769393922635	0.0005765725093349215	0.0005831099538714554	0.000602423060142014	0.0006089460613929333	0.0006563425289592155	0.0006627785957725805	0.08703211281220337	0.08603715588729165	-3.009685707730178e-05	-0.00017088152308826488	-3.043810944870426e-05	-0.0001728190584540379
2.4807004444568266	0.0005093032122252017	0.0005157858759509729	0.0005518160189263407	0.0005583451729073767	0.0005761269951814135	0.0005826593882681443	0.0006019575746459186	0.0006084755356040005	0.0006558353875384619	0.0006622664812106023	0.08703212336680917	0.08603716632049435	-2.987439340586609e-05	-0.0001706404704132497	-3.021312338531007e-05	-0.00017257527264512296
2.4956479125503126	0.0005089099213908787	0.0005153875791945676	0.0005513899043966832	0.0005579140165669751	0.0005756821106518008	0.0005822094594276092	0.0006014927470551313	0.0006080056748434306	0.0006553289630225976	0.0006617550905812754	0.08703213410908411	0.08603717693921087	-2.9653419003124876e-05	-0.00017039886655913217	-2.9989643476648065e-05	-0.00017233092940810435
2.510685446658382	0.000508517188299101	0.0005149898472812071	0.0005509643942512326	0.000557483471762384	0.0005752378571825432	0.0005817601688025959	0.0006010285788714201	0.0006075364806292408	0.0006548232570497754	0.0006612444255387813	0.08703214504239477	0.0860371877467618	-2.9433924789833837e-05	-0.0001701567127136705	-2.9767660540559737e-05	-0.00017208602994427113
2.5258135894740787	0.0005081250142148832	0.0005145926814920285	0.0005505394898620748	0.0005570535398819273	0.0005747942362070252	0.0005813115178427391	0.0006005650715933526	0.0006070679544762128	0.0006543182712547012	0.0006607344877338147	0.0870321561701603	0.08603719874653465	-2.921590173345437e-05	-0.00016991401004910756	-2.954716544207106e-05	-0.0001718405754391611
2.54103288696045	0.0005077334004005143	0.0005141960831054115	0.0005501151925983667	0.0005566242223109749	0.0005743512491555898	0.0005808635079945989	0.0006001022267163375	0.0006066000978959348	0.000653814007268669	0.0006602252788136289	0.08703216749586877	0.08603720994196912	-2.8999340848163968e-05	-0.00016967075972251777	-2.9328149093503508e-05	-0.00017159456706301868
2.556343888370238	0.0005073423481155973	0.0005138000533970132	0.0005496915038263842	0.0005561955204319718	0.000573908897455584	0.0005804161407017036	0.000599640045732668	0.0006061329123968454	0.0006533104667196166	0.0006597168004220851	0.08703217902306425	0.08603722133657571	-2.878423319469664e-05	-0.0001694269628759043	-2.91106024541965e-05	-0.000171348005970684
2.571747146265715	0.0005069518586170771	0.0005134045936398025	0.0005492684249095466	0.000555767435624481	0.0005734671825313915	0.0005799694174045872	0.000599178530131557	0.0006056663994842713	0.0006528076512321622	0.0006592090541996928	0.08703219075535924	0.08603723293392339	-2.8570569880047997e-05	-0.00016918262063561618	-2.8894516530333925e-05	-0.00017110089330132916
2.5872432165386163	0.000506561933159285	0.0005130097051040992	0.0005488459572084709	0.0005553399692652256	0.0005730261058044824	0.000579523339540834	0.0005987176813991924	0.0006052005606604773	0.0006523055624276623	0.0006587020417836654	0.08703220269642982	0.08603724473764446	-2.835834205744056e-05	-0.00016893773411240376	-2.8679882374836596e-05	-0.00017085323017845822
2.602832658430207	0.0005061725729939643	0.0005126153890576034	0.000548424102080996	0.0005549131227281195	0.0005725856686934444	0.0005790779085451156	0.0005982575010187646	0.0006047353974247012	0.000651804201924249	0.000658195764807961	0.0870322148500171	0.08603725675143778	-2.8147540926271725e-05	-0.00016869230440268168	-2.8466691087303264e-05	-0.000170605017710726
2.6185160345514573	0.0005057837793703097	0.0005122216467654338	0.0005480028608822284	0.0005544868973843104	0.0005721458726140265	0.0005786331258492313	0.000597797990470518	0.0006042709112732012	0.0006513035713368792	0.0006576902249033301	0.08703222721993087	0.0860372689790707	-2.7938157731773744e-05	-0.00016844633258680797	-2.8254933813701838e-05	-0.00017035625699085566
2.6342939109033563	0.0005053955535349995	0.0005118284794901636	0.0005475822349645756	0.0005540612946022193	0.0005717067189791792	0.0005781889928821507	0.0005973391512317881	0.0006038071036992964	0.0006508036722773817	0.0006571854236973648	0.08703223981004944	0.08603728142437424	-2.7730183764979044e-05	-0.00016819981973013876	-2.8044601746317344e-05	-0.00017010694909623536
2.6501668568973313	0.0005050078967322319	0.0005114358884918519	0.0005471622256777869	0.0005536363157475729	0.0005712682091990924	0.0005777455110700517	0.0005968809847770475	0.0006033439761934094	0.0006503045063545026	0.0006566813628145421	0.087032252624324	0.08603729409125516	-2.75236103625294e-05	-0.00016795276688266747	-2.783568612357845e-05	-0.00016985709508879343
2.666135445375801	0.0005046208102037587	0.0005110438750280824	0.000546742834368993	0.0005532119621834505	0.0005708303446812378	0.0005773026818363625	0.0005964234925779443	0.0006028815302431091	0.0006498060751739541	0.0006561780438762746	0.08703226566676985	0.08603730698368296	-2.731842890651634e-05	-0.00016770517507880278	-2.762817822985625e-05	-0.00016960669601480405
2.6822002526328483	0.0005042342951889208	0.0005106524403539965	0.000546324062382739	0.0005527882352703165	0.0005703931268304077	0.0005768605066018015	0.0005959666761033462	0.0006024197673331529	0.0006493083803384581	0.0006556754685009561	0.08703227894148037	0.08603732010570171	-2.7114630824387476e-05	-0.00016745704533815964	-2.742206939538097e-05	-0.00016935575290524807
2.6983618584350144	0.0005038483529246805	0.0005102615857223287	0.0005459059110610268	0.0005523651363660595	0.0005699565570487536	0.0005764189867844175	0.0005955105368193821	0.0006019586889455318	0.0006488114234477945	0.0006551736383040064	0.08703229245261954	0.08603733346143308	-2.69122075887869e-05	-0.00016720837866499028	-2.7217350996127515e-05	-0.0001691042667758963
2.71462084604223	0.0005034629846456582	0.0005098713123834406	0.0005454883817433473	0.0005519426668260303	0.0005695206367358276	0.0005759781237996286	0.0005950550761894817	0.0006014982965595043	0.0006483152060988447	0.00065467255489792	0.08703230620442985	0.08603734705506524	-2.6711150717312337e-05	-0.0001669591760480038	-2.7014014453534407e-05	-0.0001688522386267266
2.730977802228858	0.0005030781915841658	0.0005094816215853571	0.0005450714757667279	0.0005515208280030837	0.000569085367288622	0.0005755379190602655	0.0005946002956744229	0.0006010385916516512	0.0006478197298856434	0.0006541722198923141	0.08703232020122481	0.08603736089086839	-2.6511451772504718e-05	-0.0001667094384611295	-2.681205123443442e-05	-0.0001685996694425762
2.747433317304874	0.0005026939749702391	0.0005090925145737991	0.0005446551944657569	0.0005510996212476126	0.0005686507501016071	0.0005750983739766077	0.0005941461967323671	0.0006005795756959054	0.0006473249963994181	0.000653672634893971	0.08703233444740399	0.08603737497318228	-2.6313102361601864e-05	-0.00016645916686280904	-2.661145285092273e-05	-0.00016834656019280858
2.763987985137163	0.0005023103360316772	0.0005087039925922221	0.0005442395391726342	0.0005506790479075878	0.0005682167865667741	0.0005746594899564277	0.0005936927808189053	0.0006001212501636044	0.0006468310072286417	0.0006531738015068911	0.08703234894743751	0.0860373893064315	-2.6116094136257456e-05	-0.00016620836219548296	-2.641221086001691e-05	-0.0001680929118307306
2.780642403170963	0.0005019272759940737	0.0005083160568818484	0.0005438245112172032	0.000550259109328598	0.0005677834780736755	0.0005742212684050306	0.0005932400493871015	0.0005996636165235292	0.0006463377639590774	0.0006526757213323363	0.08703236370588116	0.08603740389511907	-2.592041879275267e-05	-0.00016595702538764467	-2.621431686383388e-05	-0.00016783872529524402
2.797397172451417	0.0005015447960808481	0.0005079287086816993	0.0005434101119269862	0.0005498398068538822	0.0005673508260094578	0.0005737837107252896	0.0005927880038875266	0.0005992066762419408	0.0006458452681738209	0.0006521783959688754	0.08703237872736844	0.08603741874382698	-2.572606807153474e-05	-0.00016570515735206404	-2.601776250914581e-05	-0.00016758400150937436
2.8142528976452668	0.0005011628975132862	0.0005075419492286365	0.000542996342627226	0.0005494211418243774	0.0005669188317589104	0.0005733468183176938	0.0005923366457683123	0.0005987504307826338	0.0006453535214533525	0.0006516818270124353	0.08703239401662509	0.08603743385722065	-2.5533033757046963e-05	-0.00016545275898574574	-2.582253948727256e-05	-0.00016732874138043752
2.831210187062679	0.0005007815815105703	0.0005071557797573901	0.0005425832046409234	0.000549003115578747	0.0005664874967044996	0.0005729105925803819	0.000591885976475182	0.0005982948816069698	0.0006448625253755814	0.000651186016056344	0.08703240957845307	0.08603744924005206	-2.5341307677805014e-05	-0.00016519983117103954	-2.5628639534074765e-05	-0.00016707294580083076
2.848269652679189	0.0005004008492898148	0.0005067702015005984	0.000542170699288875	0.0005485857294534264	0.0005660568222264107	0.0005724750349091865	0.0005914359974514994	0.000597840030173923	0.0006443722815158917	0.0006506909646913804	0.0870324254177425	0.08603746489715491	-2.515088170605348e-05	-0.0001649463747749741	-2.543605442963809e-05	-0.0001668166156473666
2.865431910157798	0.000500020702066099	0.0005063852156888388	0.000541758827889706	0.0005481689847826555	0.0005656268097025856	0.000572040146697671	0.000590986710138307	0.0005973858779401204	0.0006438827914471885	0.0006501966745058176	0.08703244153947669	0.0860374808334502	-2.496174775767912e-05	-0.00016469239064927088	-2.5244775998183033e-05	-0.00016655975178145321
2.882697578871184	0.0004996411410525042	0.0005060008235506645	0.0005413475917599164	0.000547752882898521	0.0005651974605087655	0.0005716059293371732	0.0005905381159743701	0.0005969324263598904	0.0006433940567399461	0.000649703147085475	0.08703245794872219	0.08603749705395358	-2.477389779200964e-05	-0.00016443787963048295	-2.5054796107881055e-05	-0.0001663023550491638
2.900067281924058	0.0004992621674601442	0.000505617026312638	0.0005409369922139104	0.0005473374251309922	0.0005647687760185272	0.0005711723842168419	0.0005900902163962165	0.0005964796768852964	0.0006429060789622525	0.0006492103840137596	0.08703247465064115	0.08603751356376443	-2.458732381170961e-05	-0.00016418284253987003	-2.486610667070885e-05	-0.00016604442628101457
2.9175416461756507	0.0004988837824982023	0.0005052338251993679	0.0005405270305640395	0.000546922612807961	0.0005643407576033264	0.000570739512723681	0.0005896430128381829	0.0005960276309661851	0.0006424188596798581	0.0006487183868717189	0.08703249165049122	0.08603753036807509	-2.4402017862544534e-05	-0.00016392728018332914	-2.4678699642254054e-05	-0.00016578596629215903
2.9351213022623317	0.0004985059873739651	0.0005048512214335408	0.0005401177081206404	0.0005465084472552787	0.000563913406632535	0.0005703073162425862	0.0005891965067324502	0.0005955762900502287	0.0006419324004562214	0.0006482271572380828	0.08703250895361538	0.08603754747217461	-2.4217972033408613e-05	-0.00016367119335232438	-2.4492567021704853e-05	-0.0001655269758829847
2.952806884620376	0.0004981287832928529	0.000504469216235955	0.0005397090261920639	0.0005460949297967899	0.0005634867244734788	0.0005698757961563847	0.0005887506995090882	0.0005951256555829604	0.0006414467028525519	0.00064773669668931	0.08703252656546395	0.08603756488144568	-2.4035178455894535e-05	-0.00016341458282220778	-2.4307700851437103e-05	-0.0001652674558376005
2.970599031508854	0.0004977521714584611	0.0005040878108255608	0.0005393009860847281	0.0005456820617543821	0.0005630607124914838	0.0005694449538458808	0.0005883055925961023	0.0005946757290078298	0.0006409617684278659	0.0006472470067996435	0.08703254449157712	0.08603758260136896	-2.385362930426918e-05	-0.00016315744935313514	-2.412409321699352e-05	-0.00016500740692496074
2.9884983850326714	0.0004973761530725868	0.0005037070064194884	0.0005388935891031402	0.0005452698444480115	0.0005626353720499092	0.0005690147906898893	0.0005878611874194674	0.0005942265117662305	0.000640477598739022	0.0006467580891411471	0.08703256273760093	0.08603760063752044	-2.367331679547363e-05	-0.00016289979369123186	-2.3941736247059392e-05	-0.00016474682989947587
3.006505591165733	0.0004970007293352655	0.0005033268042330839	0.0005384868365499424	0.0005448582791957456	0.0005622107045101881	0.0005685853080652781	0.0005874174854031722	0.000593778005297551	0.0006399941953407739	0.0006462699452837563	0.0870325813092787	0.086037618995581	-2.3494233188623564e-05	-0.00016264161656601162	-2.3760622112983798e-05	-0.00016448572549901397
3.0246212997742656	0.0004966259014448086	0.0005029472054799485	0.0005380807297259516	0.0005444473673138046	0.000561786711231873	0.0005681565073470117	0.0005869744879692672	0.000593330211039219	0.0006395115597858188	0.0006457825767953307	0.08703260021245877	0.08603763768133402	-2.331637078510293e-05	-0.00016238291869236088	-2.358074302886981e-05	-0.00016422409444670494
3.0428461646402667	0.0004962516705978315	0.0005025682113719656	0.0005376752699301876	0.0005440371101165945	0.0005613633935726665	0.0005677283899081849	0.0005865321965378978	0.0005928831304267347	0.0006390296936248373	0.0006452959852416918	0.08703261945309908	0.08603765670066245	-2.313972192836966e-05	-0.00016212370077030303	-2.3402091251352453e-05	-0.00016396193745037146
3.0611808434850984	0.000495878037989291	0.0005021898231193419	0.0005372704584599218	0.0005436275089167479	0.0005609407528884686	0.0005673009571200686	0.0005860906125273514	0.0005924367648937215	0.000638548598406548	0.000644810172186677	0.08703263903725758	0.08603767605955785	-2.2964279003714547e-05	-0.0001618639634843183	-2.322465907939053e-05	-0.00016369925520233475
3.079625997993227	0.0004955050048125179	0.0005018120419306353	0.0005368662966107048	0.0005432185650251589	0.0005605187905334102	0.0005668742103521451	0.0005856497373540973	0.0005919911158719644	0.0006380682756777457	0.0006443251391921825	0.08703265897110846	0.0860376957641234	-2.2790034438177967e-05	-0.00016160370750395447	-2.3048438854152142e-05	-0.0001634360483797337
3.0981822938360946	0.0004951325722592525	0.0005014348690127952	0.0005364627856764105	0.0005428102797510249	0.0005600975078598979	0.0005664481509721522	0.0005852095724328288	0.0005915461847914533	0.0006375887269833559	0.0006438408878182138	0.08703267926093299	0.0860377158205683	-2.261698070030356e-05	-0.00016134293348320228	-2.2873422958792633e-05	-0.00016317231764399753
3.116850400696155	0.0004947607415196772	0.000501058305571193	0.0005360599269492718	0.0005424026544018828	0.0005596769062186497	0.0005660227803461206	0.0005847701191765059	0.0005911019730804252	0.0006371099538664758	0.0006433574196229307	0.08703269991312532	0.08603773623521463	-2.244511030006016e-05	-0.00016108164206120323	-2.2699603818345307e-05	-0.00016290806364149812
3.135630992291033	0.0004943895137824491	0.0005006823528096577	0.000535657721719916	0.0005419956902836462	0.0005592569869587372	0.0005655980998384156	0.0005843313789963965	0.0005906584821654043	0.0006366319578684249	0.000642874736162695	0.08703272093419871	0.08603775701449569	-2.227441578861629e-05	-0.000160819833861639	-2.252697389954622e-05	-0.00016264328700313357
3.1545247463978408	0.0004940188902347381	0.0005003070119305099	0.0005352561712774059	0.000541589388700643	0.0005588377514276243	0.0005651741108117757	0.0005838933533021186	0.0005902157134712507	0.0006361547405287895	0.0006423928389921173	0.08703274233077965	0.0860377781649698	-2.2104889758237795e-05	-0.00016055750949325875	-2.235552571065204e-05	-0.00016237798834450867
3.1735323448776414	0.0004936488720622548	0.0004999322841345977	0.0005348552769092743	0.0005411837509556581	0.000558419200971206	0.000564750814627354	0.0005834560435016832	0.0005897736684211948	0.0006356783033854706	0.0006419117296641064	0.08703276410961899	0.0860377996933008	-2.1936524842090105e-05	-0.00016029466954957383	-2.2185251801292577e-05	-0.00016211216826576835
3.192654473700048	0.0004932794604492897	0.0004995581706213265	0.0005344550399015626	0.000540778778349963	0.0005580013369338493	0.0005643282126447574	0.000583019451001533	0.0005893323484368868	0.0006352026479747305	0.0006414314097299133	0.08703278627758505	0.08603782160628579	-2.1769313714128935e-05	-0.000160031314609288	-2.2016144762366727e-05	-0.00016184582735230546
3.211891822967991	0.0004929106565787415	0.0004991846725886971	0.0005340554615388568	0.0005403744721833586	0.0005575841606584297	0.0005639063062220849	0.000582583577206586	0.0005888917549384297	0.0006347277758312358	0.0006409518807391778	0.087032808841672	0.08603784391083467	-2.160324908880365e-05	-0.0001597674452352843	-2.1848197225724994e-05	-0.00016157896617342848
3.2312450869426166	0.0004925424616321573	0.0004988117912333397	0.0005336565431043272	0.0005399708337542159	0.0005571676734863767	0.0005634850967159721	0.0005821484235202797	0.0005884518893444339	0.0006342536884881134	0.0006404731442399833	0.08703283180900151	0.08603786661398623	-2.1438323721001754e-05	-0.00015950306197543007	-2.1681401864103583e-05	-0.0001613115852832081
3.2507149640683446	0.0004921748767897599	0.0004984395277505457	0.0005332582858797665	0.0005395678643595074	0.0005567518767577072	0.0005630645854816272	0.0005817139913446096	0.0005880127530720487	0.000633780387476988	0.0006399952017788934	0.08703285518681876	0.08603788972290473	-2.1274530405937866e-05	-0.00015923816536302093	-2.151575139101164e-05	-0.0001610436852209074
3.2703021569980693	0.000491807903230486	0.0004980678833343032	0.0005328606911456214	0.000539165565294848	0.0005563367718110682	0.000562644773872872	0.000581280282080172	0.0005875743475370115	0.0006333078743280331	0.0006395180549010069	0.08703287898250572	0.08603791324488752	-2.1111861978811985e-05	-0.0001589727559152404	-2.1351238560436345e-05	-0.00016077526650980223
3.2900073726185273	0.0004914415421320179	0.0004976968591773334	0.0005324637601810386	0.0005387639378545362	0.0005559223599837777	0.0005622256632421841	0.0005808472971262093	0.0005871366741536886	0.0006328361505700199	0.0006390417051500036	0.0870329032035742	0.08603793718735935	-2.0950311314828565e-05	-0.00015870683413486686	-2.118785616678047e-05	-0.00016050632965819434
3.3098313220758016	0.0004910757946708172	0.0004973264564711187	0.0005320674942638923	0.0005383629833315841	0.0005555086426118594	0.000561807254940733	0.0005804150378806448	0.0005866997343351128	0.0006323652177303591	0.0006385661540681901	0.08703292785767432	0.08603796155787956	-2.0789871328971005e-05	-0.00015844040050946862	-2.1025597044695837e-05	-0.00016023687515924478
3.329774720800988	0.0004907106620221579	0.0004969566764059425	0.0005316718946708322	0.0005379627030177624	0.000555095621030087	0.0005613895503184231	0.0005799835057401317	0.0005862635294930335	0.0006318950773351531	0.0006380914031965471	0.08703295295258864	0.08603798636414693	-2.0630534975765724e-05	-0.00015817345551102924	-2.0864454068840466e-05	-0.00015996690349044662
3.349838288536016	0.0004903461453601614	0.00049658752017092	0.0005312769626773117	0.0005375630982036345	0.0005546832965720213	0.0005609725507239322	0.0005795527021000919	0.0005858280610379524	0.000631425730909238	0.0006376174540747797	0.08703297849624721	0.08603801161399473	-2.047229524921451e-05	-0.00015790599959662754	-2.0704420153769276e-05	-0.00015969641511399957
3.370022749359618	0.0004899822458578288	0.0004962189889540333	0.0005308826995576299	0.0005371641701785953	0.0005542716705700513	0.0005605562575047532	0.0005791226283547572	0.0005853933303791711	0.0006309571799762366	0.0006371443082413617	0.08703300449671907	0.08603803731540154	-2.0315145182574212e-05	-0.0001576380332081323	-2.0545488253741542e-05	-0.00015942541047672676
3.390328831713469	0.0004896189646870753	0.0004958510839421662	0.0005304891065849698	0.0005367659202309097	0.000553860744355432	0.0005601406720072323	0.0005786932858972134	0.00058495933892483	0.0006304894260586008	0.0006366719672335851	0.0870330309622183	0.08603806347648679	-2.0159077848230095e-05	-0.00015736955677217446	-2.038765136260813e-05	-0.00015915389001019964
3.4107572684284713	0.0004892563030187633	0.0004954838063211365	0.0005300961850314318	0.0005363683496477486	0.0005534505192583262	0.0005597257955766102	0.0005782646761194411	0.0005845260880819532	0.0006300224706776608	0.0006362004325876077	0.08703305790111011	0.08603809010552058	-2.0004086357536255e-05	-0.00015710057070052186	-2.023090251360507e-05	-0.00015888185413086287
3.431308796751202	0.0004888942620227344	0.0004951171572757288	0.0005297039361680724	0.0005359714597152279	0.0005530409966078402	0.0005593116295570603	0.0005778368004123557	0.0005840935792564877	0.0006295563153536702	0.0006357297058384989	0.08703308532190827	0.08603811721091774	-1.985016386061439e-05	-0.00015683107538955188	-2.0075234779193957e-05	-0.00015860930323961797
3.4519841583705158	0.0004885328428678457	0.0004947511379897329	0.0005293123612649442	0.0005355752517184458	0.0005526321777320687	0.0005588981752917315	0.0005774096601658548	0.000583661813853349	0.0006290909616058571	0.0006352597885202902	0.08703311323328249	0.08603814480124788	-1.969730354616124e-05	-0.00015656107122016816	-1.9920641270848582e-05	-0.0001583362377217401
3.47278409944432	0.0004881720467220015	0.0004943857496459734	0.0005289214615911306	0.0005351797269415225	0.0005522240639581305	0.0005584854341227867	0.000576983256768856	0.000583230793276463	0.0006286264109524682	0.0006347906821660201	0.08703314164405812	0.08603817288523256	-1.954549864143125e-05	-0.00015629055855881369	-1.9767115139011568e-05	-0.00015806265794771068
3.4937093706264992	0.00048781187475218626	0.0004940209934263444	0.0005285312384147823	0.0005347848866676316	0.0005518166566122081	0.0005580734073914417	0.000576557591609338	0.0005828005189288067	0.0006281626649108163	0.0006343223883077835	0.08703317056321924	0.08603820147175748	-1.9394742411901755e-05	-0.0001560195377562218	-1.961464957282548e-05	-0.000157788564272468
3.514760727094002	0.000487452328124499	0.0004936568705118451	0.0005281416930031587	0.0005343907321790481	0.00055140995701959	0.0005576620964380073	0.0005761326660743856	0.000582370992212452	0.00062769972499733	0.0006338549084767791	0.08703319999990831	0.08603823056985836	-1.924502816117238e-05	-0.00015574800914791576	-1.9463237799961092e-05	-0.00015751395703528237
3.535938928574102	0.00048709340800418693	0.0004932933820826121	0.0005277528266226595	0.0005339972647571769	0.0005510039665047082	0.000557251502601929	0.0005757084815502333	0.0005819422145286102	0.0006272375927275984	0.0006333882442033585	0.0870332299634435	0.08603826018874383	-1.9096349230874818e-05	-0.00015547597305461125	-1.931287308653412e-05	-0.00015723883656047766
3.557244739371806	0.0004867351155556763	0.0004929305293179531	0.000527364640538866	0.0005336044856825941	0.0005505986863911775	0.0005568416272218253	0.0005752850394223012	0.0005815141872776698	0.0006267762696164199	0.0006329223970170711	0.08703326046330183	0.0860382903377844	-1.8948699000417846e-05	-0.00015520342978182777	-1.9163548736904e-05	-0.00015696320315704282
3.578678928397448	0.000486377451942609	0.00049256831339638	0.0005269771360165772	0.0005332123962350863	0.0005501941180018361	0.0005564324716355294	0.0005748623410752427	0.0005810869118592437	0.0006263157571778498	0.0006324573684467144	0.08703329150913545	0.08603832102651944	-1.8802070886801692e-05	-0.00015493037961931966	-1.9015258093434476e-05	-0.00015668705711820163
3.600242269194432	0.0004860204183278745	0.0004922067354956463	0.0005265903143198482	0.0005328209976936857	0.0005497902626587865	0.0005560240371801299	0.0005744403878929848	0.0005806603896722087	0.0006258560569252485	0.0006319931600203835	0.08703332311076882	0.0860383522646609	-1.8656458344593757e-05	-0.0001546568228424361	-1.8867994536474544e-05	-0.00015641039872238416
3.6219355399671502	0.00048566401587364085	0.0004918457967927742	0.0005262041767120238	0.0005324302913367084	0.0005493871216834302	0.0005556163251920068	0.0005740191812587674	0.0005802346221147495	0.0006253971703713254	0.0006315297732655131	0.08703335527820352	0.08603838406209735	-1.8511854865616365e-05	-0.00015438275971087212	-1.872175148404792e-05	-0.00015613322823217202
3.643759523609069	0.00048530824574139305	0.0004914854984640963	0.0005258187244557818	0.0005320402784417936	0.0005489846963965148	0.0005552093370068789	0.0005735987225551933	0.0005798096105844022	0.0006249390990281939	0.000631067209708934	0.08703338802162446	0.08603841642889505	-1.8368253978851348e-05	-0.0001541081904691266	-1.8576522391768047e-05	-0.00015585554589495065
3.6657150077309777	0.00048495310909195974	0.0004911258416852811	0.0005254339588131628	0.0005316509602859389	0.0005485829881181656	0.0005548030739598351	0.0005731790131642613	0.0005793853564780938	0.0006244818444074102	0.000630605470876914	0.08703342135140019	0.08603844937530133	-1.822564925029954e-05	-0.00015383311534687694	-1.843230075269063e-05	-0.00015557735194296485
3.6878027846894206	0.0004845986070855532	0.0004907668276313737	0.0005250498810456156	0.0005312623381455408	0.0005481819981679322	0.0005543975373853826	0.0005727600544674146	0.0005789618611921898	0.0006240254080200288	0.0006301445582952108	0.0870334552780832	0.086038482911751	-1.8084034282724037e-05	-0.0001535575345579243	-1.8289080097037835e-05	-0.00015529864659249992
3.710023651615288	0.0004842447408817966	0.0004904084574768249	0.0005246664924140272	0.000530874413296429	0.0005477817278648241	0.0005539927286174816	0.0005723418478455806	0.0005785391261225318	0.0006235697913766461	0.0006296844734891181	0.08703348981242073	0.08603851704886573	-1.7943402715644985e-05	-0.00015328144830167867	-1.8146853992227763e-05	-0.00015501943004536667
3.732378410442586	0.00048389151163976	0.0004900507323955253	0.0005242837941787633	0.0005304871870139088	0.0005473821785273502	0.0005535886489895862	0.0005719243946792126	0.0005781171526644825	0.0006231149959874488	0.0006292252179835134	0.08703352496535278	0.0860385517974551	-1.7803748224997848e-05	-0.00015300485676168762	-1.800561604246853e-05	-0.00015473970248701396
3.7548678679373717	0.0004835389205179947	0.0004896936535608422	0.0005239017875997092	0.0005301006605727936	0.0005469833514735626	0.0005531852998346889	0.000571507696348335	0.0005776959422129721	0.0006226610233622644	0.0006287667933029099	0.08703356074801247	0.08603858716853403	-1.7665064523096977e-05	-0.00015272776010658018	-1.7865359888803375e-05	-0.000154459464088208
3.777492835726878	0.0004831869686745627	0.0004893372221456474	0.0005235204739362981	0.0005297148352474445	0.0005465852480210903	0.000552782682485353	0.0005710917542325822	0.0005772754961625322	0.0006222078750106043	0.0006283092009715	0.08703359717174183	0.08603862317330814	-1.752734535844999e-05	-0.00015245015848992793	-1.772607920884524e-05	-0.0001541787150041718
3.8002541303288	0.00048283565726707294	0.0004889814393223566	0.0005231398544475569	0.0005293297123118109	0.0005461878694871836	0.0005523807982737608	0.0005706765697112436	0.0005768558159073471	0.0006217555524417181	0.0006278524425132086	0.08703363424808193	0.08603865982318634	-1.73905845155288e-05	-0.00015217205204964834	-1.758776771659809e-05	-0.00015389745537443267
3.823152573180761	0.00048248498745271235	0.0004886263062629589	0.0005227599303921385	0.0005289452930394646	0.0005457912171887522	0.0005519796485317477	0.000570262144163305	0.0005764369028412936	0.0006213040571646363	0.0006273965194517373	0.08703367198878671	0.08603869712978647	-1.7254775814684598e-05	-0.00015189344090868473	-1.7450419162354583e-05	-0.00015361568532346048
3.8461889906699622	0.0004821349603882808	0.0004882718241390514	0.000522380703028361	0.0005285615787036382	0.000545395292442405	0.0005515792345908464	0.0005698484789674899	0.0005760187583579822	0.0006208533906882232	0.0006269414333106179	0.0870337104058183	0.08603873510493389	-1.7119913111951837e-05	-0.00015161432517463158	-1.7314027332468798e-05	-0.00015333340495994607
3.8693642141629967	0.00048178557723022275	0.00048791799412187405	0.0005220021736142451	0.0005281785705772646	0.0005450000965644899	0.0005511795577823252	0.0005694355755023046	0.0005756013838508054	0.0006204035545212213	0.0006264871856132574	0.08703374951135766	0.08603877376067222	-1.6985990298886908e-05	-0.00015133470493984558	-1.7178586049246963e-05	-0.00015305061437742573
3.892679080035866	0.0004814368391346601	0.00048756481738234135	0.0005216243434075511	0.000527796269933014	0.0005446056308711343	0.0005507806194372287	0.0005690234351460799	0.0005751847807129725	0.000619954550172303	0.0006260337778829892	0.08703378931780525	0.08603881310925346	-1.6853001302451903e-05	-0.00015105458028177865	-1.7044089170810406e-05	-0.00015276731365432283
3.9161344297041563	0.00048108874725742414	0.0004872122950910746	0.0005212472136658149	0.0005274146780433266	0.0005442118966782817	0.000550382420886416	0.0005686120592770105	0.000574768950337558	0.0006195063791501148	0.000625581211643118	0.0870338298377846	0.08603885316316101	-1.6720940084757885e-05	-0.00015077395126211757	-1.6910530590783304e-05	-0.00015248350285293477
3.9397311096534064	0.0004807413027540932	0.00048686042841843976	0.000520870785646387	0.0005270337961804619	0.0005438188953017375	0.0005499849634606066	0.0005682014492732026	0.0005743538941175471	0.000619059042963332	0.0006251294884169766	0.08703387108414865	0.08603889393509676	-1.6589800642993757e-05	-0.0001504928179275472	-1.6777904238299626e-05	-0.00015219918202050153
3.963469971469652	0.0004803945067800191	0.00048650921853457524	0.0005204950606064687	0.0005266536256165232	0.0005434266280572019	0.0005495882484904133	0.0005677916065127115	0.0005739396134458703	0.0006186125431207015	0.0006246786097279647	0.08703391306997987	0.08603893543799435	-1.6459577009214632e-05	-0.0001502111803094036	-1.6646204077758534e-05	-0.00015191435118888652
3.987351871870168	0.00048004836049036527	0.0004861586666094301	0.0005201200398031509	0.0005262741676235045	0.0005430350962603168	0.0005491922773063893	0.0005673825323735915	0.0005735261097154569	0.0006181668811310949	0.0006242285770996083	0.08703395580860239	0.08603897768502484	-1.633026325018397e-05	-0.00014992903842353522	-1.651542410865091e-05	-0.00015162901037407694
4.01137767273438	0.00047970286504013645	0.00048580877381279364	0.0005197457244934479	0.000525895423473323	0.0005426443012266993	0.0005487970512390636	0.0005669742282339302	0.00057311338431927	0.000617722058503553	0.0006237793920556019	0.08703399931357923	0.08603902068959582	-1.620185346729551e-05	-0.00014964639227117715	-1.638555836547262e-05	-0.00015134315957728017
4.035548241134971	0.00047935802158421205	0.00048545954131433086	0.0005193721159343398	0.0005255173944378621	0.0005422542442719852	0.0005484025716189835	0.0005665666954718947	0.0005727014386503513	0.0006172780767473396	0.0006233310561198604	0.0870340435987127	0.0860390644653495	-1.6074341796247157e-05	-0.00014936324183745242	-1.6256600917452166e-05	-0.00015105679878366085
4.059864449369175	0.0004790138312773807	0.00048511097028361547	0.0005189992153828038	0.0005251400817890044	0.0005418649267118691	0.0005480088397767553	0.0005661599354657772	0.0005722902741018696	0.0006168349373719868	0.000622883570816568	0.08703408867806382	0.08603910902618467	-1.594772240703056e-05	-0.00014907958709252378	-1.612854586847262e-05	-0.00015076992796297928
4.08432717499025	0.0004786702952743714	0.00048476306189016246	0.000518627024095859	0.0005247634867986704	0.0005414763498621427	0.0005476158570430841	0.0005657539495940342	0.0005718798920671565	0.0006163926418873458	0.0006224369376702296	0.08703413456593892	0.08603915438624564	-1.5821989503696926e-05	-0.00014879542799102474	-1.6001387356858257e-05	-0.00015048254706936937
4.108937300839158	0.00047832741472988814	0.00048441581730346246	0.0005182555433305961	0.0005243876107388589	0.000541088515038737	0.0005472236247488154	0.0005653487392353335	0.0005714702939397572	0.000615951191803637	0.0006219911582057194	0.08703418127691338	0.08603920055993576	-1.569713732427029e-05	-0.00014851076447289224	-1.5875119555315564e-05	-0.00015019465604219906
4.133695715076422	0.00047798519079863763	0.0004840692376930112	0.0005178847743442186	0.0005240124548816795	0.0005407014235577573	0.0005468321442249708	0.0005649443057685877	0.000571061481113466	0.0006155105886314936	0.0006215462339483244	0.08703422882581385	0.08603924756191754	-1.5573160140494244e-05	-0.00014822559646224254	-1.5749736670631412e-05	-0.0001499062548046548
4.15860331121418	0.00047764362463536896	0.0004837233242283494	0.0005175147183940806	0.000523638020499399	0.0005403150767355307	0.0005464414168027966	0.0005645406505730109	0.0005706534549823764	0.0006150708338820205	0.000621102166423808	0.08703427722774466	0.08603929540711329	-1.545005225766366e-05	-0.00014793992386723243	-1.5625232943536002e-05	-0.0001496173432640191
4.183660988148428	0.00047730271739490285	0.0004833780780790903	0.0005171453767377237	0.0005232643088644692	0.0005399294758886413	0.0005460514438137982	0.0005641377750281524	0.000570246216940924	0.0006146319290668365	0.0006206589571584477	0.08703432649807899	0.08603934411072725	-1.5327808014603886e-05	-0.0001476537465817107	-1.5501602648678586e-05	-0.0001493279213130444
4.208869650191461	0.00047696247023216337	0.0004830335004149548	0.0005167767506329119	0.0005228913212495729	0.0005395446223339704	0.0005456622265897816	0.00056373568051394	0.000569839768383924	0.0006141938756981252	0.0006202166076790884	0.08703437665246755	0.08603939368822405	-1.5206421783405324e-05	-0.00014736706448374715	-1.5378840094318683e-05	-0.00014903798882823227
4.2342302071045115	0.0004766228843022129	0.00048268959240580476	0.0005164088413376737	0.0005225190589276552	0.0005391605173887384	0.0005452737664628964	0.0005633343684107288	0.0005694341107066234	0.000613756675288688	0.0006197751195131967	0.0870344277068446	0.08603944415536183	-1.5085887969256903e-05	-0.00014707987743588224	-1.5256939622215054e-05	-0.00014874754567066606
4.259743574130585	0.00047628396076028213	0.0004823463552216753	0.0005160416501103318	0.0005221475231719667	0.0005387771623705437	0.0005448860647656736	0.000562933840099338	0.0005690292453047359	0.0006133203293519885	0.0006193344941889048	0.08703447967743684	0.0860394955281716	-1.4966201010355867e-05	-0.00014679218528550197	-1.5135895607518157e-05	-0.00014845659168620517
4.285410672027485	0.00047594570076180495	0.000482003790032808	0.0005156751782095505	0.0005217767152560969	0.0005383945585974031	0.000544499122831067	0.000562534096961098	0.000568625173574493	0.000612884839402207	0.0006188947332350652	0.08703453258075611	0.08603954782298338	-1.484735537766492e-05	-0.00014650398786422714	-1.5015702458482175e-05	-0.00014816512670445814
4.311232427101037	0.00047560810546245136	0.00048166189800968596	0.0005153094268943659	0.0005214066364540182	0.0005380127073877936	0.0005441129419924968	0.0005621351403778943	0.000568221896912684	0.0006124502069542889	0.0006184558381813003	0.08703458643361911	0.08603960105641349	-1.4729345574804667e-05	-0.00014621528498824643	-1.4896354616418181e-05	-0.000147873150539643
4.337209771238533	0.0004752711760181583	0.00048132068032306387	0.0005149443974242255	0.0005210372880401165	0.000537631610060691	0.0005437275235838864	0.0005617369717322076	0.0005678194167167027	0.000612016433523996	0.0006180178105580536	0.0870346412531433	0.08603965524538806	-1.461216613792525e-05	-0.00014592607645869116	-1.4777846555529342e-05	-0.00014758066299069839
4.363343641942354	0.000474934913585163	0.00048098013814400296	0.0005145800910590258	0.0005206686712892332	0.0005372512679356101	0.0005433428689397048	0.0005613395924071603	0.0005674177343845867	0.0006115835206279537	0.0006175806518966378	0.08703469705675718	0.08603971040713386	-1.4495811635510322e-05	-0.00014563636206106623	-1.4660172782707953e-05	-0.0001472876638406173
4.389634982363801	0.00047459931932003566	0.00048064027264390285	0.0005142165090591483	0.000520300787476702	0.0005368716823326461	0.0005429589793950078	0.0005609430037865592	0.0005670168513150647	0.0006111514697837047	0.0006171443637292879	0.08703475386220716	0.08603976655919031	-1.4380276668233063e-05	-0.00014534614156544445	-1.4543327837417477e-05	-0.00014699415285714112
4.416084741337141	0.0004742643943797106	0.00048030108499453483	0.0005138536526855003	0.0005199336378783868	0.0005364928545725132	0.0005425758562854766	0.0005605472072549367	0.0005666167689075992	0.0006107202825097561	0.0006167089475892105	0.08703481168755307	0.08603982371941377	-1.4265555868772303e-05	-0.00014505541472630001	-1.4427306291472236e-05	-0.00014670012979177416
4.442693873413836	0.0004739301399215216	0.0004799625763680757	0.0005134915231995474	0.0005195672237707219	0.0005361147859765879	0.0005421935009474629	0.0005601522041975987	0.0005662174885624335	0.0006102899603256352	0.0006162744050106379	0.08703487055119	0.08603988190598381	-1.4151643901639047e-05	-0.00014476418128214763	-1.4312102748891692e-05	-0.00014640559438026945
4.469463338897009	0.00047359655710323313	0.000479624747937141	0.0005131301218633577	0.0005192015464307475	0.0005357374778669491	0.0005418119147180278	0.0005597579960006665	0.0005658190116806332	0.0006098605047519368	0.0006158407375288776	0.08703493047183992	0.0860399411374085	-1.4038535463150453e-05	-0.00014447244095684708	-1.4197711845858815e-05	-0.00014611054634337817
4.49639410387609	0.00047326364708307075	0.00047928760087481427	0.0005127694499396322	0.0005188366071361458	0.0005353609315664138	0.0005414310989349794	0.0005593645840511177	0.0005654213396641281	0.0006094319173103718	0.0006154079466803606	0.08703499146856448	0.08604000143253068	-1.3926225281155752e-05	-0.0001441801934584791	-1.4084128250442529e-05	-0.00014581498538580873
4.523487140261684	0.00047293141101975616	0.00047895113635468576	0.0005124095086917465	0.0005184724071652852	0.0005349851483985843	0.0005410510549369198	0.0005589719697368341	0.0005650244739157634	0.0006090041995238236	0.000614976034002698	0.08703505356077067	0.08604006281053397	-1.3814708114864502e-05	-0.00014388743847905394	-1.3971346662438114e-05	-0.00014551891119628235
4.550743425820648	0.0004725998500725383	0.0004786153555508793	0.0005120502993837885	0.0005181089477972498	0.0005346101296878846	0.0005406717840632814	0.0005585801544466457	0.000564628415839337	0.0006085773529163954	0.0006145450010347305	0.08703511676821805	0.08604012529095177	-1.3703978754799756e-05	-0.00014359417569563548	-1.3859361813303023e-05	-0.00014522232344822694
4.578163944211368	0.00047226896540122643	0.0004782802596380895	0.0005116918232805926	0.0005177462303118863	0.0005342358767596023	0.0005402932876543701	0.0005581891395703698	0.0005642331668396481	0.0006081513790134637	0.000614114849316578	0.08703518111102121	0.08604018889366595	-1.3594032022534383e-05	-0.000143300404769231	-1.3748168465893204e-05	-0.00014492522179884726
4.605749685019276	0.00047193875816622287	0.0004779458497916136	0.0005113340816477826	0.0005173842559898375	0.00053386239093993	0.0005399155670514074	0.0005577989264988614	0.0005638387283225408	0.0006077262793417281	0.0006136855803896959	0.08703524660965868	0.08604025363891804	-1.34848627706078e-05	-0.00014300612534544344	-1.3637761414385038e-05	-0.00014462760588979107
4.633501643792551	0.0004716092295285541	0.0004776121271873821	0.000510977075751804	0.000517023026112577	0.0005334896735560046	0.0005395386235965689	0.0005574095166240531	0.0005634451016949492	0.000607302055429264	0.0006132571957969227	0.08703531328498096	0.08604031954732416	-1.3376465882361174e-05	-0.00014271133705430483	-1.3528135484100132e-05	-0.00014432947534687157
4.6614208220780515	0.0004712803806499032	0.0004772790930019957	0.0005106208068599652	0.000516662541962457	0.0005331177259359493	0.0005391624586330285	0.0005570209113390025	0.0005630522883649407	0.0006068787088055741	0.000612829697082536	0.08703538115821723	0.08604038663986083	-1.326883627177089e-05	-0.00014241603951027637	-1.3419285531354394e-05	-0.0001440308297802756
4.689508227457455	0.00047095221269264254	0.00047694674841275203	0.0005102652762404734	0.000516302804822734	0.0005327465494089126	0.0005387870735049958	0.00055663311203793	0.0005626602897417602	0.0006064562410016392	0.0006124030857923006	0.08703545025097234	0.08604045493789363	-1.3161968883262931e-05	-0.00014212023231166548	-1.3311206443263751e-05	-0.0001437316687839807
4.717764873583629	0.0004706247268198685	0.00047661509459768575	0.0005099104851624732	0.0005159438159776197	0.0005323761453051138	0.0005384124695577636	0.0005562461201162756	0.0005622691072358799	0.0006060346535499736	0.0006119773634735278	0.0870355205852559	0.08604052446316936	-1.3055858691634822e-05	-0.0001418239150415418	-1.3203893137629652e-05	-0.00014343199193612988
4.746191780217212	0.0004702979241954289	0.00047628413273559443	0.0005095564348960841	0.0005155855767123074	0.000532006514955877	0.0005380386481377425	0.0005558599369707283	0.0005618787422590381	0.0006056139479846731	0.0006115525316751191	0.0870355921834614	0.08604059523783367	-1.2950500701876949e-05	-0.00014152708726734853	-1.3097340562819373e-05	-0.0001431317987994618
4.774789973263409	0.0004699718059839582	0.00047595386400607593	0.0005092031267124373	0.00051522808831302	0.0005316376596936784	0.000537665610592507	0.0005554745639992834	0.0005614891962242872	0.0006051941258414697	0.0006111285919476262	0.08703566506839833	0.08604066728442514	-1.2845889948960923e-05	-0.0001412297485403058	-1.2991543697511015e-05	-0.00014283108892022833
4.803560484809025	0.0004696463733509106	0.0004756242895895589	0.0005088505618837154	0.0005148713520670419	0.0005312695808521839	0.0005372933582708353	0.0005550900026012785	0.0005611004705460406	0.0006047751886577854	0.0006107055458433022	0.08703573926328077	0.08604074062589813	-1.2742021497799683e-05	-0.00014093189839652076	-1.2886497550657072e-05	-0.00014252986182917982
4.832504353159697	0.00046932162746258897	0.00047529541066733557	0.0005084987416831866	0.0005145153692627589	0.0005309022797662903	0.0005369218925227505	0.0005547062541774435	0.0005607125666401125	0.0006043571379727793	0.0006102833949161511	0.08703581479175045	0.0860408152856165	-1.263889044298902e-05	-0.00014063353635586362	-1.2782197161243306e-05	-0.00014222811704091287
4.861622622877388	0.0004689975694861803	0.00047496722842159476	0.0005081476673852478	0.0005141601411896969	0.0005305357577721689	0.0005365512146995636	0.0005543233201299434	0.0005603254859237689	0.0006039399753274093	0.0006098621407219872	0.08703589167787085	0.08604089128737087	-1.253649190869309e-05	-0.00014033466192216182	-1.2678637598143028e-05	-0.00014192585405370384
4.890916344818065	0.0004686742005897873	0.0004746397440354563	0.0005077973402654589	0.0005138056691385637	0.0005301700162073053	0.0005361813261539157	0.0005539412018624247	0.0005599392298157715	0.0006035237022644784	0.0006094417848184854	0.08703596994614432	0.08604096865537761	-1.2434821048566344e-05	-0.00014003527458428255	-1.2575813960066795e-05	-0.00014162307235063287
4.9203865761696335	0.00046835152194245707	0.0004743129586929983	0.0005074477616005811	0.0005134519544012779	0.000529805056410538	0.000535812228239815	0.000553559900780056	0.0005595537997364202	0.0006031083203286879	0.0006090223287652318	0.08703604962151092	0.0860410474142974	-1.2333873045514143e-05	-0.00013973537381478662	-1.2473721375307403e-05	-0.00014131977139844598
4.950034380490085	0.00046802953471421807	0.00047398687357929557	0.0005070989326686128	0.0005130989982710163	0.0005294408797221048	0.0005354439223126851	0.0005531794182895795	0.0005591691971076013	0.0006026938310666968	0.0006086037741237844	0.08703613072937179	0.0860411275892327	-1.2233643111548773e-05	-0.00013943495907020598	-1.2372355001580293e-05	-0.00014101595064748562
4.979860827745887	0.00046770824007610857	0.00047366148988044866	0.0005067508547488319	0.000512746802042249	0.00052907748748368	0.0005350764097294027	0.000552799755799352	0.0005587854233528337	0.0006022802360271671	0.0006081861224577203	0.08703621329558191	0.08604120920574163	-1.2134126487661073e-05	-0.00013913402979102985	-1.2271710025917731e-05	-0.00014071160953192663
5.009866994350591	0.0004673876392002128	0.00047333680878361976	0.0005064035291218341	0.00051239536701078	0.0005287148810384209	0.0005347096918483433	0.0005524209147193934	0.0005584024798973153	0.0006018675367608277	0.0006077693753326991	0.087036297346462	0.08604129228984327	-1.2035318443726767e-05	-0.000138832585402468	-1.2171781664580342e-05	-0.0001404067474707199
5.040053963203681	0.0004670677332596863	0.0004730128314770586	0.0005060569570695631	0.0005120446944737786	0.0005283530617310011	0.0005343437700294158	0.0005520428964614257	0.0005580203681679645	0.0006014557348205162	0.0006073535343165028	0.087036382908812	0.08604137686803184	-1.1937214278306962e-05	-0.00013853062531372917	-1.2072565162809037e-05	-0.0001401013638662879
5.070422823729659	0.00046674852342879457	0.0004726895591501432	0.0005057111398753573	0.000511694785729827	0.0005279920309076606	0.0005339786456341137	0.0005516657024389279	0.0005576390895934705	0.000601044831761244	0.0006069386009791064	0.08703647000991849	0.0860414629672754	-1.1839809318410499e-05	-0.00013822814891706336	-1.1974055794639407e-05	-0.00013979545810413607
5.100974671917351	0.0004664300108829427	0.00047236699299340625	0.0005053660788239848	0.0005113456420789546	0.0005276317899162439	0.0005336143200255525	0.0005512893340671749	0.0005572586456043401	0.0006006348291402463	0.0006065245768927234	0.08703655867755795	0.08604155061503388	-1.1743098919554662e-05	-0.00013792515559001017	-1.1876248862917327e-05	-0.00013948902955475406
5.131710610359471	0.00046611219679870485	0.00047204513419856956	0.0005050217752016774	0.0005109972648226737	0.0005272723401062396	0.0005332507945685104	0.0005509137927632844	0.0005568790376329389	0.0006002257285170332	0.0006061114636318601	0.087036648940015	0.08604163983926418	-1.1647078465451197e-05	-0.00013762164469355298	-1.1779139699030078e-05	-0.00013918207757201984
5.1626317482924104	0.00046579508235386	0.00047172398395857647	0.0005046782302961778	0.0005106496552640225	0.0005269136828288262	0.0005328880706294742	0.0005505390799462653	0.0005565002671135431	0.0005998175314534509	0.0006056992627733768	0.08703674082607928	0.08604173066843024	-1.1551743367897022e-05	-0.00013731761557231326	-1.1682723662743283e-05	-0.00013887460149319963
5.193739201636265	0.00046547866872742117	0.00047140354346762487	0.0005043354453967678	0.0005103028147076046	0.000526555819436912	0.0005325261495766804	0.0005501651970370603	0.000556122335482382	0.0005994102395137336	0.0006052879758965397	0.0870368343650667	0.0860418231315038	-1.1457089066680554e-05	-0.0001370130675553971	-1.1586996142138456e-05	-0.00013856660063979453
5.225034093035115	0.00046516295709966924	0.0004710838139211974	0.0005039934217943136	0.0005099567444596208	0.0005261987512851765	0.0005321650327801563	0.0005497921454585958	0.0005557452441776877	0.0005990038542645583	0.0006048776045830751	0.0870369295868233	0.08604191725799216	-1.1363111029361397e-05	-0.0001367079999552434	-1.1491952553397897e-05	-0.00013825807431670778
5.256517551897525	0.00046484794865218356	0.0004707647965160976	0.0005036521607813013	0.0005096114458279176	0.0005258424797301154	0.0005318047216117652	0.0005494199266358248	0.0005553689946397413	0.000598598377275101	0.0006044681504172307	0.08703702652173226	0.0860420130779286	-1.1269804751200957e-05	-0.0001364024120686924	-1.1397588340702342e-05	-0.00013794902181274438
5.288190714437326	0.00046453364456787297	0.00047044649245047706	0.0005033116636518738	0.0005092669201220162	0.0005254870061300775	0.0005314452174452455	0.0005490485419957743	0.0005549935883109149	0.0005981938101170919	0.0006040596149858239	0.0870371252007304	0.08604211062189093	-1.1177165754987228e-05	-0.000136096303176389	-1.1303898976073104e-05	-0.00013763944240047232
5.320054723714605	0.0004642200460310096	0.0004701289029238707	0.000502971931701872	0.0005089231686531558	0.0005251323318453118	0.0005310865216562561	0.0005486779929675937	0.0005546190266357271	0.0005977901543648716	0.0006036519998783044	0.08703722565531417	0.08604220992101878	-1.1085189590831837e-05	-0.00013578967254226915	-1.1210879959177786e-05	-0.00013732933533561198
5.352110729676963	0.0004639071542272595	0.0004698120291372301	0.0005026329662288714	0.0005085801927343361	0.0005247784582380081	0.0005307286356224191	0.0005483082809825986	0.0005542453110608818	0.0005973874115954492	0.0006032453066868099	0.08703732791754883	0.08604231100700135	-1.0993871836131874e-05	-0.00013548251941444822	-1.1118526817262622e-05	-0.00013701869985785486
5.384359889201005	0.0004635949703437148	0.0004694958722929533	0.0005022947685322225	0.0005082379936803496	0.0005244253866723388	0.0005303715607233608	0.0005479394074743179	0.0005538724430353217	0.0005969855833885542	0.000602839537006221	0.08703743202007526	0.08604241391211168	-1.090320809536173e-05	-0.00013517484302477678	-1.1026835104970337e-05	-0.0001367075351904612
5.41680336613411	0.0004632834955689242	0.00046918043359491765	0.0005019573399130837	0.0005078965728078233	0.0005240731185145016	0.0005300152983407563	0.0005475713738785445	0.0005535004240102734	0.0005965846713266975	0.0006024346924342186	0.08703753799613861	0.08604251866920742	-1.0813193999948192e-05	-0.00013486664258882675	-1.093580040418575e-05	-0.00013639584054002396
5.44944233133642	0.00046297273109292624	0.0004688657142485121	0.0005016206816744665	0.0005075559314352578	0.0005237216551327622	0.0005296598498583716	0.0005472041816333767	0.0005531292554392916	0.000596184676995225	0.0006020307745713425	0.08703764587957485	0.08604262531173523	-1.0723825208129936e-05	-0.000134557917305822	-1.08454183239369e-05	-0.0001360836150969963
5.482277962723094	0.00046266267810727966	0.00046855171546066916	0.0005012847951212709	0.000507216070883065	0.0005233709978974966	0.0005293052166621062	0.0005468378321792682	0.0005527589387783116	0.0005957856019823763	0.0006016277850210465	0.08703775570483369	0.08604273387375254	-1.0635097404796193e-05	-0.00013424866635855515	-1.0755684500178206e-05	-0.0001357708580349004
5.515311445306831	0.0004623533378050959	0.00046823843843989816	0.0005009496815603225	0.0005068769924736109	0.0005230211481812349	0.0005289514001400389	0.0005464723269590761	0.0005523894754856953	0.0005953874478793428	0.0006012257253897601	0.08703786750699292	0.08604284438992908	-1.0547006301368789e-05	-0.0001339388889134846	-1.0666594595710663e-05	-0.00013545756851081336
5.548543971240616	0.0004620447113810701	0.00046792588439631384	0.0005006153423004146	0.000506538697531248	0.0005226721073587023	0.0005285984016824669	0.0005461076674181067	0.0005520208670222776	0.000594990216280324	0.0006008245972869423	0.08703798132176073	0.08604295689556607	-1.0459547635659032e-05	-0.00013362858412065137	-1.057814430002399e-05	-0.0001351437456653115
5.581976739860765	0.0004617368000315137	0.00046761405454167433	0.0005002817786523433	0.0005062011873823621	0.0005223238768068642	0.0005282462226819542	0.0005457438550041649	0.0005516531148514195	0.0005945939087825861	0.000600424402325144	0.08703809718549733	0.08604307142660458	-1.037271717172026e-05	-0.00013331775111363742	-1.0490329329138764e-05	-0.0001348293886221652
5.615610957730194	0.0004614296049543833	0.0004673029500894059	0.0004999489919289489	0.0005058644633554041	0.0005219764579049665	0.0005278948645333697	0.0005453808911676005	0.000551286220439047	0.0005941985269865183	0.0006000251421200629	0.08703821513521813	0.08604318801963196	-1.0286510699715999e-05	-0.0001330063890095795	-1.040314542549367e-05	-0.00013451449648875513
5.649447838681973	0.00046112312734931574	0.00046699257225464114	0.0004996169834451536	0.0005055285267809362	0.0005216298520345815	0.0005275443286339351	0.0005450187773613546	0.0005509201852537098	0.0005938040724956947	0.0005996268182906048	0.08703833520860522	0.08604330671190101	-1.020092403578813e-05	-0.00013269449690928026	-1.0316588357788502e-05	-0.0001341990683555866
5.6834886038631165	0.00046081736841765584	0.00046668292225424563	0.0004992857545179964	0.0005051933789916635	0.000521284060579647	0.0005271946163832651	0.000544657515041011	0.0005505550107666211	0.0005934105469169286	0.0005992294324589409	0.08703845744403348	0.08604342754133923	-1.0115953021888613e-05	-0.00013238207389673629	-1.0230653920831508e-05	-0.00013388310329644215
5.717734481778674	0.0004605123293624912	0.000466374001306855	0.0004989553064666815	0.0005048590213224803	0.0005209390849265151	0.0005268457291834145	0.0005442971056648419	0.0005501906984517132	0.0005930179518603366	0.0005988329862505693	0.08703858188055985	0.086043550546561	-1.0031593525638115e-05	-0.00013206911903902718	-1.014533793540235e-05	-0.00013356660036810408
5.75218670833605	0.00046020801138868127	0.00046606581063290216	0.0004986256406126068	0.0005045254551105063	0.0005205949264639916	0.0005264976684389196	0.0005439375506938585	0.0005498272497856823	0.0005926262889393934	0.0005984374812943741	0.08703870855795948	0.08604367576687871	-9.94784144028437e-06	-0.00013175563138760615	-1.0060636248174909e-05	-0.00013324955861117316
5.786846526889619	0.00045990441570288755	0.000465758351454651	0.0004982967582794078	0.0005041926816951228	0.0005202515865833779	0.0005261504355568412	0.0005435788515918547	0.0005494646662480365	0.0005922355597709912	0.0005980429192226813	0.08703883751672106	0.08604380324231987	-9.864692684420293e-06	-0.00013144160997638488	-9.976544731464011e-06	-0.000132931977048667
5.821715188285586	0.00045960154351360984	0.00046545162499623	0.0004979686607929961	0.0005038607024180191	0.0005199090666785209	0.0005258040319468135	0.0005432210098254624	0.0005491029493211487	0.0005918457659755056	0.000597649301671328	0.08703896879807159	0.08604393301363265	-9.782143201917184e-06	-0.00013112705382237189	-9.893059283170788e-06	-0.00013261385468683884
5.856793950907131	0.00045929939603121285	0.0004651456324836602	0.0004976413494815993	0.0005035295186232284	0.0005195673681458513	0.0005254584590210829	0.0005428640268641957	0.0005487421004903052	0.0005914569091768489	0.0005972566302797146	0.08703910244398098	0.08604406512230627	-9.700188961851014e-06	-0.00013081196192685218	-9.81017582665604e-06	-0.00013229519051555227
5.892084080719833	0.00045899797446795766	0.0004648403751448892	0.0004973148256757977	0.0005031991316571634	0.0005192264923844274	0.0005251137181945543	0.0005425079041804997	0.0005483821212437497	0.000591068991002533	0.0005968649066908696	0.08703923849717923	0.08604419961058028	-9.618825958269961e-06	-0.00013049633327374965	-9.72789031054768e-06	-0.00013197598350733752
5.927586851317345	0.00045869728003803474	0.00046453585420982215	0.0004969890907085636	0.0005028695428686626	0.0005188864407959815	0.0005247698108848353	0.0005421526432498021	0.0005480230130727413	0.0005906820130837299	0.0005964741325515081	0.08703937700117352	0.08604433652146176	-9.53805021006865e-06	-0.00013018016682982136	-9.646198708607168e-06	-0.00013165623261737758
5.963303543967366	0.0004583973139575955	0.0004642320709103547	0.0004966641459153038	0.0005025407536090273	0.0005185472147849635	0.0005244267385122828	0.0005417982455505621	0.0005476647774715972	0.0005902959770553358	0.0005960843095120995	0.08703951800025576	0.08604447589873042	-9.457857760918759e-06	-0.0001298634615454486	-9.565097019652302e-06	-0.0001313359367843131
5.999235447657878	0.00045809807744477964	0.0004639290264804011	0.0004963399926338932	0.0005022127652320578	0.0005182088157585825	0.0005240845025000425	0.0005414447125643174	0.0005473074159377474	0.0005899108845560268	0.0005956954392269204	0.08703966153952332	0.08604461778696833	-9.37824467908601e-06	-0.0001295462163540817	-9.484581267373351e-06	-0.0001310150949297012
6.035383859143656	0.00045779957171975135	0.00046362672215592975	0.0004960166322047185	0.0005018855790940993	0.0005178712451268536	0.0005237431042740987	0.0005410920457757377	0.0005469509299717814	0.0005895267372283256	0.0005953075233541246	0.0870398076648913	0.08604476223155647	-9.299207057305268e-06	-0.00012922843017205976	-9.404647500195137e-06	-0.00013069370595748808
6.071750082993084	0.00045750179800472477	0.00046332515917499176	0.0004956940659707167	0.0005015591965540767	0.0005175345043026406	0.0005234025452633161	0.0005407402466726688	0.0005465953210775009	0.0005891435367186596	0.000594920563555801	0.08703995642309918	0.08604490927870298	-9.220741012634821e-06	-0.00012891010189866603	-9.325291791162545e-06	-0.00013037176875480005
6.108335431635222	0.0004572047575240001	0.00046302433877775355	0.0004953722952774132	0.0005012336189735364	0.0005171985947017021	0.0005230628268994861	0.0005403893167461903	0.00054624059076197	0.0005887612846774278	0.0005945345614980381	0.0870401078617412	0.08604505897545325	-9.14284268634883e-06	-0.0001285912304162251	-9.246510237795671e-06	-0.0001300492821913607
6.145141225407182	0.0004569084515039907	0.00046272426220652865	0.0004950513214729597	0.0005009088477166868	0.0005168635177427337	0.0005227239506173711	0.0005400392574906597	0.0005458867405355645	0.0005883799827590598	0.000594149518850989	0.0870402620292743	0.08604521136970268	-9.065508243817633e-06	-0.00012827181459036663	-9.168298961984879e-06	-0.00012972624511996267
6.182168792601758	0.0004566128811732553	0.0004624249307058066	0.0004947311459081787	0.000500584884150435	0.0005165292748474133	0.0005223859178547485	0.000539690070403763	0.0005455337719120232	0.0005879996326220778	0.0005937654372889284	0.08704041897502435	0.0860453665102174	-8.98873387431779e-06	-0.00012795185326899827	-9.09065410980691e-06	-0.00012940265637570447
6.2194194695153895	0.00045631804776252884	0.0004621263455222876	0.0004944117699365982	0.0005002617296444327	0.000516195867440448	0.0005220487300524592	0.0005393417569865693	0.0005451816864084996	0.0005876202359291667	0.0005933823184903253	0.08704057874921764	0.08604552444664142	-8.91251579092367e-06	-0.0001276313452828609	-9.013571851406929e-06	-0.00012907851477629573
6.256894600496366	0.0004560239525047535	0.0004618285079049116	0.0004940931949144928	0.00049993938557111	0.0005158632969496171	0.00052171238865445	0.00053899431874358	0.0005448304855456145	0.0005872417943472307	0.0005930001641379025	0.08704074140299346	0.08604568522952517	-8.836850230433714e-06	-0.00012731028944591716	-8.937048380909182e-06	-0.0001287538191222931
6.294595537993358	0.00045573059663510856	0.00046153141910488984	0.0004937754222009233	0.0004996178533057203	0.000515531564805816	0.0005213768951078203	0.0005386477571827766	0.0005444801708475039	0.0005868643095474614	0.0005926189759186994	0.08704090698841155	0.08604584891032825	-8.761733453186565e-06	-0.00012698868455494894	-8.861079916249598e-06	-0.00012842856819683668
6.332523642604218	0.0004554379813910404	0.0004612350803757348	0.0004934584531577768	0.0004992971342263735	0.0005152006724431028	0.0005210422508628663	0.0005383020738156751	0.0005441307438418721	0.0005864877832054	0.0005922387555241413	0.087041075558477	0.08604601554145057	-8.687161742915346e-06	-0.00012666652938886358	-8.785662699034406e-06	-0.0001281027607653168
6.370680283125076	0.0004551461080122953	0.0004609394929732941	0.0004931422891498054	0.0004989772297140878	0.0005148706212987442	0.0005207084573731296	0.0005379572701573762	0.0005437822060600473	0.0005861122170010047	0.0005918595046501022	0.08704124716715542	0.08604618517623418	-8.613131406660056e-06	-0.0001263438227096375	-8.710792994429117e-06	-0.00012777639557572107
6.40906683659976	0.00045485497774094765	0.0004606446581557776	0.0004928269315446654	0.0004986581411528156	0.0005145414128132585	0.0005203755160954397	0.0005376133477266179	0.0005434345590370263	0.0005857376126187132	0.0005914812249969707	0.08704142186939334	0.08604635786899408	-8.53963877460364e-06	-0.00012602056326144195	-8.636467091018007e-06	-0.0001274494713582458
6.447684688369473	0.0004545645918214323	0.0004603505771837937	0.0004925123817129632	0.0004983398699294989	0.0005142130484304652	0.0005200434284899639	0.0005372703080458275	0.0005430878043115348	0.0005853639717475128	0.0005911039182697188	0.08704159972112564	0.08604653367502277	-8.466680199986122e-06	-0.0001256967497712952	-8.562681300684424e-06	-0.000127121986825518
6.486535232122802	0.0004542749515005726	0.00046005725132037395	0.0004921986410282827	0.0004980224174340961	0.000513885529597525	0.0005197121960202488	0.0005369281526411705	0.0005427419434260736	0.0005849912960810012	0.0005907275861779644	0.08704178077931095	0.08604671265062096	-8.394252058961486e-06	-0.00012537238094900705	-8.489431958508438e-06	-0.00012679394067294236
6.525619869945995	0.0004539860580276128	0.0004597646818310069	0.0004918857108672376	0.0004977057850596302	0.0005135588577649896	0.0005193818201532694	0.0005365868830426047	0.0005423969779269732	0.0005846195873174554	0.0005903522304360393	0.08704196510192956	0.08604689485310564	-8.322350750433749e-06	-0.0001250474554861658	-8.416715422555204e-06	-0.00012646533157738282
6.564940012373588	0.00045369791265424756	0.0004594728699836715	0.0004915735926095054	0.0004973899742022291	0.000513233034386847	0.0005190523023594764	0.000536246500783936	0.0005420529093644502	0.0005842488471599011	0.0005899778527630613	0.08704215274802161	0.0860470803408347	-8.250972695971956e-06	-0.00012472197205716518	-8.344528073825526e-06	-0.00012613615819831447
6.604497078439295	0.00045341051663465114	0.00045918181704886115	0.0004912622876378667	0.0004970749862611621	0.0005129080609205659	0.0005187236441128395	0.0005359070074028642	0.0005417097392926544	0.0005838790773161749	0.0005896044548829937	0.08704234377769249	0.08604726917322236	-8.180114339683547e-06	-0.00012439592931873245	-8.272866316117941e-06	-0.00012580641917754598
6.644292495727218	0.00045312387122550883	0.000458891524299621	0.0004909517973382496	0.0004967608226388832	0.0005125839388271434	0.0005183958468908965	0.0005355684044410408	0.0005413674692697265	0.0005835102794989959	0.0005892320385247215	0.08704253825213422	0.08604746141076135	-8.10977214804956e-06	-0.00012406932590956765	-8.201726575848313e-06	-0.00012547611313844242
6.684327700423376	0.0004528379776860472	0.00045860199301157417	0.0004906421230997644	0.0004964474847410715	0.0005122606695711514	0.0005180689121748003	0.0005352306934441232	0.0005410261008578518	0.0005831424554260338	0.0005888606054221152	0.08704273623365805	0.08604765711504252	-8.039942609862176e-06	-0.00012374216045113462	-8.13110530199692e-06	-0.0001251452386869245
6.724604137367524	0.0004525528372780612	0.00045831322446295366	0.0004903332663147478	0.0004961349739766729	0.0005119382546207803	0.0005177428414493632	0.000534893875961822	0.0005406856356233094	0.0005827756068199738	0.0005884901573141008	0.08704293778569559	0.08604785634876541	-7.970622236040843e-06	-0.00012341443154664788	-8.060998965925444e-06	-0.00012481379441059426
6.76512326010531	0.00045226845126594906	0.0004580252199346331	0.0004900252283788036	0.0004958232917579385	0.0005116166954478904	0.0005174176362031076	0.0005345579535479607	0.0005403460751365326	0.0005824097354085923	0.0005881206959447311	0.08704314297282925	0.08604805917577389	-7.901807559531661e-06	-0.00012308613778147515	-7.991404061278087e-06	-0.00012448177887898482
6.805886530940724	0.0004519848209167365	0.0004577379807101558	0.0004897180106908377	0.0004955124395004663	0.0005112959935280534	0.0005170932979283101	0.0005342229277605254	0.0005400074209721592	0.0005820448429248184	0.000587752223063254	0.08704335186081563	0.08604826566106764	-7.83349513518855e-06	-0.00012275727772313727	-7.922317103845403e-06	-0.0001241491906435327
6.846895420988873	0.0004517019475001117	0.000457451508075767	0.0004894116146531057	0.0004952024186232443	0.0005109761503406044	0.0005167698281210518	0.0005338888001617232	0.0005396696747090874	0.0005816809311068127	0.0005873847404241849	0.08704356451660232	0.08604847587082197	-7.765681539657898e-06	-0.00012242784992130828	-7.853734631466276e-06	-0.00012381602823766102
6.888151410229076	0.00045141983228844947	0.0004571658033204409	0.0004891060416712471	0.0004948932305486885	0.0005106571673686831	0.0005164472282812617	0.00053355557231803	0.000539332837930529	0.0005813180016980282	0.0005870182497873724	0.08704378100834792	0.08604868987241099	-7.698363371242377e-06	-0.00012209785290753783	-7.785653203869203e-06	-0.00012348229017644652
6.92965598755826	0.000451138476556846	0.0004568808677359145	0.0004888012931543299	0.0004945848767026835	0.0005103390460992867	0.0005161254999127694	0.0005332232458002523	0.0005389969122240676	0.0005809560564472903	0.0005866527529180787	0.08704400140545022	0.08604890773443705	-7.631537249746558e-06	-0.0001217672851948487	-7.718069402540446e-06	-0.000123147974956217
6.971410650844719	0.0004508578815831454	0.0004565967026167148	0.0004884973705148898	0.0004942773585146286	0.0005100217880233139	0.0005158046445233498	0.0005328918221835769	0.0005386618991817119	0.0005805950971088634	0.0005862882515870439	0.08704422577856188	0.08604912952673908	-7.565199816449153e-06	-0.00012143614527891644	-7.650979830682407e-06	-0.00012281308105588362
7.01341690698215	0.00045057804864796834	0.0004563133092601879	0.000488194275168969	0.0004939706774174706	0.0005097053946356114	0.0005154846636247697	0.0005325613030476264	0.0005383278003999495	0.0005802351254425206	0.0005859247475705592	0.08704445419961734	0.08604935532042754	-7.4993477338861775e-06	-0.00012110443163666773	-7.584381112982902e-06	-0.00012247760693509524
7.055676271944047	0.0004502989790347445	0.0004560306889665333	0.00048789200853616003	0.0004936648348477548	0.0005093898674350254	0.0005151655587328413	0.0005322316899765188	0.0005379946174798065	0.0005798761432136233	0.0005855622426505449	0.08704468674185886	0.08604958518789603	-7.433977685748598e-06	-0.00012077214272644687	-7.518269895543175e-06	-0.00012214155103508484
7.098190270838397	0.0004500206740297394	0.00045574884303882935	0.0004875905720396446	0.0004933598322456597	0.0005090752079244468	0.0005148473313674653	0.000531902984558919	0.0005376623520269031	0.0005795181521931882	0.0005852007386146198	0.08704492347985433	0.08604981920285625	-7.3690863768337625e-06	-0.00012043927698911217	-7.452642845804172e-06	-0.00012180491177923858
7.1409604379627405	0.00044974313492208284	0.00045546777278306186	0.0004872899671062355	0.000493055671055037	0.0005087614176108576	0.0005145299830526804	0.0005315751883880925	0.0005373310056515037	0.0005791611541579613	0.0005848402372561739	0.08704516448951713	0.08605005744035245	-7.3046705328459055e-06	-0.0001201058328465926	-7.387496652340106e-06	-0.000121467687571708
7.183988316859528	0.0004494663630038002	0.0004551874795081598	0.00048699019516641403	0.0004927523527234604	0.0005084484980053828	0.0005142135153167146	0.0005312483030619694	0.0005370005799685847	0.0005788051508904955	0.0005844807403744461	0.08704540984815108	0.08605029997679253	-7.240726900282525e-06	-0.0001197718087021099	-7.322828024763917e-06	-0.00012112987679784026
7.227275460371831	0.00044919035956984046	0.0004549079645260187	0.00048669125765437806	0.0004924498787022593	0.0005081364506233366	0.0005138979296920317	0.0005309223301831937	0.0005366710765978824	0.0005784501441792219	0.0005841222497745994	0.08704565963444835	0.08605054688997074	-7.1772522463710645e-06	-0.00011943720294076143	-7.258633693657014e-06	-0.00012079147782470545
7.270823430699384	0.00044891512591810383	0.00045462922915153213	0.0004863931560080753	0.0004921482504465654	0.0005078252769842702	0.0005135832277153803	0.000530597271359183	0.0005363424971639527	0.000578096135818526	0.0005837647672677933	0.08704591392853599	0.08605079825908774	-7.1142433589101856e-06	-0.00011910201392903441	-7.1949104103984085e-06	-0.00012045248900041661
7.31463379945495	0.0004486406633494724	0.0004543512747026215	0.00048609589166924877	0.0004918474694153507	0.0005075149786120216	0.0005132694109278437	0.0005302731282021842	0.0005360148432962293	0.0005777431276088238	0.0005834082946712621	0.0870461728119899	0.08605105416478395	-7.051697046151807e-06	-0.00011876624001457003	-7.1316549470510845e-06	-0.0001201129086540742
7.358708147721062	0.0004483669731678365	0.00045407410250026425	0.000485799466083477	0.0004915475370714744	0.0005072055570347643	0.0005129564808748893	0.000529949902329333	0.0005356881166290838	0.0005773911213566355	0.0005830528338083917	0.08704643636786873	0.0860513146891604	-6.989610136704828e-06	-0.00011842987952644102	-7.068864096275267e-06	-0.00011977273509615471
7.403048066107065	0.0004480940566801246	0.00045379771386852227	0.00048550388070021347	0.0004912484548817166	0.0005068970137850547	0.0005126444391064164	0.0005296275953627084	0.0005353623188018766	0.0005770401188746658	0.0005826983865087951	0.08704670468073666	0.08605157991580718	-6.927979479398952e-06	-0.00011809293077484628	-7.006534671168824e-06	-0.00011943196661778899
7.447655154806527	0.00044782191519633267	0.0004535221101345736	0.0004852091369728324	0.0004909502243168287	0.0005065893503998837	0.000512333287176809	0.000529306208929393	0.0005350374514590259	0.00057669012198188	0.0005823449546083936	0.08704697783668752	0.08605184992983386	-6.866801943173663e-06	-0.00011775539205101382	-6.9446635051744615e-06	-0.00011909060149110917
7.49253102365499	0.0004475505500295496	0.00045324729262873677	0.0004849152363586643	0.0004906528468515692	0.0005062825684207242	0.0005120230266449825	0.0005289857446615301	0.0005347135162500547	0.00057634113250358	0.0005819925399494917	0.08704725592338171	0.08605212481788539	-6.806074416974145e-06	-0.00011741726162753374	-6.8832474519756395e-06	-0.0001187486379694569
7.537677292188054	0.0004472799624959876	0.0004529732626845033	0.00048462218031904174	0.0004903563239647467	0.0005059766693935807	0.0005117136590744349	0.0005286662041963818	0.0005343905148296596	0.0005759931522714857	0.0005816411443808574	0.08704753903006512	0.08605240466818892	-6.745793809638523e-06	-0.00011707853775795585	-6.822283385354323e-06	-0.00011840607428664773
7.583095589699846	0.0004470101539150088	0.0004527000216385642	0.0004843299703193367	0.0004900606571392658	0.0005056716548690391	0.0005114051860332975	0.0005283475891763897	0.0005340684488577638	0.0005756461831238118	0.0005812907697578017	0.08704782724760973	0.08605268957056039	-6.685957049729595e-06	-0.0001167392186761651	-6.761768199054809e-06	-0.00011806290865688795
7.628787555301809	0.0004467411256091554	0.0004524275708308406	0.0004840386078290093	0.0004897658478621635	0.0005053675264023193	0.0005110976090943868	0.0005280299012492326	0.0005337473199995823	0.000575300226905352	0.0005809414179422625	0.08704812066852553	0.08605297961645628	-6.626561085513148e-06	-0.00011639930259767228	-6.701698806750762e-06	-0.00011771913927574595
7.674754837981857	0.0004464728789041739	0.000452155911604507	0.00048374809432163887	0.0004894718976246544	0.0005050642855533185	0.0005107909298352492	0.0005277131420678844	0.0005334271299256755	0.0005749552854675508	0.0005805930908028773	0.08704841938700947	0.08605327489898552	-6.5676028848001e-06	-0.0001160587877188507	-6.642072141871749e-06	-0.00011737476431934735
7.720999096663877	0.0004462054151290448	0.00045188504530602517	0.0004834584312749754	0.0004891788079221736	0.000504761933886668	0.0005104851498382182	0.0005273973132906765	0.0005331078803120126	0.0005746113606685931	0.0005802457902150728	0.08704872349896035	0.0860535755129429	-6.509079434772157e-06	-0.00011571767221585372	-6.582885157443638e-06	-0.00011702978194333413
7.767522000267617	0.0004459387356160114	0.00045161497328516945	0.00048316962017097483	0.000488886580254417	0.0005044604729717822	0.0005101802706904642	0.0005270824165813573	0.0005327895728400361	0.0005742684543734836	0.0005798995180611438	0.08704903310202226	0.08605388155485119	-6.450987741985284e-06	-0.00011537595424636338	-6.524134826083397e-06	-0.0001166841902848631
7.814325227768903	0.0004456728417006039	0.0004513456968950539	0.00048288166249584383	0.0004885952161253834	0.0005041599043829052	0.000509876293984041	0.0005267684536091516	0.0005324722091967148	0.0005739265684541259	0.0005795542762303352	0.08704934829560765	0.08605419312297888	-6.39332483217802e-06	-0.00011503363194841076	-6.46581813981955e-06	-0.00011633798746120416
7.861410468260233	0.00044540773472166826	0.0004510772174921615	0.00048259455974008114	0.0004883047170434201	0.0005038602296991669	0.000509573221315943	0.0005264554260488222	0.0005321557910746116	0.0005735857047894084	0.000579210066618927	0.08704966918093233	0.08605451031737624	-6.336087750175197e-06	-0.00011469070344019561	-6.407932109963807e-06	-0.00011599117156933791
7.908779421011744	0.00044514341602139507	0.0004508095364363722	0.0004823083133985198	0.000488015084521262	0.000503561450504631	0.0005092710542881538	0.000526143335580731	0.000531840320171943	0.0005732458652652898	0.0005788668911303183	0.08704999586104757	0.08605483323991149	-6.279273559796003e-06	-0.00011434716682072465	-6.350473767052951e-06	-0.0001156437406870936
7.956433795532517	0.00044487988694534206	0.00045054265509098673	0.0004820229249703662	0.0004877263200760743	0.0005032635683883466	0.0005089697945076978	0.0005258321838908994	0.000531525798192641	0.0005729070517748775	0.000578524751675113	0.08705032844087672	0.08605516199430234	-6.22287934373255e-06	-0.0001140030201692982	-6.293440160706591e-06	-0.0001152956928722193
8.004375311632296	0.000444617148842465	0.0004502765748227586	0.0004817383959592456	0.00048743842522949694	0.0005029665849443996	0.000508669443586693	0.0005255219726710726	0.0005312122268464135	0.0005725692662185199	0.0005781836501712012	0.08705066702724812	0.08605549668614239	-6.166902203441453e-06	-0.00011365826154537129	-6.236828359518741e-06	-0.00011494702616249297
8.052605699483543	0.0004443552030651412	0.00045001129700191774	0.0004814547278732432	0.00048715140150768616	0.0005026705017719648	0.0005083700031424029	0.0005252127036187783	0.0005308996078488123	0.000572232510503887	0.0005778435885438521	0.08705101172892338	0.08605583742294799	-6.111339259021534e-06	-0.00011331288898867864	-6.180635450937257e-06	-0.00011459773857566691
8.101126699683881	0.00044409405096919845	0.0004497468230021997	0.0004811719222249463	0.0004868652504413586	0.0005023753204753568	0.0005080714747972887	0.0005249043784373922	0.0005305879429212903	0.0005718967865460588	0.000577504568725797	0.08705136265663976	0.08605618431417804	-6.056187649114073e-06	-0.00011296690051870728	-6.124858541170161e-06	-0.00011424782810914857
8.149940063318896	0.00044383369391394023	0.00044948315420087015	0.00048088998053148524	0.00048657997356582995	0.0005020810426640843	0.0005077738601790634	0.0005245969988361996	0.0005302772337912698	0.0005715620962676143	0.0005771665926573172	0.08705171992314481	0.0860565374712874	-6.001444530816941e-06	-0.00011262029413555696	-6.069494755087633e-06	-0.00011389729274068061
8.199047552025359	0.0004435741332621696	0.00044922029197875347	0.00048060890431457737	0.0004862955724210634	0.0005017876699528979	0.0005074771609207405	0.0005242905665304587	0.0005299674821922021	0.0005712284415987158	0.0005768296622863328	0.0870520836432303	0.0860568970077444	-5.947107079551026e-06	-0.00011227306781902424	-6.014541236078891e-06	-0.00011354613042734163
8.248450938054788	0.00044331537038021934	0.0004489582377202585	0.00048032869510056806	0.000486012048551707	0.0005014952039618475	0.0005071813786606925	0.0005239850832414657	0.0005296586898636365	0.0005708958244772012	0.0005764937795684947	0.08705245393377467	0.08605726303908601	-5.893172488944005e-06	-0.00011192521952864409	-5.959995145961121e-06	-0.00011319433910589316
8.298152004337403	0.000443057406637973	0.00044869699281340397	0.00048004935442047357	0.0004857294035071429	0.0005012036463163306	0.0005068865150426993	0.0005236805506966153	0.0005293508585512797	0.0005705642468486714	0.0005761589464672696	0.08705283091377235	0.08605763568293427	-5.839637970758357e-06	-0.0001115767472038981	-5.905853664891873e-06	-0.00011284191669284904
8.348152544546481	0.000442800243408895	0.0004484365586498454	0.0004797708838100248	0.0004854476388415237	0.0005009129986471491	0.0005065925717160047	0.0005233769706294691	0.0005290439900070655	0.0005702337106665821	0.0005758251649540367	0.08705321470437852	0.08605801505905586	-5.786500754743039e-06	-0.00011122764876368707	-5.85211399121207e-06	-0.00011248886108383704
8.398454363163072	0.0004425438820700523	0.00044817693662490106	0.00047949328480970625	0.00048516675611382133	0.0005006232625905593	0.0005062995503353691	0.0005230743447798197	0.0005287380859892167	0.0005699042178923352	0.0005754924370081743	0.08705360542895257	0.08605840128938297	-5.733758088582314e-06	-0.00011087792210713598	-5.79877334140437e-06	-0.00011213517015443153
8.449059275541144	0.00044228832400214005	0.0004479181281375761	0.00047921655896480356	0.00048488675688786355	0.0005003344397883258	0.0005060074525611218	0.0005227726748937519	0.0005284331482623128	0.0005695757704953685	0.0005751607646171554	0.08705400321308168	0.08605879449806961	-5.681407237732687e-06	-0.00011052756511233108	-5.745828949921435e-06	-0.00011178084175897385
8.49996910797308	0.0004420335705895092	0.00044766013459059107	0.0004789407078254408	0.00048460764273238643	0.0005000465318877769	0.000505716280059219	0.0005224719627237164	0.000528129178597357	0.000569248370453251	0.0005748301497766407	0.08705440818464702	0.08605919481151407	-5.62944548533964e-06	-0.00011017657563679173	-5.693278069109596e-06	-0.00011142587373104418
8.551185697755594	0.00044177962322018856	0.00044740295739040405	0.00047866573294662865	0.00048432941522106795	0.0004997595405418565	0.0005054260345012944	0.0005221722100285873	0.0005278261787718413	0.0005689220197517774	0.000574500594490572	0.08705482047383711	0.08605960235841781	-5.577870132160434e-06	-0.00010982495151769245	-5.641117969128195e-06	-0.0001110702638837252
8.602710893256043	0.000441526483285909	0.0004471465979472376	0.0004783916358883023	0.0004840520759325792	0.0004994734674091785	0.0005051367175647157	0.0005218734185737334	0.0005275241505698128	0.0005685967203850581	0.000574172100771268	0.08705524021321022	0.08606001726980818	-5.52667849641926e-06	-0.00010947269057133557	-5.589345937801263e-06	-0.00011071401000883885
8.654546553979111	0.0004412741521821301	0.0004468910576751023	0.0004781184182153683	0.00048377562645062264	0.0004991883141540815	0.0005048483309326383	0.0005215755901310863	0.0005272230957819441	0.0005682724743556206	0.0005738446706395194	0.08705566753773071	0.08606043967909761	-5.475867913736117e-06	-0.00010911979059320676	-5.537959280544659e-06	-0.00011035710987736258
8.706694550633951	0.0004410226313080617	0.0004466363379918225	0.00047784608149774245	0.00048350006836397723	0.0004989040824466822	0.0005045608762940613	0.0005212787264792022	0.0005269230162055996	0.0005679492836745002	0.0005735183061246872	0.08705610258481182	0.08606086972212085	-5.425435737015788e-06	-0.00010876624935818313	-5.486955320252451e-06	-0.00010999956123922128
8.759156765201672	0.0004407719220666883	0.0004463824403190582	0.0004775746273103971	0.00048322540326654163	0.0004986207739629301	0.000504274355343881	0.0005209828294033342	0.0005266239136449016	0.0005676271503613406	0.0005731930092647964	0.08705654549436068	0.0860613075371742	-5.375379336312533e-06	-0.00010841206461940922	-5.4363313971633395e-06	-0.00010964136182246842
8.811935091003267	0.000440522025864795	0.0004461293660823344	0.0004773040572334046	0.0004829516327573802	0.0004983383903846658	0.0005039887697829514	0.0005206879006955022	0.0005263257899108054	0.0005673060764444938	0.0005728687821066427	0.08705699640882517	0.08606175326506736	-5.325696098768505e-06	-0.00010805723410933776	-5.386084868799074e-06	-0.00010928250933418815
8.865031432767935	0.00044027294411298757	0.000445877116711059	0.000477034372851976	0.0004826787584407622	0.0004980569333996708	0.000503704121318133	0.0005203939421545565	0.0005260286468211622	0.0005669860639611131	0.0005725456267058833	0.08705745547324036	0.08606220704916719	-5.276383428531352e-06	-0.0001077017555397436	-5.336213109884656e-06	-0.00010892300146067568
8.918447706701835	0.000440024678225716	0.0004456256936385499	0.000476765575756507	0.00048240678192620987	0.0004977764047017258	0.0005034204116623527	0.0005201009555862484	0.0005257324862007913	0.0005666671149572583	0.0005722235451271417	0.08705792283527078	0.08606266903543887	-5.227438746579875e-06	-0.00010734562660030811	-5.286713512154921e-06	-0.00010856283586570259
8.972185840557227	0.00043977722962130025	0.00044537509830205814	0.00047649766754262246	0.00048213570482853876	0.0004974968059906675	0.0005031376425346616	0.0005198089428033039	0.0005254373098815523	0.0005663492314879951	0.0005719025394441103	0.08705839864526475	0.08606313937250372	-5.1788594906754595e-06	-0.0001069888449594103	-5.237583484333716e-06	-0.0001082020101918213
9.02624777370205	0.00043953059972195037	0.00044512533214278945	0.0004762306498112161	0.000481865528767904	0.0004972181389724427	0.0005028558156602878	0.0005195179056254894	0.0005251431197024112	0.0005660324156174979	0.00057158261173965	0.08705888305630054	0.08606361821167456	-5.130643115264927e-06	-0.00010663140826430717	-5.188820452006401e-06	-0.0001078405220598655
9.080635457189915	0.00043928478995378735	0.0004448763966059299	0.00047596452416849664	0.0004815962553698429	0.0004969404053591648	0.0005025749327706964	0.0005192278458796828	0.0005248499175095191	0.000565716669419151	0.0005712637641058966	0.08705937622423265	0.08606410570702101	-5.082787091374719e-06	-0.00010627331414071739	-5.140421857529644e-06	-0.00010747836906906116
9.135350853830497	0.0004390398017468684	0.00044462829314066357	0.00047569929222602826	0.0004813278862653187	0.0004966636068691696	0.0005022949956036428	0.0005189387653999475	0.0005245577051562738	0.0005654019949756518	0.0005709459986443606	0.08705987830775222	0.08606460201540095	-5.035288906499874e-06	-0.00010591456019261314	-5.092385159922996e-06	-0.00010711554879676288
9.190395938260405	0.000438795636535206	0.0004443810232002004	0.0004754349556007779	0.00048106042309076555	0.0004963877452270729	0.0005020160059032339	0.0005186506660275988	0.0005242664845034004	0.00056508839437912	0.000570629317466037	0.08706038946842214	0.0860651072965252	-4.988146064495609e-06	-0.00010555514400167887	-5.044707834736192e-06	-0.00010675205879751015
9.245772697014415	0.0004385522957567933	0.00044413458824179664	0.0004751715159151554	0.0004807938674881325	0.0004961128221638291	0.0005017379654199851	0.0005183635496112838	0.000523976257419021	0.0005647758697312005	0.0005703137226915131	0.0870609098707496	0.08606562171300351	-4.941356085509663e-06	-0.00010519506312817173	-4.997387374012716e-06	-0.0001063878966044568
9.301483128597186	0.00043830978085361946	0.00044388898972677306	0.00047490897479705787	0.0004805282211049266	0.0004958388394167849	0.0005014608759108753	0.000518077418007045	0.0005236870257787262	0.0005644644231431701	0.0005699992164510702	0.08706143968222158	0.08606614543039678	-4.894916505886887e-06	-0.00010483431511047747	-4.9504212861666355e-06	-0.00010602305972849668
9.357529243555355	0.00043806809327169544	0.00044364422912054104	0.0004746473338799146	0.000480263485594257	0.0004955657987297389	0.0005011847391394078	0.0005177922730784015	0.000523398791465654	0.0005641540567360475	0.0005696858008847976	0.08706197907337085	0.08606667861728051	-4.848824878042612e-06	-0.00010447289746479127	-4.90380709586638e-06	-0.00010565754565808327
9.413913064550128	0.00043782723446107095	0.0004434003078926203	0.00047438659480272696	0.0004799996626148801	0.0004952937018529984	0.000500909556875667	0.0005175081166964145	0.0005231115563705558	0.0005638447726407009	0.0005693734781426987	0.0870625282178248	0.08606722144528112	-4.803078770373309e-06	-0.00010411080768475689	-4.857542343946267e-06	-0.00010529135185897986
9.47063662643026	0.00043758720587585935	0.00044315722751666324	0.00047412675921011796	0.0004797367538312451	0.0004950225505434403	0.0005006353308963797	0.0005172249507397719	0.0005228253223918808	0.0005635365729979603	0.000569062250384806	0.08706308729236749	0.08606777408914834	-4.757675767179392e-06	-0.00010374804324213283	-4.8116245873240995e-06	-0.00010492447577473141
9.527701976305488	0.0004373480089742512	0.00044291498947047055	0.00047386782875237	0.0004794747609135327	0.000494752346564564	0.0005003620629849699	0.0005169427770948508	0.0005225400914358427	0.0005632294599587268	0.0005687521197812889	0.08706365647698767	0.0860683367268066	-4.71261346856721e-06	-0.00010338460158634821	-4.766051398899691e-06	-0.00010455691482631757
9.585111173620431	0.0004371096452185387	0.000442673595236016	0.0004736098050854698	0.00047921368553770764	0.0004944830916865554	0.0005000897549316215	0.0005166615976558022	0.0005222558654165016	0.0005629234356840863	0.0005684430885125689	0.08706423595495195	0.08606890953940703	-4.667889490331083e-06	-0.00010302048014390608	-4.720820367441238e-06	-0.00010418866641158375
9.642866290228868	0.00043687211607513446	0.00044243304629946334	0.00047335268987115696	0.0004789535293855557	0.0004942147876863421	0.0004998184085333365	0.0005163814143246243	0.0005219726462558378	0.0005626185023454235	0.0005681351587694346	0.08706482591284968	0.0860694927113971	-4.623501463876974e-06	-0.00010265567631900785	-4.67592909750205e-06	-0.00010381972790571292
9.700969410468568	0.0004366354230145871	0.00044219334415118776	0.0004730964847769617	0.00047869429414473206	0.0004939474363476551	0.0004995480255939952	0.0005161022290112359	0.0005216904358838288	0.0005623146621245377	0.0005678283327531554	0.0870654265406603	0.086070086430572	-4.579447036114938e-06	-0.00010229018749273455	-4.6313752093225455e-06	-0.00010345009666069827
9.75942263123647	0.0004363995675116044	0.0004419544902857938	0.0004728411914762527	0.00047843598150880705	0.0004936810394610874	0.0004992786079244169	0.000515824043633558	0.0005214092362385277	0.0005620119172137578	0.0005675226126756017	0.08706603803181567	0.08607069088813459	-4.535723869409682e-06	-0.00010192401102403215	-4.58715633877213e-06	-0.0001030797700061481
9.818228062064373	0.0004361645510450666	0.00044171648620213144	0.00047258681164827565	0.0004781785931773042	0.0004934155988241508	0.0004990101573424158	0.0005155468601175855	0.00052112904926614	0.0005617102698160576	0.0005672180007593557	0.08706666058326314	0.08607130627876913	-4.492329641424438e-06	-0.00010155714424837925	-4.5432701371861395e-06	-0.00010270874524774543
9.877387825195074	0.00043593037509804795	0.00044147933340332203	0.0004723333469782055	0.0004779221308557526	0.000493151116241342	0.0004987426756728701	0.0005152706803974719	0.0005208498769211049	0.0005614097221451803	0.0005669144992378399	0.08706729439552445	0.08607193280069149	-4.4492620450550455e-06	-0.00010118958447803694	-4.499714271305119e-06	-0.00010233701966774755
9.936904055658934	0.00043569704115783243	0.00044124303339676703	0.00047208079915718275	0.00047766659625572607	0.0004928875935241971	0.0004984761647477752	0.0005149955064156034	0.0005205717211661714	0.0005611102764257527	0.000566612110355431	0.08706793967276819	0.08607257065572031	-4.406518788358828e-06	-0.00010082132900254837	-4.456486423208908e-06	-0.00010196459052562445
9.996778901350961	0.00043546455071593075	0.00044100758769417353	0.0004718291698823618	0.0004774119910948913	0.0004926250324913562	0.0004982106264063093	0.0005147213401226801	0.0005202945839724815	0.000560811934893411	0.0005663108363675836	0.08706859662287039	0.0860732200493409	-4.364097594436629e-06	-0.00010045237508786442	-4.413584290189135e-06	-0.00010159145505687917
10.05701452310831	0.00043523290526809765	0.0004407729978115653	0.00047157846085695297	0.00047715831709705054	0.0004923634349686213	0.0004979460624948928	0.000514448183477794	0.0005200184673196484	0.000560514699794918	0.0005660106795409543	0.08706926545748288	0.08607388119077143	-4.321996201338274e-06	-0.00010008271997646867	-4.371005584659013e-06	-0.00010121761047331146
10.117613094788254	0.0004350021063143476	0.00044053926526930375	0.0004713286737902673	0.00047690557599218517	0.0004921028027890214	0.0004976824748672529	0.0005141760384485138	0.0005197433731958379	0.0005602185733882942	0.0005657116421535246	0.08706994639210856	0.08607455429303362	-4.280212362007922e-06	-9.97123608876549e-05	-4.328748034086553e-06	-0.00010084305396325377
10.178576803346665	0.0004347721553589683	0.0004403063915921012	0.00047107981039775943	0.00047665376951650174	0.0004918431377928681	0.0004974198653844811	0.0005139049070109585	0.0005194693035978495	0.0005599235579429348	0.0005654137264947263	0.08707063964615915	0.08607523957301835	-4.238743844147894e-06	-9.934129501666666e-05	-4.2868093808740015e-06	-0.0001004677826906969
10.239907848916916	0.0004345430539105421	0.00044007437830904044	0.00047083187240107586	0.0004764028994124804	0.0004915844418278254	0.0004971582359151027	0.00051363479114989	0.0005191962605312051	0.000559629655739745	0.0005651169348655728	0.08707134544303902	0.08607593725156015	-4.197588430157086e-06	-9.89695195352247e-05	-4.245187382284112e-06	-0.00010009179379598387
10.301608444889292	0.0004343148034819526	0.0004398432269535846	0.00047058486152809	0.0004761529674289117	0.0004913267167489631	0.0004968975883351311	0.0005133656928587841	0.0005189242460102208	0.0005593368690712587	0.0005648212695787797	0.08707206401021429	0.0860766475535038	-4.15674391703643e-06	-9.85970315910134e-05	-4.203879810343002e-06	-9.971508439497734e-05
10.363680817990868	0.0004340874055904076	0.00043961293906359986	0.0004703387795129589	0.00047590397532094934	0.0004910699644188283	0.0004966379245281408	0.0005130976141399225	0.0005186532620581015	0.0005590452002417784	0.0005645267329589056	0.08707279557927732	0.08607737070778175	-4.116208116281342e-06	-9.82238283074588e-05	-4.162884451743877e-06	-9.933765157917052e-05
10.426127208365882	0.0004338608617574454	0.00043938351618136204	0.0004700936280961565	0.0004756559248501491	0.0004908141867075008	0.0004963792463853217	0.0005128305570044704	0.0005183833107070198	0.0005587546515674969	0.0005642333273424724	0.0870735403860337	0.08607810694749089	-4.075978853848323e-06	-9.78499067845473e-05	-4.122199107801927e-06	-9.895949241636726e-05
10.488949869656532	0.0004336351735089531	0.00043915495985357626	0.0004698494090245233	0.00047540881778451814	0.0004905593854926599	0.0004961215558055485	0.0005125645234725668	0.0005181143939982001	0.0005584652253766333	0.0005639410550781068	0.08707429867057889	0.08607885650995613	-4.036053969996237e-06	-9.747526409743801e-05	-4.081821594290394e-06	-9.858060394909995e-05
10.552151069084381	0.0004334103423751776	0.0004389272716313866	0.0004696061240513084	0.0004751626558985549	0.0004903055626596474	0.0004958648546954433	0.0005122995155734028	0.0005178465139820088	0.0005581769240095693	0.0005636499185266683	0.08707507067736574	0.08607961963682632	-3.996431319236871e-06	-9.709989729690671e-05	-4.0417497414097815e-06	-9.820098319546222e-05
10.615733087532126	0.00043318636989073854	0.00043870045307039374	0.00046936377493621496	0.0004749174409733003	0.0004900527201015312	0.00049560914496944	0.0005120355353453139	0.0005175796727180383	0.0005578897498189804	0.0005633599200613909	0.08707585665529616	0.08608039657413627	-3.95710877024863e-06	-9.672380340926268e-05	-4.001981393673363e-06	-9.782062714862316e-05
10.679698219625935	0.00043296325759464095	0.0004384745057306631	0.0004691223634454441	0.0004746731747963771	0.0004898008597191699	0.0004953544285498505	0.0005117725848358629	0.0005173138722751944	0.0005576037051699757	0.0005630710620680171	0.08707665685779427	0.0860811875723972	-3.918084205777224e-06	-9.634697943614046e-05	-3.962514409832155e-06	-9.743953277691064e-05
10.744048773818252	0.00043274100703028553	0.00043824943117673894	0.00046888189135173974	0.0004744298591620377	0.0004895499834212769	0.0004951007073669279	0.0005115106661019293	0.0005170491147317832	0.0005573187924402357	0.0005627833469449369	0.08707747154289219	0.0860819928866707	-3.87935552257539e-06	-9.596942235479133e-05	-3.923346662802925e-06	-9.705769702413047e-05
10.808787072471103	0.000432519619745478	0.00043802523097765474	0.0004686423604344286	0.0004741874958712062	0.0004893000931244833	0.000494847983358931	0.0005112497812097924	0.0005167854021755995	0.00055703501402015	0.0005624967771033284	0.08707830097331289	0.08608281277665746	-3.840920631275387e-06	-9.559112911686207e-05	-3.884476039532018e-06	-9.667511680802598e-05
10.87391545193992	0.00043229909729244486	0.0004378019067069468	0.00046840377247947285	0.00047394608673153004	0.0004890511907534088	0.0004945962584721965	0.0005109899322352279	0.0005165227367040237	0.0005567523723129642	0.0005622113549673036	0.08707914541655419	0.08608364750678167	-3.8027774563278473e-06	-9.521209664919983e-05	-3.8459004409433124e-06	-9.62917890211662e-05
10.93943626265785	0.00043207944122783685	0.00043757945994266133	0.00046816612927950583	0.00047370563355741567	0.0004888032782407204	0.0004943455346611975	0.0005107311212635913	0.0005162611204240987	0.0005564708697349186	0.0005619270829740476	0.087080005144981	0.08608449734627154	-3.764923935934989e-06	-9.483232185376889e-05	-3.8076177818757717e-06	-9.590771053134828e-05
11.00535186922059	0.0004318606531127416	0.0004373578922673655	0.00046792943263387985	0.0004734661381700786	0.000488556357527203	0.0004940958138886142	0.0005104733503899095	0.0005160005554526314	0.0005561905087153952	0.0005616439635739668	0.0870808804359091	0.08608536256925572	-3.7273580219213814e-06	-9.445180160656819e-05	-3.7696259909390274e-06	-9.552287817984895e-05
11.071664650471687	0.00043164273451269246	0.0004371372052681587	0.00046769368434871326	0.00047322760239759155	0.0004883104305618244	0.0004938470981254023	0.0005102166217189743	0.0005157410439162832	0.0005559112916970657	0.000561361999230836	0.08708177157169551	0.08608624345484399	-3.6900776796944777e-06	-9.407053275876931e-05	-3.7319230104756497e-06	-9.513728878275673e-05
11.138376999588447	0.00043142568699767396	0.00043691740053667625	0.0004674588862369274	0.00047299002807492217	0.0004880654993018006	0.0004935993893508554	0.0005099609373654297	0.0005154825879516552	0.000555633221136037	0.0005610811924219472	0.08708267883983474	0.08608714028721959	-3.653080888138798e-06	-9.368851213559237e-05	-3.694506796467472e-06	-9.47509391302781e-05
11.205491324168262	0.0004312095121421319	0.0004366984796691039	0.00046722504011829886	0.0004727534170439817	0.0004878215657126649	0.0004933526895526778	0.0005097062994538704	0.0005152251897053916	0.0005553562995020039	0.0005608015456382603	0.08708360253304939	0.08608805335574227	-3.6163656395300607e-06	-9.33057365365142e-05	-3.6573753184293394e-06	-9.436382598614068e-05
11.273010046315514	0.0004309942115249785	0.00043648044426617874	0.00046699214781949813	0.0004725177711536699	0.0004875786317683338	0.0004931070007270499	0.0005094527101189285	0.000514968851334265	0.0005550805292784013	0.0005605230613845554	0.08708454294938195	0.08608898295502625	-3.579929939462323e-06	-9.292220273517116e-05	-3.6205265593583676e-06	-9.39759460884676e-05
11.340935602728974	0.00043077978672959857	0.0004362632959332006	0.00046676021117413475	0.0004722830922599206	0.00048733669945117547	0.0004928623248786966	0.0005092001715053743	0.0005147135750052784	0.0005548059129625557	0.000560245742179589	0.08708550039230407	0.08608992938504842	-3.543771806765149e-06	-9.253790747917878e-05	-3.58395851562986e-06	-9.358729614881989e-05
11.409270444789758	0.00043056623934385556	0.00043604703628003557	0.00046652923202280356	0.0004720493822257436	0.00048709577075207745	0.0004926186640209571	0.0005089486857682052	0.0005144593628957558	0.0005545324530658445	0.000559969590556247	0.08708647517079826	0.08609089295124213	-3.507889273415138e-06	-9.215284748992358e-05	-3.5476691969088363e-06	-9.319787285201608e-05
11.478017038649782	0.00043035357096009584	0.0004358316669211229	0.00046629921221312635	0.0004718166429212734	0.0004868558476705156	0.0004923760201758549	0.0005086982550727469	0.0005142062171934403	0.0005542601521138507	0.000559694609061708	0.08708746759947418	0.08609187396459161	-3.472280384457429e-06	-9.1767019462341e-05	-3.5116566260854146e-06	-9.280767285645142e-05
11.547177865320764	0.0004301417831751535	0.0004356171894754788	0.0004660701535998001	0.0004715848762238112	0.0004866169322146232	0.0004921343953741657	0.0005084488815947484	0.0005139541400965955	0.0005539890126465251	0.0005594208002575987	0.08708847799865924	0.08609287274174629	-3.4369431979332753e-06	-9.138042006515135e-05	-3.4759188391980493e-06	-9.241669279412557e-05
11.616755420763786	0.00042993087759035187	0.00043540360556669933	0.0004658420580446323	0.0004713540840178683	0.00048637902640125873	0.000491893791655487	0.0005082005675204762	0.0005137031338140969	0.0005537190372183441	0.0005591481667201568	0.08708950669451464	0.08609388960511424	-3.401875784788972e-06	-9.09930459403463e-05	-3.440453885326846e-06	-9.202492926962957e-05
11.686752215979308	0.00042972085581150746	0.00043519091682296673	0.00046561492741659544	0.000471124268195218	0.0004861421322560775	0.0004916542110683117	0.0005079533150468185	0.0005134532005655352	0.0005534502283984778	0.0005588767110403986	0.0870905540191302	0.08609492488295986	-3.3670762287973596e-06	-9.060489370293912e-05	-3.405259826523739e-06	-9.163237886058995e-05
11.75717077709787	0.00042951171944893276	0.0004349791248770489	0.00046538876359186423	0.00047089543065492983	0.0004859062518136007	0.0004914156556700956	0.0005077071263813807	0.000513204342581318	0.0005531825887709529	0.0005586064358242811	0.08709162031064017	0.08609597890953558	-3.3325426264797613e-06	-9.021595994117282e-05	-3.3703347377439692e-06	-9.123903811748824e-05
11.82801364547121	0.00042930347011743507	0.00043476823136630294	0.00046516356845386063	0.0004706675733034239	0.00048567138711728627	0.0004911781275273307	0.0005074620037425867	0.0005129565621027676	0.0005529161209348217	0.0005583373436928721	0.08709270591333253	0.08609705202516496	-3.2982730870292215e-06	-8.982624121613159e-05	-3.335676706749807e-06	-9.08449035633141e-05
11.899283377763982	0.0004290961094363182	0.00043455823793267485	0.0004649393438933002	0.00047044069805450914	0.00048543754021959944	0.0004909416287156158	0.0005072179493597823	0.0005127098613822234	0.0005526508275043291	0.0005580694372825206	0.08709381117776008	0.08609814457636727	-3.2642657322367805e-06	-8.943573406181016e-05	-3.3012838340450677e-06	-9.044997169374569e-05
11.970982546046038	0.00042888963902938166	0.0004343491462227009	0.00046471609180823354	0.0004702148068294299	0.0004852047131820837	0.0004907061613197283	0.0005069749654733333	0.0005124642426831463	0.0005523867111090885	0.0005578027192450279	0.08709493646085258	0.08609925691596927	-3.2305186963977987e-06	-8.904443498462811e-05	-3.2671542327823017e-06	-9.00542389765252e-05
12.043113737885237	0.00042868406052491974	0.0004341409578875061	0.00046449381410408955	0.00046998990155691157	0.0004849729080754338	0.0004904717274336986	0.000506733054334731	0.0005122197082802216	0.0005521237743942533	0.0005575371922478239	0.08709608212603806	0.08610038940321725	-3.197030126235196e-06	-8.86523404632078e-05	-3.233286028683866e-06	-8.965770185140332e-05
12.115679556440844	0.000428479375555719	0.00043393367458280347	0.0004642725126937225	0.0004697659841732056	0.0004847421269795677	0.0004902383291608812	0.0005064922182066985	0.0005119762604594665	0.0005518620200206945	0.0005572728589741432	0.08709724854335917	0.08610154240389643	-3.1637981808547815e-06	-8.825944694905441e-05	-3.19967735999422e-06	-8.926035673066657e-05
12.188682620557461	0.0004282755857590545	0.0004337272979688901	0.000464052189497451	0.0004695430566221273	0.0004845123719836961	0.000490005968614027	0.0005062524593632884	0.0005117339015183285	0.0005516014506651754	0.0005570097221232019	0.08709843608958959	0.08610271629045105	-3.1308210316255587e-06	-8.786575086537629e-05	-3.16632637735589e-06	-8.886219999791611e-05
12.26212556485955	0.00042807269277668784	0.00043352182971064635	0.000463832846443105	0.0004693211208551109	0.00048428364518640063	0.0004897746479153611	0.00050601378009	0.0005114926337658021	0.0005513420690205396	0.0005567477844103844	0.08709964514837078	0.08610391144210255	-3.098096862113372e-06	-8.747124860704336e-05	-3.133231243748324e-06	-8.846322800813711e-05
12.336011039846525	0.0004278706982548615	0.0004333172714775305	0.00046361448546607	0.0004691001788312451	0.0004840559486957034	0.0004895443691966538	0.0005057761826838764	0.0005112524595225297	0.0005510838777958883	0.0005564870485674223	0.08710087611031687	0.08610512824497787	-3.065623868038405e-06	-8.707593654153079e-05	-3.1003901344514584e-06	-8.806343708879505e-05
12.41034171198835	0.00042766960384428993	0.0004331136249435718	0.0004633971085093242	0.000468880232517319	0.0004838292846291406	0.0004893151345992933	0.0005055396694536162	0.000511013381120911	0.0005508268797167652	0.0005562275173425798	0.08710212937316236	0.08610636709223274	-3.033400257148114e-06	-8.667981100711486e-05	-3.0678012369017398e-06	-8.766282353775412e-05
12.485120263821853	0.00042746941120016033	0.0004329108917873699	0.0004631807175234901	0.0004686612838878719	0.00048360365511384103	0.0004890869462743679	0.000505304242719685	0.0005107754009052184	0.0005505710775253507	0.000555969193500847	0.08710340534187845	0.08610762838417961	-3.0014242491716893e-06	-8.628286831370569e-05	-3.035462750650055e-06	-8.726138362409597e-05
12.560349394047481	0.0004272701219821177	0.0004327090736920808	0.0004629653144668726	0.0004684433349252266	0.0004833790622865958	0.0004888598063827336	0.0005050699048144221	0.0005105385212317	0.0005503164739806457	0.000555712079824126	0.08710470442881048	0.08610891252842465	-2.9696940757528364e-06	-8.588510474279165e-05	-3.0033728873057886e-06	-8.685911358832787e-05
12.63603181762671	0.0004270717378542606	0.0004325081723454153	0.0004627509013055032	0.0004682263876195456	0.00048315550829393676	0.0004886337170950954	0.0005048366580821534	0.0005103027444686991	0.0005500630718586669	0.0005554561791114275	0.08710602705381246	0.08611021993998991	-2.938207980349595e-06	-8.548651654656514e-05	-2.9715298704205938e-06	-8.645600964125866e-05
12.712170265880024	0.0004268742604851303	0.0004323081894396269	0.00046253748001318334	0.00046801044396886475	0.00048293299529221105	0.0004884086805920814	0.0005046045048793042	0.0005100680729967608	0.0005498108739526435	0.0005552014941790643	0.0871073736443855	0.08611155104145772	-2.9069642181840313e-06	-8.508709994851926e-05	-2.939931935444593e-06	-8.605206796472031e-05
12.78876748658549	0.000426677691547699	0.00043210912667150143	0.0004623250525715263	0.00046779550597914185	0.0004827115254476563	0.00048818469906431963	0.000504373447574511	0.0005098345092087514	0.0005495598830732123	0.0005549480278608504	0.08710874463581515	0.08611290626310834	-2.8759610561546363e-06	-8.468685114262908e-05	-2.90857732963834e-06	-8.564728471073535e-05
12.865826244077915	0.00042648203271936053	0.000431910985742348	0.0004621136209700016	0.00046758157566429906	0.0004824911009364792	0.00048796177471251704	0.0005041434885487382	0.0005096020555099712	0.0005493101020486202	0.0005546957830083033	0.08711014047131602	0.08611428604305854	-2.8451967727543583e-06	-8.428576629326834e-05	-2.8774643119904193e-06	-8.524165600143352e-05
12.943349319348618	0.0004262872856819167	0.00043171376835798663	0.0004619031872059769	0.00046736865504626784	0.0004822717239449319	0.00048773990974753626	0.0005039146301953916	0.0005093707143182703	0.0005490615337249277	0.000554444762490847	0.08711156160217212	0.08611569082739931	-2.814669658032006e-06	-8.388384153572293e-05	-2.8465911531710443e-06	-8.483517792946815e-05
13.0213395101458	0.0004260934521215616	0.0004315174762287331	0.0004616937532847577	0.0004671567461550291	0.000482053396669387	0.0004875191063904726	0.0005036868749204366	0.0005091404880641688	0.0005488141809662114	0.0005541949691960159	0.08711300848789494	0.08611712107035517	-2.7843780134768903e-06	-8.348107297484475e-05	-2.8159561354236355e-06	-8.442784655676716e-05
13.099799631075467	0.0004259005337288716	0.0004313221110693894	0.00046148532121963713	0.00046694585102866	0.0004818361213164212	0.00048729936687273744	0.0005034602251425174	0.000508911379190976	0.0005485680466547807	0.0005539464060296703	0.08711448159635884	0.0861185772344244	-2.754320151979791e-06	-8.307745668595379e-05	-2.7855575525240553e-06	-8.401965791547672e-05
13.178732513703073	0.0004257085321987826	0.0004311276745992205	0.00046127789303192804	0.00046673597171337325	0.00048161990010288635	0.00048708069343613054	0.0005032346832930724	0.0005086833901549029	0.0005483231336913772	0.0005536990759162005	0.08711598140396877	0.08612005979052431	-2.7244943977405844e-06	-8.26729887139499e-05	-2.755393709686065e-06	-8.361060800696207e-05
13.258141006655675	0.0004255174492305797	0.0004309341685419482	0.0004610714707510157	0.00046652711026356456	0.0004814047352559967	0.0004868630883329278	0.0005030102518164615	0.000508456523425197	0.0005480794449954015	0.0005534529817987489	0.08711750839580747	0.08612156921816211	-2.694899086215334e-06	-8.226766507357652e-05	-2.7254629235006107e-06	-8.320069280204345e-05
13.338027975724735	0.0004253272865278724	0.0004307415946257224	0.00046086605641438997	0.00046631926874184977	0.00048119062901339903	0.00048664655382595333	0.0005027869331700772	0.0005082307814842508	0.0005478369835051198	0.0005532081266394212	0.08711906306579367	0.08612310600557647	-2.6655325640273855e-06	-8.186148174887942e-05	-2.695763521860361e-06	-8.278990824059362e-05
13.418396303969553	0.00042513804579858116	0.0004305499545831122	0.000460661652067695	0.00046611244921911446	0.00048097758362326273	0.0004864310921886686	0.000502564729824481	0.0005080061668277365	0.0005475957521778948	0.0005529645134195142	0.08712064591685328	0.08612467064990371	-2.63639318890058e-06	-8.145443469299851e-05	-2.6662938438825126e-06	-8.237825023128809e-05
13.49924889182131	0.0004249497287549106	0.00043035925015107786	0.00046045825976476456	0.0004659066537745474	0.0004807656013443511	0.0004862167057052461	0.0005023436442635139	0.0005077826819647222	0.0005473557539903972	0.0005527221451397325	0.0871222574610713	0.08612626365734315	-2.607479329614585e-06	-8.104651982879241e-05	-2.637052239863255e-06	-8.196571465209079e-05
13.580588657187745	0.0004247623371133309	0.00043016948307095297	0.00046025588156766703	0.000465701884495692	0.0004805546844461079	0.0004860033966706562	0.0005021236789844331	0.0005075603294178046	0.0005471169919388414	0.0005524810248204197	0.0871238982198733	0.08612788554331487	-2.578789365880862e-06	-8.063773304696487e-05	-2.6080370711572057e-06	-8.155229734861658e-05
13.662418535558457	0.0004245758725945553	0.00042998065508842345	0.00046005451954674763	0.0004654981434784827	0.00048034483520873877	0.00048579116739074884	0.0005019048364980328	0.0005073391117232359	0.0005468794690392116	0.0005522411555017882	0.08712556872418266	0.0861295368326411	-2.5503216883344254e-06	-8.022807020781342e-05	-2.5792467101674356e-06	-8.11379941356577e-05
13.744741480110864	0.0004243903369235102	0.00042979276795349764	0.00045985417578066454	0.00046529543282728574	0.0004801360559232883	0.00048558002018233263	0.0005016871193287724	0.0005071190314310479	0.0005466431883274918	0.0005520025402441491	0.08712726951460503	0.08613121805970846	-2.5220746984254243e-06	-7.981752713961954e-05	-2.550679540229677e-06	-8.072280079567118e-05
13.827560461816718	0.0004242057318293159	0.0004296058234204879	0.0004596548523564352	0.0004650937546549479	0.0004799283488917298	0.0004853699573732646	0.000501470530014909	0.0005069000911051883	0.0005464081528599072	0.000551765182128154	0.08712900114160009	0.08613292976864254	-2.494046808353221e-06	-7.940609963885681e-05	-2.5223339555589808e-06	-8.03067130789592e-05
13.910878469549415	0.00042402205904525276	0.0004294198232479778	0.00045945655136947445	0.0004648931110828305	0.0004797217164270423	0.0004851609813025283	0.000501255071108626	0.0005066822933236484	0.000546174365713158	0.0005515290842550276	0.08713076416566265	0.08613467251349244	-2.466236441033866e-06	-7.899378347069053e-05	-2.4942083611989747e-06	-7.98897267041826e-05
13.9946985101918	0.0004238393203087354	0.0004292347691987966	0.0004592592749236311	0.00046469350424085346	0.0004795161608532962	0.00048495309432032053	0.0005010407451761644	0.0005064656406785982	0.0005459418299846645	0.000551294249746816	0.08713255915751282	0.0861364468584119	-2.4386420299777993e-06	-7.858057436742338e-05	-2.466301172918215e-06	-7.947183735687591e-05
14.079023608744702	0.00042365751736128275	0.00042905066303998977	0.0004590630251312384	0.00046449493626753705	0.00047931168450573915	0.0004847462987881377	0.0005008275547979612	0.0005062501357765187	0.0005457105487928127	0.0005510606817466326	0.08713438669827106	0.08613825337783772	-2.4112620192564584e-06	-7.816646802920324e-05	-2.438610817158144e-06	-7.905304068997476e-05
14.163856808436103	0.000423476651948484	0.0004288675065427863	0.000458867804113141	0.00046429740931004204	0.0004791082897308782	0.00048454059707885965	0.0005006155025687791	0.0005060357812383421	0.0005454805252772043	0.0005508283834189044	0.08713624737966512	0.0861400926566883	-2.3840948634424285e-06	-7.77514601239121e-05	-2.4111357309845177e-06	-7.863333232392689e-05
14.24920117083096	0.00042329672581996574	0.0004286853014825668	0.00045867361399874463	0.0004641009255242096	0.0004789059788865658	0.0004843359915768352	0.0005004045910978451	0.0005058225796995846	0.0005452517625989062	0.0005505973579496294	0.08713814180420774	0.08614196529054834	-2.3571390275088297e-06	-7.73355462861669e-05	-2.383874361981588e-06	-7.821270784548473e-05
14.335059775941703	0.00042311774072935923	0.00042850404963883055	0.0004584804569260517	0.0004639054870746022	0.00047870475434208754	0.00048413248467797215	0.0005001948230089904	0.0005056105338104873	0.000545024263940713	0.0005503676085466318	0.08714007058540546	0.08614387188586584	-2.330392986788117e-06	-7.691872211774975e-05	-2.3568251682109034e-06	-7.779116280823284e-05
14.421435722339384	0.0004229396984342604	0.0004283237527951562	0.0004582883350417001	0.00046371109613454505	0.00047850461847824587	0.00048393007878982084	0.0004999862009407865	0.0005053996462361569	0.0005447980325074018	0.0005501391384398226	0.08714203434795492	0.08614581306015068	-2.3038552269243756e-06	-7.650098318782994e-05	-2.3299866181601334e-06	-7.736869273283764e-05
14.50833212726552	0.0004227626006961921	0.00042814441273916515	0.00045809725050100224	0.00046351775488616127	0.00047830557368744607	0.0004837287763316622	0.0004997787275466886	0.0005051899196567073	0.0005445730715259962	0.0005499119508814618	0.08714403372795221	0.0861477894421854	-2.2775242437618644e-06	-7.608232503157619e-05	-2.3033571906346494e-06	-7.694529310549314e-05
14.595752126744532	0.0004225864492805665	0.0004279660312624857	0.0004579072054679828	0.00046332546552041627	0.0004781076223737882	0.00048352857973459924	0.0004995724054951779	0.0005049813567674015	0.0005443493842460379	0.000549686049146432	0.08714606937310218	0.08614980167221849	-2.2513985433003474e-06	-7.56627431503093e-05	-2.276935374713289e-06	-7.65209593784899e-05
14.683698875697011	0.00042241124595664175	0.00042778861016070784	0.0004577182021154194	0.00046313423023715413	0.00047791076695315155	0.00048332949144164325	0.0004993672374699055	0.0005047739602787995	0.0005441269739398546	0.0005494614365325045	0.08714814194292646	0.08615185040218666	-2.2254766416421844e-06	-7.524223301186295e-05	-2.2507196696889414e-06	-7.609568696996527e-05
14.772175548053516	0.00042223699249747834	0.00042761215123334286	0.0004575302426248807	0.00046294405124513917	0.0004777150098532849	0.0004831315139078048	0.0004991632261698379	0.0005045677329169043	0.0005439058439028377	0.0005492381163606196	0.08715025210897913	0.08615393629592147	-2.1997570649160032e-06	-7.482079004988984e-05	-2.224708584993955e-06	-7.566947126369516e-05
14.861185336869132	0.0004220636906798945	0.00042743665628377787	0.0004573433291867593	0.0004627549307620888	0.0004775203535138945	0.00048293464960018286	0.0004989603743094055	0.0005043626774233075	0.0005436859974537193	0.0005490160919751629	0.08715240055507974	0.0861560600293754	-2.1742383492129487e-06	-7.439840966368128e-05	-2.1989006401381198e-06	-7.524230760859452e-05
14.95073145443871	0.0004218913422844202	0.00042726212711923157	0.0004571574640003154	0.0004625668710147205	0.00047732680038673576	0.00048273890099805717	0.0004987586846186521	0.000504158796555343	0.0005434674379348587	0.0005487953667442526	0.08715458797752587	0.08615822229083178	-2.148919040529003e-06	-7.39750872179451e-05	-2.1732943646492545e-06	-7.481419131878664e-05
15.040817132412794	0.00042171994909524524	0.00042708856555070246	0.00045697264927370754	0.00046237987423878	0.00047713435293570176	0.00048254427059297745	0.0004985581598433822	0.0005039560930862374	0.0005432501687125269	0.0005485759440600251	0.08715681508532816	0.086160423781151	-2.1237976946964637e-06	-7.355081804279184e-05	-2.1478882980025156e-06	-7.43851176734367e-05
15.131445621914246	0.00042154951290017205	0.00042691597339292175	0.0004567888872240342	0.00046219394267908574	0.0004769430136369152	0.0004823507608888568	0.0004983588027453169	0.0005037545698052608	0.0005430341931772007	0.0005483578273389276	0.08715908260044002	0.08616266521398003	-2.098872877322796e-06	-7.312559743317959e-05	-2.1226809895553457e-06	-7.395508191600231e-05
15.222620193655578	0.00042138003549056037	0.0004267443524643009	0.0004566061800773674	0.000462009078589563	0.00047675278497882006	0.00048215837440206437	0.0004981606161022483	0.0005035542295178858	0.0005428195147438578	0.0005481410200220168	0.08716139125800178	0.08616494731600155	-2.074143163709099e-06	-7.269942064830337e-05	-2.097670998482855e-06	-7.352407925423354e-05
15.31434413805701	0.0004212115186612748	0.00042657370458687666	0.00045642453006878973	0.0004618252842332817	0.00047656366946227647	0.0004819671136615191	0.0004979636027081945	0.0005033550750459422	0.0005426061368522786	0.0005479255255752575	0.08716374180657695	0.08616727082716778	-2.0496071388396986e-06	-7.227228291277477e-05	-2.072856893734886e-06	-7.309210486053375e-05
15.406620765365147	0.0004210439642106253	0.00042640403158625495	0.0004562439394424268	0.00046164256188249074	0.00047637566960064605	0.0004817769812087806	0.0004977677653735556	0.000503157109227776	0.0005423940629673493	0.0005477113474898285	0.08716613500840416	0.08616963650094915	-2.025263397268523e-06	-7.184417941513699e-05	-2.048237253941907e-06	-7.265915387058564e-05
15.499453405772549	0.00042087737394031215	0.0004262353352915562	0.0004560644104514878	0.00046146091381865954	0.00047618878791989556	0.0004815879795981497	0.0004975731069252766	0.0005029603349184117	0.0005421832965793727	0.0005474984892824355	0.0871685716396402	0.08617204510457344	-2.0011105430588205e-06	-7.141510530717099e-05	-2.0238106673716415e-06	-7.22252213839758e-05
15.592845409537835	0.00042071174965535986	0.0004260676175353489	0.0004558859453582954	0.0004612803423325053	0.00047600302695868405	0.00048140011139675623	0.0004973796302070075	0.0005027647549897099	0.0005419738412043823	0.0005472869544956198	0.08717105249062558	0.0861744974192878	-1.9771471897619096e-06	-7.0985055705311e-05	-1.9995757318787624e-06	-7.179030246404206e-05
15.686800147106629	0.0004205470931640595	0.00042590088015359286	0.0004557085464343202	0.00046110084972403293	0.0004758183892684608	0.00048121337918466037	0.0004971873380792647	0.0005025703723305382	0.0005417657003844601	0.0005470767466980829	0.08717357836613972	0.08617699424061893	-1.9533719603373814e-06	-7.055402568954816e-05	-1.975531054807314e-06	-7.135439213649952e-05
15.781321009233178	0.0004203834062779001	0.0004257351249855723	0.0004555322159602183	0.000460922438302572	0.0004756348774135574	0.0004810277855549477	0.0004969962334196006	0.0005023771898469323	0.0005415588776880619	0.000546867869485009	0.08717615008566731	0.08617953637862134	-1.929783487072869e-06	-7.012201030276444e-05	-1.9516752529594866e-06	-7.091748539035658e-05
15.87641140710273	0.00042022069081150285	0.00042557035387382966	0.0004553569562258598	0.00046074511038680563	0.0004754524939712892	0.00048084333311382564	0.0004968063191227674	0.0005021852104622661	0.0005413533767103466	0.0005466603264783937	0.08717876848367227	0.08618212465815925	-1.906380411523332e-06	-6.968900455008031e-05	-1.9280069525318654e-06	-7.047957717738751e-05
15.972074772454643	0.0004200589485825488	0.0004254065686640942	0.00045518276953036347	0.00046056886830480643	0.00047527124153205107	0.0004806600244807215	0.0004966175981008868	0.000501994437117421	0.0005411492010735048	0.0005464541213273768	0.08718143440986867	0.08618475991917252	-1.8831613845114899e-06	-6.925500340108914e-05	-1.90452478904821e-06	-7.004066241168838e-05
16.06831455770623	0.0004198981814117076	0.00042524377120521303	0.00045500965818212906	0.0004603937143940713	0.0004750911226994068	0.00048047786228838055	0.0004964300732836216	0.0005018048727709589	0.000540946354427102	0.0005462492577085826	0.08718414872950499	0.08618744301695386	-1.860125065999453e-06	-6.882000178691505e-05	-1.8812274072861623e-06	-6.960073596891381e-05
16.165134236077357	0.00041973839112256734	0.0004250819633490791	0.00045483762449887214	0.00046021965100155284	0.0004749121400902006	0.000480296849182969	0.000496243747618352	0.0005016165203992989	0.0005407448404484245	0.0005460457393264666	0.08718691232364706	0.0861901748224377	-1.8372701250280073e-06	-6.838399459997702e-05	-1.858113461244721e-06	-6.915979268706796e-05
16.262537301715792	0.00041957957954154903	0.0004249211469505483	0.00045466667080764744	0.0004600466804836901	0.00047473429633464767	0.0004801169878241674	0.0004960586240703434	0.0005014293829968859	0.0005405446628428199	0.0005458435699136589	0.08718972608947163	0.08619295622247662	-1.8145952397287564e-06	-6.794697669622318e-05	-1.8351816140748517e-06	-6.871782736581067e-05
16.36052726982327	0.0004194217484978336	0.0004247613238673664	0.000454496799444889	0.00045987480520644144	0.0004745575940764335	0.00047993828088527696	0.0004958747056229333	0.0005012434635763768	0.0005403458253440601	0.0005456427532313243	0.08719259094056324	0.08619578812014787	-1.7920990971953196e-06	-6.750894289245246e-05	-1.8124305380035934e-06	-6.827483476565255e-05
16.459107676782416	0.00041926489982327674	0.0004246024959600848	0.0004543280127564308	0.00045970402754531777	0.0004743820359728195	0.00047976073105331817	0.0004956919952777026	0.0005010587651688196	0.0005401483317146967	0.0005454432930695194	0.08719550780721778	0.08619867143504463	-1.7697803934577441e-06	-6.706988796699453e-05	-1.789858914297629e-06	-6.783080960835741e-05
16.55828208028434	0.00041910903535232537	0.00042444466509197764	0.0004541603130975458	0.000459534349885409	0.0004742076246947373	0.00047958434102913367	0.0004955104960546641	0.0005008752908238313	0.0005399521857464273	0.0005452451932475606	0.08719847763674574	0.08620160710357914	-1.747637833420055e-06	-6.662980665958496e-05	-1.7674654331938967e-06	-6.738574657640106e-05
16.658054059457015	0.00041895415692192833	0.000424287833128954	0.0004539937028329657	0.00045936577462141767	0.0004740343629268966	0.0004794091135274907	0.0004953302109924412	0.0005006930436097888	0.0005397573912604664	0.0005450484576143936	0.08720150139379286	0.08620459607929694	-1.7256701307960705e-06	-6.618869367040758e-05	-1.745248793844946e-06	-6.693964031273536e-05
16.758427214994473	0.00041880026637144827	0.0004241320019394682	0.0004538281843369172	0.00045919830415768506	0.00047386225336788334	0.0004792350512771851	0.0004951511431484574	0.000500512026614013	0.000539563952107923	0.000544853090048972	0.08720458006065127	0.08620763933319328	-1.7038760080439162e-06	-6.574654365994193e-05	-1.723207704258222e-06	-6.649248542045516e-05
16.859405169286727	0.0004186473655425661	0.0004239771733944289	0.00045366375999314343	0.0004590319409082205	0.0004736912987302686	0.0004790621570211449	0.0004949732955991241	0.000500332242942959	0.0005393718721701816	0.0005446590944606386	0.08720771463759416	0.08621073785403495	-1.6822541963421728e-06	-6.53033512496154e-05	-1.7013408812388206e-06	-6.604427646240973e-05
16.960991566550526	0.0004184954562791876	0.0004238233493671013	0.0004535004321949364	0.00045886668729673406	0.00047352150174070364	0.00047889043351653673	0.0004947966714400306	0.0005001536957224092	0.0005391811553592932	0.0005444664747895168	0.08721090614319697	0.08621389264868126	-1.6608034355165835e-06	-6.485911102110942e-05	-1.6796470503357107e-06	-6.559500796128603e-05
17.063190072960847	0.0004183445404273416	0.0004236705317330116	0.0004533382033451576	0.0004587025457566565	0.0004733528651400322	0.0004787198835348694	0.0004946212737861402	0.0004999763880976637	0.0005389918056183675	0.0005442752350069036	0.08721415561469101	0.08621710474242461	-1.63952247395115e-06	-6.44138175145137e-05	-1.6581249457814536e-06	-6.514467439885929e-05
17.166004376783235	0.000418194619835081	0.00042351872236984407	0.00045317707585626883	0.0004585395187311699	0.0004731853916833954	0.00047855050986210355	0.0004944471057719823	0.0004998003232337427	0.0005388038269219767	0.0005440853791156726	0.08721746410828951	0.08622037517933547	-1.6184100685785914e-06	-6.39674652300748e-05	-1.636773310437125e-06	-6.469327021586813e-05
17.26943818850684	0.0004180456963523745	0.0004233679231573365	0.0004530170521503532	0.00045837760867323545	0.00047301908414033444	0.0004783823152987558	0.0004942741705518534	0.0004996255043155816	0.0005386172232765602	0.0005438969111506805	0.08722083269955364	0.0862237050225953	-1.5974649848126896e-06	-6.352004862739125e-05	-1.6155908957376716e-06	-6.424078981205616e-05
17.37349524097843	0.00041789777183100224	0.00042321813597717456	0.0004528581346591423	0.0004582168180456147	0.0004728539452949002	0.0004782153026600092	0.0004941024713000167	0.0004994519345482334	0.0005384319987208404	0.0005437098351791811	0.08722426248373992	0.08622709535486185	-1.5766859964945132e-06	-6.307156212510823e-05	-1.5945764616355322e-06	-6.378722754535326e-05
17.478179289537028	0.0004177508481244394	0.0004230693627128778	0.0004527003258240373	0.0004580571493208945	0.00047268997794575724	0.0004780494747758203	0.0004939320112109033	0.0004992796171570733	0.00053824815732624	0.0005435241553012457	0.08722775457616634	0.08623054727862622	-1.5560718858134877e-06	-6.26220000995853e-05	-1.5737287765399226e-06	-6.333257773172285e-05
17.583494112149474	0.00041760492708774763	0.00042292160524969095	0.000452543628096134	0.00045789860498151496	0.0004725271849063006	0.0004778848344910315	0.0004937627934993239	0.0004991085553880073	0.0005380657031973138	0.0005433398756501933	0.08723131011258838	0.08623406191657622	-1.535621443254486e-06	-6.217135688485476e-05	-1.5530466172678295e-06	-6.287683464489824e-05
17.689443509546752	0.00041746001057745106	0.0004227748654744602	0.00045238804393624176	0.00045774118751978763	0.0004723655690047596	0.00047772138466547874	0.0004935948214006701	0.0004989387525076771	0.0005378846404721782	0.0005431570003930207	0.08723493024956938	0.08623764041196907	-1.5153334676004312e-06	-6.17196267744119e-05	-1.5325287689902344e-06	-6.241999251629937e-05
17.79603130536116	0.0004173161004514197	0.0004226291452755192	0.00045223357581490673	0.0004575848994379198	0.0004722051330843058	0.0004775591281741049	0.0004934280981711319	0.0004987702118036768	0.0005377049733229552	0.0005429755337308465	0.08723861616487433	0.08624128392901734	-1.4952067658225744e-06	-6.126680401878637e-05	-1.5121740251718314e-06	-6.196204553433893e-05
17.90326134626431	0.0004171731985687411	0.00042248444654255753	0.0004520802262124314	0.0004574297432480336	0.0004720458800031691	0.00047739806790707067	0.0004932626270879058	0.000498602936584766	0.000537526705956217	0.0005427954798993566	0.08724236905785068	0.08624499365327781	-1.4752401530384283e-06	-6.081288282556996e-05	-1.4919811875198537e-06	-6.150298784426966e-05
18.011137502105942	0.00041703130678959346	0.0004223407711665005	0.0004519279976188929	0.0004572757214721906	0.00047188781263474583	0.0004772382067698688	0.0004930984114494159	0.000498436930181088	0.0005373498426134437	0.0005426168431692638	0.08724619014983967	0.08624877079203734	-1.4554324524527866e-06	-6.0357857358930844e-05	-1.4719490659324645e-06	-6.104281354801788e-05
18.119663666053608	0.00041689042697511266	0.0004221981210393706	0.00045177689253416266	0.0004571228366424062	0.00047173093386771706	0.0004770795476834361	0.000492935454575532	0.0004982721959443861	0.0005371743875714855	0.0005424396278467653	0.08725008068457728	0.08625261657471917	-1.4357824953074166e-06	-5.990172173936381e-05	-1.4520764784328385e-06	-6.058151670310097e-05
18.228843754733095	0.00041675056098725954	0.0004220564980541598	0.0004516269134679269	0.0004569710913006736	0.0004715752466061582	0.000476922093584273	0.0004927737598077923	0.0004981087372482379	0.0005370003451430345	0.0005422638382740194	0.08725404192860373	0.08625653225330224	-1.4162891208719525e-06	-5.944447004523068e-05	-1.4323622511418395e-06	-6.011909132377924e-05
18.338681708369887	0.0004166117106886731	0.0004219159041046813	0.00045147806293969274	0.0004568204879989744	0.00047142075376964946	0.00047676584742454984	0.000492613330509625	0.0004979465574882652	0.0005368277196770943	0.0005420894788296149	0.08725807517170155	0.08626051910272192	-1.396951176330704e-06	-5.8986096309943115e-05	-1.4128052182016924e-06	-5.965553137941837e-05
18.44918149093129	0.00041647387794253496	0.0004217763410854361	0.00045133034347881755	0.00045667102929930215	0.0004712674582933997	0.00047661081217223477	0.0004924541700665829	0.0004977856600823802	0.0005366565155594783	0.0005419165539290658	0.08726218172730837	0.08626457842131427	-1.3777675167505644e-06	-5.8526594522101405e-05	-1.3934042217243758e-06	-5.919083079432286e-05
18.56034709026951	0.000416337064612415	0.0004216378108914589	0.00045118375762451165	0.0004565227177736737	0.00047111536312835657	0.00047645699081120104	0.00049229628188657	0.0004976260484710043	0.0005364867372132898	0.0005417450680252981	0.08726636293297262	0.08626871153123238	-1.3587370050268006e-06	-5.8065958625674874e-05	-1.3741581117508554e-06	-5.872498344783317e-05
18.672182518265565	0.0004162012725621268	0.0004215003154181728	0.00045103830792586077	0.0004563755560041472	0.0004709644712413292	0.0004763043863413542	0.0004921396694000794	0.0004974677261173138	0.0005363183890994371	0.0005415750256091571	0.08727062015078765	0.0862729197789015	-1.339858511856598e-06	-5.7604182520085145e-05	-1.3550657461899353e-06	-5.82579831736596e-05
18.784691810974078	0.00041606650365556353	0.00042136385656122864	0.0004508939969418321	0.000456229546582831	0.0004708147856150978	0.00047615300177874305	0.000491984336060425	0.0004973106965074692	0.0005361514757171297	0.0005414064312099114	0.0872749547678506	0.08627720453546056	-1.3211309156709733e-06	-5.714126005956777e-05	-1.3361259907883338e-06	-5.77898237604374e-05
18.897879028768923	0.00041593275975654326	0.0004212284362163482	0.00045075082724128717	0.00045608469211189833	0.00047066630924854003	0.000476002840155684	0.0004918302853439872	0.0004971549631508632	0.0005359860016044055	0.0005412392893957751	0.08727936819673157	0.08628156719722974	-1.3025531025467364e-06	-5.667718505107666e-05	-1.3173377190357077e-06	-5.732049894946467e-05
19.01174825648978	0.0004158000427286459	0.0004210940562791628	0.0004506088014029957	0.00045594099520360177	0.00047051904515675136	0.00047585390452088374	0.0004916775207504566	0.0004970005295803655	0.0005358219713386569	0.0005410736047744358	0.08728386187593964	0.08628600918616978	-1.2841239662303439e-06	-5.621195125712908e-05	-1.2986998121447026e-06	-5.685000243579874e-05
19.126303603589555	0.0004156683544350384	0.0004209607186450417	0.0004504679220156413	0.0004557984584802798	0.0004703729963711565	0.0004757061979395576	0.0004915260458030796	0.0004968473993525675	0.0005356593895371624	0.0005409093819935884	0.08728843727040952	0.08629053195036007	-1.2658424080459578e-06	-5.5745552393626774e-05	-1.2802111590093194e-06	-5.637832786802022e-05
19.241549204282624	0.00041553769673830605	0.0004208284252089206	0.00045032819167782834	0.00045565708457436497	0.0004702281659396411	0.00047555972349355366	0.0004913758640489082	0.0004966955760480346	0.0005354982608576349	0.0005407466257414779	0.08729309587199162	0.08629513696448667	-1.247707336814348e-06	-5.527798212820456e-05	-1.2618706561311893e-06	-5.5905468847317064e-05
19.357489217694134	0.0004154080715002727	0.00042069717786512306	0.0004501896129980906	0.0004555168761283939	0.00047008455692667227	0.0004754144842814767	0.0004912269790590565	0.0004965450632715648	0.0005353385899987718	0.0005405853407474569	0.08729783919995321	0.08629982573033997	-1.2297176688663355e-06	-5.480923408257565e-05	-1.24367720757447e-06	-5.5431418926887854e-05
19.474127828010037	0.0004152794805818186	0.00042056697850718043	0.00045005218859489637	0.0004553778357950137	0.0004699421724134173	0.0004752704834188136	0.0004910793944289556	0.000496395864652443	0.0005351803817008218	0.0005404255317825469	0.08730266880148563	0.08630459977730996	-1.2118723279612616e-06	-5.433930183078306e-05	-1.225629724915106e-06	-5.4956171611872384e-05
19.59146924462811	0.0004151519258426923	0.0004204378290276446	0.00044991592109665447	0.0004552399662369876	0.00046980101549787376	0.00047512772403805926	0.000490933113778618	0.0004962479838447066	0.000535023640746156	0.0005402672036600106	0.08730758625222498	0.0863094606629061	-1.194170245223669e-06	-5.3868178898186514e-05	-1.2077271272039648e-06	-5.447972035921289e-05
19.709517702309874	0.0004150254091413182	0.0004203097313178945	0.00044978081314171205	0.0004551032701271967	0.0004696610892949935	0.0004749862092888423	0.0004907881407528974	0.0004961014245274079	0.0005348683719598479	0.0005401103612359353	0.08731259315678318	0.08631440997327976	-1.176610359122053e-06	-5.33958587622535e-05	-1.1899683409087244e-06	-5.400205857723772e-05
19.828277461333414	0.0004148999323345973	0.00042018268726793924	0.00044964686737835924	0.0004549677501486445	0.00046952239693680867	0.00047484594233805264	0.000490644479021761	0.0004959561904048847	0.0005347145802102666	0.000539955009409822	0.08731769114928818	0.08631944932375485	-1.159191615421589e-06	-5.292233485230946e-05	-1.1723522998592292e-06	-5.3523179624759276e-05
19.94775280764713	0.00041477549727770885	0.00042005669876621853	0.00044951408646483234	0.0004548334089944574	0.0004693849415725567	0.0004747069263699725	0.0004905021322805616	0.0004958122852070359	0.000534562270409682	0.0005398011531251919	0.08732288189392924	0.08632458035937902	-1.1419129670978308e-06	-5.2447600547428364e-05	-1.1548779452028209e-06	-5.3043076810976864e-05
20.067948053024427	0.00041465210582389706	0.0004199317676993922	0.0004493824730693049	0.00045470024936788533	0.00046924872636881754	0.00047456916458640444	0.0004903611042503101	0.0004956697126895956	0.0005344114475148711	0.0005396487973701944	0.08732816708552361	0.0863298047554689	-1.124773374334108e-06	-5.197164917795927e-05	-1.1375442253692102e-06	-5.256174339567099e-05
20.188867535219305	0.0004145297598242592	0.0004198078959521281	0.00044925202986989164	0.0004545682739822985	0.0004691137545096308	0.00047443266020680096	0.0004902213986779587	0.0004955284766344119	0.0005342621165277438	0.0005394979471782301	0.08733354845008275	0.08633512421817505	-1.1077718044573415e-06	-5.149447402466589e-05	-1.1203500959980524e-06	-5.207917258774619e-05
20.31051561812294	0.000414408461127528	0.0004196850854068841	0.0004491227595546393	0.0004544374855611854	0.00046898002919663727	0.00047429741646840034	0.0004900830193366807	0.0004953885808497379	0.0005341142824959776	0.0005393486076285887	0.08733902774539531	0.08634054048506679	-1.0909072318632338e-06	-5.1016068316783736e-05	-1.1032945199023012e-06	-5.159535754520328e-05
20.432896691921076	0.00041428821157984676	0.00041956333794368526	0.00044899466482152474	0.0004543078868381468	0.00046884755364920617	0.0004741634366263564	0.0004899459700261657	0.0004952500291705154	0.0005339679505136603	0.0005392007838470877	0.08734460676162752	0.086346055325711	-1.0741786380180033e-06	-5.0536425233962956e-05	-1.0863764670289607e-06	-5.111029137533363e-05
20.55601517325261	0.00041416901302453657	0.0004194426554398919	0.0004488677483784455	0.00045417948055689346	0.000468716331104567	0.00047403072395387375	0.0004898102545729015	0.0004951128254586694	0.000533823125721944	0.0005390544810067314	0.08735028732191125	0.08635167054226436	-1.0575850113762018e-06	-5.005553790431161e-05	-1.0695949144042243e-06	-5.062396713371997e-05
20.679875505368887	0.00041405086730186147	0.00041932303976996313	0.0004487420129432088	0.00045405226947123074	0.0004685863648179462	0.0004738992817423417	0.0004896758768304769	0.0004949769736034042	0.0005336798133097135	0.0005389097043283737	0.08735607128297809	0.08635738797009652	-1.041125347349273e-06	-4.9573399404520546e-05	-1.0529488460792654e-06	-5.013637782372293e-05
20.804482158294064	0.0004139337762487878	0.00041920449280521933	0.00044861746124352564	0.00045392625634505716	0.00046845765806269893	0.0004737691133014736	0.0004895428406798818	0.0004948424775215092	0.0005335380185142661	0.0005387664590814017	0.08736196053577722	0.08636320947840223	-1.024798648252643e-06	-4.909000275926667e-05	-1.0364372530946749e-06	-4.964751639639775e-05
20.92983962898646	0.0004138177416987303	0.0004190870164135887	0.0004484940960169912	0.0004538014439523459	0.0004683302141304487	0.00047364022195943965	0.0004894111500298065	0.0004947093411576561	0.0005333977466219958	0.0005386247505844188	0.08736795700611856	0.08636913697083225	-1.0086039232590997e-06	-4.860534094076885e-05	-1.0200591334329732e-06	-4.915737575007795e-05
21.055952441500814	0.0004137027654813037	0.00041897061245935754	0.00044837192001107826	0.000453677835077138	0.0004682040363312217	0.00047351261106300964	0.0004892808088169568	0.0004945775684847173	0.0005332590029691014	0.0005384845842059527	0.08737406265532141	0.0863751723861411	-9.92540188362364e-07	-4.8119406868607495e-05	-1.0038134919563776e-06	-4.866594872926511e-05
21.18282514715158	0.0004135888494220583	0.00041885528280290814	0.00044825093598311634	0.00045355543251352414	0.00046807912799358685	0.00047338628397769115	0.000489151821006366	0.0004944471635040783	0.0005331217929422999	0.0005383459653651679	0.08738027948088742	0.08638131769884828	-9.766064663144225e-07	-4.763219340876701e-05	-9.87699340391189e-07	-4.817322812555869e-05
21.31046232467717	0.0004134759953422094	0.00041874102930044855	0.0004481311467002729	0.0004534342390656254	0.0004679554924647954	0.0004732612440878671	0.0004890241905917096	0.0004943181302459501	0.0005329861219795486	0.0005382088995325864	0.08738660951717142	0.0863875749198979	-9.608017866064456e-07	-4.714369337409374e-05	-9.717156972545004e-07	-4.7679206675851904e-05
21.438868580405217	0.00041336420505836785	0.00041862785380374323	0.0004480125549395378	0.00045331425754758077	0.0004678331331109188	0.000473137494796944	0.0004888979215956304	0.0004941904727697054	0.0005328519955707897	0.0005380733922308371	0.0873930548360692	0.08639394609735464	-9.451251853996156e-07	-4.665389952304699e-05	-9.55861587811262e-07	-4.718387706210969e-05
21.568048548418737	0.0004132534803822569	0.00041851575815983	0.0004478951634876983	0.0004531954907835226	0.0004677120533169943	0.00047301503952749	0.0004887730180700699	0.0004940641951641962	0.0005327194192587025	0.0005379394490354014	0.08739961754773608	0.08640043331708587	-9.295757054858782e-07	-4.6162804559296555e-05	-9.40136044049562e-07	-4.66872319118683e-05
21.69800689072348	0.00041314382312042017	0.00041840474421073106	0.00044777897514131564	0.00045307794160755264	0.00046759225648716583	0.0004728938817213811	0.000488649484096591	0.0004939393015480932	0.000532588398639465	0.0005378070755753802	0.08740629980128242	0.08640703870348491	-9.14152396248695e-07	-4.5670401131528426e-05	-9.245381046205613e-07	-4.618926379697241e-05
21.828748297416116	0.0004130352350739297	0.0004182948137931586	0.0004476639927066973	0.0004529616128637213	0.0004674737460448294	0.00047277402483994523	0.0004885273237867253	0.0004938157960702212	0.0005324589393635379	0.0005376762775342725	0.0874131037855318	0.08641376442018123	-8.988543136292156e-07	-4.517668183355583e-05	-9.090668147847172e-07	-4.5689965232784124e-05
21.960277486853503	0.0004129277180380814	0.00041818596873821476	0.00044755021899987467	0.0004528465074059989	0.0004673565254327744	0.00047265547236411326	0.000488406541282309	0.0004936936829099071	0.0005323310471364557	0.000537547060650773	0.08742003172974044	0.08642061267078979	-8.836805200484327e-07	-4.4681639202168166e-05	-8.937212263877142e-07	-4.518932867865477e-05
22.092599205822967	0.00041282127380208654	0.00041807821087107614	0.0004474376568465667	0.0004527326280982451	0.0004672405981133397	0.00047253822779456	0.0004882871407558338	0.0004935729662773199	0.0005322047277196378	0.0005374194307195709	0.08742708590437621	0.08642758569964955	-8.686300843974235e-07	-4.4185265718255096e-05	-8.785003978086393e-07	-4.4687346536967376e-05
22.225718229713628	0.00041271590414875117	0.0004179715420106819	0.0004473263090821508	0.0004526199778141806	0.0004671259675685492	0.0004724222946518606	0.00048816912641079963	0.0004934536504138346	0.0005320799869312052	0.0005372933935921807	0.0874342686218901	0.08643468579260276	-8.537020819844414e-07	-4.368755380597389e-05	-8.634033939036029e-07	-4.418401115224846e-05
22.359639362688714	0.00041261161085414744	0.000417865963969405	0.00044721617855162564	0.00045250855943735263	0.00046701263730027234	0.000472307676476636	0.0004880525024820657	0.0004933357395923845	0.0005319568306468175	0.0005371689551777711	0.08744158223749261	0.08644191527776605	-8.388955944839578e-07	-4.318849583179185e-05	-8.484292859838385e-07	-4.36793148115705e-05
22.494367437858962	0.00041250839568728775	0.00041776147855271823	0.00044710726810957857	0.000452398375861097	0.0004669006108303647	0.00047219437682970714	0.0004879372732362263	0.0004932192381178274	0.0005318352648005332	0.0005370461214440212	0.0874490291499794	0.08644927652633203	-8.242097098976314e-07	-4.26880841042504e-05	-8.335771517536863e-07	-4.317324974319192e-05
22.629907317457054	0.00041240626040977326	0.00041765808755885524	0.0004469995806201399	0.00045228942998850463	0.0004667898917008297	0.00047208239929224773	0.000487823442971969	0.0004931041503273162	0.0005317152953856644	0.0005369248984179848	0.0874566118025399	0.08645677195337413	-8.096435225031333e-07	-4.218631087289648e-05	-8.188460752745971e-07	-4.266580811644605e-05
22.766263893012997	0.00041230520677544954	0.000417555792778458	0.000446893118956946	0.0004521817247323759	0.00046668048347396445	0.0004719717474659391	0.00048771101602045476	0.0004929904805906773	0.0005315969284556686	0.000536805292186975	0.08746433268359712	0.08646440401868852	-7.951961328489434e-07	-4.168316832990626e-05	-8.042351469319566e-07	-4.215698204174112e-05
22.903442085530802	0.0004122052365300447	0.0004174545959942165	0.00044678788600309395	0.0004520752630151799	0.0004665723897325137	0.00047186242497312275	0.0004875999967456971	0.000492878233310784	0.0005314801701250459	0.0005366873088994574	0.08747219432766004	0.0864721752276168	-7.808666476643612e-07	-4.1178648606948753e-05	-7.897434633724176e-07	-4.164676356896435e-05
23.041446845665973	0.00041210635141079996	0.00041735449898050664	0.0004466838846510897	0.00045197004776900934	0.0004664656140798311	0.00047175443545696347	0.00048749038954494544	0.000492767412923954	0.0005313650265702508	0.0005365709547659723	0.08748019931619673	0.08648008813192487	-7.666541798376052e-07	-4.0672743775754805e-05	-7.753701274802651e-07	-4.1135144687939884e-05
23.180283153904217	0.00041200855314609425	0.00041725550350300606	0.00044658111780280455	0.0004518660819355282	0.00046636016014003115	0.00047164778258159974	0.00048738219884908066	0.0004926580239003335	0.0005312515040306245	0.000536456236060057	0.08748835027851654	0.08648814533066926	-7.525578483752633e-07	-4.016544584758974e-05	-7.611142483195197e-07	-4.062211732701326e-05
23.31995602074116	0.0004119118434550615	0.00041715761131831707	0.0004464795883694217	0.0004517633684659267	0.00046625603155815243	0.0004715424700323139	0.00048727542912301665	0.0004925500707443057	0.0005311396088093525	0.0005363431591192055	0.08749664989268197	0.08649634947109638	-7.385767783535044e-07	-3.965674677243458e-05	-7.469749410959903e-07	-4.010767335295429e-05
23.460470486863187	0.0004118162240471874	0.00041706082417356454	0.0004463792992713763	0.00045166191032086357	0.00046615323200031427	0.0004714385015156836	0.0004871700848660959	0.0004924435579948882	0.0005310293472744186	0.0005362317303458238	0.08750510088642294	0.08650470324954555	-7.247101009048504e-07	-3.914663843990196e-05	-7.329513271381923e-07	-3.959180457141498e-05
23.60183162332936	0.0004117216966219099	0.0004169651438059931	0.0004462802534383018	0.0004515617104704065	0.0004660517651538752	0.0004713358807597493	0.0004870661706125072	0.000492338490226149	0.0005309207258595963	0.0005361219562082178	0.08751370603808198	0.08651320941239223	-7.109569531448846e-07	-3.8635112676932426e-05	-7.190425338229715e-07	-3.907450272458424e-05
23.744044531754422	0.00041162826286820207	0.00041687057194255404	0.0004461824538089657	0.00045146277189397687	0.0004659516347276013	0.0004712346115141775	0.00048696369093169855	0.0004922348720476255	0.0005308137510654496	0.0005360138432415959	0.08752246817756922	0.08652187075698706	-6.973164781228121e-07	-3.812216124683687e-05	-7.052476945405926e-07	-3.8555759491118446e-05
23.887114344492932	0.00041153592446415094	0.0004167771102994821	0.0004460859033312096	0.00045136509758028816	0.00046585284445183013	0.0004711346975504293	0.00048686265042880973	0.0004921327081047486	0.0005307084294603568	0.0005359073980490892	0.08753139018735022	0.08653069013261705	-6.83787824815171e-07	-3.760777585044839e-05	-6.915659486739223e-07	-3.8035566486627204e-05
24.031046224824397	0.00041144468307651474	0.00041668476058185565	0.0004459906049618779	0.00045126869052727317	0.00046575539807863255	0.00047103614266192083	0.00048676305374509006	0.0004920320030792735	0.0005306047676815443	0.0005358026273027877	0.08754047500342363	0.0865396704415049	-6.703701480787784e-07	-3.709194812545613e-05	-6.779964415446534e-07	-3.751391526245207e-05
24.175845367139747	0.00041135454036028474	0.0004165935244831553	0.00044589656166674815	0.0004511735537420214	0.0004656592993819806	0.00047093895066419825	0.0004866649055583466	0.0004919327616897214	0.0005305027724361519	0.0005356995377448007	0.0875497256163592	0.08654881463980515	-6.570626086002066e-07	-3.6574669644878766e-05	-6.645383243725385e-07	-3.6990797304806144e-05
24.32151699712871	0.0004112654979582228	0.00041650340368480556	0.0004458037764204563	0.000451079690240701	0.00046556455215791684	0.0004708431253951024	0.00048656821058338053	0.0004918349886918176	0.0005304024505023067	0.0005355981361883343	0.08755914507231895	0.0865581257386253	-6.438643728357181e-07	-3.60559319157322e-05	-6.511907542285523e-07	-3.646620403416345e-05
24.468066371968433	0.000411177557500401	0.00041641439985571195	0.0004457122522064257	0.00045098710304849034	0.0004654711602247296	0.0004707486707149471	0.00048647297357244987	0.0004917386888789572	0.0005303038087302298	0.0005354984295187934	0.08756873647412419	0.08656760680508255	-6.30774613016253e-07	-3.553572638075042e-05	-6.379528940012816e-07	-3.594012680481484e-05
24.61549878051318	0.00041109072060371523	0.00041632651465177856	0.00044562199201677796	0.0004508957951994922	0.00046537912742311316	0.00047065559050668635	0.00048637919931571427	0.0004916438670826532	0.0005302068540433475	0.0005354004246948959	0.08757850298232368	0.08657726096335866	-6.177925070893157e-07	-3.5014044416636914e-05	-6.248239123722056e-07	-3.541255690521494e-05
24.763819543485244	0.0004110049888714005	0.0004162397497154192	0.0004455329988522527	0.000450805769736654	0.0004652884576163519	0.0004705638886760909	0.00048628689264171185	0.0004915505281730094	0.0005301115934394383	0.0005353041287498144	0.08758844781630558	0.08658709139579086	-6.049172386521882e-07	-3.449087733212175e-05	-6.118029837549801e-07	-3.488348555610865e-05
24.91303401366693	0.00041092036389252685	0.0004161541066750558	0.000445445275722122	0.00045071702971167984	0.000465199154690491	0.0004704735691519245	0.0004861960584178314	0.0004914586770591943	0.0005300180339917946	0.0005352095487923375	0.08759857425541097	0.0865971013439826	-5.92147996952147e-07	-3.396621636940489e-05	-5.988892882548887e-07	-3.435290390990664e-05
25.063147576093755	0.0004108368472414886	0.0004160695871446081	0.00044535882564409603	0.00045062957818494336	0.000465111222554513	0.00047038463588612453	0.0004861067015507908	0.0004913683186899255	0.0005299261828504073	0.0005351166920080565	0.08760888564007709	0.08660729410993051	-5.794839768430947e-07	-3.344005270337902e-05	-5.860820116447736e-07	-3.38208030509074e-05
25.214165648248784	0.0004107544404774729	0.00041598619272296294	0.00044527365164422853	0.00045054341822539006	0.00046502466514051225	0.0004702970928539767	0.00048601882698712717	0.0004912794580539579	0.0005298360472431706	0.0005350255656605664	0.0876193853730039	0.0866176730571797	-5.669243787144364e-07	-3.291237743899278e-05	-5.733803453201493e-07	-3.328717399420089e-05
25.366093680258146	0.00041067314514392706	0.000415903924993441	0.0004451897567568185	0.00045045855291044284	0.0004649394864038854	0.00047021094405430135	0.00048593243971369976	0.0004911921001805872	0.0005297476344771182	0.0005349361770927004	0.08763007692035168	0.08662824161200375	-5.544684084876107e-07	-3.23831816127218e-05	-5.607834862571357e-07	-3.275200768511344e-05
25.518937155087716	0.0004105929627680016	0.0004158227855232403	0.00044510714402430483	0.00045037498532589896	0.0004648556903234984	0.00047012619350963146	0.0004858475447581884	0.0004911062501401474	0.0005296609519396687	0.0005348485337277767	0.0876409638129456	0.0866390032645861	-5.421152775679505e-07	-3.1852456191361345e-05	-5.48290636977547e-07	-3.2215294998430566e-05
25.672701588741027	0.0004105138948599921	0.00041574277586287664	0.00044502581649716295	0.0004502927185658227	0.0004647732809018831	0.00047004284526640255	0.0004857641471896135	0.0004910219130445398	0.0005295760070999145	0.0005347626430708814	0.08765204964751554	0.08664996157027634	-5.298642027904733e-07	-3.132019207030545e-05	-5.359010055029211e-07	-3.1677026737522707e-05
25.827392530458226	0.0004104359429127553	0.00041566389754560493	0.0004449457772337885	0.0004502117557324403	0.0004646922621654128	0.00046996090339513534	0.00048568225211885577	0.0004909390940477456	0.0005294928075099132	0.0005346785127101662	0.0876633380879638	0.08666112015080217	-5.177144064151106e-07	-3.078638007492085e-05	-5.236138053293666e-07	-3.113719363437295e-05
25.983015562916506	0.00041035910840112055	0.0004155861520868251	0.00044486702930038606	0.00045013209993601785	0.00046461263816449276	0.0004698803719906258	0.00048560186469918893	0.0004908577983463649	0.0005294113608060227	0.0005345961503181738	0.08767483286664493	0.08667248269557316	-5.056651160538495e-07	-3.025101095760485e-05	-5.114282553878805e-07	-3.059578634867499e-05
26.139576302431465	0.00041028339278128363	0.00041550954098347747	0.00044478957577084535	0.00045005375429474814	0.0004645344129737499	0.0004698012551721322	0.000485522990126822	0.0004907780311801532	0.0005293316747102537	0.0005345155636531906	0.08768653778569133	0.08668405296295752	-4.937155646516506e-07	-2.9714075398423745e-05	-4.993435799972943e-07	-3.0052795466764537e-05
26.297080399159835	0.00041020879749018664	0.0004154340657134248	0.00044471341972662055	0.0004499767219346259	0.00046445759069222055	0.00046972355708357064	0.0004854456336414452	0.0004906997978325785	0.0005292537570316458	0.0005344367605606265	0.08769845671833666	0.08669583478162103	-4.81864990455657e-07	-2.917556400465482e-05	-4.873590088191708e-07	-2.9508211500370307e-05
26.455533537303385	0.0004101353239448842	0.0004153597277348179	0.0004446385642565961	0.00044990100598932227	0.000464382175443543	0.0004696472818937091	0.00048536980052679403	0.0004906231036313798	0.000529177615667681	0.0005343597489744212	0.08771059361030492	0.08670783205187113	-4.7011263697182594e-07	-2.8635467309606755e-05	-4.7547377685411805e-07	-2.8962024887876914e-05
26.614941435314055	0.0004100629735418887	0.0004152865284854405	0.00044456501245695377	0.00044982660960004315	0.00046430817137615055	0.00046957243379635617	0.00048529549611121055	0.0004905479539491309	0.000529103258605707	0.0005342845369184691	0.08772295248118678	0.08672004874704321	-4.584577529100683e-07	-2.8093775770926532e-05	-4.6368712437088247e-07	-2.8414225991646447e-05
26.77530984610034	0.00040999174765651435	0.00041521446938205223	0.000444492767431039	0.0004497535359154053	0.00046423558266347304	0.0004694990170105687	0.00048522272576823213	0.0004904743542038293	0.0005290306939244137	0.0005342111325080908	0.08773553742587303	0.08673248891489661	-4.4689959217427376e-07	-2.7550479771473735e-05	-4.519982968785932e-07	-2.7864805097768675e-05
26.93664455723489	0.0004099216476421866	0.00041514355181970016	0.0004444218322892081	0.00044968178809128077	0.00046416441350412605	0.0004694270357808421	0.00048515149491716976	0.0004904023098594788	0.0005289599297953122	0.0005341395439515128	0.08774835261600596	0.08674515667906466	-4.3543741383217024e-07	-2.7005569618876457e-05	-4.404065451102824e-07	-2.731375241664391e-05
27.098951391163432	0.0004098526748297505	0.0004150737771710259	0.0004443522101486849	0.0004496113692906561	0.000464094668122114	0.0004693564943773155	0.0004850818090237103	0.0004903318264266894	0.0005288909744842607	0.0005340697795513912	0.08776140230145567	0.08675805624050488	-4.240704820370443e-07	-2.645903554224227e-05	-4.289111249537129e-07	-2.67610580800548e-05
27.26223620541477	0.0004097848305267571	0.0004150051467855518	0.000444283904133404	0.0004495422826834779	0.0004640263507670367	0.0004692873970959762	0.00048501367360052894	0.000490262909463292	0.0005288238363530161	0.0005340018477063597	0.08777469081184402	0.08677119187900569	-4.1279806602925913e-07	-2.5910867693768047e-05	-4.175112974401027e-07	-2.6206712142193278e-05
27.426504892812353	0.00040971811601672904	0.00041493766198894775	0.0004442169173738496	0.0004494745314464916	0.0004639594657142844	0.00046921974825886063	0.0004849470942078999	0.0004901955645749519	0.0005287585238608106	0.000533935756912606	0.08778822255807307	0.0867845679547043	-4.016194400952716e-07	-2.5361056147449323e-05	-4.062063286985884e-07	-2.565070457799523e-05
27.59176338168682	0.00040965253255841733	0.00041487132408228654	0.00044415125300689543	0.00044940811876308237	0.00046389401726525044	0.00046915355221426643	0.00048488207645433566	0.0004901297974158068	0.0005286950455659707	0.0005338715157654876	0.08780200203390574	0.08679818890964411	-3.905338835136392e-07	-2.4809590897317824e-05	-3.949954899143751e-07	-2.509302528221069e-05
27.758017636089992	0.0004095880813850341	0.00041480613434127724	0.0004440869141756251	0.0004493430478231008	0.00046383000974753615	0.0004690888133369591	0.00048481862599722355	0.0004900656136891057	0.0005286334101275581	0.0005338091329611707	0.08781603381758071	0.08681205926936666	-3.7954068054244297e-07	-2.4256461857968814e-05	-3.838780573087869e-07	-2.4533664069542604e-05
27.925273656010095	0.0004095247637034688	0.0004147420940154805	0.000444023904029162	0.00044927932182268766	0.0004637674475151601	0.00046902553602838306	0.0004847567485434772	0.0004900030191478611	0.00052857362630705	0.0005337486172983069	0.08783032257343516	0.08682618364452764	-3.6863912036941456e-07	-2.3701658862965158e-05	-3.728533120887431e-07	-2.397261067285661e-05
28.09353747758831	0.00040946258069348633	0.0004146792043275077	0.00044396222572248227	0.0004492169439640957	0.00046370633494877204	0.00046896372471687747	0.00048469644985020495	0.0004899420195955171	0.000528515702970049	0.0005336899776797442	0.087844873053595	0.08684056673255042	-3.5782849708786667e-07	-2.3145171664476494e-05	-3.619205404207376e-07	-2.3409854742861835e-05
28.2628151733366	0.000409401533506907	0.0004146174664721989	0.0004439018824162266	0.0004491559174554963	0.00046364667645586367	0.0004689033838578891	0.00048463773572538003	0.0004898826208866265	0.0005284596490880318	0.000533633223114268	0.0878596900996685	0.08685521331932475	-3.471081096511567e-07	-2.2586989931905332e-05	-3.510790333946263e-07	-2.284538584736151e-05
28.43311285235687	0.00040934162326676407	0.00041455688161578255	0.00044384287727650406	0.0004490962455107906	0.00046358847647098937	0.0004688445179341921	0.0004845806120285335	0.0004898248289275349	0.0005284054737401291	0.0005335783627183839	0.08787477864450058	0.0868701282809093	-3.364772618479669e-07	-2.2027103251720526e-05	-3.403280869854631e-07	-2.2279193470184366e-05
28.604436660561465	0.00040928285106644476	0.0004144974508950142	0.0004437852134746896	0.0004490379313494035	0.0004635317394559785	0.00046878713145610666	0.00048452508467145146	0.0004897686496770875	0.0005283531861149431	0.0005335254057181278	0.08789014371394713	0.08688531658531191	-3.259352622491784e-07	-2.1465501125264574e-05	-3.296670020114332e-07	-2.1711267009616453e-05
28.77679278089485	0.00040922521796881345	0.0004144391754162994	0.00044372889418722053	0.0004489809781960826	0.0004634764699001672	0.00046873122896172594	0.0004844711596188909	0.000489714089147344	0.0005283027955124087	0.0005334743614509278	0.08790579042868402	0.08690078329427331	-3.1548142418965676e-07	-2.0902172968961796e-05	-3.190950841128193e-07	-2.11415957788591e-05
28.950187433556945	0.00040916872500530363	0.0004143820562547865	0.0004436739225953712	0.0004489253892806788	0.00046342267232060984	0.0004686768150171343	0.0004844188428893022	0.0004896611534042989	0.0005282543113456773	0.0005334252393674823	0.08792172400607635	0.08691653356509822	-3.0511506576239716e-07	-2.033710811528977e-05	-3.086116437290166e-07	-2.057016900532116e-05
29.124626876227456	0.0004091133731749976	0.00041432609445344465	0.0004436203018850363	0.00044887116783792546	0.0004633703512623055	0.00046862389421663557	0.0004843681405555668	0.0004896098485686233	0.0005282077431430513	0.0005333780490336937	0.08793794976205517	0.08693257265252699	-2.948355097218136e-07	-1.9770295807755578e-05	-2.982159960274091e-07	-1.9996975827718533e-05
29.30011740429177	0.0004090591634436846	0.0004142712910221244	0.000443568035246502	0.00044881831710721383	0.00046331951129843557	0.0004685724711829883	0.000484319058745756	0.000489560180816424	0.0005281631005499615	0.000533332800132642	0.08795447311305932	0.0869489059106495	-2.846420834885094e-07	-1.9201725202505626e-05	-2.8790746089317823e-07	-1.9422005296643174e-05
29.476665351068124	0.0004090060967428925	0.00041421764693658274	0.0004435171258742052	0.0004487668403323523	0.00046327015703058217	0.0004685225505676301	0.0004842716036438903	0.0004895121563800048	0.0005281203933309706	0.0005332895024665842	0.08797129957800137	0.0869655387948525	-2.745341191082943e-07	-1.8631385366882358e-05	-2.776853628956924e-07	-1.8845246373480617e-05
29.654277088036206	0.00040895417396889826	0.0004141651631375003	0.0004434675769664943	0.00044871674076132906	0.00046322229308897323	0.0004684741370509187	0.0004842257814907247	0.0004894657815486498	0.0005280796313718364	0.0005332481659590148	0.087988434780279	0.08698247686380117	-2.6451095322963317e-07	-1.8059265279174452e-05	-2.6754903125533053e-07	-1.8266687929660574e-05
29.832959025067048	0.0004089033959817116	0.0004141138405294593	0.00044341939172536576	0.0004486680216460531	0.0004631759241327018	0.0004684272353423605	0.0004841815985845386	0.0004894210626694176	0.0005280408246815965	0.0005332088006567472	0.0880058844498452	0.08699972578148496	-2.545719270635304e-07	-1.7485353827395578e-05	-2.574977998048844e-07	-1.7686318745338547e-05
30.0127176106544	0.00040885376360404505	0.0004140636799799146	0.0004433725733562171	0.0004486206862421029	0.00046313105484997806	0.00046838185018085814	0.0004841390612819481	0.0004893780061479538	0.0005280039833947193	0.0005331714167320621	0.08802365442528252	0.08701729131927965	-2.4471638633409044e-07	-1.6909639806828025e-05	-2.4753100694575696e-07	-1.7104127507674982e-05
30.193559332147448	0.0004088052776202455	0.0004140146823181261	0.0004433271250675694	0.0004485747378084556	0.000463087689958361	0.00046833798633494816	0.000484098175998732	0.0004893366184493158	0.0005279691177732845	0.0005331360244848818	0.0880417506559688	0.08703517935807138	-2.3494368126290507e-07	-1.6332111920550063e-05	-2.3764799563625282e-07	-1.6520102811223847e-05
30.37549071598484	0.0004087579387752133	0.00041396684833407295	0.00044328305007079375	0.0004485301796072115	0.0004630458342050078	0.00046829564860304657	0.0004840589492106676	0.000489296906098813	0.0005279362382092144	0.0005331026343449994	0.08806017920424873	0.08705339589041887	-2.252531665432496e-07	-1.575275877879756e-05	-2.2784811334907763e-07	-1.5934233156544853e-05
30.55851832793038	0.0004087117477732834	0.00041392017877733915	0.0004432403515798216	0.0004484870149033099	0.0004630054923669093	0.00046825484181369376	0.00048402138745438797	0.0004892588756828614	0.0005279053552265491	0.0005330712568743508	0.08807894624768164	0.08707194702275727	-2.1564420129367885e-07	-1.5171568896771293e-05	-2.181307120409804e-07	-1.5346506948940575e-05
30.742648773309874	0.000408666705277092	0.00041387467435597547	0.0004431990328108563	0.0004484452469642352	0.00046296666925114987	0.00046821557082580683	0.00048398549732825354	0.000489222533849862	0.0005278764794837766	0.0005330419027693378	0.08809805808130736	0.08709083897766699	-2.0611614901249083e-07	-1.458853069305488e-05	-2.0849514810743382e-07	-1.4756912496957653e-05
30.92788869724955	0.00040862281190640905	0.00041383033573533213	0.0004431590969820651	0.0004484048790597176	0.0004629293696951521	0.0004681778405289318	0.00048395128549324226	0.0004891878873110822	0.0005278496217762052	0.0005330145828632004	0.088117521119992	0.08711007809615536	-1.9666837758553282e-07	-1.4003632490988682e-05	-1.9894078235964917e-07	-1.416543801162351e-05
31.114244784915854	0.00040858006823694487	0.0004137871635368648	0.0004431205473132686	0.00044836591446141945	0.00046289359856692885	0.00046814165584350027	0.0004839187586738546	0.0004891549428415708	0.0005278247930383937	0.0005329893081284382	0.08813734190080194	0.08712967084003113	-1.873002592217999e-07	-1.3416862515686079e-05	-1.894669799974713e-07	-1.3572071606154923e-05
31.30172376175672	0.0004085384747991273	0.00041374515833691094	0.0004430833870256181	0.00044832835644261615	0.00046285936076534396	0.0004681070217210835	0.0004838879236590308	0.0004891237072810737	0.0005278020043466217	0.0005329660896792798	0.08815752708542368	0.08714962379428914	-1.7801117042654663e-07	-1.282820889293712e-05	-1.800731105738168e-07	-1.2976801294167783e-05
31.4903323937443	0.0004084980320768521	0.00041370432066543847	0.0004430476193412596	0.000448292208277862	0.00046282666122036975	0.00046807394314465775	0.0004838587873030993	0.0004890941875349794	0.0005277812669214257	0.0005329449387742117	0.08817808346267218	0.08716994366957877	-1.6880049197526628e-07	-1.2237659648708932e-05	-1.7075854795564269e-07	-1.2379614988344834e-05
31.68007748761912	0.0004084587405062013	0.00041366465100476307	0.000443013247482998	0.00044825747324265294	0.00046279550489335006	0.0004680424251288655	0.00048383135652672643	0.0004890663905752758	0.0005277625921301818	0.0005329258668185593	0.08819901795099515	0.08719063730469948	-1.596676088805142e-07	-1.1645202707827318e-05	-1.6152267029619083e-07	-1.1780500499658508e-05
31.870965891135747	0.00040842060047413406	0.00041362614978823786	0.00044298027467394086	0.0004482241546130747	0.00046276589677726537	0.00046801247272028535	0.0004838056383179022	0.0004890403234415292	0.000527745991489749	0.0005329088853671205	0.08822033760108959	0.0872117116691651	-1.506119103632849e-07	-1.1050825893199612e-05	-1.5236486000159456e-07	-1.1179445535872135e-05
32.063004493309954	0.000408383612317143	0.00041358881739890854	0.0004429487041371359	0.0004481922556654389	0.0004627378418969995	0.00046798409099770043	0.00048378163973292936	0.0004890159932418826	0.0005277314766691645	0.0005328940061268593	0.08824204959853368	0.08723317386582766	-1.416327898174502e-07	-1.0454516923982804e-05	-1.4328450370919461e-07	-1.0576437701220742e-05
32.25620022466719	0.00040834777631987984	0.00041355265416813733	0.0004429185390951965	0.0004481617796759139	0.00046271134530961384	0.0004679572850723699	0.00048375936789744146	0.0004889934071540677	0.0005277190594924014	0.0005328812409596575	0.0882641612664958	0.08725503113353417	-1.3272964477224584e-07	-9.85626341434842e-06	-1.342809922376658e-07	-9.971464493913063e-06
32.45056005749291	0.0004083130927137483	0.00041351766037419697	0.0004428897827699159	0.00044813272992013997	0.00046268641210462155	0.0004679320600883114	0.0004837388300074381	0.0004889725724264452	0.0005277087519411838	0.0005328706018851279	0.08828668006849853	0.08727729084986745	-1.2390187686668434e-07	-9.256052872302911e-06	-1.2535372057335611e-07	-9.36451330611765e-06
32.64609100608406	0.00040827956167546525	0.0004134838362408245	0.0004428624383818758	0.00044810510967283165	0.0004626630474042668	0.0004679084212225713	0.0004837200333303403	0.000488953496379059	0.0005277005661578694	0.0005328621010834795	0.08830961361122897	0.08729996053393729	-1.1514889182743723e-07	-8.653872699340703e-06	-1.1650208782821962e-07	-8.755571422019992e-06
32.84280012700226	0.0004082471833255843	0.00041345118193574887	0.00044283650915003095	0.00044807892220737343	0.0004626412563638015	0.0004678863736855181	0.00048370298520606823	0.000488936186404715	0.0005276945144483872	0.0005328557508984636	0.0883329696474402	0.0873230478492266	-1.064700994356585e-07	-8.04971018890377e-06	-1.0772549720338732e-07	-8.144626016046153e-06
33.040694519328454	0.0004082159577269851	0.0004134196975691768	0.0004428119982912929	0.00044805417079540243	0.0004626210441717725	0.0004678659227211218	0.00048368769304813896	0.0004889206499700772	0.0005276906092852446	0.0005328515638403661	0.08835675607888865	0.08734656060649632	-9.786491347515969e-08	-7.443552523564434e-06	-9.902335598244508e-08	-7.531664153556661e-06
33.239781324919136	0.0004081858848833278	0.0004133893831922451	0.0004427889090200969	0.0004480308587063728	0.00046260241605031275	0.00046784707360724364	0.0004836741643447835	0.0004889068946167933	0.0005276888633106	0.0005328495525890776	0.0883809809593384	0.08737050676678126	-8.93327517235195e-08	-6.835386775330687e-06	-9.039507547722349e-08	-6.916672787626865e-06
33.44006772866406	0.0004081569647374698	0.00041336023879543464	0.0004427672445479554	0.0004480089892071132	0.0004625853772554271	0.0004678298316559321	0.00048366240666009513	0.0004888949279626328	0.0005276892893394063	0.0005328497299972267	0.08840565249765457	0.08739489444441698	-8.087303592367763e-08	-6.225199904494327e-06	-8.184007099397081e-08	-6.299638757631398e-06
33.64156095874556	0.00040812919716984173	0.000413332264306947	0.00044274700808299896	0.00044798856556137087	0.00046256993307728945	0.0004678142022137205	0.00048365242763518876	0.0004888847577026555	0.0005276919003626172	0.000532852109093384	0.08843077906093615	0.087419731910151	-7.248519172885735e-08	-5.6129787562586575e-06	-7.335776181795726e-08	-5.680548788924988e-06
33.84426828689945	0.00040810258199679253	0.00041330545959104517	0.0004427282028295083	0.0004479695910293422	0.00046255608884054607	0.0004678001906619241	0.00048364423498939527	0.0004888763916104024	0.0005276967095504771	0.0005328567030853422	0.08845636917773157	0.08744502759432012	-6.416864869107294e-08	-4.998710060988287e-06	-6.49475711842016e-08	-5.05938949145468e-06
34.04819702867729	0.00040807711896888283	0.00041327982444634606	0.00044271083198742386	0.00044795206886718463	0.00046254384990461163	0.00046778780241694495	0.00048363783652147327	0.0004888698375391087	0.0005277037302558708	0.0005328635253634592	0.08848243154133302	0.08747079009010485	-5.592284024139721e-08	-4.3823804335291205e-06	-5.6608926230416676e-08	-4.4361473574699994e-06
34.25335454371064	0.0004080528077691471	0.0004132553586040801	0.00044269489875184767	0.0004479360023265195	0.00046253322166397596	0.00046777704293058194	0.00048363324011084513	0.0004888651034229417	0.0005277129760177594	0.0005328725895040874	0.08850897501312587	0.08749702815684351	-4.774720363878715e-08	-3.763976370016464e-06	-4.834125798703487e-08	-3.8108087612176433e-06
34.45974823597649	0.00040802964801131005	0.00041323206172630433	0.0004426804063125292	0.00044792139465392195	0.00046252420954851647	0.00046776791769033584	0.0004836304537188638	0.0004888621972782656	0.000527724460564689	0.0005328839092730732	0.08853600862602878	0.08752375072342314	-3.964117994319574e-08	-3.1434842468480717e-06	-4.0144001323214745e-08	-3.1833599558606096e-06
34.66738555406454	0.0004080076392379591	0.00041320993340407473	0.00044266735785333724	0.0004479082490903872	0.00046251681902381074	0.00046776043221973635	0.00048362948539009944	0.0004888611272049322	0.0005277381978183803	0.0005328974986293415	0.08856354158799454	0.0875509668917589	-3.160421398673216e-08	-2.5208903190604426e-06	-3.201659492840965e-08	-2.553787072853697e-06
34.87627399144595	0.0004079867809186768	0.0004131889731555739	0.000442655756551714	0.0004478965688707958	0.00046251105559145725	0.00046775459207864986	0.0004836303432536622	0.0004888619013875995	0.0005277542018974024	0.0005329133717285571	0.08859158328561478	0.08757868594033098	-2.36357543550135e-08	-1.8961807197598324e-06	-2.3958481297188874e-08	-1.922076121527172e-06
35.086421086743854	0.0004079670724481205	0.00041316918042418955	0.0004426456055781137	0.0004478863572233451	0.00046250692478939063	0.00046775040286360924	0.00048363303552453586	0.0004888645280970714	0.000527772487120922	0.00053293154292687	0.08862014328777103	0.08760691732781911	-1.5735253350735584e-08	-1.2693414581932405e-06	-1.5969106675461225e-08	-1.2882129857838542e-06
35.29783442400536	0.00040794851314406396	0.0004131505545765525	0.00044263690809542903	0.00044787761736898065	0.0004625044321922128	0.0004677478702081385	0.0004836375705049599	0.0004888690156916734	0.0005277930680125508	0.0005329520267847512	0.08864923134940104	0.08763567069680593	-7.902166949437517e-09	-6.403584167508081e-07	-8.047921029250005e-09	-6.52183422239494e-07
35.51052163297529	0.0004079311022453886	0.00041313309490052477	0.0004426296672583978	0.00044787035252080406	0.00046250358341152397	0.00046774699978309204	0.00048364395658582755	0.0004888753726186568	0.0005278159593042753	0.0005329748380709136	0.0886788574153301	0.08766495587757477	-1.3595478931018035e-10	-9.217350896428833e-09	-1.9437803732043346e-10	-1.3973060403182913e-08
35.72449038937153	0.00040791483891002	0.0004131168006031345	0.00044262388621298863	0.00044786456588346034	0.0004625043840962537	0.00046774779729697884	0.0004836522022481126	0.0004888836074156219	0.0005278411759404727	0.0005329999917663218	0.08870903162419627	0.08769478289198239	7.563919859161425e-09	6.240961124004407e-07	7.592064942213775e-09	6.26432599015736e-07
35.93974841516195	0.00040789972221282305	0.0004131016708084666	0.00044261956809577794	0.0004478602606525123	0.00046250683993300017	0.00046775026849631043	0.000483662316064332	0.0004888937287119867	0.0005278687330820297	0.0005330275030682958	0.08873976431245771	0.08772516195743903	1.5197990130494735e-08	1.2595964768991053e-06	1.531194693043733e-08	1.2690481884930493e-06
36.15630347884324	0.0004078857511434392	0.00041308770455549784	0.000442616716033302	0.00044785744001380113	0.00046251095664637373	0.00046775441916594763	0.0004836743067000403	0.0004889057452304733	0.0005278986461105509	0.0005330573873947151	0.08877106601850746	0.08775610349094168	2.2766785609962953e-08	1.897298380723611e-06	2.2965803334138585e-08	1.9138884733566064e-06
36.374163395721176	0.00040787292460408057	0.0004130749007958864	0.0004426153331413977	0.0004478561071427797	0.0004625167399993536	0.00046776025512944725	0.00048368818291535666	0.0004889196657886385	0.0005279309306326728	0.000533089660388319	0.08880294748686578	0.08778761811324685	3.027083232774036e-08	2.5372165944753666e-06	3.055416596402412e-08	2.560968352591231e-06
36.59333602819267	0.0004078612414072506	0.0004130632583916898	0.0004426154225245089	0.00044785626520382695	0.00046252419579362314	0.00046776778224941277	0.00048370395356650916	0.000488935499300421	0.0005279656024844626	0.0005331243379210951	0.08883541967247444	0.08781971665310355	3.7710652805089326e-08	3.1793660249940237e-06	3.807756308849518e-08	3.2103028626551122e-06
36.813829286029524	0.00040785070027343355	0.00041305277611305036	0.0004426169872749953	0.00044785791734955533	0.00046253332986994505	0.00046777700642786085	0.0004837216276074393	0.000488953254777744	0.000528002677735945	0.0005331614360987968	0.08886849374509247	0.08785241015160133	4.508676609967996e-08	3.8237617184383454e-06	4.5536519470076864e-08	3.861907180130464e-06
37.03565112666392	0.00040784129982871143	0.00041304345263580854	0.0004426200304724054	0.0004478610667200845	0.00046254414810851315	0.0004677879336065861	0.00048374121409142215	0.0004889729413321342	0.0005280421726957176	0.0005332009712655475	0.08890218109379198	0.08788570986661043	5.239968780168698e-08	4.4704188591482286e-06	5.293155635479295e-08	4.51579661991941e-06
37.25880955547555	0.0004078330386023197	0.00041303528653905514	0.00044262455518272864	0.00044786571644229404	0.00046255665642932185	0.00046780056976751804	0.0004837627221727214	0.0004889945681763772	0.000528084103915679	0.0005332429600085538	0.08893649333155501	0.08791962727733085	5.964993009754081e-08	5.119352774876629e-06	6.026319153114648e-08	5.171986639823656e-06
37.483312626080554	0.0004078259150241612	0.000413028276302639	0.0004426305644576403	0.00044787186962907076	0.0004625708607925449	0.00046781492093310987	0.00048378616110829705	0.0004890181446262257	0.0005281284881958815	0.0005332874191629508	0.08897144229998163	0.08795417408894113	6.683800177513174e-08	5.770578936387105e-06	6.753193937001842e-08	5.830492843458823e-06
37.70916844062219	0.0004078199274222347	0.00041302242030459454	0.00044263806133370566	0.00044787952937851475	0.0004625867671989028	0.0004678309931667105	0.00048381154025952896	0.0004890436801021242	0.000528175342589481	0.0005333343658167357	0.08900704007410473	0.08798936223735979	7.396440825872125e-08	6.424112960257133e-06	7.473831082033082e-08	6.491330979421783e-06
37.93638515006311	0.0004078150740200212	0.0004130177168185205	0.00044264704883157795	0.0004478886987731369	0.0004626043816900564	0.00046784879257294866	0.0004838388690939985	0.0004890711841309871	0.0005282246844078253	0.0005333838173158454	0.08904329896732135	0.08802520389411693	8.102965164992482e-08	7.0799706116952965e-06	8.188281347062953e-08	7.154516945759304e-06
38.164970954479706	0.00040781135293379347	0.0004130141640108869	0.0004426575299551669	0.00044789938087902675	0.00046262371034898857	0.00046786832529812955	0.00048386815718729924	0.0004891006663480106	0.0005282765312256553	0.0005334357912693444	0.0890802315364346	0.08806171147134205	8.80342307381203e-08	7.738167805346197e-06	8.896595155558941e-08	7.82006679084235e-06
38.39493410335793	0.00040780876216985805	0.00041301175993827124	0.000442669507690777	0.00044791157874499507	0.0004626447593004027	0.0004678895975306215	0.00048389941422488273	0.0004891321364985204	0.0005283309008864269	0.0005334903055547315	0.08911785058681387	0.08809889762686501	9.497864104229814e-08	8.398720608288057e-06	9.59882259909256e-08	8.487996715184076e-06
38.626282895891045	0.0004078072996217376	0.0004130105025445355	0.00044268298500623393	0.000447925295401698	0.0004626675347111191	0.0004679126155012638	0.00048393265000396137	0.0004891656044398705	0.0005283878115077773	0.0005335473783233935	0.08915616917768598	0.08813677526944369	1.0186337484098529e-07	9.061645242544603e-06	1.0295013442435108e-07	9.158323076075003e-06
38.859025681279114	0.00040780696306727846	0.0004130103896579297	0.00044269796484998076	0.0004479405338607403	0.0004626920427904876	0.00046793738548377693	0.0004839678744354461	0.0004892010801433816	0.0005284472814871176	0.0005336070280061832	0.08919520062754321	0.08817535756409822	1.0868892119588087e-07	9.726958086681003e-06	1.098521712429492e-07	9.831062387818945e-06
39.09317085903034	0.0004078077501656816	0.000413011418988116	0.00044271445015014224	0.00044795729711373083	0.00046271828979079144	0.0004679639137951714	0.00048400509754592205	0.0004892385736963171	0.0005285093295073576	0.000533669273319128	0.08923495851968274	0.08821465793761012	1.154557659750581e-07	1.0394675677760645e-05	1.1669482758553361e-07	1.050623132252404e-05
39.328726879264174	0.00040780965845446394	0.00041301358812312675	0.0004427324438135703	0.0004479755881313376	0.0004627462820076705	0.00046799220679616247	0.00048404432947967725	0.0004892780953039125	0.0005285739745427782	0.0005337341332692874	0.08927545670787726	0.08825469008411192	1.2216439190392177e-07	1.106481471566112e-05	1.2347859141724135e-07	1.1183846716375512e-05
39.56570224301631	0.0004078126853463482	0.00041301689452624435	0.00044275194872486507	0.00044799540986230373	0.0004627760257805478	0.0004680222708916115	0.0004840855805007797	0.0004893196552914457	0.0005286412358650537	0.0005338016271607579	0.08931670932217949	0.08829546797082258	1.2881527856943662e-07	1.1737392063101981e-05	1.3020394752823183e-07	1.1863925569483014e-05
39.80410550254544	0.00040781682812606206	0.0004130213355327987	0.0004427729677453514	0.0004480167652324293	0.0004628075274930524	0.00046805411253094	0.0004841288609951914	0.0004893632641063563	0.0005287111330494091	0.0005338717746008162	0.089358730774881	0.08833700584394251	1.3540890246609757e-07	1.241242474994686e-05	1.3687137756371922e-07	1.2546485048489653e-05
40.04394526164196	0.00040782208394707424	0.00041302690834689454	0.0004427955037120547	0.00044803965714354375	0.000462840793573469	0.0004680877382085846	0.0004841741814729481	0.0004894089323204221	0.0005287836859809529	0.0005339445955062331	0.08940153576658565	0.08837931823465929	1.4194573701804738e-07	1.3089929974868797e-05	1.434813600736289e-07	1.3231542490693693e-05
40.28523017593832	0.0004078284498282256	0.00041303361003803657	0.00044281955943661254	0.0004480640884724213	0.0004628758304951687	0.0004681231544644323	0.000484221552570365	0.000489456670631966	0.000528858914861141	0.00053402011010972	0.08944513929245786	0.08842241996532053	1.4842625261225328e-07	1.3769925108472747e-05	1.5003437052018686e-07	1.3919115404992244e-05
40.52796895322162	0.0004078359226503026	0.00041304143753769635	0.0004428451377041896	0.0004480900620696932	0.00046291264477707597	0.0004681603678842811	0.00048427098505232863	0.00048950648986814	0.0005289368402144383	0.0005340983389665704	0.08948955664861648	0.08846632615575016	1.5485091663027407e-07	1.4452427696154402e-05	1.565308813155416e-07	1.4609221475017642e-05
40.77217035374772	0.0004078444991524986	0.0004130503876357658	0.0004428722412723344	0.00044811758075871075	0.0004629512429841133	0.0004681993851002907	0.0004843224898146059	0.0004895584009872417	0.0005290174828951134	0.0005341793029614393	0.0895348034386721	0.08851105222971226	1.6122019346062003e-07	1.513745545929368e-05	1.6297136185602478e-07	1.5301878562551385e-05
41.017843190557436	0.0004078541759288013	0.00041306045697693777	0.000442900872869822	0.0004481466473343808	0.00046299163172767516	0.00046824021279146146	0.0004843760778862329	0.000489612415081096	0.0005291008640942315	0.0005342630233153127	0.08958089558043239	0.08855661392154426	1.6753454455393883e-07	1.58250263005838e-05	1.693562785475217e-07	1.5997104709800092e-05
41.26499632979458	0.0004078649494242822	0.00041307164205698987	0.0004429310351954521	0.00044817726456197163	0.00046303381766609977	0.00046828285768409723	0.0004844317604319521	0.0004896685433774929	0.0005291870053468157	0.0005343495215926504	0.08962784931278339	0.08860302728294878	1.737944284326649e-07	1.6515158304836186e-05	1.756860948259626e-07	1.669491814144941e-05
41.51363869102594	0.0004078768159312933	0.0004130839392189686	0.00044296273091682064	0.00044820943517587865	0.0004630778075051478	0.00046832732655229415	0.0004844895487547028	0.0004897267972426774	0.0005292759285391908	0.0005344388197087094	0.08967568120271135	0.08865030868994749	1.8000030073341174e-07	1.7207869743421367e-05	1.8196127122172435e-07	1.739533727096454e-05
41.763779247563185	0.0004078897715855682	0.0004130973446492876	0.00044299596266905315	0.0004482431618783625	0.00046312360799849716	0.00046837362621843725	0.0004845494542981876	0.0004897871881839084	0.0005293676559165257	0.0005345309399370633	0.08972440815254072	0.08869847485001402	1.8615261423863064e-07	1.7903179077391473e-05	1.8818226534228315e-07	1.8098380699133054e-05
42.0154270267867	0.00040790381236221785	0.0004131118543737104	0.0004430307330535	0.00044827844733824244	0.000463171225948238	0.00046842176355368133	0.0004846114886494762	0.0004898497278520721	0.000529462210090557	0.0005346259049173029	0.08977404740730402	0.08874754280938868	1.9225181888279062e-07	1.860110495829903e-05	1.9434953193141202e-07	1.8804067219893583e-05
42.26859111047143	0.0004079189340716293	0.00041312746425324436	0.0004430670446363944	0.00044831529418955766	0.00046322066820537165	0.00046847174547847776	0.00048467566354169496	0.0004899144280443568	0.000529559614047525	0.0005347237376629511	0.08982461656234457	0.08879752996055616	1.982983618068054e-07	1.930166623394236e-05	2.004635229008395e-07	1.951241582374974e-05
42.523280635114425	0.00040793513235525675	0.0004131441699799188	0.00044310489994748133	0.0004483537050301893	0.00046327194167033553	0.00046852357896307327	0.00048474199085676926	0.0004899813007070007	0.0005296598911563119	0.0005348244615695756	0.08987613357106117	0.08884845404993422	2.0429268739294466e-07	2.000488195195993e-05	2.0652468734651264e-07	2.022344569975465e-05
42.77950479226489	0.00040795240268130627	0.0004131619670724644	0.00044314430147859466	0.0004483936824204463	0.0004633250532935215	0.0004685772710280477	0.00048481048262823795	0.0004900503579381057	0.0005297630651767973	0.0005349281004231194	0.08992861675288538	0.08890033318574245	2.1023523727307404e-07	2.0710771361232005e-05	2.1253347159066408e-07	2.093717623999347e-05
43.03727282885567	0.00040797074034030383	0.0004131808508718673	0.00044318525168219957	0.0004484352288816021	0.00046338001007580694	0.000468632828744835	0.0004848811510441346	0.0004901216119905087	0.000529869160268426	0.0005350346784084446	0.08998208480144357	0.08895318584606521	2.1612645036475902e-07	2.1419353915919093e-05	2.1849031919937614e-07	2.1653627041859358e-05
43.29659404753705	0.00040799014044055236	0.00041320081653681816	0.00044322775296989046	0.0004484783468943941	0.0004634368190690954	0.0004686902592362738	0.0004849540084499391	0.0004901950752747382	0.0005299782009990099	0.000535144220118105	0.0900365567929283	0.08900703088713871	2.219667629091036e-07	2.2130649279653025e-05	2.2439567103169512e-07	2.237281791322987e-05
43.55747780701245	0.0004080105979034714	0.00041322185903904223	0.0004432718077108523	0.00044852303889748483	0.0004634954873768686	0.0004687495696771554	0.00048502906735160844	0.0004902707603620377	0.0005300902123537621	0.0005352567505613553	0.09009205219468136	0.08906188755182427	2.2775660851672049e-07	2.2844677330893792e-05	2.302499652596891e-07	2.3094768875353555e-05
43.81993352237618	0.0004080321074588171	0.000413243973158506	0.00044331741823027266	0.0004485693072858742	0.0004635560221547554	0.0004688107672947888	0.0004851063404186781	0.000490348679987466	0.0005302052197445754	0.0005353722951733997	0.09014859087399468	0.0891177754783112	2.334964181701163e-07	2.356145816378996e-05	2.360536373979382e-07	2.381950016630552e-05
44.08397066545326	0.0004080546636397695	0.0004132671534784949	0.0004433645868077072	0.0004486171544092631	0.0004636184306110887	0.00046887385936956723	0.0004851858404874435	0.0004904288470530759	0.0005303232490195415	0.0005354908798248821	0.09020619310714696	0.08917471470905088	2.391866202542661e-07	2.4281012092064458e-05	2.4180712033855436e-07	2.454703224526178e-05
44.349598765141174	0.000408078260777899	0.0004132913943805671	0.0004434133156753961	0.0004486665825703723	0.0004636827200074937	0.00046893885323555525	0.0004852675805642144	0.0004905112746311658	0.0005304443264727322	0.0005356125308316369	0.0902648795886589	0.08923272569989905	2.4482764061873816e-07	2.5003359656175506e-05	2.475108443857673e-07	2.5277385796926288e-05
44.6168274077539	0.0004081028929979988	0.0004133166900393753	0.00044346360701654495	0.00044871759402321913	0.0004637488976594831	0.00046900575628107833	0.0004853515738286685	0.0004905959759676286	0.0005305684788542483	0.0005357372749647064	0.09032467144079478	0.08929182932951349	2.5041990258398237e-07	2.572852162478767e-05	2.5316523728075285e-07	2.601058173469506e-05
44.88566623736761	0.0004081285542127799	0.0004133430344173466	0.0004435154629635365	0.00044877019097133144	0.0004638169709370526	0.00046907457594932706	0.00048543783363727306	0.0004906829644853692	0.0005306957333805362	0.0005358651394606245	0.09038559022331699	0.08935204690898757	2.55963826986433e-07	2.645651900042012e-05	2.5877072424001363e-07	2.67466412058881e-05
45.15612495616904	0.00040815523811743045	0.0004133704212592309	0.0004435688855961096	0.00044882437556592646	0.00046388694726530563	0.0004691453197389729	0.00048552637352680775	0.0004907722537878265	0.0005308261177449933	0.0005359961520319892	0.09044765794348136	0.08941340019173448	2.614598321981328e-07	2.7187373022596883e-05	2.643277279870378e-07	2.748558559574621e-05
45.42821332480542	0.0004081829381840206	0.00041339884408649145	0.00044362387693947056	0.0004488801499040145	0.00046395883412506545	0.00046921799520479435	0.00048561720721796266	0.0004908638576625649	0.0005309596601288533	0.0005361303408783107	0.09051089706629514	0.08947591138363357	2.6690833417010104e-07	2.7921105173592253e-05	2.698366687787536e-07	2.8227436531511052e-05
45.701941162736816	0.0004082116476557767	0.0004134282961915643	0.00044368043896235904	0.0004489375160264761	0.0004640326390535294	0.0004692926099583134	0.000485710348619053	0.0004909577900849856	0.0005310963892123883	0.0005362677346971812	0.09057533052507004	0.08953960315343999	2.7230974646117335e-07	2.8657737182330445e-05	2.7529796444878893e-07	2.8972215887962394e-05
45.97731834859046	0.0004082413595411823	0.00041345877063194716	0.0004437385735750538	0.00044899647591605435	0.0004641083696449018	0.0004693691716684507	0.00048580581182980354	0.0004910540652221067	0.0005312363341864038	0.0005364083626957281	0.09064098173221087	0.08960449864347	2.776644802741056e-07	2.9397291029867323e-05	2.807120304332755e-07	2.971994579156756e-05
46.25435482051728	0.0004082720666079426	0.00041349026022414445	0.0004437982826273217	0.0004490570314953121	0.00046418603355107685	0.00046944768806218373	0.0004859036111452556	0.0004911526974364654	0.0005313795247640706	0.0005365522546024115	0.09070787459033024	0.08967062148057103	2.829729444871242e-07	3.0139788953942315e-05	2.8607927980662737e-07	3.0470648625505192e-05
46.533060576550575	0.0004083037613767702	0.00041352275753744227	0.0004438595679063095	0.0004491191846245138	0.00046426563848229503	0.0004695281669252282	0.00048600376105976164	0.0004912537012901073	0.0005315259911930753	0.0005366994406791301	0.09077603350362819	0.08973799578738248	2.882355456802722e-07	3.088525345339155e-05	2.914001233103808e-07	3.122434703432819e-05
46.813445674966815	0.00040833643611501474	0.0004135562548875179	0.0004439224311343643	0.00044918293709945436	0.0004643471922078489	0.0004696106161027203	0.0004861062762710904	0.00049135709154869	0.0005316757642681184	0.0005368499517336808	0.09084548338960124	0.08980664619389828	2.9345268818723423e-07	3.163370729517001e-05	2.9667496939840554e-07	3.198106393026423e-05
47.09552023464871	0.00040837008283011714	0.0004135907443298796	0.0004439868739668051	0.00044924829064922004	0.0004644307025567766	0.00046969504349993137	0.00048621117168464546	0.0004914628831856881	0.0005318288753437638	0.0005370038191325648	0.09091624969104713	0.08987659784933252	2.986247741175625e-07	3.238517351862591e-05	3.0190422427409276e-07	3.2740822498891764e-05
47.37929443545016	0.0004084046932628913	0.00041362621765313006	0.0004440528979896215	0.00044931524693389064	0.00046451617741858926	0.00046978145708297955	0.00048631846241779206	0.0004915710913867236	0.0005319853563476596	0.0005371610748141631	0.09098835838839653	0.0899478764343164	3.0375220339072095e-07	3.31396754407326e-05	3.0708829190358253e-07	3.3503646202345805e-05
47.66477851856398	0.0004084402588806159	0.00041366266637203906	0.00044412050471709705	0.00044938380754216023	0.0004646036247439929	0.0004698698648795611	0.00048642816380429956	0.0004916817315539963	0.0005321452397941227	0.0005373217513022734	0.09106183601239656	0.0900205081734238	3.0883537377348995e-07	3.389723666237521e-05	3.122275740613002e-07	3.426955878624294e-05
47.951982786891236	0.00040847677086994655	0.0004137000817204381	0.00044418969558937646	0.000449453973988901	0.0004646930525456474	0.00046996027497969836	0.0004865402913989037	0.0004917948193108418	0.0005323085587981229	0.00053748588172005	0.09113670965710656	0.09009451984802301	3.138746809250694e-07	3.4657881075012e-05	3.173224703905634e-07	3.503858428809126e-05
48.24091760541319	0.00040851422012963605	0.0004137384546439223	0.0004442604719699599	0.0004495257477126554	0.00046478446889892407	0.0004700526955365147	0.0004866548609820037	0.0004919103705064232	0.0005324753470896763	0.0005376534998043441	0.09121300699327632	0.09016993880949944	3.1887051842635194e-07	3.542163286633648e-05	3.223733784048829e-07	3.581074703964959e-05
48.53159340156531	0.00040855259726304855	0.0004137777757923408	0.00044433283514311084	0.0004495991300730429	0.00046487788194269367	0.00047014713476699533	0.0004867718885644718	0.0004920284012205311	0.0005326456390286384	0.000537824639920447	0.09129075628208201	0.09024679299282796	3.2382327781017243e-07	3.618851652564814e-05	3.2738069353772763e-07	3.658607167472683e-05
48.82402066561362	0.00040859189257047134	0.0004138180355120919	0.0004444067863111978	0.0004496741223480999	0.0004649732998801121	0.0004702436009528022	0.00048689139039260153	0.0004921489277685259	0.0005328194696199365	0.0005379993370772695	0.09136998638923545	0.09032511093051358	3.287333486072779e-07	3.695855685148519e-05	3.3234480919630115e-07	3.7364583137328156e-05
49.11820995103327	0.0004086320960412245	0.000413859223838207	0.00044448232659196057	0.0004497507257315389	0.00046507073097944857	0.0004703421024410779	0.0004870133829531999	0.0004922719667064237	0.0005329968745292567	0.0005381776269429724	0.0914507267994872	0.0904049217669424	3.3360111839240633e-07	3.7731778959215756e-05	3.372661167719499e-07	3.8146306685485354e-05
49.41417187488941	0.00040867319734554	0.0004139013304862106	0.0004445594570156838	0.00044982894132992486	0.0004651701835749105	0.00047044264764528035	0.00048713788297881074	0.0004923975348361109	0.000533177890099174	0.0005383595458610403	0.09153300763153958	0.0904862552731047	3.384269728000074e-07	3.850820828560364e-05	3.421450056949153e-07	3.893126789986101e-05
49.71191711822035	0.0004087151858262238	0.0004139443448437574	0.000444638178522295	0.0004499087701597651	0.00046527166606749544	0.0004705452450460315	0.000487264907453089	0.0004925256492107068	0.0005333625533657735	0.0005385451308668428	0.0916168596533671	0.09056914186174103	3.43211295584199e-07	3.9287870598245234e-05	3.4698186347575065e-07	3.971949269122865e-05
50.01145642642306	0.00040875805049008786	0.00041398825596203944	0.00044471849195837294	0.00044999021314451895	0.0004653751869258658	0.00047064990319199126	0.0004873944736163223	0.0004926563271400837	0.0005335509020757558	0.000538734419704679	0.09170231429796373	0.09065361260291196	3.4795446865400377e-07	4.007079200257779e-05	3.517770757400151e-07	4.051100730739776e-05
50.3128006096408	0.0004088017799991416	0.00041403305254695427	0.0004448003980740726	0.0004500732711115148	0.00046548075468723664	0.00047075663070074187	0.0004875265989711197	0.0004927895861965389	0.0005337429747040624	0.0005389274508453375	0.0917894036795474	0.09073969924000641	3.5265687211498246e-07	4.085699894959549e-05	3.5653102626871484e-07	4.130583834068002e-05
50.61596054315354	0.0004088463626615393	0.0004140787229500243	0.00044488389751994674	0.00045015794478876975	0.0004655883779582914	0.0004708654362597018	0.0004876613012882441	0.0004929254442206227	0.0005339388104720198	0.0005391242635041752	0.09187816061020636	0.0908274342062026	3.573188843029526e-07	4.164651824330179e-05	3.6124409704600766e-07	4.210401273674336e-05
50.9209471677702	0.0004088917864222709	0.0004141252551590635	0.0004449689908436836	0.00045024423480172416	0.0004656980654161077	0.000470976328627055	0.0004877985986126275	0.0004930639193271404	0.0005341384493660343	0.0005393248976597443	0.09196861861703265	0.09091685064139018	3.619408818249714e-07	4.2439377048550386e-05	3.6591666828760926e-07	4.2905557801189986e-05
51.22777149022361	0.0004089380388535971	0.0004141726367885802	0.00044505567848673714	0.0004503321416698653	0.00046580982580911475	0.0004710893166327002	0.0004879385092695478	0.0004932050299113213	0.000534341932156855	0.0005395293940729806	0.09206081195973678	0.09100798240959303	3.665232396166899e-07	4.323560290139805e-05	3.7054911849326855e-07	4.371050120914599e-05
51.53644458356769	0.000408985107145212	0.0004142208550699143	0.0004451439607808639	0.000450421665803264	0.0004659236679580727	0.00047120440917922953	0.00048808105187099124	0.0004933487946551685	0.0005345493004194208	0.0005397377943069807	0.0921547756487682	0.09110086411686473	3.710663309861549e-07	4.403522371794477e-05	3.751418245017367e-07	4.45188710154476e-05
51.84697758757708	0.0004090329780941296	0.00041426989684109443	0.00044523383794455414	0.0004505128074989945	0.00046603960075707653	0.00047132161524293133	0.0004882262453221971	0.0004934952325339929	0.0005347605965533192	0.0005399501407473816	0.09225054546395249	0.0911955311297236	3.7557052764264874e-07	4.483826780175837e-05	3.796951615151617e-07	4.5330695661302545e-05
52.15938170914916	0.0004090816380942836	0.0004143197485364007	0.00044532531007934577	0.00045060556693744813	0.0004661576331745739	0.0004714409438748033	0.0004883741088283939	0.000493644362823135	0.0005349758638038684	0.0005401664766233599	0.09234815797369238	0.09129201959411563	3.800361997469961e-07	4.5644763853894266e-05	3.842095031562258e-07	4.6146003985156336e-05
52.47366822270851	0.00040913107312583034	0.00041437039617564183	0.0004454183771660392	0.0004506999441785426	0.0004662777742544212	0.0004715624042016124	0.0004885246619017302	0.0004937962051048868	0.0005351951462838538	0.0005403868460292931	0.0924476505546893	0.09139036645491092	3.8446371596523223e-07	4.64547409834426e-05	3.886852215081527e-07	4.6964825231615714e-05
52.789848470613855	0.0004091812687441467	0.00041442182535311565	0.0004455130390607863	0.00045079593915780094	0.0004664000331169569	0.0004716860054269542	0.0004886779243684123	0.0004939507792756141	0.0005354184889959384	0.0005406112939470762	0.09254906141226994	0.09149060947600281	3.888534435186929e-07	4.726822871833902e-05	3.9312268716393e-07	4.778718906200963e-05
53.107933863567155	0.0004092322100685208	0.00041447402122626447	0.00044560929549107125	0.00045089355168233155	0.0004665244189601134	0.00047181175683236765	0.0004888339163760581	0.0004941081055530979	0.000535645937855783	0.0005408398662691543	0.09265242960129473	0.09159278726095892	3.932057482257563e-07	4.8085257014870986e-05	3.9752226929613225e-07	4.861312556714292e-05
53.42793588102576	0.00040928388177050425	0.0004145269685039966	0.00044570714605155523	0.00045099278142666583	0.0004666509410605407	0.00047193966777846165	0.0004889926584012625	0.0004942682044840845	0.0005358775397158749	0.0005410726098222665	0.0927577950476942	0.0916969392743079	3.9752099455084896e-07	4.8905856268668946e-05	4.018843356661363e-07	4.9442665273582986e-05
53.74986607161648	0.00040933626806194677	0.00041458065143467357	0.0004458065901998078	0.00045109362792847594	0.00046677960877477496	0.0004720697477060623	0.0004891541712573981	0.0004944310969520693	0.0005361133423901284	0.0005413095723919344	0.09286519857062973	0.09180310586345347	4.0179954566234213e-07	4.973005732697433e-05	4.062092527060872e-07	5.027583915857836e-05
54.073736053552395	0.0004093893526826664	0.00041463505379375	0.0004459076272518939	0.0004511960905841646	0.0004669104315404264	0.00047220200613741703	0.0004893184761026435	0.0004945968041853121	0.0005363533946792479	0.0005415508027477389	0.09297468190532589	0.09191132828122157	4.0604176347906404e-07	5.055789149961687e-05	4.1049738556378414e-07	5.111267866085567e-05
54.399557515052166	0.0004094431188877812	0.0004146901588710611	0.0004460102563778359	0.0004513001686443134	0.0004670434188774053	0.0004723364526773987	0.0004894855944482606	0.000494765347765099	0.0005365977463969164	0.0005417963506693973	0.0930862877265734	0.0920216487091077	4.102480087241848e-07	5.138939057133807e-05	4.1474909814669895e-07	5.195321569176348e-05
54.727342214761876	0.0004094975494346552	0.0004147459494577264	0.0004461144765969257	0.00045140586120898807	0.0004671785803891742	0.00047247309701476753	0.0004896555481671227	0.0004949367496342479	0.0005368464483968076	0.0005420462669736693	0.09320005967295394	0.09213411028120234	4.144186409871242e-07	5.222458681558573e-05	4.189647531996051e-07	5.2797482650648875e-05
55.057101982179326	0.00040955262656948156	0.00041480240783269066	0.00044622028677290387	0.0004515131672229102	0.0004673159257640455	0.00047261194892345555	0.0004898283595025082	0.0004951110321058913	0.0005370995526004891	0.0005423006035421483	0.0933160423717779	0.09224875710885225	4.185540187776537e-07	5.3063513007226004e-05	4.231447123308153e-07	5.3645512434169484e-05
55.38884871808102	0.0004096083320134557	0.0004148595157488489	0.00044632768560897476	0.0004516220854704623	0.0004674554647765002	0.0004727530182638771	0.0004900040510771556	0.0004952882178725066	0.000537357112026208	0.0005425594133499267	0.09343428146478801	0.09236563430605346	4.2265449957782936e-07	5.390620243556077e-05	4.2728933609284623e-07	5.449733845297455e-05
55.722594394951685	0.0004096646469485554	0.0004149172544187839	0.00044643667164267857	0.00045173261457055286	0.0004675972072885539	0.00047289631498430035	0.0004901826459026135	0.0004954683300152492	0.0005376191808186301	0.000542822750495217	0.09355482363464879	0.09248478801563148	4.2672043990520103e-07	5.4752688919135206e-05	4.3139898403803806e-07	5.53529946452358e-05
56.058351057416104	0.00040972155200289575	0.000414975604500068	0.0004465472432405924	0.00045184475297130664	0.00046774116325115183	0.0004730418491222282	0.0004903641673888726	0.0004956513920135619	0.0005378858142795489	0.0005430906702299318	0.09367771663224964	0.09260626543622386	4.30752195372335e-07	5.56030068201846e-05	4.354740147634404e-07	5.621251548923456e-05
56.39613082267415	0.0004097790272356539	0.00041503454608013846	0.0004466593985928781	0.0004519584989445986	0.00046788734270561145	0.0004731896308058361	0.0004905486393543016	0.0004958374277550943	0.0005381570688996048	0.0005433632289912721	0.0938030093048233	0.09273011485008754	4.3475012076227455e-07	5.645719106191216e-05	4.3951478599505486e-07	5.707593602158334e-05
56.7359458809379	0.0004098370521215455	0.00041509405866072094	0.0004467731357076473	0.0004520738505804141	0.00046803575578510627	0.0004733396702554472	0.0004907360860359012	0.0004960264615459276	0.0005384330023910553	0.0005436404844343601	0.09393075162496577	0.09285638565175314	4.387145700802562e-07	5.731527714261664e-05	4.4352165464345457e-07	5.7943291851922374e-05
57.07780849587155	0.000409895605534839	0.00041515412114179017	0.00044688845240515397	0.00045219080578102767	0.0004681864127161833	0.00047349197778504736	0.0004909265320998831	0.0004962185181211335	0.0005387136737216381	0.0005439224954659602	0.09406099472054773	0.092985128377599	4.426458966200631e-07	5.817730115229014e-05	4.4749497686449955e-07	5.8814619178532146e-05
57.42173100503407	0.0004099546657328935	0.00041521471180504894	0.0004470053463118044	0.0004523093622549997	0.00046833932382033303	0.0004736465638038416	0.0004911200026525779	0.0004964136226556582	0.0005389991431495664	0.0005442093222793247	0.09419379090553788	0.09311639473631664	4.4654445303298016e-07	5.904329979017353e-05	4.514351081362066e-07	5.968995480684636e-05
57.7677258203244	0.00041001421033920097	0.00041527580829691274	0.0004471238148539738	0.0004524295175109825	0.00046849449951559823	0.00047380343881786585	0.0004913165232517053	0.0004966118007755662	0.0005392894722596996	0.0005445010263902117	0.0943291937118253	0.09325023764035564	4.504105914138797e-07	5.991331038460168e-05	4.5534240333247513e-07	6.056933616756244e-05
58.115805428429454	0.0004100742163259262	0.00041533738761098703	0.0004472438552516336	0.0004525512688513345	0.00046865195031824797	0.0004739626134316379	0.0004915161199180079	0.000496813078569646	0.000539584724000949	0.0005447976706741254	0.0944672579220257	0.09338671123834462	4.542446633613948e-07	6.078737091008701e-05	4.592172167766466e-07	6.145280133287856e-05
58.465982391274686	0.0004101346599959068	0.0004153994260700031	0.0004473654645117638	0.000452674613365516	0.00046881168684447536	0.0004741240983498536	0.0004917188191472468	0.0004970174826013793	0.0005398849627249377	0.0005450993194048146	0.09460803960332345	0.09352587094854424	4.5804702003820075e-07	6.166552000505532e-05	4.6305990233604707e-07	6.234038903835115e-05
58.818269346477535	0.00041019551696411965	0.0004154618993072214	0.00044748863942156383	0.0004527995479232906	0.000468973719812164	0.0004742879043791521	0.0004919246479226126	0.0004972250399213205	0.0005401902542260003	0.0005454060382940946	0.09475159614241614	0.09366777349336651	4.6181801229027743e-07	6.254779699751967e-05	4.668708134960382e-07	6.323213870267075e-05
59.172679007803275	0.000410256762138584	0.0004155247822472583	0.00044761337654145115	0.0004529260691677029	0.00046913806004271973	0.0004744540424299151	0.0004921336337275305	0.0004974357780798735	0.0005405006657825583	0.0005457178945330362	0.09489798628153366	0.09381247693499296	4.6555799069515624e-07	6.343424192199743e-05	4.7065030343049034e-07	6.412809044735457e-05
59.52922416562417	0.0004103183697006714	0.0004155880490863324	0.00044773967219781407	0.0004530541735078207	0.0004693047184629256	0.0004746225235181353	0.0004923458045588869	0.000497649725140486	0.0005408162661999114	0.0005460349568345752	0.09504727015566251	0.09396004071214577	4.6926730563868167e-07	6.432489554078491e-05	4.743987250931808e-07	6.502828511983916e-05
59.887917687380885	0.000410380313084824	0.00041565167327190373	0.00044786752247555193	0.0004531838571112558	0.00046947370610688426	0.00047479335876733544	0.0004925611889407015	0.0004978669096932872	0.0005411371258545315	0.0005463572954776058	0.095199509330932	0.09411052567802994	4.7294630743188824e-07	6.521979937129663e-05	4.781164313023617e-07	6.593276431625383e-05
60.24877251804685	0.0004104425649576506	0.0004157156274816927	0.0004479969232103666	0.0004533151158964377	0.0004696450341180159	0.0004749665594105559	0.0004927798159382621	0.0004980873608691845	0.0005414633167399107	0.0005466849823526182	0.09535476684427611	0.09426399413952455	4.7659534637778736e-07	6.611899570677093e-05	4.818037748228338e-07	6.684157040420802e-05
60.6118016805955	0.00041050509719636763	0.00041577988360203997	0.00044812786998079643	0.0004534479455246298	0.0004698187137511084	0.00047514213679239296	0.0004930017151727178	0.0004983111083544255	0.0005417949125140031	0.0005470180910089321	0.0955131072443695	0.09442050989764782	4.802147728671024e-07	6.702252764216599e-05	4.854611084617903e-07	6.7754746548368e-05
60.97701827647021	0.0004105678808665871	0.000415844412705612	0.00044826035810000225	0.00045358234139169704	0.0004699947563744506	0.00047532010237111944	0.0004932269168361848	0.0004985381824056634	0.0005421319885483667	0.0005473566967036089	0.09567459663391892	0.09458013828934546	4.838049374835448e-07	6.793043910124918e-05	4.890887851683465e-07	6.867233673678308e-05
61.34443548605718	0.0004106308861994077	0.00041590918502840184	0.00044839438260727856	0.0004537182986195955	0.00047017317347202385	0.00047550046772086015	0.0004934554517073537	0.0004987686138655203	0.0005424746219790411	0.0005477008764520986	0.09583930271333593	0.09474294623064664	4.873661910822016e-07	6.884277486143842e-05	4.926871581216853e-07	6.959438580672606e-05
61.71406656916102	0.00041069408256779046	0.00041597416994601906	0.00044852993825928724	0.00045385581204758507	0.0004703539766457646	0.0004756832445338481	0.0004936873511676355	0.000499002434178698	0.0005428228917592469	0.0005480507090806956	0.09600729482586562	0.09490900226127356	4.908988849193149e-07	6.975958058577647e-05	4.962565808388272e-07	7.052093947357285e-05
62.085924865483435	0.00041075743846220885	0.0004160393359492387	0.00044866701952100697	0.00045399487622315864	0.0004705371776179232	0.00047586844462275014	0.0004939226472178669	0.0004992396754086328	0.0005431768787139915	0.0005484062752808875	0.09617864400420996	0.09507837659070356	4.944033707308861e-07	7.068090284881312e-05	4.99797407274051e-07	7.145204435936303e-05
62.46002379510434	0.00041082092146551533	0.0004161046506187743	0.00044880562055637325	0.00045413548539265564	0.000470722788233461	0.00047605607992307194	0.0004941613724955828	0.000499480370254727	0.0005435366655966344	0.0005487676576656559	0.09635342301871896	0.09525114114580546	4.978800008551909e-07	7.160678916956487e-05	5.03309991936856e-07	7.238774802488523e-05
62.83637685896657	0.0004108844982270379	0.0004161700805992695	0.00044894573521862607	0.0004542776334915871	0.0004709108204625818	0.00047624616249565175	0.0004944035602929077	0.0004997245520701877	0.0005439023371475311	0.0005491349408278417	0.09653170642719107	0.09542736962004515	5.013291283591974e-07	7.253728804525184e-05	5.067946900002727e-07	7.332809900073567e-05
63.21499763936286	0.00041094813443584436	0.00041623559157245757	0.0004490873570403187	0.00045442131413462136	0.0004711012864033045	0.0004764387045292271	0.0004946492445750574	0.0004999722548804816	0.000544273980154808	0.0005495082114006336	0.09671357062636775	0.09560713752437373	5.047511071384209e-07	7.347244898277261e-05	5.102518574169818e-07	7.427314682091624e-05
63.59589980042612	0.00041101179479316675	0.0004163011482294732	0.0004492304792230095	0.0004545665206052445	0.0004712941982841588	0.00047663371834310355	0.0004948984599995037	0.000500223513402446	0.0005446516835173892	0.0005498875581202878	0.09689909390516083	0.09579052223983756	5.081462920487629e-07	7.441232253513341e-05	5.136818510486588e-07	7.522294205862534e-05
63.979097088622495	0.0004110754429839446	0.0004163667142422798	0.0004493750946265969	0.0004547132458450687	0.0004714895684669484	0.0004768312163899086	0.0004951512419358137	0.0005004783630640714	0.0005450355383103438	0.0005502730718911603	0.09708835649971703	0.09597760307198555	5.115150390283757e-07	7.535696033754424e-05	5.170850287799242e-07	7.617753636102176e-05
64.36460333324754	0.000411139041647466	0.00041643225223419225	0.0004495211957583093	0.00045486148244279473	0.00047168740944963456	0.00047703121125844167	0.0004954076264862007	0.0005007368400249964	0.0005454256378526846	0.0005506648458531758	0.09728144065034885	0.09616846130713179	5.148577052447884e-07	7.630641514812242e-05	5.204617496626504e-07	7.71369824892898e-05
64.75243244692527	0.0004112025523470585	0.00041649772374944063	0.000449668774761308	0.00045501122262278003	0.00047188773386931166	0.00047723371567663723	0.0004956676505068057	0.0005009989811977275	0.000545822077777688	0.0005510629754518015	0.0974784306604524	0.09636318027058191	5.181746492131933e-07	7.726074088527934e-05	5.238123740470418e-07	7.810133435767752e-05
65.14259842611021	0.0004112659355388161	0.00041656308922176594	0.0004498178234029192	0.0004551624582332454	0.0004720905545052863	0.0004774387425146181	0.0004959313516297528	0.000501264824269632	0.00054622495610588	0.0005514675585106739	0.0976794129574504	0.09656184538684573	5.214662309628712e-07	7.821999267340618e-05	5.27137263729412e-07	7.907064707612932e-05
65.53511535159264	0.00041132915053931397	0.000416628307942002	0.00044996833306246967	0.00045531518073406706	0.00047229588428229075	0.0004776463047878814	0.0004961987682860059	0.0005015344077257263	0.0005466343733207899	0.0005518786953069685	0.0978844761558505	0.09676454424196754	5.247328121800888e-07	7.918422688589499e-05	5.304367821006104e-07	8.00449769940148e-05
65.92999738900669	0.0004113921554922781	0.00041669333802460043	0.0004501202947186943	0.00045546938118415825	0.00047250373627378704	0.00047785641566058	0.0004964699397290581	0.0005018077708722998	0.0005470504324475842	0.000552296488649646	0.09809371112254436	0.0969713666480425	5.279747563466603e-07	8.015350118913134e-05	5.337112942901132e-07	8.102438174441284e-05
66.32725878934137	0.00041145490733416945	0.00041675813637306603	0.0004502736989367272	0.0004556250502284155	0.0004727141237054093	0.0004780690884489389	0.0004967449060594885	0.0005020849538613933	0.00054747323913472	0.000552721043960686	0.0983072110443684	0.09718240470998374	5.311924289297908e-07	8.112787459461923e-05	5.369611673409049e-07	8.200892029393281e-05
66.72691388945532	0.00041151736175865154	0.00041682265864427444	0.00045042853585464115	0.00045578217808422354	0.0004729270599585406	0.0004782843366247981	0.0004970237082504303	0.0005023659977161962	0.0005479029017387558	0.0005531524693594696	0.09852507149807396	0.09739775289466872	5.343861975411288e-07	8.210740750863588e-05	5.401867703766624e-07	8.299865299328524e-05
67.12897711259382	0.00041157947317989747	0.00041688685921161347	0.0004505847951695345	0.0004559407545274989	0.00047314255857401405	0.0004785021738192912	0.0004973063881739915	0.0005026509443573834	0.0005483395314124578	0.0005535908757504291	0.09874739052278324	0.09761750810253338	5.375564321091547e-07	8.309216178448153e-05	5.43388474771758e-07	8.39936416287268e-05
67.53346296890952	0.0004116411946946803	0.0004169506911269116	0.0004507424661231231	0.000456100768878241	0.00047336063325596176	0.00047872261382665774	0.0004975929886286513	0.0005029398366304288	0.0005487832421963339	0.0005540363769141084	0.0989742686950366	0.09784176974173167	5.407035050731439e-07	8.408220077987805e-05	5.465666543375252e-07	8.499394947808492e-05
67.94038605598601	0.0004117024780432356	0.0004170141060811197	0.0004509015374868526	0.00045626220998559725	0.0004735812978758162	0.0004789456706082138	0.000497883553367701	0.0005032327183339574	0.000549234151113785	0.0005544890896018194	0.09920580920652866	0.09807063980495366	5.43827791570084e-07	8.507758941443677e-05	5.497216855156802e-07	8.59996413687808e-05
68.3497610593647	0.0004117632735688065	0.0004170770543636798	0.0004510619975464757	0.00045642506621239564	0.0004738045664764588	0.0004791713582964671	0.0004981781271287484	0.0005035296342491602	0.0005496923782700024	0.0005549491336340138	0.09944211794466469	0.09830422294902816	5.469296696347095e-07	8.6078394230929e-05	5.528539475649135e-07	8.701078373681004e-05
68.7616027530747	0.00041182353017586704	0.0004171394848205544	0.00045122383408611306	0.0004565893254191519	0.00047403045327654115	0.00047939969119939555	0.0004984767556643597	0.000503830630170338	0.0005501580469548069	0.0005554166320025826	0.09968330357602602	0.09854262657740676	5.500095204291362e-07	8.708468346262099e-05	5.559638227924752e-07	8.802744469392498e-05
69.17592600016614	0.0004118831952869469	0.000417201344810855	0.0004513870343717437	0.00045675497494751245	0.0004742589726749844	0.0004796306838049127	0.0004987794857738675	0.0005041357529366066	0.0005506312837496119	0.0005558917109772409	0.09992947763289327	0.0987859609256484	5.530677284434384e-07	8.809652709790283e-05	5.590516967638598e-07	8.904969409320729e-05
69.59274575324658	0.0004119422147980139	0.00041726258016201647	0.00045155158513411956	0.00045692200160311403	0.0004744901392556381	0.00047986435078548837	0.0004990863653364125	0.0005044450504648315	0.00055111221863868	0.0005563745002161901	0.1001807546029591	0.09903433915006843	5.561046817214883e-07	8.911399695049615e-05	5.621179585129244e-07	9.00776035966111e-05
70.01207705502031	0.00041200053303235885	0.0004173231351234676	0.0004517174725510809	0.00045709039163783794	0.00047472396779214615	0.0004801007070029668	0.0004993974433452511	0.0005047585717838281	0.0005516009851248949	0.0005568651328812571	0.10043725202230876	0.09928787741963391	5.591207721245255e-07	9.01371667375861e-05	5.651630008056754e-07	9.111124675248439e-05
70.43393503883172	0.0004120580926929407	0.00041738295231874903	0.0004518846822292535	0.0004572601307314532	0.0004749604732530129	0.0004803397675135918	0.0004997127699434276	0.0005050763670699133	0.000552097720350263	0.0005573637457577373	0.1006990905718926	0.0995466950112706	5.621163955721754e-07	9.116611215649606e-05	5.681872203808528e-07	9.215069907192452e-05
70.85833492921113	0.00041211483481311067	0.00041744197269600334	0.000452053199185089	0.0004574312039725888	0.00047519967080686946	0.00048058154757322304	0.0005000323964608264	0.0005053984876838327	0.0005526025652213453	0.0005578704793791335	0.10096639417756893	0.09981091440872557	5.650919523042834e-07	9.220091096656668e-05	5.711910182048261e-07	9.319603810890864e-05
71.2852920424243	0.0004121706987056789	0.00041750013547679635	0.00045222300782523804	0.00045760359583904483	0.0004754415758279668	0.00048082606264277937	0.0005003563754527002	0.0005057249862091661	0.0005531156645398803	0.0005583854781570515	0.1012392901139101	0.10008066140514554	5.680478471608566e-07	9.324164307615568e-05	5.741747997574983e-07	9.42473435479596e-05
71.71482178702524	0.00041222562191024266	0.0004175573781031867	0.00045239409192622207	0.00045777729017739256	0.0004756862039018964	0.00048107332839391286	0.0005006847607397253	0.0005060559164922399	0.0005536371671388269	0.0005589088905164785	0.10151790911191211	0.10035606520949295	5.709844898736053e-07	9.428839063395367e-05	5.771389753127893e-07	9.530469729293611e-05
72.14693966441222	0.0004122795401387264	0.0004176136361830001	0.0004525664346133796	0.00045795227018185076	0.0004759335708315596	0.00048132336071491516	0.0005010176074496621	0.0005063913336836489	0.0005541672260241009	0.0005594408690367202	0.10180238547078688	0.10063725855701458	5.739022953638821e-07	9.5341238123825e-05	5.800839602303947e-07	9.636818356048571e-05
72.58166126938723	0.0004123323872190522	0.00041766884343321823	0.00045274001833905334	0.00045812851837239295	0.0004761836926433829	0.00048157617571687903	0.0005013549720606922	0.0005067312942814432	0.0005547059985222733	0.000559981570598254	0.10209285717402114	0.10092437782392315	5.768016840696768e-07	9.640027246671234e-05	5.830101752902616e-07	9.743788898254613e-05
73.01900229071879	0.0004123840950368855	0.0004177229316214339	0.0004529148248600002	0.00045830601657208226	0.0004764365855938195	0.00048183178974014	0.0005016969124465149	0.0005070758561760676	0.0005552536464345288	0.0005605311565358022	0.10238946600986534	0.10121756314644108	5.796830822795513e-07	9.746558312657971e-05	5.859180470151396e-07	9.851390270987359e-05
73.45897851170821	0.0004124345934753722	0.0004177758305052791	0.0004530908352139789	0.00045848474588357034	0.00047669226617611714	0.0004820902193609779	0.0005020434879232802	0.0005074250786971276	0.000555810336197184	0.0005610897927979211	0.10269235769647549	0.10151695854445848	5.825469224735123e-07	9.85372622204217e-05	5.888080080076585e-07	9.959631652077527e-05
73.90160581075892	0.0004124838103527888	0.00041782746776975756	0.00045326802969548684	0.00045866468666475117	0.0004769507511273937	0.0004823514813986253	0.0005023947592984429	0.0005077790226620717	0.000556376239049089	0.0005616576501134186	0.10300168201189032	0.10182271204995319	5.853936437015062e-07	9.961540463747365e-05	5.916804973276311e-07	0.0001006852249393897
74.34690016194996	0.00041253167135804164	0.00041787776896241006	0.00045344638783062274	0.0004588458185035274	0.0004772120574360272	0.0004826155929225875	0.000502750788921645	0.0005081377504268866	0.0005569515312062636	0.0005622349041649664	0.10331759292907586	0.10213497584042157	5.88223691969504e-07	0.00010070010816275177	5.945359608693556e-07	0.00010178072535720062
74.79487763561212	0.00041257809998391875	0.00041792665742621486	0.0004536258883510272	0.0004590281201916542	0.0004774762023493757	0.00048288257126028383	0.0005031116407377039	0.0005085013259388997	0.0005575363940441228	0.0005628217357702364	0.1036402487562454	0.10245390637753717	5.91037520640005e-07	0.00010179147360665775	5.973748517650469e-07	0.00010288291816233641
75.24555439890803	0.00041262301745801456	0.0004179740542301481	0.000453806509166868	0.0004592115696976248	0.0004777432033818441	0.00048315243400504293	0.0005034773803418212	0.0005088698147917785	0.0005581310142876734	0.0005634183310709589	0.1039698122827148	0.10277966455124064	5.93835590868212e-07	0.00010288960494396482	6.001976308108196e-07	0.00010399190687609972
75.6989467164156	0.00041266634267124057	0.00041801987809731225	0.0004539882273388383	0.00045939614413856154	0.00047801307832332873	0.00048342519902445637	0.0005038480750371156	0.0005092432842828553	0.0005587355842100909	0.0005640248817302961	0.10430645093051627	0.10311241582955223	5.966183720402651e-07	0.00010399460945706429	6.030047668962495e-07	0.00010510779829389638
76.15507095071504	0.0004127079921038191	0.00041806404533052764	0.00045417101904911224	0.0004595818197510547	0.00047828584524803195	0.000483700884469109	0.000504223793894586	0.0005096218034728618	0.0005593503018400877	0.0005646415851389459	0.10465033691205539	0.10345233041434075	5.993863422520257e-07	0.00010510659788998122	6.057967374910713e-07	0.00010623070263987566
76.61394356297929	0.0004127478797486836	0.00041810646973531733	0.0004543548595712391	0.0004597685718609454	0.00047856152252371035	0.00048397950878174	0.0005046046078156421	0.0005100054432482283	0.0005599753711785567	0.0005652686446304499	0.10500164739406807	0.10379958340330925	6.021399888111708e-07	0.00010622568461077231	6.085740291232036e-07	0.00010736073372409616
77.07558111356816	0.0004127859170321665	0.00041814706254015156	0.0004545397232389109	0.00045995637485196254	0.0004788401288213365	0.00048426109070679287	0.0005049905895973126	0.0005103942763860371	0.0005606110024249324	0.0005659062697061497	0.1053605646681834	0.10415435495851827	6.048798087482854e-07	0.0001073519877796969	6.113371378989492e-07	0.00010849800911164054
77.54000026262605	0.0004128220127318788	0.0004181857323138734	0.0004547255834135739	0.0004601452021332078	0.00047912168312522506	0.0004845456493004591	0.00050538181400027	0.0005107883776217912	0.0005612574122137998	0.0005665546762703127	0.10572727632837357	0.10451683048170428	6.076063093771785e-07	0.00010848562953104379	6.140865700536612e-07	0.00010964265030144471
78.00721777068286	0.00041285607289166977	0.000418222384880174	0.000454912412450818	0.00046033502610540595	0.00047940620474364276	0.0004848332039411613	0.0005057783578198103	0.000511187823720111	0.0005619148238622718	0.0005672140868759445	0.1061019754556416	0.10488720079674337	6.103200088715703e-07	0.00010962673616225771	6.168228425141187e-07	0.00011079478291226019
78.47725049925933	0.0004128880007335662	0.00041825692322903114	0.0004551001816655275	0.0004605258181259124	0.0004796937133199221	0.0004851237743405672	0.0005061802999599497	0.0005115926935485463	0.0005625834676287252	0.0005678847309818769	0.10648486081024656	0.10526566233957425	6.130214368782081e-07	0.00011077543833548642	6.195464835130528e-07	0.0001119545368829522
78.95011541147531	0.00041291769656655086	0.000418289247424957	0.0004552888612956964	0.0004607175484723749	0.00047998422884412234	0.00048541738055511794	0.0005065877215107707	0.0005120030681546094	0.000563263580983464	0.0005685668452216857	0.10687613703185625	0.10565241735593583	6.157111351580641e-07	0.00011193187128888393	6.222580332190678e-07	0.00011312204668099957
79.42582957266194	0.000412945057692081	0.00041831925451196695	0.0004554784204648964	0.0004609101863050447	0.00048027777166524606	0.00048571404299812984	0.000507000705829206	0.0005124190308462385	0.0005639554088919808	0.0005692606736851145	0.1072760148479674	0.10604767410727738	6.183896582697074e-07	0.00011309617506206904	6.249580444155686e-07	0.00011429745152581605
79.90441015097758	0.00041296997830620906	0.00041834683841511966	0.00045566882714331933	0.00046110369962764817	0.00048057436250407645	0.0004860137824524883	0.0005074193386234334	0.000512840667275848	0.0005646592041114764	0.0005699664682126503	0.10768471129101291	0.10645164708525026	6.210575742865041e-07	0.0001142684947332967	6.276470832047333e-07	0.00011548089562218866
80.38587441802741	0.00041299234939817195	0.00041837188983849955	0.0004558600481073353	0.00046129805524677174	0.00048087402246663164	0.00048631662008396755	0.0005078437080410485	0.0005132680655281425	0.000565375227501353	0.0005706844887039618	0.10810244992454426	0.10686455723515592	6.237154655456927e-07	0.0001154489806696607	6.303257297523603e-07	0.00011667252840862063
80.87023974948666	0.0004130120586453185	0.0004183942961595066	0.00045605204889751644	0.00046149321872969456	0.00048117677305830746	0.0004866225774552202	0.0005082739047612395	0.0005137013162119077	0.0005661037483484569	0.000571415003440972	0.10852946107894322	0.10728663218881859	6.263639294628361e-07	0.00011663778879558717	6.329945790890931e-07	0.00011787250482180045
81.35752362572781	0.00041302899030422997	0.00041841394131931115	0.00045624479377505693	0.00046168915436061716	0.0004814826361987328	0.000486931676540477	0.0005087100220911563	0.00051414051255598	0.0005668450447078731	0.0005721582894263555	0.1089659820971077	0.10771810650729512	6.290035793591773e-07	0.00011783508087162553	6.356542419296441e-07	0.00011908098557253388
81.8477436324513	0.00041304302509787553	0.0004184307057093075	0.00045643824567650966	0.00046188582509519154	0.00048179163423736675	0.00048724393974097644	0.0005091521560666907	0.0005145857505095972	0.0005675994037601202	0.0005729146327383029	0.10941225759061278	0.1081592219339279	6.316350453594664e-07	0.0001190410247939866	6.383053455631411e-07	0.00012029813744217355
82.34091746132043	0.0004130540400986714	0.0004184444660534399	0.0004566323661668039	0.00046208319251331964	0.0004821037899699175	0.00048755938990121135	0.0005096004055579233	0.0005150371288473993	0.0005683671221856937	0.0005736843289024933	0.10986853970682231	0.10861022765823283	6.342589753430771e-07	0.0001202557949121913	6.409485347860832e-07	0.00012152413359542424
82.83706291059936	0.0004130619086072559	0.00041845509528620403	0.0004568271153904311	0.0004622812167701095	0.0004824191266555964	0.00048787805032599014	0.0005100548723794567	0.0005154947492792851	0.0005691485065578861	0.0005744676832821901	0.11033508840752368	0.1090713805911527	6.368760359271616e-07	0.000121479572361749	6.435844728803456e-07	0.0001227591539102596
83.33619788579601	0.0004130665000268315	0.000418462462426184	0.00045702245202075125	0.00046247985654494664	0.0004827376680352734	0.00048819994479840545	0.0005105156614059262	0.000515958716565419	0.0005699438737549575	0.0005752650114875258	0.11081217175964457	0.10954294565222793	6.394869135209285e-07	0.00012271254541981746	6.462138426542845e-07	0.000124003385329155
83.83834040030794	0.0004130676797328939	0.00041846643244492773	0.0004572183332073278	0.00046267906898856754	0.00048305943835058634	0.000488525097598728	0.0005109828806929387	0.0005164291386366385	0.000570753551392725	0.0005760766398050366	0.11130006623862018	0.11002519606929388	6.420923154554356e-07	0.00012395490988480196	6.488373475554e-07	0.00012525702223376012
84.34350857607244	0.00041306530893817534	0.0004184668661310021	0.0004574147145212214	0.0004628788096680911	0.0004833844623640776	0.00048885353352433	0.0005114566416037694	0.0005169061267205889	0.0005715778782787791	0.0005769029056486342	0.11179905704508251	0.11051841369130433	6.446929711529563e-07	0.00012520686947441184	6.51455712831516e-07	0.00012652026683895867
84.85172064422062	0.0004130592445525945	0.00041846361994900294	0.00045761154989813253	0.00046307903250987763	0.00048371276538038	0.0004891852779106356	0.0005119370589420923	0.0005173897954738564	0.0005724172048895295	0.0005777441580332144	0.11230943843551343	0.11102288931495662	6.472896333737039e-07	0.00012646863625002946	6.540696867550076e-07	0.0001277933296110617
85.36299494573534	0.0004130493390380465	0.00041845654589336414	0.0004578087915793335	0.0004632796897401616	0.00048404437326856817	0.0004895203566532263	0.000512424251091113	0.0005178802631204695	0.0005732718938714564	0.0005786007580722601	0.11283151406756778	0.1115389230258031	6.498830795529232e-07	0.0001277404310699587	6.566800419501896e-07	0.00012907642971672628
85.87734993211305	0.0004130354402578101	0.0004184454913367276	0.0004580063900502727	0.00046348073182334406	0.0004843793124857092	0.0004898587962311335	0.0005129183401594402	0.0005183776515971019	0.0005741423205679571	0.0005794730795008147	0.11336559736082377	0.11206682455459152	6.524741131949045e-07	0.0001290224840672788	6.592875767714459e-07	0.00013036979549541083
86.39480416602983	0.0004130173913203657	0.00041843029887267706	0.00045820429397676376	0.0004636821073978494	0.0004847176101017078	0.0004902006237314095	0.0005134194521340694	0.0005188820867053474	0.000575028873573309	0.0005803615092253292	0.11391201187371743	0.11260691364958995	6.550635653675553e-07	0.00013031503516056087	6.618931167756302e-07	0.00013167366496301403
86.91537632201124	0.00041299503041741304	0.00041841080615261333	0.00045840245013865487	0.0004638837632094461	0.0004850592938255215	0.0004905458668750483	0.0005139277170408992	0.000519393698271482	0.0005759319553153659	0.0005812664479019892	0.11447109169753798	0.1131595204657496	6.576522962809992e-07	0.00013161833459565675	6.644975162838052e-07	0.00013298828634779325
87.43908518710603	0.0004129681906558573	0.00041838684571653806	0.00045860080336087883	0.00046408564404192714	0.00048540439203283294	0.0004908945540443522	0.0005144432691131842	0.0005199126203141234	0.0005768519826687131	0.0005821883105452224	0.11504318186830112	0.1137249859715337	6.602411969588193e-07	0.00013293264352130796	6.67101660036223e-07	0.00013431391865971476
87.9659496615646	0.00041293669988352123	0.0004183582448175048	0.00045879929644175344	0.0004642876926450215	0.0004857529337952689	0.0004912467143118244	0.0005149662469683925	0.0005204389912202369	0.000577789387600112	0.0005831275271681988	0.1156286387975	0.11430366237436596	6.628311910239558e-07	0.00013425823460426478	6.697064649465638e-07	0.00013565083229633013
88.4959887595208	0.0004129003805083583	0.00041832482523950057	0.0004589978700784471	0.0004644898496594468	0.0004861049489112818	0.0004916023774706964	0.0005154967937939502	0.0005209729539299856	0.0005787446178482227	0.0005840845434572966	0.11622783072265046	0.11489591356564526	6.654232365847844e-07	0.0001355953926817366	6.723128819757633e-07	0.00013699930968942564
89.0292216096782	0.000412859049310889	0.00041828640310848905	0.0004591964627894556	0.0004646920535389533	0.0004864604679387734	0.0004919615740671948	0.0005160350575423783	0.0005215146561309094	0.0005797181376396889	0.0005850598214825859	0.1168411381787275	0.1155021155863588	6.680183282414321e-07	0.00013694441545702984	6.749218981153969e-07	0.0001383596459926667
89.56566745600044	0.0004128125172496216	0.0004182427886963565	0.000459395010833993	0.0004648942404692544	0.00048681952222960644	0.0004923243354346575	0.0005165811911363816	0.0005220642504620018	0.0005807104284438542	0.0005860538404465818	0.11746895449155165	0.11612265711438734	6.706174992295705e-07	0.00013830561424298116	6.775345384940688e-07	0.00013973214981377602
90.1053456584057	0.000412760589259169	0.0004181937862174809	0.0004595934481281462	0.0004650963442836962	0.00048718214396610695	0.0004926906937296201	0.0005171353526844701	0.0005226218947282522	0.0005817219897685116	0.0005870670974736387	0.11811168629432997	0.1167579399746589	6.732218236730082e-07	0.0001396793147490638	6.801518686135239e-07	0.0001411171439943404
90.6482756934654	0.0004127030640407803	0.00041813919361763526	0.0004597917061576598	0.000465298296375529	0.0004875483661996833	0.0004930606819700018	0.0005176977057077291	0.0005231877521262696	0.0005827533399992677	0.0005881001084425374	0.11876975406856974	0.11740837967336173	6.75832419013713e-07	0.00014106585792751647	6.827749967463072e-07	0.0001425149664452119
91.19447715510712	0.00041263973384501266	0.000418078802354941	0.0004599897138872247	0.0004655000256066527	0.0004879182228917438	0.0004934343340755504	0.0005182684193784227	0.0005237619914816678	0.0005838050172853039	0.0005891534088650191	0.11944359271067555	0.11807440595752004	6.784504485791488e-07	0.00014246560087224913	6.854050764681344e-07	0.00014392597103389526
91.74396975532183	0.0004125703842462128	0.0004180123971725422	0.0004601873976660942	0.0004657014582126583	0.0004882917489570061	0.0004938116849106588	0.0005188476687711153	0.0005243447874988842	0.0005848775804744781	0.0005902275548131708	0.12013365212563962	0.11875646340129785	6.810771243061166e-07	0.0001438789177766603	6.880433093577184e-07	0.00014535052853256736
92.29677332487483	0.0004124947939085229	0.0004179397558627061	0.00046038468112989824	0.0004659025177040357	0.0004886689803094123	0.0004941927703297571	0.0005194356351270932	0.0005249363210242258	0.0005859716101009768	0.0005913231238988391	0.12084039784928745	0.11945501202050966	6.837137096745512e-07	0.00014530620096256386	6.906909478878484e-07	0.00014678902763322343
92.85290781402206	0.0004124127343430702	0.0004178606490220053	0.00046058148509848536	0.0004661031247633711	0.0004890499539108075	0.0004945776272254254	0.00052003250613289	0.0005255367793229137	0.0005870877094289205	0.0005924407163084316	0.12156431170065549	0.12017052791685025	6.863615228000996e-07	0.00014674786197285683	6.933492984794788e-07	0.0001482418760270221
93.41239329322968	0.00041232396965600596	0.0004177748397972415	0.00046077772746961064	0.0004663031971383541	0.0004894347078225571	0.0004949662935794185	0.000520638476213765	0.0005261463563709979	0.0005882265055555855	0.0005935809558967298	0.12230589246616448	0.12090350395353108	6.89021939751888e-07	0.00014820433274349842	6.960197247861031e-07	0.00014970950156348306
93.97524995389855	0.0004122282562870662	0.00041768208362177444	0.0004609733231083296	0.00046650264953045247	0.0004898232812603397	0.0004953588085168269	0.0005212537468431004	0.0005267652531630771	0.0005893886505782212	0.000594744491343637	0.1230656566173546	0.12165445046401664	6.916963980911953e-07	0.00014967606685664658	6.98703651183909e-07	0.00015119235348741433
94.54149810909283	0.00041212534273827575	0.00041758212794187487	0.00046116818373188325	0.00046670139347902885	0.0004902157146523033	0.0004957552123635563	0.0005218785268686747	0.0005273936780367838	0.000590574822828667	0.0005959319973780269	0.12384413906406826	0.122423895995766	6.943864006266954e-07	0.00015116354087696404	7.014025664859843e-07	0.0001526909037600499
95.11115819427312	0.00041201496929243553	0.00041747471193272933	0.0004613622177898931	0.0004668993372407286	0.0004906120497008319	0.0004961555467073817	0.0005225130328568788	0.0005280318470150995	0.0005917857281803541	0.0005971441760732017	0.12464189394507254	0.12321238809091682	6.970935194571762e-07	0.00015266725578878815	7.04118027929578e-07	0.0001542056484775678
95.68425076803395	0.00041189686772103156	0.0004173595662037343	0.000461555330339696	0.0004670963856639571	0.0004910123294482001	0.000496559854462829	0.0005231574894560534	0.0005286799841676498	0.0005930221014326267	0.0005983817582188545	0.12545949545826252	0.12402049410601856	6.998194002644925e-07	0.00015418773852986234	7.068516654208613e-07	0.0001557371093869886
96.26079651284576	0.00041177076098114176	0.00041723641249263854	0.00046174742291657295	0.00046729244005819557	0.0004914165983463429	0.0004969681799401393	0.0005238121297801006	0.0005293383219921427	0.0005942847077776302	0.0005996455047747051	0.12629753873267716	0.12484880207304346	7.02565766909336e-07	0.00015572554363608992	7.09605186076487e-07	0.00015728583551155584
96.84081623580131	0.00041163636290098243	0.00041710496334817495	0.0004619383933987045	0.000467487398057991	0.0004918249023310927	0.0004973805689186312	0.0005244771958137529	0.0005300071018173101	0.0005955743443555468	0.0006009362084115123	0.1271566407447741	0.12569792160406443	7.05334426348255e-07	0.00015728125500530377	7.123803790742562e-07	0.00015885240489180164
97.42433086936633	0.0004114933778536368	0.0004169649218007136	0.00046212813586658883	0.00046768115348135275	0.0004922372889011518	0.0004977970687247499	0.0005251529388408337	0.0005306865742286834	0.0005968918419042672	0.000602254695145485	0.1280374412814978	0.12656848484210073	7.081272738857468e-07	0.000158855487786852	7.151791208471515e-07	0.0001604374264533165
98.01136147213543	0.00041134150041858896	0.0004168159810205456	0.00046231654045674625	0.00046787359618236427	0.0004926538072021902	0.0004982177283151762	0.0005258396198970873	0.0005313769995187529	0.0005982380665102198	0.0006036018260727152	0.12894060395289	0.12746114746084647	7.109462988072295e-07	0.0001604488904118906	7.180033806448603e-07	0.0001620415420119925
98.60192922959182	0.0004111804150305993	0.00041665782396332576	0.00046250349320942834	0.0004680646118977429	0.0004930745081164115	0.0004986425983653382	0.0005265375102491413	0.0005320786481630863	0.0005996139214674979	0.0006049784992106818	0.12986681725714969	0.12837658971615287	7.137935903992918e-07	0.00016206214676986463	7.208552264755821e-07	0.00016366542842290166
99.1960554548718	0.00041100979561548934	0.0004164901230022346	0.00046268887591011706	0.0004682540820871096	0.0004934994443580076	0.0004990717313637334	0.0005272468919013739	0.0005327918013241361	0.0006010203492530702	0.0006063856514545108	0.13081679570123983	0.12931551755230572	7.166713444032983e-07	0.00016369597854758167	7.237368314902447e-07	0.00016530979989309857
99.79376158953411	0.00041082930521239543	0.0004163125395464001	0.00046287256592455946	0.0004684418837667187	0.0004939286705749299	0.0004995051817125083	0.0005279680581325637	0.0005335167513846152	0.0006024583336264938	0.0006078242606562853	0.1317912809803762	0.13027866376639607	7.195818699343333e-07	0.0001653511477422709	7.266504808092918e-07	0.0001669754104623583
100.39506920433367	0.0004106385955820106	0.00041612472364509337	0.00046305443602706224	0.00046862788933637223	0.0004943622434574572	0.0004999430058347259	0.000528701314064317	0.0005342538025124104	0.0006039289018632113	0.0006092953478363795	0.13279104321991786	0.1312667892342376	7.225275969006137e-07	0.00016702845936403254	7.295985788432699e-07	0.00016866305667101456
101.00000000000001	0.0004104373068003645	0.0004159263135772294	0.00046323435422179814	0.0004688119663992496	0.0004948002218540681	0.0005003852622888646	0.0005294469772634637	0.0005350032712592081	0.0006054331271313042	0.0006107999795365328	0.13381688228343938	0.1322806842015808	7.240140521006274e-07	0.00016787275418372213	7.310860305127882e-07	0.0001695124909956428
