# Supplementary material for: White matter micro- and macrostructure brain charts for the human lifespan
Source: Nature. 2026 May 13;655(8124):979–89. doi: 10.1038/s41586-026-10454-2 (PMC13391363; doi:10.1038/s41586-026-10454-2)
Supplement: Supplementary file 12 — Centiles trajectories of brain charts. SDT.T9.1–5 contain the brain charts for the global metrics; SDT.T9.6–509 contain the brain charts for the tract-specific metrics (unnormalized); and SDT.T9.510–1157 contain the brain charts for the tract-specific macrostructural metrics (normalized). Included in each table are the male and female centile trajectories for the 2.5th, 25th, 50th, 75th and 97.5th percentiles; the interquartile range normalized by the 50th centile; and the derivatives of the 50th centiles with respect to both age and log(age). Charts are sampled in logarithmically spaced intervals. Age is reported in years, while centile trajectory values are reported in metric-specific units: diffusivities in mm2 s−1, volume in mm3, surface area in mm2, average length in mm, and FA is dimensionless (unitless). [file 41586_2026_10454_MOESM12_ESM.zip › plotted_curves/SDT.T9.123-CST_right_surface_area_curve_metrics.csv]

ages	male_0.025th_percentile	female_0.025th_percentile	male_0.25th_percentile	female_0.25th_percentile	male_0.5th_percentile	female_0.5th_percentile	male_0.75th_percentile	female_0.75th_percentile	male_0.975th_percentile	female_0.975th_percentile	male_normalized_quantile_range	fwmale_normalized_quantile_range	male_median_centile_d_age	male_median_centile_d_log_age	female_median_centile_d_age	female_median_centile_d_log_age
0.25	4774.269403598011	4750.1841629454675	6357.004833749969	6163.163022907325	7067.51857132117	6799.126663721684	7693.403441236807	7362.954337521057	8692.047215867131	8271.13712421802	0.1890902151866603	0.1764625626134451	5327.35398745303	3075.9013377550095	5125.047659966774	2959.093949919162
0.25150637576242696	4779.690337710185	4755.577766150227	6364.223018774811	6170.161113110567	7075.543568245738	6806.846911297941	7702.13914797369	7371.31482692807	8701.91690297365	8280.52887357999	0.189090225548649	0.17646257209396599	5318.1975728888065	3079.8336657097097	5116.238971148618	2962.876953967847
0.2530218281966045	4785.125131029303	4760.985158858503	6371.45965928585	6177.177096128928	7083.589083981723	6814.586898516354	7710.897191044647	7379.696693286657	8711.811826302828	8289.944637097562	0.1890902360199997	0.17646258167454545	5299.844651991967	3087.6987110355403	5098.583024317864	2970.443336782977
0.25454641199404576	4790.573784906159	4766.40634241696	6378.714757104127	6184.210973728955	7091.65512056109	6822.346627332191	7719.677572666917	7388.09993871894	8721.731988366284	8299.384417160541	0.18909024660193754	0.17646259135630493	5281.522064469755	3095.5644987486303	5080.956259039231	2978.0104339981917
0.2560801821758082	4796.036300562808	4771.8413180442885	6385.988313879548	6191.262747511412	7099.741679825639	6830.126099517912	7728.480294850809	7396.524565149137	8731.677391441932	8308.848215936503	0.1890902572957036	0.1764626011403794	5263.229974154849	3103.430955973454	5063.358832933474	2985.578175511444
0.25762319409447826	4801.512679092601	4777.290086831089	6393.280331090943	6198.332418911116	7107.84876342707	6837.92531666299	7737.305359399765	7404.9705743033655	8741.648037574047	8318.336035370552	0.1890902681025526	0.17646261102791727	5244.9685433534905	3111.298009830294	5045.790902109351	2993.146491194144
0.2591755034361701	4807.0029214601245	4782.752649739887	6400.590810045988	6205.419989196975	7115.976372826895	6845.744280173956	7746.152767910268	7413.43796770969	8751.64392857317	8327.847877185406	0.1890902790237542	0.17646262102007979	5226.737932746764	3119.1655873828568	5028.252621170599	3000.7153108955827
0.2607371662225343	4812.507028501059	4788.229007605031	6407.919751881017	6212.525459471846	7124.124509296235	6853.582991274242	7755.022521771615	7421.926746697957	8761.665066015856	8337.383742881182	0.18909029006059205	0.17646263111804164	5208.538301421329	3127.0336156499106	5010.744143166579	3008.284564412432
0.2623082388127803	4818.025000922157	4793.719161132598	6415.267157561004	6219.648830672424	7132.293173915793	6861.441451004055	7763.914622165903	7430.43691239966	8771.711451244644	8346.943633735269	0.18909030121436535	0.1764626413229917	5190.369806912262	3134.902021636255	4993.26561964117	3015.8541815166827
0.2638887779057103	4823.556839301202	4799.223110900389	6422.633027879497	6226.790103569232	7140.482367575795	6869.31966022038	7772.829070067953	7438.968465747937	8781.783085367986	8356.527550802302	0.18909031248638875	0.17646265163613256	5172.23260514345	3142.770732292207	4975.817200602498	3023.424091940047
0.26547884054176485	4829.102544086851	4804.740857357778	6430.017363458434	6233.949278766443	7148.6920909757755	6877.217619596766	7781.765866245078	7447.521407477348	8791.879969259984	8366.135494913942	0.18909032387799116	0.1764626620586801	5154.126850470435	3150.639674539678	4958.399034536909	3030.9942253751215
0.2670784841050822	4834.66211559868	4810.272400825716	6437.420164748194	6241.12635670187	7156.922344624641	6885.135329623335	7790.725011257159	7456.095738123877	8802.002103560477	8375.767466678859	0.1890903353905179	0.17646267259186532	5136.052695659921	3158.5087752591353	4941.0112684099	3038.564511485165
0.26868776632556873	4840.2355540269955	4815.817741496614	6444.841432027348	6248.3213376468275	7165.173128840387	6893.072790606618	7799.706505456341	7464.691458024763	8812.149488674686	8385.423466482545	0.1890903470253293	0.17646268323693273	5118.010291868355	3166.377961276332	4923.654047657736	3046.1348798861727
0.2703067452809827	4845.822859432817	4821.3768794342795	6452.281165402647	6255.53422170606	7173.444443750101	6901.030002669479	7808.710348987027	7473.308567318418	8822.322124773229	8395.103494487232	0.1890903587838023	0.17646269399514197	5099.999788690358	3174.2471593888476	4906.327516186517	3053.705260155024
0.2719354793990299	4851.424031747779	4826.949814573822	6459.739364808899	6262.765008817608	7181.73628928981	6909.0069657509775	7817.736541785717	7481.9470659442695	8832.520011791927	8404.807550631705	0.189090370667329	0.17646270486776708	5082.021334134042	3182.116296350723	4889.0318163745105	3061.2755818231963
0.27357402745947257	4857.039070774075	4832.536546721592	6467.216030008882	6270.01369875274	7190.048665204402	6917.0036796062805	7826.785083580922	7490.6069536426785	8842.743149431713	8414.53563463122	0.1890903826773181	0.17646271585609666	5064.075074621476	3189.9852988724597	4871.767089082394	3068.845774387708
0.2752224485962505	4862.667976184354	4838.1370755550915	6474.7111605932305	6277.280291115847	7198.381571047485	6925.020143806559	7835.8559738930235	7499.28822995482	8852.99153715847	8424.28774597737	0.18909039481519507	0.17646272696143486	5046.161155000329	3197.85409362521	4854.533473661635	3076.4157673085574
0.27688080229961526	4868.310747521672	4843.751400622932	6482.224755980362	6284.564785344371	7206.735006181314	6933.056357738904	7844.949212034177	7507.990894222597	8863.265174202932	8434.063883937986	0.18909040708240119	0.1764627381851004	5028.279718503822	3205.722607214935	4837.331107917475	3083.9854899884667
0.2785491484182772	4873.967384199302	4849.3795213446565	6489.7568154162345	6291.867180708606	7215.108969776531	6941.112320606113	7854.064797108041	7516.714945588409	8873.564059560367	8443.864047556877	0.18909041948039518	0.1764627495284282	5010.430906793568	3213.590766205918	4820.160128125222	3091.5548717798665
0.28022754716156506	4879.637885500766	4855.0214370107215	6497.307337974394	6299.187476311655	7223.503460812205	6949.188031426639	7863.202728009816	7525.4603829950975	8883.88819199064	8453.688235653775	0.18909043201065243	0.17646276099276795	4992.614859974012	3221.4584971321747	4803.020669073565	3099.1238420116715
0.2819160591015993	4885.322250579698	4860.677146782434	6504.876322555791	6306.525671089365	7231.918478075636	6957.283489034519	7872.363003426043	7534.22720518587	8894.237570017955	8463.536446824248	0.18909044467466546	0.17646277257948514	4974.831716557499	3229.325726467883	4785.912864011247	3106.692329951562
0.28361474517547763	4891.020478459752	4866.346649691769	6512.4637678886675	6313.88176381009	7240.354020162233	6965.398692079127	7881.54562183446	7543.015410704033	8904.612191930735	8473.408679439399	0.18909045747394485	0.17646278428996204	4957.0816134717315	3237.192380636465	4768.836844657082	3114.2602648120373
0.2853236666874746	4896.732568034502	4872.029944641349	6520.0696725284315	6321.255753074673	7248.810085475374	6973.533639025131	7890.750581503853	7551.824997892947	8915.01205578143	8483.304931645825	0.18909047041001803	0.1764627961255956	4939.364686054643	3245.058385997545	4751.792741230689	3121.8275757681113
0.2870428853112538	4902.458518067315	4877.727030404321	6527.694034857487	6328.647637316276	7257.286672226217	6981.688328152341	7899.977880493858	7560.655964895859	8925.437159386294	8493.225201365422	0.18909048348443072	0.17646280808780052	4921.681068093516	3252.923668878153	4734.780682434095	3129.3941919426434
0.28877246309209376	4908.198327191358	4883.437905624282	6535.336853085242	6336.057414800309	7265.783778433714	6989.86275755559	7909.227516654964	7569.50830965579	8935.8875003254	8503.169486295252	0.18909049669874595	0.17646282017800713	4904.030891789356	3260.7881555401254	4717.800795431947	3136.9600423905067
0.2905124624491269	4913.951993909343	4889.162568815093	6542.998125247795	6343.485083624178	7274.301401924261	6998.0569251444995	7918.499487628155	7578.382029915256	8946.363075942229	8513.13778390726	0.18909051005454644	0.17646283239766292	4886.414287762716	3268.6517721852288	4700.853205894586	3144.5250561265275
0.29226294617759224	4919.719516593563	4894.90101836091	6550.677849207962	6350.930641717329	7282.839540331732	7006.270828643501	7927.793790844925	7587.27712321631	8956.863883343694	8523.13009144829	0.18909052355343195	0.17646284474823146	4868.831385083729	3276.514444972854	4683.9380380015355	3152.089162122691
0.294023977451102	4925.500893485696	4900.653252515995	6558.3760226550485	6358.394086841021	7291.398191097221	7014.504465591594	7937.110423527011	7596.193586900288	8967.389919399842	8533.146405939822	0.18909053719702132	0.1764628572311947	4851.28231123439	3284.376099989051	4667.055414389586	3159.652289273916
0.29579561982392083	4931.296122696735	4906.419269404604	6566.092643104731	6365.875416588171	7299.977351468921	7022.757833342183	7946.449382686262	7605.131418107611	8977.941180743694	8543.186724177735	0.18909055098695227	0.1764628698480507	4833.767192133935	3292.2366632642224	4650.205456194701	3167.214366420172
0.29757793723326015	4937.105202206855	4912.199067020904	6573.827707898906	6373.374628383253	7308.577018501958	7031.030929062963	7955.810665124454	7614.090613777679	8988.517663771054	8553.251042732209	0.18909056492488246	0.17646288260031565	4816.286152141867	3300.096060770331	4633.388283047825	3174.775322344387
0.29937099400158496	4942.928129865322	4917.992643228827	6581.58121420557	6380.891719482121	7317.1971890582445	7039.3237497357195	7965.194267433139	7623.071170648654	8999.119364640332	8563.339357947461	0.1890905790124875	0.17646289548952324	4798.839314062148	3307.9542184195016	4616.604013096774	3182.3350857805926
0.3011748548389356	4948.764903390366	4923.799995762035	6589.353159018656	6388.426686971956	7325.837859806318	7047.636292156289	7974.600185993469	7632.073085257406	9009.746279272336	8573.45166594171	0.1890905932514641	0.17646290851722504	4781.426799121313	3315.8110620495863	4599.852762971772	3189.8935853904113
0.30298958484526295	4954.615520369035	4929.62112222368	6597.143539157836	6395.979527770972	7334.499027221115	7055.968552934212	7984.028416975938	7641.096353939161	9020.398403350013	8583.58796260675	0.18909060764352748	0.17646292168499106	4764.048727004323	3323.6665174418595	4583.134647803847	3197.450749770971
0.30481524951277783	4960.479978257137	4935.456020086397	6604.952351268463	6403.550238628406	7343.180687583901	7064.320528492749	7993.478956340327	7650.140972827493	9031.075732318355	8593.748243607979	0.189090622190413	0.17646293499440927	4746.705215832684	3331.5205103044864	4566.449781233212	3205.0065074579325
0.3066519147283146	4966.358274379021	4941.30468669208	6612.779591821271	6411.138816124227	7351.882836981959	7072.69221506854	8002.9517998353585	7659.206937853977	9041.778261384026	8603.932504383987	0.1890906368938777	0.17646294844708663	4729.396382181905	3339.372966280207	4549.798275408102	3212.5607869208325
0.3084996467757088	4972.25040592756	4947.167119251862	6620.62525711237	6418.745256669119	7360.605471308559	7081.083608711599	8012.44694299866	7668.294244748174	9052.505985515323	8614.140740146544	0.1890906517556978	0.1764629620446481	4712.122341077775	3347.2238109414466	4533.180240985006	3220.1135165607557
0.31035851233818973	4978.156369963907	4953.043314845862	6628.489343262921	6426.36955650417	7369.348586262624	7089.494705284966	8021.964381156404	7677.402889037264	9063.258899441766	8624.372945880195	0.18909066677767053	0.17646297578873896	4694.883205989376	3355.072969779605	4516.595787134254	3227.664624709636
0.3122285785007863	4984.076163417442	4958.933270423182	6636.371846219067	6434.011711700847	7378.1121773486375	7097.925500464692	8031.504109423214	7686.532866046009	9074.036997654	8634.629116342225	0.18909068196161452	0.17646298968102178	4677.679088869831	3362.9203682311345	4500.04502155236	3235.214039635146
0.3141099127527488	4990.009783085625	4964.83698280167	6644.272761751754	6441.6717181607155	7386.896239876455	7106.375989739519	8041.066122701955	7695.684170896446	9084.840274403554	8644.90924606229	0.18909069730936978	0.1764630037231812	4660.5101001109	3370.7659316440113	4483.528050431283	3242.76168951788
0.31600258298998396	4995.957225633808	4970.754448667824	6652.192085456478	6449.349571615311	7395.700768961023	7114.846168410746	8050.6504156834235	7704.856798507701	9095.668723702494	8655.213329342245	0.18909071282279674	0.17646301791691923	4643.376348564867	3378.6095852826256	4467.044978502905	3250.3075024734717
0.3179066575175057	5001.918487595132	4976.685664576647	6660.1298127531545	6457.045267625956	7404.52575952223	7123.3360315920245	8060.256982846209	7714.050743595798	9106.522339323266	8665.541360255907	0.1890907285037788	0.17646303226395862	4626.277941565262	3386.4512543454766	4450.5959090208635	3257.851406541886
0.3198222050518999	5007.893565370377	4982.630626951498	6668.085938885928	6464.758801583576	7413.37120628471	7131.845574209165	8069.885818456454	7723.266000673442	9117.40111479843	8675.893332648815	0.18909074435422116	0.17646304676604263	4609.214984909864	3394.290863944916	4434.180943766376	3265.3933296829928
0.32174929472380437	5013.88245522779	4988.58933208394	6676.060458922951	6472.490168708506	7422.237103777587	7140.3747909999165	8079.536916567595	7732.502564049778	9128.305043420374	8686.269240137974	0.18909076037605121	0.1764630614249345	4592.187582885148	3402.128339121351	4417.800183066865	3272.9331997891422
0.32368799608040405	5019.885153303007	4994.5617761336425	6684.053367756276	6480.2393640503615	7431.123446334361	7148.923676513835	8089.21027102023	7741.760427830254	9139.234118241158	8696.669076111686	0.18909077657121848	0.17646307624241866	4575.195838231128	3409.963604811346	4401.453725759871	3280.470944650937
0.3256383790879404	5025.901655598748	5000.547955128092	6692.064660101466	6488.0063824876825	7440.030228092475	7157.49222511188	8098.905875441658	7751.0395859161845	9150.188332071997	8707.092833729072	0.18909079294169584	0.1764630912202995	4558.239852176746	3417.796585874632	4385.141669234028	3288.006491986336
0.32760051413423674	5031.931957984826	5006.547864962601	6700.0943304976145	6495.791218727941	7448.957442993345	7166.08043096644	8108.623723245908	7760.340032004776	9161.167677483294	8717.540505920106	0.18909080948947932	0.17646310636040322	4541.3197244559415	3425.627207092475	4368.864109435584	3295.5397694380954
0.3295744720312385	5037.976056197863	5012.56150140002	6708.142373306963	6503.593867307171	7457.905084781928	7174.688288060917	8118.363807633271	7769.661759588685	9172.172146804125	8728.012085385108	0.18909082621658801	0.17646312166457753	4524.435553268762	3433.455393142067	4352.621140835341	3303.0707045474555
0.33156032401756863	5044.03394584119	5018.588860070642	6716.208782714784	6511.414322589866	7466.873147006605	7183.315790189614	8128.12612159017	7779.004761955892	9183.201732122072	8738.507564594605	0.18909084312506497	0.17646313713469164	4507.587435330031	3441.281068623299	4336.412856476847	3310.599224782316
0.33355814176109866	5050.105622384664	5024.6299364720235	6724.293552729136	6519.2525787687255	7475.861623018901	7191.962930957458	8137.910657888866	7788.3690321894055	9194.256425282916	8749.02693578902	0.18909086021697707	0.17646315277263588	4490.775465837214	3449.104158031754	4320.239347943105	3318.1252575097606
0.33556799736153503	5056.191081164463	5030.684725968781	6732.396677180608	6527.108629864423	7484.87050597321	7200.629703779757	8147.7174090871495	7797.754563167001	9205.336217890277	8759.570190978347	0.18909087749441514	0.1764631685803243	4473.999738486018	3456.9245857638307	4304.100705374498	3325.648730003275
0.3375899633530214	5062.290317382937	5036.753223792435	6740.518149722116	6534.982469725396	7493.899788826563	7209.316101881952	8157.5463675281	7807.161347560951	9216.441101305352	8770.137321941887	0.18909089495949485	0.1764631845596921	4457.260345501825	3464.742276135832	4287.997017493239	3333.1695694571827
0.3396241127067558	5068.403326108459	5042.835425041277	6748.6579638287185	6542.8740920276805	7502.949464338438	7218.02211829945	8167.397525339872	7816.589377837847	9227.571066646662	8780.72832022802	0.18909091261435665	0.17646320071269755	4440.557377605932	3472.5571533537004	4271.928371575894	3340.687702960102
0.3416705188336247	5074.530102275164	5048.931324680098	6756.81611279728	6550.783490274571	7512.019525070373	7226.7477458772455	8177.270874435285	7826.038646258193	9238.726104789603	8791.343177153767	0.18909093046116626	0.17646321704132215	4423.890924029984	3480.3691415179055	4255.894853468519	3348.203057500068
0.343729255586852	5080.670640682835	5055.0409175400855	6764.992589746311	6558.710657796479	7521.109963385802	7235.492977269771	8187.166406511633	7835.509144876236	9249.906206366237	8801.981883804592	0.1890909485021141	0.17646323354756988	4407.261072544847	3488.1781646402087	4239.896547608543	3355.7155599799007
0.34580039726466444	5086.824935996687	5061.164198318598	6773.187387615704	6566.655587750669	7530.22077144976	7244.257804940596	8197.08411305038	7845.000865539664	9261.11136176493	8812.64443103407	0.18909096673941722	0.1764632502334693	4390.667909421958	3495.9841466071084	4223.933536991943	3363.225137180416
0.3478840186129729	5092.992982747119	5067.301161578936	6781.400499166409	6574.618273120943	7539.351941228522	7253.042221162101	8207.023985316755	7854.513799889224	9272.34156112992	8823.330809463461	0.18909098517531783	0.17646326710107213	4374.111519487109	3503.787011217093	4208.005903224694	3370.731715800008
0.34998019482807	5099.174775329649	5073.451801750261	6789.631916980337	6582.598706717559	7548.503464489506	7261.846218015367	8216.986014359662	7864.047939358632	9283.5967943612	8834.041009481603	0.1890910038120853	0.1764632841524545	4357.591986090876	3511.586682153167	4192.113726493204	3378.2352224243805
0.352089001559344	5105.370308004555	5079.616113127248	6797.881633459914	6590.596881176782	7557.6753328007635	7270.669787389703	8226.970191011116	7873.603275174037	9294.877051113894	8844.775021244322	0.18909102265201472	0.1764633013897165	4341.109391117934	3519.3830829798244	4176.2570855738595	3385.735583526315
0.3542105149120084	5111.5795748967985	5085.794089870011	6806.1496408279645	6598.612788960787	7566.867537530876	7279.5129209825245	8236.976505886138	7883.179798353916	9306.182320798129	8855.532834674308	0.18909104169742905	0.17646331881498328	4324.663815005682	3527.176137156319	4160.436057849554	3393.2327254763804
0.35634481144984936	5117.802569995716	5091.985726003793	6814.435931127326	6606.646422357277	7576.080069848506	7288.375610298943	8247.004949382266	7892.777499708611	9317.512592578501	8866.314439460608	0.18909106095067799	0.1764633364304041	4308.255336733768	3534.965768019203	4144.650719302474	3400.726574528031
0.35849196819798806	5124.0392871548775	5098.191015418829	6822.740496220657	6614.697773479295	7585.3129207222055	7297.257846651565	8257.055511679344	7902.396369840125	9328.867855373825	8877.119825058382	0.18909108041413852	0.17646335423815476	4291.884033848299	3542.7518987953663	4128.901144535048	3408.2170568292495
0.36065206264566085	5130.289720091833	5104.409951870093	6831.063327790114	6622.766834264924	7594.56608092004	7306.159621160148	8267.12818273913	7912.036399141748	9340.248097856696	8887.948980688496	0.1890911000902167	0.1764633722404357	4275.549982441589	3550.5344525824767	4113.187406750629	3415.704098403454
0.3628251727490157	5136.553862387889	5110.642528977077	6839.404417337057	6630.853596476984	7603.839541009281	7315.080924751286	8277.222952304941	7921.697577797716	9351.653308453104	8898.801895337141	0.1890911199813454	0.17646339043947357	4259.253257185686	3558.313352364814	4097.509577788645	3423.1876251667272
0.3650113769339257	5142.83170748792	5116.888740223617	6847.763756181807	6638.958051702827	7613.133291356133	7324.02174815817	8287.339809901376	7931.379895782955	9363.0834753421	8909.678557755546	0.18909114008998726	0.17646340883752062	4242.99393132166	3566.0885210030247	4081.8677281022537	3430.66756290826
0.36721075409881926	5149.1232487001	5123.148578957573	6856.141335463308	6647.080191353931	7622.447322125352	7332.982081920163	8297.478744833892	7941.083342862621	9374.538586455345	8920.57895645946	0.18909116041863297	0.17646342743685686	4226.772076657275	3573.8598812215496	4066.2619267792907	3438.1438372984994
0.3694233836175272	5155.428479195681	5129.422038390713	6864.5371461388195	6655.220006665745	7631.7816232799205	7341.961916382603	8307.639746188459	7950.807908591893	9386.018629476703	8931.503079728931	0.18909118096980287	0.17646344623978732	4210.587763582589	3581.6273556167725	4050.6922415401787	3445.6163738793693
0.37164934534214805	5161.747392008748	5135.709111598356	6872.951178983615	6663.37748869724	7641.136184580706	7350.961241696337	8317.82280283119	7960.553582315466	9397.523591841826	8942.450915607726	0.18909120174604757	0.17646346524864615	4194.441061084159	3589.390866659116	4035.158738752594	3453.0850980728865
0.3738887196059291	5168.079980035999	5142.009791519255	6881.383424590691	6671.55262833077	7650.510995586144	7359.980047817554	8328.027903407989	7970.32035316737	9409.053460737776	8953.422451903138	0.18909122274994689	0.17646348446579307	4178.332036743872	3597.150336691877	4019.6614834317006	3460.5499351746403
0.3761415872261661	5174.426236036496	5148.32407095525	6889.833873370451	6679.7454162716185	7659.906045651887	7369.018324507296	8338.255036344177	7980.108210070446	9420.608223102594	8964.417676185398	0.1890912439841107	0.17646350389361692	4162.2607567335945	3604.905687909806	4004.2005392296705	3468.0108103344683
0.3784080295071193	5180.7861526313845	5154.651942571074	6898.302515550327	6687.95584304776	7669.321323930387	7378.076061331184	8348.504189844047	7989.917141736051	9432.187865624794	8975.43657578735	0.18909126545118043	0.17646352353453318	4146.227285835659	3612.656842377968	3988.7759684789926	3475.467648590915
0.3806881282429484	5187.159722303693	5160.993398894114	6906.78934117454	6696.183899009561	7678.756819370634	7387.153247659111	8358.775351890567	7999.747136663729	9443.792374743036	8986.479137804075	0.1890912871538279	0.17646354339098752	4130.231687441701	3620.4037220182363	3973.3878321633674	3482.9203748339787
0.38298196572066395	5193.546937398007	5167.348432314102	6915.294340103655	6704.429574329373	7688.212520717664	7396.249872664781	8369.068510244859	8009.598183140703	9455.421736645547	8997.545349092332	0.18909130909475694	0.176463563465453	4114.274023549398	3628.1462486006785	3958.036189926788	3490.368913812563
0.3852896247230969	5199.9477901202545	5173.71703508289	6923.817502014322	6712.69285900127	7697.688416512273	7405.365925325421	8379.38365244588	8019.470269241587	9467.075937269752	9008.635196270223	0.1890913312767026	0.17646358376043267	4098.354354801588	3635.884343769867	3942.7211001096293	3497.813190151239
0.38761118853188686	5206.362272537453	5180.099199314209	6932.358816398934	6720.973742840722	7707.184495090637	7414.501394421433	8389.720765810021	8029.363382827982	9478.754962301826	9019.748665716763	0.1890913537024325	0.17646360427845817	4082.47274046205	3643.61792901624	3927.4426197262947	3505.253128327895
0.3899467409304866	5212.790376577394	5186.494916983355	6940.918272565234	6729.272215484211	7716.700744583885	7423.65626853597	8400.079837430634	8039.277511548043	9490.458797176163	9030.885743571378	0.18909137637474682	0.17646362502209162	4066.6292384115513	3651.3469256642275	3912.2008044586983	3512.6886526606977
0.39229636620718694	5219.232094028371	5192.904179926905	6949.495859635934	6737.588266388864	7726.237152917675	7432.830536054528	8410.460854177581	8049.21264283603	9502.18742707488	9042.046415733406	0.18909139929647906	0.17646364599392547	4050.823905187659	3659.0712549006566	3896.995708706556	3520.1196873427834
0.3946601491581577	5225.687416538936	5199.326979842533	6958.091566548437	6745.9218848322225	7735.793707811885	7442.024185164697	8420.86380269689	8059.1687639120355	9513.940836927408	9053.230667861806	0.18909142247049474	0.1764636671965814	4035.056795974262	3666.7908377570566	3881.827385552693	3527.546156404307
0.3970381750905084	5232.156335617575	5205.7633082885795	6966.705382054382	6754.273059911698	7745.370396780114	7451.237203855569	8431.288669410227	8069.145861781359	9525.719011409928	9064.438485374438	0.18909144589969482	0.17646368863271367	4019.3279646129813	3674.505595110357	3866.6958867916837	3534.9679837313015
0.39943052982536675	5238.638842632485	5212.213156683941	6975.337294719375	6762.641780544422	7754.967207129383	7460.469579917569	8441.735440514567	8079.143923234311	9537.52193494497	9075.669853447862	0.18909146958701345	0.17646371030500677	4003.6374635938555	3682.215447667986	3851.601262927754	3542.3850930552
0.4018372997009759	5245.134928811161	5218.6765163076	6983.987292922443	6771.028035466668	7764.584125959543	7469.721300941823	8452.204101981542	8089.162934845541	9549.34959170071	9086.924757016579	0.18909149353541946	0.17646373221617717	3987.9853440762963	3689.9203159795143	3836.5435631771106	3549.7974079465494
0.40425857157581063	5251.644585240241	5225.153378298489	6992.655364855839	6779.431813233664	7774.22114016304	7478.992354319951	8462.694639557205	8099.202882973806	9561.201965590679	9098.203180772773	0.1890915177479163	0.17646375436897282	3972.3716558981687	3697.620120433625	3821.5228354863357	3557.204851826653
0.4066944328317112	5258.167802865077	5231.643733655066	7001.341498524486	6787.853102219058	7783.87823642432	7488.282727243488	8473.207038761378	8109.263753761356	9573.07904027305	9109.505109165628	0.1890915422275443	0.1764637767661749	3956.7964475706685	3705.3147812471725	3806.5391265247017	3564.607347946614
0.4091449713770379	5264.704572489532	5238.147573235105	7010.045681745705	6796.291890614657	7793.55540121952	7497.592406703584	8483.741284887306	8119.34553313361	9584.980799150244	9120.83052640096	0.18909156697737725	0.17646379941059653	3941.259766296018	3713.004218473332	3791.592481700238	3572.004819401307
0.411610275649843	5271.2548847755925	5244.664887755309	7018.76790214872	6804.748166429931	7803.252620815923	7506.92137949048	8494.297363001091	8129.448206798583	9596.907225368283	9132.179416440575	0.18909159200052741	0.176463822305085	3925.7616579574533	3720.688351981109	3776.6829451655503	3579.3971891191322
0.41409043462106226	5277.818730243079	5251.195667791075	7027.508147174283	6813.221917491721	7812.969881271547	7516.269632193172	8504.875257941227	8139.571760246526	9608.858301816283	9143.551763001882	0.18909161730014304	0.17646384545251995	3910.3021671522874	3728.367101480253	3761.810559817357	3586.7843798587564
0.41658553779772634	5284.3960992693565	5257.739903776101	7036.266404074292	6821.7131314437265	7822.707168434721	7525.637151198856	8515.474954318137	8149.716178749336	9620.83401112593	9154.947549557224	0.18909164287940822	0.1764638688558157	3894.881337172119	3736.0403864923865	3746.9753673025407	3594.166314203525
0.41909567522619073	5290.986982088942	5264.29758600211	7045.042659911282	6830.221795746176	7832.464467943528	7535.023922692567	8526.096436513593	8159.881447360158	9632.83433567082	9166.36675933342	0.18909166874154662	0.1764638925179206	3879.499210023554	3743.7081263631117	3732.1774080342147	3601.5429145700764
0.4216209374953856	5297.591368793254	5270.868704618502	7053.836901558111	6838.747897675369	7842.2417652254435	7544.429932656677	8536.739688680313	8170.067550912851	9644.859257566011	9177.809375311192	0.18909169488981853	0.1764639164418185	3864.155826431932	3751.3702402529307	3717.416721195448	3608.914103199262
0.42416141574008476	5304.209249330187	5277.453249632042	7062.649115697391	6847.291424323288	7852.039045496733	7553.855166870472	8547.40469474129	8180.274474021523	9656.908758667283	9189.275380224628	0.18909172132752317	0.17646394063052756	3848.8512258427218	3759.0266471351497	3702.693344740197	3616.2798021535855
0.4267172016441951	5310.840613503854	5284.051210906505	7071.4792888211705	6855.852362597147	7861.8562937620745	7563.299610909648	8558.091438389416	8190.5022010799985	9668.982820570689	9200.764756560604	0.18909174805799817	0.17646396508710194	3833.5854464548174	3766.677265812643	3688.0073154112324	3623.6399333225563
0.42928838744406506	5317.485450974225	5290.662578162376	7080.327407230449	6864.430699219012	7871.69349481405	7572.763250145912	8568.799903086909	8200.750716261377	9681.081424611928	9212.277486558267	0.18909177508462185	0.17646398981463154	3818.3585251776967	3774.322014872683	3673.358668714529	3630.994418387767
0.43187506593181346	5324.143751256705	5297.287340976376	7089.193457034642	6873.026420725195	7881.550633232528	7582.246069746298	8579.53007206465	8211.02000351731	9693.204551865603	9223.813552208247	0.18909180241081108	0.17646401481624344	3803.1704976793844	3781.9608127200045	3658.747438971186	3638.343178868061
0.4344773304586784	5330.815503721887	5303.925488781322	7098.077424151253	6881.63951346608	7891.427693384324	7591.748054672998	8590.281928321816	8221.310046577799	9705.352183144798	9235.372935252426	0.1890918300400235	0.17646404009510078	3788.021398391342	3789.5935775747057	3644.173659305088	3645.6861360957846
0.4370952749383861	5337.5006975951255	5310.577010865562	7106.979294305326	6890.269963605409	7901.324659422585	7601.269189682558	8601.055454625213	8231.620828950354	9717.524299000335	9246.955617182994	0.18909185797575764	0.17646406565440442	3772.911260485649	3797.220227438491	3629.6373616254423	3653.023211190244
0.4397289938505404	5344.199321956171	5317.241896372751	7115.899053028967	6898.917757119993	7911.2415152862595	7610.809459325577	8611.850633508702	8241.95233391965	9729.720879720127	9258.561579242063	0.18909188622155296	0.17646409149739342	3757.8401159148198	3804.8406801267993	3615.138576682657	3660.3543251061346
0.4423785822440318	5350.911365738855	5323.920134301441	7124.836685660931	6907.582879799196	7921.178244699655	7620.368847946138	8622.66744727272	8252.304544546912	9741.941905328647	9270.190802420999	0.18909191478099138	0.17646411762734412	3742.807995406911	3812.454853250645	3600.677334028762	3667.6793985818513
0.4450441357404687	5357.636817730667	5330.611713504695	7133.792177346079	6916.26531724444	7931.134831171822	7629.947339681261	8633.505877983618	8262.677443669345	9754.18735558616	9281.84326745975	0.1890919436576968	0.17646414404757232	3727.814928455744	3820.0626642021816	3586.2536620469764	3674.998352162773
0.44772575053762753	5364.375666572362	5337.31662268974	7142.765513034876	6924.965054868771	7941.111257996014	7639.54491846043	8644.365907473057	8273.071013899611	9766.457209988086	9293.518954846295	0.18909197285533544	0.17646417076143306	3712.8609433625825	3827.664030181011	3571.8675879610237	3682.311106197536
0.4504235234129248	5371.1279007576695	5344.034850417576	7151.756677482988	6933.682077896357	7951.107508249235	7649.161568005051	8655.247517337546	8283.48523762523	9778.751447764442	9305.217844815965	0.1890920023776176	0.1764641977723199	3697.946067211451	3835.258868163917	3557.5191378248855	3689.617580821039
0.4531375517269096	5377.893508632771	5350.766385102566	7160.765655250634	6942.416371361975	7961.123564791525	7658.797271827872	8666.150688937645	8293.92009700799	9791.070047878962	9316.939917350768	0.18909203222829665	0.17646422508366783	3683.070325887995	3842.8470949113835	3543.20833654725	3696.917695969809
0.4558679334267773	5384.672478396022	5357.511215012098	7169.792430702204	6951.167920110574	7971.1594102655445	7668.452013232525	8677.075403397534	8304.375573983425	9803.412989028615	9328.68515217883	0.18909206241117152	0.17646425269895188	3668.233744100202	3850.4286269792356	3528.9352078970987	3704.2113713757135
0.45861476704990445	5391.464798097494	5364.269328266156	7178.836988005675	6959.936708796741	7981.215027095924	7678.125775312925	8688.021641604282	8314.851650260176	9815.78024964279	9340.45352877366	0.1890920929300842	0.1764642806216879	3653.4363453579135	3858.0033806893043	3514.6997744948603	3711.498526547337
0.4613781517274047	5398.270455638579	5371.040712836912	7187.899311132095	6968.722721884175	7991.290397488692	7687.818540952702	8698.989384207265	8325.348307319384	9828.171807882616	9352.245026353487	0.18909212378892382	0.17646430885543385	3638.6781520086806	3865.571272152243	3500.502057836624	3718.7790807879064
0.4641581871877068	5405.089438771617	5377.825356548363	7196.979383855092	6977.525943645228	8001.385503430748	7697.530292824694	8709.978611617555	8335.86552641413	9840.587641640308	9364.059623880627	0.18909215499162424	0.17646433740378892	3623.959185213782	3873.132217237726	3486.3420782911126	3726.052953180857
0.4669549737601532	5411.921735099386	5384.623247075872	7206.077189750222	6986.346358160322	8011.500326689128	7707.261013390312	8720.989304007155	8346.403288568768	9853.02772853828	9375.89730006073	0.18909218654216706	0.17646436627039536	3609.279464990599	3880.686131602153	3472.219855105737	3733.3200625833124
0.46976861237862133	5418.767332074837	5391.434371945766	7215.192712194629	6995.183949317447	8021.6348488106305	7717.010684898989	8732.021441308578	8356.961574578321	9865.4920459287	9387.75803334213	0.18909221844457919	0.17646439545893922	3594.6390101995785	3888.2329306690954	3458.1354064282496	3740.5803276428487
0.4725992045851658	5425.62621700051	5398.258718534959	7224.3259343662685	7004.038700811674	8031.789051120971	7726.779289387644	8743.075003213942	8367.540365007899	9877.980570892441	9399.641801915164	0.18909225070293734	0.17646442497314865	3580.0378385423683	3895.772529616719	3444.0887492955662	3747.8336667739786
0.4754468525336833	5432.498377028228	5405.096274070456	7233.476839243527	7012.910596144529	8041.96291472435	7736.566808679998	8754.14996917449	8378.13964019197	9890.49328023857	9411.548583711387	0.1890922833213645	0.17646445481679673	3565.4759665932506	3903.3048433954827	3430.0798996465746	3755.0799981607124
0.47831165899359906	5439.383799158566	5411.94702562898	7242.645409604528	7021.799618623518	8052.156420502696	7746.373224386053	8765.24631839978	8388.7593802338	9903.030150503417	9423.478356402913	0.1890923163040338	0.17646448499370126	3550.953409783775	3910.8297867085785	3416.1088723393623	3762.3192397658713
0.4811937273535759	5446.282470240485	5418.810960136512	7251.831628026657	7030.705751361553	8062.369549115135	7756.1985179014655	8776.364029857099	8399.399565004767	9915.591157949939	9435.431097401683	0.18909234965516597	0.1764645155077247	3536.470182438614	3918.3472740338184	3402.175681142602	3769.551309310831
0.4840931616252451	5453.194376970877	5425.688064367846	7261.035476885966	7039.6289772763685	8072.602280997337	7766.042670406906	8787.50308227078	8410.06017414368	9928.176278566927	9447.406783858682	0.18909238337903406	0.17646454636277545	3522.02629775065	3925.8572195880115	3388.2803387551103	3776.7761242873967
0.4870100664469608	5460.119505894068	5432.578324946175	7270.256938356536	7048.56927909002	8082.8545963608185	7775.905662867506	8798.663454121408	8420.741187056186	9940.785488068137	9459.405392663275	0.1890924174799598	0.17646457756280867	3507.621767802397	3933.3595373397693	3374.422856807243	3783.9936019468587
0.4899445470875755	5467.057843401411	5439.4817283425955	7279.495994409944	7057.526639328238	8093.126475192337	7785.787476032155	8809.84512364521	8431.442582913998	9953.41876189158	9471.426900442366	0.18909245196231733	0.17646460911182543	3493.256603581598	3940.8541410141625	3360.603245865088	3791.2036592937075
0.49289670945023945	5474.009375730805	5446.398260875684	7288.752626814643	7066.501040319896	8103.417897253227	7795.688090432916	8821.04806883329	8442.164340654279	9966.076075198698	9483.471283559686	0.18909248683053123	0.17646464101387474	3478.93081497564	3948.340944077121	3346.821515443269	3798.406213093782
0.4958666600762229	5480.974088966227	5453.327908711017	7298.026817135352	7075.492464196405	8113.728842078715	7805.607486384362	8832.272267430923	8452.906438978916	9978.757402873534	9495.538518114992	0.18909252208907948	0.17646467327305276	3464.6444107855204	3955.81985973916	3333.077674008673	3805.6011798614636
0.4988545061487607	5487.951969037279	5460.270657860709	7307.318546732464	7084.500892891124	8124.05928897727	7815.545643982933	8843.517696936833	8463.66885635384	9991.462719521938	9507.628579943312	0.18909255774249278	0.17646470589350538	3450.3973987344652	3963.290800953284	3319.371728998609	3812.7884758736473
0.5018603554969207	5494.943001718693	5467.226494182982	7316.627796761413	7093.526308138816	8134.4092170299045	7825.502543106336	8854.784334602442	8474.451571008369	10004.191999470731	9519.741444614197	0.18909259379535515	0.1764647388794272	3436.1897854688577	3970.7536804045085	3305.703686804278	3819.968017136911
0.5048843165994948	5501.947172629851	5474.195403381579	7325.954548172044	7102.568691474907	8144.778605089483	7835.478163412732	8866.07215743112	8485.25456093433	10016.945216766844	9531.87708743076	0.1890926302523056	0.17646477223506127	3422.021576574305	3978.208410518244	3292.0735527963843	3827.1397194096353
0.5079264985889148	5508.964467234325	5481.177371005422	7335.298781708018	7111.628024235042	8155.167431780057	7845.472484340258	8877.381142177464	8496.077803885557	10029.722345176526	9544.035483429094	0.18909266711803738	0.17646480596470232	3407.8927765802946	3985.6549034530763	3278.4813313414343	3834.3034982059617
0.5109870112551897	5515.994870839353	5488.172382448032	7344.660477906139	7120.704287554365	8165.575675496133	7855.48548510623	8888.711265346508	8506.921277377018	10042.523358184442	9556.216607377306	0.18909270439729947	0.17646484007269567	3393.8033889618237	3993.0930710902903	3264.9270257807802	3841.4592687604018
0.5140659650498691	5523.038368595358	5495.18042294706	7354.0396170957165	7129.797462366915	8176.0033144019635	7865.517144706482	8900.062503192952	8517.78495868411	10055.348228992816	9568.42043377474	0.18909274209489726	0.1764648745634372	3379.753416148713	4000.5228250357322	3251.410638454603	3848.606946049258
0.5171634710900281	5530.094945495429	5502.201477583782	7363.436179397899	7138.907529404985	8186.450326430813	7875.567441914674	8911.434831720371	8528.668824841907	10068.196930520542	9580.64693685112	0.1890927802156933	0.1764649094413759	3365.7428595374804	4007.944076617947	3237.932170707267	3855.746444779914
0.5202796411622786	5537.164586374821	5509.235531282605	7372.850144725035	7148.034469198496	8196.91668928425	7885.636355281588	8922.828226680444	8539.572852644416	10081.069435402307	9592.896090565722	0.18909281876460698	0.17646494471101315	3351.7717195069417	4015.356736897491	3224.491622906644	3862.877679404104
0.5234145877268029	5544.247275910476	5516.282568810587	7382.281492780035	7157.178262074401	8207.402380431455	7895.723863134496	8934.242663572206	8550.497018643879	10093.965715987772	9605.167868606604	0.18909285774661705	0.17646498037690356	3337.8399954128545	4022.760716649471	3211.088994429214	3870.000564091606
0.5265684239214125	5551.342998620472	5523.342574776857	7391.730203055667	7166.338888155926	8217.907377108422	7905.829943576315	8945.67811764119	8561.441299149868	10106.885744340583	9617.462244389584	0.1890928971667602	0.17646501644365603	3323.947685581865	4030.1559263430536	3197.724283667747	3877.115012724651
0.5297412635656308	5558.451738863447	5530.415533632127	7401.19625483381	7175.516327361981	8228.431656317161	7915.954574484958	8957.134563878546	8572.405670228596	10119.82949223741	9629.77919105748	0.18909293703013327	0.17646505291593365	3310.094787349226	4037.542276172666	3184.397488071816	3884.2209389349446
0.5329332211648017	5565.573480838178	5537.501429668229	7410.679627184901	7184.710559406542	8238.975194825065	7926.097733512675	8968.611977020382	8583.390107702186	10132.79693116717	9642.11868147928	0.18909297734189387	0.17646508979845477	3296.281297057867	4044.9196760498453	3171.1086041175295	3891.3182560580317
0.5361444119142209	5572.708208582965	5544.60024701746	7420.180298967149	7193.921563797852	8249.53796916406	7936.259398085166	8980.110331546817	8594.394587147728	10145.788032330003	9654.48068824911	0.18909301810726	0.17646512709599402	3282.5072100588586	4052.2880355860107	3157.857627320336	3898.4068771349266
0.5393749517032939	5579.855905975158	5551.71196965214	7429.698248825901	7203.149319837835	8260.119955629894	7946.439545400931	8991.629601681232	8605.41908389659	10158.802766636401	9666.865183685433	0.18909305933151216	0.1764651648133824	3268.7725207088515	4059.6472640826833	3144.644552272279	3905.486714947736
0.5426249571197181	5587.016556730496	5558.8365813840755	7439.233455192808	7212.393806621432	8270.72113028123	7956.638152430564	9003.16976138927	8616.463573033632	10171.841104706104	9679.27213983021	0.18909310101999335	0.17646520295550827	3255.0772223994136	4066.9972705482505	3131.469372615684	3912.557681971928
0.5458945454536906	5594.190144402697	5565.9740658639375	7448.785896285283	7221.655003035806	8281.341468939028	7966.855195915869	9014.730784378185	8627.52802939627	10184.903016867354	9691.70152844782	0.18909314317810935	0.1764652415273182	3241.4213075560983	4074.3379636944737	3118.3320810543373	3919.619690384483
0.5491838347021408	5601.376652382791	5573.124406580772	7458.355550105629	7230.9328877597245	8291.980947185606	7977.09065236918	9026.312644095813	8638.61242757374	10197.988473155743	9704.15332102425	0.189093185811331	0.17646528053381688	3227.804767641006	4081.6692519178614	3105.2326693863142	3926.6726520871744
0.5524929435729888	5608.576063898624	5580.287586861447	7467.942394440414	7240.227439262862	8302.63954036394	7987.344498072605	9037.915313729813	8649.716741906283	10211.097443313374	9716.627488766198	0.18909322892519306	0.17646531998006829	3214.2275931742042	4088.9910433171317	3092.1711284846533	3933.71647867281
0.55582199148943	5615.788362014274	5587.463589870039	7477.5464068596975	7249.538635805018	8313.317223576809	7997.6167090771705	9049.538766206753	8660.840946484224	10224.22989678782	9729.124002600021	0.1890932725252971	0.17646535987119763	3200.689773712307	4096.303245658055	3079.1474483122583	3940.75108143175
0.5591710985942444	5623.013529629427	5594.652398607319	7487.16756471623	7258.866455435465	8324.013971685914	8007.907261202102	9061.182974191144	8671.985015147195	10237.38580273104	9741.642833170885	0.1890933166173097	0.17646540021238966	3187.191297889687	4103.60576640605	3066.161617933074	3947.7763713535387
0.5625403857541326	5630.25154947889	5601.853995910128	7496.805845144821	7268.210875992163	8334.729759311185	8018.216130033967	9072.8479100847	8683.148921483215	10250.56512999855	9754.183950841725	0.18909336120696596	0.17646544100889153	3173.7321534082294	4110.898512705462	3053.213625517441	3954.792259122478
0.565929974564078	5637.502404131915	5609.0683644508545	7506.461225061464	7277.571875101094	8345.46456082981	8028.543290925947	9084.533546025274	8694.332638827895	10263.767847148241	9766.747325692371	0.189093406300068	0.17646548226601186	3160.3123270487413	4118.181391380262	3040.3034583549015	3961.798655122053
0.569339987351735	5644.766075991695	5616.295486736822	7516.133681162682	7286.949430175491	8356.218350375526	8038.88871899699	9096.239853886103	8705.53614026354	10276.993922439504	9779.332927518533	0.18909345190248797	0.1764655239891225	3146.9318046749104	4125.454308924964	3027.4311028423253	3968.7954694053624
0.5727705471818436	5652.04254729468	5623.535345109663	7525.823189924639	7296.3435184150385	8366.991101837613	8049.252389130939	9107.966805274717	8716.759398618206	10290.243323832035	9791.940725830746	0.18909349802016598	0.17646556618365974	3133.590571249835	4132.717171516037	3014.5965445153415	3975.7826117265504
0.5762217778606706	5659.331800110083	5630.7879217448135	7535.5297276025085	7305.754116805241	8377.782788860233	8059.634275975838	9119.714371532216	8728.002386464937	10303.516018984992	9804.570689853539	0.18909354465911504	0.1764656088551232	3120.2886108288076	4139.969884986756	3001.7997680415865	3982.759991516825
0.5796938039404782	5666.633816339128	5638.05319865081	7545.2532702294875	7315.181202116523	8388.593384841313	8070.034353942946	9131.482523732067	8739.26507612073	10316.811975255676	9817.222788524248	0.1890935918254174	0.1764656520090787	3107.025906578405	4147.212354842341	2989.040757226292	3989.727517881198
0.5831867507240184	5673.948577714601	5645.331157668758	7554.99379361623	7324.624750903568	8399.42286293194	8080.452597206016	9143.271232679446	8750.547439645736	10330.13115969877	9829.896990492143	0.18909363952522867	0.17646569565115816	3093.802440789761	4154.444486262742	2976.319495028816	3996.685099607799
0.5867007442690553	5681.276065800106	5652.62178047167	7564.751273349872	7334.084739504469	8410.27119603527	8090.888979700368	9155.080468910062	8761.849448842266	10343.473539065026	9842.593264117322	0.18909368776477697	0.17646573978705998	3080.618194862036	4161.666184066096	2963.6359635675326	4003.6326451601926
0.5902359113929144	5688.616261989498	5659.925048563911	7574.525684793297	7343.561144040039	8421.138356805735	8101.343475122121	9166.910202689292	8773.171075253977	10356.839079800293	9855.311577469787	0.18909373655036477	0.17646578442255068	3067.4731493380386	4168.877352748066	2950.990144120995	4010.5700626696926
0.5937923796770596	5695.969147506262	5667.240943280493	7584.317003084339	7353.053940412908	8432.02431764815	8111.8160569272195	9178.760404011222	8784.512290164796	10370.227748044437	9868.051898328255	0.18909378588836928	0.17646582956346382	3054.3672838935163	4176.077896450181	2938.382017134223	4017.497259928845
0.597370277471697	5703.334703402833	5674.569445786511	7594.125203134911	7362.563104306814	8442.929050716763	8122.306698330652	9190.631042597606	8795.87306459811	10383.639509630188	9880.814194179246	0.18909383578524322	0.17646587521570434	3041.3005773490295	4183.2677189640235	2925.8115622405894	4024.414144406561
0.6009697339004076	5710.712910560003	5681.910537076483	7603.950259630209	7372.088611185768	8453.85252791437	8132.815372305535	9202.522087896928	8807.25336931576	10397.07433008206	9893.598432215953	0.18909388624751647	0.17646592138524642	3028.2730076825246	4190.446723735193	2913.2787582548335	4031.3206232322846
0.6045908788648067	5718.103749686258	5689.264197973736	7613.792147027878	7381.630436293276	8464.794720891403	8143.342051582261	9214.433509083394	8818.653174817124	10410.53217461524	9906.404579337242	0.18909393728179588	0.17646596807813475	3015.284552033292	4197.61481385841	2900.78358318191	4038.2166031885426
0.6082338430492322	5725.507201317138	5696.630409129708	7623.650839557183	7391.18855465146	8475.755601045006	8153.886708647538	9226.365275055949	8830.072451338086	10424.01300813448	9919.232602146483	0.18909398889476728	0.176466015300486	3002.33518669731	4204.771892050514	2888.3260142223444	4045.10199070978
0.611898757925461	5732.923245814507	5704.009151023329	7633.526311218049	7400.762941060274	8486.735139517992	8164.449315743536	9238.317354437133	8841.51116885012	10437.516795232808	9932.082466950522	0.18909404109319577	0.17646606305849022	2989.424887155881	4211.917860684218	2875.9060277959798	4051.9766918981913
0.6155857557574533	5740.351863366019	5711.400403960399	7643.418535780391	7410.353570096711	8497.733307198087	8175.02984486701	9250.289715572279	8852.969297059342	10451.043500190637	9944.954139758636	0.18909409388392692	0.17646611135841048	2976.55362808262	4219.052621782292	2863.5235995340627	4058.840612507891
0.6192949696061266	5747.7930339843715	5718.804148072889	7653.327486783132	7419.9604161139305	8508.75007471686	8185.62826776835	9262.282326528344	8864.446805405485	10464.593086974435	9957.84758628138	0.18909414727388757	0.17646616020658426	2963.7213833220303	4226.176076971693	2851.178704277845	4065.6936579209287
0.6230265333341571	5755.246737506603	5726.220363318239	7663.2531375333	7429.583453240356	8519.785412448728	8196.2445559506	9274.295155092828	8875.94366306084	10478.165519235534	9970.762771929409	0.1890942012700867	0.1764662096094246	2950.92812591861	4233.288127514999	2838.8713160969783	4072.5357331668492
0.6267805816108112	5762.712953593461	5733.6490294787345	7673.195461105216	7439.222655378906	8530.83929051005	8206.878680668597	9286.32816877281	8887.459838929339	10491.760760309031	9983.699661812461	0.1890942558796166	0.1764662595734202	2938.1738281419966	4240.388674327405	2826.601408316754	4079.366742942715
0.6305572499168048	5770.1916617287625	5741.090126160867	7683.154430339656	7448.877996206174	8541.911678758224	8217.530612928094	9298.381334793958	8898.995301645606	10505.378773212688	9996.658220738278	0.18909431110965486	0.1764663101051377	2925.4584614564665	4247.477617928758	2814.3689534871373	4086.186591563979
0.634356674549194	5777.682841218579	5748.543632794534	7693.130017842814	7458.5494491714135	8553.002546790518	8228.200323484647	9310.454620099265	8910.550019573744	10519.0195206455	10009.638413211273	0.18909436696746287	0.17646636121122142	2912.781996546313	4254.554858454736	2802.173923408147	4092.995182978222
0.6381789926262927	5785.1864711906555	5756.00952863246	7703.122195985533	7468.236987495821	8564.111863943244	8238.887782842812	9322.547991348165	8922.123960806503	10532.682964986718	10022.64020343158	0.1890944234603898	0.17646641289839493	2900.144403334474	4261.620295679895	2790.0162891459186	4099.792420783546
0.642024342092622	5792.702530593657	5763.487792749451	7713.130936902344	7477.940584171579	8575.239599290693	8249.59296125512	9334.661414915361	8933.717093164136	10546.369068294525	10035.663555293797	0.18909448059587083	0.17646646517346115	2887.5456509634387	4268.673828971572	2777.8960210157093	4106.578208185965
0.6458928617238878	5800.230998196436	5770.978404041659	7723.156212490513	7487.660211960937	8586.38572164408	8260.315828721059	9346.794856889708	8945.329384193335	10560.077792304784	10048.708432385796	0.18909453838143073	0.1764665180433045	2874.9857078215573	4275.715357315028	2765.8130886144936	4113.352448035497
0.6497846911319898	5807.771852587365	5778.481341225972	7733.1979944091845	7497.395843395438	8597.5501995506	8271.056354986236	9358.948283073181	8956.96080116631	10573.809098429874	10061.774797987673	0.18909459682468338	0.17646657151489092	2862.464541561203	4282.744779326953	2753.7674608209636	4120.115042811725
0.6536999707700591	5815.325072173644	5785.996582839224	7743.256254078481	7507.147450774923	8608.733001292454	8281.814509541273	9371.121658979806	8968.611311079616	10587.562947757508	10074.862615070468	0.18909465593333288	0.17646662559526985	2849.982119078748	4289.761993214488	2741.7591057876125	4126.865894603077
0.6576388419375281	5822.890635180496	5793.524107237518	7753.3309626784685	7516.915006166667	8619.934094885684	8292.59026162088	9383.314949834426	8980.280880653136	10601.339301049327	10087.971846295013	0.1890947157151756	0.1764666802915736	2837.538406523643	4296.76689676987	2729.787990953424	4133.604905106593
0.661601446785229	5830.468519650449	5801.063892595408	7763.422091148229	7526.69848140436	8631.15344807917	8303.383580202733	9395.528120571596	8991.969476328883	10615.138118739673	10101.102454010597	0.18909477617810008	0.17646673561102028	2825.1333693310153	4303.759387409547	2717.8540830689017	4140.33197565563
0.6655879283205246	5838.058703442679	5808.615916905354	7773.529610185008	7536.497848087414	8642.39102835368	8314.194434006708	9407.761135834568	9003.67706427018	10628.959360934441	10114.25440025405	0.18909483733008894	0.17646679156091308	2812.766972216079	4310.739362152992	2705.957348196418	4147.04700720706
0.6695984304124688	5845.661164232206	5816.180157976843	7783.653490243186	7546.3130775798445	8653.64680292074	8325.02279149367	9420.013959974065	9015.403610360345	10642.802987409723	10127.427646748287	0.18909489917922026	0.17646684814864239	2800.4391791627277	4317.7067175838165	2694.097751682624	4153.749900284456
0.6736330977969988	5853.275879509098	5823.756593435624	7793.793701533236	7556.144141009324	8664.920738721496	8335.868620864429	9432.286557047039	9027.149080201583	10656.668957610384	10140.622154901052	0.18909496173366738	0.1764669053816873	2788.1499534605537	4324.661349903792	2682.275258216425	4160.440555054694
0.6776920760821589	5860.902826577864	5831.345200723129	7803.950214020961	7565.99100926643	8676.212802425853	8346.731890058925	9444.578890815761	9038.913439114089	10670.557230649069	10153.837885803929	0.18909502500170164	0.1764669632676149	2775.899257697165	4331.603154897457	2670.4898318077903	4167.1188712823205
0.6817755117533548	5868.541982556533	5838.945957095534	7814.122997426281	7575.853653003478	8687.522960431164	8357.612566754942	9456.890924746385	9050.696652134673	10684.467765304567	10167.074800230816	0.1890950889916927	0.17646702181408258	2763.6870537623763	4338.532027930254	2658.7414357960224	4173.784748327453
0.6858835521786408	5876.193324376029	5846.558839623157	7824.312021222454	7585.732042633754	8698.851178861354	8368.510618367281	9469.222622008005	9062.498684015874	10698.40052002079	10180.33285863691	0.18909515371210928	0.17646708102883926	2751.513302857289	4345.447863945039	2647.0300328580197	4180.438085145317
0.6900163456140378	5883.856828779248	5854.183825189535	7834.517254634862	7595.626148330349	8710.19742356559	8379.426012046475	9481.573945471224	9074.319499224568	10712.355452905118	10193.612021157189	0.189095219171522	0.17646714091972557	2739.3779655059334	4352.350557468366	2635.3555850188714	4187.078780288575
0.6941740412088835	5891.532472320451	5861.820890490832	7844.738666640245	7605.535940025418	8721.56166011744	8390.358714677981	9493.944857707229	9086.15906194111	10726.332521727405	10206.912247605416	0.18909528537860226	0.1764672014946763	2727.2810015676077	4359.24000261724	2623.7180536651285	4193.706731919199
0.6983567890112157	5899.22023136436	5869.4700120349335	7854.9762259655245	7615.461387409039	8732.943853813571	8401.308692880935	9506.335320986402	9098.01733605798	10740.3316839184	10220.233497472662	0.18909535234212557	0.17646726276171973	2715.2223702290794	4366.1160930686165	2612.1173995356075	4200.321837775176
0.702564739973187	5906.920082085452	5877.13116614076	7865.229901086902	7625.402459928342	8744.343969672762	8412.275913007199	9518.745297277246	9109.894285178765	10754.352896568538	10233.575729926157	0.1890954200709723	0.17646732472898058	2703.202030013548	4372.978722062428	2600.5535827305866	4206.923995173536
0.7067980459565127	5914.632000467054	5884.804328937356	7875.499660228684	7635.359126786362	8755.76197243461	8423.260341140109	9531.17474824497	9121.78987261681	10768.396116426367	10246.938903807775	0.18909548857412722	0.17646738740467988	2691.2199387945	4379.827782409731	2589.026562725543	4213.5131010185
0.7110568597379514	5922.355962300669	5892.48947636324	7885.785471362421	7645.331356941223	8767.19782655858	8434.261943093572	9543.623635250486	9133.704061394252	10782.46129989742	10260.322977632968	0.18909555786068327	0.17646745079713685	2679.2760538125876	4386.663166503888	2577.536298387451	4220.089051814284
0.7153413350148182	5930.091943185113	5900.186584165539	7896.087302205798	7655.31911910505	8778.651496222785	8445.280684410893	9556.091919349074	9145.636814240743	10796.548403042707	10273.727909589348	0.18909562793984142	0.17646751491476934	2667.3703316616593	4393.4847662872635	2566.0827479611617	4226.651743631344
0.7196516264105322	5937.8399185257185	5907.895627899197	7906.405120221593	7665.322381742968	8790.122945322842	8456.316530363669	9568.57956128915	9157.588093592276	10810.657381577346	10287.153657535362	0.18909569882091215	0.17646757976609612	2655.5027283016825	4400.292473253328	2554.665869080927	4233.201072107768
0.7239878894801961	5945.599863533481	5915.616582926148	7916.738892616599	7675.341113072053	8801.61213747068	8467.369445950648	9581.086521510977	9169.557861589943	10824.78819086911	10300.60017899891	0.1890957705133167	0.17646764535973677	2643.6731990698026	4407.086178453639	2543.285618782509	4239.7369324576575
0.7283502807162107	5953.371753224281	5923.349424414525	7927.088586340608	7685.375281060357	8813.11903599343	8478.43939589666	9593.612760145465	9181.546080078797	10838.940785937088	10314.067431176087	0.1890958430265889	0.17646771170441422	2631.881698689889	4413.865772500867	2531.9419535117922	4246.2592194722965
0.7327389575539218	5961.155562418043	5931.094127337842	7937.4541680853345	7695.4248534258595	8824.643603932233	8489.526344651471	9606.15823701288	9193.552710606613	10853.115121450226	10327.555370929786	0.1890959163703763	0.17646777880895514	2620.1281812775414	4420.631145556457	2520.6348291290924	4252.76782750967
0.7371540783773028	5968.9512657379255	5938.850666474188	7947.835604283374	7705.489797635456	8836.18580404109	8500.630256388678	9618.722911621611	9205.577714422696	10867.311151725957	10341.063954788382	0.18909599055444076	0.17646784668229085	2608.4126003385754	4427.382187322015	2509.364200908458	4259.262650487013
0.74159580252467	5976.758837609425	5946.619016405338	7958.23286110704	7715.570080903848	8847.745598785603	8511.751095004505	9631.30674316679	9217.621052476588	10881.528830728648	10354.593138944281	0.1890960655886611	0.17646791533345998	2596.7349087827606	4434.118787042098	2498.1300235497765	4265.743581879418
0.746064290294433	5984.578252259589	5954.399151515977	7968.6459044673675	7725.6656701925585	8859.322950341857	8522.888824116708	9643.909690529099	9229.6826854169	10895.768112068263	10368.142879252615	0.18909614148303372	0.17646798477160866	2585.0950589345302	4440.840833512135	2486.932251191465	4272.210514733102
0.7505597029508803	5992.409483716151	5962.191045992845	7979.0747000129895	7735.776532208861	8870.917820595188	8534.043407063424	9656.531712273438	9241.762573590047	10910.028948998865	10381.713131229846	0.18909621824767398	0.17646805500599141	2573.4930025285576	4447.548215052346	2475.770837403019	4278.663341636071
0.7550822027299987	6000.252505806638	5969.9946738238505	7989.519213128993	7745.902633404664	8882.53017113894	8545.214806901937	9669.172766647567	9253.860677038954	10924.311294417103	10395.30385005231	0.18909629589281818	0.17646812604597353	2561.928690728266	4454.240819527768	2464.6457352043362	4285.101954737445
0.7596319528453285	6008.107292157584	5977.810008797297	7999.979408935912	7756.043939975532	8894.15996327333	8556.40298640762	9681.8328115809	9265.976955501894	10938.615100860852	10408.914990554922	0.18909637442882385	0.17646819790103205	2550.4020741197746	4460.918534324504	2453.5568970615277	4291.526245728834
0.7642091174938536	6015.973816193551	5985.63702450091	8010.455252288456	7766.200417859476	8905.807158004085	8567.607908072609	9694.511804683016	9278.111368411068	10952.940320507552	10422.5465072296	0.1890964538661738	0.17646827058075712	2538.9131027341355	4467.581246370217	2442.5042749056593	4297.936105860397
0.7688138618619275	6023.852051136415	5993.475694321135	8020.946707774612	7776.372032736055	8917.471716041413	8578.829534104818	9707.209703242555	9290.263874891552	10967.286905172965	10436.198354224083	0.18909653421547362	0.1764683440948531	2527.461726043839	4474.228842116892	2431.487820129958	4304.33142592269
0.7734463521312342	6031.741970004317	6001.325991442093	8031.453739714285	7786.558750025081	8929.153597798546	8590.067826426532	9719.926464225638	9302.43443375977	10981.654806309401	10449.870485340238	0.18909661548745685	0.17646841845313968	2516.0478929633973	4480.861207526177	2420.5074835917912	4310.712096236879
0.7781067554847866	6039.643545610912	6009.1878888448455	8041.976312158325	7796.7605348856705	8940.852763390649	8601.322746673364	9732.662044274693	9314.623003522385	10996.043975004402	10463.562854032814	0.18909669769298476	0.1764684936655541	2504.671551872394	4487.478228096152	2409.563215633505	4317.078006678959
0.7827952401129585	6047.556750564402	6017.061359306433	8052.514388887307	7806.977352215071	8952.56917263348	8612.594256192973	9745.416399707006	9326.829542374919	11010.454361979137	10477.27541340791	0.18909678084304782	0.17646856974215205	2493.3326506034937	4494.079788824776	2398.6549660719465	4323.429046643898
0.7875119752195561	6055.481557266644	6024.946375398993	8063.067933410374	7817.209166647525	8964.302785042126	8623.882316043835	9758.189486513347	9339.054008200417	11024.885917586838	10491.00811622148	0.18909686494876768	0.17646864669310922	2482.031136467005	4500.665774239693	2387.78268421907	4329.765105070779
0.792257131027923	6063.417937912316	6032.842909488931	8073.636908964165	7827.455942553235	8976.053559829816	8635.186886994099	9770.981260356704	9351.296358568236	11039.338591811393	10504.76091487799	0.18909695002139904	0.17646872452872273	2470.7669562493684	4507.236068381229	2376.9463188892696	4336.086070442339
0.7970308787870847	6071.365864487946	6040.750933736	8084.221278511571	7837.717644037225	8987.821455906556	8646.507929520345	9783.791676570796	9363.556550732696	11053.812334265676	10518.533761428916	0.18909703607233017	0.1764688032594119	2459.5400562121067	4513.790554786567	2366.145818384597	4342.391830742825
0.8018333907779276	6079.325308771016	6048.670420092319	8094.821004740592	7847.9942349380835	8999.606431877879	8657.845403806225	9796.620690158725	9375.834541631622	11068.307094190039	10532.326607571109	0.1890971231130861	0.1764688828957212	2448.3503821076592	4520.329116502078	2355.381130518159	4348.682273488259
0.8066648403194178	6087.296242329046	6056.60134030158	8105.4360500631465	7858.285678826991	9011.408446043528	8669.199269741379	9809.468255791551	9388.130287885191	11082.822820450723	10546.13940464551	0.18909721115532863	0.17646896344832072	2437.197879182524	4526.851636077743	2344.6522026191233	4354.957285721088
0.8115254017748545	6095.278636518669	6064.543665898033	8116.066376613914	7868.591939006428	9023.227456396184	8680.56948692005	9822.334327806931	9400.443745794415	11097.359461538312	10559.972103635479	0.18909730021085927	0.17646904492800766	2426.082492186106	4533.357995565049	2333.95898153889	4361.216754005756
0.8164152505581643	6103.272462484711	6072.497368205679	8126.7119462491155	7878.912978509178	9035.063420620136	8691.956014639974	9835.21886020766	9412.774871339972	11111.916965566123	10573.824655165468	0.18909739029161998	0.176469127345708	2415.004165371647	4539.848076509079	2323.3014136540005	4367.460564424284
0.8213345631402307	6111.277691159235	6080.462418337235	8137.372720545332	7889.2487600970235	9046.91629608997	8703.358811900973	9848.121806660276	9425.123620180682	11126.495280268624	10587.69700949934	0.1890974814096954	0.17646921071247845	2403.962842511246	4546.321759956889	2312.6794448697474	4373.688602564624
0.8262835170552626	6119.294293260645	6088.43878719329	8148.0486607983285	7899.599246259684	9058.786039869281	8714.777837403779	9861.043120493654	9437.489947652251	11141.094352999882	10601.589116538955	0.1890975735773139	0.17646929503950734	2392.958466893877	4552.778926442843	2302.0930206310004	4379.900753530208
0.8312622909072027	6127.32223929269	6096.426445461299	8158.739728021781	7909.96439921357	9070.672608709287	8726.213049548689	9873.982754697523	9449.873808765817	11155.714130731873	10615.500925822567	0.18909766680685136	0.17646938033811693	2381.9909813253907	4559.219455972547	2291.542085923138	4386.096901926445
0.8362710643761712	6135.361499543496	6104.425363614689	8169.44588294605	7920.344180900635	9082.575959047452	8737.664406434309	9886.940661920968	9462.275158206598	11170.35456005282	10629.432386523307	0.18909776111082943	0.17646946661976431	2371.060328159947	4565.643228068482	2281.026585289743	4392.276931879111
0.8413100182249524	6143.412044084736	6112.435511911919	8180.167086017108	7930.738552987241	9094.496047006345	8749.131865856305	9899.916794471197	9474.693950332563	11185.01558716582	10643.383447447703	0.1890978565019205	0.17646955389604366	2360.1664492781274	4572.0501217136625	2270.5464628175832	4398.4407269950025
0.8463793343055166	6151.473842770462	6120.456860395442	8190.903297395045	7941.1474768628095	9106.43282839197	8760.615385305946	9912.911104311748	9487.13013917285	11199.697157886827	10657.354057033917	0.189097952992948	0.17646964217868705	2349.309286103351	4578.440015369095	2260.101662161993	4404.58817039337
0.8514791955655843	6159.54686523634	6128.489378890886	8201.654476953092	7951.570913638832	9118.3862586927	8772.114921969018	9925.923543061332	9499.583678426608	11214.39921764335	10671.344163350464	0.1890980505968879	0.1764697314795671	2338.488779622363	4584.812786998227	2249.6921265531564	4410.719144706614
0.8566097860552276	6167.631080898548	6136.533037005994	8212.420584276226	7962.008824147534	9130.35629307776	8783.630432724365	9938.954061992192	9512.05452146143	11229.121711472628	10685.353714094455	0.18909814932687224	0.17646982181069837	2327.7048703623004	4591.168314005248	2239.3177987782983	4416.833532029064
0.861771290933513	6175.726458952819	6144.587804129647	8223.201578659913	7972.461168940645	9142.342886395823	8795.161874142545	9952.002612028595	9524.542621311903	11243.864584019935	10699.382656589993	0.1890982491961888	0.17646991318423835	2316.957498422358	4597.506473290967	2228.9786212152103	4422.93121397309
0.8669638964751838	6183.83296837352	6152.653649430987	8233.997419108968	7982.927908288309	9154.345993173778	8806.709202484655	9965.069143745493	9537.047930678344	11258.627779537082	10713.430937786758	0.18909835021828464	0.17647000561249007	2306.2466034669196	4603.827141213696	2218.6745358216576	4429.012071627192
0.8721877900773816	6191.95057791255	6160.730541858296	8244.808064336114	7993.409002177681	9166.365567615141	8818.27237370078	9978.153607366818	9549.570401925144	11273.411241880509	10727.498504258161	0.18909845240676748	0.1764700991079034	2295.5721247287	4610.130193588557	2208.405484140734	4435.075985559728
0.877443160266411	6200.079256098433	6168.818450138129	8255.633472760857	8003.904410311842	9178.401563598809	8829.851343428825	9991.25595276413	9562.109987079502	11288.214914509776	10741.585302199945	0.18909855577540702	0.17647019368307676	2284.934001032263	4616.415505717974	2198.1714073243784	4441.122835848713
0.8827301967045416	6208.2189712353	6176.9173427742935	8266.473602508155	8014.414092108524	9190.453934677626	8841.44606699312	10004.376129455064	9574.666637829936	11303.038740485817	10755.691277428517	0.18909866033813813	0.17647028935075973	2274.332170782727	4622.682952353498	2187.972246119287	4447.152502038982
0.8880490901968541	6216.369691401869	6185.027188046832	8277.328411407136	8024.938006698841	9202.522634076944	8853.056499403037	10017.514086601801	9587.240305524781	11317.88266246923	10769.816375379287	0.189098766109062	0.17647038612385305	2263.7665719655342	4628.93240768183	2177.807940868661	4453.164863132872
0.8934000326981257	6224.531384450361	6193.147954010972	8288.197856989707	8035.476112925971	9214.60761469312	8864.682595351549	10030.669773009411	9599.830941170667	11332.746622718429	10783.96054110495	0.18909887310244783	0.17647048401541301	2253.2371421805583	4635.163745378843	2167.678431544802	4459.159797642613
0.8987832173197573	6232.704018005665	6201.279608496283	8299.081896489495	8046.028369344114	9226.708829092342	8876.3243092141	10043.843137124615	9612.438495431274	11347.630563088256	10798.123719274137	0.18909898133273564	0.17647058303865054	2242.743818624411	4641.376838559285	2157.5836577324662	4465.137183541199
0.904198838336744	6240.887559464097	6209.422119105465	8309.980486840252	8056.594734216965	9238.826229508888	8887.981595046933	10057.034127033889	9625.062918625565	11362.534425027854	10812.30585416941	0.18909909081453802	0.17647068320693543	2232.2865380946314	4647.571559771197	2147.5235586329363	4471.0968982575
0.9096470911946843	6249.081975992525	6217.575453213464	8320.893584674752	8067.175165516628	9250.959767843906	8899.654406585918	10070.242690462162	9637.704160726506	11377.45814957922	10826.506889685872	0.18909920156264245	0.17647078453379664	2221.865237015765	4653.747781035723	2137.4980730877724	4477.03881871351
0.915128172516836	6257.287234527266	6225.73957796641	8331.821146323386	8077.7696209222695	9263.109395663876	8911.342697245074	10083.468774771143	9650.362171359488	11392.401677375325	10840.726769329383	0.18909931359201215	0.17647088703292516	2211.479851426906	4659.905373804737	2127.507139568217	4482.962821283145
0.9206422801112097	6265.503301773079	6233.91446028059	8342.763127812861	8088.378057818861	9275.275064199188	8923.046420115199	10096.712326957797	9663.036899800854	11407.364948638415	10854.965436214934	0.18909942691779016	0.17647099071817496	2201.130316988332	4666.04420896247	2117.550696180202	4488.868781795027
0.9261896129777101	6273.730144202043	6242.100066841366	8353.719484864798	8099.000433295813	9287.4567243426	8934.765527962387	10109.973293652678	9675.72829497632	11422.347903178135	10869.222833064883	0.18909954155530065	0.1764710956035671	2190.816568993614	4672.164156836458	2107.6286806788994	4494.75657554483
0.931770371315315	6281.9677280525975	6250.296364102221	8364.690172894483	8109.636704145784	9299.65432664787	8946.499973226728	10123.25162111845	9688.436305459541	11437.3504803899	10883.498902207382	0.18909965752005042	0.17647120170328828	2180.538542385446	4678.2650872136	2097.7410304805962	4500.626077307388
0.9373847565293029	6290.216019328486	6258.5033182837005	8375.675147009557	8120.286826863385	9311.86782132831	8958.249708020896	10136.547255248333	9701.160879470644	11452.372619253127	10897.79358557471	0.1890997748277309	0.17647130903169642	2170.296171732247	4684.346869280096	2087.887682640692	4506.477161278715
0.9430329712385201	6298.474983797565	6266.720895372248	8386.67436200845	8130.950757643697	9324.097158255088	8970.014684128537	10149.860141564277	9713.901964874456	11467.414258329207	10912.106824701323	0.18909989349422318	0.1764714176033199	2160.0893912505126	4690.409371652873	2078.068573879311	4512.309701112099
0.9487152192826929	6306.7445869908615	6274.949061119298	8397.687772379246	8141.628452381162	9336.342286955967	8981.79485300305	10163.190225215576	9726.659509179226	11482.475335759971	10926.438560722438	0.18910001353559594	0.17647152743286174	2149.9181348276325	4696.45246241265	2068.283640592359	4518.123569932766
0.9544317057297852	6315.024794201503	6283.187781040136	8408.715332298265	8152.31986666816	9348.603156613766	8993.590165766052	10176.537450977241	9739.433459534956	11497.555789265836	10940.788734372154	0.18910013496811146	0.1764716385351999	2139.7823359925533	4702.476009030361	2058.532818840584	4523.918640297372
0.9601826368833979	6323.315570483524	6291.437020412847	8419.75699562858	8163.024955793699	9360.87971606471	9005.400573205949	10189.90176324821	9752.223762731874	11512.655556143834	10955.15728598178	0.18910025780822592	0.17647175092539116	2129.681927942089	4708.479878406506	2048.8160443638917	4529.694784213556
0.9659682202902156	6331.616880650902	6299.696744277257	8430.812715918782	8173.743674742097	9373.171913797103	9017.226025776488	10203.283106049914	9765.030365198885	11527.77457326599	10969.544155478094	0.18910038207259314	0.17647186461867134	2119.6168435486034	4714.4639368725475	2039.1332525812322	4535.45187312318
0.9717886647474951	6339.928689276394	6307.966917433822	8441.882446401503	8184.475978191602	9385.479697949699	9029.066473595269	10216.681423024507	9777.853213001974	11542.912777077361	10983.949282381565	0.18910050777806456	0.17647197963045985	2109.587015349767	4720.428050160874	2029.484378597932	4541.189777908614
0.9776441803106027	6348.2509606904505	6316.247504442571	8452.966139992037	8195.221820513074	9397.803016310187	9040.921866442299	10230.096657433267	9790.69225184264	11558.07010359423	10998.372605804632	0.1891006349416947	0.17647209597635877	2099.5923755686963	4726.3720834259875	2019.869357214542	4546.908368893899
0.9835349783005937	6356.583658980141	6324.538469622012	8464.063749286983	8205.981155768632	9410.141816313704	9052.792153758533	10243.528752154962	9803.547427056345	11573.246488402296	11012.81406444996	0.18910076358074063	0.17647221367215818	2089.632856115466	4732.295901240315	2010.2881229293998	4552.607515840093
0.9894612713118381	6364.926747988034	6332.839777048053	8475.175226562811	8216.753937710311	9422.496045041282	9064.677284644396	10256.977649684184	9816.418683610924	11588.441866654804	11027.273596608682	0.1891008937126666	0.1764723327338362	2079.708388586645	4738.19936757558	2000.740609940607	4558.287087935256
0.9954232732196957	6373.280191311066	6341.151390552877	8486.300523774444	8227.54011977866	9434.865649218265	9076.57720785827	10270.443292129668	9829.305966104963	11603.656173070667	11041.751140158593	0.18910102535514658	0.1764724531775629	2069.8189042711165	4744.082345803734	1991.2267521503381	4563.946953789098
1.0014211991882311	6381.643952299419	6349.473273723828	8497.439592553817	8238.339655101365	9447.25057521276	9088.491871814986	10283.925621212582	9842.209218766175	11618.88934193255	11056.246632562345	0.18910115852606477	0.17647257501970068	2059.964334170916	4749.944698728155	1981.7464831827674	4569.5869814639445
1.0074552656779823	6390.017994055489	6357.805389902407	8508.592384208603	8249.152496492003	9459.650769034224	9100.421224584477	10297.424578265027	9855.128385449967	11634.14130708522	11070.760010865855	0.18910129324351932	0.17647269827680892	2050.1446089814417	4755.7862885268405	1972.2997363700997	4575.207038423512
1.013525690453769	6398.402279432582	6366.147702182961	8519.758849720512	8259.978596448409	9472.066176331607	9112.36521389	10310.940104228042	9868.063409637516	11649.412001933277	11085.29121169617	0.18910142952582581	0.17647282296564448	2040.3596591091482	4761.606976774288	1962.8864447644446	4580.806991550839
1.0196326925925556	6406.796771033956	6374.500173411769	8530.938939744123	8270.817907151546	9484.496742392072	9124.323787106892	10324.472139650212	9881.014234434451	11664.701359439638	11099.840171259992	0.18910156739151818	0.17647294910316422	2030.6094146860996	4767.406624465715	1953.5065411543474	4586.386707170401
1.0257764924913542	6415.201431211563	6382.862766185767	8542.132604605273	8281.670380463933	9496.942412139239	9136.29689126089	10338.020624685778	9893.98080256904	11680.009312123395	11114.406825341679	0.18910170685935238	0.17647307670652917	2020.8938055554172	4773.1850919676945	1944.159958051052	4591.946051005041
1.0319573118751795	6423.616222064968	6391.235442851507	8553.339794299683	8292.535967928337	9509.40313013167	9148.284473026679	10351.585499093017	9906.96305639064	11695.335792058035	11128.991109301507	0.18910184794830903	0.17647320579310474	2011.2127612913027	4778.942239050055	1934.8466277067782	4597.484888202511
1.0381753738050519	6432.041105440159	6399.618165503976	8564.560458491482	8303.414620766333	9521.878840561261	9160.286478726333	10365.166702232498	9919.960937868023	11710.68073086946	11143.59295807383	0.18910199067759623	0.17647333638046428	2001.5662111950805	4784.677924861666	1925.5664821109967	4603.003083314747
1.0444309026860459	6440.476042928406	6408.010895985461	8575.794546511723	8314.306289876871	9534.36948725162	9172.302854327778	10378.764173065332	9932.974388587727	11726.044059734066	11158.212306165218	0.18910213506665075	0.17647346848639192	1991.954084308818	4790.392007951392	1916.3194530041656	4608.50050031906
1.05072412427539	6448.920995865137	6416.413595884449	8587.042007357004	8325.210925834943	9546.875013656554	9184.333545443318	10392.377850151563	9946.003349752475	11741.425709376925	11172.849087652738	0.1891022811351435	0.17647360212888455	1982.3763094091555	4796.084346236661	1907.1054718715604	4613.9770025815815
1.057055265690613	6457.375925328674	6424.8262265343765	8598.302789687843	8336.12847889001	9559.395362858286	9196.378497327933	10406.007671648224	9959.047762179347	11756.825610069625	11187.503236181901	0.18910242890297946	0.17647373732615362	1972.8328150198795	4801.754797020694	1897.924469953985	4619.432452881476
1.0634245554177415	6465.840792139175	6433.248749012591	8609.576841827362	8347.058898964739	9571.930477566033	9208.437654877907	10419.65357530782	9972.107566298326	11772.24369162857	11202.174684965048	0.18910257839030273	0.17647387409662962	1963.3235294162296	4807.403216989944	1888.7763782548718	4624.86671340419
1.0698322233195456	6474.315556857357	6441.681124139079	8620.864111759656	8358.002135653414	9584.480300114212	9220.510962629109	10433.315498476395	9985.182702150434	11787.679883412833	11216.863366779284	0.18910272961749852	0.1764740124589636	1953.8483806239674	4813.029462196166	1879.6611275370233	4630.279645727016
1.0762785006438331	6482.800179783375	6450.123312475378	8632.164547128417	8368.958138220609	9597.04477246092	9232.598364755533	10446.993378091905	9998.27310938618	11803.134114322318	11231.56921396476	0.1891028826051961	0.1764741524320292	1944.4072964355582	4818.6333880815655	1870.5786483382108	4635.6711108388845
1.0827636200317978	6491.294620955629	6458.575274323384	8643.478095235378	8379.92685559969	9609.623836186276	9244.699805067692	10460.6871506824	10011.37872726384	11818.606312795773	11246.292158422757	0.18910303737427145	0.17647429403492726	1935.0002044033026	4824.214849450858	1861.5288709659362	4641.04096911801
1.089287815526412	6499.798840149559	6467.036969724164	8654.804703038833	8390.908236391379	9622.21743249075	9256.815227011039	10474.396752364275	10024.49949464775	11834.09640680879	11261.032131613796	0.18910319394585046	0.17647443728698556	1925.6270318444585	4829.7737004677765	1852.5117255015066	4646.3890803265385
1.0958513225808764	6508.312796876393	6475.508358456743	8666.144317152057	8401.902228862227	9634.825502193482	9268.944573664321	10488.122118840416	10037.635350006567	11849.604323871774	11275.789064555704	0.1891033523413127	0.1764745822077648	1916.287705854862	4835.30979467486	1843.5271418114426	4651.715303625679
1.1024543780671139	6516.836450382062	6483.989400036987	8677.496883841928	8412.90878094326	9647.447985730745	9281.087787738106	10501.863185398577	10050.786231411665	11865.129991028114	11290.562887821834	0.18910351258229277	0.17647472881705942	1906.9821533092763	4840.822984980652	1834.5750495550456	4657.019497581059
1.1090972202843215	6525.369759645876	6492.480053716384	8688.862349027262	8423.927840228467	9660.08482315415	9293.244811573135	10515.61988690943	10063.95207653539	11880.673334852014	11305.353531539136	0.1891036746906852	0.17647487713490076	1897.710300858831	4846.3131236427	1825.6553781708935	4662.3015201175585
1.115780088967567	6533.9126833793625	6500.98027848078	8700.240658277375	8434.95935397323	9672.73595412905	9305.41558713863	10529.392157824865	10077.132822649237	11896.234281446597	11320.160925386122	0.1891038386886464	0.1764750271815605	1888.4720749472035	4851.7800622885115	1816.7680568963988	4667.561228553299
1.1225032252964444	6542.4651800250485	6509.49003304927	8711.631756810517	8446.003269092986	9685.401317932856	9317.60005603082	10543.179932176161	10090.328406622279	11911.812756441868	11334.984998591137	0.18910400459859822	0.17647517897755258	1879.267401805264	4857.223651894834	1807.913014772348	4672.798479598016
1.1292668719037753	6551.027207755206	6518.009275872935	8723.035589492323	8457.059532161631	9698.08085345332	9329.798159471246	10556.983143572155	10103.538764919333	11927.40868499267	11349.825679930314	0.18910417244323086	0.17647533254363712	1870.0962074626004	4862.643742799526	1799.0901806382462	4678.013129330939
1.1360712728843656	6559.598724470652	6526.537965133639	8734.452100834305	8468.128089410087	9710.774499186917	9342.009838305155	10570.801725197487	10116.763833599276	11943.02199177672	11364.682897725712	0.1891043422455067	0.17647548790082276	1860.9584177506622	4868.040184693644	1790.2994831493124	4683.205033226637
1.1429166738038161	6568.179687799505	6535.076058742868	8745.881234992277	8479.208886724837	9723.482193237096	9354.235032999963	10584.635609810735	10130.003548313358	11958.652600992555	11379.556579843444	0.18910451402866288	0.1764756450703699	1851.8539582985686	4873.412826605607	1781.540850761463	4688.374046107288
1.1498033217073829	6576.770055095896	6543.6235143403455	8757.322935764754	8490.301869646235	9736.203873312554	9366.473683643379	10598.48472974255	10143.257844303223	11974.30043635742	11394.44665369148	0.18910468781621514	0.17647580407379315	1842.7827545531327	4878.761516930303	1772.8142117536627	4693.520022186218
1.1567314651288954	6585.369783438848	6552.180289293035	8768.777146591532	8501.40698336728	9748.939476725678	9378.725729942105	10612.349016893979	10156.526656399505	11989.96542110543	11409.353046218102	0.1891048636319606	0.1764759649328653	1833.7447317681508	4884.086103394162	1764.1194942260627	4698.642815049039
1.1637013540997225	6593.978829630829	6560.7463406936695	8780.243810551896	8512.524172731813	9761.688940390595	9390.991111219864	10626.228402734381	10169.809919019723	12005.647477985225	11424.275683909545	0.18910504149998267	0.17647612766962062	1824.7398150130175	4889.38643305935	1755.4566260962747	4703.742277633166
1.1707132401577995	6602.5971501966815	6569.3216253597	8791.722870363259	8523.653382233219	9774.452200821675	9403.269766415991	10640.122818299804	10183.107566166771	12021.346529258179	11439.214492788351	0.18910522144465156	0.17647629230635645	1815.767929188558	4894.66235235543	1746.8255351198604	4708.818262266694
1.177767376356704	6611.224701382265	6577.906099831946	8803.21426837948	8534.794556012768	9787.229194131713	9415.561634083657	10654.032194191037	10196.419531427005	12037.062496696224	11454.169398411248	0.1891054034906307	0.17647645886563731	1806.8289990101475	4899.913707021857	1738.2261488785734	4713.870620625792
1.1848640172747877	6619.861439153173	6586.499720373389	8814.717946589235	8545.947637858153	9800.019856030147	9427.866652388246	10667.956460571702	10209.74574796854	12052.795301579716	11469.140325867225	0.18910558766287935	0.17647662737029882	1797.922949032043	4905.140342155006	1729.6583947940962	4718.899203756591
1.1920034190243662	6628.507319193559	6595.10244296791	8826.233846614596	8557.112571201917	9812.824121821492	9440.184759105692	10681.895547166561	10223.086148539427	12068.544864695567	11484.127199775565	0.18910577398665443	0.17647679784344975	1789.0497036387678	4910.342102177208	1721.1222001233837	4723.903862055857
1.1991858392609598	6637.162296904723	6603.714223318999	8837.761909709208	8568.289299119888	9825.641926403385	9452.515891620751	10695.849383259425	10236.440665465843	12084.3111063349	11499.129944283808	0.1891059624875174	0.17647697030847628	1780.2091870505828	4915.518830835121	1712.617491974146	4728.88444529078
1.2064115371925936	6645.826327403946	6612.3350168485695	8849.302076756878	8579.477764329728	9838.473204265014	9464.859986925447	10709.81789769146	10249.8092306504	12100.093946291185	11514.148483065877	0.18910615319133484	0.1764771447890442	1771.401323336293	4920.670371223008	1704.1441972982138	4733.840802575229
1.2136807735891502	6654.499365523131	6620.964778695573	8860.854288269858	8590.677909189224	9851.31788948528	9477.216981617212	10723.801018859212	10263.19177557018	12115.893303858014	11529.18273931992	0.18910634612428395	0.17647732130910382	1762.6260364064947	4925.796565746423	1695.702242899919	4738.772782377666
1.2209938107917835	6663.181365807543	6629.60346371486	8872.418484387277	8601.889675694902	9864.175915731055	9489.586811897385	10737.798674712742	10276.588231275111	12131.709097827048	11544.232635766499	0.18910654131285504	0.17647749989289194	1753.883250021725	4930.897256141296	1687.2915554465726	4743.680232538842
1.2283509127223842	6671.872282514485	6638.251026475818	8883.994604873493	8613.11300548037	9877.047216255412	9501.969413569428	10751.810792753724	10289.998528386068	12147.541246485893	11559.298094646483	0.1891067387838567	0.17647768056493593	1745.1728877992136	4935.972283467418	1678.9120614540298	4748.56300021545
1.2357523448931043	6680.57206961202	6646.90742126106	8895.582589116504	8624.347839814694	9889.931723895885	9514.364722037155	10765.837300033583	10303.422597092977	12163.389667616011	11574.379037718963	0.18910693856441915	0.17647786335005763	1736.494873212534	4941.021488103317	1670.5636873045005	4753.420931921573
1.2431983744159416	6689.2806807776215	6655.572602065198	8907.182376126266	8635.59411960092	9902.829371072638	9526.772672303136	10779.878123151511	10316.860367153115	12179.25427849055	11589.475386259364	0.18910714068199705	0.17647804827337618	1727.849129598122	4946.04470974952	1662.2463592541171	4758.253873535432
1.2506892700123766	6697.998069396932	6664.246522593556	8918.793904533137	8646.851785374492	9915.740089786766	9539.193198966981	10793.93318825267	10330.311767889274	12195.134995872315	11604.587061057404	0.18910734516437458	0.1764782353603119	1719.2355801612139	4951.041787429247	1653.9600034287432	4763.061670274939
1.2582253020230734	6706.724188562375	6672.929136260839	8930.41711258618	8658.120777301634	9928.663811618464	9551.62623622361	10808.002421026196	10343.776728187897	12211.031736011562	11619.71398241505	0.18910755203966897	0.17647842463658986	1710.654147974099	4956.01255947398	1645.704545822693	4767.844166680938
1.2658067424176331	6715.458991071873	6681.620396189805	8942.051938151531	8669.401035177712	9941.60046772524	9564.071717861452	10822.085746703317	10357.255176497176	12226.94441464389	11634.856070144404	0.1891077613363354	0.1764786161282437	1702.1047559784492	4960.956863516709	1637.4799123109551	4772.601206642808
1.2734338648044117	6724.202429427453	6690.320255210014	8953.698318710707	8680.692498425744	9954.54998884006	9576.529577260844	10836.183090055338	10370.747040825334	12242.872946988027	11650.013243565787	0.18910797308316943	0.1764788098616193	1693.5873270004522	4965.874536518473	1629.2860286571085	4777.332633404527
1.2811069444403917	6732.954455834022	6699.0286658565	8965.35619135906	8691.995106094753	9967.512305269702	9588.999747392263	10850.294375391873	10384.252248738729	12258.81724774385	11665.185421505668	0.18910818730931184	0.17647900586337864	1685.1017837430118	4970.765414740425	1621.1228205006337	4782.038289519725
1.2888262582411194	6741.715022197901	6707.7455803683915	8977.025492803963	8703.308796858091	9980.487346892745	9601.482160814496	10864.419526558717	10397.7707273599	12274.777231090005	11680.3725222945	0.18910840404425358	0.17647920416050306	1676.6480487945955	4975.629333750345	1612.990213373443	4786.718016884988
1.296592084790695	6750.484080125595	6716.470950687683	8988.706159363299	8714.633509011957	9993.47504315796	9613.97674967304	10878.558466936083	10411.302403365878	12290.752810681985	11695.574463764824	0.1891086233178391	0.1764794047802979	1668.2260446352884	4980.466128430562	1604.8881327081472	4791.371656751493
1.3044047043518285	6759.261580922372	6725.204728457883	9000.398126963684	8725.969180473745	10006.475323082348	9626.483445698332	10892.711119436533	10424.847202986259	12306.743899649795	11710.791163249183	0.18910884516027066	0.17647960775039515	1659.8356936326018	4985.275632952107	1596.816503823502	4795.99904967309
1.312264398875954	6768.047475590926	6733.946865022609	9012.10133113883	8737.315748780338	10019.488115249384	9639.002180203883	10906.877406503067	10438.405052001257	12322.750410595852	11726.022537577928	0.18910906960211263	0.17647981309875974	1651.4769180531148	4990.057680798462	1588.7752519372152	4800.600035528652
1.320171452013404	6776.841714830045	6742.6973114243165	9023.81570702788	8748.673151086557	10032.513347807193	9651.53288408462	10921.057250107184	10451.975875739898	12338.772255592829	11741.26850307724	0.18910929667429593	0.17648002085369122	1643.149640057818	4994.812104735058	1580.7643021761905	4805.174453541869
1.3281261491236485	6785.6442490331565	6751.456018402949	9035.541189373613	8760.04132416354	10045.55094846662	9664.075487815127	10935.250571746816	10465.55959907815	12354.80934618134	11756.52897556708	0.18910952640812395	0.17648023104382812	1634.853781715734	4999.5387368414085	1572.7835795747815	4809.722142265178
1.3361287772855897	6794.455028287108	6760.222936394621	9047.277712520961	8771.420204397125	10058.60084449959	9676.629921447902	10949.457292444562	10479.156146437082	12370.861593368012	11771.803870359126	0.18910975883527398	0.17648044369815383	1626.5892649997259	5004.237408484565	1564.8330090711825	4814.242939553922
1.3441796253079266	6803.27400237062	6768.998015530163	9059.025210415071	8782.809727786102	10071.662962737018	9689.196114611463	10963.677332745454	10492.765441780817	12386.928907622983	11787.09310225453	0.18910999398780368	0.17648065884599806	1618.3560117930174	5008.90795032843	1556.9125155182555	4818.736682591727
1.352278983739575	6812.101120753089	6777.781205633889	9070.783616599834	8794.2098299407	10084.737229567238	9701.773996508728	10977.910612715266	10506.387408614819	12403.011198878035	11802.39658554202	0.18911023189815646	0.17648087651704328	1610.1539438909385	5013.550192320952	1549.022023687372	4823.2032078858465
1.3604271448801535	6820.936332592993	6786.572456222136	9082.55286421594	8805.620446080846	10097.823570933839	9714.363495915115	10992.157051938211	10520.021969983873	12419.108376524027	11817.714233995659	0.18911047259916344	0.17648109674132864	1601.982983004651	5018.163963700645	1541.1614582700422	4827.642351261806
1.3686244027905345	6829.779586736722	6795.371716501996	9094.332885999414	8817.041511034615	10110.921912334123	9726.96454117689	11006.416569515277	10533.669048470298	12435.22034940907	11833.04596087291	0.18911071612405073	0.17648131954925206	1593.843050769996	5022.7490930056665	1533.330743879662	4832.053947858745
1.3768710533034536	6838.630831717009	6804.1789353698405	9106.123614279695	8828.472959236433	10124.032178816995	9739.577060209225	11020.689084061978	10547.328566191898	12451.347025836016	11848.391678912325	0.18911096250644296	0.17648154497157814	1585.7340687410906	5027.305408046814	1525.5298050548881	4836.437832127092
1.3851673940341884	6847.490015751644	6812.994061410041	9117.924980978063	8839.914724725566	10137.154294981276	9752.200980494554	11034.974513706538	10561.000444800202	12467.48831356044	11863.751300331636	0.1891112117803684	0.17648177303943915	1577.6559583989438	5031.832735917764	1517.7585662637139	4840.793837828562
1.3935137243912972	6856.357086741966	6821.817042893483	9129.73691760577	8851.366741144293	10150.288184973651	9764.836229080614	11049.27277608771	10574.684605478378	12483.644119788232	11879.124736825437	0.18911146398026366	0.17648200378434203	1569.608641155064	5036.330902996007	1510.016951905447	4845.121798030799
1.4019103455874267	6865.231992271566	6830.647827776287	9141.559355262449	8862.828941736376	10163.433772486978	9777.482732578794	11063.583788352938	10588.380968939471	12499.814351173576	11894.511899563251	0.18911171914097819	0.17648223723817144	1561.5920383573975	5040.799734951463	1502.3048863233998	4849.421545137884
1.410357560650181	6874.114679604794	6839.486363698402	9153.392224634306	8874.301259345371	10176.590980758301	9790.140417162324	11077.907467156268	10602.089455424464	12515.998913816597	11909.91269918739	0.18911197729778054	0.17648247343319443	1553.6060712874169	5045.239056723425	1494.6222937911516	4853.692910835613
1.4188556744330574	6883.005095685389	6848.332597982133	9165.235455992412	8885.783626412835	10189.759732567003	9802.809208564322	11092.243728656349	10615.809984700218	12532.197713261168	11925.327045810667	0.18911223848636183	0.17648271240206617	1545.6506611651275	5049.648692523362	1486.9690985230263	4857.935726108262
1.4274049936264492	6891.903187134996	6857.18647763081	9177.0889791909	8897.275974976747	10202.939950232872	9815.489032076104	11106.592488514367	10629.54247605766	12548.410654492633	11940.754849014422	0.1891125027428421	0.17648295417783347	1537.7257291511633	5054.028465832816	1479.3452246820088	4862.1498212588485
1.4360058267687137	6900.808900251771	6866.047949327357	9188.952723665247	8908.77823666976	10216.131555614222	9828.179812545313	11120.953661892043	10643.286848309775	12564.637641935557	11956.19601784629	0.18911277010377525	0.17648319879393937	1529.8311963587767	5058.378199428087	1471.750596380909	4866.335025898647
1.4446584842573071	6909.722181008992	6874.916959432939	9200.826618430598	8920.290342717602	10229.334470106087	9840.881474374177	11135.32716344969	10657.043019789782	12580.878579451612	11971.650460818208	0.189113040606153	0.17648344628422905	1521.9669838468544	5062.697715346701	1464.1851376813138	4870.491168932058
1.453363278359986	6918.642975053536	6883.79345398547	9212.710592079888	8931.812223937271	10242.54861463818	9853.593941517567	11149.712907344063	10670.810908349047	12597.133370337155	11987.118085904092	0.18911331428741282	0.1764836966829536	1514.1330126220128	5066.986834882293	1456.648772594519	4874.6180785493925
1.4621205232260774	6927.571227704476	6892.67737869822	9224.604572782118	8943.343810735349	10255.77390967305	9866.31713748121	11164.110807226329	10684.590431355171	12613.40191732103	12002.598800537755	0.18911359118543997	0.17648395002477574	1506.3292036517523	5071.245378616964	1449.1414250980597	4878.715582272038
1.470930534897817	6936.506883951663	6901.568678958503	9236.508488280655	8954.885033106446	10269.01027520421	9879.050985319987	11178.520776240139	10698.381505690202	12629.684122562392	12018.092511610925	0.189113871338576	0.17648420634477407	1498.5554778596852	5075.473166393582	1441.663019118365	4882.78350687935
1.4797936313217521	6945.4498884542145	6910.467299825999	9248.422265891368	8966.43582063119	10282.257630754144	9891.795407635764	11192.942727019441	10712.184047748318	12645.979887648307	12033.59912547068	0.18911415478562113	0.1764844656784485	1490.811756129493	5079.6700173141435	1434.2134785493836	4886.821678462671
1.48871013236022	6954.400185539102	6919.373186031634	9260.345832500909	8977.996102474874	10295.515895372455	9904.55032657597	11207.376571686542	10725.997973434307	12662.289113591602	12049.118547917813	0.1891144415658441	0.17648472806172535	1483.0979593115626	5083.835749759339	1426.792727255728	4890.829922424862
1.4976803598028874	6963.3577191996865	6928.286281975899	9272.27911456495	8989.565807385456	10308.784987633935	9917.315663831427	11221.82222185002	10739.823198161255	12678.611700828571	12064.65068420425	0.18911473171898285	0.17648499353096223	1475.414008218795	5087.970181351295	1419.400689060567	4894.808063428616
1.5067046373783677	6972.3224330941875	6937.20653172755	9284.222038106289	9001.14486369199	10322.064825636544	9930.091340634657	11236.279588602572	10753.659636848768	12694.947549216573	12080.195439031111	0.18911502528525376	0.17648526212295346	1467.7598236342892	5092.0731289791875	1412.037287761108	4898.7559254360385
1.5157832907659001	6981.2942705443	6946.13387902206	9296.174528713205	9012.73319930279	10335.355326999605	9942.877277757916	11250.748582519109	10767.507203920855	12711.296558031938	12095.752716546376	0.18911532230535555	0.17648553387493499	1460.1353263198398	5096.144408809487	1404.702447132906	4902.673331714235
1.5249166476071065	6990.273174533683	6955.068267260323	9308.1365115376	9024.330741703881	10348.656408861836	9955.673395511543	11265.229113654623	10781.365813304192	12727.658625967617	12111.32242034297	0.18911562282047667	0.17648580882459033	1452.5404370049946	5100.183836239623	1397.3960909235757	4906.560104803881
1.5341050375178134	6999.259087706425	6964.009639507008	9320.107911293142	9035.937417957019	10361.96798787931	9968.47961374181	11279.721091542036	10795.235378425821	12744.033651130781	12126.904453456247	0.18911592687229972	0.17648608701005558	1444.9750764014898	5104.19122593943	1390.118142858264	4910.416066526435
1.5433487920999491	7008.25195236567	6972.957938489272	9332.088652253618	9047.55315469819	10375.289980223697	9981.295851829327	11294.224425190308	10809.115812211474	12760.421531040773	12142.498718362134	0.18911623450300763	0.17648636846992502	1437.439165202435	5108.1663918320555	1382.8685266482644	4914.241038002074
1.5526482449535108	7017.251710471998	6981.913106595177	9344.078658250955	9059.177878135686	10388.62230158012	9994.122028686976	11308.73902308217	10823.007027083353	12776.822162626551	12158.105116974702	0.18911654575529105	0.17648665324325624	1429.9326240833616	5112.109147090232	1375.6471659874078	4918.034839626867
1.5620037316886017	7026.258303642061	6990.875085872328	9356.077852673576	9070.811514048517	10401.964867145394	10006.958062758193	11323.264793172215	10836.908934958328	12793.23544222464	12173.723550644174	0.1891168606723523	0.17648694136957602	1422.455373708508	5116.019304147689	1368.453984556836	4921.797291082796
1.5714155899375468	7035.271673146972	6999.8438180263	9368.086158464457	9082.453987784525	10415.317591625919	10019.803872014963	11337.801642884697	10850.821447245797	12809.661265576637	12189.353920154575	0.18911717929791427	0.17648723288888646	1415.0073347243015	5119.896674661199	1361.2889060250018	4925.528211321216
1.580884159367074	7044.291759910809	7008.819244419231	9380.10349811932	9094.105224258712	10428.680389235742	10032.65937395602	11352.349479111406	10864.744474845766	12826.099527826933	12204.996125721638	0.18911750167622313	0.1764875278416699	1407.5884277781006	5123.741069572978	1354.15185405605	4929.227418589173
1.5904097816905756	7053.318504509234	7017.801306068337	9392.129793684979	9105.765147951488	10442.053173694761	10045.52448560496	11366.908208209828	10878.67792814686	12842.550123520628	12220.650066990604	0.18911782785205877	0.1764878262688944	1400.1985735103954	5127.552299064817	1347.0427523082471	4932.894730405416
1.5999928006804371	7062.351847167824	7026.789943644416	9404.164966757306	9117.43368290688	10455.435858226558	10058.399123508334	11381.477736000763	10892.621717024309	12859.01294660094	12236.315643034006	0.18911815787073724	0.17648812821202206	1392.8376925505	5131.3301725371275	1339.9615244335728	4936.529963555979
1.6096335621804478	7071.391727760596	7035.785097470322	9416.208938479474	9129.110752730747	10468.828355556483	10071.283203733734	11396.057967766339	10906.575750837877	12875.487890407001	12251.992752349423	0.1891184917781206	0.17648843371301184	1385.5057055352954	5135.074498664821	1332.9080940870335	4940.132934114896
1.6193324141182788	7080.438085808545	7044.786707519564	9428.26162954021	9140.796280589106	10482.23057790979	10084.176641867985	11410.648808247997	10920.539938429985	12891.974847671634	12267.681292857387	0.18911882962062126	0.17648874281432672	1378.2025331041077	5138.785085366573	1325.8823849276523	4943.703457434662
1.6290897065180392	7089.490860478056	7053.794713414736	9440.32296017186	9152.490189206284	10495.642437009552	10097.079353015197	11425.250161644286	10934.514188123616	12908.473710518927	12283.381161899115	0.18911917144520957	0.17648905555894065	1370.928095896379	5142.461739787133	1318.8843206146848	4947.241348128533
1.6389057915129117	7098.549990579375	7062.80905442604	9452.392850148575	9164.192400863161	10509.063844074706	10109.991251794847	11439.861931608779	10948.498407720303	12924.984370461938	12299.09225623428	0.18911951729942075	0.1764893719903437	1363.6823145591188	5146.104268315714	1311.9138248139643	4950.746420078911
1.6487810233578566	7107.615414565073	7071.829669469755	9464.471218784469	9175.902837395375	10522.494709818067	10122.912252339884	11454.484021247956	10962.492504498106	12941.506718400364	12314.814472038805	0.18911986723136057	0.17648969215254887	1356.4651097534224	5149.712476594374	1304.970821204828	4954.218486453872
1.6587157584424002	7116.687070528547	7080.856497106793	9476.557984931826	9187.621420191623	10535.934944444423	10135.842268294908	11469.116333119178	10976.496385209686	12958.040644618315	12330.547704902743	0.18912022128971331	0.17649001609009798	1349.2764021503972	5153.286169502186	1298.0552334777312	4957.657359691337
1.6687103553034934	7125.76489620242	7089.889475541127	9488.65306697917	9199.348070191796	10549.384457648443	10148.781212814163	11483.758769228469	10990.509956080181	12974.58603878185	12346.291849827958	0.1891205795237485	0.17649034384806805	1342.1161124337814	5156.825151144993	1291.166985334421	4961.062851486262
1.6787651746384535	7134.848828957015	7098.928542618292	9500.756382849475	9211.082707885227	10562.843158612746	10161.728998559684	11498.411231028467	11004.533122805226	12991.14278993676	12362.046801225952	0.18912094198332782	0.17649067547207772	1334.9841613084427	5160.329224881018	1284.3060004948056	4964.434772808803
1.6888805793179813	7143.93880579881	7107.973635823865	9512.86784999829	9222.825253308902	10576.310956005931	10174.68553769936	11513.073619416307	11018.56579054894	13007.710786506208	12377.812452915667	0.18912130871891272	0.17649101100829512	1327.8804694921128	5163.79819328431	1277.472202697012	4967.772933895467
1.6990569343992543	7153.03476336881	7117.024692281943	9524.987385411816	9234.575626045655	10589.78775798045	10187.650741905041	11527.74583473139	11032.60786394187	13024.289916288277	12393.58869812121	0.18912167978157046	0.1764913505034422	1320.804957729124	5167.231858177809	1270.665515699482	4971.077144245384
1.7092946071391046	7162.136637941093	7126.081648753589	9537.11490560518	9246.333745222377	10603.273472170817	10200.624522350588	11542.427776753457	11046.659247078966	13040.880066453885	12409.375429469681	0.1891220552229827	0.17649169400480288	1313.757546791865	5170.630020637531	1263.8858632869087	4974.3472126352135
1.7195939670072704	7171.244365421199	7135.144441635371	9549.250326620502	9258.09952950829	10616.768005691503	10213.606789710051	11557.119344700375	11060.719843517641	13057.481123544312	12425.172538989003	0.18912243509545298	0.17649204156022977	1306.7381574664032	5173.992480922025	1257.1331692623207	4977.582947079325
1.7299553856997325	7180.3578813444265	7144.213006957655	9561.39356402488	9269.87289711293	10630.271265134776	10226.597454155513	11571.820437225819	11074.789556275484	13074.092973468674	12440.979918105442	0.1891228194519126	0.17649239321815077	1299.7467105777469	5177.319038561778	1250.4073574630893	4980.784154880093
1.7403792371521247	7189.477120874517	7153.2872803833225	9573.544532908849	9281.653765784677	10643.783156569061	10239.596425355532	11586.530952417557	11088.868287828613	13090.715501502045	12456.797457641822	0.18912320834592974	0.17649274902757578	1292.7831269810558	5180.609492318006	1243.7083517557476	4983.950642602751
1.7508658975532332	7198.602018801814	7162.3671972059665	9585.703147884167	9293.44205280863	10657.303585536563	10252.60361247285	11601.250787794917	11102.955940109261	13107.34859228265	12472.625047814856	0.1891236018317173	0.17649310903810408	1285.847327558382	5183.86364015704	1237.0360760330805	4987.082216050243
1.76141574535857	7207.732509541838	7171.4526923485155	9597.869323082155	9305.23767500501	10670.832457051501	10265.618924162714	11615.979840306898	11117.052414503993	13123.992129809827	12488.462578233211	0.18912399996413912	0.17649347329993142	1278.9392332338612	5187.081279300153	1230.3904542275704	4990.178680309793
1.7720291613040315	7216.8685271336435	7180.543700361582	9610.042972151734	9317.040548727226	10684.369675597989	10278.642268570813	11630.71800632995	11131.157611851522	13140.645997441563	12504.309937895128	0.18912440279871925	0.1764938418638573	1272.058764964051	5190.262206180021	1223.7714103062171	4993.239839724731
1.7827065284196406	7226.010005238198	7189.64015542199	9622.22400825754	9328.850589860174	10697.91514512803	10291.673553331457	11645.465181665835	11145.2714324408	13157.310077892169	12520.16701518632	0.1891248103916495	0.17649421478129215	1265.205843746313	5193.406216460979	1217.1788682713523	4996.265497882385
1.7934482320433673	7235.156877136816	7198.741991331084	9634.41234407805	9340.667713818253	10711.468769059516	10304.712685565459	11660.221261539506	11159.393776008767	13173.984253229928	12536.033697877538	0.1891252227997977	0.17649459210426427	1258.3803906207904	5196.513105036924	1210.6127521658782	4999.255457633641
1.8042546598350382	7244.309075729559	7207.849141513302	9646.60789180371	9352.491835543726	10725.03045027422	10317.75957187841	11674.986140596979	11173.524541738525	13190.668404874796	12551.909873122564	0.18912564008071486	0.17649497388542745	1251.582326670934	5199.582666030852	1204.0729860792053	5002.209521105047
1.8151262017903238	7253.466533533609	7216.961539014525	9658.810563135023	9364.322869504791	10738.600091115763	10330.814118358627	11689.759712903182	11187.663628257185	13207.36241359602	12567.795427455858	0.18912606229264464	0.1764953601780698	1244.8115730233258	5202.614692776231	1197.5594941389281	5005.1274896541145
1.8260632502548164	7262.629182681621	7226.079116500495	9671.020269280618	9376.160729693756	10752.17759338754	10343.876230575182	11704.541871939768	11201.81093363379	13224.066159509748	12583.690246790296	0.1891264894945319	0.17649575103611964	1238.068050856993	5205.608977850992	1191.0722005233984	5008.009163915645
1.8370661999381863	7271.796954920224	7235.201806255325	9683.236920955484	9388.005329625317	10765.762858350845	10356.94581357611	11719.332510603113	11215.966355377399	13240.779522076857	12599.594216415098	0.18912692174602938	0.17649614651415385	1231.351681396889	5208.565313041909	1184.6110294557293	5010.854343766812
1.848135447928429	7280.969781608226	7244.329540179775	9695.460428378865	9399.856582334545	10779.355786722623	10370.022771886248	11734.131521201945	11230.129790434834	13257.502380100324	12615.507220993342	0.1891273591075077	0.17649654666740644	1224.6623859200045	5211.483489359263	1178.1759052093257	5013.6628283397295
1.8592713937061955	7290.147593715151	7253.46224978981	9707.690701272566	9411.714400375255	10792.956278673662	10383.107009505506	11748.938795455448	11244.301135188844	13274.234611723181	12631.429144559992	0.18912780164006454	0.17649695155177503	1218.0000857609557	5214.3632970512845	1171.7667521120165	5016.434416034957
1.8704744391592067	7299.330321819508	7262.599866214916	9719.927648858917	9423.57869581803	10806.564233826428	10396.198429906774	11763.754224490942	11258.480285455904	13290.976094425963	12647.359870519489	0.18912824940553188	0.1764973612238303	1211.3647023035446	5217.204525561305	1165.3834945401177	5019.1689044816885
1.8817449885967616	7308.517896107159	7271.742320196512	9732.171179858864	9435.449380248412	10820.17955125303	10409.296936034001	11778.57769884175	11272.667136484182	13307.726705024386	12663.299281643527	0.18912870246648553	0.17649777574082348	1204.7561569939135	5220.006963573629	1159.026056929375	5021.8660905815195
1.8930834487643238	7317.710246369751	7280.889542086408	9744.42120249016	9447.326364765126	10833.802129473286	10422.402430300312	11793.409108445156	11286.861582951562	13324.486319667114	12679.247260068929	0.18912916088625406	0.17649819516069407	1198.1743713376927	5222.770398993511	1152.6943637729855	5024.525770488894
1.9044902288582053	7326.907302003008	7290.041461845163	9756.677624465365	9459.209559978186	10847.431866452605	10435.514814585995	11808.24834264017	11301.063518963532	13341.254813833302	12695.20368729532	0.18912962472892886	0.17649861954207935	1191.6192668993608	5225.494618934579	1146.3883396209567	5027.147739600623
1.9159657405403292	7336.108992005095	7299.198009040469	9768.94035298995	9471.09887600705	10861.068659599967	10448.633990236554	11823.095290165385	11315.272838051114	13358.032062330278	12711.168444182898	0.18913009405937167	0.1764990489443216	1185.0907653060276	5228.17940972792	1140.1079090829007	5029.731792559382
1.9275103979530908	7345.315244974951	7308.359112845537	9781.209294760352	9482.994222478763	10874.712405765858	10461.759858060732	11837.949839156796	11329.4894331688	13374.817939291155	12727.141410950177	0.18913056894322497	0.1764994834274772	1178.5887882552925	5230.824556949548	1133.8529968372313	5032.277723287232
1.9391246177343011	7354.525989110736	7317.524702037593	9793.484355962217	9494.895508526244	10888.3630012404	10474.89231832872	11852.811877145841	11343.713196692664	13391.612318172702	12743.122467171952	0.18913104944692113	0.17649992305232604	1172.1132575077354	5233.429845371516	1127.6235276224907	5034.785324936267
1.9508088190322228	7363.7411522079965	7326.694704996073	9805.765442268212	9506.802642786217	10902.020341751024	10488.031270769934	11867.681291056944	11357.944020418017	13408.415071752639	12759.111491776726	0.18913153563769253	0.17650036788037787	1165.6640948894783	5235.995058975648	1121.4194262399687	5037.254389896989
1.9625634235206988	7372.960661658135	7335.869049701144	9818.052458836315	9518.715533397524	10915.684322460671	10501.17661457126	11882.557967205594	11372.181795557577	13425.226072127578	12775.108363044757	0.18913202758357958	0.1765008179738843	1159.241222302022	5238.519980982179	1115.240617563366	5039.68470982858
1.9743888554143678	7382.184444446685	7345.047663732014	9830.345310307797	9530.634087999195	10929.354837965622	10514.328248374999	11897.441791296098	11386.426412739283	13442.045190710553	12791.112958605656	0.18913252535344235	0.1765012733958447	1152.8445617165416	5241.004393817391	1109.087026536523	5042.076075644931
1.9862855414839768	7391.412427151651	7354.230474265377	9842.643900805322	9542.5582137287	10943.03178229352	10527.48607027703	11912.332648419464	11400.6777620044	13458.872298228722	12807.125155436346	0.1891330290169697	0.17650173421001764	1146.474035179359	5243.448079130147	1102.958578171325	5044.42827749555
1.9982539110717792	7400.644535941844	7363.417408073661	9854.94813393102	9554.487817219922	10956.715048901298	10540.64997782465	11927.230423051235	11414.935732805227	13475.707264721012	12823.144829858576	0.18913353864468851	0.1765022004809288	1140.1295648129308	5245.850817790721	1096.8551975534065	5046.741104782093
2.010294396107033	7409.8806965751955	7372.608391523526	9867.257912764584	9566.422804601492	10970.404530673179	10553.81986801485	11942.13499904939	11429.200214003287	13492.549959535832	12839.171857536969	0.189134054307976	0.1765026722738806	1133.8110728128813	5248.2123898654245	1090.776809842093	5049.014346155105
2.0224074311215867	7419.120834397	7381.80335057408	9879.573139861204	9578.363081494726	10984.10011991849	10566.995637292108	11957.04625965202	11443.471093867016	13509.400251328543	12855.206113476492	0.18913457607906722	0.17650314965496106	1127.5184814561508	5250.532574648969	1084.7233402721467	5051.247789510759
2.0345934532655616	7428.364874338351	7391.002210775385	9891.893717249832	9590.308553011975	10997.801708369818	10580.177181546656	11971.964087475406	11457.74826006996	13526.258008059383	12871.247472020534	0.1891351040310672	0.17650363269105432	1121.2517131026834	5252.811150664929	1078.694714159472	5053.441222010879
2.0468529023231294	7437.612740914358	7400.204897266709	9904.219546431113	9602.259123754626	11011.509187180829	10593.36439611239	11986.888364511737	11472.031599688558	13543.12309699097	12887.295806848486	0.18913563823796153	0.17650412144984945	1115.0106901913532	5255.047895636875	1072.6908568953513	5055.594430049183
2.059186220728381	7446.864358222485	7409.411334774917	9916.550528375497	9614.214697811287	11025.222446924276	10606.557175764949	12001.818972126986	11486.320999200134	13559.99538468601	12903.350990973588	0.18913617877462596	0.17650461599985012	1108.7953352449695	5257.242586506065	1066.711693952151	5057.7071992701385
2.0715938535812968	7456.119649940812	7418.621447612792	9928.886563521266	9626.17517875591	11038.941377589908	10619.755414719724	12016.755791058742	11500.616344480834	13576.87473700495	12919.41289674068	0.18913672571683798	0.17650511641038524	1102.6055708705098	5259.394999422599	1060.7571508832043	5059.779314561281
2.084076248663807	7465.37853932635	7427.835159677375	9941.227551772605	9638.140469645909	11052.665868582437	10632.959006629902	12031.698701414058	11514.917520803547	13593.761019103615	12935.481395823961	0.1891372791412871	0.17650562275161816	1096.4413197661634	5261.504909776617	1054.827153329621	5061.81056007999
2.0966338564559543	7474.640949213384	7437.052394448388	9953.573392497754	9650.110473020406	11066.395808719599	10646.167844584614	12046.647582667434	11529.224412835987	13610.654095431053	12951.556359224936	0.1891378391255872	0.17650613509455704	1090.3025047135307	5263.572092149407	1048.921627012547	5063.8007192087825
2.109267130152151	7483.906802011623	7446.2730749863995	9965.923984526862	9662.085090898152	11080.131086229872	10659.381821106737	12061.602313658399	11543.536904638384	13627.553829726903	12967.637657269888	0.1891384057482855	0.176506653511065	1084.1890485858312	5265.596320344135	1043.0404977418948	5065.749574586749
2.1219765256775314	7493.176019704642	7455.497123931356	9978.279226150285	9674.064224775908	11093.87158875071	10672.60082815122	12076.562772589676	11557.85487966173	13644.460085019413	12983.725159608024	0.18913897908887548	0.17650717807387026	1078.1008743490092	5267.577367389109	1037.1836914153537	5067.65690810536
2.1347625017044103	7502.448523848028	7464.7244635007255	9990.639015116436	9686.047775626346	11107.617203326254	10685.824757102853	12091.528837024784	11572.178220745463	13661.372723622835	12999.818735208946	0.18913955922780823	0.17650770885657738	1072.037905056728	5269.5150055047125	1031.3511340186233	5069.522500895197
2.147625519668832	7511.7242355677035	7473.955015487966	10003.003248629933	9698.035643896366	11121.367816405402	10699.053498774529	12106.50038388601	11586.506810115632	13678.291607135243	13015.918252360694	0.1891401462465037	0.17650824593367737	1066.0000638632919	5271.40900615463	1025.5427516303607	5071.346133348299
2.160566043787228	7521.003075558237	7483.188701260752	10015.371823349698	9710.0277295051	11135.123313839804	10712.286943405124	12121.477289452314	11600.840529382687	13695.216596436254	13032.02357866736	0.1891407402273619	0.1765087893805571	1059.9872740153223	5273.259140008129	1019.7584704178735	5073.127585089998
2.1735845410731627	7530.284964081034	7492.425441759339	10027.744635386907	9722.023931842105	11148.88358088171	10725.524980657625	12136.459429357074	11615.179259539535	13712.147551684617	13048.134581046996	0.18914134125377588	0.17650933927351248	1053.9994588571135	5275.065176947508	1013.9982166466652	5074.8666350157
2.1866814813541975	7539.569820962666	7501.665157494893	10040.121580303143	9734.02414976551	11162.648502182028	10738.76749961719	12151.44667858606	11629.522880959505	13729.084332316006	13064.25112572942	0.18914194941014265	0.17650989568975814	1048.0365418301662	5276.826886071358	1008.2619166724035	5076.563061251538
2.199857337288837	7548.857565593041	7510.907768547716	10052.502553108321	9746.028281600038	11176.417961788158	10752.014388789066	12166.438911475163	11643.87127339418	13746.02679704057	13080.373078253888	0.18914256478187624	0.1765104587074389	1042.098446475342	5278.544035688508	1002.5494969468564	5078.216641170206
2.213112584383593	7558.148116923743	7520.153194565651	10064.887448258856	9758.036225135249	11190.191843142056	10765.265536096751	12181.436001708367	11658.224315971487	13762.974803840758	13096.500303467034	0.18914318745541833	0.17651102840564067	1036.1850964360638	5280.216393334791	996.8608840213274	5079.827151408419
2.2264477010101436	7567.441393466217	7529.401354762316	10077.276159655637	9770.047877623598	11203.970029078126	10778.520828879986	12196.43782231558	11672.58188719358	13779.92820996896	13112.632665520625	0.18914381751825424	0.1765116048644013	1030.296415458899	5281.843725764193	991.1960045457236	5081.394367851783
2.2398631684225956	7576.737313290086	7538.652167915472	10089.668580642156	9782.063135778622	11217.752401821253	10791.780153892842	12211.444245670535	11686.94386493489	13796.886871945288	13128.770027869425	0.18914445505892064	0.17651218816472405	1024.432327393035	5283.425798946526	985.5547852692544	5082.918065633392
2.2533594707748548	7586.035794021308	7547.90555236525	10102.06460400246	9794.081895773008	11231.538842984672	10805.04339730171	12226.455143488596	11701.310126439987	13813.850645555172	13144.912253268942	0.18914510016702216	0.1765127783885867	1018.5927561915596	5284.9623780599795	979.9371530406643	5084.398019131506
2.2669370951380965	7595.336752840465	7557.161426012486	10114.464121959256	9806.10405323674	11245.32923356797	10818.310444683371	12241.470386824682	11715.680548321612	13830.819385847146	13161.059203773282	0.18914575293324332	0.17651337561895608	1012.7776259140228	5286.45322750276	974.3430348112597	5085.834001974901
2.2805965315183476	7604.640106480963	7566.419706316973	10126.867026171923	9818.129503255203	11259.123453955026	10831.581181023017	12256.489846071087	11730.055006558587	13847.7929471305	13177.210740732946	0.18914641344935995	0.17651397993979742	1006.986860728648	5287.898110899143	968.7723576376447	5087.2257870559115
2.294338272874165	7613.9457712273015	7575.6803102958165	10139.273207734606	9830.158140367383	11272.921383912018	10844.855490712385	12271.513390955442	11744.433376493897	13864.771182973103	13193.366724792746	0.1891470818082552	0.17651459143608814	1001.2203849149519	5289.296791106928	963.2250486813136	5088.57314651995
2.308162815134429	7623.2536629133165	7584.943154521665	10151.682557174294	9842.189858563926	11286.722902585416	10858.133257547726	12286.540890538608	11758.815532832568	13881.753946199138	13209.527015889562	0.18914775810393014	0.176515210193829	995.478122855362	5290.6490301620215	957.701035205333	5089.875851742458
2.3220706572162446	7632.563696920236	7594.208155120949	10164.094964448645	9854.224551285217	11300.527888499717	10871.414364727816	12301.572213212308	11773.20134963961	13898.741088886542	13225.691473250115	0.18914844243151901	0.17651583630005793	989.7599990474409	5291.954589345958	952.2002445838298	5091.133673374308
2.336062301042938	7641.87578817515	7603.475227772285	10176.510318944354	9866.262111419663	11314.336219555755	10884.698694852172	12316.607226697402	11787.590700338164	13915.732462365184	13241.859955389009	0.1891491348873029	0.1765164698428609	984.0659381049918	5293.213229181245	946.7226042993716	5092.346381322481
2.3501382515621807	7651.189851149045	7612.744287704626	10188.928509474994	9878.302431301667	11328.147773028435	10897.986129918942	12331.645798041509	11801.98345770731	13932.727917214312	13258.032320106384	0.1891498355687222	0.1765171109113856	978.3958647467662	5294.424709364306	941.2680419403478	5093.5137447316665
2.3642990167642037	7660.505799855019	7622.01524969559	10201.349424279035	9890.345402709825	11341.9624255647	10911.27655132305	12346.687793616898	11816.37949388015	13949.727303260284	13274.208424485869	0.1891505445743928	0.1765177595958543	972.749703814392	5295.5887888590805	935.8364852094674	5094.635532021057
2.378545107700138	7669.82354784665	7631.288028069741	10213.772951018122	9902.390916865075	11355.78005318173	10924.569839854257	12361.733079118638	11830.778680341797	13966.73046957461	13290.388124892437	0.18915126200411814	0.1765184159875761	967.1273802595097	5296.705225822981	930.4278619154356	5095.711510840803
2.392877038500453	7679.143008215923	7640.562536696745	10226.198976774767	9914.438864428683	11369.600531264537	10937.865875695092	12376.78151956208	11845.180887927225	13983.73726447124	13306.57127697012	0.1891519879589053	0.17651908017896087	961.528819150757	5297.773777637165	925.0420999834314	5096.741448117187
2.4072953263935135	7688.464093591692	7649.83868898981	10238.627388050732	9926.489135500595	11383.423734564321	10951.16453841914	12391.832979281164	11859.585986819524	14000.747535504774	13322.757735640149	0.18915272254097823	0.17651975226353253	955.953945680405	5298.794200935867	919.6791274521966	5097.725110034691
2.4218004917242455	7697.786716137734	7659.116397903766	10251.058070764897	9938.541619617354	11397.249537196221	10964.465706988887	12406.8873219261	11873.993846547635	14017.761129467985	13338.947355098542	0.189153465853793	0.1765204323359414	950.4026851538802	5299.766251550056	914.3388724737451	5098.662262030877
2.436393057972914	7707.110787550953	7668.395575933462	10263.490910251325	9950.5962057504	11411.077812637359	10977.769259753975	12421.944410461334	11888.404335984585	14034.777892389635	13355.139988814233	0.18915421800205406	0.17652112049197996	944.8749629985541	5300.689684547018	909.0212633169722	5099.552668811753
2.4510735517740176	7716.436219059603	7677.676135111926	10275.925791257352	9962.65278230408	11424.908433724822	10991.075074449129	12437.004107163455	11902.817323345316	14051.797669532278	13371.335489526766	0.18915497909172602	0.17652181682859422	939.3707047629869	5301.56425421685	903.7262283646851	5100.396094324533
2.46584250293529	7725.762921421419	7686.9579870086245	10288.36259794159	9974.711237113808	11438.741272653631	11004.383028192276	12452.066273619119	11917.232676184763	14068.820305390016	13387.533709244253	0.1891557492300531	0.17652252144389954	933.8898361177417	5302.389714084566	898.4536961192498	5101.192301794887
2.4807004444568266	7735.090804921848	7696.241042727745	10300.80121387202	9986.77145744423	11452.57620097476	11017.692997482653	12467.130770722977	11931.65026139589	14085.845643686334	13403.7344992413	0.1891565285255709	0.17652323443719378	928.4322828556178	5303.165816894267	893.2035952003207	5101.94105370203
2.4956479125503126	7744.4197793721605	7705.525212906385	10313.24152202398	9998.833329987297	11466.41308959306	11031.004858198807	12482.19745867555	11946.069945207644	14102.873527371803	13419.937710056816	0.18915731708812397	0.1765239559089724	922.9979708949104	5303.892314627301	887.975854348042	5102.642111791763
2.510685446658382	7753.749754107696	7714.810407712845	10325.683404778292	10010.896740860471	11480.251808765344	11044.318485596774	12497.266196981254	11960.491593183066	14119.903798622023	13436.14319149205	0.1891581150288817	0.17652468596094176	917.5868262791773	5304.5689585027285	882.7704024233972	5103.295237083919
2.5258135894740787	7763.08063798598	7724.0965368448415	10338.126743919265	10022.961575604813	11494.092228098334	11057.633754308103	12512.336844446272	11974.915070217268	14136.93629883533	13452.350792608422	0.1891589224603537	0.17652542469603547	912.1987751770648	5305.195498958696	877.5871684079757	5103.900189853739
2.54103288696045	7772.41233938489	7733.383509527734	10350.571420632756	10035.02771918314	11507.934216546637	11070.950538337955	12527.409259176493	11989.34024053547	14153.97086863065	13468.56036172547	0.18915973949640585	0.1765261722184268	906.8337438843446	5305.771685675252	872.4260814038571	5104.456729637459
2.556343888370238	7781.744766200839	7742.671234512717	10363.017315504232	10047.095055978092	11521.777642410801	11084.26871106314	12542.483298575497	12003.766967690999	14171.007347845343	13484.77174641871	0.18916056625227806	0.17652692863354755	901.4916588237393	5306.29726755945	867.2870706380345	5104.964615250006
2.571747146265715	7791.0778258468745	7751.959620075138	10375.464308516772	10059.163469790392	11535.622373335234	11097.58814523032	12557.558819342408	12018.195114563414	14188.04557553294	13500.984793517699	0.1891614028445991	0.17652769404809843	896.1724465471343	5306.771992751863	862.1700654621818	5105.423604778014
2.5872432165386163	7800.411425250883	7761.248574012634	10387.91227904919	10071.232843836886	11549.468276306296	11110.908712954008	12572.635677469952	12032.624543356478	14205.085389961092	13517.199349103868	0.18916224939140425	0.17652846857006765	890.8760337387794	5307.1956086526625	857.0749953502091	5105.8334555653855
2.602832658430207	7809.745470853765	7770.538003643386	10400.361105874108	10083.303060748714	11563.31521765033	11124.230285714695	12587.713728242445	12047.055115596246	14222.126628609452	13533.415258508516	0.18916310601215344	0.17652925230874675	885.6023472097004	5307.567861873191	852.0017899041413	5106.193924244493
2.6185160345514573	7819.07986860745	7779.8278158043495	10412.810667155876	10095.374002569479	11577.163063031516	11137.552734356996	12602.792826233559	12061.486692129129	14239.169128167317	13549.632366310783	0.18916397282774638	0.17653004537474448	880.3513139039278	5307.888498277403	846.9503788508591	5106.504766706377
2.6342939109033563	7828.414523973204	7789.11791684942	10425.260840448826	10107.445550753326	11591.01167745012	11150.875929087653	12617.872825304556	12075.91913311989	14256.212724531773	13565.850516335542	0.18916484996054095	0.17653084788000348	875.1228608991369	5308.157262976747	841.9206920455908	5106.765738129616
2.6501668568973313	7837.749341919626	7798.408212647727	10437.711502695163	10119.517586163192	11604.860925240322	11164.199739473806	12632.953578602064	12090.352298049851	14273.25725280535	13582.069551651506	0.18916573753437207	0.1765316599378173	869.9169154014671	5308.373900299426	836.9126594705158	5106.9765929579735
2.666135445375801	7847.0842269208315	7807.698608581717	10450.162530223082	10131.589989068802	11618.710670068296	11177.52403444089	12648.034938556097	12104.786045714753	14290.302547293944	13598.289314569001	0.18916663567456707	0.1765324816628455	864.7334047573386	5308.538153855596	831.9262112379074	5107.137084922753
2.6822002526328483	7856.41908295465	7816.989009545527	10462.613798744946	10143.662639145025	11632.560774930387	11190.848682271022	12663.116756878217	12119.220234223118	14307.34844150491	13614.50964663825	0.18916754450796666	0.17653331317113136	859.572256445419	5308.6497664842755	826.9612775905407	5107.246967038605
2.6983618584350144	7865.753813500626	7826.279319943018	10475.065183355156	10155.735415469811	11646.411102150907	11204.173550600866	12678.198884559264	12133.654720994044	14324.394768144643	13630.73038864706	0.1891684641629406	0.17653415458011704	854.4333980751107	5308.708480247296	822.0177888964536	5107.305991571397
2.71462084604223	7875.088321538182	7835.569443686045	10487.516558528307	10167.808196522446	11660.26151338028	11217.49850641987	12693.281171867466	12148.089362755436	14341.44135911664	13646.951380618973	0.18916939476940717	0.17653500600866207	849.3167573985993	5308.7140364930965	817.0956756611704	5107.313910107128
2.730977802228858	7884.422509544812	7844.8592841927075	10499.967798117334	10179.88086018177	11674.111869593182	11230.823416068479	12708.363468346573	12162.524015542182	14358.488045519522	13663.172461811377	0.1891703364588537	0.17653586757706025	844.222262303927	5308.666175812017	812.1948685201351	5107.270473504905
2.747433317304874	7893.7562794940995	7854.148744385462	10512.418775351465	10191.953283724215	11687.962031086445	11244.148145236131	12723.445622813682	12176.958534694102	14375.534657644781	13679.393470713345	0.18917128936435235	0.17653673940705636	839.1498408131883	5308.564638028387	807.3152982384781	5107.175431893207
2.763987985137163	7903.089532853839	7863.43772668932	10524.869362834326	10204.025343822017	11701.81185747715	11257.472558959445	12738.527483357326	12191.392774854121	14392.581024974785	13695.614245043758	0.18917225362058185	0.17653762162186437	834.0994210898643	5308.409162235446	802.4568957177689	5107.028534705751
2.780642403170963	7912.422170584198	7872.726133030084	10537.319432542057	10216.096916541399	11715.661207700723	11270.796521620408	12753.608897335542	12205.826589966411	14409.626976180747	13711.834621749362	0.18917322936384623	0.17653851434618462	829.0709314371343	5308.1994867865	797.6195919931051	5106.829530667979
2.797397172451417	7921.754093135778	7882.013864832503	10549.768855821367	10228.167877340726	11729.509940008982	11284.119896944489	12768.689711373869	12220.2598332745	14426.672339120681	13728.054437002802	0.1891742167320933	0.17653941770622206	824.0643002954894	5307.935349278152	792.8033182322979	5106.57816777844
2.8142528976452668	7931.085200447674	7891.300823018415	10562.217503387548	10240.238101068602	11743.357911968129	11297.442547998742	12783.769771363335	12234.692357319334	14443.716940837274	13744.273526200619	0.18917521586493702	0.17654033182970555	819.0794562486699	5307.616486579645	788.0080057409359	5106.274193348363
2.831210187062679	7940.415391945678	7900.586908005024	10574.665245322702	10252.307461962193	11757.204980456982	11310.76433719011	12798.848922458661	12249.124013937564	14460.76060755604	13760.491723961473	0.189176226903676	0.17654125684590408	814.1163280216279	5307.242634828202	783.2335859605228	5105.9173539853655
2.848269652679189	7949.744566540272	7909.872019702992	10587.1119510737	10264.37583364526	11771.051001664902	11324.085126263451	12813.92700907616	12263.554654259557	14477.803164683157	13776.708864124093	0.18917724999131325	0.1765421928856478	809.1748444781988	5306.813529400621	778.4799904656829	5105.507395570166
2.865431910157798	7959.0726226247225	7919.156057514591	10599.557489450286	10276.443089126342	11784.895831089907	11337.404776299716	12829.003874891838	12277.984128707536	14494.84443680348	13792.924779745344	0.18917828527257885	0.1765431400813453	804.2549346258165	5306.328904947732	773.7471509713214	5105.044063304085
2.882697578871184	7968.399458073185	7928.438920331984	10612.001728623176	10288.509100797055	11798.739323536782	11350.723147714232	12844.079362839477	12292.412286993887	14511.884247678572	13809.139303098484	0.18917933289394978	0.17654409856700373	799.3565276183654	5305.788495409768	769.0349993303535	5104.527101692744
2.900067281924058	7977.724970238841	7937.720506535294	10624.444536122244	10300.573740430142	11812.581333115242	11364.040100254779	12859.153315108804	12306.838978119164	14528.922420244828	13825.352265671128	0.1891803930036702	0.17654506847824675	794.4795527515817	5305.192033986095	764.3434675328899	5103.956254535355
2.9175416461756507	7987.049055951871	7947.00071399081	10636.88577883448	10312.636879177746	11826.421713237913	11377.35549299984	12874.225573143447	12321.264050370388	14545.958776611356	13841.563498163472	0.1891814657517751	0.17654604995233666	789.6239394653239	5304.539253143594	759.6724877099041	5103.331264949869
2.9351213022623317	7996.371611517608	7956.279440049164	10649.325323002186	10324.698387569579	11840.260316618527	11390.669184356784	12889.295977639125	12335.687351319179	14562.993138058127	13857.772830486401	0.1891825512901101	0.17654704312819158	784.7896173415356	5303.829884605482	755.0219921270036	5102.651875331067
2.952806884620376	8005.692532714461	7965.556581543367	10661.763034220901	10336.758135510974	11854.096995269847	11403.981032059919	12904.364368541548	12350.108727819797	14580.025325033797	13873.980091759458	0.1891836497723542	0.17654804814640668	779.9765161124524	5303.063659405336	750.3919131952571	5101.917827419937
2.970599031508854	8015.011714792239	7974.832034787205	10674.198777437845	10348.815992281394	11867.931600502148	11417.290893169022	12919.430585044931	12364.528026007718	14597.055157154238	13890.185110309403	0.18918476135404144	0.1765490651492752	775.1845656566438	5302.240307856351	745.7821834668284	5101.128862272482
2.9884983850326714	8024.329052469948	7984.105695573162	10686.632416949667	10360.871826532322	11881.76398292097	11430.598624067237	12934.49446558971	12378.945091297466	14614.082453200144	13906.387713667995	0.1891858861925851	0.1765500942808079	770.4136959946482	5301.359559521545	741.1927356283995	5100.284720216412
3.006505591165733	8033.644439933995	7993.377459170644	10699.063816400772	10372.925506285563	11895.593992425445	11443.904080459373	12949.555847860885	12393.359768380944	14631.107031115382	13922.587728570283	0.1891870244472971	0.17655113568675404	765.6638372983434	5300.421143273357	736.6235025145579	5099.385140936356
3.0246212997742656	8042.9577708362	8002.647220324205	10711.49283878135	10384.976898931542	11909.421478206385	11457.207117370257	12964.614568786108	12407.771901225786	14648.128708005013	13938.78498095294	0.18918817627941473	0.17655218951462326	760.9349198854761	5299.424787261989	732.0744171023834	5098.429863442667
3.0428461646402667	8052.268938291828	8011.914873251607	10723.919346425508	10397.025871227434	11923.246288744414	11470.507589142857	12979.670464533825	12422.181333073486	14665.147300133434	13954.979295952353	0.18918934185212244	0.17655325591370657	756.2268742233282	5298.370218934491	727.5454125072574	5097.418626036495
3.0611808434850984	8061.577834877676	8021.18031164195	10736.343201009428	10409.072289295316	11937.06827180816	11483.80534943646	12994.723370511478	12436.587906437557	14682.162622922524	13971.170497902753	0.18919052133057485	0.1765543350350967	751.539630927844	5297.257165027317	723.0364219903131	5096.351166361012
3.079625997993227	8070.884352630088	8030.443428653885	10748.764263549449	10421.11601862052	11950.887274452374	11497.100251225063	13009.773121363614	12450.991463101967	14699.174490949768	13987.358410334642	0.18919171488192052	0.1765554270317123	746.8731207646779	5296.085351577494	718.5473789579701	5095.227221399546
3.0981822938360946	8080.188383043009	8039.704116913714	10761.182394400237	10433.156924049774	11964.703143016142	11510.392146795542	13024.819550970153	12465.391844119295	14716.182717946458	14003.542855972923	0.18919292267532872	0.17655653205831814	742.2272746456438	5294.854503890034	714.078216957394	5094.046527444385
3.116850400696155	8089.489817065913	8048.962268513473	10773.597453252765	10445.194869789395	11978.515723120865	11523.680887745859	13039.862492444332	12479.78888980895	14733.187116795641	14019.7236567351	0.18919414488201025	0.17655765027154796	737.6020236375043	5293.564346605912	709.6288696828997	5092.80882013496
3.135630992291033	8098.788545102066	8058.217775009179	10786.009299132756	10457.229719403631	11992.324859668812	11536.96632498347	13054.901778131323	12494.182439755617	14750.18749953076	14035.900633729723	0.18919538167524474	0.17655878182992832	732.99729895778	5292.214603670407	705.1992709740298	5091.513834451325
3.1545247463978408	8108.084457006305	8067.470527418851	10798.417790398507	10469.261335812795	12006.13039684093	11550.24830872347	13069.937239606043	12508.572332807398	14767.183677333393	14052.073607254519	0.18919663323040542	0.1765599268938996	728.4130319703254	5290.804998298176	700.7893548121792	5090.161304686684
3.1735323448776414	8117.377442083192	8076.720416220642	10810.822784739208	10481.289581291476	12019.932178095234	11563.526688486862	13084.96870767157	12522.9584070741	14784.175460531711	14068.242396794658	0.18919789972498335	0.17656108562584083	723.8491541962721	5289.3352530524135	696.3990553302574	5088.750964516774
3.192654473700048	8126.667389085036	8085.967331351109	10823.224139173077	10493.314317466999	12033.73004616501	11576.801313099055	13099.996012357386	12537.340499925795	14801.162658598712	14084.406821021348	0.1891991813386146	0.17656225819009239	719.3055973045412	5287.8050897815265	692.0283068040735	5087.282546936534
3.211891822967991	8135.954186209808	8095.211162203094	10835.6217100454	10505.335405317344	12047.523843056882	11590.072030687837	13115.018982917445	12551.718447990756	14818.145080150287	14100.566697789738	0.18920047825310482	0.17656344475298005	714.7822931166156	5286.214229647536	687.6770436543156	5085.755784276873
3.2312450869426166	8145.237721099237	8104.451797624031	10848.015353026805	10517.352705169653	12061.313410049166	11603.338688681923	13130.037447828601	12566.092087154086	14835.122532943653	14116.72184413758	0.1892017906524571	0.17656464548283893	710.2791736124782	5284.562393171713	683.3452004538849	5084.170408257283
3.2507149640683446	8154.517880836888	8113.689125914013	10860.4049231115	10529.366076698425	12075.09858769017	11616.601133809218	13145.05123478893	12580.461252556	14852.094823875716	14132.872076283518	0.18920311872289708	0.17656586055003834	705.7961709203082	5282.849300158676	679.0327119206195	5082.526149932761
3.2703021569980693	8163.794551945954	8122.9230348238725	10872.79027461517	10541.37537892373	12088.879215796158	11629.85921209508	13160.060170715718	12594.825778590111	14869.061758981024	14149.017209625366	0.18920446265290206	0.1765670901270058	701.3332173201488	5281.074669728521	674.7395129186916	5080.822739704512
3.2900073726185273	8173.067620387424	8132.153411553292	10885.17126117338	10553.38047020949	12102.655133449807	11643.112768860661	13175.064081743974	12609.185498901808	14886.023143430366	14165.157058738549	0.189205822633225	0.17656833438825226	696.8902452511247	5279.238220361527	670.4655384617508	5079.05990734417
3.3098313220758016	8182.336971558034	8141.380142748937	10897.547735739678	10565.381208261766	12116.426178998421	11656.36164872127	13190.062793224699	12623.540246386678	14902.978781529016	14181.291437374493	0.18920719885692625	0.1765695935103984	692.4671873041079	5277.339669853449	666.2107237139717	5077.237382003106
3.329774720800988	8191.602490288241	8150.603114502602	10909.919550583758	10577.377450127105	12130.19219005214	11669.605695584776	13205.056129723125	12637.88985318893	14919.928476715028	14197.420158459143	0.18920859151939803	0.17657086767219773	688.0639762250939	5275.378735335078	661.9750039858627	5075.354892178439
3.349838288536016	8200.86406084023	8159.82221234918	10922.28655728969	10589.36905219065	12143.953003482264	11682.844752649795	13220.04391501711	12652.234150699634	14936.87203155767	14213.543034091172	0.1892100008183942	0.17657215705456536	683.6805449147942	5273.355133276433	657.7583147364203	5073.41216573678
3.370022749359618	8210.121566905873	8169.0373212648865	10934.648606754043	10601.355870174582	12157.708455419472	11696.0786624042	13235.025972095407	12666.572969555298	14953.809247755698	14229.659875540612	0.18921142695406046	0.17657346184060274	679.3168264302658	5271.26857949188	653.5605915780179	5071.408929944038
3.390328831713469	8219.374891604759	8178.248325665335	10947.005549184176	10613.337759136393	12171.458381252196	11709.307266623491	13250.002123156082	12680.906139636258	14970.739926135886	14245.770493247313	0.18921287012895943	0.1765747822156238	674.9727539826999	5269.118789132219	649.3817702693632	5069.344911420252
3.4107572684284713	8228.623917482068	8187.45510940355	10959.357234096306	10625.314573467082	12185.202615624774	11722.530406369051	13264.972189604761	12695.233490065	14987.663866651235	14261.874696819277	0.1892143305481047	0.1765761183671826	670.6482609407394	5266.9054767061025	645.2217867207364	5067.219836176373
3.431308796751202	8237.86852650668	8196.657555768184	10971.70351031388	10637.286166889615	12198.94099243595	11735.747921986713	13279.935992053172	12709.554849204818	15004.580868379642	14277.972295031372	0.18921580841898725	0.1765774704851018	666.3432808302459	5264.628356083296	641.0805769942235	5065.033429620322
3.4519841583705158	8247.10860006904	8205.855547481513	10984.044225965668	10649.252392457129	12212.673344837043	11748.959653105036	13294.893350317383	12723.870044658095	15021.490729522184	14294.063095823672	0.18921730395160657	0.17657883876149688	662.0577473299345	5262.287140457425	636.9580772985937	5062.785416516475
3.47278409944432	8256.34401897911	8215.048966697503	10996.37922848395	10661.21310255121	12226.399505230243	11762.165438633683	13309.84408341618	12738.178903264767	15038.39324740151	14310.146906299973	0.18921881735850113	0.17658022339080628	657.7915942778345	5259.881542406045	632.8542239966919	5060.475521046203
3.4937093706264992	8265.574663464417	8224.237694999993	11008.708364602873	10673.168148880364	12240.119305267106	11775.365116762	13324.788009569646	12752.481251100991	15055.288218460557	14326.22353272653	0.18922034885478026	0.17658162456982043	653.54475567193	5257.411273888312	628.7689536043908	5058.103466801345
3.514760727094002	8274.800413167979	8233.42161340074	11021.031480356634	10685.117382478275	12253.832575846829	11788.558524957352	13339.7249461975	12766.776913477537	15072.175438260923	14342.292780530504	0.1892218986581533	0.17658304249770804	649.317165662942	5254.876046195626	624.702202784887	5055.668976743706
3.535938928574102	8284.021147146173	8242.600602337412	11033.348421077604	10697.060653702052	12267.539147114496	11801.745499963507	13354.654709917433	12781.065714938215	15089.054701481282	14358.35445429847	0.18922346698896284	0.17658447737604638	645.10875856044	5252.2755700023845	620.6539083546959	5053.171773247421
3.557244739371806	8293.236743866788	8251.774541671773	11045.659031394716	10708.99781223071	12281.238848459601	11814.925877799187	13369.57711654372	12795.347479258558	15105.925801916113	14374.408357775168	0.18922505407021586	0.17658592940885057	640.9194688323769	5249.609555358067	616.6240072822548	5050.611578097567
3.578678928397448	8302.447081206872	8260.943310687659	11057.96315523157	10720.928707063382	12294.931508514279	11828.099493756428	13384.491981085535	12809.622029444203	15122.788532474044	14390.454293861978	0.1892266601276174	0.176587398802602	636.7492311060196	5246.8777117058635	612.6124366895529	5047.988112500869
3.600242269194432	8311.652036450807	8270.106788089182	11070.260635804889	10732.853186517867	12308.616955151901	11841.266182399231	13399.399117745657	12823.889187729683	15139.64268517673	14406.49206461578	0.18922828538960124	0.17658888576628035	632.5979801670765	5244.07974787103	608.619133850676	5045.301097079646
3.6219355399671502	8320.851486288098	8279.264851998654	11082.551315622575	10744.771098228784	12322.29501548526	11854.425777561835	13414.29833991873	12838.14877557674	15156.488051157163	14422.521471247384	0.18922993008736447	0.1765903905113919	628.465650957427	5241.215372050647	604.6440361907007	5042.550251863431
3.643759523609069	8330.045306811398	8288.417379954746	11094.835036482093	10756.682289146087	12335.965515865106	11867.578112347363	13429.189460189935	12852.40061367309	15173.324420658446	14438.542314120354	0.18923159445490204	0.17659191325200196	624.352178578556	5238.284291837364	600.687081287906	5039.735296307597
3.6657150077309777	8339.233373514347	8297.56424891046	11107.11163946864	10768.586605533304	12349.628281878448	11880.723019126171	13444.072290333355	12866.64452193085	15190.151583032293	14454.55439274955	0.18923327872903806	0.1765934542047642	620.2574982922524	5235.286214232445	596.7482068746467	5036.855949306395
3.6878027846894206	8348.415561289623	8306.705335231316	11119.380964953587	10780.483892966098	12363.28313834718	11893.860329534587	13458.94664131075	12880.880319485379	15206.969326737924	14470.557505800101	0.1892349831494625	0.17659501358895396	616.1815455190954	5232.220845637843	592.82735083648	5033.9119291906245
3.710023651615288	8357.591744426723	8315.840514693273	11131.642852592593	10792.373996330482	12376.929909326322	11906.989874473218	13473.812323269885	12895.107824693689	15223.777439340487	14486.551451085883	0.18923670795876527	0.17659659162649913	612.1242558382219	5229.0878918520175	588.9244512115256	5030.902953718323
3.732378410442586	8366.761796609988	8324.969662480908	11143.897141324034	10804.25675982136	12390.568418102635	11920.111484105662	13488.669145543287	12909.32685513325	15240.575707509972	14502.536025568475	0.18923845340247164	0.1765981885420115	608.0855649885489	5225.887058087625	585.0394461913384	5027.828740093391
3.7548678679373717	8375.9255909164	8334.09265318533	11156.143669367173	10816.132026940788	12404.198487192933	11933.224987856895	13503.516916646655	12923.537227600498	15257.363917019728	14518.511025355769	0.18924021972907754	0.1765998045628219	604.0654088684823	5222.618048970588	581.1722741214908	5024.6890049637295
3.777492835726878	8385.082999813616	8343.20936080236	11168.382274220603	10827.999640496528	12417.819938342729	11946.330214411997	13518.355444277648	12937.738758109672	15274.141852745423	14534.476245700924	0.18924200719008571	0.17660143991901084	600.0637235378381	5219.280568558723	577.3228735023877	5021.483464443125
3.8002541303288	8394.233895157762	8352.319658730497	11180.612792660466	10839.859442600378	12431.432592524616	11959.426991714623	13533.184535314398	12951.93126189139	15290.909298663673	14550.431481001113	0.18924381604004373	0.17660309484344316	596.0804452125449	5215.874320302624	573.4911829851044	5018.211834071204
3.823152573180761	8403.37814819133	8361.423419768935	11192.835060738731	10851.71127466655	12445.036269936714	11972.515146965552	13548.003995814073	12966.114553391308	15307.666037850775	14566.37652479626	0.18924564653657847	0.1766047695718018	592.1155102736084	5212.399007123429	569.6771413793904	5014.873828887939
3.8461889906699622	8412.51562954122	8370.520516115757	11205.048913781762	10863.554977410338	12458.630790001467	11985.594506621519	13562.813631011848	12980.288446269115	15324.411852481831	14582.31116976825	0.189247498940436	0.17660646434262173	588.1688552599517	5208.854331356008	565.8806876472663	5011.469163381029
3.8693642141629967	8421.6462092164	8379.610819365766	11217.254186388316	10875.390390846258	12472.215971363787	11998.664896393506	13577.613245319146	12994.452753396907	15341.146523829148	14598.235207739379	0.18924937351551763	0.17660817939732487	584.2404168696376	5205.239994766191	562.1017609023547	5007.997551487293
3.892679080035866	8430.76975660599	8388.694200508637	11229.450712428179	10887.21735428668	12485.79163188993	12011.726141245574	13592.402642322708	13008.607286858174	15357.869832261487	14614.14842967154	0.18925127052892018	0.17660991498025555	580.3301319623133	5201.555698570795	558.3403004161373	5004.458706647158
3.9161344297041563	8439.88614047696	8397.770529926936	11241.638325040272	10899.035706340246	12499.357588665767	12024.778065393446	13607.181624782985	13022.751857946507	15374.581557242615	14630.050625665073	0.18925319025097354	0.17661167133871533	576.4379375589197	5197.801143441349	554.5962456154812	5000.852341789287
3.9397311096534064	8448.995228972208	8406.839677394195	11253.816856631272	10910.845284910418	12512.913657995668	12037.820492303252	13621.949994633183	13036.886277164489	15391.281477330567	14645.941584957836	0.18925513295528013	0.17661344872299936	572.563770841225	5193.9760295082815	550.8695360780694	4997.178169296589
3.963469971469652	8458.096889608241	8415.901512072758	11265.986138873748	10922.64592719371	12526.459655400786	12050.853244689926	13636.707552977732	13051.010354222226	15407.969370176255	14661.821095923879	0.1892570989187553	0.17661524738643355	568.7075691491482	5190.080056333914	547.1601115381345	4993.4359010537155
3.987351871870168	8467.190989273142	8424.955902512049	11278.146002704636	10934.437469678485	12539.995395617812	12063.876144516227	13651.45410009117	13065.123898036518	15424.645012522595	14677.688946072818	0.18925908842166747	0.17661706758540957	564.869269986084	5186.1129229729995	543.467911886808	4989.625248467084
4.01137767273438	8476.277394224406	8434.002716646419	11290.296278323642	10946.21974814325	12553.520692597574	12076.889012991207	13666.189435416944	13079.226716729492	15441.308180203465	14693.54492204864	0.18926110174767888	0.17661890957942472	561.0488110155275	5182.07432793919	539.7928771654842	4985.745922396425
4.035548241134971	8485.355970086788	8443.041821793167	11302.436795191583	10957.992597655131	12567.035359503616	12089.891670568899	13680.913357566136	13093.318617627412	15457.9586481427	14709.388809628697	0.1892631391838863	0.17662077363111736	557.2461300620926	5177.963969223667	536.1349475747847	4981.797633248381
4.059864449369175	8494.426581850183	8452.073084650707	11314.567382028832	10969.755852568596	12580.539208710887	12102.883936947266	13695.625664316365	13107.399407259829	15474.59619035314	14725.220393723068	0.18926520102086447	0.1766226600063071	553.4611651107261	5173.78154429188	532.4940634690283	4977.780090931337
4.08432717499025	8503.4890938674	8461.096371296377	11326.68786681366	10981.509346523711	12594.032051804308	12115.865631066641	13710.326152610513	13121.468891358138	15491.220579935623	14741.0394583733	0.18926728755270686	0.1766245689740314	549.6938543079013	5169.526750101242	528.8701653557364	4973.693004854489
4.108937300839158	8512.543369852101	8470.111547184595	11338.798076780735	10993.252912444865	12607.513699577561	12128.836571108694	13725.014618555706	13135.526874854762	15507.831589078196	14756.8457867518	0.18926939907706988	0.1766265008065875	545.9441359633638	5165.199283117428	525.2631939013954	4969.536083982792
4.133695715076422	8521.589272876612	8479.118477144837	11350.897838419558	11004.986382539257	12620.983962031736	12141.796574495143	13739.690857422174	13149.573161882003	15524.428989055185	14772.639161160916	0.1892715358952145	0.17662845577956968	542.2119485435833	5160.798839264549	521.6730899229879	4965.309036768042
4.15860331121418	8530.62666536962	8488.11702537951	11362.986977472694	11016.709588295296	12634.442648373844	12154.745457886365	13754.354663641932	13163.607555770823	15541.012550226136	14788.419363031913	0.18927369831205232	0.17663043417191054	538.497230678855	5156.325113995001	518.0997943950642	4961.011571219657
4.183660988148428	8539.655409114237	8497.107055462175	11375.065318934534	11028.422360481429	12647.889567015856	12167.683037180483	13769.005830808062	13177.629859050152	15557.582042035348	14804.186172924536	0.18927588663618883	0.17663243626592212	534.7999211619026	5151.777802277822	514.5432484484627	4956.643394896295
4.208869650191461	8548.675365245608	8506.088430335338	11387.132687049474	11040.124529144448	12661.324525573138	12180.609127511903	13783.644151673312	13191.639873445558	15574.137233010735	14819.939370525892	0.18927810117996763	0.17663446234733526	531.1199589450844	5147.156598586589	511.0033933677478	4952.204214888159
4.2342302071045115	8557.686394248894	8515.06101230861	11399.188905310595	11051.815923608292	12674.747330863427	12193.523543250367	13798.269418149344	13205.637399878546	15590.677890763318	14835.678734649995	0.1892803422595186	0.17663651270534392	527.4572831410915	5142.461196901742	507.48017059179256	4947.693737829104
4.259743574130585	8566.688355956894	8524.024663056503	11411.233796457856	11063.496372472353	12688.15778890529	12206.426097999494	13812.881421305347	13219.622238465246	15607.203781986114	14851.404043236693	0.18928261019480117	0.1766385876326454	523.8118330260331	5137.6912907580845	503.97352171636885	4943.111669925973
4.285410672027485	8575.681109548108	8532.97924361666	11423.267182476962	11075.165703610422	12701.555704917328	12219.316604596026	13827.479951367523	13233.594188515885	15623.71467245395	14867.115073351415	0.18928490530965308	0.17664068742548308	520.1835480362934	5132.846573205665	500.48338849301217	4938.457716954872
4.311232427101037	8584.664513544232	8541.924614387613	11435.28888459741	11086.823744168967	12714.940883316453	12232.194875108318	13842.064797717558	13247.553048533477	15640.210327022138	14882.8116011841	0.18928722793183647	0.17664281238369134	516.572367767687	5127.9267368228175	497.0097128249181	4933.731584226713
4.337209771238533	8593.638425808234	8550.86063512688	11447.298723291364	11098.470320565924	12728.313127717143	12245.060720835436	13856.635748892133	13261.498616213114	15656.690509626342	14898.493402048758	0.18928957839308674	0.17664496281073677	512.9782319821534	5122.931473778561	493.5524367747712	4928.932976669632
4.363343641942354	8602.602703542003	8559.787164948959	11459.296518271996	11110.105258489339	12741.672240930055	12257.913952306058	13871.192592581765	13275.430688441122	15673.15498328172	14914.160250382904	0.18929195702915969	0.17664713901376541	509.40108059707563	5117.860475735273	490.1115025571198	4924.0615987633355
4.389634982363801	8611.557203284088	8568.704062323186	11471.282088491924	11121.728382895835	12755.018024960771	12270.754379277225	13885.73511562981	13289.349061293975	15689.60351008218	14929.811919746751	0.1892943641798822	0.17664934130364504	505.8408536942443	5112.7134339469485	486.68685254332377	4919.1171545907855
4.416084741337141	8620.501780907642	8577.611185071879	11483.255252141964	11133.339518009503	12768.350281008914	12283.581810733529	13900.263104031828	13303.253530037759	15706.035851200155	14945.448182822964	0.18929680018920034	0.17665156999501241	502.2974915166269	5107.490039233118	483.2784292601573	4914.099347831681
4.442693873413836	8629.43629161802	8586.50839036812	11495.215826649437	11144.938487320323	12781.668809466768	12296.396054885812	13914.776342934452	13317.143889127054	15722.451766885708	14961.068811415846	0.1892992654052312	0.17665382540631755	498.77093446743675	5102.189981974196	479.88617538820836	4909.007881754078
4.469463338897009	8638.36058995071	8595.395534733887	11507.163628676919	11156.525113583022	12794.973409918364	12309.196919170336	13929.274616634757	13331.019932204388	15738.851016466293	14976.673576451063	0.18930176018031222	0.17665610785987257	495.2611231106566	5096.812952125445	476.5100337633048	4903.842459239531
4.49639410387609	8647.274529768922	8604.272474037858	11519.098474120598	11168.099218815569	12808.263881138186	12321.984210247572	13943.757708579204	13344.881452099211	15755.23335834602	14992.262247974964	0.1893042848710533	0.17665841768189594	491.76799817182473	5091.35863923328	473.14994737677625	4898.6027827844955
4.523487140261684	8656.177964261533	8613.13906349352	11531.020178109049	11179.660624298067	12821.54002109032	12334.757734001423	13958.225401363106	13358.728240827411	15771.598550005481	15007.834595154403	0.18930683983839033	0.17666075520256286	488.29150053774356	5085.826732437126	469.80585937478463	4893.288554508239
4.550743425820648	8665.07074594068	8621.995157656997	11542.928555001641	11191.209150571254	12834.801626927187	12347.517295538022	13972.677476729603	13372.560089590326	15787.94634800106	15023.390386276053	0.1893094254476354	0.1766631207560518	484.8315712554031	5080.216920468491	466.47771305797505	4887.899476152845
4.578163944211368	8673.952726639627	8630.84061042509	11554.823418387266	11202.74461743539	12848.048494988676	12360.262699184965	13987.113715569109	13386.37678877425	15804.276507964787	15038.929388746294	0.18931204206853253	0.17666551468059408	481.3881515341636	5074.5288916775025	463.16545188304735	4882.435249107424
4.605749685019276	8682.823757510447	8639.67527503319	11566.704581082868	11214.266843948875	12861.280420801026	12372.99374849024	14001.533897918469	13400.178127949626	15820.588784603844	15054.451369090692	0.18931469007531018	0.17666793731852304	477.9611827401095	5068.762333985884	459.86901945786667	4876.8955743657425
4.633501643792551	8691.683689021678	8648.499004053132	11578.571855131944	11225.77564842691	12874.497199075713	12385.710246221235	14015.937802960152	13413.963895870293	15836.882931700122	15069.956092953616	0.1893173698467379	0.17667038901632454	474.55060640352895	5062.916934971698	456.58835954830283	4871.2801526058465
4.6614208220780515	8700.532370956245	8657.311649391346	11590.425051803444	11237.270848440487	12887.69862370876	12398.411994364084	14030.32520902187	13427.733880473144	15853.158702110286	15085.443325098286	0.18932008176617984	0.17667287012468785	471.15636421655654	5056.9923818516545	453.3234160748834	4865.588684158865
4.689508227457455	8709.369652409065	8666.113062286577	11602.263981590208	11248.75226081489	12900.884487779545	12411.098794122505	14044.6958935757	13441.487868877195	15869.415847765262	15100.912829406136	0.18932282622165192	0.1766753809985554	467.77839802761446	5050.98836143082	450.0741331098834	4859.820868994109
4.717764873583629	8718.195381784715	8674.903093307948	11614.088454207593	11260.219701628623	12914.054583549849	12423.77044591708	14059.049633237426	13455.225647383197	15885.654119670002	15116.364368876857	0.1893256036058782	0.17667792199717725	464.41664984682575	5044.904560169671	446.8404548826511	4853.976406776346
4.746191780217212	8727.009406795232	8683.681592352857	11625.898278592209	11271.672986212145	12927.208702463005	12436.426749384384	14073.386203766038	13468.947001473001	15901.87326790339	15131.797705628118	0.1893284143163491	0.1766804934841613	461.0710618463345	5038.740664195735	443.622325774777	4848.054996826686
4.774789973263409	8735.81157445781	8692.44840864485	11637.693262900604	11283.111929146606	12940.34663514301	12449.067503376058	14087.705380063175	13482.651715808972	15918.073041618127	15147.21260089537	0.18933125875537987	0.17668309582752875	457.74157635794836	5032.49635928357	440.41969032314955	4842.056338158902
4.803560484809025	8744.601731092487	8701.203390731644	11649.473214507905	11294.536344262779	12953.468171393584	12461.692505958144	14102.006936172493	13496.339574233594	15934.253189040546	15162.60881503185	0.18933413733016757	0.17668572939976626	454.42813587133423	5026.171330849174	437.2324932178308	4835.980129473843
4.832504353159697	8753.379722319767	8709.946386482912	11661.237940006435	11305.946044639708	12966.573100197222	12474.301554410105	14116.290645279087	13510.010359768792	15950.413457470444	15177.986107508303	0.18933705045285332	0.17668839457788077	451.1306830382673	5019.765264002141	434.06067930327845	4829.826069174334
4.861622622877388	8762.145393058456	8718.677243088341	11672.987245204606	11317.340842603726	12979.661209714555	12486.894445224254	14130.556279709204	13523.663854615706	15966.553593281295	15193.344236913177	0.1893399985405817	0.17669109174345687	447.84916066995356	5013.277843525633	430.9041935792193	4823.593855383806
4.890916344818065	8770.89858752318	8727.39580705546	11684.720935125419	11328.720549727186	12992.732287283281	12499.47097410487	14144.803610929495	13537.299840154083	15982.67334191994	15208.68296095244	0.18934298201556096	0.17669382128270916	444.5835117356619	5006.7087538703345	427.7629811956431	4817.28318590438
4.9203865761696335	8779.639149222166	8736.101924207493	11696.438814005338	11340.084976827264	13005.78611941751	12512.030935967401	14159.03240954677	13550.918096941828	15998.772447906826	15224.002036449545	0.1893460013051271	0.1766965835865421	441.33367936633294	5000.057679205202	424.6369874580705	4810.893758279271
4.950034380490085	8788.366920954877	8744.79543968138	11708.140685292987	11351.433933964963	13018.82249180692	12524.574124937917	14173.242445307496	13564.518404714781	16014.850654835991	15239.301219345658	0.18934905684180436	0.1766993790506061	438.099606850883	4993.324303382076	421.5261578260397	4804.425269790925
4.979860827745887	8797.08174480965	8753.476197925598	11719.82635164787	11362.76723044391	13031.841189315986	12537.100334352284	14187.433487097405	13578.100542386223	16030.907705375164	15254.580264699613	0.1893521490633708	0.17670220807535444	434.8812376380665	4986.508309972007	418.4304379116511	4797.877417447977
5.009866994350591	8805.783462161395	8762.144042698097	11731.495614939191	11374.084674809295	13044.841995983257	12549.609356755576	14201.605302941163	13591.66428804664	16046.943341265942	15269.838926688142	0.18935527841292088	0.17670507106610459	431.6785153360979	4979.609382265713	415.34977347950917	4791.249897999689
5.040053963203681	8814.471913669211	8770.798817064102	11743.148276244612	11385.386074846689	13057.824695020623	12562.100983901302	14215.75766000203	13605.209418963288	16062.957303323965	15285.076958605872	0.18935844533893184	0.1767079684330963	428.4913837107888	4972.627203263808	412.28411044791574	4784.542407955509
5.070422823729659	8823.146939274002	8779.440363394133	11754.784135848984	11396.671237581104	13070.789068812543	12574.575006750927	14229.890324581465	13618.735711580062	16078.949331439037	15300.294112865718	0.18936165029532837	0.17671090059155048	425.31978668714873	4965.561455704737	409.23339488802594	4777.754643586464
5.100974671917351	8831.808378196149	8788.068523361748	11766.402993243224	11407.939969275782	13083.73489891544	12587.031215473105	14244.003062118965	13632.242941517108	16094.919164575507	15315.490140998945	0.18936489374155074	0.17671386796173305	422.1636683503748	4958.411822089925	406.1975730236154	4770.886300934013
5.131710610359471	8840.456068933156	8796.683137941549	11778.004647123145	11419.192075431296	13096.661966057065	12599.469399443251	14258.095637191811	13645.730883570754	16110.86654077257	15330.664793655606	0.18936817614262147	0.17671687096901434	419.0229729410494	4951.177984631155	403.1765912293631	4763.93707579514
5.1626317482924104	8849.089849257129	8805.284047406862	11789.588895388091	11430.42736078426	13109.570050135635	12611.889347242699	14272.167813514614	13659.199311713031	16126.79119714434	15345.817820604549	0.18937149796921351	0.17671991004393334	415.8976448601461	4943.8596253264695	400.1703960339073	4756.906663776375
5.193739201636265	8857.709556212605	8813.871091327854	11801.155535140102	11441.645629306653	13122.458930219573	12624.29084665854	14286.219353939527	13672.647999091916	16142.692869880673	15360.948970734202	0.18937485969772	0.1767229856222598	412.7876286675164	4936.4564259494655	397.1789341192343	4749.794760287739
5.225034093035115	8866.315026113976	8822.444108569196	11812.704362682493	11452.846684204518	13135.328384546598	12636.67368468277	14300.250020455744	13686.07671803084	16158.571294247187	15376.057992052596	0.1893782618103244	0.17672609814505819	409.69286907921196	4928.968068030197	394.2021523170406	4742.601060520392
5.256517551897525	8874.906094543188	8831.002937288033	11824.235173518877	11464.030327917137	13148.178190523355	12649.037647511983	14314.259574189566	13699.485240028796	16174.42620458598	15391.144631687988	0.18938170479507133	0.1767292480587537	406.61331096923095	4921.394232883118	391.2399976113811	4735.325259478763
5.288190714437326	8883.482596347223	8839.54741493173	11835.747762351906	11475.196362115896	13161.008124724673	12661.38252054672	14328.247775404123	13712.87333576008	16190.25733431588	15406.208635889156	0.1893851891459386	0.17673243581519726	403.5488993684121	4913.734601610806	388.29241713738884	4727.967051984277
5.320054723714605	8892.04436563578	8848.077378235817	11847.241923082298	11486.34458770345	13173.8179628932	12673.708088391159	14342.214383499451	13726.240775074388	16206.064415933191	15421.24975002604	0.18938871536290866	0.17673566187173223	400.4995794672286	4905.988855143543	385.3593581832247	4720.526132703293
5.352110729676963	8900.591235778826	8856.592663221798	11858.717448807707	11497.474804812717	13186.60747993886	12686.01413485262	14356.15915701245	13739.587326996734	16221.84718101224	15436.26771859025	0.18939228395204508	0.17673892669126096	397.46529661110253	4898.156674195547	382.44076818745816	4713.002196132205
5.384359889201005	8909.12303940409	8865.093105194977	11870.174131821563	11508.58681280594	13199.376449938278	12698.30044294116	14370.081853616723	13752.912759727476	16237.605360205856	15451.262285195624	0.18939589542556381	0.1767422307423142	394.4459963029367	4890.2377393096685	379.53659473976586	4705.3949366137385
5.41680336613411	8917.63960839471	8873.578538742311	11881.611763612133	11519.68041027377	13212.124646134449	12710.566794869186	14383.982230122792	13766.216840642355	16253.338683246224	15466.23319257888	0.189399550301911	0.17674557449911943	391.44162420288194	4882.231730861124	376.64678557941807	4697.704048328567
5.44944233133642	8926.140773886711	8882.04879773016	11893.030134861363	11530.755395034277	13224.851840936211	12722.812972051006	14397.860042478023	13779.499336292474	16269.04687894547	15481.180182600165	0.18940324910583944	0.1767489584416711	388.45212612726027	4874.138329062611	373.7712885978981	4689.929225345142
5.482277962723094	8934.626366266615	8890.503715302253	11904.429035443938	11541.811564132224	13237.557805917912	12735.038755102674	14411.715045766801	13792.760012404591	16284.729675196508	15496.102996243982	0.18940699236848427	0.1767523830558001	385.47744804868125	4865.957213969901	370.9100518373016	4682.0701616043225
5.515311445306831	8943.096215168884	8898.943123877376	11915.808254426152	11552.848713838019	13250.24231181893	12747.24392384149	14425.54699421054	13805.99863388107	16300.386798973706	15511.001373619727	0.1894107806274421	0.1767558488332469	382.5175360949652	4857.688065489288	368.06302348850295	4674.126550911926
5.548543971240616	8951.550149473478	8907.36685514723	11927.167580064954	11563.866639646929	13262.90512854336	12759.42825728579	14439.355641167904	13819.214964800145	16316.01797633382	15525.875053962573	0.18941461442685137	0.17675935627173456	379.57233655193704	4849.330563416239	365.2301518935128	4666.0980869825
5.581976739860765	8959.987997303464	8915.77474007425	11938.506799807044	11574.865136278231	13275.54602515977	12771.591533654682	14453.140739135106	13832.408768416093	16331.622932416987	15540.723775634307	0.1894184943174718	0.17676290587504012	376.64179585917736	4840.884387400001	362.41138554387726	4657.98446342675
5.615610957730194	8968.409586022317	8924.16660888938	11949.825700287673	11585.84399767436	13288.164769900666	12783.733530367774	14466.902039745843	13845.579807159453	16347.201391447354	15555.547276124193	0.1894224208567656	0.17676649815306994	373.72586061048787	4832.349216959905	359.60667307971744	4649.785373753402
5.649447838681973	8976.814742231567	8932.542291089838	11961.124067329836	11596.803017000031	13300.761130162355	12795.854024044902	14480.639293771757	13858.727842637227	16362.753076734287	15570.345292049788	0.1894263946089803	0.17677013362193528	370.82447755831527	4823.72473155288	356.8159632922034	4641.50051141344
5.6834886038631165	8985.203291768292	8940.901615437017	11972.401685943367	11607.741986641604	13313.334872504756	12807.952790506111	14494.352251122775	13871.852635633373	16378.277710673441	15585.117559158147	0.1894304161452322	0.1767738128040291	367.93759360775584	4815.01061051432	354.0392051205563	4633.129569776356
5.717734481778674	8993.575059702487	8949.244409954104	11983.658340323833	11618.660698206073	13325.885762650953	12820.029604771242	14508.040660847199	13884.95394610885	16393.775014747607	15599.863812326534	0.18943448604358917	0.1767775362281011	365.0651558182435	4806.2065330860205	351.2763476521941	4624.672242138535
5.75218670833605	9001.929870334632	8957.570501923987	11994.893813851744	11629.558942520465	13338.413565487155	12832.084241059973	14521.704271132265	13898.031533202195	16409.24470952801	15614.58378556369	0.18943860488915906	0.17678130442933765	362.20711140555795	4797.312178461812	348.5273401256709	4616.128221780993
5.786846526889619	9010.267547193123	8965.879717887003	12006.10788909165	11640.436509631058	13350.918045062486	12844.116472791686	14535.342829304502	13911.085155229885	16424.68651467548	15629.277212010897	0.18944277327417403	0.17678511794944027	359.3634077376628	4788.327225740533	345.7921319252637	4607.497201909777
5.821715188285586	9018.587913031655	8974.171883638599	12017.300347791119	11651.293188802509	13363.398964588701	12856.12607258521	14548.956081830001	13924.114569686622	16440.10014894147	15643.943823942962	0.18944699179807822	0.17678897733670693	356.53399233700475	4779.251353975851	343.0706725845812	4598.778875712305
5.856793950907131	9026.890789826766	8982.446824227252	12028.470970880022	11662.128768517337	13375.856086440228	12868.112812258994	14562.5437743151	13937.119533246001	16455.485330169562	15658.583352769643	0.18945126106761823	0.17679288314610986	353.7188128812995	4770.084242194425	340.3629117855162	4589.972936362028
5.892084080719833	9035.175998775221	8990.704363952063	12039.619538469611	11672.943036475017	13388.28917215399	12880.076462830846	14576.105651506772	13950.099801760822	16470.84177529667	15673.19552903667	0.18945558169693127	0.1767968359393823	350.9178171987878	4760.82556934841	337.66879935606266	4581.079077001661
5.927586851317345	9043.443360291341	8998.944326360597	12050.745829851561	11683.735779591405	13400.6979824292	12892.016794518042	14589.641457293035	13963.055130263718	16486.169200354263	15687.780082427129	0.1894599543076366	0.17680083628509757	348.1309532720188	4751.475014382973	334.98828527290607	4572.096990788821
5.963303543967366	9051.692694004556	9007.16653424657	12061.849623497326	11694.506783998007	13413.082277127518	12903.933576737292	14603.15093470375	13975.985272967684	16501.46732047002	15702.336741762756	0.18946437952892783	0.1768048847587558	345.3581692376174	4742.032256244216	332.321319660492	4563.026370901149
5.999235447657878	9059.923818756726	9015.37080964767	12072.930697057212	11705.255835041433	13425.4418152729	12915.826578104881	14616.633825911085	13988.889983266788	16516.735849869125	15716.865235005424	0.18946885799766633	0.17680898194286762	342.59941338471253	4732.496973867994	329.66785278977477	4553.866910528392
6.035383859143656	9068.136552599566	9023.55697384315	12083.988827359673	11715.982717282599	13437.776355051705	12927.695566436581	14630.089872230274	14001.769013736648	16531.97450187593	15731.365289258403	0.18947339035847524	0.17681312842704172	339.85463415356935	4722.868846187368	327.027835076733	4544.618302871939
6.071750082993084	9076.330712791965	9031.72484735162	12095.023790410383	11726.68721449617	13450.085653812566	12939.540308747815	14643.518814120116	14014.62211613516	16547.182988915287	15745.836630767873	0.18947797726383514	0.176817324808071	337.1237801362586	4713.147552142385	324.401217085222	4535.28024119325
6.108335431635222	9084.506115797372	9039.874249928747	12106.035361391578	11737.36910966998	13462.369468066561	12951.3605712538	14656.920391183838	14027.449041403264	16562.361022514335	15760.278984924522	0.18948261937418162	0.17682157169002247	334.4068000779953	4703.332770721987	321.7879495253146	4525.852418805473
6.145141225407182	9092.662577281193	9048.00500056495	12117.02331466129	11748.0281850044	13474.627553487291	12963.156119369669	14670.294342169811	14040.249539665629	16577.508313304126	15774.692076265035	0.18948731735800176	0.17682586968432562	331.703642874927	4693.424180946313	319.1879832527193	4516.334529086482
6.182168792601758	9100.799912108081	9056.116917483116	12127.987423752587	11758.664221911811	13486.859664910962	12974.926717710689	14683.640404972344	14053.02336023149	16592.624571021308	15789.075628473793	0.18949207189193576	0.17683021940986327	329.0142575746286	4683.421461886726	316.601269267936	4506.726265470497
6.2194194695153895	9108.91793433931	9064.209818136213	12138.927461372903	11769.277001015946	13499.065556336582	12986.672130092344	14696.958316632543	14065.77025159536	16607.70950450997	15803.429364384385	0.18949688366087514	0.17683462149306495	326.3385933743557	4673.324292656966	314.0277587173332	4497.0273214871995
6.256894600496366	9117.016457230004	9072.283519205064	12149.843199403198	11779.866302151482	13511.244980925978	12998.392119530743	14710.247813339036	14078.489961438034	16622.762821723278	15817.753005981525	0.1895017533580657	0.17683907656799744	323.6765996245085	4663.132352478802	311.4674028934387	4487.2373907780275
6.294595537993358	9125.09529322665	9080.337836595994	12160.734408897575	11790.431904363471	13523.397691004338	13010.086448242797	14723.508630429253	14091.182236627426	16637.784229725738	15832.04627440275	0.18950668168521106	0.17684358527646102	321.0282258245861	4652.845320635941	308.9201532317966	4477.356167065445
6.332523642604218	9133.154253964125	9088.372585438428	12171.600860082226	11800.973585906777	13535.523438060009	13021.754877646465	14736.740502389881	14103.846823219441	16652.77343469463	15846.308889940154	0.1895116693525748	0.1768481482680837	318.3934216215566	4642.462876473088	306.38596131277154	4467.3833441953175
6.370680283125076	9141.193150263134	9096.387580082615	12182.442322354993	11811.491124245653	13547.621972744993	13033.397168361145	14749.943162858168	14116.483466459022	16667.73014192228	15860.540572042362	0.1895167170790899	0.1768527662004184	315.7721368163475	4631.984699495602	303.86477886125795	4457.318616143428
6.40906683659976	9149.211792127515	9104.382634097234	12193.258564284793	11821.984296053233	13559.69304487531	13045.013080207978	14763.116344622968	14129.091910781117	16682.654055818162	15874.741039316403	0.18952182559246167	0.17685743973904097	313.1643213593343	4621.410469328985	301.35655774726183	4447.16167704761
6.447684688369473	9157.209988741475	9112.357560267128	12204.049353610942	11832.45287721123	13571.736403431252	13056.602372210376	14776.25977962579	14141.67189981189	16697.544879910944	15888.910009529865	0.18952699562927947	0.176862169557648	310.5699253458297	4610.73986566579	298.86124998171	4436.912221158389
6.486535232122802	9165.18754846666	9120.312170590712	12214.81445724234	11842.896642809166	13583.75179655748	13068.164802594081	14789.373198961626	14154.223176369429	16712.40231685033	15903.0471996125	0.18953222793512423	0.17686695633815816	307.9888990224572	4599.972568369005	296.3788077197096	4426.569942898117
6.525619869945995	9173.144278839653	9128.246276277843	12225.553641257227	11853.315367144329	13595.738971563818	13079.700128788008	14802.45633288053	14166.745482465305	16727.22606840975	15917.152325658799	0.1895375232646807	0.1768718007708135	305.42119278674363	4589.108257494401	293.90918326211977	4416.134536906611
6.564940012373588	9181.079986569075	9136.159687747335	12236.266670902472	11863.70882372123	13607.697674925465	13091.208107424542	14815.508910788638	14179.238559305579	16742.015835488404	15931.225102929937	0.18954288238184958	0.17687670355428237	302.866757180891	4578.146613202989	291.4523290490324	4405.60569795873
6.604497078439295	9188.994477532726	9144.052214624473	12246.953310592904	11874.076785251114	13619.627652283329	13102.68849433993	14828.530661249259	14191.702147291866	16756.77131811347	15945.265245855808	0.1895483060598616	0.1768816653957632	300.3255428961711	4567.087315849494	289.0081976640504	4394.983121040743
6.644292495727218	9196.8875567749	9151.923665738754	12257.613323910971	11884.419023651788	13631.528648444712	13114.141044575004	14841.521311984401	14204.135986022817	16771.492215442697	15959.272468037534	0.18955379508139322	0.1768866870110901	297.79750077272183	4555.930045996327	286.5767418339383	4384.266501367092
6.684327700423376	9204.759028503497	9159.773849121375	12268.246473606127	11894.735310047183	13643.400407383693	13125.56551237565	14854.480589875955	14216.539814295293	16786.178225766747	15973.246482249646	0.18955935023868248	0.17689176912483956	295.2825817959092	4544.674484369811	284.15791442547925	4373.45553434547
6.724604137367524	9212.608696087158	9167.602572002806	12278.852521594277	11905.025414766988	13655.242672241618	13136.961651193338	14867.408220967023	14228.913370105653	16800.829046511604	15987.18700044237	0.18956497233364902	0.17689691247043926	292.7807370997616	4533.3203119356185	281.75166844853084	4362.549915640149
6.76512326010531	9220.436362052535	9175.409640810445	12289.431228957475	11915.289107346505	13667.05518532785	13148.329213685938	14880.303930463508	14241.256390651306	16815.444374241382	16001.093733744268	0.18957066217801194	0.1769021177902763	290.29191796516534	4521.867209885735	279.357957054046	4351.549341164064
6.805886530940724	9228.241828081318	9183.194861166081	12299.982355943306	11925.526156526228	13678.837688120198	13159.6679517182	14893.167442735401	14253.568612331968	16830.023904660728	16014.966392464521	0.18957642059341234	0.17690738583580887	287.8160758174199	4510.31485961657	276.97673353232676	4340.45350705646
6.846895420988873	9236.024895007355	9190.958037883429	12310.505661964427	11935.736330251568	13690.58992126556	13170.977616362456	14905.998481318276	14265.849770751118	16844.567332617495	16028.804686095455	0.18958224841153676	0.17691271736767844	285.3531622297014	4498.662942802999	274.60795131587656	4329.262109760195
6.888151410229076	9243.785362813867	9198.698974965773	12321.000905598306	11945.919395672758	13702.31162458073	13182.257957899497	14918.796768915003	14278.099600717682	16859.0743521057	16042.608323315333	0.18958814647424024	0.17691811315582395	282.9031289203558	4486.911141370423	272.2515639770136	4317.974845987745
6.92965598755826	9251.52303063041	9206.417475603357	12331.46784458661	11956.075119144434	13714.002537052898	13193.508725819109	14931.562027397104	14290.317836247328	16873.54465626804	16056.37701199074	0.1895941156336731	0.17692357397959535	280.465927752899	4475.059137517586	269.9075252277835	4306.591412745882
6.971410650844719	9259.237696730068	9214.113342171018	12341.906235834993	11966.203266225617	13725.662396840577	13204.729668821072	14944.293977806608	14302.50421056431	16887.977937399046	16070.110459179547	0.18960015675240874	0.17692910062787218	278.041510735522	4463.10661371937	267.5757889194647	4295.111507342663
7.01341690698215	9266.929158526376	9221.78637622554	12352.31583541251	11976.303601679303	13737.290941274121	13215.920534815727	14956.992340357465	14314.658456102808	16902.373886947662	16083.80837113337	0.18960627070357247	0.17693469389917982	275.6298300224007	4451.053252773359	265.2563090438489	4283.53482742561
7.055676271944047	9274.597212570583	9229.436378503371	12362.696398551585	11986.375889472609	13748.88790685688	13227.081070925184	14969.65683443765	14326.780304509015	16916.732195520708	16097.470453300837	0.18961245837097232	0.17694035460181115	273.2308379113092	4438.898737773299	262.9490397312038	4271.86107096402
7.098190270838397	9282.241654548403	9237.063148917827	12373.047679647272	11996.419892776257	13760.453029265602	13238.2110234838	14982.28717861047	14338.869486642388	16931.052552885398	16111.096410329972	0.18961872064923238	0.17694608355394584	270.8444868430379	4426.642752122134	260.65393524916726	4260.089936256409
7.1409604379627405	9289.862279277264	9244.666486556785	12383.369432257265	12006.435373964741	13771.98604335164	13249.310138039406	14994.883090616762	14350.925732577774	16945.33464797289	16124.685946071535	0.1896250584439267	0.1769518815837731	268.4707294043619	4414.284979596734	258.3709500056866	4248.221121988725
7.183988316859528	9297.458880703196	9252.24618968002	12393.661409101453	12016.422094616071	13783.486683141695	13260.378159354112	15007.444287376582	14362.948771607067	16959.578168881253	16138.238763581825	0.18963147267171482	0.17695774952961754	266.1095183228608	4401.825104283635	256.10003854555544	4236.254327200353
7.227275460371831	9305.031251897766	9259.80205571669	12403.923362061565	12026.37981551172	13794.954681838688	13271.41483140534	15019.97048499103	14374.938332241085	16973.782802878683	16151.754565125842	0.18963796426047994	0.17696368824006314	263.7608064712258	4389.262810665183	253.84115555143217	4224.189251319505
7.270823430699384	9312.57918505522	9267.333881262752	12414.155042181157	12036.308296636556	13806.38977182296	13282.419897386822	15032.4613987445	14386.89414221149	16987.94823640706	16165.233052180363	0.18964453414946777	0.17696969857408185	261.4245468643785	4376.597783596721	251.59425584421842	4212.0255941823125
7.31463379945495	9320.102471489212	9274.84146207844	12424.356199665073	12046.207297178846	13817.791684653004	13293.393099709736	15044.916743106347	14398.81592847278	17002.07415508502	16178.673925437248	0.18965118328942893	0.17697578140116121	259.10069265871425	4363.829708305653	249.3592943806434	4199.763056021649
7.358708147721062	9327.60090162989	9282.324593085557	12434.526583879435	12056.0765755301	13829.160151066691	13304.334180003629	15057.336231733196	14410.703417204162	17016.160243711653	16192.076884806518	0.18965791264276122	0.1769819376014366	256.7891971524805	4350.958270424977	247.136226253293	4187.40133747831
7.403048066107065	9335.074265020663	9289.783068364923	12444.66594335123	12065.915889285114	13840.494900982152	13315.242879117628	15069.71957747079	14422.556333811635	17030.206186269737	16205.441629419738	0.1896647231836544	0.17698816806582285	254.4900137867662	4337.983156021219	244.92500669363653	4174.940139672253
7.447655154806527	9342.522350315281	9297.21668115385	12454.774025768396	12075.724995242126	13851.795663499157	13326.118937121735	15082.066492356471	14434.374402930263	17044.21166592969	16218.767857633622	0.18967161589823683	0.17699447369614835	252.20309614375583	4324.904051590711	242.72559106809786	4162.379164159298
7.49253102365499	9349.944945274536	9304.625223843372	12464.85057797938	12085.50364940264	13863.062166899987	13336.962093307797	15094.376687621065	14446.157348426043	17058.17636505289	16232.055267033165	0.18967859178472482	0.1770008554052896	249.92839794515749	4311.720644048881	240.53793487756047	4149.718112934381
7.537677292188054	9357.341836763173	9312.008487975647	12474.895345993118	12095.251606971566	13874.294138650732	13347.772086190833	15106.649873691285	14457.904893398229	17072.099965195517	16245.30355443532	0.18968565185357272	0.1770073141173115	247.66587305415305	4298.43262078613	238.36199375899741	4136.956688491162
7.583095589699846	9364.712810746729	9319.366264241302	12484.908074978868	12104.968622357292	13885.49130540249	13358.548653510305	15118.885760191986	14469.616760181529	17085.98214711234	16258.512415892557	0.1896927971276252	0.17701385076760298	245.4154754751071	4285.039669680409	236.1977234853548	4124.094593824353
7.628787555301809	9372.057652288418	9326.698342476804	12494.888509266188	12114.654449171832	13896.653392992703	13369.29153223147	15131.084055948631	14481.292670348488	17099.822590760683	16271.68154669658	0.18970002864227212	0.17702046630302182	243.1771593510639	4271.5414790739305	234.04507996389293	4111.13153243484
7.674754837981857	9379.376145545772	9334.004511661733	12504.836392344663	12124.308840230888	13907.780126446247	13380.000458546656	15143.244468989458	14492.932344711713	17113.6209753041	16284.810641381986	0.18970734744560333	0.1770271616820338	240.95087896366022	4257.937737796921	231.90401923414902	4098.067208304536
7.720999096663877	9386.66807376751	9341.284559915972	12514.751466863929	12133.931547553853	13918.871229976878	13390.675167876507	15155.366706548084	14504.53550332613	17127.376979116525	16297.899393729862	0.1897147545985697	0.17703393787485971	238.73658873594832	4244.228135228157	229.77449747163337	4084.9013259857893
7.767522000267617	9393.933219290348	9348.538274497214	12524.633474633683	12143.522322364266	13929.926426988663	13401.31539487171	15167.450475066069	14516.10186549176	17141.09027978644	16310.947496772038	0.18972225117514158	0.1770407958636218	236.53424322832143	4230.412361253053	227.65647098555928	4071.63359058043
7.814325227768903	9401.171363535594	9355.765441798041	12534.482156623486	12153.080915089715	13940.945440077183	13411.92087341414	15179.495480195275	14527.63114975586	17154.76055412078	16323.954642794642	0.18972983826247192	0.1770477366424903	234.34379713941598	4216.490106291603	225.54989621706773	4058.2637077276595
7.861410468260233	9408.382287005965	9362.965847343257	12544.29725296287	12162.607075362183	13951.927991031129	13422.491336618508	15191.501426800636	14539.12307391564	17168.387478149336	16336.920523342282	0.18973751696106073	0.17705476121783564	232.16520530704292	4202.461061347276	223.45472974161385	4044.7913836687803
7.908779421011744	9415.56576928226	9370.139275787138	12554.078502941305	12172.100552018244	13962.873800833739	13433.026516833868	15203.468018962763	14550.57735502082	17181.970727128988	16349.844829222075	0.18974528838492116	0.17706187060837997	229.99842270527733	4188.324917963706	221.37092826559092	4031.2163252071477
7.956433795532517	9422.721589019959	9377.285510910539	12563.825645008124	12181.561093099184	13973.782589664179	13443.526145645033	15215.394959980566	14561.993709376105	17195.50997554795	16362.727250507609	0.18975315366175052	0.17706906584535123	227.84340444626287	4174.081368283834	219.29844862944447	4017.538239781745
8.004375311632296	9429.849523945983	9384.404335618316	12573.538416772735	12190.988445851539	13984.654076899305	13453.989953874483	15227.2819523742	14573.371852544213	17209.004897130428	16375.567476543514	0.18976111393309888	0.1770763479726395	225.70010577884386	4159.730105048977	217.23724780362681	4003.75683542341
8.052605699483543	9436.949350855191	9391.495531936202	12583.216555004472	12200.38235672696	13995.487981115008	13464.417671583535	15239.128697887634	14584.711499348097	17222.45516484086	16388.36519594918	0.18976917035454224	0.17708371804695508	223.56848208865267	4145.270821615588	215.1872828906926	3989.871820799075
8.101126699683881	9444.020845607129	9398.558881008305	12592.859795632887	12209.742571382953	14006.284020088087	13474.809028074505	15250.934897491818	14596.01236387426	17235.86045088879	16401.12009662366	0.18977732409586065	0.17709117713798844	221.44848889805144	4130.703211982269	213.14851112582255	3975.8829052611254
8.149940063318896	9451.063783122478	9405.59416309404	12602.467873747679	12219.06883468293	14017.041910797716	13485.16375189211	15262.70025138737	14607.27415947527	17249.2204267333	16413.83186574974	0.18978557634121368	0.17709872632857343	219.34008186406572	4116.026970767416	211.12088987304014	3961.789798782207
8.199047552025359	9458.07793737967	9412.601157565352	12612.040523598884	12228.360890696646	14027.761369427228	13495.481570825319	15274.424459007656	14618.496598772732	17262.534763087853	16426.500189798513	0.18979392828932054	0.1771063667148498	217.24321677911212	4101.241793250199	209.10437662687036	3947.5922120190226
8.248450938054788	9465.063081411367	9419.579642903764	12621.577478596919	12237.618482700476	14038.442111365763	13505.762211909052	15286.10721902172	14629.67939366017	17275.80312992497	16439.124754533852	0.18980238115364328	0.17711409940643205	215.1578495715803	4086.3473753947765	207.09892901277635	3933.289856334217
8.298152004337403	9472.018987301055	9426.529396697582	12631.078471312889	12246.841353177968	14049.083851210205	13516.005401426175	15297.748229337554	14640.822255306184	17289.025196481365	16451.705245017227	0.18981093616257086	0.17712192552657677	213.08393630431965	4071.343413856812	205.104504785646	3918.882443797309
8.348152544546481	9478.94542617944	9433.450195638883	12640.543233478611	12256.029243820103	14059.686302766851	13526.210864909197	15309.347187105082	14651.92489415733	17302.20063126266	16464.241345612216	0.18981959455960756	0.17712984621235317	211.0214331742318	4056.2296059867367	203.12106182952994	3904.3696871940047
8.398454363163072	9485.842168220948	9440.341815520635	12649.9714959869	12265.181895525815	14070.249179053357	13536.378327142304	15320.903788719437	14662.987019941325	17315.329102048614	16476.73273998941	0.18982835760356	0.17713786261481632	208.97029651215416	4041.0056498539634	201.14855815735064	3889.751300050877
8.449059275541144	9492.708982640126	9447.204031233674	12659.3629888917	12274.29904840237	14080.772192300556	13546.507512163185	15332.417729824165	14674.008341670145	17328.410275898103	16489.179111131172	0.1898372265687322	0.17714597589918404	206.93048278286005	4025.6712442687713	199.1869519110769	3875.0269966498017
8.49996910797308	9499.545637688097	9454.036616763837	12668.717441408422	12283.380441765952	14091.255053954505	13556.598143265164	15343.888705314635	14684.98856764332	17341.44381915448	16501.580141336683	0.18984620274511785	0.17715418724501122	204.90194858363247	4010.2260887799785	197.23620136021054	3860.196492032148
8.551185697755594	9506.351900648839	9460.8393451888	12678.034581914026	12292.425814141974	14101.697474678287	13566.649942999016	15355.316409341218	14695.92740545104	17354.42939745064	16513.935512226737	0.18985528743859761	0.1771624978463735	202.88465064493357	3994.6698837089352	195.2962649023102	3845.2595020276494
8.602710893256043	9513.127537835662	9467.61198867524	12687.314137947486	12301.434903265825	14112.09916435424	13576.662633175276	15366.700535312966	14706.824561977706	17367.366675714653	16526.244904749095	0.18986448197114036	0.17717090891204645	200.87854582996806	3979.0023301611654	193.36710106325336	3830.2157432767563
8.654546553979111	9519.872314587416	9474.35431847566	12696.5558362099	12310.407446083213	14122.459832085822	13586.635934866143	15378.040775900865	14717.679743405097	17380.255318174975	16538.507999183417	0.18987378768100358	0.17717942166569145	198.8835911329079	3963.2231300207786	191.4486684945441	3815.06493320968
8.706694550633951	9526.585995264837	9481.066104925383	12705.7594025649	12319.343178750814	14132.779186199808	13596.569568407718	15389.3368230415	14728.492655215905	17393.094988366098	16550.72447514658	0.1898832059229387	0.1771880373460424	196.89974368040566	3947.3319859965704	189.54092597537965	3799.8067901032045
8.759156765201672	9533.268343246811	9487.747117439469	12714.92456203893	12328.24183663684	14143.056934248396	13606.46325340217	15400.58836794061	14739.263002197213	17405.885349134103	16562.89401159799	0.18989273806839868	0.17719675720709563	194.92696073054685	3931.328601631336	187.64383241164614	3784.441033086274
8.811935091003267	9539.91912092664	9494.397124509642	12724.051038821664	12337.103154321696	14153.292783011455	13616.316708720024	15411.795101076845	14749.990488444098	17418.62606264249	16575.016286845046	0.18990238550574928	0.17720558251830068	192.96519967133645	3915.2126812883653	185.7573468342307	3768.9673821297474
8.865031432767935	9546.538089708138	9501.015893701055	12733.1385562662	12345.926865598438	14163.486438498554	13626.129652502257	15422.956712205245	14760.674817363053	17431.316790377638	16587.090978548385	0.1899121496404799	0.17721451456475604	191.0144180219795	3898.9839302068576	183.88142840033106	3753.3855580957606
8.918447706701835	9553.12501000199	9507.603191649312	12742.186836889683	12354.71270347366	14173.637605951508	13635.90180216286	15434.072890361345	14771.315691675922	17443.95719315511	16599.117763727754	0.18992203189542112	0.17722355464740525	189.07457343203714	3882.6420545037836	182.01603639264067	3737.6952827428468
8.972185840557227	9559.679641221719	9514.158784057132	12751.195602373482	12363.460400167945	14183.745989846408	13645.63287439095	15445.143323864713	14781.912813423352	17456.54693112518	16611.096318767344	0.1899320337109621	0.17723270408323588	187.14562367954932	3866.1867611664347	180.16113021779165	3721.8962787222117
9.02624777370205	9566.201741779916	9520.68243569126	12760.164573563745	12372.169687116684	14193.811293896135	13655.32258515332	15456.167700323042	14792.46588396876	17469.085663779137	16623.02631942169	0.18994215654527394	0.17724196420548355	185.2275266724755	3849.617758094799	178.31666940727155	3705.98826961359
9.080635457189915	9572.691069084241	9527.173910379155	12769.093470471731	12380.840294970678	14203.83322105261	13664.970649696736	15467.145706635934	14802.974604002	17481.573049955183	16634.907440821313	0.18995240187453127	0.1772513363638345	183.32024044869468	3832.9347541360185	176.48261361781624	3689.9709799643606
9.135350853830497	9579.147379533639	9533.632971005927	12777.982012274486	12389.471953597094	14213.811473509479	13674.576782550672	15478.077028999218	14813.438673543542	17494.008747844993	16646.739357478873	0.1899627711931416	0.17726082192463388	181.4237231734005	3816.1374590499327	174.65892262871785	3673.844135249965
9.190395938260405	9585.57042851412	9540.059379510809	12786.829917314979	12398.064392079878	14223.745752704197	13684.140697529441	15488.961352908595	14823.857791948012	17506.392414999493	16658.521743294692	0.18997326601397457	0.17727042227109605	179.53793313895585	3799.225583531894	172.84555634166463	3657.6074619055726
9.245772697014415	9591.959970394913	9546.452896884039	12795.636903102853	12406.61733872078	14233.635759320827	13693.662107735056	15499.798363164113	14834.23165790853	17518.72370833562	16670.25427156314	0.1899838878685969	0.1772801388035184	177.6628287685453	3782.1988393096253	171.04247478448087	3641.2606874136254
9.301483128597186	9598.315758524473	9552.81328316359	12804.402686314974	12415.130521040193	14243.481193292626	13703.140725559844	15510.587743874372	14844.559969460788	17531.002284142804	16681.936614978767	0.18999463830750613	0.17728997293949486	175.7983686100779	3765.0569390514866	169.2496381047531	3624.803540212568
9.357529243555355	9604.637545226193	9559.140297431595	12813.126982795695	12423.603665777682	14253.281753804358	13712.576262688803	15521.329178460499	14854.842423986858	17543.227798089178	16693.568445642173	0.1900055189003722	0.17729992611413573	173.94451133832627	3747.7995964172296	167.46700657314796	3608.235749769956
9.413913064550128	9610.925081794445	9565.433697811226	12821.809507557622	12432.036498893149	14263.03713929517	13721.968430102641	15532.022349660718	14865.078718219791	17555.3999052285	16705.149435066713	0.19001653123627954	0.17730999978028975	172.10121575660014	3730.426526138559	165.69454058312112	3591.557046622038
9.47063662643026	9617.178118490467	9571.693241463136	12830.449974782221	12440.428745567495	14272.747047461298	13731.31693808029	15542.666939534785	14875.268548247612	17567.518260006953	16716.679254184604	0.19002767692397293	0.17732019540876756	170.26844079277362	3712.93744394416	163.93220064797788	3574.7671623192728
9.527701976305488	9623.396404538002	9577.918684582051	12839.048097820178	12448.780130203522	14282.411175258567	13740.621496201695	15553.262629468172	14885.411609517654	17579.582516269635	16728.15757335343	0.19003895759210676	0.1773305144885686	168.44614550020196	3695.332066612784	162.17994740296854	3557.865829504095
9.585111173620431	9629.57968811925	9584.109782393381	12847.603589192204	12457.090376426913	14292.029218905373	13749.881813350728	15563.809100176808	14895.507596841046	17591.592327267746	16739.584062362763	0.19005037488949653	0.17734095852711268	166.6342890594242	3677.6101120333187	160.43774160492467	3540.8527819304727
9.642866290228868	9635.727716370571	9590.266289149726	12856.116160589661	12465.359207087164	14301.600873885483	13759.097597718059	15574.306031711676	14905.556204397135	17603.54734566561	16750.958390440854	0.19006193048537595	0.17735152905047183	164.8328307741176	3659.771299138665	158.7055441296252	3523.7277544224635
9.700969410468568	9641.840235378086	9596.387958127245	12864.585522875004	12473.586344258369	14311.1258349507	13768.26855680388	15584.753103463217	14915.557125737821	17615.447223547508	16762.280226261104	0.19007362606965603	0.17736222760360826	163.04173007290228	3641.8153479769826	156.98331597312063	3506.4904829352163
9.75942263123647	9647.916990173493	9602.474541622272	12873.01138608269	12481.771509240394	14320.603796124004	13777.394397421082	15595.149994166313	14925.510053792344	17627.29161242516	16773.54923794917	0.19008546335318588	0.17737305575061282	161.26094650909363	3623.7419797275215	155.2710182514711	3489.140704575926
9.818228062064373	9653.957724729586	9608.52579094763	12881.39345941966	12489.914422559712	14330.034450702315	13786.474825698086	15605.496381904859	14935.414680871729	17639.0801632448	16784.765093089638	0.19009744406802112	0.17738401507494775	159.49043975933455	3605.5509166955017	153.56861219961138	3471.6781575977802
9.877387825195074	9659.962181955907	9614.54145642908	12889.731451266181	12498.014803970511	14339.417491259606	13795.50954708199	15615.79194411675	14945.27069867361	17650.812526394693	16795.92745873318	0.19010956996769232	0.17739510717969384	157.73016962435213	3587.241882359609	151.87605917193287	3454.102581443265
9.936904055658934	9665.930103694312	9620.521287401712	12898.025069176505	12506.072372455706	14348.752609649915	13804.498266341636	15626.036357598725	14955.077798286937	17662.488351712585	16807.03600140358	0.19012184282747757	0.1774063336877978	155.9800960264547	3568.814601333812	150.19332064004266	3436.4137167157605
9.996778901350961	9671.861230714345	9626.465032206132	12906.274019879485	12514.086846227872	14358.039497010259	13813.440687570595	15636.229298511209	14964.835670196666	17674.107288493084	16818.090387104752	0.19013426444468104	0.1774176962423265	154.24017901116167	3550.268799440004	148.52035819400044	3418.61130524287
10.05701452310831	9677.755302708896	9632.372438184959	12914.478009279535	12522.057942730507	14367.277843764019	13822.336514190567	15646.370442383599	14974.544004288864	17685.66898549561	16829.090281328263	0.19014683663891246	0.17742919650672198	152.51037874701433	3531.604203720577	146.85713354253676	3400.6950900899246
10.117613094788254	9683.612058289496	9638.243251678958	12922.636742457249	12529.985378639	14376.467339623918	13831.185448954446	15656.45946411917	14984.202489855492	17697.17309095197	16840.035349060505	0.19015956125237074	0.17744083616506034	150.79065552316024	3512.8205424165353	145.20360851056466	3382.664815547876
10.178576803346665	9689.431234981765	9644.077218023325	12930.749923670233	12537.86886986178	14385.607673595314	13839.987193949644	15666.496038000341	14993.81081559948	17708.61925257426	16850.9252547902	0.19017244015013363	0.17745261692231554	149.08096975019726	3493.9175450108014	143.55974503990728	3364.5202271635644
10.239907848916916	9695.212569220674	9649.874081543834	12938.817256353852	12545.708131541407	14394.69853397937	13848.741450601327	15676.47983769382	15003.368669639733	17720.007117562764	16861.759662515866	0.19018547522044904	0.1774645405046255	147.3812819597806	3474.894942240324	141.92550518893404	3346.261071760673
10.301608444889292	9700.955796345927	9655.633585553049	12946.838443122102	12553.502878055773	14403.73960837644	13857.447919675835	15686.410536255979	15012.875739516323	17731.33633261407	16872.538235753516	0.1901986683750301	0.17747660865956055	145.69155280482664	3455.7524661407806	140.30085113290988	3327.887097480707
10.363680817990868	9706.660650597216	9661.355472346486	12954.81318576849	12561.252823019331	14412.730583689448	13866.10630128414	15696.287806138296	15022.33171219578	17742.606543929298	16883.260637544467	0.1902120215493565	0.1774888231563989	144.01174305734457	3436.4898500060663	138.68574516182707	3309.398053745739
10.426127208365882	9712.326865109297	9667.039483198554	12962.74118526669	12568.957679284096	14421.671146127088	13874.716294885078	15706.111319192545	15031.736274076122	17753.817397222065	16893.92653046285	0.19022553670297646	0.17750118578640273	142.34181360914954	3417.1068284460343	137.08014968104544	3290.79369131336
10.488949869656532	9717.954171907308	9672.685358358782	12970.622141771639	12576.617158941079	14430.560981207476	13883.277599289071	15715.880746676592	15041.089110992438	17764.96853772715	16904.535576623883	0.1902392158198166	0.17751369836309824	140.68172547244467	3397.6031374186277	135.4840272118745	3272.073762309272
10.552151069084381	9723.542301901807	9678.292837047748	12978.455754620285	12584.230973321408	14439.399773761541	13891.789912661554	15725.595759259828	15050.389908222185	17776.05961020879	16915.08743769167	0.1902530609084936	0.1775263627225616	139.03143977784202	3377.9785142112523	133.89734038976894	3253.2380202123895
10.615733087532126	9729.090984883871	9683.861657453093	12986.241722332565	12591.798832997636	14448.187207936575	13900.25293252661	15735.256027028854	15059.638350490713	17787.09025896931	16925.581774887414	0.19026707400262785	0.1775391807237068	137.390917773213	3358.2326974445023	132.32005196304817	3234.2862198529765
10.679698219625935	9734.599949519978	9689.391556725333	12993.979742612106	12599.320447784838	14456.922967199629	13908.666355770381	15744.861219493027	15068.834121976579	17798.060127857487	16936.018248997338	0.19028125716116884	0.17755215424857737	135.76012082585657	3338.3654271471314	130.75212479506445	3215.2181174922734
10.744048773818252	9740.068923347199	9694.882270973978	13001.669512347484	12606.795526742198	14465.60673434147	13917.029878645124	15754.411005590573	15077.976906317544	17808.96886027778	16946.39652038144	0.19029561246871576	0.17756528520264447	134.13901042084035	3318.3764447420835	129.1935218628205	3196.033470810391
10.808787072471103	9745.497632767912	9700.333535263182	13009.310727612865	12614.223778174053	14474.238191479903	13925.343196772561	15763.905053694123	15087.066386615861	17819.816099198746	16956.716248981444	0.19031014203584953	0.17757857551510342	132.5275481596036	3298.265493046958	127.64420625526691	3176.732038900256
10.87391545193992	9750.885803044797	9705.7450836077	13016.90308366917	12621.604909631402	14482.817020063723	13933.606005147905	15773.343031616854	15096.102245444308	17830.6014871623	16966.97709432961	0.19032484799946434	0.17759202713918273	130.9256957617181	3278.0323163378052	126.10414117512119	3157.313582334202
10.93943626265785	9756.233158295607	9711.116648968613	13024.446274964956	12628.938627913174	14491.342900876367	13941.817998143546	15782.724606618394	15105.084164851838	17841.324666292647	16977.178715557162	0.19033973252310737	0.1776056420524483	129.33341506219585	3257.6766603128053	124.5732899363793	3137.777863131836
11.00535186922059	9761.53942148789	9716.447963249031	13031.939995137382	12636.22463906759	14499.815514039692	13949.97886951292	15792.049445410881	15114.011826369497	17851.985278305423	16987.32077140299	0.1903547977973221	0.17761942225711927	127.75066801189678	3237.1982721309178	123.05161596472317	3118.124644797761
11.071664650471687	9766.804314433715	9721.738757289788	13039.383937013201	12643.462648393539	14508.23453901781	13958.088312394382	15801.317214165061	15122.884911016323	17862.58296451697	16997.402920222412	0.19037004603999458	0.1776333697803823	126.17741667835799	3216.5969004561193	121.53908279837924	3098.3536923653446
11.138376999588447	9772.027557784404	9726.988760865186	13046.77779260991	12650.652360442105	14516.599654621117	13966.146019315327	15810.527578516661	15131.703099305521	17873.117365853865	17007.424819996246	0.19038547949670556	0.17764748667471303	124.61362324410584	3195.872295449488	120.03565408558643	3078.4647723725066
11.205491324168262	9777.208871025014	9732.197702678408	13054.12125313661	12657.79347901776	14524.910539010069	13974.151682195905	15819.6802035725	15140.466071250305	17883.588122862217	17017.38612833948	0.19040110044108902	0.17766177501820388	123.0592500057246	3175.024208771065	118.5412935854547	3058.457652900368
11.273010046315514	9782.34797246893	9737.36531035727	13061.414008995123	12664.885707180067	14533.166869699226	13982.104992353363	15828.77475391689	15149.173506370314	17893.99487571732	17027.286502510713	0.19041691117519244	0.1776762369148904	121.51425937525346	3154.052393637132	117.05596516824153	3038.3321036114357
11.340935602728974	9787.444579252377	9742.491310449615	13068.655749781075	12671.928747244965	14541.368323561335	13990.005640505957	15837.810893618142	15157.825083697693	17904.33726423344	17037.125599421124	0.19043291402984494	0.17769087449508877	119.97861387772718	3132.956604795996	115.57963281238335	3018.087895704899
11.409270444789758	9792.498407328736	9747.575428418719	13075.84616428482	12678.922300786213	14549.51457683124	13997.85331677705	15846.788286234856	15166.420481783303	17914.614927873397	17046.90307564372	0.19044911136502837	0.17770568991573255	118.45227615268959	3111.7365985880606	114.11226060717308	2997.7248020083643
11.478017038649782	9797.509171463089	9752.617388638882	13082.984940492768	12685.866068637093	14557.60530511027	14005.647710699519	15855.706594822814	15174.959378703372	17924.827505758818	17056.61858742302	0.19046550557025443	0.17772068536071722	116.9352089525346	3090.392132932786	112.65381275050458	2977.2425969513133
11.547177865320764	9802.47658522632	9757.616914390584	13090.071765588189	12692.759750891648	14565.640183370098	14013.388511219706	15864.56548194127	15183.441452065597	17934.974636679784	17066.271790684186	0.19048209906494737	0.17773586304124842	115.42737514204055	3068.922967344988	111.20425354865438	2956.641056586057
11.616755420763786	9807.40036098953	9762.573727855948	13097.106325952544	12699.603046906428	14573.618885957214	14021.075406701937	15873.364609659942	15191.866379015924	17945.05595910528	17075.862341042954	0.19049889429883018	0.1777512251961942	113.92873769949074	3047.3288629935123	109.7635474174167	2935.9199586473405
11.686752215979308	9812.280209918135	9767.487550113976	13104.088307166505	12706.395655301973	14581.541086597066	14028.708084932767	15882.103639565707	15200.233836245066	17955.071111193305	17085.389893815223	0.19051589375231906	0.17776677409244457	112.43925971415592	3025.6095826621167	108.33165887878567	2915.0790824894793
11.75717077709787	9817.115841965995	9772.358101135616	13111.017394011054	12713.137273964216	14589.406458398356	14036.286233125209	15890.782232769405	15208.54349999496	17965.01973080119	17094.8541040267	0.19053309993691933	0.1777825120252721	110.9589043869928	3003.764890797902	106.90855256335635	2894.1182091850787
11.82801364547121	9821.906965869464	9777.185099779152	13117.893270468663	12719.827600046341	14597.214673857423	14043.809537923451	15899.400049912867	15216.795046065834	17974.901455496132	17104.254626423193	0.19055051539563128	0.17779844131870076	109.48763503000373	2981.7945535182953	105.49419320878224	2873.0371215054765
11.899283377763982	9826.653289141359	9781.968263785076	13124.715619724368	12726.466329970093	14604.965404862576	14051.277685407014	15907.956751175816	15224.988149822693	17984.715922565683	17113.59111548026	0.19056814270335734	0.17781456432587944	108.02541506652778	2959.698338655755	104.08854565878573	2851.8356039253995
11.970982546046038	9831.354518064994	9786.707309771298	13131.48412416708	12733.053159427562	14612.658322698706	14058.690361095481	15916.451996283167	15233.12248620238	17994.462769028665	17122.863225413592	0.19058598446731845	0.17783088342945816	106.57220803003293	2937.476015747525	102.69157486406039	2830.5134426793084
12.043113737885237	9836.010357687872	9791.401953228027	13138.19846539057	12739.58778338271	14620.293098051574	14066.04724995295	15924.88544451196	15241.197729720428	18004.141631645693	17132.07061018915	0.19060404332747394	0.17784740104197258	105.12797756353393	2915.1273560482077	101.30324588151416	2809.0704257637262
12.115679556440844	9840.620511815598	9796.051908512827	13144.858324194754	12746.069896073126	14627.869401012476	14073.348036392768	15933.256754698743	15249.21355447822	18013.7521469303	17141.212923533647	0.190622321956948	0.177864119606232	103.69268741960695	2892.6521325637586	99.9235238727415	2787.506342929788
12.188682620557461	9845.184683005491	9800.656888845311	13151.463380586782	12752.499191011453	14635.386901082727	14080.592404281957	15941.565585246772	15257.16963416982	18023.29395115981	17150.28981894475	0.19064082306246227	0.17788104159571358	102.26630146043317	2870.0501200794242	98.5523741049692	2765.820985733997
12.26212556485955	9849.702572560385	9805.216606302174	13158.013313782392	12758.875360987318	14642.845267178458	14087.780036946218	15949.811594133595	15265.065642089454	18032.766680386725	17159.300949701996	0.19065954938477309	0.17789816951496054	100.84878365678014	2847.321095156949	97.18976195060532	2744.014147556387
12.336011039846525	9854.173880522027	9809.730771811764	13164.507802206916	12765.198098068791	14650.244167635088	14094.910617174433	15957.994438918307	15272.901251138494	18042.169970449748	17168.245968877167	0.19067850369911818	0.17791550589998806	99.44009808666306	2824.4648361313157	95.83565288507089	2722.085623570252
12.41034171198835	9858.598305664636	9814.199095148833	13170.946523496543	12771.467093604122	14657.583270212099	14101.983827223514	15966.113776749144	15280.676133832838	18051.503456985207	17177.124529345187	0.19069768881566476	0.17793305331869355	98.0402089372219	2801.4811231899075	94.49001248908462	2700.035210832022
12.485120263821853	9862.975545488414	9818.62128492925	13177.329154499632	12777.682038223556	14664.862242097934	14108.999348823394	15974.16926437124	15288.389962310424	18060.76677543874	17185.936283795156	0.19071710757996835	0.17795081437127191	96.64908050269878	2778.3697383459657	93.15280644680024	2677.862708261702
12.560349394047481	9867.30529621278	9822.99704860446	13183.655371277797	12783.842621840904	14672.080749914625	14115.956863181747	15982.160558134146	15296.042408338539	18069.95956107669	17194.680884741152	0.19073676287343455	0.17796879169063876	95.26667718410317	2755.130465455819	91.82400054504978	2655.567916647531
12.63603181762671	9871.58725276971	9827.326092456064	13189.924849107209	12789.948533655357	14679.238459722783	14122.85605098903	15990.087313999735	15303.633143321455	18079.081448997982	17203.357984533537	0.19075665761379063	0.17798698794285756	93.89296348911012	2731.7630902472883	90.50356067351822	2633.1506386827677
12.712170265880024	9875.821108796878	9831.608121590185	13196.137262479746	12795.99946215313	14686.33503702637	14129.696592423372	15997.949187549922	15311.161838307928	18088.13207414587	17211.96723537001	0.19077679475556047	0.17800540582757302	92.52790403171093	2708.267400337849	89.19145282456884	2610.6106789861806
12.78876748658549	9880.006556630824	9835.842839931918	13202.292285104331	12801.995095109323	14693.370146777792	14136.478167155734	16005.745833994735	15318.628163999047	18097.11107132002	17220.50828930718	0.19079717729054774	0.17802404807845226	91.17146353218413	2684.6431852648966	87.88764309290855	2587.9478441281244
12.865826244077915	9884.143287299989	9840.029950219623	13208.389589908116	12807.935119589636	14700.343453382819	14143.20045435493	16013.476908180266	15326.031790755918	18106.018075188593	17228.980798271914	0.19081780824832686	0.17804291746362952	89.82360681533464	2660.890236460604	86.59209767407447	2565.161942608189
12.943349319348618	9888.230990517577	9844.16915399907	13214.428849037653	12813.819221952046	14707.254620705551	14149.86313269268	16021.142064596666	15333.37238860743	18114.852720300307	17237.384414072825	0.1908386906967391	0.1780620167861595	88.48429881109041	2637.0083472998813	85.30478286491416	2542.252784903627
13.0213395101458	9892.269354674507	9848.260151617696	13220.40973386023	12819.647087848693	14714.103312073597	14156.465880348875	16028.74095738641	15340.64962725827	18123.61464109694	17245.718788412138	0.19085982774239565	0.17808134888447522	87.1535045546334	2612.9973131343722	84.02566506384755	2519.220183506608
13.099799631075467	9896.25806683219	9852.302642218696	13226.331914965105	12825.418402227655	14720.889190283204	14163.008375016807	16036.273240352544	15347.863176096926	18132.303471925763	17253.98357289745	0.1908812225311901	0.17810091663285324	85.83118918455148	2588.8569312682375	82.75471076896065	2496.0639528920874
13.178732513703073	9900.196812715154	9856.296323734956	13232.195062164665	12831.132849334645	14727.611917604316	14169.490293908319	16043.73856696689	15355.012704203644	18140.918847051995	17262.178419053558	0.19090287824881574	0.1781207229418869	84.5173179435078	2564.5870010023937	81.49188657871855	2472.783909576945
13.258141006655675	9904.085276703745	9860.24089288311	13237.998844495813	12836.790112714963	14734.271155785942	14175.911313759283	16051.136590378592	15362.097880358724	18149.460400671705	17270.30297833468	0.19092479812129012	0.17814077075896145	83.21185617793526	2540.1873236605898	80.23715919170354	2449.379872134421
13.338027975724735	9907.923141826588	9864.136045157355	13243.742930221119	12842.38987521521	14740.866566061331	14182.27111083486	16058.46696342252	15369.118373050671	18157.92776692451	17278.35690213652	0.19094698541549024	0.1781610630687429	81.9147693359555	2515.657702553086	78.99049540450505	2425.8516611619852
13.418396303969553	9911.71008975295	9867.98147482316	13249.426986829996	12847.931818985024	14747.397809153172	14188.569360934809	16065.729338627703	15376.07385048437	18166.320579906416	17286.339841808407	0.19096944343969152	0.1781816028936677	80.6260229692416	2490.9979430618696	77.75186211362598	2402.1990993712097
13.49924889182131	9915.445800785243	9871.776874911171	13255.05068104017	12853.41562547913	14753.8645452792	14194.805739399199	16072.92336822625	15382.96398058974	18174.63847368322	17294.25144866604	0.19099217554411638	0.1782023932944414	79.34558273131552	2466.207852621097	76.52122631379461	2378.4220115644857
13.580588657187745	9919.129953851054	9875.521937210628	13260.61367879865	12858.840975458912	14760.266434157296	14200.979921113609	16080.048704161723	15389.788431029898	18182.88108230332	17302.091374003623	0.19101518512149013	0.17822343737054694	78.07341437721334	2441.2872407296672	75.29855509767367	2354.5202246517874
13.662418535558457	9922.762226495483	9879.216352263107	13266.115645283226	12864.207548994476	14766.603135011172	14207.09158051493	16087.104998098243	15396.546869209944	18191.048039811398	17309.859269106826	0.19103847560760512	0.17824473826075554	76.8094837632525	2416.23591898242	74.08381565567106	2330.4935676804744
13.744741480110864	9926.342294873004	9882.859809355818	13271.55624490346	12869.515025466264	14772.87430657561	14213.140391596722	16094.091901429083	15403.238962285324	18199.13898026155	17317.554785265256	0.1910620504818939	0.1782662991436489	75.55375684668252	2391.0537010808475	72.8769752754888	2306.341871849727
13.827560461816718	9929.86983373957	9886.451996515138	13276.935141302152	12874.76308356711	14779.079607102214	14219.126027915057	16101.009065285865	15409.86437717077	18207.15353773114	17325.17757378561	0.19108591326800756	0.1782881232381468	74.30619968530664	2365.7404028545134	71.67800134184654	2282.0649705249816
13.910878469549415	9933.344516444338	9889.992600499787	13282.251997356374	12879.951401303904	14785.21869436478	14225.048162594016	16107.856140547383	15416.422780548837	18215.091346334313	17332.72728600443	0.19111006753440557	0.17831021380404194	73.06677843652142	2340.2958422610536	70.48686133556475	2257.6626992505044
13.9946985101918	9936.766014921483	9893.481306794125	13287.506475178818	12885.079655999567	14791.291225665007	14230.906468331536	16114.632777848868	15422.913838878918	18222.952040235923	17340.203573301384	0.19113451689495384	0.17833257414254458	71.83545935770962	2314.719839423429	69.3035228340159	2233.1348957805894
14.079023608744702	9940.133999681779	9896.91779960121	13292.69823611894	12890.14752429481	14797.2968578381	14236.700617405108	16121.338627591069	15429.337218406048	18230.73525366546	17347.60608711243	0.19115926500952796	0.1783552075968322	70.6122088056436	2289.012216639705	68.12795351016393	2208.481400086079
14.163856808436103	9943.448139804208	9900.301761835877	13297.826940764251	12895.154682150058	14803.23524725852	14242.430281677638	16127.973339949645	15435.692585170003	18238.44062093123	17354.934478943243	0.1911843155846302	0.17837811755260996	69.39699323494278	2263.172798372805	66.96012113217148	2183.7020543729886
14.24920117083096	9946.708102927229	9903.63287511763	13302.892248941329	12900.100804847227	14809.106049845517	14248.095132603248	16134.53656488428	15441.97960501429	18246.067776434305	17362.188400382613	0.19120967237401137	0.1784013074386766	68.18977919901954	2237.201411298476	65.79999356281769	2158.796703085769
14.335059775941703	9949.913555240266	9906.910819763485	13307.893819717236	12904.985566991585	14814.908921069147	14253.694841233164	16141.027952148386	15448.19794359531	18253.61635468323	17369.367503116086	0.19123533917930371	0.17842478072750004	66.99053335051576	2211.0978843532503	64.64753876008035	2133.7651929622516
14.421435722339384	9953.064161474882	9910.135274780789	13312.831311400669	12909.808642513693	14820.643515956055	14259.229078221782	16147.447151298587	15454.347266391718	18261.0859903084	17376.47143893981	0.19126131985066253	0.17844854093580106	65.79922243788315	2184.86204865342	63.502724775942625	2108.6073730210774
14.50833212726552	9956.159584895693	9913.30591785978	13317.704381542899	12914.569704671136	14826.30948909507	14264.69751383252	16153.793811704034	15460.427238713592	18268.476318076442	17383.499859774256	0.19128761828741758	0.17847259162514523	64.61581330696936	2158.493737574201	62.36551975562179	2083.3230945691466
14.595752126744532	9959.199487291551	9916.42242536617	13322.512686939204	12919.268426050394	14831.906494643383	14270.099817943885	16160.067582556392	15466.437525711883	18275.786972905273	17390.452417678243	0.1913142384387324	0.17849693640254433	63.4402729007852	2131.9927867678925	61.23589193809312	2057.9122112439945
14.683698875697011	9962.183528966234	9919.48447233362	13327.2558836298	12923.904478568735	14837.43418633227	14275.435660055582	16166.268112879354	15472.377792387906	18283.017589878702	17397.3287648631	0.19134118430427507	0.17852157892106313	62.27256825863151	2105.3590341717936	60.11380965518765	2032.3745790156536
14.772175548053516	9965.111368729344	9922.491732456025	13331.933626901186	12928.477533475976	14842.892217473276	14280.704709294576	16172.395051538746	15478.247703602869	18290.167804261768	17404.12855370684	0.19136845993489912	0.17854652288044148	61.11266651561891	2078.5923200109974	58.99924133103923	2006.710056195967
14.861185336869132	9967.982663886734	9925.443878079783	13336.545571287023	12932.987261356333	14848.280240963979	14285.906634421244	16178.448047252117	15484.046924087463	18297.237251515533	17410.851436768524	0.19139606943333073	0.17857177202771765	59.960534902027575	2051.692486816086	57.89215548237553	1980.9185034804977
14.95073145443871	9970.797070231165	9928.340580195965	13341.091370569444	12937.4333321303	14853.597909294247	14291.041103835665	16184.426748599033	15489.775118451706	18304.225567312653	17417.497066802855	0.19142401695487174	0.17859733015786833	58.81614074335084	2024.659379445482	56.792520717703155	1954.9997839508578
15.040817132412794	9973.554242032526	9931.181508432304	13345.570677779942	12941.815415056419	14858.844874552135	14296.107785583778	16190.330804030891	15495.431951194612	18311.132387552538	17424.065096774713	0.19145230670810767	0.17862320111445057	57.67945145955309	1997.4928450891748	55.70030573621625	1928.9537630593404
15.131445621914246	9976.25383202815	9933.966331045034	13349.983145200576	12946.133178733002	14864.020788430147	14301.10634736359	16196.15986188126	15501.01708671403	18317.957348377106	17430.55517987382	0.1914809429556295	0.17864938879026104	56.550434565215255	1970.1927333064377	54.6154793286114	1902.7803086964414
15.222620193655578	9978.895491412919	9936.694714910842	13354.328424364974	12950.386291100114	14869.125302231345	14306.036456531696	16201.913570376068	15506.530189316749	18324.7000861864	17436.966969529847	0.1915099300147648	0.17867589712799717	55.42905766853073	1942.7588960132562	53.53801037656376	1876.4792911889963
15.31434413805701	9981.478869829209	9939.366325518455	13358.606166059331	12954.57441944123	14874.15806687554	14310.89778010948	16207.591577643894	15511.970923228411	18331.360237654368	17443.30011942724	0.19153927225832015	0.1787027301209343	54.31528847065056	1915.191187500488	52.46786785093718	1850.0505832871422
15.406620765365147	9984.00361535669	9941.980826960178	13362.81602032338	12958.697230384998	14879.118732905468	14315.689984789537	16213.193531726332	15517.338952603599	18337.93743974483	17449.554283520378	0.19156897411533422	0.1787298918136091	53.20909476620727	1887.4894644641317	51.40502081322484	1823.4940602211282
15.499453405772549	9986.469374502129	9944.537881923461	13366.957636451494	12962.75438990714	14884.0069504932	14320.412736942213	16218.719080588618	15522.633941536173	18344.431329727686	17455.729116048973	0.1915990400718422	0.17875738630251478	52.11044444220897	1859.6535860011354	50.349438413846656	1796.809599680826
15.592845409537835	9988.875792188808	9947.037151682058	13371.030662993455	12966.74556333198	14888.822369446238	14325.06570262189	16224.167872129965	15527.855554069283	18350.841545194926	17461.82427155323	0.1916294746716511	0.17878521773680572	51.01930547747179	1831.6834136238322	49.301089892571326	1769.9970818655565
15.686800147106629	9991.222511746068	9949.478296087436	13375.034747755533	12970.67041533448	14893.564639214022	14329.648547573794	16229.53955419441	15533.003454206077	18357.167724077244	17467.839404889728	0.1916602825171287	0.17881339031901344	49.93564594282361	1803.5788112869486	48.25994457730849	1743.0563894589432
15.781321009233178	9993.509174898472	9951.860973559593	13378.969537801277	12974.528609941577	14898.233408894177	14334.160937240153	16234.833774581375	15538.077305919654	18363.40950466034	17473.774171246616	0.19169146827000044	0.17884190830577165	48.859434000361944	1775.3396453876048	47.225971884225146	1715.9874076647684
15.87641140710273	9995.735421755038	9954.184841078253	13382.834679452479	12978.319810534264	14902.828327239009	14338.60253676719	16240.050181056602	15543.076773164034	18369.566525601756	17479.628226159875	0.19172303665216206	0.1788707760085541	47.79063790287182	1746.9657847820781	46.19914131787664	1688.7900242442265
15.972074772454643	9997.9008907981	9956.44955417352	13386.62981828991	12982.043679849017	14907.34904266183	14342.973011011474	16245.188421362904	15548.00151988444	18375.638425947483	17485.40122552893	0.19175499244650238	0.17889999779442306	46.729225993854925	1718.4571008011699	45.17942246973689	1661.4641294884495
16.06831455770623	10000.005218872244	9958.65476691666	13390.354599154247	12985.699879979627	14911.795203243553	14347.272024546766	16250.248143231276	15552.85121002814	18381.62484514909	17491.09282563293	0.19178734049773946	0.17892957808678686	45.67516670707846	1689.8134672711603	44.16678501886781	1634.0096162701957
16.165134236077357	10002.048041172919	9960.800131910613	13394.008666146798	12989.288072378784	14916.166456739124	14351.499241670648	16255.228994391868	15557.625507555136	18387.52542308071	17496.702683146847	0.1918200857132679	0.1789595213661715	44.62842856446514	1661.034760456998	43.16119872962008	1606.4263799861073
16.262537301715792	10004.028991234802	9962.885300280266	13397.591662630022	12992.807917859513	14920.462450583807	14355.654326411068	16260.130622584842	15562.32407644875	18393.33980005594	17502.23045515758	0.19185323306402038	0.17898983217100206	43.588980178770726	1632.120859194547	42.16263345364132	1578.7143186661415
16.36052726982327	10005.947700920517	9964.909921663006	13401.103231228753	12996.25907659717	14924.682831900309	14359.736942533518	16264.95267557221	15566.946580727008	18399.067616845936	17507.67579918093	0.19188678758534217	0.17902051509839745	42.556790251197526	1603.071644818876	41.171059128741035	1550.8733329493552
16.459107676782416	10007.80380040839	9966.873644198587	13404.543013830284	12999.641208130673	14928.827247504716	14363.746753547497	16269.6948011484	15571.49268445321	18404.708514696093	17513.038373177777	0.19192075437787742	0.17905157480497563	41.53182757017203	1573.887001156807	40.18644577707164	1522.9033260531723
16.55828208028434	10009.59691818076	9968.77611451923	13407.910651585367	13002.95397136421	14932.895343913531	14367.683422713479	16274.356647152083	15575.962051747165	18410.26213534422	17518.317835570964	0.19195513860847116	0.17908301600767154	40.51406101339671	1544.5668146214448	39.20876350653998	1494.8042038455606
16.658054059457015	10011.326681011724	9970.616977739426	13411.20578490869	13006.19702456873	14936.886767350155	14371.546613049784	16278.937861477461	15580.354346796308	18415.72812103813	17523.51384526221	0.19198994551108287	0.1791148434845675	39.503459545609076	1515.110974158626	38.237982509701396	1466.575874838978
16.758427214994473	10012.992713954844	9972.395877445644	13414.428053479447	13009.370025383478	14940.801163751612	14375.335987339507	16283.438092085844	15584.66923386696	18421.106114553655	17528.626061649113	0.19202518038771577	0.1791470620757367	38.499992218086845	1485.5193712487817	37.274073062624666	1438.2182501661591
16.859405169286727	10014.594640330532	9974.112455685716	13417.577096241672	13012.472630817287	14944.638178775049	14379.051208137262	16287.856987017029	15588.906377315423	18426.395759212475	17533.6541446421	0.1920608486093587	0.1791796766840989	37.50362816908455	1455.7918999581598	36.317005525692366	1409.7312436443754
16.960991566550526	10016.13208171358	9975.766352958408	13420.65255140497	13015.504497250266	14948.397457804724	14382.691937776443	16292.194194401309	15593.06544159965	18431.596698900692	17538.59775468206	0.1920969556169431	0.1792126922762885	36.51433662386262	1425.928456954658	35.3667503434699	1381.1147717912681
17.063190072960847	10017.604657920163	9977.357208202511	13423.65405644475	13018.465280435066	14952.078645958605	14386.25783837605	16296.449362471061	15597.146091290555	18436.708578087004	17543.45655275757	0.19213350692231673	0.1792461138835376	35.53208689249004	1395.928941455204	34.423278042362654	1352.3687537699006
17.166004376783235	10019.011986994794	9978.884658785859	13426.581248102562	13021.354635498197	14955.68138809507	14389.74857184768	16300.622139572519	15601.147991083486	18441.731041841158	17548.230200422433	0.19217050810922817	0.179279946602572	34.55684837033914	1365.7932552732527	33.48655923162005	1323.4931114441715
17.26943818850684	10020.353685197117	9980.348340494222	13429.433762386449	13024.172216941406	14959.20532881974	14393.163799902619	16304.71217417775	15605.070805809884	18446.66373585267	17552.918359813408	0.19220796483432967	0.17931419559651923	33.58859053833294	1335.5213028378785	32.55656460316095	1294.4877694044262
17.37349524097843	10021.629366988505	9981.747887520054	13432.211234571196	13026.917678643	14962.650112492316	14396.50318405897	16308.719114896687	15608.914200449028	18451.506306449675	17557.520693668146	0.19224588282819596	0.17934886609583314	32.62728296179557	1305.1129911909811	31.633264930685982	1265.3526549553499
17.478179289537028	10022.838645018432	9983.082932450994	13434.913299198532	13029.590673859053	14966.015383233362	14399.766385648702	16312.642610489134	15612.677840139739	18456.258400617808	17562.03686534308	0.19228426789635425	0.17938396339923116	31.672895290059387	1274.568229988683	30.716631069168216	1236.08769812854
17.583494112149474	10023.981130110651	9984.353106258231	13437.539590077258	13032.19085522465	14969.300784931165	14402.953065824824	16316.482309876987	15616.361390192269	18460.919666019374	17566.466538831624	0.19232312592033782	0.17941949287464612	30.725397256028373	1243.886931502726	29.80663395454758	1206.6928316843696
17.689443509546752	10025.05643124914	9985.55803828463	13440.089740283249	13034.717874754957	14972.505961248524	14406.06288556845	16320.237862156304	15619.964516100123	18465.48975101245	17570.8093787823	0.1923624628587482	0.179455459960194	29.784758675756166	1213.0690106349066	28.903244603294297	1177.1679911306128
17.79603130536116	10026.064155563934	9986.697356232786	13442.56338215957	13037.17138384645	14975.630555629687	14409.09550569607	16323.90891660976	15623.486883552165	18469.96830467042	17575.06505051732	0.19240228474833912	0.17949187016515486	28.85094944847515	1182.1143849375658	28.006434112568968	1147.51311474666
17.90326134626431	10027.003908316674	9987.770686152822	13444.960147316378	13039.55103327794	14978.674211307243	14412.05058686674	16327.495122718972	15626.928158444653	18474.35497680149	17579.23322005104	0.19244259770511588	0.17952872907096998	27.923939555505058	1151.0229745954275	27.116173658912885	1117.728143563494
18.011137502105942	10027.875292885927	9988.777652429968	13447.279666630782	13041.856473211572	14981.636571308965	14414.92778958925	16330.996130176904	15630.288006893361	18478.64941796831	17583.313554108663	0.19248340792545118	0.17956604233225545	27.003699060252984	1119.794702442363	26.232434498524526	1087.8130213874392
18.119663666053608	10028.677910752393	9989.717877772033	13449.52157024671	13044.087353193849	14984.517278464795	14417.726774229443	16334.411588900462	15633.56609524587	18482.85127950792	17587.305720145105	0.19252472168721854	0.1796038156778301	26.09019810744212	1088.4294939609244	25.355187966299127	1057.7676947996952
18.228843754733095	10029.41136148371	9990.59098319655	13451.685487574541	13046.24332215644	14987.315975413661	14420.447201017361	16337.74114904299	15636.762090093735	18486.96021355158	17591.209386363873	0.19256654535094572	0.1796420549117598	25.183406923155417	1056.9272772972472	24.4844054761561	1027.5921131796204
18.338681708369887	10030.075242719291	9991.396588017935	13453.77104729094	13048.324028417223	14990.032304610588	14423.08873005472	16340.984461007132	15639.875658285095	18490.975873045183	17595.024221736407	0.1926088853609843	0.17968076591442006	24.28329581388971	1025.287983247079	23.620058519925806	997.2862286930904
18.44918149093129	10030.669150154612	9992.13430983413	13455.777877338232	13050.329119680848	14992.665908333394	14425.651021321959	16344.141175457318	15642.906466936809	18494.897911769185	17598.749896021036	0.19265174824669726	0.17971995464357066	23.389835166264675	993.5115452692844	22.762118667073082	966.8499963013455
18.56034709026951	10031.192677525607	9992.803764513385	13457.705604924116	13052.258243039707	14995.216428689893	14428.133734685785	16347.210943332844	15645.854183447287	18498.725984359404	17602.386079782686	0.19269514062366747	0.17975962713545388	22.502995447532157	961.597899521701	21.910557565337513	936.2833738066256
18.672182518265565	10031.6454165926	9993.40456618059	13459.553856521026	13054.111044974536	14997.683507624772	14430.536529906449	16350.193415860682	15648.718475508977	18502.45974632748	17605.932444412338	0.19273906919492362	0.17979978950590422	21.62274720314599	929.5469847805798	21.065346938252333	905.5863217767328
18.784691810974078	10032.026957123957	9993.936327203357	13461.322257865346	13055.887171354885	15000.066786926383	14432.8590666449	16353.088244568296	15651.499011120866	18506.09885408146	17609.38866214653	0.1927835407521871	0.1798404479514788	20.74906105759146	897.358742499724	20.22645858643955	874.7588036176749
18.897879028768923	10032.3368868797	9994.398658178157	13463.01043395681	13057.586267439925	15002.365908233922	14435.101004470444	16355.895081296872	15654.195458601547	18509.642964946936	17612.754406087577	0.19282856217713817	0.17988160875060533	19.88190771479276	865.0331168426201	19.39386438704969	843.8007855745964
19.01174825648978	10032.574791594796	9994.791167915937	13464.618009057709	13059.207977878728	15004.580513044384	14437.262002867898	16358.613578214445	15656.8074866018	18513.091737188093	17616.02935022325	0.1928741404427009	0.17992327826474783	19.02125795606844	832.5700546135195	18.5675362924012	812.7122366945259
19.126303603589555	10032.74025496203	9995.11346342766	13466.144606691812	13060.751946710763	15006.710242719397	14439.341721245055	16361.24338782893	15659.334764117564	18516.444830028755	17619.213169447074	0.19292028261435207	0.1799654629395899	18.167082640138688	799.9695052858442	17.747446330526145	781.4931288715452
19.241549204282624	10032.832858614825	9995.365149909583	13467.58984964345	13062.217817366227	15008.7547384923	14441.339818940074	16363.784163001495	15661.776960502939	18519.70190367389	17622.3055395786	0.19296699585144814	0.18000816930624014	17.319352702892502	767.2314209984615	16.933566603955114	750.143436813727
19.357489217694134	10032.852182109653	9995.545830728246	13468.953359956293	13063.60523266621	15010.713641474988	14443.25595522878	16366.235556959764	15664.133745483092	18522.862619330976	17625.306137383715	0.193014287408575	0.180051403982454	16.478039157533203	734.3557565864176	16.12586929041572	718.6631380962208
19.474127828010037	10032.797802908382	9995.65510740539	13470.234758932353	13064.913834823103	15012.58659266513	14445.089789332316	16368.597223311484	15666.404789167636	18525.926639232017	17628.21464059555	0.19306216463691991	0.1800951736738758	15.643113092890417	701.3424695222639	15.324326641130028	687.0522131035104
19.59146924462811	10032.669296359962	9995.692579602275	13471.433667130295	13066.143265440338	15014.373232952712	14446.840980424158	16370.868816057551	15668.589762063393	18528.893626654833	17631.030727934714	0.19311063498566405	0.18013948517530146	14.814545673631073	668.1915199449286	14.528910980996443	655.3106450624764
19.709517702309874	10032.466235682345	9995.657845104217	13472.54970436438	13067.293165512745	15016.073203127411	14448.509187637923	16373.049989606005	15670.688335088073	18531.763245945614	17633.754079130664	0.19315970600340002	0.18018434537196268	13.992308140019304	634.9028706606477	13.73959470873524	623.4384200633503
19.828277461333414	10032.188191943591	9995.550499804445	13473.582489702572	13068.363175426251	15017.686143885134	14450.094070074501	16375.140398785183	15672.700179583286	18534.53516254055	17636.384374942412	0.1932093853395691	0.18022976124082815	13.176371807290707	601.476487135049	12.956350295469747	591.4355270164087
19.94775280764713	10031.834734043221	9995.37013768798	13474.531641465233	13069.35293495784	15019.211695835362	14451.595286809654	16377.139698857882	15674.624967328127	18537.209042988645	17638.921297179906	0.1932596807459279	0.18027573985193085	12.366708065244893	567.9123374894261	12.179150284871866	559.3019576794468
20.067948053024427	10031.40542869274	9995.116350815051	13475.396777222997	13070.262083275173	15020.649499507655	14453.012496901261	16379.047545534593	15676.462370552461	18539.7845549737	17641.364528725175	0.19331060007803066	0.18032228836971254	11.563288377074059	534.2103924625553	11.40796729252179	527.0377066456713
20.188867535219305	10030.899840396278	9994.788729304397	13476.177513795094	13071.090258936334	15021.99919535881	14454.345359396864	16380.863594987632	15678.212061950595	18542.261367337233	17643.713753553984	0.19336215129674408	0.18036941405439397	10.766084280257928	500.3706254614517	10.642774005929823	494.64277135860175
20.31051561812294	10030.317531430701	9994.386861316194	13476.873467247227	13071.837099889324	15023.260423779631	14455.593533341014	16382.587503864868	15679.873714694791	18544.63915010112	17645.96865675737	0.19341434246978234	0.18041712426336404	9.975067384773865	466.3930124989711	9.883543183277652	462.11715207621455
20.432896691921076	10029.658061825447	9993.910333034672	13477.484252889377	13072.502243471437	15024.432825101743	14456.756677782587	16384.218929303584	15681.447002448866	18546.917574490486	17648.12892456336	0.1934671817732676	0.18046542645259453	9.190209373700782	432.2775322329253	9.13024765382579	429.4608519063331
20.55601517325261	10028.92098934218	9993.358728650619	13478.009485273651	13073.085326408742	15025.516039604594	14457.83445178236	16385.757528944672	15682.931599382087	18549.09631295697	17650.194244359092	0.19352067749331958	0.18051432817807675	8.411482002062257	398.0241659237072	8.382860317142331	396.6738767819479
20.679875505368887	10028.10586945385	9992.73163034332	13478.448778191649	13073.585984815107	15026.509707522016	14458.826514420165	16387.202960946397	15684.327180182736	18551.175039201702	17652.164304712674	0.19357483802766756	0.18056383709728233	7.638857096717402	363.6328974394128	7.641354142520868	363.7562354542315
20.804482158294064	10027.212255323755	9992.028618262464	13478.801744672117	13074.003854191484	15027.413469049292	14459.732524802443	16388.554883998808	15685.633420072161	18553.153428199024	17654.03879539563	0.19362967188729227	0.18061396097064797	6.872306555829709	329.10371324559674	6.905702169176948	330.70793951582164
20.92983962898646	10026.239697783934	9991.249270509588	13479.067996978001	13074.33856942482	15028.22696434963	14460.552142069511	16389.812957337595	15686.8499948186	18555.031156219728	17655.817407405182	0.1936851876980926	0.18066470766308454	6.1118023480448755	294.4366023768671	6.175877504509117	297.52900333236903
21.055952441500814	10025.187745313498	9990.39316311914	13479.247146603755	13074.589764786808	15028.949833561088	14461.285025402774	16390.976840758554	15687.976580751018	18556.807900855012	17657.499832986658	0.19374139420258277	0.1807160851455123	5.357316512825491	259.63155645970255	5.4518533253867645	264.21944411704317
21.18282514715158	10024.055944016436	9989.459870039562	13479.338804272233	13074.75707393293	15029.581716803186	14461.930834032368	16392.04619463177	15689.012854773508	18558.483341040283	17659.085765656564	0.1937983002616173	0.18076810149642064	4.6088211590686115	224.68856965517625	4.733602876454825	230.7792818620801
21.31046232467717	10022.843837599125	9988.448963113511	13479.342579931492	13074.840129900675	15030.122254183514	14462.489227244014	16393.020679915895	15689.958494378907	18560.05715707913	17660.574900224918	0.19385591485614193	0.18082076490345445	3.8662884653458605	189.60763868317008	4.02109946989367	197.20853934437037
21.438868580405217	10021.55096734752	9987.360012058345	13479.258082751548	13074.83856510839	15030.571085804482	14462.9598643867	16393.89995817272	15690.8131776634	18561.52903066769	17661.96693281875	0.19391424708898009	0.1808740836650272	3.129690679212217	154.38876279303804	3.314316485899326	163.507242155727
21.568048548418737	10020.176872103888	9986.192584445795	13479.08492112075	13074.752011353403	15030.927851769751	14463.342404879677	16394.68369158144	15691.576583340464	18562.898644918856	17663.261560904924	0.19397330618664396	0.1809280661919606	2.399000116311072	119.03194372681901	2.613227370835375	129.67541862325743
21.69800689072348	10018.721088243217	9984.946245681533	13478.82270264215	13074.58009981029	15031.192192190834	14463.636508219757	16395.371542953235	15692.248390755212	18564.165684386866	17664.45848331358	0.19403310150117842	0.18098272100915208	1.6741891604324337	83.53718573134392	1.9178056376840686	95.7130998489447
21.828748297416116	10017.18314964923	9983.620558984325	13478.471034129607	13074.322461028914	15031.363747193542	14463.841833988472	16395.963175745797	15692.828279898717	18565.32983509194	17665.557400261525	0.19409364251203795	0.18103805675727144	0.955230263149133	47.904495540540665	1.2280248657480115	61.620319698471576
21.960277486853503	10015.562587690096	9982.215085364898	13478.029521603852	13073.978724932438	15031.44215692453	14463.958041859345	16396.45825407805	15693.3159314225	18566.390784545303	17666.558013376023	0.19415493882799306	0.1810940821944852	0.2420959425799083	12.13388232048601	0.5438586994205252	27.397114750463516
22.092599205822967	10013.858931193485	9980.729383604223	13477.497770288028	13073.54852081486	15031.427061557439	14463.984791604775	16396.856442744527	15693.711026652712	18567.34822177385	17667.46002571824	0.19421700018907043	0.18115080619820992	-0.46524121666152496	-23.77464232360944	-0.13471915178524796	-6.95647569000721
22.225718229713628	10012.07170642159	9979.163010231756	13476.875384603507	13073.031477338858	15031.318101299476	14463.92174310338	16397.157407230374	15694.013247604918	18568.20183734566	17668.26314180752	0.19427983646852667	0.18120823776689643	-1.166808563109953	-59.82106433669105	-0.8077349130326184	-41.440409575589
22.359639362688714	10010.200437045489	9977.51551950308	13476.161968165194	13072.42722253314	15031.114916397622	14463.768556346957	16397.360813725998	15694.222276998542	18568.95132339524	17668.967067645353	0.19434345767485509	0.1812663860218443	-1.8626333808279014	-96.00536732701585	-1.4752147462058929	-76.05464221630245
22.494367437858962	10008.244644118982	9975.78646337705	13475.35712377652	13071.735383789544	15030.817147144619	14463.524891447318	16397.466329141655	15694.337798271265	18569.59637364876	17669.57151073939	0.19440787395382841	0.1813252602090475	-2.5527428883578978	-132.32753251073882	-2.1371847489863285	-110.79912622040138
22.629907317457054	10006.203846052427	9973.975391492968	13474.460453424712	13070.955587860451	15030.424433885457	14463.190408643553	16397.47362112265	15694.359495594043	18570.13668345015	17670.07618012824	0.19447309559057604	0.181384869701071	-3.237164239231788	-168.7875387412496	-2.793670955405105	-145.6738115181215
22.766263893012997	10004.077558585688	9972.081851146879	13473.471558275323	13070.087460855462	15029.93641702322	14462.764768308725	16397.382358063944	15694.287053885519	18570.57194978659	17670.480786405737	0.19453913301169642	0.1814452239989609	-3.9159245238406584	-205.3853626041673	-3.4446993373712758	-180.6786454427056
22.903442085530802	10001.865294760817	9970.105387267718	13472.390038666763	13069.13062823819	15029.352737025081	14462.247630956756	16397.192209125114	15694.12015882683	18570.90187131455	17670.785041745698	0.1946059967874098	0.1815063327341867	-4.589050768292509	-242.1209783628583	-4.090295804082416	-215.8135726870969
23.041446845665973	9999.566564894443	9968.045542393013	13471.215494104776	13068.084714822842	15028.673034428411	14461.638657249287	16396.902844245462	15693.85849687644	18571.126148386127	17670.988659926832	0.19467369763374184	0.18156820567061802	-5.256569935947482	-278.99435803713277	-4.730486202664906	-251.07853533886373
23.180283153904217	9997.18087654934	9965.901856644123	13469.947523256256	13066.949344770585	15027.896949846383	14460.93750800243	16396.513934158775	15693.501755284979	18571.244483075065	17671.091356357796	0.19474224641475427	0.18163085270653484	-5.918508927781659	-316.00547143118456	-5.365296318894252	-286.4734729155898
23.31995602074116	9994.707734505886	9963.673867701025	13468.58572394327	13065.72414158565	15027.024123973935	14460.14384419342	16396.025150408565	15693.049622110068	18571.256579203455	17671.092848102304	0.19481165414480786	0.18169428387667388	-6.574894582372508	-353.1542861345224	-5.994751877711678	-321.9983223914169
23.460470486863187	9992.146640732819	9961.3611107767	13467.129693136547	13064.408728111315	15026.054197593352	14459.257326967238	16395.43616536301	15692.501786231249	18571.162142368274	17670.992853904467	0.19488193199086667	0.18175850935430887	-7.225753676735621	-390.44076757272705	-6.618878543114988	-357.65301818819717
23.60183162332936	9989.497094357634	9958.963118591102	13465.579026948917	13063.002726525738	15024.986811579978	14458.277617643307	16394.746652230217	15691.857937365083	18570.96087996835	17670.79109421447	0.19495309127484536	0.18182353945337007	-7.871112927350623	-427.8648790740408	-7.237701919526444	-393.4374922537245
23.744044531754422	9986.758591636266	9956.479421344444	13463.933320628132	13061.50575833723	15023.821606907457	14457.2043777217	16393.95628507304	15691.117766079848	18570.65250123097	17670.48729121386	0.19502514347599684	0.1818893846306	-8.510998990095686	-465.42658186750486	-7.851247551749111	-429.3516740570776
23.887114344492932	9983.930625922612	9953.909546690375	13462.192168549956	13059.917444379867	15022.55822465344	14456.037268889871	16393.06473882459	15690.280963810903	18570.23671723943	17670.081168841756	0.19509810023334062	0.18195605548774502	-9.145438460640435	-503.12583511834964	-8.45954092519969	-465.39549060724676
24.031046224824397	9981.012687637196	9951.253019708336	13460.355164210474	13058.237404808333	15021.196306004638	14454.775953028755	16392.07168930315	15689.347222875513	18569.713240960027	17669.57245282053	0.1951719733481373	0.18202356277378862	-9.774457875384542	-540.9625959917903	-9.062607466788904	-501.5688665062189
24.175845367139747	9978.004264235566	9948.509362875677	13458.421900218518	13056.465259092942	15019.735492262218	14453.420092219238	16390.976813227615	15688.316236488174	18569.08178726976	17668.960870682182	0.1952467747864051	0.18209191738722422	-10.398083711945219	-578.936819685623	-9.660472545416269	-537.8717239717953
24.32151699712871	9974.904840175906	9945.678096039037	13456.391968287415	13054.600626014051	15018.17542484667	14451.969348748113	16389.779788232478	15687.187698775511	18568.342072983694	17668.246151794378	0.19532251668148373	0.18216113037836643	-11.016342389484635	-617.0484594679438	-10.253161472268403	-574.3039828720503
24.468066371968433	9971.713896886398	9942.758736385491	13454.264959226877	13052.643123656619	15016.515745303004	14450.4233851144	16388.480292883338	15685.961304791692	18567.493816883056	17667.42802738716	0.19539921133664112	0.18223121295170452	-11.629260269306542	-655.2974667213857	-10.840699501262861	-610.8655607495457
24.61549878051318	9968.43091273172	9939.750798412892	13452.04046293416	13050.592369404123	15014.756095305396	14448.781864035149	16387.07800669196	15684.63675053343	18566.53673974293	17666.50623057933	0.19547687122773102	0.18230217646829985	-12.236863655671186	-693.6837910041213	-11.423111829972186	-647.5563728823327
24.763819543485244	9965.055362979214	9936.653793899888	13449.718068385242	13048.447979932514	15012.89611666206	14447.044448451457	16385.572610131727	15683.213732955332	18565.470564360574	17665.48049640538	0.19555550900589574	0.18237403244822376	-12.83917879602086	-732.2073800847866	-12.000423599420174	-684.3763322848827
24.91303401366693	9961.586719764307	9933.467231875333	13447.297363625445	13046.209571203766	15010.935451319712	14445.21080153427	16383.963784652784	15681.691949985132	18564.29501558354	17664.350561842388	0.19563513750031863	0.18244679257304042	-13.436231881569256	-770.8681799885817	-12.57265989518055	-721.3253497784026
25.063147576093755	9958.0244520555	9930.19061858708	13444.77793575995	13043.876758459113	15008.873741368207	14443.280586690009	16382.251212697576	15680.071100538911	18563.009820338364	17663.116165837055	0.19571576972102947	0.18252046868833552	-14.028049047992681	-809.6661350633949	-13.13984574792994	-758.4033340322785
25.214165648248784	9954.368025618565	9926.82345747027	13442.1593709437	13041.44915621207	15006.710629044655	14441.253467566183	16380.434577715918	15678.35088453639	18561.61470765892	17661.777049332944	0.1957974188617557	0.18259507280628903	-14.614656376215862	-848.6011880398728	-13.702006133156829	-795.6101915659383
25.366093680258146	9950.616902980297	9923.36524911515	13439.441254371224	13038.926378241278	15004.445756737741	14439.129108056997	16378.513564180505	15676.531002916421	18560.109408715398	17660.332955298094	0.19588009830283074	0.18267061710829682	-15.196079892331909	-887.673280053772	-14.25916597260948	-832.945826841984
25.518937155087716	9946.770543391565	9919.815491234007	13436.623170265946	13036.308037582692	15002.078766991724	14436.907172308469	16376.487857602213	15674.611157652027	18558.49365684322	17658.783628752277	0.19596382161415488	0.18274711394763848	-15.772345568591845	-926.8823507293127	-14.81135013441235	-870.4101422899403
25.672701588741027	9942.828402789748	9916.173678627885	13433.704701869223	13033.593746521936	14999.609302510333	14434.587324723929	16374.35714454545	15672.591051766047	18556.76718757219	17657.12881679506	0.1960486025582067	0.18282457585219422	-16.343479324183136	-966.2283382490277	-15.358583433378953	-908.0030383439735
25.827392530458226	9938.789933760434	9912.439303152336	13430.685431428834	13030.783116585892	14997.037006160384	14432.169229968922	16372.121112643415	15670.470389346272	18554.92973865567	17655.368268633432	0.19613445509311725	0.18290301552721364	-16.90950702567352	-1005.7111794087104	-15.900890632161463	-945.7244135253131
25.983015562916506	9934.654585498596	9908.611853682782	13427.564940187307	13027.875758534281	14994.36152097541	14429.652552976295	16369.779450613503	15668.248875560917	18552.981050100116	17653.50173561001	0.19622139337579478	0.18298244585813167	-17.470454487149254	-1045.3308096537367	-16.43829644098878	-983.5741644487716
26.139576302431465	9930.421803769026	9904.690816079174	13424.34280836976	13024.871282350803	14991.582490159068	14427.036958951057	16367.331848272686	15665.926216674045	18550.920864194784	17651.528971231277	0.1963094317651118	0.1830628799134416	-18.02634747150296	-1085.08716319222	-16.97082551888161	-1021.5521859186701
26.297080399159835	9926.091030866006	9900.675673149917	13421.018615171206	13021.769297233834	14988.699557088194	14424.322113374961	16364.777996552668	15663.502120060795	18548.748925541306	17649.44973119581	0.19639858482514921	0.18314433094761612	-18.577211690448166	-1124.980173022952	-17.49850247368886	-1059.658370949328
26.455533537303385	9921.661705572486	9896.565904615343	13417.591938743773	13018.569411587045	14985.712365316052	14421.507682011266	16362.117587515457	15660.976294223019	18546.464981083962	17647.263773423092	0.19648886732850238	0.18322681240408675	-19.123072805683478	-1165.0097710434347	-18.021351863106247	-1097.8926108530723
26.614941435314055	9917.133263118203	9892.36098707016	13414.062356182994	13015.27123300923	14982.620558574841	14418.593330908854	16359.350314368328	15658.348448804354	18544.068780139405	17644.97085808186	0.19658029425965068	0.18331033791827742	-19.663956429103564	-1205.1758881025016	-18.539398194960086	-1136.2547952863388
26.77530984610034	9912.505135137508	9888.060393945638	13410.429443514267	13011.874368284272	14979.423780778652	14415.578726406759	16356.47587147945	15655.618294605909	18541.56007442737	17642.570747619317	0.19667288081838638	0.18339492132069393	-20.199888123454002	-1245.4784540757537	-19.052665927396447	-1174.7448122845963
26.93664455723489	9907.776749626017	9883.663595470754	13406.69277567826	13008.37842337034	14976.121676025594	14412.463535138086	16353.493954392823	15652.785543601498	18538.938618100758	17640.06320679	0.1967666424233135	0.18348057664007272	-20.730893403211667	-1285.9173979563639	-19.561179470314528	-1213.3625483829528
27.098951391163432	9902.947530896867	9879.17005863274	13402.851926516396	13004.783003388817	14972.713888600263	14409.247424033929	16350.404259843806	15649.849908953003	18536.204167776617	17637.448002684952	0.19686159471540968	0.18356731810658916	-21.25699773485394	-1326.4926479258575	-20.064963185359375	-1252.1078886431642
27.26223620541477	9898.0168995359	9874.579247136913	13398.9064687554	13001.087712612878	14969.200062975522	14405.930060327139	16347.206485774075	15646.811105025792	18533.35648256663	17634.72490476113	0.19695775356165712	0.18365516015512529	-21.77822653784824	-1367.2041314528324	-20.564041386300232	-1290.9807167178951
27.426504892812353	9892.98427235632	9869.890621365783	13394.85597399175	12997.292154455654	14965.579843814436	14402.51111155591	16343.900331346993	15643.668847404111	18530.395324108296	17631.89368487099	0.19705513505874223	0.1837441174286008	-22.294605185335968	-1408.0517753800377	-21.05843834026018	-1329.9809149517678
27.59176338168682	9887.849062352263	9865.103638337237	13390.700012675225	12993.395931457804	14961.852875971595	14398.990245567013	16340.485496962507	15640.422852906257	18527.32045659583	17628.95411729197	0.1971537555368274	0.18383420478136564	-22.80615900437988	-1449.035505997017	-21.54817826798535	-1369.1083644423634
27.758017636089992	9882.610678651892	9860.217751662141	13386.438154092448	12989.39864527489	14958.018804494686	14395.367130519073	16336.961684272566	15637.072839600047	18524.131646811755	17625.90597875652	0.1972536315633943	0.18392543728266036	-23.312913276779	-1490.1552491383627	-22.03328534393222	-1408.3629450835288
27.925273656010095	9877.268526469325	9855.232411501105	13382.069966349389	12985.299896664239	14954.077274625297	14391.641434885574	16333.328596195905	15633.61852681813	18520.8286641581	17622.749048482114	0.19735477994716094	0.18401783022013904	-23.814893240240053	-1531.410930314567	-22.51378369773738	-1447.744535697624
28.09353747758831	9871.82200705591	9850.147064520257	13377.595016353649	12981.09928547114	14950.027931799794	14387.812827457446	16329.585936933161	15630.0596351731	18517.41128068813	17619.48310820126	0.19745721774207614	0.18411139910346422	-24.312124088297423	-1572.8024747581221	-22.989697414384864	-1487.253014087677
28.2628151733366	9866.27051765061	9844.961153846458	13373.012869796148	12976.796410614916	14945.870421649903	14383.880977345789	16325.733411981899	15626.395886572887	18513.879271138212	17616.10794219202	0.19756096225139053	0.1842061596679656	-24.804630971280858	-1614.3298075501807	-23.46105053454812	-1526.8882571086287
28.43311285235687	9860.613451429459	9839.674119021485	13368.323091132173	12972.390870074254	14941.604390002916	14379.845553984105	16321.770728151458	15622.627004235923	18510.232412959707	17612.623337308414	0.19766603103180594	0.18430212787837555	-25.29243899753783	-1655.992853758391	-23.927867056023388	-1566.650140802376
28.604436660561465	9854.85019745405	9834.285395955345	13363.525243561768	12967.88226087205	14937.229482881552	14375.706227130304	16317.697593577703	15618.7527127062	18506.470486350998	17609.02908301102	0.19777244189770884	0.1843993199326334	-25.775573233229807	-1697.7915384857915	-24.390170933380432	-1606.5385404238477
28.77679278089485	9848.980140619371	9828.79441687893	13358.61888900988	12963.27017906003	14932.745346503913	14371.462666868803	16313.513717738095	15614.77273786867	18502.59327429011	17605.32497139806	0.19788021292548333	0.18449775226576431	-26.254058703780174	-1739.725787036121	-24.84798607929406	-1646.5533305867575
28.950187433556945	9843.002661600265	9823.20061029539	13353.60358810532	12958.554219702339	14928.151627282487	14367.114543611782	16309.218811466018	15610.686806963962	18498.600562566702	17601.51079723597	0.19798936245791185	0.18459744155383462	-26.72792039433989	-1781.7955250074156	-25.3013363650025	-1686.694385335315
29.124626876227456	9836.917136797454	9817.503400931035	13348.478900159751	12953.733976859203	14923.4479718236	14362.661528100887	16304.812586965836	15606.494648603808	18494.492139815204	17597.586357991015	0.1980999091086609	0.18469840471798463	-27.197183250224043	-1824.0006783967838	-25.750245620649366	-1726.9615782331675
29.30011740429177	9830.72293828212	9811.702209684896	13343.24438314545	12948.809043569481	14918.634026925885	14358.10329140804	16300.294757827147	15602.195992785735	18490.26779754721	17593.551453860255	0.19821187176685665	0.18480065892854064	-27.661872178359772	-1866.3411737703718	-26.194737636520586	-1767.3547824998386
29.476665351068124	9824.419433739797	9805.79645357762	13337.899593672788	12943.779011833045	14913.709439578846	14353.439504936428	16295.665039039464	15597.790570908177	18485.927330184684	17589.405887803223	0.19832526960175254	0.1849042216092084	-28.122012047286262	-1908.816938340664	-26.634836163153523	-1807.8738710773177
29.654277088036206	9818.005986413142	9799.785545699231	13332.444086966889	12938.643472592385	14908.673856960922	14348.66984042096	16290.923147006557	15593.278115785273	18481.470535092998	17585.14946557349	0.19844012206748637	0.18500911044134857	-28.57762768851535	-1951.427900138311	-27.070564912493865	-1848.5187167730182
29.832959025067048	9811.481955043642	9793.66889515594	13326.877416843538	12933.402015713646	14903.52692643715	14343.79396992851	16286.068799560728	15588.658361661666	18476.8972126142	17580.78199575046	0.19855644890793758	0.18511534336833857	-29.028743896749802	-1994.1739881089889	-27.50194755794655	-1889.2891923305579
30.0127176106544	9804.846693812417	9787.445907016032	13321.199135684612	12928.05422996721	14898.268295556727	14338.811565858006	16281.10171597722	15583.931044227416	18472.207166100674	17576.303289771527	0.1986742701616786	0.1852229386000222	-29.475385431112954	-2037.0551322861575	-27.929007735699997	-1930.185170586221
30.193559332147448	9798.099552279704	9781.115982254485	13315.408794412397	12922.599703007338	14892.897612049777	14333.722300939864	16276.021616988071	15579.095900632406	18467.40020194849	17571.713161963915	0.19879360616702663	0.18533191461724371	-29.917577016218274	-2080.0712639526464	-28.351769045555557	-1971.2065245979466
30.37549071598484	9791.239875323454	9774.67851769674	13309.505942463444	12917.038021351409	14887.414523824056	14328.52584823539	16270.828224796229	15574.15266950106	18462.476129631305	17567.011429577127	0.1989144775671985	0.18544229017647926	-30.355343341965636	-2123.222315720748	-28.77025505068741	-2012.3531277030706
30.55851832793038	9784.26700307683	9768.132905961398	13303.490127761697	12911.368770358575	14881.818678961325	14323.221881135927	16265.521263089611	15569.10109094699	18457.434761734483	17562.19791281555	0.19903690531557053	0.1855540843145578	-30.788709065047442	-2166.508221729193	-29.18448927901045	-2053.624853688758
30.742648773309874	9777.180270864395	9761.478535401648	13297.360896690569	12905.591534207446	14876.109725712997	14317.81007336135	16260.100457054694	15563.94090658723	18452.275913989048	17557.272434870873	0.19916091068104327	0.18566731635347716	-31.217698809974536	-2209.9289178191684	-29.594495224133425	-2095.0215769424103
30.92788869724955	9769.979009137283	9754.714790045708	13291.117794064381	12899.705895873316	14870.287312495615	14312.290098958454	16254.56553339025	15558.671859556682	18446.99940530602	17552.234821955004	0.19928651525351912	0.18578200590532093	-31.642337169512757	-2253.4843416642398	-30.000296345744573	-2136.5431725545786
31.114244784915854	9762.662543407145	9747.841049536059	13284.760363098942	12893.711437104557	14864.351087885805	14306.661632298887	16248.916220320854	15553.293694522294	18441.60505781089	17547.08490333296	0.19941374094948885	0.18589817287727226	-32.06264870570885	-2297.174432954751	-30.40191607033921	-2178.1895164665766
31.30172376175672	9755.230194178901	9740.85668906754	13278.288145381264	12887.607738398357	14858.30070061481	14300.924348076778	16243.1522476103	15547.80615769724	18436.09269687823	17541.822511356044	0.1995426100177361	0.18601583747673148	-32.47865795047255	-2340.999133544974	-30.79937779197644	-2219.9604856017977
31.4903323937443	9747.68127688232	9733.761079324275	13271.700680838454	12881.394378975714	14852.135799562659	14295.077921305985	16237.27334657492	15542.208996855015	18430.46215116658	17536.44748149519	0.19967314504515857	0.1861350202165398	-32.890389407009934	-2384.958387670573	-31.192704873421462	-2261.8559580496512
31.68007748761912	9740.015101802188	9726.553586415223	13264.997507705511	12875.070936755474	14845.856033751568	14289.122027316767	16231.2792500965	15536.501961343172	18424.71325265319	17530.959652374215	0.19980536896270884	0.1862557419203079	-33.2978675504346	-2429.05214211205	-31.581920646589424	-2303.8758131871
31.870965891135747	9732.230974007434	9719.233571808743	13258.178162492499	12868.636988327877	14839.46105233927	14283.056341752394	16225.169692635442	15530.684802097312	18418.845836669356	17525.358865803675	0.19993930505146149	0.18637802372785625	-33.701116828444356	-2473.2803463684395	-31.96704841328028	-2346.0199318351224
32.063004493309954	9724.328193278767	9711.800392265623	13251.24217995051	12862.09210892701	14832.950504611492	14276.88054056499	16218.944410243388	15524.75727165465	18412.859741935583	17519.644966814474	0.20007497694880286	0.18650188710077048	-34.10016166266723	-2517.642952873837	-32.34811144631385	-2388.288196439855
32.25620022466719	9716.30605403512	9704.253399771029	13244.189093036815	12855.43587240264	14826.324039974157	14270.59430001122	16212.603140575948	15518.719124167608	18406.754810597078	17513.81780369191	0.20021240865475556	0.18662735382806542	-34.495026449352736	-2562.1399171878584	-32.72513299009006	-2430.6804912262596
32.45056005749291	9708.163845258661	9696.59194146497	13237.018432878922	12848.667851191009	14819.581307944896	14264.197296647333	16206.145622905047	15512.57011541719	18400.530888259316	17507.877228009707	0.20035162453843094	0.18675444603197588	-34.8857355603177	-2606.7711981935427	-33.09813626146206	-2473.1967023629695
32.64609100608406	9699.90085041853	9688.815359571558	13229.729728737726	12841.787616284946	14812.72195814417	14257.689207323949	16199.5715981313	15506.310002826329	18394.187824023924	17501.823094664418	0.20049264934462152	0.18688318617386188	-35.27231334399403	-2651.5367583208717	-33.46714445063844	-2515.836718155537
32.84280012700226	9691.51634739305	9680.92299132672	13222.32250796943	12834.794737202847	14805.74564028565	14251.069709180143	16192.880808795939	15499.9385454729	18387.72547052447	17495.655261909695	0.2006355082005311	0.18701359706024326	-35.654784126600134	-2696.4365637679584	-33.83218072226009	-2558.600429231301
33.040694519328454	9683.009608390641	9672.914168904668	13214.796295986564	12827.688781956913	14798.652004166175	14244.33847963724	16186.072999092756	15493.455504102714	18381.14368396267	17489.37359139098	0.20078022662264824	0.18714570184895596	-36.03317221283214	-2741.4705847115256	-34.193268215654825	-2601.487728691194
33.239781324919136	9674.379899869205	9664.788219342887	13207.150616217792	12820.469317020434	14791.440699655039	14237.495196392105	16179.14791487973	15486.860641142443	18374.44232414459	17482.977948180367	0.200926830523767	0.1872795240554458	-36.40750188698439	-2786.6387955402024	-34.550430046489055	-2644.4985123542137
33.44006772866406	9665.626482454085	9656.544464465525	13199.384990066657	12813.135907293854	14784.111376682713	14230.539537409686	16172.105303690492	15480.15372071199	18367.621254517133	17476.468200811265	0.20107534622015677	0.18741508755918898	-36.77779741415725	-2831.941175104119	-34.90368930737168	-2687.63267893577
33.64156095874556	9656.748610854454	9648.182220805504	13191.498936869044	12805.68811607017	14776.66368522885	14223.471180915347	16164.944914745467	15473.334508637154	18360.680342204512	17469.844221313728	0.20122580043888794	0.18755241661025446	-37.14408304106473	-2877.37770694308	-35.253069068356126	-2730.8901302181184
33.84426828689945	9647.745533778287	9639.700799525019	13183.491973849643	12798.125504999149	14769.097275309818	14216.289805386534	16157.666498962972	15466.40277246187	18353.619458045177	17463.105885249683	0.20137822032531358	0.18769153583600373	-37.506382997242326	-2922.9483795426786	-35.5985923784101	-2774.2707713055424
34.04819702867729	9638.61649384563	9631.0995063344	13175.363616076966	12790.447634050386	14761.411796965343	14208.99508954377	16150.269808969824	15459.358281460214	18346.438476628533	17456.253071748244	0.20153263345071376	0.18783247024793803	-37.86472149626934	-2968.6531866099685	-35.94028226635419	-2817.7745108390227
34.25335454371064	9629.36072750039	9622.377641409512	13167.113376417252	12782.654061475454	14753.60690024464	14201.586712341219	16142.754599111904	15452.200806648309	18339.137276332138	17449.28566354138	0.20168906782010784	0.18797524524868836	-38.21912273673661	-3014.4921273179352	-36.27816174164036	-2861.401261201594
34.45974823597649	9619.977464920443	9613.53449930744	13158.740765487008	12774.744343768809	14745.682235191744	14194.064352956584	16135.120625464306	15444.930120795963	18331.715739358813	17442.203546999594	0.20184755188023318	0.1881198866391614	-38.569610903221474	-3060.4652065788396	-36.61225379521056	-2905.1509387446567
34.66738555406454	9610.465929926166	9604.569368880646	13150.245291604331	12766.718035627708	14737.637451830233	14186.427690780503	16127.367645841405	15437.545998438236	18324.173751774222	17435.00661216796	0.20200811452770212	0.18826642062583873	-38.91621016795398	-3106.5724353557453	-36.94258140094462	-2949.0234640552662
34.87627399144595	9600.825339887144	9595.48153318924	13141.626460738627	12758.574689910669	14729.472200146944	14178.676405405058	16119.495419806299	15430.04821588642	18316.511203544098	17427.694752801955	0.20217078511733527	0.18841487382823388	-39.25894469144987	-3152.813830916304	-37.26916751624958	-2993.018762168009
35.086421086743854	9591.054905627414	9586.270269411823	13132.883776459325	12750.313857595142	14721.186130075352	14170.810176612053	16111.503708680493	15422.43655123934	18308.727988572347	17420.267866404014	0.202335593470682	0.18856527328651632	-39.59783862390759	-3199.1894171405584	-37.59203508322389	-3037.136762822978
35.29783442400536	9581.153831328691	9576.934848754261	13124.01673988272	12741.935087733526	14712.778891477687	14162.828684360185	16103.39227555267	15414.710784393845	18300.824004738563	17412.725854259643	0.2025025698847238	0.18871764646929806	-39.93291610664164	-3245.6992248520255	-37.91120702992339	-3081.3774007470347
35.51052163297529	9571.121314432045	9567.474536356927	13115.024849617685	12733.437927408202	14704.250134126587	14154.731608771854	16095.160885287647	15406.870697055432	18292.799153936252	17405.06862147415	0.20267174514077854	0.1888720212815955	-40.26420127329038	-3292.3432921241038	-38.226706271518196	-3125.7406159159727
35.72449038937153	9560.956545537554	9557.88859119988	13105.907601709583	12724.821921685	14695.599507685618	14146.518630118959	16086.80930453457	15398.916072748294	18284.653342110778	17397.296077009134	0.20284315051359506	0.1890284260729672	-40.59171825080557	-3339.121664583683	-38.53855571070744	-3170.226353783626
35.93974841516195	9550.658708302448	9548.176266006561	13096.664489583005	12716.086613565802	14686.826661689332	14138.18942880852	16078.337301735293	15390.84669682564	18276.386479298	17389.408133719782	0.2030168177806577	0.18918688964583003	-40.91549116065289	-3386.0343957440928	-38.846778239410924	-3214.8345656045713
36.15630347884324	9540.226979337056	9538.336807145095	13087.295003982561	12707.231543939111	14677.931245522073	14129.743685366795	16069.744647131942	15382.662356478962	18267.998479662547	17381.40470839145	0.2031927792316961	0.1893474412639637	-41.23554412062367	-3433.081547377631	-39.151396740016935	-3259.565208731685
36.374163395721176	9529.660528099059	9528.369454528121	13077.798632912232	12698.256251529821	14668.91290839606	14121.181080423334	16061.031112774359	15374.362840747754	18259.489261536564	17373.285721777254	0.20337106767841065	0.18951011066120443	-41.551901246210036	-3480.263189880643	-39.452434086266294	-3304.418246895075
36.59333602819267	9518.958516785617	9518.273441510262	13068.174861572843	12689.160272847028	14659.77129932831	14112.501294693646	16052.19647252693	15365.94794052825	18250.858747458286	17365.051098635056	0.2035517164644179	0.18967492805033107	-41.864586651594436	-3527.5794026074	-39.74991314464933	-3349.3936505266465
36.813829286029524	9508.120100223789	9508.047994783916	13058.423172298137	12679.94314213078	14650.506067116974	14103.704008961568	16043.240502075416	15357.41744858247	18242.106864211226	17356.700767765287	0.20373475947542144	0.18984192413215767	-42.173624450922944	-3575.030274225399	-40.04385677519167	-3394.4913970376365
37.03565112666392	9497.14442575876	9497.692334272797	13048.54304448884	12670.604391297049	14641.116860316402	14094.788904060479	16034.162978933076	15348.771159546555	18233.23354286319	17348.234662048537	0.20392023114961427	0.1900111301048269	-42.47903876026248	-3622.615903154947	-40.33428783322597	-3439.7114711939357
37.25880955547555	9486.03063314007	9487.20567302341	13038.533954544933	12661.14354988116	14631.603327211194	14085.755660853707	16024.963682446429	15340.008869938822	18224.238718805445	17339.65271848332	0.2041081664883211	0.190182577673316	-42.780853698746796	-3670.3363979314454	-40.62122917033412	-3485.053865419235
37.483312626080554	9474.777854405824	9476.587217094482	13028.395375796163	12651.560144979721	14621.965115789364	14076.60396021416	16015.642393800683	15331.13037816759	18215.12233179226	17330.95487822422	0.20429860106688227	0.19035629905915905	-43.07909339024627	-3718.19187763473	-40.90470363584973	-3530.518580166623
37.70916844062219	9463.385213764685	9465.836165444049	13018.12677843047	12641.853701190666	14612.20187371415	14067.33348300281	16006.198896024518	15322.13548453842	18205.884325980212	17322.14108661983	0.2044915710457904	0.19053232701039377	-43.37378196476857	-3766.1824722927995	-41.18473407804777	-3576.1056242501363
37.93638515006311	9451.851827475903	9454.95170981457	13007.727629420702	12632.023740551933	14602.313248295088	14057.943910046566	15996.632973994727	15313.023991261318	18196.52464996815	17313.211293251316	0.20468711318208424	0.19071069481173542	-43.66494355994655	-3814.30832331907	-41.46134334540693	-3621.8150152200833
38.164970954479706	9440.17680372696	9443.933034615531	12997.19739244901	12622.069782478033	14592.298886457525	14048.434922114828	15986.944414439999	15303.795702457137	18187.043256836765	17304.165451970657	0.20488526484100747	0.1908914362949835	-43.95260232267901	-3862.569583946839	-41.73455428800298	-3667.6467797257937
38.39493410335793	9428.35924250925	9432.779316804012	12986.535527829548	12611.991343695216	14582.15843471142	14038.806199895445	15977.133005944666	15294.450424164073	18177.440104188892	17295.00352093956	0.2050860640079379	0.191074585849674	-44.23678241077505	-3910.9664197042584	-42.00438975898214	-3713.6009539216757
38.626282895891045	9416.398235491217	9421.489725762593	12975.741492428582	12601.78793817434	14571.891539118405	14029.057423969165	15967.198538951418	15284.987964343169	18167.71515418931	17285.725462667953	0.20528954930059942	0.19126017843397528	-44.517507995034975	-3959.4990089121275	-42.27087261637644	-3759.6775838918984
38.859025681279114	9404.292865889405	9410.063423175114	12964.814739582756	12591.459077062183	14561.497845257962	14019.188274783373	15957.140805763822	15275.408132883784	18157.868373605128	17276.33124405301	0.20549575998155534	0.1914482495858394	-44.79480326018893	-4008.167543107178	-42.534025723787636	-3805.876725998707
39.09317085903034	9392.042208337203	9398.499562899962	12953.754719015074	12581.004268610748	14550.976998192287	14009.198432624718	15946.959600548347	15265.710741608595	18147.899733846265	17266.820836418356	0.20570473597100236	0.19163883543441596	-45.0686924067777	-4056.9722275515087	-42.793871952097106	-3852.1984473178163
39.328726879264174	9379.645328751176	9386.797290840856	12942.560876748545	12570.423018104573	14540.328642429811	13999.087577590588	15936.654719335718	15255.89560427807	18137.809211006042	17257.19421555333	0.20591651785986284	0.1918319727117315	-45.33919965372115	-4105.913281819783	-43.05043418172863	-3898.642826144118
39.56570224301631	9367.101284194798	9374.955744814883	12931.23265501716	12559.714827785656	14529.552421886992	13988.855389559085	15926.225960021313	15245.962536594136	18127.5967859015	17247.451361752024	0.2061311469231882	0.19202769876464837	-45.60634923915495	-4154.990940240677	-43.30373530322686	-3945.209952353034
39.80410550254544	9354.409122740286	9362.974054418504	12919.769492175168	12548.879196777008	14518.647979849538	13978.501548158632	15915.673122365977	15235.911356204184	18117.26244411481	17237.59225985343	0.20634866513389055	0.19222605156710337	-45.87016542256606	-4204.205452461727	-43.553798219156306	-3991.8999278824776
40.04394526164196	9341.56788332732	9350.851340890289	12908.170822603004	12537.915621003207	14507.614958931252	13968.025732735423	15904.996007994958	15225.74188270358	18106.80617603375	17227.616899280634	0.20656911517678742	0.19242706973263884	-46.130672487102856	-4253.5570840542205	-43.80064584618958	-4038.7128672557883
40.28523017593832	9328.576595619767	9338.586716971473	12896.436076611288	12526.823593109315	14496.453001032094	13957.427622320296	15894.194420397203	15215.453937638407	18096.227976893053	17217.525274080977	0.2067925404630006	0.1926307925272359	-46.38789474102305	-4303.046117038932	-44.044301116202405	-4085.648898014333
40.52796895322162	9315.434279859557	9326.1792867635	12884.56468034182	12515.602602377185	14485.16174729429	13946.706895593943	15883.268164923378	15205.04734450718	18085.527846815487	17207.317382965855	0.20701898514469064	0.1928372598824492	-46.64185651980006	-4352.672850495204	-44.28478697810715	-4132.708161235787
40.77217035374772	9302.139946718178	9313.628145583025	12872.55605566615	12504.25213463966	14473.74083805721	13935.863230851057	15872.217048783645	15194.52192876239	18074.705790853426	17196.993229351123	0.20724849413015575	0.19304651240886464	-46.89258218829127	-4402.43760118261	-44.522126399850094	-4179.890812071506
41.017843190557436	9288.69259714534	9300.932379813814	12860.409620081013	12492.771672192035	14462.18991281024	13924.896305962751	15861.040881044231	15183.877517810988	18063.76181903002	17186.552821397065	0.20748111309929182	0.19325859140987645	-47.14009614268434	-4452.340704151895	-44.75634236991027	-4227.1970202545635
41.26499632979458	9275.091222215271	9288.091066756126	12848.12478660136	12481.160693701448	14450.508610144449	13913.805798338059	15849.73947262391	15173.113941014857	18052.695946381173	17175.996172049217	0.20771688851943781	0.19347353889580313	-47.38442281245443	-4502.382513388991	-44.9874578991039	-4274.626970651094
41.51363869102594	9261.334802970025	9275.103274472835	12835.700963650032	12469.41867411331	14438.696567702138	13902.591384883464	15838.312636289098	15162.23102969008	18041.50819299703	17165.323299078664	0.20795586766160018	0.19369139759834356	-47.62558666294717	-4552.563402509317	-45.21549602267987	-4322.1808638405055
41.763779247563185	9247.422310260285	9261.968061632851	12823.137554944673	12457.545084555442	14426.75342212486	13891.252741961378	15826.76018664856	15151.228617106028	18030.198584063928	17154.534225122985	0.20819809861708272	0.19391221098538952	-47.86361219729588	-4602.8837654124945	-45.44047980206233	-4369.8589166831225
42.0154270267867	9233.352704583293	9248.684477351302	12810.433959381455	12445.539392239245	14414.678808999553	13879.789545346717	15815.081940147234	15140.106538483433	18018.767149906384	17143.628977726967	0.20844363031452912	0.1941360232762	-48.09852395867347	-4653.344016998075	-45.66243232684792	-4417.661362928338
42.26859111047143	9219.124935918035	9235.251561026826	12797.58957091566	12433.40106035833	14402.472362802833	13868.201470182184	15803.277715059194	15128.864630992039	18007.213926029202	17132.60758938379	0.20869251253738244	0.1943628794569494	-48.33034653266077	-4703.944593880791	-45.8813767167303	-4465.58845381951
42.523280635114425	9204.737943557608	9221.66834217559	12784.603778438992	12421.129547984126	14390.133716843387	13856.488190931723	15791.347331479765	15117.502733747364	17995.538953159743	17121.470097576064	0.20894479594178023	0.19459282529666205	-48.55910454986224	-4754.685955170542	-46.09733612377386	-4513.640458747279
42.77950479226489	9190.190655938579	9207.933840262198	12771.475965653386	12408.724309958645	14377.662503202213	13844.649381332358	15779.290611316634	15106.020687806804	17983.742277290083	17110.216544817165	0.2092005320749004	0.1948259073635407	-48.78482268800508	-4805.56858320348	-46.31033373404716	-4561.817665869836
43.03727282885567	9175.481990467713	9194.047064527442	12758.205510941661	12396.18479678429	14365.058352671169	13832.684714344425	15767.107378280461	15094.418336165085	17971.82394971972	17098.84697869279	0.20945977339377098	0.19506217304170467	-49.00752567445306	-4856.59298433736	-46.52039277011136	-4610.120382804889
43.29659404753705	9160.610853345544	9180.0070138126	12744.791787234357	12383.510454510435	14352.320894689094	13820.593862099808	15754.797457873994	15082.695523748707	17959.784027097972	17087.361451902416	0.20972257328453783	0.1953016705483433	-49.22723828922972	-4907.75968981348	-46.72753649342485	-4658.548937356565
43.55747780701245	9145.576139386987	9165.812676380448	12731.234161872919	12370.70072461682	14339.449757275834	13808.376495848364	15742.360677380528	15070.85209740964	17947.622571466545	17075.760022300925	0.20998898608224237	0.19554444895130493	-49.44398536703011	-4959.069256532472	-46.931788206042256	-4707.103678166401
43.81993352237618	9130.37673183918	9151.463029733055	12717.53199646946	12357.755043893934	14326.44456696433	13796.032285902778	15729.796865851458	15058.887905918473	17935.339650302587	17064.04275294072	0.21025906709108041	0.19579055818712757	-49.65779180012032	-5010.522267946973	-47.133171253171895	-4755.784975477494
44.08397066545326	9115.01150219604	9136.957040425861	12703.684646762238	12344.672844319664	14313.30494872999	13783.560901580982	15717.105854092524	15046.802799956242	17922.935336561284	17052.209712113436	0.21053287260519554	0.19604004907952643	-49.86868254120782	-5062.119334956631	-47.331709025616874	-4804.593221896794
44.349598765141174	9099.479310009949	9122.293663878489	12689.691462467526	12331.453552932824	14300.030525918091	13770.962011147045	15704.28747464921	15034.596632105804	17910.409708719035	17040.260973392258	0.21081045992998962	0.19629297335835313	-50.076682606348186	-5113.8610968366265	-47.52742496224528	-4853.528833183926
44.6168274077539	9083.779002700157	9107.471844181753	12675.55178712704	12318.096591702739	14286.620920168307	13758.235281749476	15691.341561790752	15022.269256841797	17897.762850816205	17028.196615673816	0.2110918874039939	0.1965493836790382	-50.28181707753902	-5165.748222154565	-47.72034255228209	-4902.592249029316
44.88566623736761	9067.909415358416	9092.490513901423	12661.26495795169	12304.601377395691	14273.075751337354	13745.380379358043	15678.267951493473	15009.820530520294	17884.994852500648	17016.01672322096	0.21137721442129234	0.19680933364253292	-50.484111105713964	-5217.781409740914	-47.910485337757564	-4951.783933880273
45.15612495616904	9051.869370551089	9077.348593877932	12646.830305660487	12290.967321437083	14259.394637418418	13732.396968697785	15665.066481422478	14997.25031136683	17872.10580907062	17003.72138570487	0.21166650145454038	0.19707287781576402	-50.68358991394416	-5269.961389710195	-48.09787691636666	-5001.104377810843
45.42821332480542	9035.657678118478	9062.044993022748	12632.247154315515	12277.193829770162	14245.57719445849	13719.284713181269	15651.736990912477	14984.558459463979	17859.09582151838	16991.310698247933	0.21195981007856526	0.1973400717526202	-50.88027880045411	-5322.288924480788	-48.28254094399017	-5050.55409738794
45.701941162736816	9019.273134970648	9046.578608110642	12617.514821151894	12263.2803027104	14231.62303647247	13706.043274838097	15638.279320947051	14971.744836737364	17845.9649965733	16978.78476146621	0.21225720299459963	0.19761097201547814	-51.074203142121405	-5374.764809873421	-48.46450113775427	-5100.1336366119795
45.97731834859046	9002.71452488026	9030.948323568353	12602.632616403378	12249.226134795985	14217.531775354775	13692.672314242252	15624.693314136819	14958.809306940928	17832.713446745423	16966.143681512287	0.21255874405513894	0.197885636197297	-51.265388397147035	-5427.389876136091	-48.64378127823511	-5149.843567779753
46.25435482051728	8985.980618272244	9015.153011259434	12587.599843123171	12235.030714634215	14203.303020788084	13679.171490437104	15610.978814696384	14945.751735641139	17819.34129036916	16953.387570118386	0.212864498289459	0.1981641229442841	-51.453860108726076	-5480.164989111014	-48.82040521266026	-5199.684492483269
46.533060576550575	8969.070172010039	8999.191530265014	12572.415796999558	12220.693424743267	14188.936380148869	13665.54046085754	15597.135668419598	14932.571990199738	17805.84865164669	16940.516544639213	0.21317453192980665	0.19844649197916134	-51.63964390878755	-5533.091051421594	-48.99439685813559	-5249.657042624429
46.813445674966815	8951.981929178772	8983.062726660666	12557.079766166593	12206.213641389686	14174.431458409936	13651.778881249682	15583.163722653519	14919.269939755502	17792.23566069165	16927.530728095102	0.21348891243828322	0.19873280412504482	-51.82276552102849	-5586.169003618881	-49.165780204188195	-5299.761881381273
47.09552023464871	8934.71461886517	8966.76543328937	12541.591031009666	12191.590734421363	14159.787858039977	13637.88640558796	15569.06282627114	14905.845455204855	17778.50245357299	16914.43024921539	0.21380770853445127	0.19902312132995617	-52.003250764795666	-5639.399825442117	-49.33457931613157	-5349.999704290181
47.37929443545016	8917.266955934163	8950.298469530275	12525.948863965452	12176.824067095593	14145.00517889954	13623.8626859892	15554.832829642171	14892.298409180952	17764.64917235855	16901.215242481594	0.21413099022367144	0.19931750669198664	-52.18112555903281	-5692.784537113737	-49.50081833844888	-5400.371240349021
47.66477851856398	8899.637640802255	8933.660641063376	12510.152529316474	12161.912995902396	14130.083018133826	13609.707372623949	15540.473584602556	14878.628676031612	17750.675965158898	16887.88584817081	0.21445882882620879	0.19961602448513444	-52.35641592543834	-5746.324200573843	-49.6645214974742	-5450.8772530597635
47.951982786891236	8881.825359207813	8916.850739630285	12494.20128298014	12146.85687038303	14115.020970062185	13595.420113625076	15525.984944422473	14864.836131796112	17736.582986171423	16874.442212399506	0.21479129700711846	0.19991874018583464	-52.52914799305654	-5800.019920907449	-49.8257131053324	-5501.518541651778
48.24091760541319	8863.82878197777	8899.867542790382	12478.094372291474	12131.655032942896	14099.81862606351	13581.000554992774	15511.366763772152	14850.920654180016	17722.37039572379	16860.88448716673	0.2151284688069444	0.2002257205002056	-52.69934800214105	-5853.872847712133	-49.98441756339889	-5552.295942264143
48.53159340156531	8845.646564791485	8882.709813673146	12461.831035780368	12116.306818659623	14084.475574458573	13566.448340496954	15496.618898686595	14836.882122529078	17708.03836031823	16847.21283039799	0.21547041967324995	0.20053703339202758	-52.867042307967495	-5907.88417650573	-50.140659365311876	-5603.21032910794
48.82402066561362	8827.277347941097	8865.376300726044	12445.410502942232	12100.811555085527	14068.991400388082	13551.763111576192	15481.741206528024	14822.720417801533	17693.587052675197	16833.42740598903	0.21581722649301197	0.20085274811149076	-53.03225738554465	-5962.055150242057	-50.29446310095227	-5654.262615763582
49.11820995103327	8808.719756088853	8847.86573745817	12428.831994002523	12085.16856204449	14053.365685687097	13536.944507233356	15466.73354594684	14808.435422538738	17679.016651777438	16819.52838384962	0.2161689676259063	0.20117293522471727	-53.19501983353257	-6016.387060794514	-50.44585346034364	-5705.453756499104
49.41417187488941	8789.972398021215	8830.176842179453	12412.094719674673	12069.377151422954	14037.598008755356	13521.992163927665	15451.595776840524	14794.027020834172	17664.32734291398	16805.515939947334	0.21652572293850356	0.20149766664409915	-53.355356379215664	-6070.881250580307	-50.59485523751937	-5756.7847476108
49.71191711822035	8771.033866399697	8812.308317735595	12395.19788091107	12053.43662695513	14021.68794442321	13506.905715463334	15436.327760310372	14779.49509830092	17649.519317723785	16791.390256351486	0.21688757383941346	0.20182701565946903	-53.513293882697326	-6125.539114132989	-50.74149333387322	-5808.256628741976
50.01145642642306	8751.9027375089	8794.258851238763	12378.140668647553	12037.346284002244	14005.635063813748	13491.684792874745	15420.929358616746	14764.839542037646	17634.592774240067	16777.151521277396	0.21725460331540572	0.202161056970131	-53.66885934160382	-6180.362099770457	-50.88579276279779	-5859.870484364685
50.3128006096408	8732.577571001179	8776.02711379354	12360.922263540351	12021.105409325059	13989.43893420003	13476.329024307355	15405.400435131696	14750.060240592262	17619.54791693396	16762.79992913004	0.21762689596853657	0.202499866717781	-53.82207989649032	-6235.3517113775015	-51.027778653813584	-5911.6274452549405
50.61596054315354	8713.056909638375	8757.611760218746	12343.54183569581	12004.713280850383	13973.099118857903	13460.838034895189	15389.740854289626	14735.157083924363	17604.38495675833	16748.335680548425	0.21800453805431805	0.2028435225203451	-53.972982835279254	-6290.509510119446	-51.16747625657081	-5963.528689963743
50.9209471677702	8693.339279030752	8739.011428764687	12325.998544392749	11988.16916743064	13956.615176914293	13445.211446634034	15373.950481535794	14720.129963365407	17589.104111191828	16733.758982449534	0.21838761752095004	0.20319210350676223	-54.12159559850261	-6345.837116284296	-51.30491094549143	-6015.5754464198835
51.22777149022361	8673.423187372817	8720.224740825948	12308.291537796811	11971.472328596688	13939.986663190413	13429.448878250612	15358.029183272465	14704.978771577153	17573.70560428253	16719.070048072546	0.21877622404967692	0.20354569035274847	-54.267945784769836	-6401.336211198941	-51.44010822423297	-6067.768993524369
51.53644458356769	8653.307125176456	8701.250300649794	12290.419952666958	11954.622014303568	13923.213128040066	13413.549945067432	15341.976826802618	14689.70340250798	17558.189666691764	16704.269097022945	0.21917044909627262	0.20390436531756334	-54.41206115621026	-6457.008539171424	-51.57309373045064	-6120.1106628337875
51.84697758757708	8632.989565001224	8682.086695039978	12272.382914053607	11937.617464668872	13906.294117182695	13397.514258863177	15325.793280271115	14674.303751347148	17542.556535737585	16689.356355316624	0.2195703859337116	0.20426821228182762	-54.55396964367537	-6512.855909464881	-51.70389324025018	-6172.601840233896
52.15938170914916	8612.468961182187	8662.732493056355	12254.179534988616	11920.457909703948	13889.229171531399	13381.341427728828	15309.478412603783	14658.77971447719	17526.806455438724	16674.3320554243	0.21997612969606548	0.20463731678640898	-54.69369935275972	-6568.880198401865	-51.83253267336477	-6225.243967741728
52.47366822270851	8591.743749554933	8643.186245709732	12235.80891616612	11903.142569036952	13872.01782701501	13365.031055918655	15293.032093443166	14643.131189423591	17510.939676557773	16659.196436315415	0.22038777742364693	0.20501176607242114	-54.831278569854476	-6625.083351521753	-51.95903809836091	-6278.038545349147
52.789848470613855	8570.812347178357	8623.446485652525	12217.270145614719	11885.670651628292	13854.659614394837	13348.582743696707	15276.454193082136	14627.358074802607	17494.956456644715	16643.949743502417	0.2208054281094686	0.20539164912237284	-54.966735768073704	-6681.467385774478	-52.08343573772436	-6330.987132894807
53.107933863567155	8549.673152054966	8603.51172686485	12198.562298360237	11868.04135547766	13837.154059075314	13331.996087178048	15259.744582394294	14611.460270266452	17478.857060080067	16628.592229084716	0.22122918274703554	0.20577705670250349	-55.100099613198836	-6738.034391758498	-52.205751972967846	-6384.0913519803435
53.42793588102576	8528.324542849301	8583.380464336524	12179.684436079337	11850.253867323025	13819.500680909046	13315.270678165245	15242.903132761996	14595.437676446418	17462.641758118396	16613.124151793156	0.22165914437953202	0.20616808140633766	-55.23139897049987	-6794.786536125932	-52.326013350513676	-6437.352888024878
53.74986607161648	8506.764878603837	8563.051173744276	12160.635606742748	11832.307362330319	13801.698993994909	13298.40610397887	15225.929716000626	14579.29019489282	17446.310828930837	16597.545777033523	0.22209541815044523	0.20656481769951407	-55.360662911356485	-6851.726064006798	-52.44424658720163	-6490.77349231625
54.073736053552395	8484.992498453517	8542.522311125238	12141.414844249108	11814.20100377495	13783.748506470467	13281.40194728331	15208.824204280529	14563.017728013214	17429.864557648365	16581.8573769311	0.2225381113556661	0.20696736196592036	-55.48792071967546	-6908.855301472824	-52.560478576142486	-6544.354984159116
54.399557515052166	8463.005721338233	8521.792312545675	12122.02116804792	11795.93394271335	13765.648720297204	13264.257785906037	15191.586470045198	14546.620179006904	17413.30323640426	16566.059230374038	0.22298733349713176	0.20737581255517384	-55.61320189914113	-6966.176658148412	-52.674736392764316	-6598.099253084976
54.727342214761876	8440.80284571403	8500.859593766061	12102.453582752252	11777.505317645768	13747.399131039305	13246.973192651896	15174.216385926566	14530.097451797707	17396.6271643768	16550.151623057714	0.2234431963380471	0.20779026983151164	-55.73653618048411	-7023.692629891448	-52.787047300884296	-6652.0082611232065
55.057101982179326	8418.382149262785	8479.72254990165	12082.71107774004	11758.91425416863	13728.999227634913	13229.547735110536	15156.713824656348	14513.449450962898	17379.836647831322	16534.134847528072	0.22390581395974524	0.20821083622411926	-55.85795352896821	-7081.40580156073	-52.89743875949716	-6706.084045208059
55.38884871808102	8395.741888600987	8458.379555079335	12062.792626744422	11740.159864617275	13710.448492160478	13211.980975458113	15139.07865897436	14496.676081659763	17362.932000162393	16518.009203225414	0.22437530282024937	0.20863761627895538	-55.977484151550016	-7139.318849801086	-53.00593842870512	-6760.328719536774
55.722594394951685	8372.880298987693	8436.82896209062	12042.697187432423	11721.241247698246	13691.746399587457	13194.272470252432	15121.31076153302	14479.777249548943	17345.913541935814	16501.77499652802	0.22485178181457974	0.209070716712122	-56.09515850506796	-7197.434546021279	-53.11257417680099	-6814.744478125125
56.058351057416104	8349.795594031815	8415.069102040738	12022.42370097148	11702.157488110786	13672.892417531139	13176.421770221323	15103.410004797935	14462.752860714447	17328.78160093007	16485.43254079546	0.22533537233687803	0.20951024646483302	-56.21100730450053	-7255.755759458989	-53.21737408748231	-6869.333597433753
56.39613082267415	8326.485965399106	8393.098283994095	12001.971091583695	11682.907656157271	13653.886005991366	13158.428420044065	15085.376260944542	14445.602821580364	17311.536512177543	16468.982156411686	0.22582619834440099	0.20995631676004062	-56.32506153104259	-7314.285460272338	-53.320366466530686	-6924.098438994959
56.7359458809379	8302.949582519292	8370.914794616514	11981.338266087523	11663.490807342647	13634.726617085185	13140.291958126052	15067.209401750992	14428.327038824491	17294.178618005728	16452.424170828424	0.22632438642346334	0.2104090411607673	-56.43735244069467	-7373.026722788345	-53.421579849586124	-6979.041452228092
57.07780849587155	8279.184592293443	8348.516897813735	11960.524113426227	11643.905981961645	13615.413694770668	13122.011916365544	15048.909298486536	14410.925419287827	17276.70826807773	16435.75891860765	0.2268300658573804	0.21086853563021107	-56.547911572990415	-7431.982728826813	-53.52104300956489	-7034.165177284274
57.42173100503407	8255.18911880222	8325.902834367249	11939.527504183137	11624.152204674532	13595.946674562187	13103.587819913473	15030.475821795875	14393.39786988109	17259.125819432946	16418.986741464683	0.2273433686964848	0.21133491859368053	-56.65677076047723	-7491.156771210488	-53.618784964426595	-7089.472247994505
57.7677258203244	8230.96126301481	8303.070821566802	11918.347290082525	11604.228484069943	13576.324983235923	13085.019186924821	15011.908841578579	14375.74429748687	17241.431636526548	16402.10798831036	0.22786442983031052	0.21180831100242928	-56.76396213787302	-7550.552257301286	-53.7148349854906	-7144.965394959785
58.115805428429454	8206.499102499894	8280.01905284043	11896.982303476932	11584.133812215274	13556.548038526706	13066.305528302295	14993.208226864348	14357.964608858285	17223.626091269572	16385.12301529344	0.22839338706196968	0.21228883639945123	-56.86951815147768	-7610.172712661792	-53.80922260559237	-7200.6474486915395
58.465982391274686	8181.800691138093	8256.745697381879	11875.431356819196	11563.867164193636	13536.615248814394	13047.446347431327	14974.373845683218	14340.058710513225	17205.709563067787	16368.032185842416	0.2289303811848714	0.21277662098730474	-56.973471569584945	-7670.021784922574	-53.90197762778189	-7256.521342890803
58.818269346477535	8156.86405883704	8233.248899775892	11853.693242119713	11543.427497627406	13516.526012800547	13028.441139906623	14955.405564930834	14322.026508624715	17187.682438860575	16350.835870707298	0.22947555606179493	0.21327179369804658	-57.07585549239229	-7730.103247677442	-53.99313013398205	-7312.590117801912
59.172679007803275	8131.687211249292	8209.526779621558	11831.766730388004	11522.813752187696	13496.279719174498	13009.289393249679	14936.303250228586	14303.86790890674	17169.545113159198	16333.534448000994	0.2300290587064441	0.21377448626533663	-57.17670336270385	-7790.421004575212	-54.082710494247294	-7368.856923727784
59.52922416562417	8106.268129493659	8185.577431153981	11809.650571058266	11502.024849089357	13475.875746268632	12989.990586616992	14917.066765778465	14285.582816495677	17151.297988084523	16316.128303240339	0.23059103936756165	0.21428483329880893	-57.27604897670608	-7850.979093511123	-54.17074937617508	-7425.325024636928
59.887917687380885	8080.6047698805905	8161.398922864739	11787.343491398471	11481.059690571117	13455.313461702626	12970.544190498722	14897.695974212427	14267.171135826915	17132.9414734044	16298.617829386762	0.23116165161568628	0.2148029723607665	-57.37392649555477	-7911.78169102082	-54.257277754648385	-7481.997801898513
60.24877251804685	8054.695063642001	8136.989297121385	11764.84419590223	11459.91715936038	13434.59222201578	12950.94966640745	14878.19073643574	14248.63277050681	17114.475986569996	16281.003426886584	0.2317410524326559	0.21532904404530903	-57.47037045652178	-7972.833116727881	-54.34232692158548	-7538.878758117557
60.6118016805955	8028.53691666669	8112.346569786535	11742.151365663649	11438.596118122303	13413.711372288059	12931.206466556809	14858.550911465049	14229.967623179664	17095.901952752363	16263.28550371109	0.23232940230395135	0.2158631920599609	-57.56541578503311	-8034.137838003226	-54.42592849655193	-7595.971521162894
60.97701827647021	8002.128209241375	8087.468729836682	11719.263657733614	11417.095408892328	13392.670245748111	12911.314033529234	14838.776356259767	14211.175595389284	17077.21980487748	16245.46447539574	0.2329268653139975	0.21640556330990351	-57.65909780713628	-8095.700474798214	-54.508114437216136	-7653.279848274309
61.34443548605718	7975.466795798703	8062.353738981658	11696.179704457982	11395.41385249225	13371.46816336908	12891.271799933149	14818.866925547387	14192.25658743557	17058.429983661317	16227.540765079457	0.2335336092444924	0.2169563079848975	-57.75145226209497	-8157.525804602541	-54.58891705040514	-7710.807630343828
61.71406656916102	7948.550504672515	8036.999531284687	11672.898112796285	11373.550247928564	13350.104433450764	12871.079188048392	14798.822471642077	14173.210498225075	17039.532937643664	16209.514803542852	0.2341498056759243	0.21751557964899879	-57.842515315420314	-8219.618767583743	-54.66836900337876	-7768.558896327391
62.085924865483435	7921.37713786172	8011.404012784186	11649.417463621196	11351.503371773395	13328.578351188611	12850.735609460371	14778.64284425682	14154.037225116352	17020.52912322173	16191.387029246522	0.23477563009235466	0.21808353533316843	-57.932323572356836	-8281.984471900854	-54.74650333544923	-7826.537817813922
62.46002379510434	7893.944470803141	7985.5650611173005	11625.736310997348	11329.271977526601	13306.88919822814	12830.240464681654	14758.32789030811	14134.736663758857	17001.41900468246	16173.157888368181	0.2354112619896074	0.21866033563088522	-58.020914092074236	-8344.62819924904	-54.82335347035405	-7884.748713792302
62.83637685896657	7866.250252154675	7959.480525146217	11601.853181439545	11306.85479495912	13285.03624220503	12809.593142761256	14737.877453713527	14115.308707925933	16982.20305423428	16154.827834839585	0.23605688498697464	0.21924614479686894	-58.10832440150989	-8407.555410476401	-54.89895322814118	-7943.196055477019
63.21499763936286	7838.292203589727	7933.148224587868	11577.766573149607	11284.250529436844	13263.018736270182	12788.793020881021	14717.291375181961	14095.753249341453	16962.88175203815	16136.397330382866	0.23671268694258435	0.2198411308490255	-58.194592510717484	-8470.771751553752	-54.97333683854231	-8001.884471450001
63.59589980042612	7810.068019603642	7906.565949647404	11553.474955230733	11261.457861223915	13240.835918598716	12767.839463938124	14696.569491995573	14076.070177499507	16943.45558623702	16117.866844545666	0.23737886007256523	0.22044546567375548	-58.27975692787368	-8534.283059623558	-55.04653895399679	-8060.818752865307
63.979097088622495	7781.575367333931	7879.731460656853	11528.976766879709	11238.47544476578	13218.487011883431	12746.731824114251	14675.711637784108	14056.259379477686	16923.92505298523	16099.236854736298	0.23805560107412313	0.22105932513471618	-58.36385667492141	-8598.095369293354	-55.11859466318492	-8120.003858867567
64.36460333324754	7752.811886394802	7852.6424877191075	11504.270416555228	11215.301907950323	13195.971222810987	12725.469440429859	14654.7176422905	14036.320739742754	16904.290656476096	16080.50784625752	0.23874311125272127	0.22168288918519763	-58.44693130427186	-8662.214919222519	-55.189539505458015	-8179.444922247436
64.75243244692527	7723.775188727755	7825.2967303586365	11479.35428112235	11191.935851347194	13173.28774152098	12704.051638283834	14633.587331127808	14016.25413994936	16884.552908968762	16061.680312339862	0.23944159665347686	0.222316341984241	-58.52902091514625	-8726.648158811033	-55.25940948522839	-8239.147255239077
65.14259842611021	7694.4628584695165	7797.691857179602	11454.226704972267	11168.375847424173	13150.43574104722	12682.477728977492	14612.320525527366	13996.059458730695	16864.712330813993	16042.75475417385	0.24015126819695845	0.22295987201662526	-58.61016617115456	-8791.401755227242	-55.328241087128845	-8299.116355556995
65.53511535159264	7664.872451838527	7769.825505532552	11428.885999116323	11144.620439740163	13127.41437674015	12660.747009222756	14590.917042077112	13975.73657148151	16844.769450478474	16023.73168094156	0.24087234181953177	0.22361367221689304	-58.690408318176196	-8856.482600647956	-55.39607129142314	-8359.357912616804
65.92999738900669	7635.0014970419	7741.6952811906895	11403.33044025403	11120.66814211395	13104.222785670332	12638.858760633677	14569.376692450718	13955.285350132779	16824.724804568115	16004.611609847065	0.24160503861845262	0.22427794009755278	-58.76978920278634	-8921.897819740232	-55.462937590271395	-8419.877814027015
66.32725878934137	7604.8474942041385	7713.2987580368945	11377.558269813928	11096.517437767903	13080.860086011833	12616.812249200755	14547.699283126225	13934.70566291773	16804.578937849805	15985.39506614583	0.24234958500185502	0.2249528778816233	-58.84835129127896	-8987.654777423013	-55.52887800413373	-8480.682152257301
66.72691388945532	7574.407915319565	7684.633477762827	11351.567692966812	11072.166778446135	13057.325376405222	12594.606724747651	14525.884615094576	13913.99737412921	16784.332403272023	15966.082583173233	0.2431062128438494	0.22563869263968742	-58.92613768939009	-9053.761086896528	-55.59393109899975	-8541.777231584303
67.12897711259382	7543.680204230136	7655.696949581297	11325.356877610231	11047.614583505927	13033.617735299018	12572.241420369268	14503.932483557042	13893.160343867648	16763.985761983684	15946.674702371698	0.24387515964491252	0.22633559643163	-59.003192162752384	-9120.224617995787	-55.65813600421461	-8603.169575296808
67.53346296890952	7512.6617766306645	7626.486649953409	11298.92395332369	11022.859238981951	13009.736220269155	12549.715551850875	14481.84267761158	13872.194427779512	16743.53958335159	15927.171973316757	0.24465666869777922	0.22704380645323316	-59.079559157571566	-9187.053505744785	-55.721532430477964	-8664.86593308812
67.94038605598601	7481.350020103588	7597.000022332108	11272.267010293754	10997.899096622425	12985.679867315741	12527.028317067603	14459.614979927614	13851.099476786105	16722.994444976473	15907.574953742058	0.24545098925904094	0.22776354518783218	-59.15528382252705	-9254.256159334444	-55.78416068896513	-8726.873288813047
68.3497610593647	7449.742294185106	7567.234476923355	11245.384098207753	10972.732472895921	12961.447690135723	12504.178895363102	14437.24916640843	13829.87533680166	16702.3509327068	15887.884209562544	0.24625837672668602	0.22849504056321904	-59.23041203129287	-9321.841271376237	-55.84606171100495	-8789.198868492153
68.7616027530747	7417.835930465385	7537.187390467082	11218.273225115805	10947.357647968534	12937.038679371331	12481.166446907266	14414.745005841294	13808.521848441056	16681.609640651208	15868.100314896654	0.2470790928238007	0.2292385261139992	-59.304990405305944	-9389.817827432882	-55.907277067919495	-8851.8501485507
69.17592600016614	7385.628232725049	7506.856106039542	11190.932356259946	10921.772864650182	12912.451801833013	12457.990112031903	14392.10225953442	13787.038846716467	16660.771171189015	15848.223852086958	0.2479134057886703	0.22999424114962305	-59.37906633778039	-9458.195115966257	-55.96784899215345	-8914.834864446428
69.59274575324658	7353.116477110493	7476.23793287888	11163.359412869437	10895.976327308974	12887.685999695987	12434.649010543439	14369.32068094054	13765.426160722289	16639.836134978632	15828.255411719021	0.2487615905715526	0.23076243092831053	-59.45268801848579	-9526.982738628518	-56.027820398719996	-8978.161019543651
70.01207705502031	7320.297912350775	7445.330146236335	11135.552270921376	10869.966200753151	12862.740189669461	12411.142241012278	14346.400015266287	13743.68361330843	16618.805150963897	15808.19559263904	0.24962392903835995	0.23154334683709926	-59.52590445907845	-9596.190620908514	-56.087234907519814	-9041.836894358974
70.43393503883172	7287.169760018972	7414.129987254777	11107.50875986576	10843.740609078986	12837.61326213766	12387.46888003728	14323.339999067075	13721.811020740928	16597.678846378385	15788.04500196926	0.2505007101815303	0.23233724657827598	-59.59876551951311	-9665.82902317075	-56.14613686656958	-9105.871056147851
70.85833492921113	7253.729214840914	7382.634662877367	11079.226661313782	10817.297634484157	12812.30408027139	12363.627981485064	14300.140359826908	13699.808192349796	16576.457856747227	15767.804255121879	0.2513922303383937	0.23314439436242274	-59.671321935167725	-9735.908552104607	-56.20457137560334	-9170.272368795704
71.2852920424243	7219.973445054614	7350.841345788551	11050.7037076887	10790.63531604536	12786.81147910938	12339.61857570291	14276.800815522472	13677.674930163515	16555.14282588676	15747.473975811026	0.25229879341729955	0.23396506110835755	-59.74362534489046	-9806.440172568895	-56.26258431076894	-9235.050003117882
71.71482178702524	7185.89959282364	7318.747174390098	11021.937580838003	10763.751648459043	12761.134264608014	12315.4396687043	14253.32107417085	13655.411028529697	16533.734405901527	15727.054796062659	0.2532207111318334	0.23479952465025422	-59.81572832022539	-9877.435219924431	-56.32022235029763	-9300.21344756009
72.14693966441222	7151.504774707946	7286.349252814844	10992.92591060585	10736.64458074413	12735.271212658332	12291.090241325992	14229.700833360243	13633.016273720998	16512.23325717854	15706.547356222203	0.25415830324344973	0.23564806995220625	-59.887684395134784	-9948.90541273076	-56.37753300060285	-9365.772519226652
72.58166126938723	7116.786082196133	7253.644650981428	10963.666273365168	10709.312014906012	12709.221068069499	12266.569248356	14205.939779763437	13610.49044352659	16490.640048379217	15685.952304960405	0.2551118978128502	0.2365109893305663	-59.95954809714567	-10020.8628659877	-56.434564623694314	-9431.73737539351
73.01900229071879	7081.7405823026675	7220.630404692601	10934.156190507596	10681.751804559924	12682.982543516713	12241.875617630612	14182.03758863245	13587.833306827353	16468.9554564278	15665.270299276224	0.2560818314604639	0.23738858268434967	-60.03137497946955	-10093.320104856044	-56.4913664654614	-9498.11852543801
73.45897851170821	7046.365318234603	7187.303515781006	10904.393126891004	10653.961753513326	12656.554318453092	12217.008249100116	14157.99392327461	13565.044623155429	16447.180166497244	15644.502004497786	0.25706844963639885	0.23828115773405723	-60.103221653851506	-10166.290078815538	-56.547988684607844	-9564.926843160298
73.90160581075892	7010.657310131986	7153.660952305585	10874.374489243002	10625.939614305595	12629.935037983709	12191.966013861522	14133.808434508739	13542.124142236678	16425.314871991763	15623.648094280501	0.2580721069002494	0.2391890302692412	-60.17514582479453	-10239.786176402587	-56.60448238285062	-9632.173579618335
74.34690016194996	6974.61355588656	7119.699648802461	10844.097624519614	10597.683086704019	12603.123311700554	12166.747753157317	14109.480760100927	13519.071603515778	16403.36027452613	15602.709250602633	0.259093167211161	0.24011252440518857	-60.24720632518256	-10313.822240533307	-56.660899636364775	-9699.870376479812
74.79487763561212	6938.231032043494	7085.416506594062	10813.559818217605	10569.189816154532	12576.117712476624	12141.352277338508	14085.010524178588	13495.886735662676	16381.31708390112	15581.686163757617	0.2601320042285715	0.24105197284908214	-60.319463152722165	-10388.412584329955	-56.717293528012306	-9768.029279825743
75.24555439890803	6901.50669479155	7050.808394161035	10782.758292640045	10540.457392186474	12548.916775218318	12115.778364791367	14060.39733662284	13472.569256060753	16359.186018075792	15560.579532343856	0.26118900162406833	0.24200771717606193	-60.39197750725725	-10463.572007481009	-56.77371818034953	-9836.66275442345
75.6989467164156	6864.437481046869	7015.872147581062	10751.690205113573	10511.48334676973	12521.51899557414	12090.024760825983	14035.640792437765	13449.11887027498	16336.96780313593	15539.390063251318	0.26226455340481764	0.24298010811555634	-60.46481183040123	-10539.315813386347	-56.83022879065538	-9905.783698691055
76.15507095071504	6827.020309635717	6980.6045710391645	10720.352646155907	10482.265152622673	12493.922828597646	12064.090176524931	14010.740471095183	13425.535271499408	16314.66317325784	15518.118471644366	0.26335906424904654	0.24396950584835117	-60.53802984568574	-10615.65982680954	-56.88688166664542	-9975.405460140202
76.61394356297929	6789.252082582776	6945.002437414767	10688.742637593396	10452.800221470205	12466.12668736403	12037.973287551245	13985.695935855168	13401.818139983616	16292.272870668745	15496.765480941618	0.264472949854075	0.2449762803148152	-60.61169659987172	-10692.620412149932	-56.94373426315178	-10045.54185136035
77.07558111356816	6751.129686510666	6909.062488950507	10656.857130626811	10423.085902250103	12438.128941537729	12011.672732913672	13960.506733060363	13377.967142437135	16269.797645602494	15475.331822792088	0.26560663729741985	0.24600081153478673	-60.68587850647782	-10770.214492548723	-57.00084522076395	-10116.207166735549
77.54000026262605	6712.649994157359	6872.781438008196	10624.693003844333	10393.119479266225	12409.927915889304	11985.187113687422	13935.172391403134	13353.98193141021	16247.238256250426	15453.818237047164	0.26676056541151705	0.2470434899395602	-60.760643390322	-10848.459569630679	-57.05827440523535	-10187.416199698579
78.00721777068286	6673.809866018508	6836.155967918178	10592.247061180946	10362.898170287745	12381.521888760064	11958.514991689402	13909.692421164886	13329.862144651415	16224.595468707672	15432.225471729169	0.26793518517263326	0.24810471671654627	-60.83606053317817	-10927.373743918259	-57.116082948547046	-10259.184260698967
78.47725049925933	6634.606152121858	6799.18273392756	10559.51602982313	10332.419124592136	12352.909090472393	11931.654888105197	13884.066313426332	13305.607404439486	16201.870056914613	15410.554282995112	0.26913096010456167	0.24918490416709554	-60.91220072168653	-11006.975736143067	-57.17433329155028	-10331.527195888106
78.95011541147531	6595.035693941038	6761.858364254406	10526.496558057363	10301.679420951286	12324.087701683171	11904.605282066788	13858.293539246857	13281.217316889584	16179.062802592473	15388.805435096348	0.2703483666977193	0.2502844760780689	-60.989136296389916	-11087.284909274429	-57.23308922752767	-10404.461406424176
79.42582957266194	6555.09532645719	6724.1794612544645	10493.185213062216	10270.676065559046	12295.055851679192	11877.364609178838	13832.37354881296	13256.691471232534	16156.174495174142	15366.979700333795	0.27158789484430823	0.251403868107736	-61.06694120253087	-11168.321291388944	-57.292415947884365	-10478.003868631087
79.90441015097758	6514.781880376136	6686.142602707459	10459.578478642152	10239.405989898449	12265.811616611212	11849.9312599912	13806.305770553137	13232.029439065578	16133.20593172853	15345.07785900784	0.2728500482902098	0.25254352818662273	-61.145691042676845	-11250.105599443428	-57.352380089187136	-10552.172154894099
80.38587441802741	6474.092184510356	6647.744343230883	10425.672752902889	10207.866048547765	12236.353017665348	11822.303578416166	13780.089610218974	13207.230773574076	16110.157916879429	15323.100699363571	0.27413534510432885	0.25370391693393957	-61.22546313087878	-11332.659263881389	-57.413049781791415	-10626.984455347527
80.87023974948666	6433.023068334476	6608.981215828965	10391.464345866858	10176.053016923463	12206.678019168714	11794.47986008782	13753.724449930283	13182.295008722469	16087.031262717675	15301.049017530491	0.275444318166131	0.25488550809027555	-61.3063365488033	-11416.004454219248	-57.47449470024185	-10702.45960043557
81.35752362572781	6391.57136472412	6569.849733585433	10356.949477028293	10143.963588958979	12176.784526627318	11766.458350661564	13727.20964718331	13157.221658413497	16063.826788706974	15278.923617456747	0.2767775156721526	0.256088788967251	-61.38839220378759	-11500.164105589502	-57.53678611554278	-10778.617084348109
81.8477436324513	6349.7339128878575	6530.346391508719	10322.124272846848	10111.594374717579	12146.670384693196	11738.23724405117	13700.544533819959	13132.010215614075	16040.545321582502	15256.725310837313	0.278135501662289	0.25731426091487586	-61.471712888593174	-11585.161946259905	-57.59999694901671	-10855.477089341264
82.34091746132043	6307.50756150299	6490.467668539184	10286.984764179477	10078.941897938384	12116.333375058704	11709.81468060141	13673.728414957122	13106.660151446937	16017.18769524265	15234.454917036404	0.27951885656672404	0.2585624398073779	-61.556383343191555	-11671.022526194807	-57.66420182811271	-10933.060511013027
82.83706291059936	6264.889172065855	6450.210029727892	10251.526883649552	10046.002593513735	12085.771214274653	11681.188745193245	13646.760567873815	13081.170914246008	15993.754750632977	15212.113263003212	0.2809281777743823	0.2598338565483098	-61.64249031899453	-11757.771246763412	-57.7294771444831	-11011.38898462383
83.33619788579601	6221.875622468049	6409.569928597246	10215.746462952793	10012.772804896684	12054.981551489542	11652.357465279074	13619.640240854424	13055.54192857424	15970.247335622096	15189.70118318081	0.2823640802238339	0.2611290575957868	-61.73012264467252	-11845.434391485527	-57.79590111367179	-11090.484912365675
83.83834040030794	6178.463810810719	6368.543809694492	10179.639230099892	9979.248781437604	12023.96196610727	11623.318808845637	13592.366651986777	13029.772594202519	15946.666304869645	15167.219519408349	0.28382719701763554	0.2624486055087287	-61.819371294352095	-11934.039157966152	-57.86355383701266	-11170.371491731144
84.34350857607244	6134.650659469098	6327.128111349195	10143.200806595187	9945.426675648332	11992.709965359765	11594.070682301277	13564.938987912416	13003.862285047628	15923.012519685273	15144.669120815568	0.2853181800611136	0.26379307951504005	-61.910329458058186	-12023.613691049162	-57.93251736575439	-11251.072744997218
84.85172064422062	6090.433119420347	6285.3192686467055	10106.42670455152	9911.302540392886	11961.222981791676	11564.610928284948	13537.356402527601	12977.81034806786	15899.286847878844	15122.0508437098	0.286837700726666	0.2651630761027031	-62.00309261453367	-12114.187117221765	-58.00287576742812	-11332.613549866248
85.36299494573534	6045.808174848091	6243.113716629988	10069.312323741053	9876.872326003482	11929.498370653482	11534.937323393626	13509.618015632528	12951.616102114092	15875.490163600854	15099.365551454657	0.2883864505446946	0.266559209634787	-62.0977586062254	-12205.789580293931	-58.07471519437968	-11415.019671292976
85.87734993211305	6000.772848037898	6200.507893743048	10031.852948582544	9842.131877321068	11897.533407200008	11505.047575825232	13481.722911526995	12925.27883673487	15851.62334717329	15076.614114340457	0.2899651419223332	0.26798211298945057	-62.194427716824066	-12298.452278437093	-58.14812395482295	-11498.317794565111
86.39480416602983	5955.324204578003	6157.498245529411	9994.043745065157	9807.076930659161	11865.325283890277	11474.939322933418	13453.670137549789	12898.797810933078	15827.687284909818	15053.797409445577	0.2915745088911988	0.26943243822604884	-62.29320275133614	-12392.207502624486	-58.2231925862925	-11582.535559694748
86.91537632201124	5909.459358880741	6114.081228600206	9955.879757609677	9771.70311069046	11832.871107485442	11444.610128691056	13425.458702559747	12872.172251872436	15803.682868925345	15030.916320488612	0.29321530788543987	0.27091085727850683	-62.39418911856956	-12487.08867648337	-58.30001393159364	-11667.701597133186
87.43908518710603	5863.1754800402705	6070.253314886708	9917.35590586784	9736.005927255355	11800.167896040684	11414.057481058659	13397.087575355776	12845.401353531455	15779.610996934141	15007.971737670767	0.2948883185514243	0.2724180626771911	-62.49749491624061	-12583.130397652742	-58.37868321731548	-11753.845564888325
87.9659496615646	5816.4697980430365	6026.010996193065	9878.466981461026	9699.980772091993	11767.212575787347	11383.278789254193	13368.555683033337	12818.48427530278	15755.472572036297	14984.964557508154	0.29659434459046374	0.2739547683005579	-62.60323101893118	-12680.368480704725	-58.45929813527073	-11840.998187133577
88.4959887595208	5769.339610347811	5981.350789065423	9839.207644659513	9663.622915487156	11734.001977900858	11352.271380920012	13339.861909274428	12791.420140535043	15731.268502491457	14961.895682653045	0.2983342146360505	0.2755217101579194	-62.7115111686544	-12778.84000164643	-58.54195892640564	-11929.191294272896
89.0292216096782	5721.782288853024	5936.269239994886	9799.572421004377	9626.927502848479	11700.532835150669	11321.03249918366	13311.005092568492	12764.208035015632	15706.999701479997	14938.76602170458	0.3001087831671298	0.2771196472047383	-62.8224520681033	-12878.583344053011	-58.62676846762588	-12018.45786458347
89.56566745600044	5673.795287269391	5890.762930971656	9759.555697873891	9589.889551197231	11666.801778427458	11289.559299607468	13281.984024361047	12736.847005390704	15682.667086850453	14915.576489007164	0.30191893145903226	0.2787493621919228	-62.93617347696636	-12979.63824694883	-58.71383236178917	-12108.832067540847
90.1053456584057	5625.376148916659	5844.828485409286	9719.151720997019	9552.503945582552	11632.805333143213	11257.848847023317	13252.797447126875	12709.336057520477	15658.27158085282	14892.328004436991	0.3037655685737377	0.28041166255066763	-63.052798311002334	-13082.045854421332	-58.8032590304374	-12200.349308763165
90.6482756934654	5576.522514963796	5798.46257445815	9678.354590917033	9514.765435417374	11598.539915499558	11225.898112247709	13223.444052364599	12681.674154766542	15633.81410985714	14869.021493175533	0.30564963239124016	0.28210738131446245	-63.17245274414199	-13185.8487670701	-58.89515980963188	-12293.046276716515
91.19447715510712	5527.2321331325575	5751.661923728419	9637.158259408536	9476.668630737156	11564.001828619375	11193.703968672813	13193.922478509025	12653.860216208524	15609.29560405654	14845.657885469918	0.3075720906838641	0.283837378079963	-63.295266313505635	-13291.091095323209	-58.98964904909917	-12386.96099126339
91.74396975532183	5477.502866884936	5704.4233204431985	9595.55652585202	9438.207998382242	11529.187258536916	11161.263188728226	13164.231308757835	12625.893114786444	15584.716997154192	14822.23811637891	0.30953394223546415	0.2856025400085045	-63.42137202763479	-13397.818514708895	-59.08684421480575	-12482.132854115218
92.29677332487483	5427.332705115572	5656.743621043659	9553.543033570328	9399.377858105627	11494.092270041048	11128.572440208744	13134.36906880857	12597.771675365777	15560.079226033191	14798.763125504227	0.311536218007536	0.28740378287011953	-63.550906477539684	-13506.07832308812	-59.18686599423927	-12578.602701123804
92.85290781402206	5376.719772370718	5608.619759268764	9511.11126613238	9360.172378608393	11458.712802366705	11095.628282463284	13104.334224502307	12569.494672722212	15535.383230409074	14775.233856706967	0.3135799823543684	0.2892420521320253	-63.68400995088268	-13615.919499921147	-59.28983840556975	-12676.412856664043
93.41239329322968	5325.662339615922	5560.048754732568	9468.254543629973	9320.58557350461	11423.044664728855	11062.427162438858	13074.125179369634	12541.060829441463	15510.629952463769	14751.651257807393	0.3156663342894538	0.2911183240936121	-63.82082654964506	-13727.392767735291	-59.395888910414214	-12775.607190145645
93.97524995389855	5274.158835574833	5511.027722023416	9424.966018933945	9280.61129721911	11387.083531693275	11028.96541057466	13043.740272074316	12512.468813731168	15485.82033645993	14728.016280268082	0.31779640880549986	0.29303360707009996	-63.961504310562304	-13840.55065567093	-59.5051485298718	-12876.231174612883
94.54149810909283	5222.207858662412	5461.553880349777	9381.238673937742	9240.2432408214	11350.824938378888	10995.239236540227	13013.177773750767	12483.71723714044	15460.955328335569	14704.329878859362	0.31997137825048116	0.2949889426271032	-64.10619532863166	-13955.447565232404	-59.61775196405688	-12978.331947547384
95.11115819427312	5169.808189535825	5411.62456375865	9337.065315796266	9199.474927800251	11314.264275485468	10961.244724812283	12982.435885230014	12454.80465218351	15436.035875277408	14680.593011306717	0.3221924537622959	0.29698540686847114	-64.25505588411033	-14072.13983840309	-59.7338377155902	-13081.958374041133
95.68425076803395	5116.958804286623	5361.23723195249	9292.438573169298	9158.299709782967	11277.396784140561	10926.977830083264	12951.512734149124	12425.72954986205	15411.062925271994	14656.80663791828	0.32446088676471807	0.2990241117798795	-64.40824657232952	-14190.685828010552	-59.85354821678811	-13187.16111232643
96.26079651284576	5063.65888829849	5310.389481732325	9247.350892480217	9116.71076220573	11240.217550560012	10892.434372496211	12920.406371939343	12396.49035708272	15386.037426634168	14632.971721192698	0.32677797052745894	0.301106206630774	-64.56593243661518	-14311.145970487501	-59.977029960455184	-13293.992681716802
96.84081623580131	5009.907850794449	5259.079059094577	9201.794534201037	9074.701079940729	11202.72150051522	10857.610032698789	12889.114770686758	12367.085433964203	15360.960327511028	14609.089225405482	0.3291450417932945	0.3032328794373832	-64.72828310431942	-14433.58286106959	-60.10443363461309	-13402.5075331009
97.42433086936633	4955.705340098046	5207.303872010411	9155.761569177002	9032.263472887791	11164.903393601304	10822.500346710362	12857.635819860421	12337.513071029422	15335.83257536109	14585.160116173607	0.3315634824753605	0.30540535848966766	-64.89547292563475	-14558.061331441626	-60.23591426100029	-13512.76212201058
98.01136147213543	4901.0512596324825	5155.062003916517	9109.243875004346	8989.390561538366	11126.757817299193	10787.100700594725	12825.96732290123	12307.771486276983	15310.655116406804	14561.185359996696	0.3340347214278676	0.30762491394519603	-65.06768111530619	-14684.648529879749	-60.371631337548024	-13624.814984366298
98.60192922959182	4845.945784682124	5102.351727947327	9062.233132477251	8946.074772521511	11088.279180825575	10751.40632493192	12794.106993665871	12277.858822126842	15285.42889505992	14537.165923774262	0.33656023629365045	0.3098928594930978	-65.24509189710807	-14813.414003963582	-60.51174898449244	-13738.72681493056
99.1960554548718	4790.389379939972	5049.1715219387725	9014.720822120704	8902.308334142195	11049.46170876346	10715.412289081652	12762.052452718472	12247.773142234033	15260.154853317623	14513.102774297551	0.33914155543212704	0.31221055409138676	-65.42789465080568	-14944.429785816465	-60.65643609458675	-13854.56054859329
99.79376158953411	4734.3828178647245	4995.5200842341765	8966.698220828519	8858.083271923697	11010.299434467308	10679.11349523092	12729.801223463775	12217.512428164435	15234.833930129129	14488.99687771495	0.341780259931443	0.31457940378112775	-65.61628406146338	-15077.770479929633	-60.8058664870332	-13972.381444517523
100.39506920433367	4677.927197870128	4941.396350323338	8918.156398626808	8813.391404167285	10970.786193235326	10642.504672218374	12697.350728113786	12187.074575926095	15209.467060730349	14464.849198969569	0.34447798570874155	0.31700086358107127	-65.81046027099364	-15213.51335359062	-60.960219065018464	-14092.257173170801
101.00000000000001	4621.023966368836	4886.799510346027	8869.08621558603	8768.22433754412	10930.915615242764	10605.580369127822	12664.6982834809	12156.457392349688	15184.055175946185	14440.660701208226	0.34723642570271307	0.3194764394665758	-65.9093209970301	-15281.995163006422	-61.0388880101228	-14152.717357959424
