# Supplementary material for: White matter micro- and macrostructure brain charts for the human lifespan
Source: Nature. 2026 May 13;655(8124):979–89. doi: 10.1038/s41586-026-10454-2 (PMC13391363; doi:10.1038/s41586-026-10454-2)
Supplement: Supplementary file 12 — Centiles trajectories of brain charts. SDT.T9.1–5 contain the brain charts for the global metrics; SDT.T9.6–509 contain the brain charts for the tract-specific metrics (unnormalized); and SDT.T9.510–1157 contain the brain charts for the tract-specific macrostructural metrics (normalized). Included in each table are the male and female centile trajectories for the 2.5th, 25th, 50th, 75th and 97.5th percentiles; the interquartile range normalized by the 50th centile; and the derivatives of the 50th centiles with respect to both age and log(age). Charts are sampled in logarithmically spaced intervals. Age is reported in years, while centile trajectory values are reported in metric-specific units: diffusivities in mm2 s−1, volume in mm3, surface area in mm2, average length in mm, and FA is dimensionless (unitless). [file 41586_2026_10454_MOESM12_ESM.zip › plotted_curves/SDT.T9.124-CST_right_volume_curve_metrics.csv]

ages	male_0.025th_percentile	female_0.025th_percentile	male_0.25th_percentile	female_0.25th_percentile	male_0.5th_percentile	female_0.5th_percentile	male_0.75th_percentile	female_0.75th_percentile	male_0.975th_percentile	female_0.975th_percentile	male_normalized_quantile_range	fwmale_normalized_quantile_range	male_median_centile_d_age	male_median_centile_d_log_age	female_median_centile_d_age	female_median_centile_d_log_age
0.25	4115.668762849826	4103.523351354676	5903.990151049638	5766.906899730762	6791.174974247998	6590.826593784299	7624.2070912514355	7365.876964868727	9060.815821776978	8707.296369529415	0.2533018140049146	0.24260539135499742	5302.9116369989615	3061.7888423892773	5146.470441654151	2971.463010245513
0.25150637576242696	4120.509720977095	4108.35003425402	5910.934724718217	5773.690233686027	6799.163151808265	6598.5791121196535	7633.175170608108	7374.541180507483	9071.473788505218	8717.538500981	0.2533018266272746	0.2426054033179905	5295.883915028069	3066.918845797889	5139.650051650591	2976.4416775859427
0.2530218281966045	4125.366899812282	4113.192890129717	5917.902569112817	5780.496298109455	6807.178097627366	6606.357609045157	7642.173302248494	7383.234430180651	9082.16747091697	8727.814954610662	0.2533018393828523	0.2426054154072422	5281.7925074608065	3077.188833181979	5125.974369060714	2986.4086984682363
0.25454641199404576	4130.240330894335	4118.051950429409	5924.89372950085	5787.325137218174	6815.219863783705	6614.16213510322	7651.201544645971	7391.956770380471	9092.896938513059	8738.125797207413	0.2533018522731417	0.24260542762416812	5267.71396444086	3087.4787749499083	5112.3111715698615	2996.395085201366
0.2560801821758082	4135.13004574056	4122.927246579184	5931.908251119005	5794.176795199313	6823.288502320467	6621.99274080207	7660.259956234455	7400.70825756107	9103.662260747553	8748.471095515322	0.25330186529965293	0.2426054399702	5253.648410294671	3097.788657445926	5098.66057983879	3006.4008245349396
0.25762319409447826	4140.036075846127	4127.818809983085	5938.946179172542	5801.051316209313	6831.384065244802	6629.849476614974	7669.348595407506	7409.488948137581	9114.463507026672	8758.85091623248	0.253301878463915	0.24260545244678677	5239.595968508162	3108.118466781685	5085.022713706363	3016.4259029903915
0.2591755034361701	4144.958452683821	4132.726672022858	5946.007558834938	5807.94874437358	6839.506604527426	6637.732392979831	7678.467520517867	7418.298898485707	9125.300746708266	8769.265326010489	0.2533018917674739	0.24260546505539424	5225.556761711836	3118.468188829953	5071.397692188621	3026.4703068607487
0.2607371662225343	4149.897207703534	4137.65086405745	5953.0924352471675	5814.869123785781	6847.656172101772	6645.641540298383	7687.616789876533	7427.138164940815	9136.174049100699	8779.714391453392	0.2533019052118943	0.24260547779750463	5211.5309116370045	3128.837809192715	5057.785633430351	3036.5340221766382
0.2623082388127803	4154.8523723319095	4142.591417422646	5960.200853517187	5821.812498507346	6855.832819863429	6653.576968935638	7696.796461752098	7436.006803797315	9147.083483462073	8790.198179116938	0.2533019187987587	0.2426054906746181	5197.518539192621	3139.227313246578	5044.18665476935	3046.6170347454026
0.2638887779057103	4159.823977971959	4147.548363430706	5967.332858719407	5828.778912566948	6864.036599669525	6661.538729219282	7706.006594370067	7444.904871307984	9158.029118999419	8800.71675550779	0.25330193252966776	0.2426055036882511	5183.519764399622	3149.6366861022543	5030.600872685667	3056.7193301187363
0.26547884054176485	4164.812056002612	4152.521733369893	5974.488495894033	5835.768409959856	6872.267563337956	6669.526871438931	7715.2472459120145	7453.832423683165	9169.011024867696	8811.270187082564	0.2533019464062413	0.24260551683993978	5169.534706405364	3160.0659126073588	5017.028402814642	3066.840893594781
0.2670784841050822	4169.81663777833	4157.511558504102	5981.667810046527	5842.781034647416	6880.525762646785	6677.541445845558	7724.518474514884	7462.789517090078	9180.029270168961	8821.858540247045	0.25330196043011705	0.24260553013123606	5155.56348350551	3170.5149773613084	5003.46935996227	3076.9817102300003
0.26868776632556873	4174.837754628681	4162.517870072443	5988.870846146999	5849.81683055646	6888.811249333548	6685.582502650803	7733.820338270223	7471.77620765209	9191.083923951457	8832.481881355294	0.2533019746029532	0.24260554356371047	5141.606213108171	3180.9838646883145	4989.923858074006	3087.1417648124043
0.2703067452809827	4179.875437857901	4167.540699288781	5996.09764912958	5856.875841578677	6897.124075094514	6693.650092026262	7743.152895223357	7480.792551447913	9202.175055208641	8843.14027670872	0.253301988926426	0.2426055571389531	5127.663011757191	3191.4725586499553	4976.392010252457	3097.3210418743547
0.2719354793990299	4184.9297187444845	4172.580077341357	6003.34826389185	5863.958111570075	6905.464291584053	6701.744264102867	7752.516203372662	7489.8386045109055	9213.302732878316	8853.833792555259	0.25330200340223147	0.2426055708585711	5113.733995123766	3201.9810430367943	4962.8739287613425	3107.519525689073
0.27357402745947257	4190.000628540735	4177.636035392313	6010.622735294181	5871.063684350323	6913.831950413851	6709.8650689701535	7761.910320668722	7498.9144228282485	9224.467025841635	8864.562495088387	0.2533020180320859	0.24260558472419064	5099.819277991075	3212.5093013567384	4949.369724998716	3117.7372002543416
0.2752224485962505	4195.088198472312	4182.70860457726	6017.921108159109	5878.192603702146	6922.227103152223	6718.01255667555	7771.335305013524	7508.020062340174	9235.668002922132	8875.326450446226	0.2533020328177257	0.24260559873745738	5085.918974288041	3223.0573168529663	4935.879509529099	3127.974049306242
0.27688080229961526	4200.192459737823	4187.797816004862	6025.243427270742	5885.344913370749	6930.649801323418	6726.18677722373	7780.791214259682	7517.155578939226	9246.905732884836	8886.125724710655	0.2533020477609063	0.2426056129000354	5072.033197056269	3233.6250724799465	4922.4033920611255	3138.2300563063473
0.2785491484182772	4205.313443508327	4192.903700756346	6032.589737374058	5892.520657063124	6939.10009640681	6734.387780575824	7790.278106209554	7526.321028469386	9258.18028443518	8896.960383906297	0.25330206286340473	0.24260562721360893	5058.162058445159	3244.2125508964527	4908.94148143963	3148.5052044293843
0.28022754716156506	4210.45118092688	4198.026289885044	6039.960083174261	5899.719878447425	6947.57803983616	6742.615616648712	7799.796038614395	7535.516466725271	9269.491726218039	8907.830493999558	0.25330207812701805	0.24260564167988086	5044.305669754278	3254.819734492572	4895.493885675911	3158.7994765832555
0.2819160591015993	4215.60570310812	4203.16561441599	6047.354509336186	5906.942621152392	6956.083682998954	6750.870335314339	7809.345069173616	7544.741949451413	9280.840126816805	8918.736120897782	0.25330209355356526	0.24260565630057543	5030.464141387725	3265.446605352452	4882.060711920727	3169.112855385756
0.28361474517547763	4220.777041137722	4208.321705345357	6054.773060483522	5914.188928766581	6964.617077235468	6759.1519863988815	7818.925255533752	7553.997532341258	9292.225554752216	8929.677330448072	0.2533021091448851	0.24260567107743483	5016.637582854135	3276.0931452552322	4868.6420664549805	3179.4453231568914
0.2853236666874746	4225.965226071967	4213.494593640053	6062.215781198202	5921.458844837775	6973.1782738381135	6767.460619682036	7828.536655287708	7563.283271036447	9303.648078481416	8940.65418843644	0.25330212490283904	0.24260568601222415	5002.826102821855	3286.7593357048463	4855.238054734888	3189.7968619444873
0.2870428853112538	4231.170288937268	4218.684310237233	6069.682716019735	5928.752412872337	6981.767324050652	6775.7962848963	7838.179325973883	7572.599221125956	9315.107766396939	8951.666760586793	0.2533021408293093	0.24260570110672644	4989.0298090358265	3297.4451578732114	4841.848781334469	3200.1674534832127
0.28877246309209376	4236.392260729614	4223.890886043745	6077.173909444399	5936.069676334408	6990.3842790672525	6784.159031726063	7847.853325075142	7581.945438145117	9326.604686825483	8962.715112559777	0.2533021569262011	0.2426057163627481	4975.248808387201	3308.150592643302	4828.474349992117	3210.557079221355
0.2905124624491269	4241.631172414191	4229.1143519357565	6084.689405924712	5943.410678645407	6999.029190031923	6792.548909807025	7857.5587100181265	7591.321977574943	9338.138908027104	8973.79930995198	0.2533021731954411	0.24260573178211436	4961.4832068849355	3318.8756205828395	4815.114863581723	3220.9657202993985
0.29226294617759224	4246.887054924744	4234.354738758125	6092.22924986853	5950.77546318313	7007.702108037436	6800.96596872516	7867.295538172098	7600.728894841011	9349.710498193821	8984.91941829462	0.25330218963897844	0.24260574736667367	4947.733109629247	3329.6202219282277	4801.770424110582	3231.3933575425763
0.294023977451102	4252.159939163174	4239.612077323977	6099.793485638454	5958.1640732811975	7016.403084124674	6809.410258016116	7877.063866848181	7610.166245312737	9361.31952544874	8996.075503052678	0.2533022062587855	0.24260576311829413	4933.998620865401	3340.3843766127247	4788.441132750828	3241.839971479727
0.29579561982392083	4257.44985599896	4244.886398414157	6107.3821575510265	5965.576552228246	7025.132169281702	6817.881827164269	7886.863753298323	7619.634084302367	9372.966057844817	9007.26762962372	0.2533022230568572	0.2426057790388669	4920.2798439501785	3351.168064241996	4775.127089804271	3252.3055423165206
0.29757793723326015	4262.756836268685	4250.17773277674	6114.995309876055	5973.012943267276	7033.889414442981	6826.380725601981	7896.695254714428	7629.132467064137	9384.650163363816	9018.4958633369	0.253302240035212	0.24260579513030564	4906.576881357003	3361.9712640922517	4761.828394728014	3262.7900499473326
0.29937099400158496	4268.0809107754785	4255.4861111264745	6122.632986835801	5980.473289594863	7042.674870488444	6834.9070027087155	7906.558428227311	7638.661448793268	9396.371909915084	9029.760269451777	0.25330225719589217	0.242605811394545	4892.889834672911	3372.793955103494	4748.545146109769	3273.293473934522
0.3011748548389356	4273.422110288473	4260.811564144255	6130.295232604233	5987.957634360425	7051.488588242661	6843.460707810192	7916.453330905746	7648.221084625043	9408.131365334419	9041.060913157218	0.2533022745409634	0.2426058278335433	4879.218804597156	3383.636115876958	4735.277441678336	3283.8157935130876
0.30298958484526295	4278.780465542284	4266.154122476582	6137.982091306262	5995.466020665474	7060.330618473903	6852.041890177522	7926.380019755465	7657.81142963384	9419.928597382872	9052.397859570272	0.25330229207251576	0.24260584444928104	4865.5638909614645	3394.49772468186	4722.025378322462	3294.356987597421
0.30481524951277783	4284.156007236467	4271.513816735048	6145.693607016989	6002.998491562888	7069.201011893353	6860.650599026399	7936.33855171821	7667.432538832222	9431.763673745647	9063.77117373508	0.2533023097926636	0.2426058612437624	4851.9251927165315	3405.3787594430614	4708.789052071981	3304.9170347643085
0.3066519147283146	4289.548766034943	4276.89067749574	6153.429823760869	6010.555090056088	7078.099819154096	6869.286883516153	7946.328983670648	7677.084467169884	9443.636662030787	9075.180920621646	0.25330232770354577	0.24260587821901486	4838.302807906177	3416.279197717784	4695.568558081752	3315.495913237799
0.3084996467757088	4294.958772565422	4282.284735298688	6161.19078551091	6018.135859098256	7087.0270908502025	6877.950792748848	7956.3513724233435	7686.7672695326555	9455.547629767967	9086.627165124648	0.2533023458073271	0.24260589537708988	4824.696833719499	3427.199016728904	4682.363990675425	3326.0936009173747
0.31035851233818973	4300.386057418896	4287.696020647336	6168.9765361879345	6025.74084159162	7095.982877515914	6886.642375768494	7966.405774719809	7696.481000741588	9467.496644407374	9098.109972062382	0.25330236410619694	0.24260591272006152	4811.107366470387	3438.138193343999	4669.175443321932	3336.710075352341
0.3122285785007863	4305.830651149004	4293.124564007927	6176.787119659686	6033.370080386572	7104.967229624591	6895.361681560008	7976.492247235354	7706.225715551849	9479.483773318332	9109.62940617543	0.2533023826023698	0.24260593025003	4797.534501560498	3449.0967040453106	4656.003008611267	3347.3453137225006
0.3141099127527488	4311.292584271461	4298.570395808929	6184.622579740013	6041.02361828088	7113.980197587763	6904.1087590483285	7986.610846576034	7716.0014686517	9491.509083788069	9121.185532125473	0.25330240129808723	0.24260594796911927	4783.978333530948	3460.0745249623433	4642.8467782982625	3357.999292867258
0.31600258298998396	4316.771887263472	4304.033546440454	6192.482960188038	6048.701498018876	7123.021831754231	6912.883657097514	7996.7616292775965	7725.808314661474	9503.572643020441	9132.778414494082	0.2533024201956162	0.24260596587947758	4770.438956052065	3471.0716318562627	4629.706843286287	3368.6719892630354
0.3179066575175057	4322.268590563156	4309.5140462536765	6200.368304707332	6056.403762290639	7132.092182409053	6921.6864245097595	8006.944651804397	7735.646308132536	9515.674518134678	9144.408117781486	0.25330243929725066	0.24260598398327946	4756.916461898712	3482.088000101736	4616.583293617703	3379.3633790155873
0.3198222050518999	4327.782724568895	4315.011925560191	6208.2786569449945	6064.130453731112	7141.191299772531	6930.517110024448	8017.159970548236	7745.515503546159	9527.814776163983	9156.074706405247	0.25330245860531136	0.24260600228272383	4743.410942981718	3493.123604701832	4603.476218492491	3390.073437869316
0.32174929472380437	4333.31431963877	4320.527214631454	6216.214060490856	6071.881614919309	7150.3192339992875	6939.375762317205	8027.407641827316	7755.415955312516	9539.993484054306	9167.77824469908	0.2533024781221454	0.2426060207800362	4729.922490326455	3504.1784202661365	4590.38570624846	3400.8021411839873
0.32368799608040405	4338.863406089896	4326.059943698106	6224.174558876509	6079.6572883773815	7159.476035177145	6948.262429998844	8037.687721885016	7765.347717769484	9552.210708662878	9179.518796911438	0.25330249785012876	0.2426060394774673	4716.451194087975	3515.252421018202	4577.311844383599	3411.5494639487006
0.3256383790879404	4344.43001419784	4331.610142949411	6232.160195574508	6087.457516569827	7168.661753326218	6957.177161614481	8048.000266888841	7775.3108451816515	9564.466516756991	9191.296427204321	0.25330251779166363	0.24260605837729476	4702.997143551474	3526.345580791356	4564.254719550023	3422.3153807716444
0.32760051413423674	4350.014174195951	4337.177842532576	6240.171013997398	6095.282341902547	7177.876438397795	6966.120005642437	8058.345332929199	7785.305391739116	9576.76097501251	9203.111199651896	0.2533025379491825	0.2426060774818234	4689.560427115532	3537.457873006817	4551.2144175388385	3433.099865861004
0.3295744720312385	4355.615916274717	4342.7630725521185	6248.207057496812	6103.131806721964	7187.120140273303	6975.091010493247	8068.722976018206	7795.331411556347	9589.094150012497	9214.963178239119	0.2533025583251438	0.24260609679338346	4676.141132312827	3548.589270688826	4538.191023302032	3443.9028930410277
0.33156032401756863	4361.235270581147	4348.365863069243	6256.268369362576	6111.005953314141	7196.3929087632705	6984.090224508648	8079.133252088574	7805.388958671094	9601.46610824585	9226.85242686047	0.2533025789220374	0.24260611631433465	4662.739345806418	3559.7397464506794	4525.184620944783	3454.7244357350282
0.33355814176109866	4366.872267218063	4353.986244101142	6264.354992821721	6118.904823903829	7205.6947936062215	6993.117695960499	8089.576216992307	7815.478087043138	9613.876916105799	9238.779009318478	0.2533025997423798	0.24260613604706183	4649.355153389042	3570.909272491932	4512.195293729659	3465.564466966549
0.33556799736153503	4372.52693624349	4359.624245620384	6272.466971037594	6126.828460653593	7215.025844467622	7002.173473049771	8100.051926499581	7825.598850553215	9626.32663988854	9250.742989322429	0.25330262078871874	0.24260615599398014	4635.988639984978	3582.0978205928113	4499.223124081967	3476.4229593554046
0.3375899633530214	4378.19930766993	4365.279897554194	6280.6043471088515	6134.776905662818	7224.386110938746	7011.2576039054575	8110.560436297435	7835.751303001738	9638.815345791714	9262.744430486886	0.25330264206363096	0.2426061761575316	4622.639889652142	3593.305362109095	4486.268193573691	3487.299885101849
0.3396241127067558	4383.8894114637205	4370.953229783814	6288.767164068517	6142.750200966813	7233.7756425355965	7020.370136583469	8121.101801988578	7845.935498107646	9651.343099912967	9274.783396330326	0.2533026635697244	0.24260619654018759	4609.308985572541	3604.5318679607008	4473.330582933733	3498.195215986343
0.3416705188336247	4389.5972775442915	4376.644272143758	6296.955464882948	6150.748388535779	7243.194488697704	7029.511119065549	8131.676079090033	7856.151489507106	9663.909968248361	9286.859950273587	0.2533026853096361	0.24260621714444786	4595.996010079049	3615.777308641933	4460.410372072365	3509.1089233825915
0.343729255586852	4395.322935783553	4382.35305442121	6305.169292450951	6158.771510273957	7252.642698787116	7038.6805992582385	8142.28332303203	7866.399330752428	9676.516016691041	9298.97415563862	0.25330270728603604	0.24260623797284211	4582.701044634916	3627.0416542056482	4447.507640046766	3520.040978226578
0.34580039726466444	4401.066416005077	4388.0796063552	6313.408689602628	6166.819608018498	7262.120322087097	7047.878624991627	8152.923589156495	7876.679075310621	9689.161311029473	9311.126075646762	0.2533027295016229	0.242606259027929	4569.4241698361	3638.3248742516153	4434.622465076856	3530.991351021221
0.3478840186129729	4406.82774798348	4393.823957635994	6321.673699098484	6174.892723538595	7271.6274078010665	7057.105244018335	8163.596932715927	7886.990776562294	9701.845916946082	9323.315773417446	0.2533027519591298	0.24260628031229772	4556.165465431055	3649.626937940251	4421.754924556939	3541.960011836374
0.34998019482807	4412.6069614436365	4399.586137904314	6329.964363628325	6182.990898534399	7281.164005051366	7066.360504012283	8174.303408871963	7897.334487800279	9714.569900015566	9335.543311966578	0.2533027746613197	0.24260630182856857	4542.925010301406	3660.9478139693383	4408.905095045688	3552.946930302307
0.352089001559344	4418.404086059983	4405.366176750637	6338.280725810257	6191.11417463605	7290.730162878088	7075.644452567618	8185.043072694099	7907.710262228391	9727.333325703376	9347.808754205078	0.2533027976109891	0.2426063235793908	4529.702882474754	3672.2874705772847	4396.073052270338	3563.9520755975973
0.3542105149120084	4424.219151455746	4411.164103714431	6346.622828189588	6199.262593402605	7300.3259302378365	7084.957137197437	8195.815979158284	7918.11815296007	9740.136259364046	9360.112162937274	0.25330282081096767	0.24260634556744615	4516.499159126077	3683.645875537768	4383.2588711248245	3574.9754164463375
0.35634481144984936	4430.052187202226	4416.979948283439	6354.990713237814	6207.436196321034	7309.95135600255	7094.298605332692	8206.622183145599	7928.558213017105	9752.978766239637	9372.453600859391	0.253302844264117	0.24260636779544717	4503.313916576095	3695.0229961511213	4370.462625684915	3586.016921123024
0.35849196819798806	4435.903222818003	4422.81373989289	6363.3844233514865	6215.635024805135	7319.606488958204	7103.6689043209335	8217.461739440823	7939.030495328256	9765.860911458023	9384.83313055794	0.25330286797333373	0.24260639026613906	4490.1472302980255	3706.4187992422376	4357.684389194241	3597.0765574318357
0.36065206264566085	4441.7722877682045	4428.665507924769	6371.804000851177	6223.859120194504	7329.291377803632	7113.068081425117	8228.334702731087	7949.5350527279315	9778.782760031298	9397.25081450814	0.25330289194154754	0.2426064129822985	4476.999174908269	3717.833251147764	4344.9242340689525	3608.1542927070986
0.3628251727490157	4447.659411463687	4434.535281706999	6380.249487980298	6232.108523753398	7339.006071149156	7122.496183822346	8239.241127604359	7960.071937954758	9791.74437685399	9409.70671507225	0.25330291617172296	0.24260643594673495	4463.869824188994	3729.266317726113	4332.18223191821	3619.250093820272
0.3650113769339257	4453.564623260315	4440.423090512727	6388.720926904094	6240.383276669738	7348.750617515455	7131.953258602711	8250.181068548154	7970.641203650304	9804.745826701519	9422.200894498046	0.25330294066685893	0.24260645916229095	4450.759251075797	3740.7179643386044	4319.458453525789	3630.3639271592256
0.36721075409881926	4459.4879524581	4446.328963559465	6397.218359708411	6248.683420053917	7358.525065332113	7141.439352767927	8261.15457994795	7981.24290235757	9817.78717422832	9434.733414917047	0.2533029654299905	0.24260648263184306	4437.667527650017	3752.1881558392197	4306.75296884682	3641.4957586175296
0.3694233836175272	4465.42942830043	4452.252930008322	6405.741828398596	6257.008994937721	7368.329462936413	7150.954513230118	8272.161716085768	7991.8770865195975	9830.86848396617	9447.304338342883	0.25330299046418714	0.2426065063583	4424.594725166215	3763.6768565871753	4294.0658470327035	3652.6455536091235
0.37164934534214805	4471.389079973264	4458.195018963197	6414.291374898354	6265.360042273211	7378.163858571967	7160.498786810532	8283.202531138708	8002.543808478078	9843.989820322437	9459.913726669642	0.25330301577255554	0.24260653034460652	4411.540914040059	3775.1840304289944	4281.397156425053	3663.813277053414
0.3738887196059291	4477.366936604302	4464.155259469961	6422.867041048573	6273.736602931579	7388.02830038741	7170.07222023824	8294.277079177442	8013.243120471877	9857.151247578306	9472.561641670123	0.25330304135823856	0.24260655459374147	4398.506163839484	3786.7096406859346	4268.746964541497	3674.998893359676
0.3761415872261661	4483.363027262125	4470.133680515594	6431.468868606095	6282.138717701944	7397.9228364349665	7179.674860148779	8305.38541416462	8023.9750746355	9870.352829886875	9485.248144994055	0.25330306722441553	0.24260657910871766	4385.490543310996	3798.253650165163	4256.115338099189	3686.202366434736
0.3784080295071193	4489.377380955417	4476.130311027415	6440.096899242611	6290.56642729028	7407.8475146692	7189.306753082889	8316.527589953466	8034.739722997745	9883.594631271506	9497.973298166475	0.2533030933743037	0.24260660389258468	4372.494120376417	3809.8160211537033	4243.502343016444	3697.423659682041
0.3806881282429484	4495.41002663207	4482.145179872185	6448.751174543389	6299.019772318169	7417.802382945546	7198.967945485144	8327.703660286143	8045.537117480107	9896.876715623874	9510.737162585863	0.25330311981115855	0.24260662894842747	4359.516962115653	3821.3967153884005	4230.908044398762	3708.662735976046
0.38298196572066395	4501.460993178341	4488.178315855266	6457.431736006072	6307.498793321623	7427.787489018917	7208.658483702566	8338.913678792182	8056.367309895276	9910.19914670211	9523.53979952237	0.25330314653827296	0.24260665427936673	4346.559134777868	3832.9956940670963	4218.332506538602	3719.9195576601196
0.3852896247230969	4507.530309417948	4494.2297477197335	6466.138625039404	6316.003530749849	7437.802880542274	7218.378413983232	8350.157698986877	8067.230351945581	9923.561988128902	9536.381270115979	0.2533031735589789	0.2426066798885614	4333.6207038059365	3844.612917852355	4205.775792949367	3731.194086562842
0.38761118853188686	4513.618004111271	4500.299504145558	6474.8718829620675	6324.5340249641085	7447.848605065271	7228.127782474995	8361.435774269776	8078.126295221521	9936.965303389688	9549.261635374769	0.25330320087664765	0.24260670577920554	4320.7017338213045	3856.2483468551654	4193.23796634865	3742.4862839782145
0.3899467409304866	4519.7241059543885	4506.387613748672	6483.63155100135	6333.090316236415	7457.9247100327275	7237.90663522396	8372.747957922964	8089.0551912001265	9950.409155830645	9562.180956172993	0.2533032284946899	0.24260673195453253	4307.802288615145	3867.90194061934	4180.719088645885	3753.796110648662
0.39229636620718694	4525.848643578223	4512.494105080095	6492.417670291898	6341.672444748317	7468.0312427832	7247.71501817313	8384.09430310947	8100.017091243401	9963.893608656774	9575.139293249227	0.25330325641655715	0.24260675841781315	4294.922431166982	3879.5736581261735	4168.219220964238	3765.123526770156
0.3946601491581577	4531.991645547597	4518.619006625011	6501.230281874392	6350.280450589612	7478.168250547471	7257.552977160924	8395.474862871559	8111.012046596687	9977.4187249299	9588.136707204458	0.2533032846457407	0.24260678517235623	4282.062223646091	3891.2634577897843	4155.738423636649	3776.4684919866268
0.3970381750905084	4538.153140360357	4524.762346801884	6510.069426694293	6358.914373757109	7488.335780447102	7267.420557919759	8406.88969012912	8122.040108387096	9990.984567566744	9601.173258500208	0.2533033131857736	0.24260681222151081	4269.221727416385	3902.971297451528	4143.276756221196	3787.83096539136
0.39943052982536675	4544.333156446438	4530.924153961528	6518.935145600511	6367.574254153342	7498.533879492895	7277.317806074607	8418.338837677955	8133.101327621864	10004.591199336894	9614.249007456625	0.25330334204023036	0.24260683956866372	4256.401003024308	3914.6971343613695	4130.834277480841	3799.2109055011533
0.4018372997009759	4550.53172216688	4537.104456386135	6527.827479344021	6376.260131585207	7508.762594583341	7287.2447671414275	8429.822358188005	8144.195755186637	10018.23868286072	9627.364014250434	0.25330337121272706	0.24260686721724312	4243.6001102197915	3926.4409251865	4118.411045400193	3810.6082702656277
0.40425857157581063	4556.748865812958	4543.303282288401	6536.746468576604	6384.972045762736	7519.021972503133	7297.201486525772	8441.340304201727	8155.32344184389	10031.927080607416	9640.518338913089	0.25330340070692353	0.24260689517071632	4230.819107950199	3938.202625999227	4106.0071171873715	3822.0230170560535
0.4066944328317112	4562.9846156051535	4549.5206598105015	6545.692153849404	6393.710036297698	7529.312059921547	7307.1880095211645	8452.892728132241	8166.484438231164	10045.656454892842	9653.712041328685	0.2533034305265213	0.24260692343259344	4218.05805435963	3949.9821922639385	4093.622549274005	3833.455102658365
0.4091449713770379	4569.238999692228	4555.756617023177	6554.664575611602	6402.474142702286	7539.632903390891	7317.204381307669	8464.479682261624	8177.678794859389	10059.426867877473	9666.945181231984	0.25330346067526677	0.2426069520064237	4205.317006800091	3961.779578842921	4081.257397323381	3844.9044832733925
0.411610275649843	4575.512046150233	4562.011181924728	6563.663774209003	6411.2644043877535	7549.984549344914	7327.250646950261	8476.101218739099	8188.90656211115	10073.23838156426	9680.217818206369	0.2533034911569496	0.24260698089579955	4192.5960218298715	3973.5947399800643	4068.91171622416	3856.3711144989356
0.41409043462106226	4581.8037829815175	4568.284382440054	6572.689789882644	6420.080860663044	7560.367044097168	7337.326851397321	8487.757389579237	8200.167790238947	10087.091057796502	9693.530011681789	0.25330352197540484	0.24260701010435473	4179.895155220758	3985.4276293027215	4056.5855601050425	3867.854951337911
0.41658553779772634	4588.114238113746	4574.576246419652	6581.742662767376	6428.923550733416	7570.780433839432	7347.433039479026	8499.448246660151	8211.462529363449	10100.984958255696	9706.88182093271	0.2533035531345127	0.24260703963576713	4167.214461960364	3997.2781998133287	4044.278982329881	3879.35594818159
0.41909567522619073	4594.443439398877	4580.886801638604	6590.82243289042	6437.792513699021	7581.224764640023	7357.569255905771	8511.173841721615	8222.790829471687	10114.920144459325	9720.27330507596	0.25330358463819774	0.2426070694937577	4154.553996235365	4009.146403862629	4031.9920354895294	3890.874058794696
0.4216209374953856	4600.791414612105	4587.2160757955335	6599.929140169876	6446.68778855346	7591.700082442089	7367.735545266482	8522.934226363173	8234.152740415202	10128.896677758592	9733.704523068576	0.25330361649043276	0.2426070996820898	4141.913811466657	4021.0321931750514	4019.7247714316472	3902.4092363326345
0.42416141574008476	4607.158191450915	4593.564096511654	6609.062824413357	6455.609414182443	7602.206433062048	7377.931952027118	8534.729452042373	8245.548311908367	10142.914619336338	9747.175533705804	0.2533036486952365	0.24260713020457322	4129.293960310286	4032.935518840095	4007.477241258137	3913.961433332879
0.4267172016441951	4613.54379753399	4599.930891329682	6618.223525316451	6464.5574293622885	7612.743862187831	7388.158520528946	8546.559570072786	8256.977593526459	10156.9740302047	9760.686395618824	0.253303681256675	0.24260716106506122	4116.6944946213625	4044.8563312652986	3995.2494952946436	3925.5306016709656
0.42928838744406506	4619.948260400122	4606.316487712752	6627.411282461169	6473.531872758403	7623.312415377082	7398.415294986811	8558.424631622021	8268.440634703737	10171.074971202743	9774.237167272504	0.2533037141788627	0.2426071922674535	4104.115465491079	4056.794580206042	3983.0415831280407	3937.116692592157
0.43187506593181346	4626.37160750722	4612.720913043434	6636.626135314534	6482.532782923912	7633.91213805556	7408.702319487581	8570.324687709903	8279.937484731692	10185.217502994312	9787.82790696331	0.2533037474659622	0.2426072238156947	4091.5569232665002	4068.750214771135	3970.8535536178388	3948.7196567107458
0.4344773304586784	4632.813866231218	4619.14419462264	6645.868123227034	6491.560198298147	7644.543075515358	7419.0196379884055	8582.25978920649	8291.468192757136	10199.401686065677	9801.458672817067	0.2533037811221848	0.24260725571377742	4079.018917499343	4080.7231833655387	3958.685454859864	3960.3394439639524
0.4370952749383861	4639.275063864936	4625.586359668489	6655.137285430989	6500.6141572050465	7655.205272913014	7429.367294314929	8594.22998682998	8303.03280778016	10213.627580723045	9815.129522786543	0.2533038151517932	0.24260728796574021	4066.501496994868	4092.713433726225	3946.5373342200182	3971.976003636839
0.4397289938505404	4645.7552276170645	4632.047435315302	6664.433661039135	6509.694697851773	7665.898775267916	7439.745332159669	8606.235331144875	8314.631378652375	10227.895247090393	9828.840514649391	0.25330384955909835	0.24260732057566964	4054.0047098048963	4104.720912906341	3934.4092383291572	3983.629284346709
0.4423785822440318	4652.254384610986	4638.527448612417	6673.757289042912	6518.80185832705	7676.623627460319	7450.153795080154	8618.275872559807	8326.263954074808	10242.204745106883	9842.591706005642	0.253303884348464	0.24260735354770113	4041.528603214305	4116.745567250531	3922.3012130814604	3995.299234031234
0.4450441357404687	4658.772561883701	4645.026426523135	6683.108208310975	6527.935676599698	7687.379874229645	7460.592726497245	8630.351661325592	8337.930582596025	10256.556134524566	9856.383154275518	0.25330391952430364	0.24260738688601777	4029.073223773623	4128.7873424189165	3910.2133036546875	4006.985799957998
0.44772575053762753	4665.309786384697	4651.544395923576	6692.48645758756	6537.096190517046	7698.167560172601	7471.062169693313	8642.462747533158	8349.631312610127	10270.949474905912	9870.214916697045	0.2533039550910837	0.242607420594853	4016.6386172715575	4140.8461833451875	3898.1455544875935	4018.688928693766
0.4504235234129248	4671.8660849747685	4658.081383601517	6701.89207549082	6546.283437803303	7708.9867297412775	7481.562167810405	8654.609181111395	8361.366192354672	10285.384825621268	9884.087050323615	0.2533039910533235	0.24260745467849001	4004.224828751525	4152.922034246847	3886.0980092983227	4030.408566110069
0.4531375517269096	4678.441484424892	4664.63741625526	6711.325100511224	6555.497456057991	7719.837427241307	7492.092763848452	8666.791011825102	8373.135269908687	10299.862245846422	9897.999612021647	0.2533040274155962	0.2426074891412627	3991.831902533304	4165.014838634757	3874.07071109931	4042.1446573899593
0.4558679334267773	4685.036011415087	4671.212520492516	6720.7855710099375	6564.738282754376	7730.7196968300195	7502.654000663463	8679.0082892729	8384.938593190664	10314.381794560131	9911.952658468208	0.2533040641825278	0.2426075239875551	3979.4598821869586	4177.124539274257	3862.0637021728326	4053.8971469919197
0.45861476704990445	4691.649692533172	4677.806722829142	6730.273525217055	6574.005955237726	7741.633582514401	7513.245920965559	8691.261062884969	8396.77620995636	10328.94353054144	9925.946246148433	0.2533041013587995	0.24260755922180471	3967.108810550999	4189.251078196336	3850.0770241001155	4065.665978668956
0.4613781517274047	4698.282554273662	4684.420049688061	6739.789001230034	6583.300510723798	7752.579128149299	7523.86856731725	8703.549381921033	8408.648167796868	10343.547512367284	9939.980431353233	0.25330413894914855	0.2426075948485003	3954.7787297349423	4201.394396685297	3838.110717746662	4077.451095441822
0.4641581871877068	4704.934623036472	4691.05252739796	6749.332037011853	6592.621986297023	7763.556377435323	7534.521982131344	8715.873295467989	8420.554514136305	10358.193798409691	9954.055270176594	0.2533041769583671	0.2426076308721847	3942.4696811218746	4213.554435275029	3826.164823274594	4089.2524396048393
0.4669549737601532	4711.6059251258075	4697.704182192197	6758.902670389441	6601.970418908986	7774.5653739170275	7545.20620766924	8728.232852437895	8432.495296229881	10372.88244683339	9968.17081851328	0.25330421539130427	0.24260766729745287	3930.1817053775303	4225.731133742491	3814.23938015406	4101.0699527217075
0.46976861237862133	4718.296486748859	4704.375040207482	6768.500939051805	6611.345845376593	7785.6061609807775	7555.92128603883	8740.628101565564	8444.470561161585	10387.613515592946	9982.32713205609	0.2533042542528665	0.24260770412895627	3917.914842434926	4237.924431083025	3802.334427140653	4112.903575595235
0.4725992045851658	4725.0063340146025	4711.065127482701	6778.12688054835	6620.748302380423	7796.678781852806	7566.66725919262	8753.059091406405	8456.480355842059	10402.387062430222	9996.524266293412	0.25330429354801914	0.24260774137139898	3905.669131528819	4250.134265535977	3790.4500023124274	4124.753248293884
0.4754468525336833	4731.735492932569	4717.774469957681	6787.780532287112	6630.177826463021	7807.783279597215	7577.444168925782	8765.52587033415	8468.524727006463	10417.203144871683	10010.76227650662	0.25330433328178453	0.24260777902954253	3893.444611173356	4262.360574547434	3778.586143048946	4136.618910116609
0.47831165899359906	4738.48398941154	4724.5030934718925	6797.461931532919	6639.634454027078	7818.919697113833	7588.2520568740865	8778.028486538495	8480.60372121214	10432.061820225576	10025.041217767393	0.25330437345924584	0.24260781710820395	3881.241319168359	4274.603294766974	3766.7428860352375	4148.500499590533
0.4811937273535759	4745.251849258307	4731.251023763209	6807.171115405614	6649.118221333715	7830.088077136197	7599.090964511937	8790.566988022818	8492.717384836435	10446.96314557925	10039.361144935105	0.253304414085546	0.24260785561225706	3869.059292624006	4286.862362063024	3754.920267288573	4160.397954482585
0.4840931616252451	4752.039098176395	4738.018286466646	6816.908120878255	6658.629164500722	7841.288462229499	7609.960933150378	8803.141422601866	8504.865764074475	10461.907177796404	10053.722112654214	0.25330445516588845	0.24260789454663417	3856.898567950586	4299.137711497955	3743.1183221454266	4172.311211779481
0.4870100664469608	4758.845761764759	4744.804907113057	6826.672984775262	6668.167319500737	7852.520894788434	7620.862003935008	8815.751837899368	8517.048904936835	10476.893973514256	10068.124175351513	0.2533044967055381	0.24260793391632524	3844.7591808363795	4311.429277294083	3731.337085244246	4184.240207654424
0.4899445470875755	4765.671865516418	4751.610911127766	6836.465743770463	6677.732722159354	7863.785417034968	7631.794217843825	8828.398281345542	8529.266853247142	10491.923589140592	10082.56738723331	0.2533045387098235	0.2426079737263792	3832.641166303074	4323.736992882565	3719.5765905743465	4196.184877508786
0.49289670945023945	4772.517434817252	4758.436323829386	6846.286434385414	6687.325408153471	7875.08207101644	7642.757615685354	8841.080800174916	8541.519654639978	10506.996080851184	10097.051802282938	0.2533045811841339	0.2426080139819056	3820.544558687834	4336.060790870106	3707.836871460313	4208.145155945793
0.4958666600762229	4779.382494944578	4765.281170428384	6856.135092987342	6696.945413009286	7886.410898603157	7653.752238096353	8853.7994414237	8553.807354558332	10522.11150458667	10111.577474257772	0.2533046241339244	0.24260805468807362	3808.469391610939	4348.400602992857	3696.117960532196	4220.120976724662
0.4988545061487607	4786.267071065806	4772.145476025747	6866.011755787258	6706.592772100452	7897.771941486262	7664.778125539704	8866.554251927359	8566.129998251241	10537.269916049678	10126.144456686441	0.2533046675647136	0.24260809585011342	3796.4156980381813	4360.756360171828	3684.4198897837196	4232.112272812752
0.5018603554969207	4793.171188237135	4779.029265611693	6875.916458838108	6716.267520646277	7909.1652411756095	7675.835318302388	8879.34527831824	8578.487630771535	10552.471370702013	10140.752802866147	0.25330471148208616	0.24260813747331827	3784.3835102517623	4373.127992472146	3672.7426905499306	4244.118976348778
0.5048843165994948	4800.094871402132	4785.932564064245	6885.84923803274	6725.969693709738	7920.590838997418	7686.923856493194	8892.172567022955	8590.88029697328	10567.715923761561	10155.402565859682	0.2533047558916923	0.2426081795630434	3772.3728598593734	4385.515429093968	3661.0863935046364	4256.141018630704
0.5079264985889148	4807.038145390385	4792.85539614789	6895.810129102003	6735.699326195612	7932.048776092118	7698.04378004061	8905.036164259946	8603.308041509417	10583.003630199399	10170.093798492637	0.2533048007992492	0.24260822212470617	3760.383777794661	4397.918598368298	3649.451028668089	4268.178330108523
0.5109870112551897	4814.001034916046	4799.797786512133	6905.799167612675	6745.456452848469	7943.539093411954	7709.19512869052	8917.936116036819	8615.770908829223	10598.334544736632	10184.82655335038	0.2533048462105421	0.24260826516379083	3748.4162943272386	4410.337427750463	3637.8366254207212	4280.23084038985
0.5140659650498691	4820.983564576499	4806.759759690169	6915.816388965572	6755.2411082508215	7955.061831718823	7720.377942004101	8930.872468147916	8628.26894317594	10613.708721841518	10199.6008827753	0.253304892131424	0.24260830868584496	3736.4704390740953	4422.771843824303	3626.2432125085033	4292.298478235723
0.5171634710900281	4827.985758850896	4813.741340097419	6925.8618283934675	6765.053326821085	7966.617031581883	7731.592259355518	8943.845266171651	8640.80218858419	10629.126215726314	10214.41683886374	0.25330493856781827	0.2426083526964809	3724.546240986092	4435.2217722698115	3614.6708180273417	4304.381171526387
0.5202796411622786	4835.007642098713	4820.742552030106	6935.935520959047	6774.893142811593	7978.2047333752325	7742.838119929625	8956.854555467877	8653.370688877465	10644.587080344138	10229.27447346303	0.25330498552571823	0.24260839720137992	3712.6437283551786	4447.687137863599	3603.119469436584	4316.478847265476
0.5234145877268029	4842.049238558306	4827.763419663791	6946.0375015528525	6784.760590306576	7989.824977275516	7754.115562719697	8969.900381175232	8665.974487665539	10660.091369385862	10244.173838168454	0.2533050330111868	0.24260844220628835	3700.762928829761	4460.167864480289	3591.589193569729	4328.5914315851405
0.5265684239214125	4849.110572345461	4834.803967051963	6956.167804891232	6794.655703220172	8001.4778032596105	7765.424626525142	8982.982788208541	8678.613628341958	10675.639136276986	10259.114984320273	0.2533050810303608	0.24260848771702218	3688.903869420057	4472.663875089027	3580.080016643973	4340.71884973743
0.5297412635656308	4856.191667451937	4841.864218124559	6966.326465514262	6804.578515294393	8013.1632511022135	7776.765349949206	8996.101821256114	8691.288154081447	10691.230434174462	10274.097963000682	0.2533051295894484	0.24260853373946498	3677.0665764810983	4485.175091715762	3568.591964236228	4352.861026058206
0.5329332211648017	4863.29254774391	4848.944196686429	6976.513517783548	6814.529060096971	8024.881360373336	7788.137771396482	9009.25752477694	8703.998107837178	10706.865315963369	10289.122825030581	0.253305178694732	0.2426085802795716	3665.2510757283308	4497.701435454423	3557.12506130524	4365.017883978318
0.5361444119142209	4870.41323696053	4856.043926415895	6986.728995880168	6824.507371019365	8036.632170435948	7799.5419290706795	9022.449942998044	8716.74353233823	10722.543834253771	10304.189620966585	0.25330522835256847	0.24260862734336594	3653.4573922590353	4510.2428264762275	3545.6793322090525	4377.189346034545
0.5393749517032939	4877.553758712401	4863.1634308632365	6996.9729338025245	6834.5134812746455	8048.415720443509	7810.977860972187	9035.679119911722	8729.524470086917	10738.266041377447	10319.298401097863	0.25330527856938956	0.24260867493694452	3641.6855505302083	4522.799183988711	3534.2548006840516	4389.375333827455
0.5426249571197181	4884.71413648002	4870.302733449141	7007.245365364121	6844.5474238953375	8060.232049337421	7822.445604895633	9048.945099272696	8742.340963356031	10754.031989384512	10334.44921544291	0.2533053293517039	0.2426087230664756	3629.935574372299	4535.370426241308	3522.851489860099	4401.575768030481
0.5458945454536906	4891.894393612258	4877.4618574631795	7017.546324191412	6854.609231731314	8072.081195844568	7833.9451984274765	9062.24792459534	8755.193054186175	10769.841730040142	10349.642113746379	0.2533053807060961	0.24260877173820014	3618.207486992469	4547.956470516976	3511.469422261929	4413.79056837759
0.5491838347021408	4899.094553324782	4884.640826062248	7027.875843721564	6864.6989374476125	8083.963198474737	7845.476678943522	9075.587639150825	8768.08078438299	10785.695314821178	10364.87714547582	0.2533054326392305	0.2426088209584339	3606.5013109836727	4560.557233126368	3500.1086198175326	4426.019653660245
0.5524929435729888	4906.314638698521	4891.839662269033	7038.233957200265	6874.816573522298	8095.878095518124	7857.040083606482	9088.964285964292	8781.004195514444	10801.592794912776	10380.154359818493	0.25330548515784973	0.24260887073356785	3594.8170683293138	4573.172629400622	3488.7691038604826	4438.262941714609
0.55582199148943	4913.554672678045	4899.0583889704	7048.620697679455	6884.962172244239	8107.825925042713	7868.635449363433	9102.377907811935	8793.963328907983	10817.534221204965	10395.473805677999	0.25330553826877594	0.24260892107006699	3583.1547803930007	4585.802573669935	3477.450895128539	4450.520349411527
0.5591710985942444	4920.814678069975	4906.297028915806	7059.0360980150335	6895.135765710881	8119.806724891677	7880.262812943322	9115.828547218081	8806.958225647744	10833.519644289167	10410.835531670999	0.25330559197891334	0.2426089719744749	3571.5144679411314	4598.446979270084	3466.154013776919	4462.791792656761
0.5625403857541326	4928.094677541391	4913.555604715713	7069.480190864635	6905.337385826057	8131.820532680787	7891.922210854422	9129.316246452296	8819.988926571743	10849.549114454781	10426.23958612389	0.25330564629524627	0.24260902345341237	3559.8961511373054	4611.105758528691	3454.8784793736413	4475.077186371665
0.565929974564078	4935.39469361819	4920.834138839963	7079.953008685265	6915.567064297705	8143.867385795747	7903.613679381742	9142.841047526394	8833.05547226898	10865.622681685634	10441.686017069409	0.253305701224844	0.2426090755135782	3548.2998495411593	4623.778822744964	3443.6243109039497	4487.376444486203
0.569339987351735	4942.714748683416	4928.132653616107	7090.454583730968	6925.824832635564	8155.947321389487	7915.337254584441	9156.402992191412	8846.157903076522	10881.740395656398	10457.174872243188	0.25330575677485845	0.2426091281617509	3536.725582124898	4636.4660822011065	3432.3915267838165	4499.689479941968
0.5727705471818436	4950.054864975671	4935.451171227818	7100.984948050545	6936.110722148965	8168.060376379563	7927.092972293265	9170.002121934695	8859.296259076693	10897.90230572913	10472.706199080427	0.253305812952527	0.24260918140478943	3525.1733672758564	4649.167446146952	3421.180144858081	4512.016204677755
0.5762217778606706	4957.415064587396	4942.789713713192	7111.54413348513	6946.424763944451	8180.206587445376	7938.880868107862	9183.638477976769	8872.47058009405	10914.10846094958	10488.28004471235	0.2533058697651718	0.24260923524963401	3513.6432227820624	4661.88282277016	3409.9901823906694	4524.356529599754
0.5796938039404782	4964.795369463175	4950.148302963047	7122.132171665779	6956.766988923434	8192.385991025403	7950.700977394095	9197.312101268277	8885.680905692412	10930.358910043533	10503.896455962695	0.25330592722020373	0.242609289703308	3502.1351658606436	4674.6121192188	3398.8216560953297	4536.71036461019
0.5831867507240184	4972.195801398106	4957.5269607192995	7132.749094011154	6967.1374277799205	8204.598623314549	7962.553335281485	9211.023032486968	8898.92727517197	10946.65370141329	10519.555479344299	0.25330598532511994	0.24260934477291757	3490.6492131585255	4687.355241587153	3387.6745821265504	4549.077618584037
0.5867007442690553	4979.616382036022	4964.925708573217	7143.39493172502	6977.536110998093	8216.844520261291	7974.4379766604	9224.771312034527	8912.209727566209	10962.992883133846	10535.257161055484	0.25330604408750823	0.24260940046565316	3479.185380736366	4700.112094878918	3376.5489760728087	4561.458199339453
0.5902359113929144	4987.05713286778	4972.344567963677	7154.0697157938	6987.963068849884	8229.123717564846	7986.354936179361	9238.556980033394	8925.528301638837	10979.376502949184	10551.001546976431	0.2533061035150451	0.2426094567887908	3467.743684089044	4712.882583023515	3365.444852975197	4573.852013655473
0.5937923796770596	4994.518075229542	4979.783560175484	7164.773476984141	6998.418331392631	8241.436250672396	7998.304248242313	9252.38007632366	8938.8830358808	10995.80460826856	10566.788682665661	0.25330616361549807	0.24260951374969275	3456.3241381519474	4725.666608866537	3354.3622273309156	4586.258967257105
0.597370277471697	5001.999230300991	4987.24270633758	7175.506245840389	7008.901928466604	8253.782154776207	8010.285947005847	9266.240640459848	8952.27396850715	11012.27724616269	10582.618613356337	0.25330622439672895	0.24260957135580866	3444.9267572974786	4738.464074151823	3343.3011130883824	4598.678964797873
0.6009697339004076	5009.500619103582	4994.722027421304	7186.26805268211	7019.413889692572	8266.161464810764	8022.300066376398	9280.138711707688	8965.701137453954	11028.794463359953	10598.491383952636	0.2533062858666908	0.24260962961467766	3433.5515553436708	4751.274879518431	3332.261523659108	4611.111909860745
0.6045908788648067	5017.022262498743	5002.221544238607	7197.058927601532	7029.954244469327	8278.574215449871	8034.34664000745	9294.074329040872	8979.164580375136	11045.356306242516	10614.407039026017	0.2533063480334319	0.24260968853392684	3422.198545553023	4764.09892448457	3321.2434719174635	4623.557704943931
0.6082338430492322	5024.564181186078	5009.741277440256	7207.878900461007	7040.523021971187	8291.020441103698	8046.4257012966755	9308.047531137774	8992.664334639325	11061.962820842475	10630.365622811505	0.2533064109050964	0.24260974812127478	3410.867740642512	4776.936107445043	3310.2469702062663	4636.016251451569
0.611898757925461	5032.126395701552	5017.281247514025	7218.728000890435	7051.120251145482	8303.500175915875	8058.5372833830925	9322.05835637816	9006.200437326665	11078.61405283793	10646.36717920393	0.25330647448992527	0.24260980838453242	3399.559152782429	4789.786325655412	3299.2720303381793	4648.487449684413
0.6155857557574533	5039.708926415642	5024.841474782861	7229.606258284637	7061.745960710006	8316.013453760454	8070.681419144139	9336.1068428398	9019.772925225552	11095.310047548995	10662.411751754096	0.25330653879625636	0.24260986933160175	3388.272793604061	4802.649475229438	3288.318663605489	4660.971198838437
0.6192949696061266	5047.3117935315395	5032.42197940309	7240.513701800815	7072.4001791505225	8328.56030823899	8082.858141192841	9350.19302829523	9033.381834829504	11112.050849933963	10678.499383665068	0.2533066038325285	0.24260993097048056	3377.0086742127314	4815.525451137917	3277.3868807842955	4673.467396992724
0.6230265333341571	5054.935017083243	5040.022781362513	7251.450360355848	7083.082934718121	8341.140772677494	8095.0674818748175	9364.316950208267	9047.027202333782	11128.836504585142	10694.630117788212	0.2533066696072787	0.24260999330926045	3365.7668051691726	4828.414147174684	3266.476692128461	4685.97594109131
0.6267805816108112	5062.578616933698	5047.643900478566	7262.416262623651	7093.794255426654	8353.754880123339	8107.309473265347	9378.47864573063	9060.709063632145	11145.667055724893	10710.80399661936	0.2533067361291474	0.24261005635612978	3354.5471965107135	4841.315455959644	3255.5881073786877	4698.496726935264
0.6305572499168048	5070.242612772904	5055.285356396419	7273.411437032496	7104.534169050103	8366.40266334223	8119.584147166345	9392.678151698494	9074.427454313496	11162.542547201521	10727.021062294854	0.25330680340687645	0.2426101201193742	3343.3498577547725	4854.229268943425	3244.721135773929	4711.029649191769
0.634356674549194	5077.927024116016	5062.947168587104	7284.435911762328	7115.302703119976	8379.084154815127	8131.891535103459	9406.915504629047	9088.182409658597	11179.463022485224	10743.281356587686	0.2533068714493116	0.2426101846073775	3332.1747978951316	4867.155476372223	3233.8757860462647	4723.574601363391
0.6381789926262927	5085.631870301391	5070.629356345554	7295.489714741983	7126.099884922579	8391.799386735049	8144.231668322908	9421.190740716942	9101.973964636587	11196.428524663852	10759.58492090338	0.2533069402654052	0.24261024982862353	3321.0220254191663	4880.093967306893	3223.0520664306823	4736.131475793431
0.642024342092622	5093.357170488727	5078.33193878875	7306.572873646563	7136.92574149645	8404.548391004071	8156.604577788588	9435.503895830894	9115.802153901743	11213.439096438908	10775.931796276192	0.25330700986421395	0.24261031579169717	3309.8915482952725	4893.044629585696	3212.2499846676365	4748.700163651491
0.6458928617238878	5101.1029436570025	5086.054934853695	7317.685415894514	7147.780299629531	8417.331199229957	8169.010294178842	9449.855005509968	9129.667011789872	11230.494780121126	10792.322023364843	0.2533070802549044	0.24261038250528513	3298.783373986138	4906.00734982756	3201.4695479949005	4761.280554907862
0.6497846911319898	5108.869208602606	5093.798363295482	7328.827368644975	7158.663585856502	8430.147842723163	8181.448847883434	9464.244104960146	9143.568572314938	11247.595617626443	10808.755642448554	0.2533071514467502	0.24261044997817677	3287.697509454796	4918.982013424858	3190.710763177951	4773.872538360534
0.6536999707700591	5116.655983937262	5101.562242685368	7339.998758794842	7169.575626456087	8442.998352493432	8193.920269000457	9478.671229050593	9157.506869165649	11264.741650471517	10825.232693423017	0.2533072234491372	0.24261051821926766	3276.6339611604344	4931.968504526187	3179.9736364887794	4786.476001593983
0.6576388419375281	5124.463288086116	5109.346591408687	7351.199612976052	7180.516447448174	8455.882759246706	8206.424587333091	9493.136412310143	9171.48193570179	11281.932919769626	10841.753215796083	0.2533072962715611	0.24261058723755793	3265.592735082144	4944.9667060473	3169.2581737220753	4799.090830980334
0.661601446785229	5132.291139285673	5117.1514276629305	7362.42995755267	7191.48607459114	8468.80109338179	8218.961832386523	9507.63968892359	9185.493804950827	11299.169466226225	10858.317248683752	0.2533073699236319	0.24261065704215481	3254.5738366921432	4957.976499625249	3158.564380201162	4811.716911679599
0.6655879283205246	5140.139555581752	5124.976769455675	7373.689818617988	7202.48453337897	8481.753384987005	8231.532033364701	9522.181092727946	9199.54250960427	11316.451330134547	10874.924830805892	0.2533074444150736	0.24261072764227443	3243.577270988375	4970.997765642358	3147.892260771012	4824.3541276098695
0.6695984304124688	5148.008554827503	5132.822634602557	7384.979221991714	7213.51184903845	8494.739663837	8244.135219167098	9536.760657208844	9213.62808201409	11333.77855137133	10891.576000482011	0.2533075197557248	0.24261079904724198	3232.6030424817	4984.030383196427	3137.2418198134983	4837.002361455234
0.6736330977969988	5155.89815468124	5140.6890407252195	7396.298193216914	7224.568046526318	8507.759959389225	8256.771418385508	9551.37841549663	9227.750554189117	11351.151169392182	10908.27079562703	0.2533075959555435	0.2426108712664947	3221.651155200205	4997.074230088852	3126.613061243901	4849.661494645756
0.6776920760821589	5163.808372604451	5148.576005249229	7407.6467575571805	7235.653150526364	8520.8143007807	8269.44065930071	9566.034400362705	9241.90995779135	11368.569223227258	10925.009253746903	0.2533076730246037	0.24261094430958055	3210.721612710273	5010.129182843026	3116.0059885231312	4862.331407361198
0.6817755117533548	5171.739225859681	5156.483545402028	7419.024939993648	7246.767185446602	8533.90271682458	8282.14296987928	9580.728644215722	9256.106324132386	11386.032751476758	10941.791411934448	0.2533077509731014	0.2426110181861631	3199.8144181040116	5023.195116665913	3105.4206046506297	4875.0119785035495
0.6858835521786408	5179.690731508396	5164.411678210756	7430.4327652219645	7257.910175416222	8547.025236006712	8294.878377770105	9595.461179097687	9270.33968416953	11403.5417923063	10958.61730686474	0.2533078298113524	0.24261109290601868	3188.929574001115	5036.271905435948	3094.856912171468	4887.70308568934
0.6900163456140378	5187.662906408855	5172.360420500211	7441.870257649273	7269.082144282788	8560.181886482153	8307.64691030117	9610.232036680101	9284.61006850226	11421.09638344235	10975.486974790943	0.2533079095497966	0.24261116847904216	3178.0670825673733	5049.359421714442	3084.314913194976	4900.404605267337
0.6941740412088835	5195.655767213996	5180.329788890668	7453.337441391234	7280.283115609192	8573.372696071781	8320.448594476153	9625.041248260131	9298.917507368347	11438.6965621677	10992.400451539768	0.25330799019899675	0.2426112449152445	3167.226945509785	5062.457536724629	3073.794609376462	4913.116412272677
0.6983567890112157	5203.669330369241	5188.319799795739	7464.834340268903	7291.513112670682	8586.597692258694	8333.283456970972	9639.88884475662	9313.262030640108	11456.342365316732	11009.357772507006	0.2533080717696431	0.2426113222247575	3156.409164084471	5075.566120344214	3063.2960019353777	4925.838380437577
0.702564739973187	5211.703612110367	5196.330469420207	7476.360977805731	7302.772158451876	8599.856902184798	8346.151524130444	9654.774856706224	9327.643667820586	11474.033829270846	11026.358972653094	0.2533081542725515	0.24261140041783208	3145.613739095512	5088.685041088611	3052.8190916524036	4938.57038217294
0.7067980459565127	5219.758628461243	5204.361813757825	7487.91737722435	7314.060275643684	8613.150352647104	8359.052821964731	9669.699314259315	9342.062448039673	11491.7709899536	11043.404086498487	0.2533082377186683	0.2426114795048421	3134.8406708976254	5101.814166098367	3042.3638788800454	4951.312288567191
0.7110568597379514	5227.834395231665	5212.413848589154	7499.503561443521	7325.377486640323	8626.47807009426	8371.98737614599	9684.662247176038	9356.518400050314	11509.553882826065	11060.493148119222	0.25330832211906856	0.24261155949628518	3124.089959410485	5114.953361144755	3031.930363540887	4964.063969369512
0.7153413350148182	5235.93092801511	5220.486589479286	7511.119553074956	7336.723813536155	8639.840080622876	8384.955212004736	9699.66368482227	9371.01155222449	11527.38254288201	11077.626191142183	0.2533084074849606	0.24261164040278319	3113.3616041152272	5128.102490609279	3021.518545132363	4976.8252929796
0.7196516264105322	5244.048242186512	5228.58005177567	7522.765374420153	7348.099278122671	8653.236409973943	8397.956354526437	9714.703656165539	9385.541932549406	11545.257004643096	11094.803248740589	0.2533084938276852	0.24261172223508493	3102.6556040636497	5141.26141747972	3011.128422734444	4989.596126444405
0.7239878894801961	5252.186352900003	5236.694250605825	7534.4410474672295	7359.503901885316	8666.667083529144	8410.990828347863	9729.782189770973	9400.10956862345	11563.177302154047	11112.02435362926	0.2533085811587193	0.24261180500406768	3091.9719578762306	5154.430003331043	3000.7599950087024	5002.376335439505
0.7283502807162107	5260.345275086606	5244.829200875085	7546.14659388764	7370.937706000359	8680.132126307173	8424.058657753583	9744.8993137971	9414.714487652232	11581.143468977712	11129.28953805994	0.2533086694896757	0.24261188872073702	3081.3106637381716	5167.608108302113	2990.413260202389	5015.165784261422
0.7327389575539218	5268.525023451919	5252.9849172642835	7557.882035032901	7382.400711331694	8693.631562959921	8437.159866672268	9760.05505599164	9429.35671644454	11599.155538190062	11146.598833816517	0.253308758832306	0.24261197339623164	3070.671719428501	5180.795591125963	2980.088216161239	5027.964335829718
0.7371540783773028	5276.725612473911	5261.161414227533	7569.647391931484	7393.892938427743	8707.16541776895	8450.294478673197	9775.24944368753	9444.036281408382	11617.21354237548	11163.9522722104	0.25330884919850183	0.24261205904182143	3060.05512230983	5193.992309097201	2969.7848603215534	5040.771851659054
0.74159580252467	5284.947056400479	5269.358705989803	7581.442685285353	7405.414407518111	8720.73371464152	8463.462516962434	9790.482503798485	9458.753208546763	11635.317513621532	11181.349884075504	0.2533089406002965	0.24261214566891023	3049.460869313916	5207.198118028697	2959.503189717536	5053.5881918547675
0.746064290294433	5293.189369247123	5277.576806544673	7593.267935466684	7416.965138510467	8734.336477106826	8476.66400437929	9805.754262814795	9473.507523453749	11653.467483513943	11198.791699763635	0.25330903304986685	0.24261223328904064	3038.888956979383	5220.412872301415	2949.243200988276	5066.413215108216
0.7505597029508803	5301.452564794654	5285.815729651896	7605.123162514609	7428.54515098716	8747.973728312289	8489.89896339248	9821.064746799148	9488.299251310127	11671.663483131702	11216.277749139384	0.25330912655953425	0.24261232191388882	3028.3393814405426	5233.636424823431	2939.0048903754214	5079.246778673958
0.7550822027299987	5309.736656586741	5294.075488835104	7617.008386131774	7440.154464202042	8761.645491019586	8503.167416096474	9836.413981382228	9503.12841687943	11689.905543041823	11233.808061575424	0.2533092211417678	0.24261241155527338	3017.812138424604	5246.868627011776	2928.788253742503	5092.088738387451
0.7596319528453285	5318.041657927551	5302.356097379392	7628.923625680977	7451.793097077124	8775.35178760083	8516.46938420774	9851.801991758406	9517.995044503661	11708.193693294244	11251.382665947494	0.2533093168091853	0.24261250222515177	3007.307223260752	5260.109328790102	2918.593286561081	5104.938948627794
0.7642091174938536	5326.367581879296	5310.657568328916	7640.868900181717	7463.461068199235	8789.092640034607	8529.804889060899	9867.22880268131	9532.89915809908	11726.52796341659	11269.00159062943	0.25330941357455367	0.24261259393562554	2996.82463089074	5273.3583785875235	2908.419983920525	5117.797262310516
0.7688138618619275	5334.714441259863	5318.979914484466	7652.844228306844	7475.158395816677	8802.868069902132	8543.173951604937	9882.694438459546	9547.840781151948	11744.90838240911	11286.66486348814	0.2533095114507939	0.24261268669893976	2986.3643558567856	5286.615623301594	2898.268340529059	5130.66353087849
0.7734463521312342	5343.082248640253	5327.323148401009	7664.849628378929	7486.885097835791	8816.678098383107	8556.576592399306	9898.198922952039	9562.819936714177	11763.33497873914	11304.372511878515	0.2533096104509797	0.2426127805274847	2975.926392325666	5299.880908323452	2888.1383507272694	5143.537604306592
0.7781067554847866	5351.471016342284	5335.687282385289	7676.885118367029	7498.641191817656	8830.522746252002	8570.012831610162	9913.742279563885	9577.83664739916	11781.807780336232	11322.124562638473	0.25330971058834095	0.2426128754337999	2965.510734087671	5313.1540775184985	2878.030008486123	5156.419331081212
0.7827952401129585	5359.880756435956	5344.072328493304	7688.950715882958	7510.426694974589	8844.40203387381	8583.482689006365	9929.324531241597	9592.890935377318	11800.32681458648	11339.921042083755	0.2533098118762659	0.24261297143057414	2955.1173745413544	5326.434973180294	2867.943307406502	5169.308558181394
0.7875119752195561	5368.311480737012	5352.478298527833	7701.04643817785	7522.24162416671	8858.31598120009	8596.986183955609	9944.945700468676	9607.98282237176	11818.892108327314	11357.761976002788	0.25330991432830224	0.24261306853064726	2944.746306716348	5339.723436054075	2857.8782407246763	5182.205131073482
0.792257131027923	5376.763200804394	5360.90520403591	7713.1723021385515	7534.085995898442	8872.264607764851	8610.5233354204	9960.605809260998	9623.112329653824	11837.503687842027	11375.647389651449	0.2533100179581583	0.24261316674701144	2934.39752327546	5353.019305324182	2847.8348013225477	5195.10889371112
0.7970308787870847	5385.23592793775	5369.3530563063405	7725.328324284111	7545.959826315085	8886.247932680519	8624.094161954185	9976.304879162337	9638.27947803877	11856.161578854459	11393.577307747988	0.2533101227797077	0.2426132660928153	2924.071016520029	5366.322418603348	2837.8129817316076	5208.019688524073
0.8018333907779276	5393.729673174844	5377.821866367124	7737.514520762121	7557.863131199234	8900.265974633767	8637.698681697273	9992.042931239654	9653.484287881212	11874.865806523452	11411.551754467642	0.2533102288069884	0.24261336658136323	2913.7667783793295	5379.632611899171	2827.8127741195494	5220.937356379582
0.8066648403194178	5402.24444728896	5386.311644982879	7749.730907345049	7569.795925967211	8914.31875188131	8651.336912372757	10007.819986078412	9668.726779070612	11893.616395437288	11429.570753437349	0.2533103360542058	0.24261346822611932	2903.484800430597	5392.949719629949	2817.8341703154147	5233.861736607971
0.8115254017748545	5410.780260786381	5394.8224026523185	7761.9774994266745	7581.758225665574	8928.406282245824	8665.00887128258	10023.63606377802	9684.006971026856	11912.413369608288	11447.634327730519	0.25331044453573576	0.2426135710407081	2893.225073892623	5406.273574595572	2807.8771618000465	5246.792666969122
0.8164152505581643	5419.337123903682	5403.354149605565	7774.254312018272	7593.7500449674035	8942.52858311157	8678.714575303262	10039.491183946924	9699.324882695528	11931.256752467027	11465.742499861479	0.2533105542661244	0.2426136750389154	2882.9875896368176	5419.604007981252	2797.941739716567	5259.7299836548045
0.8213345631402307	5427.9150466052215	5411.9068958016505	7786.56135974507	7605.771398168832	8956.68567142036	8692.454040882003	10055.385365698097	9714.680532543553	11950.146566856965	11483.89529178034	0.2533106652600922	0.24261378023469357	2872.77233819128	5432.940849344945	2788.0278948752675	5272.6735212791245
0.8262835170552626	5436.514038580383	5420.480650925773	7798.898656842356	7617.822299185252	8970.877563667087	8706.227284032339	10071.318627644043	9730.07393855435	11969.082835028563	11502.092724867302	0.2533107775325354	0.24261388664215947	2862.57930972951	5446.283926581498	2778.1356177439447	5285.62311284407
0.8312622909072027	5445.1341092409775	5429.075424386724	7811.266217151808	7629.902761547741	8985.104275895521	8720.03432033008	10087.2909878921	9745.505118223344	11988.065578633697	11520.334819927339	0.2533108910985284	0.24261399427560063	2852.4084941021865	5459.633065960137	2768.2648984682746	5298.57858976
0.8362710643761712	5453.775267718572	5437.691225314164	7823.6640541177285	7642.012798399322	8999.365823694034	8733.875164909063	10103.302464039618	9760.974088553192	12007.094818719988	11538.621597184621	0.25331100597332423	0.2426141031494733	2842.2598808130715	5472.9880920634605	2758.4157268677372	5311.5397818179335
0.8413100182249524	5462.437522861728	5446.328062555986	7836.0921807831455	7654.152422491279	9013.66222219107	8747.749832456955	10119.353073168966	9776.48086604914	12026.17057572486	11556.953076277015	0.2533111221723592	0.242614213278407	2832.13345902774	5486.3488277869765	2748.588092438993	5324.506517184898
0.8463793343055166	5471.120883233312	5454.985944675571	7848.550609786019	7666.321646179378	9027.993486050871	8761.658337210965	10135.442831842687	9792.02546671423	12045.29286946981	11575.329276250464	0.25331123971125363	0.2426143246772063	2822.0292176035	5499.715094374726	2738.7819843600737	5337.478622385766
0.8514791955655843	5479.825357107816	5463.66487994908	7861.039353355457	7678.520481420118	9042.359629469138	8775.600692953576	10151.571756098645	9807.607906044554	12064.461719154695	11593.750215553378	0.25331135860581355	0.24261443736085211	2811.947145058424	5513.086711343378	2728.997391490615	5350.455922291614
0.8566097860552276	5488.550952468488	5472.364876362687	7873.5584233076725	7690.748939766896	9056.760666168357	8789.576913008175	10167.739861444858	9823.228199024383	12083.67714335158	11612.215912030928	0.2533114788720352	0.24261455134450374	2801.8872295968467	5526.463496513199	2719.234302388504	5363.438240132993
0.861771290933513	5497.2976770047035	5481.085941609898	7886.107831042279	7703.007032366309	9071.196609393615	8803.587010234865	10183.947162854753	9838.886360121516	12102.939159999145	11630.726382919536	0.253311600526105	0.2426146666435032	2791.8494591009803	5539.845265974756	2709.492705298704	5376.425397460582
0.8669638964751838	5506.065538109	5489.828083088666	7898.6875875380965	7715.294769954153	9085.667471907762	8817.63099702589	10200.19367476179	9854.582403282166	12122.247786396332	11649.281644840905	0.2533117235844021	0.24261478327337307	2781.8338211406954	5553.231834085891	2699.77258815791	5389.417214134708
0.8721877900773816	5514.85454287444	5498.591307898661	7911.297703349441	7727.612162851649	9100.173265987209	8831.708885301385	10216.479411054743	9870.31634192624	12141.603039196729	11667.881713796403	0.2533118480635028	0.24261490124982424	2771.8403029843466	5566.62301347754	2690.0739386092173	5402.41350833769
0.877443160266411	5523.664698091659	5507.375622838433	7923.938188601965	7739.959220961529	9114.714003417119	8845.820686504876	10232.80438507234	9886.088188942325	12161.004934402266	11686.526605161216	0.2533119739801796	0.2426150205887528	2761.8688915825915	5580.0186150046065	2680.396743993857	5415.414096541004
0.8827301967045416	5532.496010246077	5516.181034402583	7936.609052988724	7752.335953764109	9129.289695486945	8859.966411598845	10249.168609598271	9901.89795668276	12180.453487357281	11705.216333678507	0.2533121013514073	0.24261514130624645	2751.9195735893445	5593.418447764125	2670.7409913662123	5428.418793514138
0.8880490901968541	5541.348485514997	5525.007548778924	7949.310305766077	7764.742370313373	9143.900352985724	8874.146071060293	10265.572096855905	9917.74565695866	12199.948712742287	11723.95091345359	0.25331223019436205	0.24261526341858414	2741.9923353625927	5606.82231908408	2661.106667486136	5441.4274122936185
0.8934000326981257	5550.22212976478	5533.855171845582	7962.041955749726	7777.178479232963	9158.54598619755	8888.359674876132	10282.014858503244	9933.631301034835	12219.490624568003	11742.73035794793	0.25331236052642514	0.24261538694223966	2732.0871629607864	5620.230034494307	2651.493758824654	5454.4397641762625
0.8987832173197573	5559.116948547848	5542.723909168114	7974.804011310468	7789.6442887121975	9173.226604896716	8902.607232538707	10298.496905627493	9949.554899624763	12239.079236168911	11761.554679973242	0.2533124923651865	0.24261551189388328	2722.2040421519196	5633.641397725558	2641.902251572348	5467.45565871615
0.904198838336744	5568.03294709986	5551.613765996599	7987.596480370235	7802.139806502043	9187.94221834319	8916.888753041188	10315.018248739987	9965.516462885487	12258.714560197279	11780.423891685467	0.2533126257284455	0.24261563829038513	2712.3429584200494	5647.056210707407	2632.3321316443617	5480.474903719034
0.9096470911946843	5576.970130336702	5560.524747262758	8000.41937039784	7814.665039911143	9202.692835277738	8931.204244873063	10331.578897770747	9981.516000412583	12278.396608616702	11799.338004578864	0.25331276063421415	0.24261576614881644	2702.5038969567977	5660.474273529602	2622.7833846764406	5493.497305216268
0.915128172516836	5585.92850285155	5569.456857576916	8013.272688404849	7827.219995801616	9217.478463917196	8945.553716015365	10348.178862063218	9997.553521234846	12298.12539269589	11818.297029479765	0.2533128971007211	0.24261589548645238	2692.6868426777655	5673.895384457894	2613.2559960293584	5506.522667453624
0.9206422801112097	5594.908068911878	5578.410101225123	8026.156440941361	7839.804680585078	9232.299111949687	8959.937173936147	10364.818150368848	10013.629033809259	12317.900923002255	11837.300976540633	0.2533130351464107	0.24261602632077475	2682.8917802212527	5687.319339913549	2603.7499507976463	5519.550792892231
0.9261896129777101	5603.908832456486	5587.384482166108	8039.070634091827	7852.419100218423	9247.154786529776	8974.354625585687	10381.496770841757	10029.74254601565	12337.723209395606	11856.349855233795	0.25331317478994897	0.24261615866947417	2673.118693953962	5700.74593446427	2594.2652338071493	5532.581482185982
0.931770371315315	5612.93079709248	5596.380004028302	8052.015273470787	7865.063260199738	9262.045494273647	8988.806077391855	10398.214731033293	10045.894065151531	12357.592261021693	11875.443674345348	0.25331331605022533	0.24261629255045317	2663.367567968671	5714.174960802775	2584.8018296286464	5545.614534191787
0.9373847565293029	5621.973966092193	5605.396670106846	8064.99036421855	7877.737165564145	9276.971241254136	9003.291535255365	10414.972037886488	10062.083597926827	12377.508086305677	11894.582441968978	0.25331345894635415	0.2426164279818277	2653.6383860887727	5727.606209736783	2575.3597225678386	5558.649745928822
0.9430329712385201	5631.0383423901685	5614.43448336049	8077.995910996936	7890.440820879525	9291.932032995868	9017.81100454494	10431.768697730635	10078.311150458467	12397.470692945708	11913.766165499594	0.2533136034976791	0.24261656498193013	2643.931131880614	5741.039470196236	2565.9388966723345	5571.686912577599
0.9487152192826929	5640.123928580074	5623.493446408567	8091.031917984937	7903.174230242349	9306.927874470319	9032.364490092546	10448.60471627573	10094.576728265123	12417.480087906335	11932.994851627123	0.2533137497237743	0.2426167035693132	2634.24578864628	5754.474529198604	2556.5393357430585	5584.725827482762
0.9544317057297852	5649.230726911613	5632.573561527919	8104.098388874363	7915.937397273421	9321.958770090776	9046.951996188587	10465.48009860691	10110.880336261805	12437.53627741195	11952.268506330169	0.2533138976444488	0.24261684376274986	2624.5823394352337	5767.911171856802	2547.161023333785	5597.766282136552
0.9601826368833979	5658.358739287423	5641.674830649806	8117.195326865489	7928.730325113613	9337.024723707438	9061.573526577042	10482.394849178881	10127.221978754495	12457.639266940196	11971.587134869676	0.253314047279747	0.2426169855812393	2614.9407670358196	5781.3491813393775	2537.8039427407784	5610.808066136669
0.9659682202902156	5667.507967259855	5650.797255356699	8130.322734662513	7941.5530164194515	9352.125738602168	9076.229084450431	10499.348971810145	10143.60165943452	12477.78906121511	11990.950741782348	0.2533141986499556	0.24261712904400576	2605.3210539910942	5794.788338886807	2528.4680770268897	5623.850967220729
0.9717886647474951	5676.678412027967	5659.940836879299	8143.480614469336	7954.405473358986	9367.261817483686	9090.918672445157	10516.342469677555	10160.019381373377	12497.985664200745	12010.359330874522	0.2533143517756011	0.24261727417050513	2595.723182606511	5808.228423812892	2519.153409022372	5636.894771250663
0.9776441803106027	5685.870074434257	5669.105576093265	8156.66896798495	7967.287697607285	9382.432962482311	9105.64229263637	10533.375345310471	10176.475147017009	12518.229079094202	12029.812905215458	0.25331450667745736	0.24261742098042535	2586.147134930361	5821.669213434914	2509.8599213069538	5649.939262150088
0.9835349783005937	5695.082954961465	5678.291473516055	8169.887796398964	7980.199690342065	9397.639175144817	9120.399946532996	10550.447600585016	10192.968958180281	12538.51930831887	12049.311467130827	0.25331466337654607	0.24261756949369007	2576.592892772751	5835.110483104363	2500.587596235913	5662.984221952502
0.9894612713118381	5704.317053729392	5687.498529303776	8183.13710038711	7993.141452239371	9412.880456429308	9135.19163507283	10567.55923671833	10209.500816041522	12558.856353517627	12068.855018196307	0.25331482189413995	0.24261771973046095	2567.060437720502	5848.552006217884	2491.3364159349585	5676.029430761235
0.9954232732196957	5713.572370491714	5696.726743247913	8196.416880106775	8006.112983469029	9428.156806700146	9150.017358617391	10584.710254262896	10226.070721136772	12579.240215546117	12088.443559230805	0.2533149822517667	0.24261787171114046	2557.5497511142166	5861.993554145331	2482.1063623018563	5689.074666742003
1.0014211991882311	5722.8489046326	5705.976114772147	8209.72713519224	8019.114283690284	9443.468225722447	9164.877116946942	10601.90065310042	10242.678673354278	12599.67089446554	12108.077090289986	0.25331514447121173	0.2426180254563763	2548.0608140688855	5875.434896261431	2472.897417010041	5702.1197061100975
1.0074552656779823	5732.146655163623	5715.24664292905	8223.067864750345	8032.14535204723	9458.814712657177	9179.770909255301	10619.130432436312	10259.324671928702	12620.148389536114	12127.755610659467	0.2533153085745205	0.24261818098706228	2538.593607470044	5888.875799912494	2463.709561513737	5715.164323122706
1.013525690453769	5741.465620720246	5724.538326396852	8236.439067355539	8045.206187164358	9474.196266055464	9194.698734144804	10636.399590793366	10276.008715435504	12640.672699209601	12147.479118848201	0.2533154745840028	0.24261833832434232	2529.1481119829696	5902.316030422458	2454.542777055991	5728.208290079841
1.0196326925925556	5750.805799558778	5733.851163476158	8249.840741045626	8058.296787142028	9489.612883853746	9209.660589621139	10653.708126006315	10292.730801785214	12661.243821122875	12167.247612581748	0.2533156425222348	0.2426184974896132	2519.724308059551	5915.75535108801	2445.397044660407	5741.251377284527
1.0257764924913542	5760.167189552805	5743.185152086587	8263.272883316717	8071.417149551834	9505.064563368034	9224.656473088087	10671.0560352154	10309.490928217581	12681.861752090328	12187.061088795395	0.25331581241206297	0.24261865850452854	2510.3221759202424	5929.193523117807	2436.2723451411584	5754.29335305281
1.0319573118751795	5769.549788190005	5752.540289763492	8276.735491118776	8084.567271432088	9520.55130128876	9239.686381342415	10688.44331486068	10326.289091295856	12702.526488097117	12206.919543627431	0.2533159842766081	0.24261882139099966	2500.9416955832858	5942.630305682542	2427.1686591057805	5767.333983694902
1.0381753738050519	5778.95359256868	5761.916573654566	8290.228560850763	8097.747149283132	9536.073093675286	9254.750310568512	10705.869960675813	10343.125286900875	12723.23802429186	12226.822972412197	0.25331615813926617	0.24261898617120134	2491.5828468475956	5956.065455851145	2418.08596695133	5780.373033491196
1.0444309026860459	5788.378599394397	5771.314000516468	8303.752088355885	8110.956779062709	9551.629935950441	9269.848256333164	10723.33596768201	10359.999510225218	12743.996354979447	12246.771369673193	0.2533163340237137	0.24261915286757388	2482.24560931162	5969.498728624545	2409.024248885107	5793.410264723236
1.05072412427539	5797.824804976639	5780.732566711517	8317.306068916916	8124.196156181392	9567.22182289518	9284.980213580353	10740.841330182066	10376.911755767409	12764.80147361401	12266.764729116298	0.25331651195391147	0.2426193215028246	2472.929962370079	5982.929876897251	2399.983484912431	5806.445437622257
1.057055265690613	5807.292205225288	5790.172268204174	8330.890497251252	8137.465275497738	9582.84874864295	9300.146176625756	10758.386041754027	10393.862017325824	12785.653372791432	12286.80304362258	0.25331669195410594	0.24261949209993425	2463.6358852105914	5996.358651441056	2390.963654835359	5819.478310353123
1.0634245554177415	5816.780795647211	5799.633100557655	8344.50536750612	8150.764131313642	9598.51070667423	9315.346139151463	10775.970095245102	10410.850287992807	12806.552044242148	12306.886305241373	0.2533168740488341	0.24261966468215826	2454.363356828573	6009.784800914815	2381.9647382741095	5832.5086390418
1.0698322233195456	5826.290571342832	5809.115058930523	8358.150673253773	8164.092717369617	9614.207689810977	9330.580094200623	10793.593482765502	10427.876560148701	12827.497478823876	12327.014505183297	0.2533170582629271	0.24261983927302955	2445.1123560223496	6023.2080718374345	2372.986714657047	5845.5361777360085
1.0762785006438331	5835.821527002582	5818.618138073152	8371.826407486498	8177.451026839946	9629.93969021101	9345.848034171946	10811.256195682095	10444.940825455747	12848.489666514111	12347.18763381304	0.2533172446215128	0.24262001589636414	2435.8828613959486	6036.628208569717	2364.0295632210327	5858.5606783833355
1.0827636200317978	5845.373656903417	5828.142332324256	8385.532562611736	8190.8390523278995	9645.706699362363	9361.149950814253	10828.958224612168	10462.04307485202	12869.52859640275	12367.405680642269	0.25331743315002075	0.24262019457626202	2426.674851364456	6050.0449533145875	2355.093263022951	5871.581890846603
1.089287815526412	5854.946954905292	5837.687635607395	8399.26913044714	8204.256785860924	9661.50870807768	9376.485835221043	10846.699559417108	10479.183298545371	12890.614256684656	12387.66863432248	0.25331762387418333	0.24262037533711242	2417.488304163795	6063.458046118729	2346.1777929441305	5884.599562890595
1.0958513225808764	5864.541414447625	5847.254041427458	8413.036102215614	8217.704218885796	9677.345706488555	9391.855677824975	10864.480189196114	10496.361486007308	12911.746634652172	12407.976482637814	0.2533178168200433	0.24262055820359651	2408.323197843274	6076.867224832997	2337.2831316832453	5897.613440148998
1.1024543780671139	5874.157028545711	5856.841542867079	8426.833468540284	8231.181342263713	9693.217684039755	9407.259468392276	10882.300102279734	10513.577625966784	12932.92571668755	12428.329212497776	0.2533180120139536	0.24262074320069088	2399.1795102674514	6090.272225103108	2328.4092577639967	5910.623266123002
1.1090972202843215	5883.793789787114	5866.45013258307	8440.661219439437	8244.688146265355	9709.124629483471	9422.697196017194	10900.159286223437	10530.831706403973	12954.151488255315	12448.72680992989	0.2533182094825831	0.24262093035367097	2390.0572191340616	6103.672780390596	2319.5561495447764	5923.628782189451
1.115780088967567	5893.451690328146	5876.079802802895	8454.519344321589	8258.224620566067	9725.066530873673	9438.168849116462	10918.057727801326	10548.123714544197	12975.423933894854	12469.169260072584	0.25331840925292054	0.24262111968811573	2380.9563019602792	6117.068621919025	2310.7237852077233	5936.62972754892
1.1225032252964444	5903.130721890094	5885.730545320949	8468.407831980201	8271.790754240712	9741.043375560092	9453.67441542349	10935.995412999384	10565.45363685141	12996.743037212425	12489.656547167519	0.25331861135227735	0.2426213112299097	2371.8767360899365	6130.459478676785	2301.9121427705977	5949.625839244574
1.1292668719037753	5912.83087575571	5895.40235149503	8482.326670588754	8285.386535758846	9757.05515018256	9469.213881982903	10953.972327009198	10582.821459022121	13018.10878087378	12510.188654552456	0.25331881580829213	0.24262150500524768	2362.818498706096	6143.845077426173	2293.1212000943488	5962.616852157284
1.1360712728843656	5922.552142765461	5905.095212242641	8496.2758476955	8299.011952979612	9773.101840665055	9484.787235144724	10971.988454221286	10600.22716597896	13039.521146596222	12530.765564653691	0.25331902264893563	0.2426217010406386	2353.781566825579	6157.225142669631	2284.350934874732	5975.602498966036
1.1429166738038161	5932.29451331389	5914.809118037345	8510.25535021836	8312.666993146753	9789.183432209877	9500.394460558708	10990.043778218558	10617.67074186436	13060.980115140954	12551.387258978633	0.2533192319025116	0.24262189936290837	2344.765917298151	6170.599396634148	2275.6013246503426	5988.5825101544615
1.1498033217073829	5942.057977345843	5924.544058905038	8524.26516443965	8326.351642883466	9805.299909291582	9516.035543168537	11008.138281769629	10635.152170034087	13082.48566630512	12572.053718108209	0.253319443597665	0.24262209999920448	2335.7715268194443	6183.96755927708	2266.8723468070384	6001.556613995926
1.1567314651288954	5951.842524352823	5934.3000244203	8538.305276000969	8340.065888187408	9821.451255651216	9531.710467206107	11026.271946822279	10652.67143305093	13104.037778914117	12592.764921689437	0.25331965776338256	0.24262230297699994	2326.7983719238546	6197.329348255182	2258.1639785756124	6014.524536536075
1.1637013540997225	5961.648143369123	5944.0770037025595	8552.37566989778	8353.80971442542	9837.63745429007	9547.41921618561	11044.444754496559	10670.22851267805	13125.636430813449	12613.520848427626	0.2533198744289991	0.2426225083240962	2317.84642899537	6210.684478930198	2249.4761970419204	6027.48600159632
1.1707132401577995	5971.474822968213	5953.874985412507	8566.476330474372	8367.583106328591	9853.85848746396	9563.161772897849	11062.65668507836	10687.82338987275	13147.28159886113	12634.321476079045	0.2533200936242	0.24262271606862873	2308.9156742700143	6224.03266435652	2240.8089791428065	6040.440730745206
1.177767376356704	5981.322551258792	5963.693957748151	8580.607241418318	8381.38604798686	9870.114336676894	9578.938119404167	11080.907718012368	10705.456044779672	13168.973258919352	12655.166781442944	0.25332031537902727	0.2426229262390699	2300.0060838279314	6237.373615242541	2232.1623016726226	6053.388443298871
1.1848640172747877	5991.191315881086	5973.533908441157	8594.768385755306	8395.218522843981	9886.404982675173	9594.74823703076	11099.197831895466	10723.126456724445	13190.711385846724	12676.056740354075	0.25332053972388296	0.24262313886423248	2291.1176336128265	6250.707039980916	2223.5361412869534	6066.328856308246
1.1920034190243662	6001.08110400297	5983.394824752972	8608.959745843704	8409.080513692195	9902.730405441202	9610.592106362554	11117.527004469817	10740.834604206966	13212.495953490077	12696.99132767483	0.25332076668953285	0.24262335397327564	2282.250299420324	6264.032644600375	2214.9304744970286	6079.26168453251
1.1991858392609598	6010.99190231612	5993.276693471015	8623.181303369192	8422.972002667015	9919.090584187346	9626.46970723736	11135.895212616018	10758.580464894825	13234.326934676408	12717.970517287476	0.25332099630711136	0.24262357159570722	2273.4040569073986	6277.350132771069	2206.3452776863705	6092.18664045725
1.2064115371925936	6020.923697032163	6003.179500904834	8637.433039339368	8436.892971241943	9935.48549734977	9642.38101873986	11154.302432346241	10776.364015616657	13256.20430120476	12738.994282086389	0.25332122860812717	0.2426237917613894	2264.5788815931883	6290.659205786185	2197.780527097173	6105.103434243938
1.2136807735891502	6030.876473878719	6013.103232882175	8651.714934078229	8450.843400223086	9951.915122582186	9658.32601919549	11172.748638797195	10794.185232355332	13278.128023837926	12760.062593970035	0.25332146362446495	0.24262401450054172	2255.7747488664463	6303.959562564269	2189.236198848812	6118.011773760198
1.2209938107917835	6040.850218095604	6023.047874745219	8666.026967220845	8464.823269743983	9968.379436749727	9674.304686164596	11191.233806223361	10812.044090241456	13300.098072294471	12781.175423833343	0.25332170138839344	0.24262423984374573	2246.991633984493	6317.250899629202	2180.7122689335374	6130.911364550469
1.2283509127223842	6050.844914430795	6033.013411346543	8680.369117707738	8478.832559260081	9984.87841592257	9690.316996436148	11209.75790798981	10829.940563546403	13322.114415240238	12802.332741559512	0.25332194193256624	0.2426244678219504	2238.2295120699564	6330.532911078772	2172.208713210188	6143.801909798523
1.2357523448931043	6060.860547136512	6042.999827045258	8694.741363779402	8492.871247543417	10001.412035369658	9706.362926021713	11228.320916565252	10847.874625675608	13344.177020280162	12823.53451601216	0.25332218529003014	0.24262469846647508	2229.4883581205504	6343.805288592819	2163.7255074193235	6156.683110350976
1.2431983744159416	6070.897099965222	6053.0071057030045	8709.143682970724	8506.93931267715	10017.980269552358	9722.442450149281	11246.922803514917	10865.846249161696	13366.285853949843	12844.780715027226	0.2533224314942269	0.24262493180901534	2220.7681470138486	6357.067721431144	2155.2626271845074	6169.554664704716
1.2506892700123766	6080.9545561657105	6063.03523068006	8723.576052105485	8521.036732050221	10034.583092118175	9738.555543257184	11265.563539493574	10883.855405657725	13388.440881707347	12866.071305405072	0.25332268057900026	0.24262516788164554	2212.068853507284	6370.319896409754	2146.8200480107917	6182.416268982459
1.2582253020230734	6091.032898478991	6073.084184831285	8738.038447290677	8535.163482351787	10051.220475894292	9754.702178987785	11284.243094238276	10901.902065930206	13410.642067924615	12887.406252902243	0.25332293257859856	0.24262540671682586	2203.3904522360535	6383.561497879215	2138.3977452858817	6195.267616915517
1.2658067424176331	6101.132109134316	6083.153950502127	8752.53084391091	8549.319539565757	10067.892392881158	9770.882330181312	11302.961436561265	10919.9861998522	13432.889375879091	12908.785522223423	0.2533231875276818	0.24262564834740483	2194.732917721267	6396.792207727674	2129.995694287587	6208.108399850782
1.2734338648044117	6111.252169845094	6093.244509524591	8767.05321662273	8563.504878965276	10084.598814246056	9787.095968869584	11321.718534342737	10938.107776396379	13455.182767745204	12930.209077013233	0.25332344546132546	0.24262589280662497	2186.096224370878	6410.011705363635	2121.6138701820746	6220.938306724653
1.2811069444403917	6121.393061804843	6103.355843213193	8781.605539348955	8577.719475107167	10101.339710316595	9803.3430662697	11340.514354523631	10956.266763628035	13477.522204585854	12951.676879848053	0.25332370641502516	0.24262614012812833	2177.4803464767756	6423.219667690573	2113.2522480254993	6233.757024047896
1.2888262582411194	6131.554765683015	6113.487932360829	8796.187785272883	8591.963301826298	10118.115050574144	9819.623592777703	11359.348863098261	10974.46312869797	13499.907646343705	12973.188892227678	0.2533239704247021	0.24262639034595904	2168.8852582339896	6436.415769141167	2104.910802776576	6246.564235928934
1.296592084790695	6141.737261621053	6123.640757234842	8810.799926832759	8606.236332230174	10134.924803647513	9835.937517962375	11378.222025107303	10992.696837835703	13522.339051832936	12994.74507456734	0.25332423752670974	0.2426266434945707	2160.310933726374	6449.599681618623	2096.5895092879655	6259.359624023084
1.3044047043518285	6151.9405292280435	6133.814297572698	8825.441935715737	8620.538538693041	10151.768937306064	9852.284810558644	11397.133804630079	11010.96785634205	13544.816378730127	13016.345386188992	0.2533245077578354	0.24262689960882955	2151.7573469261406	6462.771074474556	2088.288342306507	6272.142867520684
1.312264398875954	6162.164547576682	6144.008532577992	8840.113782852246	8634.869892850405	10168.64741845329	9868.665438461308	11416.084164777427	11029.276148582214	13567.339583565843	13037.989785313217	0.2533247811553093	0.24262715872402063	2143.224471718422	6475.929614565801	2080.007276489632	6284.913643176435
1.320171452013404	6172.409295199101	6154.22344091628	8854.815438410182	8649.230365593345	10185.560213120221	9885.079368718612	11435.073067684301	11047.621677978625	13589.908621715927	13059.678229050822	0.2533250577568074	0.24262742087585076	2134.7122818812495	6489.074966172222	2071.7462863951223	6297.671625257237
1.3281261491236485	6182.674750082594	6164.459000710846	8869.546871788949	8663.619927062706	10202.507286458569	9901.526567525685	11454.100474502204	11066.004407003664	13612.52344739255	13081.410673394279	0.2533253376004585	0.24262768610045707	2126.2207510992885	6502.206791020231	2063.505346487742	6310.416485546855
1.3361287772855897	6192.9608896654745	6174.715189538573	8884.30805161369	8678.038546643473	10219.488602734256	9918.007000218144	11473.16634539185	11084.424297172543	13635.184013635582	13103.187073209407	0.25332562072484743	0.24262795443440835	2117.749852965935	6515.324748272542	2055.284431143664	6323.147893339861
1.3441796253079266	6203.2676908327885	6184.991984425686	8899.098945729316	8692.486192958939	10236.504125320515	9934.520631265505	11492.27063951559	11102.881309036009	13657.890272303639	13125.007382226775	0.2533259071690237	0.2426282259147136	2109.2995609800564	6528.428494497202	2047.083514648839	6335.86551542161
1.352278983739575	6213.595129912093	6195.289361843562	8913.91952119464	8706.96283386498	10253.553816691243	9951.067424264675	11511.41331502993	11121.375402173115	13680.642174065288	13146.871553033257	0.2533261969725033	0.24262850057882565	2100.869848551578	6541.517683666432	2038.9025712022558	6348.5690160531085
1.3604271448801535	6223.943182669112	6205.607297704396	8928.769744276315	8721.468436444145	10270.637638414106	9967.64734193329	11530.594329077869	11139.906535183787	13703.43966838998	13168.779537063294	0.25332649017527825	0.24262877846464517	2092.460689006606	6554.591967151733	2030.7415749214124	6361.258056975668
1.3686244027905345	6234.311824303522	6215.945767357037	8943.649580442983	8736.002966999946	10287.755551143871	9984.260346103236	11549.813637781446	11158.474665681675	13726.282703539293	13190.731284590502	0.2533267868178195	0.24262905961052963	2084.0720555882435	6567.650993711781	2022.6004998424323	6373.932297391584
1.3768710533034536	6244.701029444565	6226.304745582597	8958.558994359166	8750.566391050887	10304.907514615428	10000.906397713869	11569.071196233968	11177.079750286615	13749.171226557763	13212.726744718846	0.253327086941083	0.24262934405529596	2075.7039214532124	6580.694409461925	2014.4793199193664	6386.591393943643
1.3851673940341884	6255.110772146733	6236.684206590199	8973.497949879269	8765.158673324631	10322.093487636983	10017.58545680544	11588.366958492437	11195.721744617305	13772.105183263935	13234.765865374047	0.25332739058651804	0.2426296318382263	2067.3562596830307	6593.72185788746	2006.3780090331566	6399.235000724904
1.3935137243912972	6265.541025885418	6247.084124012616	8988.466410041525	8779.779777752074	10339.313428083136	10034.297482512373	11607.700877569812	11214.400603283859	13795.084518241281	13256.848593294852	0.25332769779606945	0.2426299229990746	2059.0290432793554	6606.732979813358	1998.2965409861645	6411.862769242376
1.4019103455874267	6275.9917635524935	6257.504470901903	9003.464337061867	8794.429667461369	10356.567292887927	10051.04243305649	11627.072905427267	11233.116279880303	13818.10917482905	13278.974874024216	0.25332800861218635	0.24263021757807243	2050.7222451723646	6619.727413414279	1990.2348895111354	6424.474348431453
1.410357560650181	6286.462957451974	6267.945219725081	9018.491692327889	8809.10830477204	10373.855038037962	10067.820265740367	11646.482992966514	11251.868726977174	13841.179095113213	13301.144651900648	0.2533283230778271	0.2426305156159339	2042.4358382134233	6632.704794167308	1982.1930282663088	6437.069384617731
1.4188556744330574	6296.954579295481	6278.406342359624	9033.548436392535	8823.815651188826	10391.1766185652	10084.630936940357	11665.931090021799	11270.657896113778	13864.29421991706	13323.357870049123	0.2533286412364666	0.24263081715386162	2034.1697951892857	6645.6647548829205	1974.1709308454301	6449.647521534935
1.4274049936264492	6307.46660019797	6288.887810089225	9048.634528968198	8838.551667395916	10408.531988540262	10101.474402100048	11685.417145352398	11289.483737790952	13887.454488792335	13345.614470372606	0.25332896313210007	0.24263112223355227	2025.9240888212807	6658.606925683096	1966.1685707790311	6462.208400307922
1.4360058267687137	6317.9989906731225	6299.389593599191	9063.749928920282	8853.316313250654	10425.921101065094	10118.350615723188	11704.941106634473	11308.346201463182	13910.659840009657	13367.914393542796	0.25332928880925165	0.24263143089720457	2017.6986917526228	6671.530933943111	1958.1859215222066	6474.7516593988985
1.4446584842573071	6328.551720628892	6309.911662972059	9078.894594261057	8868.109547777583	10443.343908265964	10135.259531366868	11724.502920453262	11327.24523553108	13933.9102105493	13390.257578991315	0.25332961831298034	0.24263174318752256	2009.4935765736736	6684.4364043532405	1950.22295647976	6487.276934668655
1.453363278359986	6339.124759363088	6320.453987683168	9094.068482143506	8882.931329162395	10460.800361286463	10152.201101634764	11744.102532295276	11346.180787333822	13957.205536092013	13412.643964900852	0.2533299516888849	0.24263205914772326	2001.3087158132112	6697.322958873585	1942.2796489952598	6499.783859324874
1.4621205232260774	6349.7180755587515	6331.016536596084	9109.271548854922	8897.78161474572	10478.29041028025	10169.175278170054	11763.7398865402	11365.152803141342	13980.54575100948	13435.073488196002	0.253330288983113	0.24263237882154257	1993.1440819321433	6710.190216695657	1934.355972347199	6512.272063892102
1.470930534897817	6360.331637279647	6341.599277958124	9124.50374981066	8912.66036101701	10495.814004403866	10186.182011648496	11783.414926452933	11384.16122814664	14003.930788354948	13457.546084534266	0.25333063024236513	0.24263270225324118	1984.9996473380597	6723.037794270087	1926.4518997622654	6524.741176236421
1.4797936313217521	6370.965411965708	6352.202179395812	9139.765039547803	8927.567523608364	10513.371091809619	10203.221251771482	11803.127594175607	11403.206006458066	14027.360579853814	13480.061688296988	0.2533309755139035	0.24263302948761217	1976.8753843894228	6735.865305305924	1918.567404418951	6537.190821561264
1.48871013236022	6381.619366428493	6362.825207910388	9155.055371718894	8942.50305728841	10530.961619638389	10220.292947259086	11822.877830719604	11422.2870810916	14050.83505589423	13502.620232580346	0.2533313248455574	0.2426333605699851	1968.7712653839262	6748.6723607108	1910.702459437307	6549.620622356189
1.4976803598028874	6392.293466846477	6373.468329873118	9170.374699085389	8957.466915955929	10548.585534012209	10237.39704584286	11842.665575957279	11441.404393962892	14074.354145517367	13525.221649185978	0.25333167828573033	0.2426336955462351	1960.6872625659453	6761.458568602102	1902.8570378862787	6562.030198403634
1.5067046373783677	6402.987678760519	6384.131511020788	9185.72297351139	8972.459052633725	10566.242780027122	10254.53349425891	11862.490768614009	11460.557885879549	14097.917776408045	13547.86586861198	0.25333203588340675	0.24263403446278736	1952.6233481400413	6774.223534329329	1895.031112794648	6574.419166799402
1.5157832907659001	6413.701967069217	6394.814716451093	9201.100145957218	8987.479419462357	10583.933301745881	10271.702238240801	11882.35334626007	11479.747496533282	14121.525874885157	13570.552820043707	0.25333239768816035	0.24263437736662496	1944.5794942573411	6786.966860414483	1887.2246571400901	6586.787141895853
1.5249166476071065	6424.436296024188	6405.517910617952	9216.506166472858	9002.52796769376	10601.6570421905	10288.90322251234	11902.253245302312	11498.973164491908	14145.1783658919	13593.282431344378	0.2533327637501589	0.24263472430529548	1936.5556730261305	6799.688146568835	1879.4376438598847	6599.133735324955
1.5341050375178134	6435.1906292254735	6416.241057326939	9231.94098419163	9017.604647685048	10619.413943335032	10306.136390780588	11922.190400976171	11518.234827191576	14168.87517298634	13616.054629046002	0.2533331341201742	0.24263507532691697	1928.5518565081293	6812.3869896654505	1871.6700458457926	6611.458555962658
1.5433487920999491	6445.964929616705	6426.984119730495	9247.404547323484	9032.709408891997	10637.203946097978	10323.401685728479	11942.164747337161	11537.532420928605	14192.616218331406	13638.869338339795	0.2533335088495874	0.24263543048018607	1920.5680167269893	6825.062983744312	1863.9218359502265	6623.761209930293
1.5526482449535108	6456.759159480547	6437.747060323363	9262.896803148702	9047.842199862862	10655.026990335107	10340.699049007824	11962.176217252896	11556.86588085172	14216.401422685522	13661.726483067108	0.2533338879903954	0.24263578981438347	1912.6041256687604	6837.715720003471	1856.19298699114	6636.041300598532
1.5620037316886017	6467.573280433817	6448.529840937794	9278.417698011152	9063.002968231849	10672.883014831794	10358.028421231951	11982.224742394581	11576.235140953886	14240.230705392562	13684.625985709861	0.253334271595222	0.24263615337938232	1904.6601552806096	6850.344786775764	1848.4834717507474	6648.298428565497
1.5714155899375468	6478.407253422856	6459.332422738906	9293.967177311897	9078.19166071283	10690.771957295738	10375.3897419686	12002.310253228892	11595.640134064442	14264.103984372328	13707.567767381302	0.25333465971732116	0.24263652122565552	1896.7360774738481	6862.949769518804	1840.7932629728457	6660.532191628125
1.580884159367074	6489.261038718583	6470.154766219795	9309.545185502355	9093.408223092703	10708.693754349239	10392.78294973241	12022.432679009358	11615.080791840755	14288.021176110371	13730.551747816291	0.25333505241058824	0.24263689340428105	1888.8318641238147	6875.530250801239	1833.1223333672388	6672.742184784729
1.5904097816905756	6500.134595911851	6480.996831196915	9325.151666077883	9108.652600225118	10726.64834152185	10410.20798197783	12042.591947768211	11634.55704476039	14311.982195648441	13753.577845362093	0.25333544972956473	0.24263726996695187	1880.9474870797712	6888.085810319288	1825.4706556199817	6684.928000250598
1.5999928006804371	6511.027883908547	6491.858576805213	9340.78656157103	9123.924736023897	10744.63565324273	10427.664775091687	12062.787986307874	11654.068822112848	14335.986956574448	13776.64597696872	0.2533358517294482	0.24263765096598092	1873.082918157801	6900.616024853429	1817.8382023839513	6697.0892274125945
1.6096335621804478	6521.940860924771	6502.73996149334	9356.449813544861	9139.224573456524	10762.655622833085	10445.153264385859	12083.020720192517	11673.616051991432	14360.035371012547	13799.756058179424	0.253336258466099	0.2426380364543097	1865.2381291455822	6913.120468272828	1810.2249462852487	6709.225452832412
1.6193324141182788	6532.8734844819755	6513.640943018824	9372.141362586268	9154.552054537624	10780.708182498527	10462.673384089861	12103.290073739608	11693.198661285087	14384.127349613183	13822.908003121116	0.2533366699960496	0.24263842648551698	1857.413091812632	6925.598711547209	1802.6308599308832	6721.336260258919
1.6290897065180392	6543.825711402159	6524.561478443307	9387.861148299344	9169.907120322485	10798.793263321595	10480.22506734358	12123.595970011524	11712.816575670277	14408.262801543247	13846.10172449489	0.25333708637651026	0.2426388211138239	1849.607777893194	6938.0503226774745	1795.055915894569	6733.421230562031
1.6389057915129117	6554.797497802796	6535.501524127488	9403.609109298372	9185.289710900235	10816.910795253736	10497.808246189516	12143.938330806692	11732.469719602455	14432.441634475643	13869.33713356604	0.25333750766537955	0.242639220394104	1841.8221591033507	6950.474866737379	1787.5000867333729	6745.479941773694
1.6487810233578566	6565.788799092139	6546.461035726488	9419.385183201384	9200.699765387548	10835.060707108049	10515.422851565734	12164.31707665148	11752.158016308205	14456.66375457975	13892.614140154841	0.2533379339212522	0.2426396243818905	1834.056207140442	6962.871905852342	1779.963344984455	6757.5119690641295
1.6587157584424002	6576.799569964078	6557.439968184716	9435.189306623051	9216.137221921712	10853.242926551166	10533.068813297985	12184.732126791183	11771.881387776535	14480.929066510842	13915.932652626407	0.2533383652034271	0.24264003313338273	1826.3098936846945	6975.240999193862	1772.44566316891	6769.516884737648
1.6687103553034934	6587.829764393424	6568.43827573121	9451.021415168205	9231.602017654312	10871.457380095944	10550.746060092624	12205.183399181858	11791.639754751028	14505.237473400482	13939.292577881457	0.2533388015719147	0.24264044670545715	1818.583190396661	6987.581702949945	1764.9470137896715	6781.494258208899
1.6787651746384535	6598.879335630669	6579.455911874424	9466.881443424625	9247.094088744192	10889.703993093219	10568.454519528614	12225.670810481222	11811.43303672099	14529.58887684581	13962.693821346016	0.2533392430874481	0.24264086515567226	1810.8760689181508	6999.893570313929	1757.467369330523	6793.443655984709
1.6888805793179813	6609.948236197228	6590.492829397498	9482.76932495648	9262.613370351053	10907.98268972442	10586.194118050356	12246.194276040356	11831.261151913493	14553.983176899825	13986.136286962068	0.253339689811489	0.24264128854227968	1803.1885008824756	7012.176151509397	1750.0067022682051	6805.364641693886
1.6990569343992543	6621.0364178802565	6601.548980353133	9498.684992297212	9278.159796628524	10926.293392993453	10603.964780959832	12266.753709894752	11851.124017284683	14578.420272060821	14009.619877177418	0.2533401418062396	0.24264171692422984	1795.5204579114215	7024.42899375665	1742.5649850673508	6817.256776051596
1.7092946071391046	6632.143831727802	6612.624316058755	9514.628376942872	9293.733300717651	10944.636024719155	10621.766432409264	12287.34902475588	11871.021548511668	14602.900059262516	14033.144492936191	0.2533405991346485	0.24264215036118317	1787.8719116135035	7036.651641254779	1735.1421901790309	6829.119616837706
1.7195939670072704	6643.27042804353	6623.718787091293	9530.599409344863	9309.33381473982	10963.01050552707	10639.598995393138	12307.980132002042	11890.953659983661	14627.422433863296	14056.710033668489	0.253341061860421	0.24264258891351648	1780.2428335876903	7048.843635180499	1727.7382900463417	6840.95271890657
1.7299553856997325	6654.416156381891	6634.8323432823745	9546.5980189033	9324.961269790283	10981.416754841905	10657.462391740917	12328.646941670006	11910.920264793902	14651.987289636372	14080.316397280945	0.2533415300480287	0.24264303264233217	1772.6331954312627	7061.004513697699	1720.353257111099	6852.755634192377
1.7403792371521247	6665.580965542869	6645.964933713129	9562.624133959816	9340.61559593114	10999.854690879352	10675.356542109086	12349.349362445935	11930.921274730905	14676.594518759133	14103.963480146487	0.253342003762719	0.24264348160946844	1765.0429687319556	7073.133811919484	1712.9870638051652	6864.527911665384
1.7508658975532332	6676.764803566992	6657.116506709212	9578.677681790696	9356.296722184645	11018.324230638344	10693.281365973642	12370.087301656715	11950.956600270076	14701.244011802984	14127.651177094558	0.2533424830705222	0.24264393587750532	1757.4721250783768	7085.231061924715	1705.6396825603442	6876.269097351702
1.76141574535857	6687.967617730152	6668.287009835682	9594.758588599769	9372.004576526277	11036.825289892975	10711.236781622247	12390.860665261023	11971.026150565089	14725.935657722817	14151.379381401011	0.25334296803826356	0.24264439550977632	1749.9206360507524	7097.295792712364	1698.3110858023283	6887.978734296979
1.7720291613040315	6699.189354538462	6679.4763898918845	9610.866779511372	9387.739085877856	11055.3577831845	10729.222706146516	12411.669357840443	11991.129833439296	14750.669343846612	14175.1479847781	0.25334345873357145	0.24264486057037654	1742.3884732300648	7109.327530221082	1691.0012459565187	6899.656362573849
1.7827065284196406	6710.4299597231175	6690.684592906361	9627.002178563293	9403.500176100688	11073.921623813369	10747.239055434218	12432.513282590586	12011.267555377151	14775.44495586499	14198.956877364448	0.253343955224888	0.24264533112417144	1734.875608203758	7121.325797332451	1683.710135454021	6911.301519289846
1.7934482320433673	6721.689378235259	6701.91156413175	9643.164708699735	9419.287771988687	11092.516723831244	10765.285744161607	12453.39234131223	12031.439221515662	14800.262377820834	14222.805947715067	0.2533444575814776	0.24264580723680618	1727.3820125586353	7133.290113834664	1676.437726726639	6922.913738555275
1.8042546598350382	6732.967554240726	6713.1572480395735	9659.354291764126	9435.101797261372	11111.14299403284	10783.362685785447	12474.306434402266	12051.644735635633	14825.121492098633	14246.695082791126	0.253344965873438	0.24264628897471563	1719.907657884818	7145.219996418804	1669.1839922087383	6934.4925514755305
1.8151262017903238	6744.264431114888	6724.421588315118	9675.570848492054	9450.942174556963	11129.800343947923	10801.469792535308	12495.255460844804	12071.884000153088	14850.022179414073	14270.62416794993	0.25334548017171005	0.24264677640513405	1712.452515779878	7157.114958681166	1661.948904342542	6946.037486156216
1.8260632502548164	6755.579951437391	6735.704527852209	9691.814298504067	9466.80882542537	11148.488681833163	10819.606975405623	12516.239318202117	12092.156916110502	14874.964318803392	14294.593086934687	0.25334600054808737	0.24264726959610358	1705.0165578448796	7168.974511095323	1654.7324355723104	6957.5480676675215
1.8370661999381863	6766.914056986894	6747.006008748009	9708.084560298481	9482.70167032118	11167.20791466398	10837.774144147781	12537.25790260559	12112.463383168071	14899.947787612771	14318.601721864328	0.25334652707522715	0.24264776861648477	1697.5997556931688	7180.798161028884	1647.5345583561575	6969.023818078218
1.848135447928429	6778.266688735889	6758.32597229785	9724.381551244289	9498.620628596738	11185.957948126506	10855.97120726238	12558.311108746813	12132.803299595125	14924.97246148788	14342.649953223441	0.2533470598266614	0.24264827353596727	1690.2020809506066	7192.585412734654	1640.3552451631404	6980.464256429346
1.8592713937061955	6789.637786845363	6769.664358989968	9740.705187573887	9514.565618495051	11204.738686609362	10874.19807199118	12579.398829868416	12153.176562261233	14950.038214363118	14366.737659851953	0.25334759887680514	0.24264878442507753	1682.8235052497475	7204.335767310578	1633.194468467962	6991.86889869743
1.8704744391592067	6801.027290659484	6781.021108500206	9757.055384375792	9530.536557142686	11223.55003319541	10892.454644309151	12600.52095775493	12173.583066627418	14975.144918450911	14390.86471893481	0.25334814430096925	0.24264930135519194	1675.4640002366505	7216.048722712323	1626.0522007609252	7003.237257824745
1.8817449885967616	6812.4351387003335	6792.396159686803	9773.432055587464	9546.533360542786	11242.391889653622	10910.740828916592	12621.677382723774	12194.02270673742	15000.292444231134	14415.031005991837	0.253348696175371	0.24264982439854385	1668.1235375737888	7227.7237737546675	1618.9284145468264	7014.568843698828
1.8930834487643238	6823.861268662548	6803.78945058508	9789.835113987998	9562.555943567919	11261.264156430809	10929.056529231077	12642.86799361605	12214.495375208833	15025.480660440326	14439.236394867354	0.25334925457714363	0.2426503536282371	1660.8020889375475	7239.3604120844975	1611.8230823443737	7025.863163137808
1.9044902288582053	6835.305617407991	6815.2009184021335	9806.264471190838	9578.604219952991	11280.166732643365	10947.401647379493	12664.09267778741	12235.000963224262	15050.709434060971	14463.480757719884	0.253349819584349	0.24265088911825383	1653.4996260246844	7250.958126196172	1604.7361766910763	7037.119719897397
1.9159657405403292	6846.768120960391	6826.630499511551	9822.720037636498	9594.678102288142	11299.099516069076	10965.776084190022	12685.351321098922	12255.539360522496	15075.9786303108	14487.763965011864	0.25335039127598774	0.24265143094346672	1646.2161205500597	7262.516401406843	1597.6676701435936	7048.338014660869
1.9275103979530908	6858.2487144999595	6838.078129448048	9839.201722585205	9610.777502011571	11318.062403138734	10984.179739184123	12706.643807907822	12276.110455389604	15101.288112631946	14512.085885499218	0.2533509697320113	0.2426519791796494	1638.9515442444244	7274.0347198364325	1590.6175352732535	7059.517545004841
1.9391246177343011	6869.7473323579625	6849.543742902089	9855.709434109514	9626.90232940234	11337.055288927835	11002.612510568344	12727.970021058247	12296.714134649957	15126.637742680092	14536.446386220945	0.2533515550333324	0.2426525339034873	1631.7058688609395	7285.512560416944	1583.5857446726295	7070.657805413473
1.9508088190322228	6881.263908011325	6861.027273714549	9872.24307908697	9643.052493573214	11356.078067148243	11021.074295226372	12749.32984187205	12317.350283657355	15152.027380313708	14560.845332488738	0.2533521472618389	0.24265309519258726	1624.4790661796578	7296.949398904573	1576.572270962235	7081.758287299424
1.9625634235206988	6892.798374077268	6872.52865487137	9888.802563192805	9659.227902463535	11375.130630139967	11039.564988710958	12770.723150139615	12338.018786286179	15177.456883583283	14585.282587876669	0.253352746500402	0.24265366312549186	1617.271108002169	7308.344707842451	1569.5770867814426	7092.818478949368
1.9743888554143678	6904.350662307755	6884.0478184980875	9905.387790892391	9675.428462831886	11394.212868862607	11058.084485235673	12792.149824110416	12358.719524922257	15202.926108720285	14609.75801421056	0.25335335283289184	0.24265423778168793	1610.0819661518326	7319.697956544813	1562.6001647925586	7103.837865527254
1.9862855414839768	6915.920703584104	6895.584695854451	9921.998665433915	9691.654080248916	11413.324672887069	11076.632677666868	12813.609740483826	12379.452380453973	15228.434910126365	14634.271471557604	0.25335396634418705	0.24265481924161833	1602.9116124842549	7331.008611136582	1555.641477686935	7114.815929093864
1.9982539110717792	6927.508427911499	6907.139217329024	9938.63508884094	9707.904659090118	11432.465930387196	11095.209457515519	12835.102774399797	12400.217232263296	15253.983140362494	14658.82281821593	0.2533545871201874	0.24265540758669468	1595.7600188808865	7342.276134505868	1548.7009981832816	7125.752148581203
2.010294396107033	6939.1137644134915	6918.711312433693	9955.296961904922	9724.180102528513	11451.63652813126	11113.814714929049	12856.628799429503	12421.013958216712	15279.57065013795	14683.411910704011	0.2533552152478277	0.24265600289930833	1588.6271572483238	7353.499986295588	1541.7786990246386	7136.645999773871
2.0224074311215867	6950.736641326465	6930.300909798199	9971.984184177707	9740.480312527336	11470.836351473527	11132.44833868309	12878.187687565915	12441.84243465614	15305.197288299334	14708.038603750116	0.2533558508150873	0.24265660526284208	1581.5129995275638	7364.679622928146	1534.8745529859443	7147.496955326293
2.0345934532655616	6962.376985994174	6941.907937164728	9988.696653964129	9756.805189832838	11490.065284345892	11151.110216173385	12899.779309214577	12462.702536390014	15330.862901819744	14732.70275028189	0.25335649391100656	0.24265721476168245	1574.4175176909775	7375.81449757982	1527.9885328736273	7158.3044847510755
2.0468529023231294	6974.034724862161	6953.532321382368	10005.434268314453	9773.154633966891	11509.323209249313	11169.800233407499	12921.403533184111	12483.594136684109	15356.56733578768	14757.404201415704	0.25335714462569603	0.24265783148123155	1567.34068374068	7386.9040601644665	1521.1206115232198	7169.068054395728
2.059186220728381	6985.709783472201	6965.173988401595	10022.196923016829	9789.528543219656	11528.610007245337	11188.518274996582	12943.060226676804	12504.51710725246	15382.310433396033	14782.142806446045	0.25335780305035144	0.2426584555079197	1560.2824697151664	7397.9477573507465	1514.2707618053537	7179.787127462681
2.0715938535812968	6997.402086456767	6976.832863268815	10038.984512589834	9805.926814642304	11547.925557947654	11207.264224147199	12964.74925527928	12525.471318248345	15408.09203593116	14806.918412835057	0.25335846927726685	0.2426590869292172	1553.2428476876812	7408.945032542571	1507.438956624188	7190.461163984612
2.084076248663807	7009.111557533421	6988.508870120775	10055.796930274848	9822.34934403957	11567.269739513498	11226.037962652961	12986.470482952953	12546.456638255058	15433.91198276173	14831.730866201779	0.25335914339984644	0.24265972583364764	1546.2217897665105	7419.895325868856	1500.6251689175842	7201.089620820712
2.0966338564559543	7020.838119499229	7000.2019321790385	10072.634068028536	9838.796025962447	11586.642428635172	11244.839370886335	13008.22377202466	12567.47293427687	15459.770111327764	14856.58001031162	0.2533598255126197	0.24266037231080023	1539.2192680955632	7430.798074178398	1493.8293716589105	7211.6719516511075
2.109267130152151	7032.581694225098	7011.911971744387	10089.495816515182	9855.266753700696	11606.043500531394	11263.668327790247	13030.008983177053	12588.520071729761	15485.666257129411	14881.465687065594	0.25336051571125306	0.24266102645134313	1532.2352548622293	7441.652711062692	1487.0515378633281	7222.207606994547
2.1219765256775314	7044.34220265029	7023.638910191358	10106.382065099286	9871.761419275637	11625.472828938953	11282.524710869979	13051.8259754394	12609.597914432494	15511.600253716188	14906.387736489938	0.2533612140925663	0.24266168834703541	1525.269722289755	7452.458666809369	1480.2916405810392	7232.69603416929
2.1347625017044103	7056.119564776602	7035.3826679625	10123.292701837703	9888.279913432487	11644.930286103823	11301.408396184575	13073.674606177732	12630.70632459714	15537.571932675455	14931.34599672507	0.2533619207545442	0.24266235809074146	1518.322642641724	7463.215368414763	1473.5496529018856	7243.136677304283
2.147625519668832	7067.913699662881	7047.143164562927	10140.227613472263	9904.822125633158	11664.415742772875	11320.319258338797	13095.55473108565	12651.845162820193	15563.581123621705	14956.34030401526	0.2533626357963509	0.24266303577644394	1511.3939882237464	7473.922239579726	1466.8255479548243	7253.5289773233235
2.160566043787228	7079.724525419162	7058.920318554521	10157.18668542186	9921.387944048565	11683.929068184954	11339.257170474435	13117.466204174463	12673.014288073024	15589.627654185017	14981.370492697564	0.2533633593183452	0.24266372149925675	1504.4837313845637	7484.578700705897	1460.1192989121773	7263.872371960897
2.1735845410731627	7091.551959201227	7070.714047550525	10174.169801775133	9937.97725555146	11703.470130062611	11358.222004262361	13139.40887776407	12694.213557693069	15615.711350000392	15006.436395191547	0.2533640914220946	0.2426644153554391	1497.5918445190182	7495.184168900829	1453.4308789916104	7274.166295757983
2.1866814813541975	7103.395917204703	7082.524268209715	10191.176845282514	9954.589945708714	11723.038794603162	11377.213629893813	13161.382602473026	12715.442827374276	15641.8320346962	15031.53784198819	0.253364832210389	0.24266511744240926	1490.7183000619407	7505.738057937939	1446.760261448042	7284.4101800154895
2.199857337288837	7115.256314659472	7094.350896230845	10208.207697348718	9971.225898773982	11742.634926470242	11396.231916072202	13183.387227209216	12736.701951158066	15667.989529883243	15056.67466163938	0.25336558178725704	0.24266582785875998	1483.8630704965908	7516.239778286312	1440.1074195839465	7294.603452834301
2.213112584383593	7127.133065823886	7106.193846346937	10225.262238024965	9987.884997680123	11762.258388785	11415.276730004602	13205.42259916014	12757.990781423945	15694.18365514345	15081.846680747021	0.25336634025797955	0.24266654670426946	1477.0261283517466	7526.688737090211	1433.4723267467343	7304.745539094787
2.2264477010101436	7139.026083979086	7118.053032319639	10242.340346001358	10004.56712403177	11781.909043117568	11434.347937393464	13227.488563783454	12779.309168880389	15720.414228018812	15107.053723952431	0.2533671077291059	0.24266727407991925	1470.2074462089222	7537.084338193759	1426.8549563342822	7314.835860472638
2.2398631684225956	7150.9352814232525	7129.928366933536	10259.441898599158	10021.272158097805	11801.586749478362	11453.445402428184	13249.584964797343	12800.656962555528	15746.681064000168	15132.295613925526	0.2533678843084682	0.24266801008790595	1463.4069966920651	7547.425982081797	1420.2552817858523	7324.873835389037
2.2533594707748548	7162.860569465782	7141.819761990382	10276.566771762977	10037.999978803748	11821.291366309259	11472.568987776536	13271.711644170811	12822.034009787774	15772.983976515865	15157.57217135395	0.25336867010519787	0.24266875483165798	1456.6247524753562	7557.713065909687	1413.6732765902416	7334.858879039995
2.2669370951380965	7174.801858421597	7153.727128303471	10293.714840053155	10054.750463724335	11841.022750475036	11491.718554576422	13293.868442114215	12843.44015621668	15799.32277692072	15182.88321493245	0.2533694652297413	0.24266950841584853	1449.8606862885063	7567.944983520545	1407.1089142887504	7344.790403403342
2.2805965315183476	7186.759057605319	7165.650375691869	10310.885976637968	10071.523489075911	11860.780757254664	11510.893962427332	13316.05519706957	12864.875245773586	15825.697274484723	15208.228561352022	0.2533702697938739	0.24267027094641344	1443.1147709081415	7578.121125396807	1400.562168469478	7354.667817203328
2.294338272874165	7198.732075325486	7177.589412974666	10328.080053285858	10088.318929708872	11880.565240332466	11530.095069381905	13338.271745700913	12886.339120672284	15852.107276381803	15233.608025289084	0.2533710839107196	0.24267104253056312	1436.3869791666511	7588.240878693294	1394.0330127743655	7364.490525940433
2.308162815134429	7210.720818878773	7189.544147965289	10345.296940357752	10105.136659100164	11900.376051789593	11549.32173193753	13360.517922884754	12907.831621399811	15878.55258767867	15259.021419394807	0.2533719076947631	0.24267182327679973	1429.677283947356	7598.303627206013	1387.5214208942489	7374.257931852713
2.3220706572162446	7222.7251945440985	7201.5144874656535	10362.536506799146	10121.9765493456	11920.213042095033	11568.57380502775	13382.793561700262	12929.352586706993	15905.03301132344	15284.468554284114	0.25337274126187026	0.2426726132949332	1422.9856581873028	7608.308751381002	1381.0273665735149	7383.96943393629
2.336062301042938	7234.745107576895	7213.500337260475	10379.79862013248	10138.838471152385	11940.076060097117	11587.851142013926	13405.0984934198	12950.901853599262	15931.548348134533	15309.949238525069	0.2533735847293014	0.24267341269609635	1416.3120748823858	7618.255628329236	1374.550823611964	7393.624427949544
2.3501382515621807	7246.780462203186	7225.501602111437	10397.083146449238	10155.722293831457	11959.964953014607	11607.153594676669	13427.432547499138	12972.479257327226	15958.098396789337	15335.463278627934	0.25337443821573036	0.2426742215927602	1409.6565070815268	7628.143631796353	1368.091765862133	7403.222306391224
2.3642990167642037	7258.831161613821	7237.518185751457	10414.389950402245	10172.627885289965	11979.879566428051	11626.481013207418	13449.795551567911	12994.084631377462	15984.682953813064	15361.010479034472	0.25337530184126134	0.24267504009875268	1403.0189278911566	7637.97213216871	1361.65016723203	7412.762458502781
2.378545107700138	7270.8971079585	7249.549990878809	10431.71889519774	10189.55511202355	11999.8197442709	11645.833246199858	13472.187331419787	13015.717807462994	16011.301813567314	15386.59064210696	0.2533761757274449	0.242675868329271	1396.399310474284	7647.740496472921	1355.2260016850196	7422.244270270225
2.392877038500453	7282.978202340024	7261.596919151387	10449.069842587689	10206.503839108844	12019.785328820863	11665.210140641515	13494.607711002962	13037.378615514132	16037.954768239006	15412.203568117538	0.2533770599972969	0.2426767064009022	1389.797628055967	7657.44808839215	1348.8192432438373	7431.66712443484
2.4072953263935135	7295.074344808353	7273.658871180869	10466.44265286192	10223.473930195829	12039.776160691095	11684.611541905226	13517.05651241043	13059.066883669073	16064.641607829075	15437.849055237353	0.2533779547753155	0.2426775544316374	1383.2138539184234	7667.094268235378	1342.429865987273	7441.0304004680365
2.4218004917242455	7307.185434354726	7285.735746526877	10483.837184840288	10240.465247500184	12059.792078821414	11704.037293740615	13539.533555870294	13080.782438264532	16091.36212014117	15463.526899525677	0.25337886018749955	0.24267841254089012	1376.6479613998672	7676.678392923437	1336.0578440490644	7450.333474560641
2.436393057972914	7319.311368905693	7297.827443691073	10501.253295864755	10257.477651795576	12079.832920469398	11723.487238265496	13562.038659735952	13102.525103826287	16118.11609077028	15489.236894918999	0.2533797763613655	0.24267928084951274	1370.0999239056255	7686.199816049077	1329.7031516268617	7459.57571967179
2.4510735517740176	7331.452045317377	7309.9338601115	10518.690841791811	10274.511002406283	12099.898521201927	11742.961215957599	13584.571640476779	13124.294703060152	16144.90330309187	15514.978833220552	0.25338070342596747	0.24268015947981467	1363.5697149019688	7695.657887829002	1323.3657629786176	7468.756505493075
2.46584250293529	7343.6073593693845	7322.054892156534	10536.149676984356	10291.565157199275	12119.988714886025	11762.459065645808	13607.132312668067	13146.091056842271	16171.723538250199	15540.752504089105	0.2533816415119154	0.24268104855557865	1357.057307912968	7705.051955092698	1317.0456524186302	7477.875198432244
2.4807004444568266	7355.777205758948	7334.190435119118	10553.629654304	10308.63997257672	12140.103333680332	11781.980624501777	13629.720488981542	13167.913984209972	16198.576575147299	15566.557695028354	0.2533825907513927	0.24268194820208008	1350.5626765314955	7714.381361329462	1310.7427943258663	7486.931161649991
2.4956479125503126	7367.961478095026	7346.340383210899	10571.130625103218	10325.735303468338	12160.242208026217	11801.525728031374	13652.335980175672	13189.763302352389	16225.462190431725	15592.394191376115	0.25338355127817624	0.24268285854610444	1344.0857944090967	7723.6454466278665	1304.4571631394792	7495.923755027354
2.510685446658382	7380.160068892258	7358.504629556279	10588.652439217381	10342.85100332365	12180.405166638913	11821.094210066129	13674.978595085864	13211.638826600994	16252.380158487154	15618.261776293368	0.2533845232276563	0.24268377971596383	1337.6266352648963	7732.84354772931	1298.1887333620107	7504.852335189469
2.5258135894740787	7392.372869565141	7370.683066186637	10606.194944957084	10359.986924104487	12200.592036498923	11840.685902754787	13697.648140614998	13233.540370420485	16279.330251421427	15644.16023075369	0.2533855067368547	0.2426847118415204	1331.1851728843758	7741.974998006597	1291.9374795602052	7513.716255492531
2.54103288696045	7404.59977042196	7382.875584034335	10623.757989100102	10377.142916277171	12220.802642843033	11860.30063655471	13720.344421723521	13255.467745399179	16306.312239055007	15670.089333532223	0.2533865019444445	0.24268565505419856	1324.7613811130868	7751.039127432276	1285.703376361169	7522.514866011217
2.556343888370238	7416.840660658839	7395.082072926839	10641.341416883597	10394.31882880491	12241.036809155548	11879.938240223337	13743.06724141987	13277.420761239775	16333.3258889099	15696.048861194944	0.2533875089907721	0.24268660948700896	1318.3552338696318	7760.035262647085	1279.4863984619733	7531.247513584327
2.571747146265715	7429.095428353878	7407.302421580918	10658.945071996373	10411.514509140277	12261.294357159679	11899.598540809846	13765.816400750946	13299.399225750178	16360.370966198596	15722.038588088093	0.25338852801787537	0.24268757527456558	1311.9667051375145	7768.962726906408	1273.2865206218557	7539.913541761693
2.5872432165386163	7441.36396046098	7419.5365175965535	10676.568796570768	10428.729803217291	12281.575106808496	11919.281363646343	13788.591698792126	13321.402944833822	16387.447233812498	15748.05828632704	0.253389559169504	0.24268855255310504	1305.5957689683419	7777.820840100758	1267.1037176665268	7548.5122908395715
2.602832658430207	7453.64614280408	7431.784247451227	10694.212431175083	10445.964555444056	12301.878876276414	11938.986532339683	13811.392932638004	13343.431722480742	16414.554452311168	15774.107725785905	0.25339060259114193	0.242689541460507	1299.2423994800774	7786.60891874088	1260.9379644871806	7557.043097839225
2.6185160345514573	7465.941860070897	7444.045496493738	10711.875814805358	10463.218608694744	12322.205481950059	11958.713868762552	13834.219897392259	13365.485360757779	16441.69237991059	15800.186674086328	0.25339165843002737	0.2426905421363135	1292.9065708619892	7795.32627598336	1254.7892360434053	7565.505296528339
2.6342939109033563	7478.250995807215	7456.3201489385865	10729.55878487792	10480.491804302355	12342.554738419916	11978.463193045422	13857.072386158532	13387.563659799802	16468.860772472635	15826.29489658731	0.2533927268351734	0.2426915547217496	1286.5882573759882	7803.972221638076	1248.657507365744	7573.898217434064
2.6501668568973313	7490.57343241066	7468.608087859784	10747.261177221188	10497.783982050723	12362.926458471216	11998.234323567687	13879.950190030388	13409.666417799963	16496.059383493397	15852.432156374001	0.2533938079573907	0.24269257935974267	1280.2874333444634	7812.546062093694	1242.5427535431809	7582.221187766176
2.666135445375801	7502.909051124718	7480.909195184967	10764.982826067877	10515.09498016692	12383.320453075188	12018.027076949204	13902.85309808173	13431.793431000475	16523.28796409211	15878.59821424705	0.25339490194930847	0.24269361619494406	1274.004073168384	7821.04710042337	1236.4449497412425	7590.47353152046
2.6822002526328483	7515.257732032829	7493.223351689562	10782.72356404728	10532.42463531376	12403.73653138052	12037.841268042002	13925.780897357405	13453.944493683533	16550.546263000273	15904.79282871216	0.25339600896539727	0.24269466537375006	1267.7381513235741	7829.4746363624	1230.3640711973421	7598.654569454957
2.6983618584350144	7527.6193540523	7505.55043699077	10800.483222177323	10549.772782582042	12424.174500704463	12057.676709921656	13948.733372863426	13476.119398161869	16577.83402655037	15931.015755969218	0.2533971291619893	0.24269572704432218	1261.4896423498867	7837.827966243029	1224.300093212456	7606.763619037811
2.71462084604223	7539.993794928226	7517.890329541559	10818.26162985662	10567.139255482844	12444.634166523982	12077.533213878762	13971.71030755731	13498.317934769419	16605.15099866464	15957.266749901522	0.2533982626973041	0.24269680135660848	1255.258520861622	7846.106383053586	1218.2529911592137	7614.799994491972
2.730977802228858	7552.380931227518	7530.242906624783	10836.058614856749	10584.523885939958	12465.115332467158	12097.410589410521	13994.7114823386	13520.53989185217	16632.49692084418	15983.545562065287	0.25339940973146813	0.24269788846236698	1249.0447615497978	7854.309176453389	1212.2227404837613	7622.76300681103
2.747433317304874	7564.780638332883	7542.608044347214	10853.874003314364	10601.926504282263	12485.617800304413	12117.308644212311	14017.736676039272	13542.785055758894	16659.871532157817	16009.851941678959	0.2534005704265407	0.24269898851518462	1242.8483391736518	7862.435632724781	1206.2093167005805	7630.65196372522
2.763987985137163	7577.192790436677	7554.985617633499	10871.70761972325	10619.346939235953	12506.141369939662	12137.227184169076	14040.785665414018	13565.053210831775	16687.2745692309	16036.185635612432	0.25340174494653556	0.24270010167050252	1236.6692285702447	7870.48503482528	1200.2126953980187	7638.466169735882
2.780642403170963	7589.617260535017	7567.375500220332	10889.559286926675	10636.785017917111	12526.685839401813	12157.1660133471	14063.858225130927	13587.344139397408	16714.705766234565	16062.546388376724	0.2534029334574447	0.24270122808563604	1230.5074046510854	7878.456662376877	1194.2328522374737	7646.204926112667
2.797397172451417	7602.053920421605	7579.777564650363	10907.42882610938	10654.24056582391	12547.251004835856	12177.124933985368	14086.954127761746	13609.657621757373	16742.164854874445	16088.933942113137	0.2534041361272632	0.24270236791979807	1224.3628424000344	7886.349791642278	1188.269762950309	7653.867530873977
2.8142528976452668	7614.502640681746	7592.191682266292	10925.316056789854	10671.713406829067	12567.836660494266	12197.103746487226	14110.073143772452	13631.993436179151	16769.651564379834	16115.348036582816	0.2534053531260127	0.24270352133412382	1218.2355168800568	7894.163695579395	1182.3234033450717	7661.453278831672
2.831210187062679	7626.963290686291	7604.617723204903	10943.22079681249	10689.203363172264	12588.442598728332	12217.102249412019	14133.21504151375	13654.351358886943	16797.16562149271	16141.788409156215	0.2534065846257669	0.24270468849169075	1212.1254032262368	7901.897643793374	1176.3937492997502	7668.961461550556
2.848269652679189	7639.43573858551	7617.055556391002	10961.14286233968	10706.710255452406	12609.068609979342	12237.12023946648	14156.379587211419	13676.731164052357	16824.706750456626	16168.254794802404	0.25340783080067425	0.24270586955754542	1206.0324766515987	7909.550902577117	1170.4807767689927	7676.3913673898205
2.865431910157798	7651.919851303167	7629.505049531585	10979.08206784419	10724.233902620219	12629.714482770114	12257.157511496625	14179.566544957106	13699.132623785492	16852.274673006075	16194.746926078848	0.2534090918269867	0.24270706469872486	1199.9567124467576	7917.122734909877	1164.5844617820112	7683.742281495128
2.882697578871184	7664.41549453032	7641.966069109721	10997.038226101164	10741.77412197046	12650.380003696184	12277.213858479094	14202.77567669858	13721.555508125548	16879.869108355302	16221.26453312064	0.25341036788308063	0.24270827408428186	1193.8980859788717	7924.612400455866	1158.7047804419417	7691.013485794421
2.900067281924058	7676.922532719391	7654.438480378699	11015.011148180514	10759.330729134537	12671.064957417306	12297.28907151302	14226.006742230562	13743.999585031972	16907.489773187703	16247.807343630338	0.2534116591494873	0.24270949788530996	1187.856572690769	7932.019155560061	1152.841708926775	7698.204259010963
2.9175416461756507	7689.440829077965	7666.922147355916	11033.000643438945	10776.903538072705	12691.769126648642	12317.382939811432	14249.259499184996	13766.464620375054	16935.136381644676	16274.375082867213	0.2534129658089147	0.2427107362749669	1181.832148105721	7939.342253281269	1146.9952234916855	7705.313876678236
2.9351213022623317	7701.970245562883	7679.416932817054	11051.0065195124	10794.492361066768	12712.492292152416	12337.495250693204	14272.533703022003	13788.950377927184	16962.808645315185	16300.967473637218	0.25341428804627814	0.24271198942849978	1175.8247878257534	7946.580943388399	1141.165300468274	7712.341611140873
2.952806884620376	7714.510642874056	7691.922698289985	11069.02858230813	10812.097008712311	12733.234232729103	12357.625789574484	14295.829107020192	13811.456619353521	16990.506273224655	16327.584236282328	0.25341562604872186	0.24271325752327122	1169.8344675282133	7953.73447234137	1135.3519162618904	7719.286731542088
2.970599031508854	7727.061880448481	7704.439304048855	11087.066635997046	10829.717289911303	12753.994725208966	12377.774339960546	14319.145462267508	13833.983104203136	17018.228971824417	16354.225088670377	0.2534169800056513	0.24271454073878435	1163.8611629729858	7960.802083338145	1129.5550473576877	7726.148503865581
2.9884983850326714	7739.623816454149	7716.9666091081035	11105.12048300595	10847.353011864509	12774.773544443511	12397.940683437453	14342.482517651826	13856.529589899925	17045.97644498095	16380.88974618471	0.25341835010875724	0.24271583925670887	1157.9048499982455	7967.783016300295	1123.774670316372	7732.926190911792
3.006505591165733	7752.196307783989	7729.504471216486	11123.189924009823	10865.003980064	12795.570463296914	12418.124599663788	14365.84001985165	13879.095831733643	17073.748393965154	16407.577921713895	0.25341973655204464	0.24271715326090756	1151.9655045188265	7974.6765078571625	1118.0107617743197	7739.619052305818
3.0246212997742656	7764.779210049765	7742.052746851056	11141.274757924033	10882.66999828558	12816.385252637432	12438.32586636235	14389.217713326734	13901.681582850853	17101.544517441656	16434.28932564141	0.2534211395318598	0.24271848293746284	1146.0431025321013	7981.481791399885	1112.2632984469528	7746.226344527677
3.0428461646402667	7777.372377576099	7754.611291211282	11159.374781896779	10900.350868581425	12837.217681329092	12458.544259312046	14412.615340309014	13924.28659424613	17129.36451145835	16461.023665835586	0.25342255924692036	0.2427198284747022	1140.1376201183884	7988.198097086046	1106.5322571303695	7752.747320922557
3.0611808434850984	7789.975663394408	7767.179958213072	11177.489791301376	10918.046391272574	12858.06751622313	12478.779552339654	14436.032640793306	13946.910614753138	17157.208069435783	16487.78064763943	0.2534239958983417	0.24272119006322868	1134.2490334342	7994.824651798699	1100.8176146953483	7759.181231674273
3.079625997993227	7802.588919236762	7779.758600482742	11195.61957972849	10935.75636494141	12878.934522149462	12499.031517311547	14459.46935252802	13969.553391035613	17185.074882156492	16514.55997386035	0.25342544968966896	0.24272256789594462	1128.3773187178303	8001.3606791952625	1095.1193480918882	7765.527323835064
3.0981822938360946	7815.211995529937	7792.347069351123	11213.763938978613	10953.480586424286	12899.818461908386	12519.299924125642	14482.925211006099	13992.214667578637	17212.964637754663	16541.361344760182	0.2534269208269036	0.24272396216808254	1122.522452290461	8007.805399721488	1089.4374343493837	7771.784841340501
3.116850400696155	7827.8447413893045	7804.945214847582	11231.922659054351	10971.218850804087	12920.719096262106	12539.584540703176	14506.39994945582	14014.894186679758	17240.877021705575	16568.184458045114	0.25342840951853496	0.2427253730772321	1116.684410553018	8014.1580305914395	1083.7718505763332	7777.953025011346
3.135630992291033	7840.487004612823	7817.552885694094	11250.09552815287	10988.970951402845	12941.636183926375	12559.885132980688	14529.893298831737	14037.59168844023	17268.811716815268	16595.029008855687	0.2534299159755708	0.24272680082336806	1110.8631699886755	8020.4177858228795	1078.1225739602814	7784.031112562399
3.1545247463978408	7853.138631674967	7830.1699292992635	11268.282332658242	11006.736679774305	12962.569481562145	12580.20146490182	14553.404987805528	14060.306910756188	17296.768403210077	16621.894689756744	0.2534314404115649	0.24272824560888012	1105.0587071609334	8026.583876221441	1072.4895817668876	7790.018338600174
3.1735323448776414	7865.799467720709	7842.796191752398	11286.482857133895	11024.515825696588	12983.51874376718	12600.533298409315	14576.934742756992	14083.039589309956	17324.746758326357	16648.78119072757	0.2534329830426516	0.24272970763860244	1099.2709987181588	8032.6555094304495	1066.872851343709	7795.913934667129
3.192654473700048	7878.469356559505	7855.431517817615	11304.696884315093	11042.308177164883	13004.483723067915	12620.880393437003	14600.482287765108	14105.789457561405	17352.746456900273	16675.688199152057	0.25343454408757554	0.24273118711984354	1093.5000213900348	8038.6318899099715	1061.272360117815	7801.717129224446
3.211891822967991	7891.148140659251	7868.075750927858	11322.924195101352	11060.113520384066	13025.464169911013	12641.242507901754	14624.04734459895	14128.556246739186	17380.767170957464	16702.615399808754	0.2534361237677222	0.24273268426241382	1087.7457519844756	8044.512218925171	1055.688085592701	7807.427147640847
3.2312450869426166	7903.835661140195	7880.7287331789485	11341.16456854885	11077.931639761333	13046.459832655124	12661.619397695398	14647.62963270871	14151.339685832063	17408.80856980277	16729.56247486102	0.25343772230715184	0.24273419927865908	1082.0081673968816	8050.295694624074	1050.1200053559733	7813.043212263845
3.2507149640683446	7916.531757769073	7893.390305323795	11359.41778186313	11095.762317899102	13067.47045756286	12682.010816677028	14671.228869217022	14174.13950158053	17436.870320010403	16756.529103847522	0.25343933993263135	0.24273573238348906	1076.287244607869	8055.981512028258	1044.5680970783578	7818.564542415552
3.2703021569980693	7929.236268953012	7906.060306766399	11377.683610391525	11113.605335587645	13088.495788792512	12702.4165166649	14694.84476890996	14196.955418468131	17464.95208541366	16783.51496367242	0.25344097687366574	0.2427372837944098	1070.5829606728512	8061.568862971384	1039.032338503166	7823.990354330745
3.2900073726185273	7941.949031733451	7918.738575555899	11395.961827615572	11131.460471797725	13109.535568389694	12722.836247428444	14718.477044228057	14219.787158712792	17493.05352709475	16810.519728595482	0.25344263336253375	0.24273885373155557	1064.8952927359496	8067.056936211884	1033.512707460497	7829.319861269556
3.3098313220758016	7954.6698817803435	7931.424948380849	11414.25220514389	11149.327503673672	13130.589536279658	12743.269756680724	14742.1254052579	14242.634442258674	17521.174303375217	16837.543070222964	0.25344430963431896	0.24274044241771775	1059.2242180244066	8072.44491740223	1028.009181859321	7834.552273474634
3.329774720800988	7967.398653385942	7944.119260563124	11432.554512704444	11167.206206525869	13151.657430258761	12763.716790070224	14765.789559722973	14265.49698676736	17549.314069805543	16864.58465749756	0.2534460059269462	0.24274205007838048	1053.5697138450923	8077.731989073101	1022.5217396879452	7839.686798178125
3.349838288536016	7980.135179458995	7956.821346052214	11450.868518137431	11185.096353823825	13172.738985986723	12784.17709117337	14789.469212975262	14288.374507609773	17577.472479155644	16891.644156689275	0.25344772248121394	0.24274367694175303	1047.931757593411	8082.917330719996	1017.0503590204171	7844.722639672458
3.370022749359618	7992.879291518711	7969.531037419304	11469.193987387836	11202.997717188973	13193.833936978519	12804.65040148665	14813.164067986518	14311.266717857678	17605.649181404955	16918.721231385887	0.2534494595408311	0.2427453232387998	1042.3103267438128	8088.000118731055	1011.5950180063373	7849.658999235369
3.390328831713469	8005.630819688731	7982.24816585134	11487.530684498013	11220.91006638743	13214.94201459628	12825.136460418775	14836.87382533948	14334.173328275265	17633.843823732477	16945.815542483404	0.25345121735245013	0.24274698920327728	1036.705398856895	8092.979526471812	1006.1556948797661	7854.495075220708
3.4107572684284713	8018.389592691336	7994.972561145354	11505.87837160063	11238.833169323168	13236.062948041617	12845.635005283262	14860.598183219658	14357.09404731118	17662.056050507512	16972.92674817708	0.2534529961657055	0.24274867507176617	1031.1169515791116	8097.8547242814675	1000.7323679579422	7859.230063054711
3.431308796751202	8031.155437841356	8007.704051702479	11524.236808911188	11256.766792030738	13257.196464347513	12866.145771290572	14884.336837406508	14380.028581090035	17690.285503279654	17000.05450395187	0.25345479623324696	0.2427503810837059	1025.5449626346817	8102.62487943517	995.3250156340655	7863.863155199215
3.4519841583705158	8043.9281810402645	8020.4424645221625	11542.605754720837	11274.710698668292	13278.342288370432	12886.6684915405	14908.089481265035	14402.976633404272	17718.531820769313	17027.19846257327	0.2534566178107782	0.24275210748142872	1019.9894098365912	8107.2891562371515	989.9336163870757	7868.393541236874
3.47278409944432	8056.707646770334	8033.1876251964095	11560.984965389265	11292.664651510682	13299.500142782706	12907.20289701477	14931.855805737516	14425.937905706192	17746.79463885838	17054.358274078335	0.25345846115709353	0.24275385451019652	1014.4502710800152	8111.846715990454	984.5581487754243	7872.820407842752
3.4937093706264992	8069.49365808861	8045.939357903896	11579.374195337376	11310.628410942345	13320.669748064507	12927.748716569256	14955.635499334912	14448.912097099665	17775.07359058053	17081.5335857664	0.25346032653411493	0.24275562241823587	1008.9275243441807	8116.296717021149	979.198591440625	7877.142938825302
3.514760727094002	8082.286036621121	8058.697485404281	11597.7731970403	11328.601735450535	13341.850822496324	12948.305676926813	14979.428248128768	14471.898904332302	17803.368306112134	17108.72404219026	0.25346221420693	0.24275741145677107	1003.4211476932978	8120.638314707205	973.854923105333	7881.360315124504
3.535938928574102	8095.084602556903	8071.461829032341	11616.18172102016	11346.584381618266	13363.043082151107	12968.873502669483	15003.233735742782	14494.898021787312	17831.678412762718	17135.92928514707	0.2534641244438309	0.24275922188006574	997.9311192744062	8124.870661476627	968.5271225720644	7885.471714823041
3.557244739371806	8107.889174642184	8084.232208692271	11634.599515839096	11364.576104117567	13384.246240886727	12989.451916231363	15027.051643344723	14517.909141475704	17860.003534965923	17163.148953669595	0.25346605751635304	0.24276105394545514	992.4574173178407	8128.992906823754	963.2151687265141	7889.476313184481
3.578678928397448	8120.699570174439	8097.008442851869	11653.026328092079	11382.576655702514	13405.460010338218	13010.040637891036	15050.881649638099	14540.931953028272	17888.343294270122	17190.382684017222	0.2534680136993145	0.24276290791338648	987.0000201390358	8133.004197350703	957.9190405358095	7893.373282659333
3.600242269194432	8133.515604996659	8109.790348536913	11671.461902400102	11400.5857872026	13426.684099910432	13030.639385764467	15074.7234308543	14563.966143687961	17916.697309329633	17217.630109667487	0.2534699932708553	0.24276478404745408	981.558906138991	8136.903676776681	952.6387170491507	7897.161792907864
3.6219355399671502	8146.337093491406	8122.577741325327	11689.90598140304	11418.603247515815	13447.918216770351	13051.247875797539	15098.576660744364	14587.01139830195	17945.065195895462	17244.890861307165	0.2534719965124794	0.24276668261444065	976.1340537991491	8140.690485928208	947.3741773943766	7900.841010787524
3.643759523609069	8159.163848575036	8135.37043534154	11708.358305752794	11436.628783601991	13469.162065839675	13071.865821758902	15122.441010571058	14610.067399313995	17973.446566806477	17272.16456682378	0.2534740237090931	0.24276860388435337	970.7254416879732	8144.363762802444	942.1254007856478	7904.410100439098
3.6657150077309777	8171.995681691937	8148.168243250836	11726.81861410644	11454.66214047617	13490.415349787469	13092.492935232927	15146.316149101045	14633.1338267569	18001.841031980624	17299.450851297202	0.25347607514904846	0.24277054813046442	965.333048457047	8147.922642556019	936.8923665164621	7907.86822324153
3.6878027846894206	8184.832402808638	8160.97097625359	11745.286643119252	11472.703061201819	13511.677769022699	13113.128925612367	15170.20174259688	14656.210358244734	18030.248198405996	17326.749336990975	0.25347815112418515	0.24277251562935043	959.9568528401433	8151.366257522721	931.6750539590139	7911.214537833817
3.710023651615288	8197.673820408092	8173.7784440796695	11763.76212743796	11490.751286884299	13532.949021686964	13133.773500091387	15194.097454809258	14679.296668965408	18058.667670132218	17354.059643344084	0.25348025192986995	0.24277450666093203	954.5968336542719	8154.69373723492	926.4734425680945	7914.448200161569
3.732378410442586	8210.519741483873	8186.5904549827565	11782.244799693908	11508.806556664222	13554.228803647153	13154.426363658482	15218.002946969264	14702.392431673139	18087.099048261764	17381.381386962606	0.25348237786504435	0.24277652150851553	949.2529698042781	8157.904208492953	921.2875118831871	7917.568363520317
3.7548678679373717	8223.369971534563	8199.40681573487	11800.734390496518	11526.86860771113	13575.516808488514	13175.087219089724	15241.917877780914	14725.497316681305	18115.54193094173	17408.714181611747	0.25348452923226383	0.24277856045883314	943.9252402753336	8160.99679531157	916.1172415215406	7920.5741785103455
3.777492835726878	8236.22431455779	8212.22733162053	11819.230628426243	11544.937175216646	13596.812727507066	13195.755766941456	15265.841903413117	14748.610991854655	18143.995913354862	17436.05763820726	0.2534867063377433	0.24278062380208515	938.6136241362547	8163.970618978143	910.9626111820107	7923.464793100487
3.8002541303288	8249.082573044798	8225.05180643143	11837.733240028329	11563.011992388425	13618.116249702958	13216.431705543873	15289.774677492675	14771.733122602547	18172.460587711805	17463.41136480796	0.2534889094914021	0.24278271183198152	933.318100540957	8166.824798089452	905.8236006461084	7926.239352651406
3.823152573180761	8261.944547974497	8237.880042460652	11856.241949805832	11581.09279044341	13639.427061773058	13237.11473099382	15313.715851096347	14794.863371871308	18200.935543242314	17490.774966607278	0.25349113900690934	0.2427848248457852	928.0386487226351	8169.558448514435	900.7001897713053	7928.896999883
3.8461889906699622	8274.810038807933	8250.711840497253	11874.756480213255	11599.17929860163	13660.744848104143	13257.804537148233	15337.665072743668	14818.001400137307	18229.420366187343	17518.148045925645	0.25349339520172653	0.24278696314435552	922.7752480026102	8172.170683508273	895.5923585029668	7931.43687500339
3.8693642141629967	8287.678843482667	8263.54699982078	11893.276551650091	11617.271244079979	13682.069290766049	13278.500815617565	15361.621988389765	14841.146865399993	18257.914639791088	17545.53020220283	0.25349567839715886	0.2427891270321902	917.5278777825297	8174.660613653716	890.5000868623611	7933.858115624171
3.892679080035866	8300.550758406998	8276.385318195611	11911.801882454134	11635.368352085707	13703.400069504603	13299.20325575883	15385.586241417755	14864.299423174602	18286.41794429263	17572.921031989918	0.25349798891839576	0.24279131681747182	912.2965175460558	8177.027346914634	885.4233549505589	7936.15985682141
3.9161344297041563	8313.425578454498	8289.22659186564	11930.332188895269	11653.470345810416	13724.736861735013	13319.91154466933	15409.557472631917	14887.458726485502	18314.929856918396	17600.32012894202	0.2535003270945642	0.24279353281211075	907.081146861834	8179.269988676533	880.3621429523919	7938.341231190134
3.9397311096534064	8326.303096958318	8302.07061554872	11948.867185168967	11671.57694642377	13746.079342535026	13340.625367179979	15433.53532025036	14910.624425859205	18343.44995187416	17627.72708381064	0.2535026932587715	0.24279577533179206	901.8817453780794	8181.387641732581	875.3164311293513	7940.401368816383
3.963469971469652	8339.183105705639	8314.917182431254	11967.406583389984	11689.687873067367	13767.427184638234	13361.344405848877	15457.519419898068	14933.796169317588	18371.977800337383	17655.14148443621	0.25350508774815744	0.24279804469602062	896.6982928288635	8183.379406358581	870.2861998252338	7942.339397343341
3.987351871870168	8352.065394932199	8327.766084162837	11985.950093586189	11707.802842848789	13788.780058427643	13382.068340954993	15481.509404600078	14956.973602371316	18400.512970449752	17682.562915741008	0.2535075109039409	0.24280034122816732	891.5307690282352	8185.24438029388	865.2714294634061	7944.154441978317
4.01137767273438	8364.949753316647	8340.617110850777	12004.497423692192	11725.921570835419	13810.137631928872	13402.796850491784	15505.504904774409	14980.156368013064	18429.055027309507	17709.990959721683	0.2535099630714708	0.24280266525551633	886.3791538702208	8186.981658761855	860.27210054436	7945.845625494141
4.035548241134971	8377.83596797508	8353.470051054772	12023.048279543207	11744.04377004852	13831.499570803817	13423.529610160866	15529.505548225347	15003.344106710992	18457.60353296407	17737.425195442236	0.25351244460027567	0.24280501710931254	881.2434273352847	8188.590334564447	855.288193651184	7947.412068308797
4.059864449369175	8390.723824455667	8366.324691781649	12041.60236486911	11762.169151457449	13852.865538344357	13444.26629336605	15553.51096013695	15026.536456402493	18486.15804640302	17764.865199027223	0.25351495584411554	0.24280739712481123	876.1235694810748	8190.06949801743	850.3196894433931	7948.852888456546
4.08432717499025	8403.613106732952	8379.180818479846	12060.15938128803	11780.297423973487	13874.235195465666	13465.00657120687	15577.520763065986	15049.733052487385	18514.718123550425	17792.31054365437	0.253517497161032	0.24280980564132457	871.0195604484179	8191.418237044476	845.3665686606546	7950.167201650329
4.108937300839158	8416.503597202729	8392.038215034418	12078.719028300766	11798.42829444444	13895.608200700432	13485.750112472946	15601.534576935954	15072.933527822137	18543.2833172584	17819.76079954838	0.2535200689134006	0.24281224300227192	865.9313804602716	8192.635637187399	840.4288121227873	7951.354121308308
4.133695715076422	8429.395076676361	8404.896663761489	12097.281003284452	11816.56146764849	13916.984210192202	13506.496583637647	15625.552019030147	15096.13751271317	18571.853177299578	17847.21553397369	0.2535226714679852	0.24281470955523	860.8590098168934	8193.72078159824	835.5064007248147	7952.412758541759
4.15860331121418	8442.287324375568	8417.75594540322	12115.84500148693	11834.696646288769	13938.362877689573	13527.245648852388	15649.572703985625	15119.344634911064	18600.42725036065	17874.674311228264	0.25352530519598915	0.24281720565198395	855.8024289027089	8194.672751131933	830.5993154423777	7953.342222231906
4.183660988148428	8455.180117927	8430.615839122504	12134.410716020782	11852.833530987593	13959.743854540011	13547.996969940696	15673.596243786791	15142.554519604344	18629.0050800355	17902.136692636934	0.2535279704731107	0.24281973164857826	850.7616181799676	8195.490624316037	825.7075373276602	7954.141619023401
4.208869650191461	8468.073233356903	8443.476122497786	12152.977837857557	11870.971820280874	13981.12678968388	13568.750206392473	15697.622247759222	15165.76678941352	18657.586206818523	17929.60223654503	0.2535306676795977	0.24282228790536728	845.7365581910708	8196.173477408942	820.8310475108447	7954.810053370893
4.2342302071045115	8480.966445085855	8456.336571517977	12171.546055822126	11889.11121061267	14002.511329648583	13589.505015358312	15721.650322563652	15188.9810643853	18686.170168098284	17957.070498312234	0.2535333972003022	0.24282487478706916	840.7272295599687	8196.72038444411	815.9698272008682	7955.34662757488
4.259743574130585	8493.859525923488	8469.196960577303	12190.115056587007	11907.251396329699	14023.897118542813	13610.261051643936	15745.680072189984	15212.196961986818	18714.75649815112	17984.541030306445	0.25353615942473673	0.242827492662819	835.7336129888427	8197.130417229608	811.1238576823962	7955.75044178823
4.285410672027485	8506.752247063218	8482.057062470194	12208.684524666742	11925.392069675912	14045.283798050685	13631.017967704556	15769.71109795135	15235.414097099878	18743.34472813482	18012.01338189766	0.2535389547471327	0.24283014190622246	830.7556892565917	8197.402645368129	806.2931203154731	7956.020594043657
4.311232427101037	8519.644378076991	8494.916648386205	12227.254142412312	11943.532920787113	14066.671007426088	13651.775413639438	15793.742998478228	15258.632082015318	18771.934386082437	18039.487099452053	0.2535417835664951	0.24283282289540903	825.7934392240713	8197.536136343144	801.477596538869	7956.156180320773
4.337209771238533	8532.535686910202	8507.775487905074	12245.823590005844	11961.67363768582	14088.05838348729	13672.533037186633	15817.775369712985	15281.850526427706	18800.52499689653	18066.961726326408	0.25354464628666284	0.24283553601308913	820.846843830368	8197.529955518432	796.6772678677808	7956.156294555869
4.363343641942354	8545.42593987646	8520.633348991663	12264.392545455094	11979.813906275967	14109.445560611272	13693.29048371759	15841.807804904094	15305.069037429805	18829.116082343116	18094.436802862296	0.2535475433163664	0.2428382816466086	815.9158840907039	8197.383166150656	791.8921158916783	7956.020028656349
4.389634982363801	8558.314901652477	8533.489997990993	12282.960684588112	11997.953410337755	14130.832170728383	13714.047396231952	15865.839894600682	15328.287219507265	18857.707161045953	18121.911866380568	0.25355047506928874	0.24284106018800447	811.0005410994054	8197.094829455484	787.122122275614	7955.746472553816
4.416084741337141	8571.202335272972	8546.345199623329	12301.527681048023	12016.091831522603	14152.217843317054	13734.803415352444	15889.871226647152	15351.504674533486	18886.29774848094	18149.386451175975	0.2535534419641239	0.24284387203406466	806.1007960278075	8196.66400462715	782.3672687609796	7955.334714237135
4.442693873413836	8584.088002125616	8559.198716979274	12320.09320628781	12034.228849348143	14173.602205398518	13755.55817931985	15913.901386177886	15374.721001764494	18914.887356970678	18176.8600885119	0.2535564444246395	0.24284671758638318	801.2166301237303	8196.089748859871	777.6275371625961	7954.783839768264
4.469463338897009	8596.97166194598	8572.05031151489	12338.656929565175	12052.364141193237	14194.984881531673	13776.31132398799	15937.929955612042	15397.935797833909	18943.47549567904	18204.332306615164	0.2535594828797378	0.24284959725142086	796.3480247119442	8195.371117406525	772.9029093698482	7954.092933328357
4.49639410387609	8609.853072812566	8584.899743046903	12357.218517937523	12070.497382293173	14216.365493808074	13797.06248281892	15961.956514648531	15421.148656748113	18972.06167060607	18231.802630671078	0.253562557763519	0.2428525114405627	791.4949611941993	8194.507163605187	768.193367347063	7953.261077259667
4.523487140261684	8622.731991141827	8597.746769747882	12375.77763625696	12088.628245734839	14237.74366184696	13817.811286878137	15985.980640261036	15444.359169881454	19000.645384582876	18259.270582818546	0.25356566951534437	0.24285546057017957	786.6574210479739	8193.49693890987	763.4988931327534	7952.287352092564
4.550743425820648	8635.608171683249	8610.591148141506	12394.333947165398	12106.756402451992	14259.11900279039	13838.55736482993	16010.001906693142	15467.566925971554	19029.22613726673	18286.735682145314	0.25356881857989877	0.24285844506168758	781.8353858252813	8192.339492920786	758.8194688374642	7951.170836569741
4.578163944211368	8648.481367514443	8623.43263309781	12412.887111089705	12124.881521220625	14280.491131298428	13859.300342932684	16034.019885453625	15490.771511114743	19057.803425136273	18314.197444683374	0.25357200540725905	0.24286146534161063	777.0288371538627	8191.033873429522	754.1550766446162	7949.910607684869
4.605749685019276	8661.351330036287	8636.270977828523	12431.436786236942	12143.003268654358	14301.859659544538	13880.039845034464	16058.034145311796	15513.972508761604	19086.376741486856	18341.65538340448	0.25357523045295693	0.2428645218416429	772.237756735296	8189.579126450699	749.5056988100114	7948.505740726832
4.633501643792551	8674.217808968082	8649.105933882382	12449.982628589667	12161.121309199927	14323.2241972109	13900.775492568528	16082.044252292957	15537.16949971257	19114.94557642604	18369.109008215768	0.25357849417804584	0.2428676149987105	767.4621263467707	8187.974296275526	744.871317662677	7946.955309323501
4.6614208220780515	8687.08055234284	8661.937251140613	12468.524291901427	12179.235305132866	14344.584351484114	13921.506904549155	16106.049769674166	15560.362062113862	19143.509416869427	18396.557825955788	0.2535817970491696	0.2428707452550369	762.7019278390508	8186.218425493687	740.2519156034396	7945.258385469206
4.689508227457455	8699.939306502441	8674.76467781225	12487.061427692086	12197.344916553007	14365.939727050603	13942.233697567277	16130.050257979761	15583.549771453154	19172.067746536235	18424.001340390198	0.25358513953863	0.24287391305820613	757.9571431340883	8184.310555011965	735.6474751020432	7943.414039538242
4.717764873583629	8712.793816092964	8687.587960429679	12505.593685243473	12215.4498013803	14387.289926092446	13962.955485786413	16154.045274977318	15606.732200555705	19200.6200459454	18451.439052208014	0.2535885221244551	0.24287711886122962	753.2277542291558	8182.249724145979	731.0579787009628	7941.421340367291
4.746191780217212	8725.643824060033	8700.406843844128	12524.120711595006	12233.549615350617	14408.634548283226	13983.671880938698	16178.034375673626	15629.908919580455	19229.165792411717	18478.870459017904	0.2535919452904703	0.24288036312261116	748.5137431930343	8180.034970616456	726.4834090126387	7939.279355267063
4.774789973263409	8738.489071644139	8713.2210712212	12542.642151539372	12251.644012011619	14429.97319078387	14004.382492320898	16202.017112310723	15653.079496016235	19257.704460042027	18506.295055344483	0.2535954095263683	0.24288364630641476	743.8150921671477	8177.665330610238	721.9237487199134	7936.987150073051
4.803560484809025	8751.32929837611	8726.030384036527	12561.157647618416	12269.732642718795	14451.305448238809	14025.086926790696	16225.993034362225	15676.243494678203	19286.23551973182	18533.712332625055	0.25359891532778067	0.2428869688823317	739.1317833628273	8175.139838799834	717.3789805740234	7934.54378916882
4.832504353159697	8764.164242072457	8738.834522071293	12579.666840118864	12287.815156631379	14472.6309127719	14045.784788762825	16249.961688529496	15699.400477704163	19314.758439161586	18561.12177920608	0.25360246319635277	0.2428903313257501	734.4637990630581	8172.457528402563	712.8490873950359	7931.948335533496
4.861622622877388	8776.993638830967	8751.633223408027	12598.16936706847	12305.891200708653	14493.949173982925	14066.47568020562	16273.922618738285	15722.550004551367	19343.272682793828	18588.522880340297	0.2536060536398114	0.24289373411782492	729.8111216224497	8169.617431231774	708.3340520724305	7929.1998507985845
4.890916344818065	8789.817223026164	8764.426224426259	12616.664864231952	12323.960419706076	14515.259818943761	14087.159200637418	16297.875366135255	15745.691631993102	19371.777711869858	18615.915118183606	0.2536096871720464	0.2428971777455457	725.1737334647623	8166.618577715475	703.8338575637026	7926.297395271715
4.9203865761696335	8802.634727304929	8777.21325979832	12635.15296510723	12342.022456171657	14536.562432194984	14107.834947123261	16321.819469084781	15768.82491411568	19400.27298440699	18643.29797179239	0.2536133643131799	0.24290066270181196	720.5516170832852	8163.459996950347	699.3484868934902	7923.240027984604
4.950034380490085	8815.445882582055	8789.994062485119	12653.633300921554	12360.076950442293	14557.856595742314	14128.502514271528	16345.754463165733	15791.949402315278	19428.757955195684	18670.67091712074	0.2536170855896465	0.24290418948550077	715.9447550390323	8160.140716728754	694.8779231521767	7920.026806714013
4.979860827745887	8828.25041803593	8802.76836373199	12672.10550062788	12378.123540640281	14579.141889053366	14149.16149423076	16369.679881168506	15815.064645295148	19457.232075797037	18698.033427018014	0.2536208515342676	0.24290775860154395	711.3531299636525	8156.659763623495	690.4221494986559	7916.656788069289
5.009866994350591	8841.048061104295	8815.535893064673	12690.569190901348	12396.161862669964	14600.417889054539	14169.811476686744	16393.595253092284	15838.170189062923	19485.694794540526	18725.38497122667	0.25362466268633144	0.24291137056099965	706.7767245551513	8153.016162989661	685.9811491566943	7913.129027499352
5.040053963203681	8853.838537479882	8828.296378285146	12709.02399613566	12414.19155021429	14621.684170127763	14190.452048859368	16417.500106142128	15861.265576927857	19514.14555652158	18752.725016379904	0.25362851959167054	0.2429150258811272	702.2155215790845	8149.208939027041	681.5549054148723	7909.442579337861
5.070422823729659	8866.621571106294	8841.049545467722	12727.469538439787	12432.21223473168	14642.94030410774	14211.082795499955	16441.393964726583	15884.350349498505	19542.583803599737	18780.053025999878	0.25363242280274406	0.24291872508546433	697.6695038687612	8145.237114837393	677.1434016284184	7905.5964968786575
5.100974671917351	8879.396884173828	8853.795118955044	12745.905437634638	12450.223545452836	14664.185860278953	14231.703298888495	16465.276350455137	15907.424044680309	19571.008974396707	18807.36846049583	0.25363637287871543	0.2429224687039029	693.1386543223052	8141.099712441675	672.7466212151921	7901.589832380414
5.131710610359471	8892.164197115308	8866.532821354162	12764.331311249805	12468.225109377683	14685.420405373035	14252.313138831014	16489.146782135944	15930.486197673372	19599.420504294696	18834.670777162457	0.25364037038553694	0.2429262572727662	688.622955904546	8136.795752855018	668.3645476576057	7897.421637139283
5.1626317482924104	8904.923228602078	8879.26237353272	12782.746774520525	12486.216551272459	14706.643503566143	14272.911892657185	16513.004775773737	15953.536340970482	19627.81782543499	18861.959430178507	0.2536444158960323	0.24293009133488833	684.1223916452436	8132.324256122112	663.9971645014884	7893.090961528942
5.193739201636265	8917.67369553997	8891.98349461513	12801.151440384643	12504.197493666847	14727.854716476526	14293.499135217904	16536.849844567812	15976.574004355172	19656.20036671664	18889.233870605545	0.25364850998997995	0.24293397143969458	679.6369446376339	8127.684241352603	659.644455353904	7888.596855028998
5.225034093035115	8930.415313065283	8904.695901978768	12819.544919479638	12522.167556851167	14749.053603162069	14314.074438883048	16560.681498910093	15999.59871489986	19684.56755379526	18916.49354638676	0.25365265325419845	0.2429378981432796	675.166598039621	8122.874726791866	655.306403885741	7883.938366309274
5.256517551897525	8943.147794540935	8917.39931125036	12837.92682013992	12540.126358873833	14770.239720118243	14334.637373539485	16584.499246383606	16022.609996964398	19712.918809082297	18943.737902346216	0.2536568462826338	0.2429418720084913	670.7113350741274	8117.894729879685	650.9829938297044	7879.1145432596095
5.288190714437326	8955.870851552578	8930.093436302279	12856.296748394094	12558.073515538734	14791.412621275958	14355.187506589002	16608.30259176087	16045.607372194512	19741.253551744237	18970.966380188132	0.2536610896764446	0.24294589360501265	666.2711390231561	8112.743267239537	646.6742089764157	7874.124433001038
5.320054723714605	8968.584193904668	8942.777989248867	12874.654307962217	12576.008640402684	14812.571857999443	14375.724402946364	16632.091037002338	16068.590359520345	19769.571197701905	18998.178418496136	0.25366538404409084	0.24294996350944528	661.8459932321275	8107.419354784768	642.3800331787497	7868.967081990093
5.352110729676963	8981.287529616868	8955.45268044303	12892.999100253497	12593.931344773264	14833.716979084662	14396.247625037788	16655.86408125546	16091.558475155525	19797.87115963044	19025.373452733245	0.2536697300014251	0.24295408230539384	657.4358811113343	8101.922007796355	638.100450351485	7863.6415360760875
5.384359889201005	8993.980564920255	8968.11721847271	12911.330724363874	12611.841237706527	14854.8475307576	14416.756732799293	16679.62122085355	16114.511232596102	19826.152846959107	19052.55091524169	0.2536741281717816	0.24295825058355294	653.0407861268613	8096.250240871683	633.8354444640572	7858.146840466186
5.41680336613411	9006.663004253543	8980.771310157288	12929.648777073482	12629.737926004653	14875.963056672408	14437.251283675012	16703.361949314556	16137.448142619392	19854.415665871045	19079.710235242597	0.2536785791860667	0.24296246894179221	648.6606918056495	8090.403068045154	629.5849995457684	7852.4820398511365
5.44944233133642	9019.334550259648	8993.414660544413	12947.95285284478	12647.621014214194	14897.063097910324	14457.730832616175	16727.08575734073	16160.368713283651	19882.659019303996	19106.850838836726	0.2536830836828546	0.24296673798524537	644.2955817382026	8084.37950288225	625.3490996863693	7846.646178469062
5.482277962723094	9031.994903782077	9006.04697290659	12966.242543820392	12665.490104624054	14918.147192978304	14478.194932079772	16750.7921328179	16183.27244992738	19910.882306950632	19133.97214900476	0.25368764230847823	0.24297105832639887	639.945439571311	8078.178558453452	621.1277290310245	7840.638300102204
5.515311445306831	9044.643763861382	9018.667948737897	12984.517439821078	12683.344797263637	14939.214877807803	14498.643132027506	16774.480560815	16206.158855168918	19939.084925259223	19161.073585607883	0.2536922557171269	0.24297543058518245	635.6102490075282	8071.799247384071	616.9208717794099	7834.4574481290765
5.548543971240616	9057.280827731665	9031.277287750707	13002.777128343836	12701.184689901065	14960.265685753671	14519.074979924728	16798.15052358371	16229.027428906074	19967.266267434403	19188.154565388533	0.25369692457094023	0.24297985538905859	631.2899938109622	8065.240581995342	612.7285121898749	7828.102665634826
5.581976739860765	9069.90579081739	9043.874687872732	13021.021194560439	12719.009378041861	14981.29914759368	14539.490020739984	16821.801500558755	16251.87766831646	19995.42572343876	19215.214501971914	0.25370164954010704	0.24298433337311745	626.9846578017459	8058.501574293245	608.5506345759495	7821.572995429859
5.615610957730194	9082.518346729801	9056.459845243699	13039.249221315493	12736.81845492716	15002.31479152735	14559.887796944027	16845.432968357574	16274.709067857166	20023.562679993654	19242.252805866756	0.2537064313029645	0.24298886518016807	622.6942248524574	8051.581235992722	604.3872233023285	7814.867480060551
5.649447838681973	9095.118187263772	9069.032454212429	13057.460789125087	12754.611511532474	15023.312143175595	14580.267848509433	16869.044400780767	16297.521119265217	20051.67652058103	19269.268884467027	0.2537112705460965	0.24299345146083454	618.4186788960651	8044.478578678332	600.238262791594	7807.985161961522
5.6834886038631165	9107.705002394621	9081.592207333892	13075.655476175476	12772.388136566531	15044.2907255804	14600.629712910388	16892.63526881263	16320.313311558111	20079.766625445325	19296.26214205374	0.25371616796443547	0.24299809287365054	614.1580039176042	8037.192613766529	596.1037375179003	7800.925083433744
5.717734481778674	9120.278480274837	9094.138795366174	13093.832858321639	12790.147916469954	15065.250059204274	14620.972925122216	16916.20504062155	16343.0851310342	20107.832371595174	19323.23197979661	0.25372112426136545	0.2430027900851576	609.9121839568252	8029.722352605313	591.9836320077302	7793.686286722776
5.75218670833605	9132.838307231095	9106.67190726777	13111.992509086327	12807.890435414454	15086.189661930435	14641.297017621564	16939.753181561035	16365.836061273723	20135.873132805966	19350.177795756463	0.2537261401488244	0.2430075437700018	605.681203108019	8022.0668065394275	587.8779308406229	7786.267814092804
5.786846526889619	9145.384167761138	9119.191230194689	13130.133999658883	12825.615275301778	15107.109049062605	14661.601520386303	16963.279154170512	16388.56558313958	20163.888279622075	19377.098984887347	0.25373121634741064	0.24301235461103485	601.4650455153023	8014.224986916874	583.7866186448373	7778.668707833625
5.821715188285586	9157.915744530786	9131.696449497716	13148.256898894377	12843.322015762957	15128.00773332524	14681.885960895774	16986.782418176517	16411.273174778493	20191.877179359613	19403.994939039185	0.25373635358648816	0.24301722329941375	597.263695375761	8006.195905199274	579.7096801003208	7770.888010372408
5.856793950907131	9170.43271837106	9144.187248719807	13166.360773312832	12861.010234157691	15148.88522486388	14702.149864131241	17010.26243049406	16433.958311622355	20219.83919610936	19430.86504696055	0.25374155260429504	0.24302215053470286	593.0771369392169	7997.978573024739	575.6470999374287	7762.924764316529
5.892084080719833	9182.934768275321	9156.663309593469	13184.44518709862	12878.67950557384	15169.74103124573	14722.392752576394	17033.718645228193	16456.620466389755	20247.77369074	19457.70869430176	0.253746814148051	0.24302713702497722	588.9053545047645	7989.572002237197	571.5988629347703	7754.778012498748
5.927586851317345	9195.421571396442	9169.124312038208	13202.509702099838	12896.329402826948	15190.574657460154	14742.614146218019	17057.15051367563	16479.259109087576	20275.6800209014	19484.525263618023	0.25375213897406856	0.2430321834869273	584.7483324208297	7980.975204956252	567.5649539195292	7746.446798050776
5.963303543967366	9207.892803044117	9181.569934158095	13220.553877828	12913.959496460051	15211.385605919619	14762.813562546882	17080.55748432677	16501.87370701293	20303.557541028382	19511.31413437301	0.25375752784786565	0.2430372906459634	580.6060550843831	7972.187193636317	563.5453577652224	7737.930164439604
5.999235447657878	9220.34813668212	9193.999852239267	13238.577271457627	12931.569354743368	15232.17337646049	14782.990516558604	17103.939002867606	16524.46372475505	20331.405602344388	19538.074682942362	0.25376298154427757	0.24304245923632553	576.478506942658	7963.206981163472	559.5400593942322	7729.2271555732
6.035383859143656	9232.787243925839	9206.41374074778	13256.579437826333	12949.158543674544	15252.937466344489	14803.144520755077	17127.294512182325	16547.02862419783	20359.22355286598	19564.806282618032	0.25376850084757124	0.2430476900011893	572.3656724877656	7954.03358085826	555.5490437729168	7720.336815811228
6.071750082993084	9245.209794539529	9218.811272327077	13274.559929434487	12966.726626978401	15273.677370259515	14823.275085145404	17150.623452355354	16569.56786452177	20387.010737406687	19591.508303611903	0.2537740865515617	0.24305298369277537	568.2675362590235	7944.666006575804	551.5722959133855	7711.25819004979
6.108335431635222	9257.61545643406	9231.192117796036	13292.518296445647	12984.2731661075	15294.3925803216	14843.381717247774	17173.92526067449	16592.08090220709	20414.766497582154	19618.180113060756	0.25377973945972987	0.2430583410724643	564.1840828426648	7935.103272783104	547.6098008732952	7701.990323802456
6.145141225407182	9270.003895664333	9243.555946146662	13310.45408668659	13001.797720242263	15315.082586076154	14863.463922090792	17197.199371633436	16614.567191036123	20442.49017181462	19644.82107503052	0.2537854603853404	0.24306376291090462	560.115296869044	7925.344394590706	543.6615437530272	7692.532263229601
6.182168792601758	9282.374776427094	9255.902424542177	13328.366845647875	13019.299846291691	15335.746874500071	14883.521202215528	17220.445216935164	16637.026182096655	20470.18109533838	19671.43055052151	0.2537912501515624	0.24306924998813031	556.0611630128406	7915.388387835119	539.7275096960657	7682.883055217098
6.2194194695153895	9294.72776105849	9268.231218314848	13346.256116484154	13036.77909889374	15356.384930003414	14903.553057677262	17243.662225494907	16659.457323784754	20497.838600204777	19698.00789747324	0.25379710959159235	0.24307480309367344	552.021665992128	7905.234269139823	535.8076838882989	7673.041747446638
6.256894600496366	9307.062510032063	9280.541990964264	13364.121440015082	13054.23503041637	15376.996234431843	14923.55898604788	17266.849823443965	16681.860061808547	20525.46201528829	19724.552470770155	0.25380303954877587	0.24308042302668315	547.9967905670055	7894.881055977661	531.9020515565644	7663.007388442755
6.294595537993358	9319.3786819564	9292.83440415528	13381.96235472584	13071.667190958156	15397.580267068608	14943.538482417885	17290.00743413303	16704.233839191413	20553.05066629196	19751.063622246937	0.2538090408767327	0.24308611059604285	543.9865215402388	7884.3277667546645	528.0105979684158	7652.779027655721
6.332523642604218	9331.675933573299	9305.108117716465	13399.778396768375	13089.075128349647	15418.136504637436	14963.491039399214	17313.134478136526	16726.578096276182	20580.60387575407	19777.540700694808	0.2538151144394849	0.2430918666204903	539.9908437556587	7873.5734208691865	524.1333084318903	7642.355715528596
6.370680283125076	9343.953919755559	9317.362789638193	13417.56909996219	13106.458388154235	15438.664421304811	14983.416147127595	17336.23037325631	16748.892270728746	20608.12096305408	19803.983051867257	0.25382126111158326	0.24309769192873856	536.0097420970269	7862.617038774304	520.2701682935876	7631.736503549386
6.40906683659976	9356.212293505281	9329.598076071215	13435.33399579587	13123.816513669815	15459.163488683205	15003.31329326565	17359.294534526398	16771.175797542666	20635.601244419857	19830.39001848695	0.2538274817782373	0.2431035873595998	532.0432014859689	7851.457642032765	516.4211629372439	7620.920444310643
6.447684688369473	9368.450705951731	9341.813631324838	13453.072613428047	13141.149045929817	15479.633175833636	15023.181963005556	17382.326374217	16793.428109043045	20663.044032933954	19856.760940251752	0.2538337773354469	0.24310955376210786	528.091206884128	7840.094253422227	512.5862777853617	7609.906591613777
6.486535232122802	9380.668806349904	9354.009107865784	13470.784479689404	13158.455523705325	15500.072949269455	15043.02163907269	17405.325301839905	16815.648634891808	20690.4486385417	19883.095153842456	0.25384014869013516	0.2431155919956469	524.1537432909536	7828.525896994863	508.7654982965032	7598.694000505377
6.525619869945995	9392.8662420785	9366.18415631646	13488.469119083864	13175.735483506354	15520.482272959189	15062.83180172847	17428.290724152863	16837.836802091882	20717.814368057923	19909.39199292922	0.2538465967602835	0.24312170293007584	520.2307957407029	7816.75159810856	504.95880996392225	7587.281727342866
6.564940012373588	9405.042658638526	9378.33842545387	13506.126053790736	13192.9884595841	15540.860608330533	15082.611928774371	17451.222045165203	16859.992034992723	20745.140525175328	19935.650788179628	0.2538531224750664	0.2431278874458589	516.3223493064288	7804.770383574534	501.1661983183585	7575.668829913717
6.604497078439295	9417.197699651639	9390.47156220827	13523.75480366655	13210.213983932821	15561.207414273935	15102.361495555368	17474.118666143102	16882.11375529537	20772.426410472337	19961.870867266152	0.2538597267749914	0.24313414643419776	512.4283890927327	7792.581281632651	497.38764892081963	7563.854367414489
6.644292495727218	9429.331006858607	9402.58321166192	13541.354886247016	13227.41158629196	15581.522147146463	15122.07997496384	17496.979985615046	16904.201382057778	20799.671321421294	19988.051554874037	0.25386641061203685	0.24314048079716022	508.5489002407994	7780.183322114404	493.6231473684893	7551.837400620803
6.684327700423376	9441.442220118084	9414.6730170482	13558.925816749603	13244.580794148747	15601.804260776245	15141.766837443905	17519.80539937813	16926.2543317009	20826.87455239757	20014.19217271003	0.25387317494979633	0.24314689144781862	504.6838679256034	7767.575536483433	489.87267929085647	7539.616991912015
6.724604137367524	9453.5309774051	9426.740619750397	13576.46710807568	13261.721132740442	15622.053206466542	15161.421550995456	17542.59430050376	16948.272018014235	20854.03539468808	20040.292039510503	0.25388002076361854	0.24315337931038167	500.833277351805	7754.7569578662515	486.13623034619377	7527.192205306143
6.76512326010531	9465.596914809888	9438.785659300844	13593.978270813146	13278.832125057057	15642.268433000356	15181.043581178672	17565.346079344105	16970.25385216208	20881.153136500612	20066.350471050453	0.25388694904075415	0.2431599453203347	496.9971137571556	7741.726621184964	482.41378622548655	7514.562106601428
6.805886530940724	9477.639666536721	9450.807773380095	13611.458813239218	13295.913291844212	15662.449386645194	15200.632391118803	17588.060123538737	16992.199242689963	20908.2270629735	20092.366780152694	0.25389396078050364	0.24316659042457744	493.17536240970367	7728.4835632103495	478.7053326489113	7501.725763413124
6.846895420988873	9489.658864902762	9462.806597816098	13628.908241323206	13312.964151606002	15682.595511157944	15220.187441510863	17610.735818021287	17014.107595531095	20935.256456185223	20118.340276697127	0.25390105699436466	0.243173315581565	489.3680086082604	7715.026822653599	475.01085536624305	7488.6822452615015
6.888151410229076	9501.654140337152	9474.781766583594	13646.326058729708	13329.984220608238	15702.706247790127	15239.70819062488	17633.372545026657	17035.978314013377	20962.240595164767	20144.270267630636	0.2539082387061819	0.2431801217614509	485.57503767922753	7701.355440210551	471.3303401542653	7475.4306236263365
6.92965598755826	9513.625121379937	9486.7329118034	13663.711766821587	13346.973012881552	15722.781035292996	15259.194094310857	17655.96968409807	17057.810798866205	20989.17875590178	20170.15605697681	0.25391550695230336	0.24318700994623163	481.7964349760441	7687.468458638992	467.6637728162459	7461.969972020015
6.971410650844719	9525.57143468129	9498.659663741937	13681.064864663469	13363.930040224888	15742.819309923205	15278.644606004436	17678.526612094665	17079.604448227856	21016.070211357397	20195.99694584633	0.2539228627817298	0.2431939811298919	478.03218588072923	7673.36492288392	464.0111391831597	7448.299366104417
7.01341690698215	9537.492705000732	9510.56165081081	13698.384849025233	13380.854812209143	15762.820505448548	15298.059176732435	17701.042703199295	17101.358657653043	21042.914231475304	20221.79223244759	0.253930307256275	0.24320103631855444	474.28227580100065	7659.0438801161945	460.3724251106323	7434.41788372444
7.055676271944047	9549.38855520644	9522.43849956643	13715.671214385693	13397.74683618085	15782.784053153837	15317.43725511872	17723.517328926475	17123.072820120608	21069.710083193047	20247.5412120975	0.25393784145072323	0.2432081765306297	470.54669016905245	7644.5043798103	456.74761647862033	7420.324605000671
7.098190270838397	9561.258606274583	9534.289834709729	13732.923452936393	13414.605617266083	15802.709381847035	15336.778287390185	17745.949858130567	17144.746326041444	21096.45703045357	20273.243177232584	0.2539454664529892	0.24321540279696569	466.8254144419043	7629.745473843068	453.1366991905379	7406.018612405285
7.1409604379627405	9573.102477288885	9546.115279086027	13750.141054585707	13431.430658374587	15822.59591786567	15356.081717383055	17768.339657014363	17166.378563266837	21123.15433421733	20298.897417420558	0.25395318336428047	0.24322271616100452	463.1184340985201	7614.766216543969	449.53965917168534	7391.498990825843
7.183988316859528	9584.919785440028	9557.914453684829	13767.323506962843	13448.221460203868	15842.443085083218	15375.346986549188	17790.6860891376	17187.968917096714	21149.801252474295	20324.50321937186	0.25396099329926203	0.24323011767893687	459.42573464132147	7599.5656648129225	445.956482370093	7376.764827677049
7.227275460371831	9596.710146025485	9569.686977639956	13784.47029542243	13464.97752124381	15862.250304916124	15394.573533962955	17812.988515426274	17209.51677028864	21176.397040256878	20350.059866952037	0.253968897386224	0.24323760841986045	455.7473015942669	7584.14287818782	442.38715475433855	7361.815212955698
7.270823430699384	9608.473172449058	9581.432468229492	13801.580903048793	13481.698337781041	15882.016996330556	15413.76079632784	17835.246294181532	17231.021503066462	21202.940949652482	20375.56664119378	0.253976896767249	0.24324518946593854	452.08312050040695	7568.496918901335	438.8316623122082	7346.649239317514
7.31463379945495	9620.208476220801	9593.150540876028	13818.654810660797	13498.383403903792	15901.742575849703	15432.908207983699	17857.45878108938	17252.482493129708	21229.432229816986	20401.02282030982	0.2539849925983832	0.24325286191256282	448.4331769235141	7552.626852004789	435.28999105116236	7331.2660021749325
7.358708147721062	9631.91566695688	9604.840809146895	13835.691496816637	13515.032211506763	15921.426457561185	15452.0152009139	17879.62532923035	17273.899115662934	21255.870126988153	20426.42767970583	0.25399318604981064	0.24326062686851715	444.79745644546347	7536.531745424494	431.7621269961528	7315.664599762298
7.403048066107065	9643.59435237954	9616.502884754504	13852.69043781888	13531.644250296205	15941.068053124656	15471.081204752905	17901.74528908951	17295.27074334545	21282.253884499543	20451.78049199375	0.2540014783060263	0.24326848545614327	441.17594466375886	7520.210670019966	428.2480561877019	7299.844133196864
7.447655154806527	9655.244138317079	9628.136377556679	13869.651107719508	13548.219007795018	15960.666771779494	15490.105646793732	17923.81800856652	17316.596746361032	21308.58274279447	20477.080527005146	0.2540098705660153	0.24327643881150826	437.56862719531637	7503.662699749693	424.7477646850166	7283.80370663479
7.49253102365499	9666.864628704298	9639.740895557476	13886.57297832574	13564.755969348591	15980.22202035329	15509.087951996344	17945.842832986724	17337.876492408697	21334.8559394412	20502.327051805813	0.25401836404343286	0.24328448808457667	433.97548967113835	7486.886911673937	421.26123856107006	7267.542427276727
7.537677292188054	9678.455425582295	9651.316044907357	13903.455519204927	13581.254618129775	15999.733203269538	15528.027542995143	17967.819105111106	17359.109346712314	21361.07270914683	20527.519330709063	0.25402695996678426	0.24329263443937985	430.39651773514925	7469.882386053447	417.788463901612	7251.059405460954
7.583095589699846	9690.016129099191	9662.861429904293	13920.298197690876	13597.714435145219	16019.199722556647	15546.923840107862	17989.74616514807	17380.29467203204	21387.23228377335	20552.656625291136	0.25403565957961066	0.24330087905419223	426.8316970488231	7452.648206512444	414.32942680909764	7234.353754824027
7.628787555301809	9701.546337510372	9674.376652994388	13937.10047888949	13614.13489924105	16038.62097785648	15565.776261343874	18011.623350764454	17401.43182867498	21413.333892352817	20577.738194405752	0.2540444641406766	0.24330922312170983	423.2810132826853	7435.183460011613	410.884113394859	7217.424592268653
7.674754837981857	9713.045647178957	9685.86131477273	13953.861825684799	13630.515487108949	16057.99636643323	15584.584222412928	18033.449997097	17422.520174506288	21439.376761103107	20602.763294199212	0.2540533749241563	0.24331766784922484	419.74445212018327	7417.4872370082885	407.4525097827427	7200.271038128994
7.720999096663877	9724.513652576501	9697.315013984484	13970.581698745398	13646.855673292619	16077.325283182776	15603.347136734315	18055.225436764467	17443.5590649609	21465.36011344441	20627.73117812622	0.25406239321982826	0.24332621445881053	416.2219992542523	7399.558631509077	404.03460210643243	7182.892216224689
7.767522000267617	9735.94994628356	9708.737347525841	13987.25955653071	13663.154930194054	16096.607120641855	15622.064415445893	18076.94899987947	17464.54785305501	21491.283170015464	20652.641096965453	0.25407152033326663	0.24333486418750339	412.7136403884215	7381.396741189994	400.63037650915794	7165.287253960967
7.814325227768903	9747.35411899061	9720.127910445342	14003.894855297824	13679.41272808045	16115.841268998041	15640.735467413771	18098.6200140612	17485.485889398395	21517.145148690837	20677.49229883613	0.2540807575860392	0.24334361828749013	409.2193612350093	7363.000667470507	397.23981914302567	7147.45528241666
7.861410468260233	9758.725759498795	9731.486295945031	14020.487049108151	13695.628535090837	16135.027116099296	15659.359699241793	18120.23780444784	17506.372522206413	21542.945264597878	20702.284029214272	0.2540901063159055	0.24335247802629428	405.73914751340635	7344.369515600614	393.8629161672725	7129.395436424296
7.908779421011744	9770.064454721009	9742.812095381913	14037.035589834582	13711.80181724329	16154.164047464405	15677.936515281643	18141.801693709756	17527.207097312803	21568.682730134595	20727.015530949848	0.25409956787701854	0.24336144468696827	402.2729849492898	7325.502394739538	390.4996537467523	7111.106854639947
7.956433795532517	9781.369789682782	9754.104898269263	14053.539927168467	13727.932038441906	16173.251446292934	15696.465317642684	18163.31100206244	17547.988958182174	21594.356754987253	20751.68604428365	0.2541091436401289	0.24337051956828512	398.820859273168	7306.398418048862	387.1500180513831	7092.5886796480045
8.004375311632296	9792.641347523588	9765.36429227835	14069.99950862719	13744.01866048442	16192.28869347617	15714.94550620262	18184.765047280296	17568.71744592343	21619.966546149048	20776.294806865215	0.254118834992791	0.243379703984937	395.38275622110814	7287.056702814531	383.81399525658344	7073.8400580692105
8.052605699483543	9803.878709497973	9776.589863239977	14086.413779561612	13760.061143069657	16211.27516760769	15733.376478617907	18206.16314471025	17589.391899302893	21645.51130793854	20800.841053770506	0.25412864333957236	0.24338899926772883	391.9586615325534	7267.476370512042	380.4915715409152	7054.860140624922
8.101126699683881	9815.081454977006	9787.781195146323	14102.78218316397	13776.058943805418	16230.210244994658	15751.757630334727	18227.504607286064	17610.011654758157	21670.990242018936	20825.32401752038	0.2541385701022662	0.24339840676378327	388.54856094921706	7247.65654690098	377.1827330849774	7035.648082232103
8.149940063318896	9826.249161449588	9798.937870152693	14119.104160475654	13792.01151821629	16249.09329966888	15770.088354599902	18248.788745542424	17630.576046411785	21696.402547417212	20849.742928098945	0.25414861672010486	0.24340792783674178	385.15244021380204	7227.596362113953	373.8874660707952	7016.203042093199
8.199047552025359	9837.381404524085	9810.059468579579	14135.379150395527	13807.918319751963	16267.923703398572	15788.368042472352	18270.014867629892	17651.084406085723	21721.747420544143	20874.097012972812	0.25415878464997893	0.24341756386697116	381.7702850685164	7207.294950739015	370.60575667978264	6996.524183771573
8.248450938054788	9848.477757929775	9821.145568914526	14151.606589687994	13823.778799795327	16286.700825699836	15806.59608283439	18291.18227932947	17671.53606331544	21747.02405521407	20898.385497109968	0.2541690753666558	0.2434273162517699	378.4020812564995	7186.751451958902	367.3375910941395	6976.610675325617
8.298152004337403	9859.537793518832	9832.19574781455	14167.785912991922	13839.59240767136	16305.424033849156	15824.771862403884	18312.290284068375	17691.9303453652	21772.231642665945	20922.60760300007	0.25417949036300386	0.24343718640558298	375.04781451879535	7165.965009613894	364.0829554941738	6956.46168937441
8.348152544546481	9870.561081267882	9843.209580108118	14183.916552829	13855.3585906555	16324.092692895216	15842.894765745883	18333.338182935084	17712.26657724259	21797.369371583663	20946.762550673855	0.2541900311502182	0.24344717576021258	371.70747059211135	7144.934772265144	360.84183605594444	6936.076403156854
8.398454363163072	9881.547189280056	9854.186638797657	14199.997939612856	13871.07679398277	16342.706165671707	15860.964175285108	18354.325274695413	17732.54408171417	21822.43642811764	20970.8495577239	0.2542006992580478	0.24345728576503708	368.3810352116998	7123.659893375356	357.6142189541715	6915.453998708166
8.449059275541144	9892.495683786998	9865.126495061993	14216.029501658197	13886.746460856897	16361.263812810088	15878.979471318478	18375.25085580871	17752.76217932106	21847.431995906427	20994.867839325325	0.2542114962350306	0.2434675178872283	365.0684941052168	7102.139531293884	354.4000903562119	6894.593662849627
8.49996910797308	9903.406129150815	9876.028718258758	14232.010665189906	13902.367032459411	16379.764992752347	15896.94003202757	18396.11422044395	17772.92018839456	21872.35525609839	21018.8166082566	0.25422242364872505	0.24347787361197465	361.7698329956038	7080.372849443927	351.19943642479484	6873.49458735995
8.551185697755594	9914.27808786652	9886.892875927266	14247.940854352877	13917.937947959463	16398.209061764694	15914.845233492018	18416.914660496903	17793.0174250728	21897.205387374586	21042.6950749215	0.25423348308594995	0.2434883544427075	358.48503759966115	7058.359016401228	348.0122433171491	6852.15596907353
8.602710893256043	9925.111120564145	9897.718533791094	14263.8194912215	13933.458644523307	16416.595373950764	15932.694449702496	18437.651465606847	17813.053203316893	21921.981565971168	21066.502447370567	0.25424467615302415	0.24349896190132658	355.2140936242067	7036.097205940634	344.8384971805208	6830.577009901404
8.654546553979111	9935.904786011202	9908.505255761005	14279.645995809658	13948.928557324254	16434.923281265535	15950.487052574219	18458.323923174008	17833.026834927787	21946.68296570262	21090.237931323463	0.25425600447601115	0.24350969752843285	351.9569867680839	7013.586597198155	341.6781841539196	6808.756916992366
8.706694550633951	9946.658641115217	9919.252603937915	14295.419786080874	13964.347119552853	16453.192133529396	15968.222411960785	18478.931318377232	17852.93762956345	21971.30875798541	21113.900730191574	0.254267469700966	0.2435205628835618	348.7137027189019	6990.826374718919	338.53129036645987	6786.694902801886
8.759156765201672	9957.372240926225	9929.960138615905	14311.140277958553	13979.713762427036	16471.401278442296	15985.89989566802	18499.4729341918	17872.78489475604	21995.858111861675	21137.49004510082	0.25427907349418527	0.24353155954542033	345.4842271536181	6967.815728595946	335.3978019366041	6764.390185210388
8.811935091003267	9968.04513863961	9940.62741828548	14326.806885336637	13995.027915202838	16489.55006159854	16003.518869468433	18519.94805140787	17892.567935929834	22020.33019402383	21161.005074915218	0.25429081754246124	0.2435426891121262	342.2685457370826	6944.553854555823	332.2777049704746	6741.841987595893
8.865031432767935	9978.676885598803	9951.253999636758	14342.419020090254	14010.289005184928	16507.6378265014	16021.078697115447	18540.35594864892	17912.28605641898	22044.724168839097	21184.445016260393	0.2543027035533388	0.243553953201453	339.0666441193025	6921.039954030421	329.17098556036945	6719.049538922962
8.918447706701835	9989.267031298174	9961.839437562865	14357.97609208664	14025.496457737587	16525.66391457826	16038.578740358329	18560.69590239058	17931.938557485853	22069.03919837457	21207.809063547687	0.2543147332553746	0.24356535345107455	335.87850793724647	6897.273234311026	326.0776297861885	6696.012073897291
8.972185840557227	9999.815123386139	9972.383285163483	14373.477509196422	14040.649696295897	16543.62766519606	16056.018358957212	18580.967186979993	17951.52473833971	22093.27444242294	21231.096408998797	0.254326908398401	0.24357689151881443	332.70412281077006	6873.252908594441	322.9976237107767	6672.728832989465
9.02624777370205	10010.320707668116	9982.885093748324	14388.922677304781	14055.7481423769	16561.528415676665	16073.396910698148	18601.169074655107	17971.043896155366	22117.42905852808	21254.306242670333	0.25433923075379533	0.24358856908289991	329.543474342674	6848.9781960994005	319.9309533806809	6649.199062561616
9.080635457189915	10020.783328109792	9993.34441284087	14404.311000323125	14070.79121559124	16579.365501312906	16090.713751408808	18621.300835564558	17990.495326092514	22141.502202011536	21277.43775247924	0.2543517021147458	0.24360038784221663	326.3965481201885	6824.44832222769	316.8776048272557	6625.4220150210895
9.135350853830497	10031.202526840529	10003.760790182274	14419.641880200978	14085.778333654978	16597.1382553848	16107.968234974313	18641.36173778801	18009.87832131533	22165.493025999363	21300.490124228538	0.2543643242965294	0.24361234951656885	323.26332970973453	6799.6625185757875	313.8375640617742	6601.3969488358125
9.190395938260405	10041.577844156574	10014.133771735087	14434.91471693772	14100.708912401335	16614.846009175682	16125.159713353038	18661.351047356264	18029.192173011976	22189.400681448893	21323.462541633	0.25437709913678774	0.2436244558469405	320.14380465765134	6774.620023081079	310.8108170760388	6577.123128671665
9.245772697014415	10051.908818524751	10024.462901687428	14450.128908595014	14115.582365793041	16632.488091989133	16142.287536593147	18681.268028272327	18048.436170415018	22213.22431717657	21346.354186345885	0.2543900284958086	0.24363670859576392	317.03795848976006	6749.320080131292	307.7973498420615	6552.599825505633
9.301483128597186	10062.194986585928	10034.747722456968	14465.283851309045	14130.398105934542	16650.063831165717	16159.351052848984	18701.111942532283	18067.60960082161	22236.963079885623	21369.164237985464	0.25440311425681045	0.24364910954718774	313.94577670877334	6723.761940645985	304.79714830897865	6527.826316689141
9.357529243555355	10072.435883158814	10044.987774695257	14480.378939303237	14145.155543084673	16667.572552100322	16176.349608397946	18720.88205014684	18086.711749614322	22260.616114194545	21391.891874162353	0.2544163583262307	0.24366166050734905	310.86724479534314	6697.944862211589	301.81019840500085	6502.801886104047
9.413913064550128	10082.631041243789	10055.182597292025	14495.413564901115	14159.854085669447	16685.013578259623	16193.282547657687	18740.577609163112	18105.74190028226	22284.18256266586	21414.536270507124	0.25442976263402006	0.24367436330465161	307.8023482048302	6671.868109158706	298.83648603392066	6477.525824225508
9.47063662643026	10092.779992026773	10065.331727379615	14510.38711853928	14174.493140294995	16702.386231199795	16210.149213203318	18760.19787568655	18124.699334442306	22307.661565835195	21437.096600698176	0.2544433291339348	0.24368721979004557	304.7510723663436	6645.530952651054	295.8759970734536	6451.997428196482
9.527701976305488	10102.88226488322	10075.434700337491	14525.298988780653	14189.072111760752	16719.68983058446	16226.948945785	18779.74210390335	18143.583331860777	22331.052262240763	21459.572036490074	0.25445705980384076	0.24370023183731168	301.71340268306085	6618.932670837268	292.9287173769844	6426.216002002358
9.585111173620431	10112.937387382372	10085.491049796996	14540.148562328102	14203.590403073014	16736.923694203182	16243.68108434605	18799.209546103342	18162.393170475585	22354.35378845365	21481.961747742545	0.25447095664601505	0.24371340134334749	298.68932453051093	6592.072548932396	289.9946327705111	6400.180856529158
9.642866290228868	10122.944885291341	10095.500307645989	14554.935224037969	14218.047415458397	16754.087137989853	16260.344966040844	18818.599452702816	18181.128126418345	22377.565279107886	21504.264902449388	0.25448502168745435	0.24372673022846084	295.67882325526443	6564.949879319407	287.07372905194643	6373.891309667844
9.700969410468568	10132.904282579588	10105.462004033867	14569.65835693416	14232.442548377894	16771.179476041707	16276.939926253473	18837.911072268133	18199.787474037243	22400.685866931603	21526.48066676833	0.25449925698018677	0.24374022043666335	292.6818841739441	6537.563961668406	284.16599199036136	6347.346686432138
9.75942263123647	10142.815101423244	10115.375667376411	14584.317342222133	14246.77519954076	16788.200020638324	16293.465298616247	18857.14365153925	18218.370485919775	22423.714682778016	21548.608205050805	0.25451366460158803	0.24375387393597053	289.6984925712168	6509.914103013463	281.2714073241805	6320.546319046989
9.818228062064373	10152.67686220971	10125.240824360946	14598.911559303317	14261.04476491888	16805.148082261054	16309.920415028813	18876.29643545386	18236.87643291613	22446.650855657233	21570.64667987242	0.2545282466547026	0.24376769271870335	286.7286337002297	6481.999617891386	278.3899607605417	6293.48954705568
9.877387825195074	10162.489083542288	10135.056999951506	14613.44038578967	14275.25063876126	16822.022969612754	16326.304605677238	18895.368667171748	18255.304584162775	22469.493512768327	21592.595252063784	0.254543005268566	0.24378167880179752	283.7722927806317	6453.8198284441605	275.52163797442336	6266.1757174339145
9.936904055658934	10172.251282244946	10144.82371739417	14627.903197518492	14289.392213608735	16838.823989637705	16342.617199053697	18914.359588099538	18273.65420710639	22492.24177953189	21614.4530807417	0.25455794259853604	0.24379583422711257	280.8294549975544	6425.374064509757	272.6664246075379	6238.604184691329
9.996778901350961	10181.962973367154	10154.54049822246	14642.299368567394	14303.468880308908	16855.55044754189	16358.857521976097	18933.268437915693	18291.924567528073	22514.894779622944	21636.219323340778	0.2545730608266233	0.24381016106174705	277.9001055007102	6396.661663753446	269.8243062667898	6210.774310973007
10.05701452310831	10191.623670188877	10164.206862262889	14656.628271269607	14317.48002803133	16872.20164681353	16375.024899608308	18952.094454596	18310.114929568026	22537.451635004414	21657.893135645558	0.2545883621618304	0.24382466139835915	274.9842294023547	6367.681971736252	266.99526852340205	6182.685466159135
10.117613094788254	10201.232884225572	10173.822327640515	14670.889276229294	14331.425044282774	16888.77688924376	16391.118655480277	18970.83687443915	18328.22455575027	22559.911465960784	21679.473671822772	0.2546038488404944	0.24383933735548835	272.0818117778981	6338.4343420830555	264.17929691198515	6154.337027985137
10.178576803346665	10210.79012523348	10183.386410784833	14685.081752337448	14345.303314923001	16905.275474948026	16407.13811150891	18989.494932093014	18346.252707008156	22582.273391132632	21700.960084454524	0.25461952312662917	0.24385419107788572	269.19283766372246	6308.918136545923	261.37637692989665	6125.728382150643
10.239907848916916	10220.294901214747	10192.898626435475	14699.205066787554	14359.114224180388	16921.696702387108	16423.082588018748	19008.067860580864	18364.198642709653	22604.53652755101	21722.351524571262	0.25463538731228225	0.24386922473684222	266.31729205540614	6279.1327251158655	258.58649403532036	6096.858922405168
10.301608444889292	10229.74671842296	10202.3584876483	14713.258585091913	14372.857154668134	16938.039868389063	16438.951403763294	19026.55489132831	18382.061620683486	22626.69999067284	21743.647141685764	0.25465144371788656	0.24388444053052816	263.45515990725835	6249.077486138791	255.80963364540366	6067.728050649632
10.363680817990868	10239.145081368439	10211.765505801295	14727.241671097754	14386.53148740026	16954.304268170898	16454.74387594622	19044.9552541901	18399.84089724507	22648.762894416148	21764.846083826924	0.2546676946926209	0.24389984068433443	260.6064261319698	6218.751806439832	253.0457811372471	6038.3351770727895
10.426127208365882	10248.489492824026	10221.119190600955	14741.15368700407	14400.13660180839	16970.489195361144	16470.459320243408	19063.268177477952	18417.53572722341	22670.724351196463	21785.947497574685	0.2546841426147765	0.2439154274512151	257.77107559889555	6188.155081429519	250.29492184653645	6008.679720269516
10.488949869656532	10257.779453830648	10230.419050088443	14754.993993378226	14413.671875758242	16986.593942022057	16486.09705082476	19081.492887988064	18435.14536398777	22692.583471962975	21806.95052809477	0.2547007898921271	0.24393120311203934	254.9490931320761	6157.286715185735	247.55704106451594	5978.761107291561
10.552151069084381	10267.014463703159	10239.664590646034	14768.761949173037	14427.136685566618	17002.61779867266	16501.656380376524	19099.628611029337	18452.669059474993	22714.339366235545	21827.854319174177	0.25471763896230126	0.2439471699759465	252.14046351084835	6126.146120602265	244.83212403857033	5948.57877379423
10.615733087532126	10276.194020036231	10248.855317003601	14782.456911744013	14440.530406018524	17018.56005431171	16517.136620123878	19117.674570451887	18470.10606421704	22735.991142141997	21848.658013256958	0.2547346922931668	0.24396333038070464	249.34517146620783	6094.732719452586	242.12015597024583	5918.132164132781
10.679698219625935	10285.317618710302	10257.990732245209	14796.078236866748	14453.852410384481	17034.41999644105	16532.537079853715	19135.62998867571	18487.455627368836	22757.537906455796	21869.36075148039	0.25475195238321074	0.24397968669307502	246.56320168313687	6063.045942569617	239.42112201573036	5887.420731499791
10.744048773818252	10294.384753897852	10267.07033781595	14809.625278754816	14467.102070438305	17050.196911089533	16547.857067937985	19153.4940867202	18504.716996736715	22778.978764634576	21889.961673711954	0.25476942176193335	0.24399624130917968	243.79453879606444	6031.085229877848	236.73500728256477	5856.443937980104
10.808787072471103	10303.394918069349	10276.093633528584	14823.097390077353	14480.278756474581	17065.89008283654	16563.095891356752	19171.26608423316	18521.889418806637	22800.31282085828	21910.45991858594	0.25478710299024104	0.24401299665487783	241.0391673893464	5998.850030551199	234.06179682942457	5825.201254687738
10.87391545193992	10312.34760199981	10285.060117570665	14836.493921977531	14493.381837327028	17081.498794836723	16578.252855722243	19188.945199521182	18538.972138773483	22821.539178068793	21930.854623541476	0.25480499866084816	0.2440299551861435	238.2970719976729	5966.339803150389	231.40147566664382	5793.692161906045
10.93943626265785	10321.242294775111	10293.96928651151	14849.814224090762	14506.41068038659	17097.022328844247	16593.327265302654	19206.530649579607	18555.964400570116	22842.656938009262	21951.144924860255	0.2548231113986828	0.24404711938944953	235.568237101048	5933.554015646223	228.75402875199507	5761.916149121709
11.00535186922059	10330.078483798434	10302.820635309277	14863.057644563221	14519.364651619837	17112.459965237642	16608.31842304637	19224.021650123024	18572.865446896867	22863.66520126396	21971.329957704802	0.2548414438612971	0.24406449178215595	232.85264712739445	5900.492145621218	226.11944099255197	5729.872715210542
11.071664650471687	10338.85565479708	10311.61365731843	14876.2235300709	14532.243115587919	17127.810983045107	16623.22563060672	19241.417415616517	18589.674519251825	22884.563067299143	21991.408856157694	0.2548599987392867	0.24408207491290704	230.15028645012353	5867.153680343647	223.4976972424629	5697.561368512921
11.138376999588447	10347.573291829012	10320.34784429692	14889.311225838417	14545.045435465236	17143.07465996975	16638.04818836662	19258.71715930662	18606.39085796073	22905.34963450357	22011.380753260448	0.25487877875671067	0.24409987136202677	227.46113938561757	5833.5381168546155	220.8887823005789	5664.9816269129515
11.205491324168262	10356.230877289752	10329.02268641372	14902.320075658383	14557.770973058694	17158.250272415342	16652.78539546374	19275.920093253066	18623.013702207787	22926.024000230038	22031.244781053352	0.2548977866715204	0.24411788374192797	224.78519019467058	5799.644962138962	218.29268091164704	5632.133018010296
11.273010046315514	10364.82789191935	10337.63767225649	14915.249421910952	14570.419088827146	17173.337095512445	16667.436549816004	19293.025428360874	18639.542290066653	22946.585260837248	22051.00007061571	0.2549170252759946	0.2441361146975194	222.12242307967972	5765.473733190447	215.7093777640839	5599.015079189092
11.340935602728974	10373.36381480936	10346.192288839156	14928.098605583462	14582.989141900865	17188.334403144516	16682.000948147164	19310.03237441254	18655.975858531638	22967.032511731984	22070.645752106248	0.25493649739717816	0.24415456690662463	219.47282218276814	5731.02395711327	213.13885748757457	5565.627357705962
11.409270444789758	10381.838123409898	10354.686021609716	14940.866966290314	14595.480490101358	17203.24146797455	16696.477886012748	19326.940140100683	18672.313643549285	22987.364847411714	22090.180954804055	0.254956205897328	0.2441732430804008	216.83637158772035	5696.295171303675	210.58110465537175	5531.969410877209
11.478017038649782	10390.250293537098	10363.118354458278	14953.553842293422	14607.892489961623	17218.057561472153	16710.866657826587	19343.74793306141	18688.55488005068	23007.581361508175	22109.604807150397	0.25497615367436516	0.2441921459637682	214.2130553162424	5661.2869235030375	208.0361037804396	5498.040806123521
11.547177865320764	10398.599799380208	10371.488769724905	14966.158570522315	14620.22449674616	17232.78195394044	16725.16655688702	19360.45495990736	18704.69880198342	23027.68114683059	22128.916436790187	0.254996343662333	0.24421127833584255	211.60285732675402	5625.998771903105	205.50383931444958	5463.8411210803315
11.616755420763786	10406.886113509137	10379.796748207811	14978.68048659492	14632.47586447161	17247.413914543675	16739.376875403985	19377.060426261647	18720.744642344467	23047.663295409966	22148.1149706145	0.2550167788318599	0.24423064301037145	209.00576151537825	5590.430285312701	202.98429564846447	5429.369943748694
11.686752215979308	10415.108706881978	10388.04176917158	14991.11892483839	14644.645945927448	17261.952711335012	16753.496904526015	19393.563536791953	18736.691633213195	23067.526898543623	22167.199534803352	0.25503746219063095	0.24425024283618463	206.4217517129	5554.5810432196595	200.47745711014431	5394.626872566529
11.75717077709787	10423.267048852615	10396.223310355464	15003.473218310179	14656.73409269692	17276.397611284505	16767.525934367713	19409.963495245007	18752.539005784685	23087.2710468402	22186.169254868833	0.25505839678386544	0.24427008069763959	203.85081168402394	5518.450635919347	197.98330796351365	5359.611516538542
11.82801364547121	10431.360607178425	10404.340847981794	15015.742698819296	14668.739655178155	17290.74788030747	16781.463254037404	19426.259504481317	18768.285990403412	23106.89483026506	22205.023255698732	0.2550795856947971	0.24429015951508037	201.2929251271271	5482.038664638065	195.5018324075354	5324.323495334014
11.899283377763982	10439.388848028175	10412.393856764558	15027.926696947914	14680.661982605647	17305.00278329317	16795.30815166513	19442.450766510497	18783.931816597396	23126.397338186314	22223.760661600692	0.2551010320451675	0.2443104822453014	198.7480756725854	5445.344741642475	193.03301457565976	5288.76243941905
11.970982546046038	10447.351235989889	10420.381809918004	15040.024542073099	14692.50042307182	17319.161584133737	16809.059914430993	19458.536482526742	18799.475713112584	23145.777659421205	22242.380596346735	0.2551227389957195	0.24433105188201656	196.21624688108568	5408.368490328547	190.5768385339179	5252.927990135271
12.043113737885237	10455.24723407884	10428.304179165349	15052.035562388726	14704.25432354883	17333.223545753317	16822.71782859357	19474.515852944693	18814.916907947514	23165.03488228284	22260.882183218124	0.25514470974670406	0.24435187145633458	193.69742224359652	5371.109545362648	188.1332882802235	5216.819799827412
12.115679556440844	10463.076303745744	10436.160434747646	15063.959084927748	14715.923029910658	17347.18793013774	16836.2811795189	19490.388077435735	18830.254628388495	23184.168094627632	22279.264545050875	0.25516694753838637	0.2443729440372416	191.19158518053882	5333.567552808672	185.70234774413984	5180.437531976961
12.188682620557461	10470.837904884931	10443.950045432757	15075.794435584665	14727.505886955452	17361.053998364325	16849.749251709614	19506.152354964688	18845.488101045114	23203.17638390311	22297.526804281664	0.2551894556515653	0.24439427273209074	188.69871903808962	5295.742170162033	183.28400078378036	5143.7808612464
12.26212556485955	10478.531495842566	10451.672478524222	15087.540939137962	14739.002238427802	17374.821010631716	16863.121328834146	19521.807883826517	18860.616551885727	23222.05883719585	22315.668082993845	0.2552122374080983	0.2444158606870961	186.21880708982644	5257.633066539187	180.87823118592496	5106.849473630544
12.336011039846525	10486.15653342517	10459.327199870595	15099.197919273221	14750.411427041723	17388.48822629069	16876.396693756655	19537.35386168395	18875.63920627395	23240.814541280535	22333.68750296449	0.2552352961714301	0.24443771108783763	183.7518325359124	5219.239922798704	178.4850226668932	5069.643066615798
12.41034171198835	10493.71247290807	10466.913673874587	15110.764698606125	14761.732794503489	17402.054903874607	16889.574628567058	19552.789485605073	18890.555289004977	23259.442582668973	22351.584185711516	0.2552586353471349	0.24445982715976697	181.29777849948732	5180.562431577127	176.10435886814957	5032.161349193659
12.485120263821853	10501.198768043943	10474.431363502359	15122.240598705728	14772.965681534743	17415.52030113044	16902.654414611046	19568.113952101285	18905.364024342376	23277.942047659657	22369.35725254117	0.25528225838345897	0.2444822121687285	178.8566280262894	5141.600297431927	173.73622335551772	4994.404041984584
12.560349394047481	10508.614871071411	10481.87973029291	15133.624940117885	14784.109427895815	17428.88367504993	16915.635332520735	19583.326457165604	18920.064636055133	23296.3120223877	22387.00582459601	0.25530616877187756	0.24450486942147773	176.42836408644507	5102.353237023111	171.38059962248371	4956.370877465233
12.63603181762671	10515.960232724125	10489.25823436787	15144.917042389445	14795.163372409717	17442.144281901587	16928.516662245886	19598.426196311946	18934.656347455704	23314.551592876007	22404.529022904044	0.25533037004765385	0.24452780226621496	174.0129695696669	5062.820979124401	169.0374710834003	4918.061599914916
12.712170265880024	10523.234302239129	10496.566334440657	15156.11622409156	14806.126852985297	17455.3013772619	16941.297683084267	19613.412364613396	18949.138381437013	23332.659845085298	22421.925968426654	0.25535486579040795	0.24455101409312202	171.61042728567554	5023.003264776897	166.70682107575703	4879.475965618156
12.78876748658549	10530.436527366273	10503.803487826675	15167.22180284453	14816.999206641955	17468.35421604814	16953.977673713936	19628.284156742524	18963.509960511554	23350.63586496657	22439.19578210908	0.25537965962469583	0.24457450833490835	169.2207199633849	4982.899847406894	164.3886328588851	4840.613742968999
12.865826244077915	10537.566354376855	10510.969150452689	15178.233095341653	14827.779769533317	17481.302052550178	16966.55591222415	19643.04076701048	18977.770306849157	23368.47873851216	22456.337584929304	0.2554047552205929	0.24459828846736265	166.8438302496652	4942.510492930189	162.08288961161452	4801.474712537136
12.943349319348618	10544.623228073035	10518.062776867064	15189.149417374316	14838.467876972163	17494.14414046383	16979.031676147984	19657.681389407757	18991.91864231652	23386.187551808853	22473.350497949115	0.25543015629428584	0.2446223580099148	164.47974070813507	4901.83497986244	159.78957443294348	4762.05866723042
13.0213395101458	10551.606591796786	10525.083820249472	15199.970083856446	14849.062863454723	17506.879732923277	16991.40424249409	19672.205217644245	19005.954188515912	23403.76139109012	22490.233642364245	0.255455866608677	0.2446467205262029	162.12843381764833	4860.873099411838	157.5086703391571	4722.365412346553
13.099799631075467	10558.515887439371	10532.031732421196	15210.694408849853	14859.564062685873	17519.508082534852	17003.672887779583	19686.611445190458	19019.87616682515	23421.199342789903	22506.986139555927	0.2554818899739904	0.2446713796246494	159.78989197294868	4819.624655643012	155.24016026475874	4682.394765737001
13.178732513703073	10565.350555450594	10538.905963855137	15221.321705589338	14869.970807604042	17532.028441410355	17015.836888062673	19700.899265318578	19033.68379843729	23438.500493596086	22523.607111142315	0.2555082302483923	0.24469633895904752	157.464097481512	4778.089465524536	152.9840270602872	4642.146557882428
13.258141006655675	10572.110034848332	10545.705963686181	15231.851286508314	14880.282430406702	17544.44006120107	17027.895518975933	19715.067871144198	19047.376304401052	23455.66393050498	22540.09567903071	0.2555348913386164	0.2447216022291498	155.15103256332804	4736.267359061167	150.74025349105068	4601.620631990489
13.338027975724735	10578.793763227937	10552.431179721429	15242.282463264279	14890.49826257568	17556.74219313175	17039.848055759427	19729.116455668027	19060.95290566119	23472.688740875656	22556.450965469743	0.2555618772006011	0.2447471731812718	152.85067934918334	4694.158179380931	148.50882223568624	4560.816844092216
13.418396303969553	10585.401176771908	10559.08105845063	15252.614546764838	14900.617634903	17568.93408803514	17051.6937732945	19743.044211818276	19074.41282309953	23489.574012485264	22572.672093102505	0.2555891918401314	0.24477305560889895	150.56301988256746	4651.7617829400115	146.28971588841523	4519.735063245054
13.49924889182131	10591.931710259745	10565.655045056912	15262.846847194061	14910.63987751707	17581.014996386984	17063.431946137964	19756.85033249366	19087.755277576587	23506.318833585032	22588.75818502024	0.2556168393134951	0.2447992533533057	148.28803611459443	4609.078039503191	144.08291695379012	4478.375171510968
13.580588657187745	10598.384797077342	10572.152583426981	15272.978674038246	14920.564319908315	17592.98416834045	17075.06184855576	19770.534010605636	19100.979489972487	23522.922292955485	22604.708364815404	0.2556448237281422	0.24482577030417957	146.025709904643	4566.106832301244	141.88840784718923	4436.737064105924
13.662418535558457	10604.75986922722	10578.57311616218	15283.009336113038	14930.39029095608	17604.840853761987	17086.582754557945	19784.09443912253	19114.08468122964	23539.383479963813	22620.52175663669	0.25567314924336015	0.24485261040025896	143.77602302021114	4522.848058170173	139.70617089523876	4394.820649552159
13.744741480110864	10611.056357338113	10584.916084588938	15292.938141589684	14940.117118954766	17616.58430226646	17097.993937933134	19797.530811112574	19127.070072394457	23555.701484620182	22636.197485243116	0.25570182007095166	0.24487977762997296	141.5389571353735	4479.301627641078	137.53618833395012	4352.625849756878
13.827560461816718	10617.27369067528	10591.180928769916	15302.764398022435	14949.744131641044	17628.213763253465	17109.294672283882	19810.84231978858	19139.934884660575	23571.875397635842	22651.734676059805	0.25573084047592876	0.24490727603209794	139.3144938287296	4435.467465013266	135.3784423062898	4310.152600066271
13.910878469549415	10623.411297150193	10597.367087514542	15312.48741237515	14959.270656220286	17639.728485942866	17120.48423106145	19824.0281585516	19152.678339411097	23587.9043104802	22667.132455232724	0.2557602147772118	0.24493510969641685	137.10261458274908	4391.345508473925	133.2329148624849	4267.400849414058
13.9946985101918	10629.468603330999	10603.473998390347	15322.106491049133	14968.696019394254	17651.12771941172	17131.56188760194	19837.08752103628	19165.299658262575	23603.787315439906	22682.389949685476	0.2557899473483398	0.2449632827643923	134.90330078460102	4346.935710260179	131.09958795990678	4224.370560455136
14.079023608744702	10635.445034452523	10609.501097733817	15331.620939910368	14978.01954738816	17662.410712630666	17142.526915161736	19850.019601155564	19177.798063108217	23619.5235056772	22697.506287175245	0.2558200426181924	0.244991799429847	132.716533722647	4302.238036683761	128.9784434603789	4181.061709605157
14.163856808436103	10641.34001442658	10615.44782066159	15341.030064317374	14987.240565978347	17673.576714500974	17153.378586953877	19862.823593146226	19190.172776162017	23635.111975289303	22712.480596349855	0.2558505050717193	0.24502066393965322	130.5422945869068	4257.2524682870135	126.86946313061344	4137.47428720165
14.24920117083096	10647.152965852363	10621.313601081712	15350.333169149171	14996.358400520108	17684.624973891754	17164.116176184332	19875.49869161466	19202.42302000307	23650.5518193682	22727.312006805118	0.25588133925068246	0.2450498805944338	128.38056446742848	4211.978999922518	124.77262863989745	4093.6082975487225
14.335059775941703	10652.88331002673	10627.097871704822	15359.52955883329	15005.372375975536	17695.55473967742	17174.738956088597	19888.04409158284	19214.548017620087	23665.84213406057	22741.999649142406	0.25591254975440814	0.24507945374927295	126.23132435315347	4166.417640852276	122.68792155965639	4049.463759043254
14.421435722339384	10658.530466954704	10632.800064055513	15368.618537374168	15014.281816941706	17706.36526077541	17185.24619996864	19900.4589885348	19226.546992456373	23680.982016628488	22756.542655026882	0.2559441412405479	0.2451093878144355	124.09455513220746	4120.568414895795	120.61532336346863	4005.040704309009
14.50833212726552	10664.093855360092	10638.419608483871	15377.59940838177	15023.086047679195	17717.055786184425	17195.63718123018	19912.742578463574	19238.419168455293	23695.97056551064	22770.940157246296	0.25597611842585394	0.24513968725609808	121.97023758893192	4074.431360463612	118.55481542440248	3960.3391802334227
14.595752126744532	10669.572892695798	10643.95593417669	15386.471475099976	15031.78439214027	17727.625565022325	17205.911173419845	19924.89405791787	19250.16377010547	23710.806880383323	22785.19128976953	0.2560084860869623	0.24517035659709022	119.85835240424785	4028.0065307030454	116.50637901543814	3915.359248119872
14.683698875697011	10674.96699515478	10649.408469169315	15395.23404043589	15040.37617399804	17738.07384656514	17216.06745026324	19936.91262405004	19261.78002248722	23725.490062223	22799.295187806667	0.2560412490611892	0.24520140041764488	117.75888015507371	3981.2939936141483	114.46999530805624	3870.1009837687016
14.772175548053516	10680.275577680468	10654.776640357006	15403.886406988564	15048.86071667503	17748.399880285553	17226.10528570251	19948.7974746634	19273.267151318374	23740.01921336817	22813.25098786833	0.25607441224733735	0.2452328233561627	115.67180131214263	3934.2938321069814	112.44564537133556	3824.564477573149
14.861185336869132	10685.498053977697	10660.059873506765	15412.42787707853	15057.237343372532	17758.602915892214	17236.02395393493	19960.54780826068	19284.624383001188	23754.393437582545	22827.057827826407	0.2561079806065164	0.24526463010998295	113.59709623962408	3887.006144124549	110.43331017100718	3778.749834621791
14.95073145443871	10690.633836523335	10665.257593268907	15420.857752777001	15065.505377099666	17768.68220336887	17245.822729451003	19972.162824092124	19295.85094466894	23768.611840117977	22840.714846974424	0.2561419591629712	0.24529682543616985	111.53474519302836	3839.4310427000746	108.43297056714073	3732.6571747474372
15.040817132412794	10695.68233657717	10670.369223188865	15429.175335935566	15073.664140702915	17778.636993013977	17255.500887073285	19983.641722204356	19306.946064233216	23782.67352777824	22854.221186088747	0.2561763530049263	0.2453294141523069	109.48472832076368	3791.5686561353505	106.44460731639992	3686.286632725969
15.131445621914246	10700.642964192888	10675.39418571913	15437.379928216129	15081.712956895888	17788.46653548076	17265.057701995534	19994.983703489637	19317.908970431636	23796.5776089834	22867.575987490432	0.2562111672854398	0.24536240113730512	107.44702566182241	3743.419128061738	104.46820106894302	3639.638358305674
15.222620193655578	10705.5151282289	10680.331902231	15445.47083112072	15089.651148289007	17798.170081817138	17274.492449821693	20006.187969735056	19328.73889287547	23810.323193834105	22880.77839510692	0.2562464072232701	0.2453957913322205	105.42161714361282	3694.9826174848713	102.503732366662	3592.7125162645243
15.31434413805701	10710.298236359287	10685.18179302651	15453.447346021612	15097.478037419454	17807.746883506024	17283.80440660533	20017.25372367222	19339.435062097782	23823.909394176557	22893.827554534404	0.256282078103756	0.24542958974108642	103.40848258227925	3646.2592989299446	100.55118164415762	3545.509286575485
15.406620765365147	10714.991695084891	10689.94327735043	15461.308774191735	15105.192946781412	17817.19619250601	17292.992848889477	20028.180169027426	19349.996709601965	23837.335323668085	22906.72261310078	0.25631818527970957	0.24546380143175425	101.40760168289125	3597.2493625702336	98.61052922792442	3498.028864500113
15.499453405772549	10719.594909744394	10694.615773402365	15469.054416835206	15112.795198856491	17826.51726129233	17302.057053746576	20038.966510572085	19360.42306791064	23850.60009784309	22919.46271992896	0.2563547341723205	0.2454984315367502	99.41895403659146	3547.9530142550357	96.681755334037	3450.271460625343
15.592845409537835	10724.10728452528	10699.19869834866	15476.683575117799	15120.284116144014	17835.709342897684	17310.9962988185	20049.611954173164	19370.713370614452	23863.702834179017	22932.047026000244	0.2563917302720758	0.24553348525414082	97.442519119606	3498.370475598611	94.76484006723331	3402.237300964538
15.686800147106629	10728.528222474994	10703.691468334537	15484.19555019778	15127.65902119173	17844.771690953698	17319.809862357022	20060.115706844234	19380.86685242154	23876.642652163155	22944.47468421838	0.256429179139691	0.24556896784841478	95.4782762935356	3448.5019841189496	92.8597634210746	3353.9266270752996
15.781321009233178	10732.857125512119	10708.093498496255	15491.58964325696	15134.919236626696	17853.70355973243	17328.49702326446	20070.47697679683	19390.88274920725	23889.41867335986	22956.744849474155	0.2564670864070564	0.24560488465137442	93.52620480491896	3398.3477933355607	90.96650527777092	3305.3396961758845
15.87641140710273	10737.093394437577	10712.404202973332	15498.865155531823	15142.064085186295	17862.50420418836	17337.057061134747	20080.694973492115	19400.760298064197	23902.03002147814	22968.856678710257	0.25650545777819633	0.24564124106304122	91.58628378275898	3347.908172814641	89.0850454052852	3256.4767811675556
15.972074772454643	10741.23642894576	10716.622994920623	15506.021388344661	15149.092889749225	17871.172880000147	17345.48925629419	20090.768907692593	19410.49873735234	23914.475822439385	22980.809330986314	0.25654429903024323	0.24567804255257722	89.65849223754776	3297.183408244513	87.21536345685308	3207.338170723524
16.06831455770623	10745.285627635742	10720.749286520588	15513.05764313506	15156.004973366824	17879.708843612985	17353.79288984302	20100.69799151437	19420.097306749594	23926.755204445835	22992.601967544615	0.25658361601442486	0.24571529465921518	87.74280906254717	3246.1738016060553	85.35743897221982	3157.92416946264
16.165134236077357	10749.240388022654	10724.782488995643	15519.973221491586	15162.79965929467	17888.11135228126	17361.967243697032	20110.48143847987	19429.555247302884	23938.867298049565	23004.233751876338	0.2566234146570683	0.2457530029932056	85.839213030893	3194.87967118714	83.51125137445342	3108.235097943805
16.262537301715792	10753.100106548773	10728.722012620272	15526.767425183274	15169.476271023897	17896.37966411099	17370.011600629132	20120.1184635703	19438.871801478974	23950.811236221332	23015.70384978766	0.2566637009606156	0.24579117323677788	83.94768279453274	3143.3013516571373	81.67677996931889	3058.2712927563116
16.36052726982327	10756.864178594871	10732.567266733426	15533.439556191603	15176.03413231308	17904.513038102854	17377.92524431143	20129.60828327891	19448.046213216072	23962.58615442033	23027.01142946674	0.25670448100465704	0.24582981114511424	82.06819688543328	3091.439194230363	79.85400394619501	3008.033106673509
16.459107676782416	10760.531998491573	10736.317659750865	15539.988916742552	15182.472567220133	17912.510734195504	17385.7074593576	20138.950115664506	19457.077727975604	23974.19119066434	23038.155661551016	0.256745760946979	0.24586892254733805	80.20073371312174	3039.2935666870326	78.04290237589157	2957.52090868121
16.55828208028434	10764.102959530523	10739.97259917742	15546.414809338581	15188.79090013421	17920.372013308686	17393.35753136511	20148.143180404913	19465.965592794066	23985.6254855999	23049.135719194637	0.256787547024628	0.24590851334751831	78.34527156346303	2986.864853443112	76.24345420932514	2906.7350840372965
16.658054059457015	10767.576453975747	10743.531491619342	15552.716536790931	15194.988455807861	17928.096137386932	17400.874746957896	20157.186698851	19474.709056335305	23996.88818257317	23059.95077813646	0.2568298455549884	0.2459485895256872	76.5017885992711	2934.1534556867555	74.45563827808655	2855.676034409553
16.758427214994473	10770.951873074986	10746.993742796732	15558.893402252079	15201.064559389397	17935.682369443373	17408.25839382933	20166.07989408101	19483.307368943206	24007.978427701215	23070.60001676853	0.2568726629368778	0.24598915713887423	74.67026285870816	2881.159791422542	72.67943329308764	2804.344177926425
16.859405169286727	10774.228607070945	10750.358757555809	15564.944709248151	15207.018536455169	17943.12997360369	17415.50776078513	20174.821990955003	19491.75978269436	24018.895369943526	23081.082616204676	0.2569160056516609	0.24603022232215555	72.85067225361126	2827.8842955264263	70.91481784259668	2752.739949217066
16.960991566550526	10777.406045212549	10753.625939881269	15570.869761711498	15212.84971304208	17950.438215150178	17422.622137786555	20183.41221616955	19500.06555145111	24029.638161173847	23091.39776034955	0.256959880264375	0.24607179128971773	71.04299457104935	2774.3274199031293	69.16177039434842	2700.8637995901518
17.063190072960847	10780.483575766459	10756.794692908843	15576.667864013745	15218.557415680503	17957.60636056655	17429.600815994247	20191.849798313215	19508.223930915286	24040.205956253063	23101.54463596857	0.25700429342487624	0.24611387033593893	69.24720746951061	2720.4896334544756	67.42026929129497	2648.716196983587
17.166004376783235	10783.460586027952	10759.864418937263	15582.338320998062	15224.140971426486	17964.633677581834	17436.443087811153	20200.133967921185	19516.234178681094	24050.597913101017	23111.522432756894	0.2570492518690039	0.24615646583648537	67.463288480154	2666.3714222321287	65.69029275287176	2596.2976261158474
17.26943818850684	10786.33646233265	10762.834519441083	15587.880438012831	15229.599707895299	17971.519435215938	17443.148246927158	20208.263957531723	19524.09555428986	24060.813192770744	23121.330343410646	0.25709476241975726	0.24619958424942545	65.69121500667825	2611.9732895246707	63.971818875026656	2543.608588577714
17.37349524097843	10789.110590067428	10765.704395082663	15593.293520944148	15234.932953293892	17978.262903824045	17449.715588362513	20216.239001741378	19531.80731928348	24070.850959521096	23130.967563696715	0.2571408319884961	0.24624323211635854	63.93096432092716	2557.2957558040507	62.26482562626188	2490.6496027940884
17.478179289537028	10791.782353681754	10768.47344572462	15598.576876249219	15240.140036454184	17984.86335514187	17456.144408512228	20224.058337261355	19539.368737259072	24080.710380890952	23140.433292523976	0.2571874675761554	0.2462874160635629	62.18251356600376	2502.339358940255	60.56929085015145	2437.4212042135186
17.583494112149474	10794.351136698924	10771.141070442169	15603.729810989624	15245.220286866273	17991.3200623312	17462.434005190516	20231.721202973946	19546.779073923626	24090.390627773508	23149.726732014584	0.25723467627447993	0.2463321428031603	60.44583975392743	2447.104654201772	58.88519226315839	2383.923945316579
17.689443509546752	10796.81632172718	10773.706667535338	15608.751632864605	15250.173034711648	17997.63230002513	17468.58367767522	20239.22683998906	19554.03759714879	24099.890874490717	23158.847087575534	0.25728246526727794	0.24637741913429778	58.72091976480442	2391.5922143300995	57.212507453994476	2330.1583956936374
17.79603130536116	10799.177290470943	10776.169634541338	15613.641650244623	15254.997610896697	18003.79934437399	17474.59272675266	20246.574491701256	19561.143577026134	24109.210298868493	23167.793567970784	0.2573308418316926	0.24642325194434775	57.007730346522294	2335.802629615646	55.55121388332918	2276.1251421202905
17.90326134626431	10801.433423741839	10778.52936824669	15618.39917220476	15259.693347086044	18009.820473091007	17480.46045476247	20253.763403846737	19568.096285922373	24118.348082311826	23176.565385393435	0.2573798133394949	0.2464696482101262	55.306248112610774	2279.736507909838	53.901288881956134	2221.82478858158
18.011137502105942	10803.584101469736	10780.78526469942	15623.023508558304	15264.259575736089	18015.69496549827	17486.18616564255	20260.792824560653	19574.894998534906	24127.30340988042	23185.16175553832	0.2574293872583937	0.24651661499913	53.61644954336225	2223.3944747545756	52.26270965114236	2167.2579563702457
18.119663666053608	10805.62870271386	10782.936719221305	15627.51396989053	15268.695630128768	18021.422102573073	17491.769164974427	20267.662004434904	19581.538991947808	24136.07547036491	23193.581897675227	0.2574795711533698	0.24656415947079213	51.938310984493	2166.777173430193	50.635453261988005	2112.425284158904
18.228843754733095	10807.566605673748	10784.983126419955	15631.869867592399	15273.0008444052	18027.001166994116	17497.208760028578	20274.37019657585	19588.027545687793	24144.663456363138	23201.825034722107	0.25753037268802464	0.24661228887775732	50.27180864618276	2109.8852649861947	49.01949665439315	2057.327428034041
18.338681708369887	10809.397187700157	10786.923880200899	15636.090513894389	15277.174553599489	18032.431443188052	17502.50425980998	20280.916656662444	19594.359941780553	24153.066564356937	23209.890393318812	0.2575817996259561	0.24666101056717782	48.61691860211431	2052.719428304583	47.41481663601007	2001.9650615444407
18.44918149093129	10811.119825305912	10788.758373779572	15640.175221900294	15281.21609367252	18037.712217375964	17507.654975103676	20287.300643004422	19600.535464807075	24161.283994789024	23217.77720390095	0.25763385983215165	0.24671033198202363	46.97361678900779	1995.2803601548076	45.821389881675714	1946.338875763584
18.56034709026951	10812.733894176716	10790.48599969331	15644.123305621164	15285.124801545888	18042.84277762024	17512.66021852065	20293.521416600815	19606.5534019605	24169.314952140492	23225.48470077424	0.25768656127440265	0.24676026066242362	45.34187900622783	1937.5687752631493	44.23919293358631	1890.4495793669485
18.672182518265565	10814.238769181928	10792.106149813291	15647.934080009329	15288.900015135914	18047.822413871392	17517.519304543803	20299.57824119877	19612.413043102988	24177.158645008512	23233.01212218921	0.2577399120247455	0.2468108042470154	43.721680915215984	1879.5854063672014	42.66820220010413	1834.2978986762464
18.784691810974078	10815.633824385252	10793.618215356388	15651.606860992431	15292.541073387678	18052.650418015215	17522.231549574048	20305.470383352465	19618.113680822913	24184.814286184497	23240.358710416163	0.2577939202609175	0.24686197047432504	42.112998038195656	1821.3310042400844	41.10839395454968	1777.8845776752569
18.897879028768923	10816.918433055253	10795.021586896904	15655.140965507358	15296.047316308981	18057.32608391974	17526.796271976375	20311.19711248211	19623.654610492038	24192.281092732177	23247.523711820224	0.25784859426784257	0.24691376718416452	40.515805757109774	1762.8063377165236	39.559744334896095	1721.2103780754842
19.01174825648978	10818.091967675893	10796.315654378279	15658.535711534363	15299.418085004489	18061.848707482528	17531.2127921263	20316.75770093332	19629.035130323064	24199.558286066425	23254.506376936977	0.2579039424391361	0.24696620231904962	38.93007931461034	1704.0121938162483	38.02222934411839	1664.2760794032365
19.126303603589555	10819.153799957077	10797.49980712484	15661.790418131317	15302.65272171	18066.217586678267	17535.48043245637	20322.151424036838	19634.254541427505	24206.645092032377	23261.305960548485	0.2579599732786344	0.24701928392564346	37.35579381266143	1644.9493777537718	36.49582484876737	1607.082479015924
19.241549204282624	10820.103300844914	10798.573433853262	15664.904405467743	15305.750569826532	18070.432021606106	17539.598517502684	20327.3775601681	19639.312147873487	24213.54074098462	23267.921721759296	0.25801669540194844	0.24707302015622043	35.792924210531055	1585.6187129127793	34.980506577237975	1549.6303920871578
19.357489217694134	10820.939840531884	10799.535922683977	15667.876994858816	15308.710973954398	18074.49131453714	17543.566373951355	20332.435390806975	19644.207256743626	24220.244467866534	23274.35292407267	0.258074117538041	0.2471274192701527	34.24144532563514	1526.0210409592837	33.476250120889745	1491.9206517268904
19.474127828010037	10821.662788467167	10800.386661152686	15670.70750879978	15311.533279927653	18078.39476996231	17547.383330685636	20337.324200598177	19648.93917819362	24226.75551229057	23280.598835467652	0.2581322485308316	0.2471824896354214	32.701331833523	1466.1572218984365	31.98303093368304	1433.954109027516
19.59146924462811	10822.271513366622	10801.12503622159	15673.395271000029	15314.216834848252	18082.1416946402	17551.048718832622	20342.043277411398	19653.50722551054	24233.07311861833	23286.65872847595	0.2581910973408212	0.24723823973015038	31.172558265330736	1406.0281340284273	30.50082432947238	1375.7316330145113
19.709517702309874	10822.765383222657	10801.750434290483	15675.93960641712	15316.760987120171	18085.731397644697	17554.561871810125	20346.591912401593	19657.910715171318	24239.196536040763	23292.531880259023	0.25825067304674953	0.24729467814416678	29.655099008450634	1345.6346740275621	29.02960548333067	1317.2541107549332
19.828277461333414	10823.143765314184	10802.262241207958	15678.339841291147	15319.165086483867	18089.163190413237	17557.922125373938	20350.96940006984	19662.148966901706	24245.12501865932	23298.217572685913	0.2583109848472736	0.24735181358058025	28.148928305876325	1284.9777569854632	27.56934943041415	1258.5224473713897
19.94775280764713	10823.406026216213	10802.659842282237	15680.595303178698	15321.428484050315	18092.436386794623	17561.128817664783	20355.17503832385	19666.221303735038	24250.85782556663	23303.715092410814	0.25837204206267395	0.24740965485739644	26.65402025511139	1224.0583164016716	26.120031065001967	1199.5375660499558
20.067948053024427	10823.551531809526	10802.942622292105	15682.705320987085	15323.550532335408	18095.550303097276	17564.181289255623	20359.208128539063	19670.1270520714	24256.39422092802	23309.02373095132	0.2584338541365906	0.24746821090914625	25.170348808082053	1162.8773042424582	24.681625140699907	1140.3004081062973
20.188867535219305	10823.579647290078	10803.109965497559	15684.669225008376	15325.53058529406	18098.504258137342	17567.07888319895	20363.067975619604	19673.865541736803	24261.73347406298	23314.142784766645	0.25849643063778344	0.24752749078854908	23.697887770278612	1101.4356909422204	23.25410626930534	1080.8119329796173
20.31051561812294	10823.489737178303	10803.161255650426	15686.48634695345	15327.367998354463	18101.297573286945	17569.820945074058	20366.75388805951	19677.436106042554	24266.87485952697	23319.07155533623	0.25855978126192347	0.24758750366819723	22.236610800682683	1039.734465454705	21.837448920865427	1021.0731182876043
20.432896691921076	10823.281165328372	10803.095876004823	15688.15601998607	15329.062128452277	18103.929572522575	17572.406823034624	20370.265178004145	19680.838081844842	24271.817657193642	23323.80934923867	0.25862391583341077	0.24764825884227087	20.786491410792223	977.7746352483518	20.431627422585734	961.0849598189816
20.55601517325261	10822.95329493715	10802.91320932747	15689.677578756806	15330.612334064743	18106.39958247331	17574.83586785596	20373.60116131162	19684.070809604284	24276.561152337046	23328.3554782307	0.2586888443072235	0.24770976572827821	19.34750296312268	915.5572262764908	19.036615957695176	900.8484715213999
20.679875505368887	10822.505488552955	10802.612637907676	15691.050359436756	15332.017975244571	18108.706932469042	17577.107432982495	20376.761157614153	19687.133633445468	24281.104635713964	23332.709259326228	0.2587545767707955	0.24777203386882402	17.91961867264763	853.083283086773	17.65238856675569	840.3646856080741
20.804482158294064	10821.937108084541	10802.193543567646	15692.27369975176	15333.278413654369	18110.850954589274	17579.22087457561	20379.74449038026	19690.02590121731	24285.447403647264	23336.870014876422	0.25882112344592506	0.24783507293340826	16.502811605882016	790.353868809063	16.278919146439875	779.6346525279805
20.92983962898646	10821.247514809407	10801.655307672101	15693.346939015886	15334.39301260034	18112.830983711297	17581.17555156096	20382.55048697622	19692.746964552673	24289.58875810852	23340.837072649076	0.25888849469071346	0.2478988927202523	15.097054678597488	727.3700650823303	14.916181447886629	718.6594409332611
21.055952441500814	10820.436069382273	10800.997311138019	15694.269418165211	15335.36113706626	18114.646357558584	17582.97082567613	20385.178478728132	19695.296178928565	24293.528006801407	23344.609765908634	0.2589567010015393	0.24796350315815585	13.7023206573067	664.1329721603543	13.564149077850743	657.440137760248
21.18282514715158	10819.50213184326	10800.218934444181	15695.040479791469	15336.182153747428	18116.296416749523	17584.606061518385	20387.627800983995	19697.672903726416	24297.264463245254	23348.187433496554	0.25902575301505715	0.24802891430838142	12.318582157749915	600.6437088511884	12.222795496956678	595.9778481698595
21.31046232467717	10818.445061625793	10799.319557640347	15695.659468175378	15336.855431084194	18117.780504845512	17586.080626592022	20389.897793175594	19699.87650229209	24300.797446858473	23351.569419911306	0.2590956615102366	0.248095136366573	10.945811644749483	536.9034125534818	10.892094020309742	534.2736956109293
21.438868580405217	10817.26421756461	10798.298560356623	15696.125729320373	15337.380339295993	18119.097968399863	17587.39389135644	20391.987798881153	19701.906341996724	24304.126283042948	23354.755075389538	0.25916643741043155	0.24816217966470494	9.583981432093424	472.91323925275356	9.572017816710286	472.3288218015805
21.568048548418737	10815.958957903196	10797.155321812204	15696.438610985608	15337.756250414648	18120.248157005877	17588.545229273397	20393.897165887207	19703.7617942968	24307.250303267687	23357.743755986387	0.2592380917854819	0.24823005467306153	8.233063681051135	408.67436347855255	8.262539907504106	410.14438668917865
21.69800689072348	10814.528640301258	10795.889220824212	15696.59746271929	15337.98253831798	18121.230423345547	17589.534016854883	20395.62524625124	19705.442234794846	24310.168845153396	23360.53482365669	0.2593106358538546	0.24829877200224973	6.893030401144642	344.18797834962606	6.963633167382795	347.72156850993633
21.828748297416116	10812.972621841911	10794.49963581621	15696.601635891699	15338.058578763192	18122.04412323784	17590.359633710657	20397.17139636398	19706.947043300064	24312.881252556912	23363.1276463361	0.25938408098481325	0.24836834240524636	5.56385344870796	279.4552955166437	5.6752703229140025	285.0615637321025
21.960277486853503	10811.290259038638	10792.985944826502	15696.450483728093	15337.9837494201	18122.688615687122	17591.021462595865	20398.534977011994	19708.275603888946	24315.386875655855	23365.521598022417	0.2594584387006321	0.24843877677947712	4.245504526872537	214.47754516685382	4.39742395268695	222.16558706294745
22.092599205822967	10809.480907841988	10791.34752551622	15696.143361341447	15337.757429904235	18123.163262931448	17591.518889458584	20399.7153534401	19709.427304965968	24317.685071033437	23367.71605885705	0.2595337206788394	0.24851008616893114	2.937955185814644	149.25597604271024	3.1300664872833295	159.03487146785483
22.225718229713628	10807.543923646224	10789.583755177304	15695.67962576528	15337.379001810046	18123.467430491102	17591.85130348755	20400.711895414282	19710.40153932463	24319.775201763823	23369.71041520697	0.2596099387545017	0.24858228176631078	1.6411768208636204	83.79185534408316	1.873170207691146	95.67066808603704
22.359639362688714	10805.478661295321	10787.694010739891	15695.058635985717	15336.84784874339	18123.60048721637	17592.01809715926	20401.523977283785	19711.197704207796	24321.65663749671	23371.504059746014	0.25968710492254626	0.24865537491521633	0.3551406735787168	18.08646878460422	0.6267072463524528	32.07424628501758
22.494367437858962	10803.28447508933	10785.677668780037	15694.279752974324	15336.163356354757	18123.56180533635	17592.01866628598	20402.15097804453	19711.815201369227	24323.32875454352	23373.096391537638	0.2597652313401226	0.24872937711236842	-0.9201821691094665	-47.858879464678466	-0.6093504138189019	-31.75310639385134
22.629907317457054	10800.960718789765	10783.534105526487	15693.342339719668	15335.3249123713	18123.350760506477	17591.852410062584	20402.59228140105	19712.25343713379	24324.790935962075	23374.486816116303	0.2598443303290001	0.24880430000986573	-2.1848207764851395	-114.04286686191335	-1.8350309407760506	-95.8100843061693
22.766263893012997	10798.506745625313	10781.262696867776	15692.245761259583	15334.331906629539	18122.966731856843	17591.51873111416	20402.847275829685	19712.511822458808	24326.04257164276	23375.6747455702	0.259924414378013	0.24888015541748376	-3.438804372708546	-180.46415244415402	-3.0503626520294347	-160.09536364814267
22.903442085530802	10795.921908296898	10778.862818358682	15690.989384712679	15333.183731107396	18122.40910204001	17591.01703554316	20402.915354641045	19712.589772994732	24327.083058394037	23376.659598623428	0.26000549614554025	0.24895695530500705	-4.682162337230693	-247.1213768608868	-4.255374015207053	-224.60760250641033
23.041446845665973	10793.205558982803	10776.333845226747	15689.572579310152	15331.879779956465	18121.677257279123	17590.34673297675	20402.79591604309	19712.486709146473	24327.911800028778	23377.44080071896	0.2600875884620299	0.24903471180460882	-5.914924206517753	-314.01316248998046	-5.45009364955331	-289.34544094325975
23.180283153904217	10790.357049343022	10773.675152378017	15687.994716426641	15330.419449533432	18120.770587415158	17589.50723661352	20402.488363203287	19712.20205613376	24328.5282074497	23378.017784100637	0.2601707043325659	0.24911343721326126	-7.137119673330744	-381.1381134223193	-6.634550325281452	-354.307500988245
23.31995602074116	10787.375730523867	10770.886114403076	15686.255169611728	15328.802138432127	18119.688485955085	17588.497963270856	20401.992104311947	19711.735244052663	24328.93169873618	23378.389987896662	0.2602548569394819	0.24919314399519427	-8.34877858717664	-448.49481551675126	-7.8087729640174075	-419.49238668894395
23.460470486863187	10784.260953161735	10767.966105582202	15684.353314620352	15327.027247514507	18118.430350118837	17587.318333431394	20401.3065526443	19711.085707935985	24329.121699229912	23378.556858201835	0.2603400596450127	0.24927384478439252	-9.549930955210584	-516.0818364815786	-8.972790639440063	-484.89868416823447
23.60183162332936	10781.012067386984	10764.914499890689	15682.288529443675	15325.094179942145	18116.99558088706	17585.96777129011	20400.431126623615	19710.252887814568	24329.097641621767	23378.517848161053	0.26042632599399934	0.24935555238713633	-10.740606941661099	-583.8977258778177	-10.126632577055716	-550.5249616485089
23.744044531754422	10777.628422827183	10761.73067100348	15680.060194339152	15323.002341206906	18115.38358304805	17584.445704800626	20399.365249883445	19709.236228777812	24328.858966037882	23378.272418051984	0.26051366971663287	0.24943827978458522	-11.920836868652259	-651.9410152090713	-11.27032815473649	-616.3697695140727
23.887114344492932	10774.109368610283	10758.413992299802	15677.667691860803	15320.75113916189	18113.593765245038	17582.751565721985	20398.108351330542	19708.03518103485	24328.4051201266	23377.820035368626	0.26060210473125195	0.2495220401354064	-13.090651216094557	-720.2102179573849	-12.403906902640301	-682.4316403479315
24.031046224824397	10770.454253367177	10754.963836867133	15675.110406888745	15318.339984051654	18111.62554002293	17580.88478966476	20396.6598652071	19706.649199975047	24327.735559144832	23377.160174904253	0.26069164514718524	0.24960684677844766	-14.250080622863607	-788.7038297029212	-13.527398504338635	-748.7090890416875
24.175845367139747	10766.662425234073	10751.379577504998	15672.387726658706	15315.768288542406	18109.47832387501	17578.844816137265	20395.01923115326	19705.0777462288	24326.84974604481	23376.292318834818	0.2607823052676439	0.24969271323545877	-15.39915588596341	-857.4203281239606	-14.640832796030736	-815.2006127904169
24.32151699712871	10762.733231854494	10747.660586728462	15669.499040791201	15313.035467751972	18107.15153728962	17576.63108859168	20393.185894269543	19703.320285728267	24325.747151560983	23375.215956802418	0.2608740995926635	0.24977965321385515	-16.537907961312158	-926.3581731040031	-15.744239767256659	-881.9046911965124
24.468066371968433	10758.666020380846	10743.80623677106	15666.443741320318	15310.140939279285	18104.64460479634	17574.243054469724	20391.159305179113	19701.376289767904	24324.427254296774	23373.93058599864	0.2609670428221004	0.24986768060953726	-17.66636796421517	-995.5158068202436	-16.837649561282888	-948.8197863376699
24.61549878051318	10754.460137475593	10739.815899587495	15663.221222722164	15307.084123233682	18101.956955012203	17571.680165248417	20388.93892008988	19699.245235064922	24322.889540811415	23372.43571124809	0.2610611498586745	0.24995680950974933	-18.784567169306683	-1064.8916538092308	-17.921092475167825	-1015.9443428386003
24.763819543485244	10750.114929312082	10735.688946855851	15659.830881943002	15303.864442263843	18099.08802068753	17568.94187648541	20386.524200856653	19696.926603819713	24321.133505706912	23370.73084509183	0.2611564358110734	0.2500470541959971	-19.892537010411615	-1134.4841210260056	-18.994598959339783	-1083.2767879087478
24.91303401366693	10745.629741575041	10731.424749979593	15656.2721184272	15300.481321586605	18096.037238751833	17566.02764786451	20383.914615043293	19694.419883776383	24319.15865171523	23368.815507871277	0.26125291599710376	0.2501384291470102	-20.990309081273153	-1204.2915979651734	-20.05819961852103	-1150.8155314642936
25.063147576093755	10741.003919460427	10727.02268008882	15652.544334144393	15296.934189015019	18092.80405035901	17562.936943240387	20381.109635984292	19691.72456828266	24316.96448978492	23366.689227811403	0.2613506059469025	0.25023094904176074	-22.077915136011143	-1274.3124567698687	-21.11192521223711	-1218.5589662324637
25.214165648248784	10736.23680767508	10722.482108041437	15648.64693361669	15293.222474986476	18089.387900932707	17559.669230683576	20378.108742846725	19688.84015635019	24314.550539168427	23364.351541104636	0.2614495214062041	0.25032462876253153	-23.155387088547286	-1344.5450522801839	-22.155806653790933	-1286.5054677715525
25.366093680258146	10731.327750435828	10717.802404423655	15644.579323945236	15289.345612590212	18085.788240211234	17556.223982525047	20374.91142069177	19685.766152714477	24311.916327509003	23361.80199199438	0.2615496783396644	0.25041948339804354	-24.222757013121736	-1414.9877221561037	-23.189875011128606	-1354.6533945999108
25.518937155087716	10726.276091468206	10712.982939550231	15640.340914836523	15285.303037594647	18082.00452229229	17552.600675400554	20371.517160536274	19682.502067894795	24309.061390927858	23359.040132858838	0.2616510929342457	0.2505155282466313	-25.280057144897	-1485.6387870111503	-24.21416150753066	-1423.0010883319192
25.672701588741027	10721.08117400453	10708.023083463979	15635.931118627968	15281.094188473955	18078.0362056772	17548.7987902945	20367.925459413782	19679.04741825365	24305.985274110895	23356.065524294285	0.2617537816026602	0.25061277881948346	-26.327319879535935	-1556.4965504813008	-25.228697520622518	-1491.5468737045303
25.827392530458226	10715.742340781882	10702.922205935198	15631.349350313607	15276.718506434832	18073.882753315243	17544.81781258411	20364.135820436084	19675.40172605672	24302.68753039622	23352.877735199236	0.26185776098687785	0.2507112508439335	-27.364577773594647	-1627.559299363289	-26.23351458297111	-1560.289058713708
25.983015562916506	10710.258934039146	10697.679676460239	15626.595027568696	15272.175435442221	18069.543632647223	17540.657232082653	20360.147752853794	19671.5645195319	24299.16772186067	23349.476342857623	0.2619630479616947	0.25081096026681365	-28.391863544740772	-1698.8253037268296	-27.2286443828998	-1629.225934763439
26.139576302431465	10704.630295513922	10692.294864259817	15621.667570774342	15267.46442224503	18065.018315649155	17536.316543082765	20355.960772117327	19667.535332928714	24295.42541940709	23345.860933022625	0.262069659638364	0.25091192325786915	-29.409210071637062	-1770.292817034293	-28.214118763280567	-1698.3557767043822
26.297080399159835	10698.855766438779	10686.767138276793	15616.566403041446	15262.584916401314	18060.306278875236	17531.79524439951	20351.57439993751	19663.313706577384	24291.460202851245	23342.0311000003	0.2621776133683018	0.25101415621323053	-30.41665039468353	-1841.9600763013586	-29.189969722727255	-1767.6768430108204
26.455533537303385	10692.934687536914	10681.095867173259	15611.29095023407	15257.536370302798	18055.407003500706	17527.092839412773	20346.988164345752	19658.899186947514	24287.271661008563	23337.986446732863	0.2622869267468461	0.25111767575895255	-31.414217715151608	-1913.825302170124	-30.156229415159032	-1837.1873758765869
26.614941435314055	10686.86639901752	10675.28041932739	15605.840640992548	15252.318239199296	18050.31997536442	17522.208836109818	20342.201599754448	19654.291326706974	24282.859391781236	23333.726584882537	0.26239761761709585	0.2512224987546136	-32.40194539649383	-1985.886699123308	-31.11293015024421	-1906.8856013626792
26.77530984610034	10680.650240570269	10669.320162829403	15600.214906755698	15246.92998122219	18045.044685010584	17517.14274712691	20337.214247016604	19649.489684780066	24278.223002244675	23329.25113491456	0.26250970407381546	0.25132864229698454	-33.3798669632597	-2058.14245555643	-32.06010439284	-1976.769729491789
26.93664455723489	10674.285551359702	10663.21446547742	15594.413181783062	15241.371057408032	18039.580627730975	17511.894089791374	20332.025653485973	19644.49382640619	24273.362108734767	23324.55972618114	0.26262320446740944	0.2514361237237595	-34.34801610188879	-2130.5907439654693	-32.99778476366919	-2046.837954419665
27.098951391163432	10667.771670018503	10656.96269477216	15588.434903175816	15235.640931720822	18033.927303605684	17506.462386162344	20326.635373075962	19639.30332319732	24268.276336933905	23319.651997004148	0.262738137407973	0.25154496061735987	-35.306426661154546	-2203.2297211252153	-33.926004039516556	-2117.088454585988
27.26223620541477	10661.107934640666	10650.564217911646	15582.27951089783	15229.739071074517	18028.08421754439	17500.847163072005	20321.0429663192	19633.917753196172	24262.965321958025	23314.527594758787	0.2628545217694151	0.25165517080880384	-36.255132651021995	-2276.0575281768106	-34.84479515221756	-2187.5193928019144
27.426504892812353	10654.293682773825	10644.018401784935	15575.946447795735	15223.664945354558	18022.050879326685	17495.047952165914	20315.248000426353	19628.336700933563	24257.428708442934	23309.18617595662	0.26297237669366075	0.25176677238164985	-37.19416824407381	-2349.0722908694297	-35.754191190084384	-2258.1289164749905
27.59176338168682	10647.32825141097	10637.324612965318	15569.435159618391	15217.41802743889	18015.82680364205	17489.064289943042	20309.25004934457	19622.559757485604	24251.666150630568	23303.6274063285	0.26309172159492483	0.2518797836760117	-38.1235677746663	-2422.2721196776256	-36.654225396952825	-2328.9151577134617
27.758017636089992	10640.21097698172	10630.482217703053	15562.74509503599	15210.997793218598	18009.41151012958	17482.895717795567	20303.048693816116	19616.586520530855	24245.677312455537	23297.85096090778	0.26321257616407356	0.2519942232926481	-39.043365739213186	-2495.655109992251	-37.5449311724733	-2399.8762335060164
27.925273656010095	10632.941195342757	10623.490581917224	15555.87570565819	15204.40372161769	18002.80452341697	17476.54178204798	20296.643521436166	19610.416594406855	24239.46186763104	23291.856524112965	0.26333496037306126	0.2521101100971275	-39.95359679678222	-2569.2193423365243	-38.42634207259107	-2471.0102459122427
28.09353747758831	10625.518241767662	10616.349071187067	15548.826446051726	15197.635294612377	17996.005373159114	17470.002033995883	20290.034126710518	19604.049590166556	24233.019499734903	23285.643789830425	0.26345889447945275	0.25222746322407313	-40.85429576833849	-2642.9628824992105	-39.29849180873134	-2542.3152821832336
28.2628151733366	10617.941450936267	10609.057050742702	15541.596773757472	15190.691997249858	17989.01359407638	17463.27602994444	20283.22011111313	19597.485125634514	24226.34990229567	23279.21246149719	0.2635843990310303	0.2523463020814815	-41.74549763688265	-2716.8837817371823	-40.161414248199435	-2613.7894149688073
28.43311285235687	10610.210156923058	10601.613885455052	15534.186149306586	15183.573317666245	17981.828725992167	17456.363331246135	20276.20108314303	19590.722825462643	24219.452778878207	23272.562252183317	0.2637114948704862	0.25246664635513116	-42.627237548309495	-2790.980077025015	-41.01514341463189	-2685.430702530779
28.604436660561465	10602.323693185062	10594.01893982507	15526.594036236003	15176.278747103874	17974.450313869867	17449.26350433809	20268.97665838098	19583.76232118555	24212.327843169256	23265.692884674132	0.2638402031402066	0.25258851601306404	-43.49955081039661	-2865.2497911951505	-41.85971348712337	-2757.2371888672933
28.77679278089485	10594.281392549052	10586.271577972422	15518.819901103365	15168.80777992813	17966.877907849706	17441.97612077916	20261.54645954599	19576.603251275916	24204.97481906316	23258.604091552712	0.2639705452871438	0.25271193131015957	-44.362472893502854	-2939.690933195874	-42.69515880081599	-2829.206903958693
28.950187433556945	10586.082587197781	10578.37116362314	15510.863213500772	15161.159913643161	17959.11106328435	17434.500757285998	20253.91011655089	19569.245261198917	24197.393440746662	23251.295615281473	0.26410254306778114	0.2528369127927903	-45.21603943032096	-3014.301498282701	-43.52151384673925	-2901.3378639505245
29.124626876227456	10577.726608655918	10570.317060096899	15502.723446068356	15153.334648907417	17951.149340774733	17426.83699576917	20246.067266558333	19561.688003467003	24189.58345278456	23243.767208284542	0.26423621855319407	0.25296348130356827	-46.060286215630185	-3089.079468234908	-44.33881327154813	-2973.628071349114
29.30011740429177	10569.212787774735	10562.108630293182	15494.400074506426	15145.331489547905	17942.992306204564	17418.984423368212	20238.01755403555	19553.93113769365	24181.544610204197	23236.018633029038	0.26437159413420763	0.2530916579861823	-46.89524920700205	-3164.022811625153	-45.1470918776904	-3046.075515245553
29.476665351068124	10560.540454716464	10553.745236676945	15485.89257758732	15137.149942574111	17934.639530774723	17410.942632486574	20229.760630809367	19545.974330647205	24173.276678580467	23228.049662106885	0.26450869252665304	0.2532214642903248	-47.720964524029114	-3239.129484011326	-45.946384623326594	-3118.6781715326943
29.654277088036206	10551.708938937547	10545.226241263295	15477.200437166042	15128.789518190868	17926.09059103678	17402.71122082555	20221.296156120356	19537.817256304035	24164.779434120177	23219.860078315975	0.26464753677672515	0.2533529219767178	-48.537468449023436	-3314.3974282224663	-46.73672662262834	-3191.434003151953
29.832959025067048	10542.717569171245	10536.551005601428	15468.323138190177	15120.249729810499	17917.345068925897	17394.289791417916	20212.623796676635	19529.459595901313	24156.05266374634	23211.449674741252	0.26478815026644276	0.2534860531222294	-49.34479742633994	-3389.824574564118	-47.51815314501437	-3264.3409602758475
30.0127176106544	10533.565673409477	10527.71889075781	15459.260168709043	15111.530094064286	17908.40255179326	17385.677952660924	20203.743226707506	19520.901037989628	24147.096165182476	23202.81825483586	0.26493055671921856	0.25362088012509604	-50.142988062638324	-3465.4088410991244	-48.290699615332414	-3337.39698056411
30.193559332147448	10524.25257888368	10518.729257298386	15450.011019881702	15102.630130812879	17899.26263243755	17376.875318348608	20194.65412801618	19512.14127848485	24137.9097470363	23193.96563250168	0.26507478020553216	0.2537574257102413	-50.932077127064986	-3541.148133917246	-49.054401614186645	-3410.5999894328415
30.37549071598484	10514.777612044927	10509.581465270014	15440.575185984182	15093.549363155946	17889.924909135923	17367.881507703358	20185.35619003233	19503.180020719647	24128.493228883406	23184.89163216986	0.26522084514871885	0.253895712934698	-51.71210155093286	-3617.0403473968618	-49.809294877522916	-3483.9479002798907
30.55851832793038	10505.140098543152	10500.274874180966	15430.952164415716	15084.28731744095	17880.38898567417	17358.696145407055	20175.849109863993	19494.016975494633	24118.84644135068	23175.59608888111	0.26536877633086764	0.2540357651931395	-52.48309842789604	-3693.083364482969	-50.55541529670154	-3557.4386147507466
30.742648773309874	10495.33936320548	10490.808842980558	15421.141455703959	15074.843523270974	17870.654471376187	17349.318861631262	20166.132592349055	19484.651861128918	24108.969226199373	23166.078848365676	0.26551859889884005	0.25417760622351676	-53.24510501349141	-3769.275056960061	-51.292798918068	-3631.070022985339
30.92788869724955	10485.374730013737	10481.182730037905	15411.142563509353	15065.217513511705	17860.720981132756	17339.749292067074	20156.20635010623	19475.084403510307	24098.861436408162	23156.339767123256	0.26567033837040194	0.25432126011280415	-53.99815872574982	-3845.613285774365	-52.02148194317124	-3704.8400038983673
31.114244784915854	10475.245522080888	10471.395893119623	15400.95499462819	15055.40882429731	17850.588135429312	17329.987077953832	20146.070103585313	19465.314336144846	24088.52293625554	23146.37871250238	0.26582402064048305	0.2544667513028646	-54.74229714462126	-3922.095901310444	-52.74150072880002	-3778.746425477788
31.30172376175672	10464.951061626718	10461.447689366696	15390.578258994901	15045.41699503547	17840.25556037329	17320.031866107427	20135.72358111715	19455.34140020595	24077.953601402296	23136.195562779765	0.2659796719875553	0.2546141045964244	-55.47755801227322	-3998.7207437139004	-53.45289178673556	-3852.7871450474486
31.4903323937443	10454.490669952396	10451.337475270258	15380.011869683018	15035.241568411317	17829.72288772021	17309.883308947647	20125.166518962735	19445.165344582943	24067.15331897343	23125.79020723925	0.2661373190801427	0.2547633451631701	-56.203979232828715	-4075.4856431959197	-54.155691783322254	-3926.9600095469505
31.68007748761912	10443.863667414264	10441.064606646547	15369.255342905313	15024.882090390498	17818.989754899416	17299.54106452501	20114.398661362102	19434.78592592922	24056.121987640094	23115.16254625067	0.26629698898345733	0.254914498545965	-56.921598872257164	-4152.388420352712	-54.84993753997696	-4001.2628558622673
31.870965891135747	10433.069373396414	10430.62843861061	15358.308198012466	15014.338110220924	17808.05580503851	17289.00479654639	20103.419760582194	19424.20290870954	24044.859517700832	23104.312491348075	0.26645870916617254	0.25506759066719215	-57.630455158505356	-4229.426886516623	-55.53566603254876	-4075.693511104677
32.063004493309954	10422.107106282485	10420.028325549241	15347.1699574909	15003.609180433778	17796.920686987276	17278.274174400394	20092.229576964557	19413.41606524717	24033.365831162948	23093.239965308156	0.266622507507332	0.25522264783522136	-58.330586481541104	-4306.598844088148	-56.21291439151537	-4150.249792938586
32.25620022466719	10410.976183426234	10409.263621092596	15335.84014695912	14992.69485684304	17785.584055340332	17267.348873181283	20080.82787897192	19402.425175769964	24021.640861823053	23081.944902227784	0.2667884123033935	0.25537969675100963	-59.02203139313497	-4383.902086893097	-56.881719902135956	-4224.929509929381
32.45056005749291	10399.675921121187	10398.333678084933	15324.318295163042	14981.594698544195	17774.045570459253	17256.228573712535	20069.21444323455	19391.230028456226	24009.68455534772	23070.427247601754	0.26695645227542336	0.2555387645148313	-59.704828606591036	-4461.334400505293	-57.54212000350526	-4299.73046181025
32.64609100608406	10388.205634569258	10387.237848554238	15312.603933970082	14970.308267911689	17762.30489849348	17244.91296256935	20057.389054595835	19379.830419479902	23997.496869353694	23058.686958400034	0.26712665657643253	0.25569987863314975	-60.379016996863356	-4538.893562640995	-58.19415228901926	-4374.650439862162
32.84280012700226	10376.564637848169	10375.975483680613	15300.696598361787	14958.83513059511	17750.36171140042	17233.401732100265	20045.35150615703	19368.226153054926	23985.077773487592	23046.724003144544	0.267299054798862	0.2558630670256206	-61.044635601108894	-4616.577343568206	-58.837854506658914	-4449.687227289192
33.040694519328454	10364.75224387779	10364.545933763573	15288.595826425219	14947.174855514153	17738.215686964213	17221.694580447675	20033.10159932134	19356.41704147903	23972.42724950521	23034.538361985666	0.2674736769822261	0.25602835803224777	-61.701723617450625	-4694.38350641029	-59.47326455787697	-4524.838599501643
33.239781324919136	10352.767764385595	10352.948548188398	15276.301159343308	14935.32701485267	17725.86650881425	17209.791211567983	20020.639143837743	19344.402905177252	23959.54529135112	23022.130026778854	0.2676505536209074	0.25619578042067787	-62.350320405879756	-4772.309807606041	-60.10042049824551	-4600.102324535139
33.44006772866406	10340.610509870488	10341.182675390832	15263.812141383125	14923.29118405076	17713.313866441535	17197.691335249936	20007.96395784315	19332.183572743903	23946.431905236655	23009.49900115988	0.26782971567211816	0.25636536339364807	-62.99046548797196	-4850.353997297119	-60.719360537230386	-4675.476163412444
33.64156095874556	10328.279789566079	10329.247662821173	15251.12831988363	14911.06694179642	17700.557455215163	17185.394667132874	19995.07586790495	19319.758880984973	23933.087109718992	22996.645300621036	0.26801119456402195	0.2565371365965887	-63.622198546399886	-4928.513819707558	-61.33012303763098	-4750.957870493643
33.84426828689945	10315.77491140226	10317.142856906592	15238.2492452412	14898.653870015074	17687.596976396737	17172.900928723247	19981.974709061833	19307.12867495879	23919.51093577855	22983.5689525858	0.26819502220402863	0.25671113012537894	-64.24555942566803	-5006.78701362526	-61.93274651624233	-4826.545193923637
34.04819702867729	10303.095181965908	10304.867603012586	15225.1744708942	14886.051553858248	17674.432137154316	17160.209847410533	19968.660324864413	19294.29280801666	23905.70342689685	22970.269996483843	0.26838123098725714	0.2568873745342697	-64.86058813130512	-5085.1713127801195	-62.52726964303292	-4902.235875977669
34.25335454371064	10290.239906460241	10292.421245402997	15211.90355330581	14873.25958169066	17661.062650574866	17147.321156481958	19955.13256741488	19281.251141842455	23891.66463913362	22956.74848382548	0.26856985380518295	0.2570659008439639	-65.46732483044616	-5163.664446322247	-63.11373124138481	-4978.027653492987
34.45974823597649	10277.208388662928	10279.803127198704	15198.436051945308	14860.277545075798	17647.48823567568	17134.23459513612	19941.3912974057	19268.003546491444	23877.39464120342	22943.004478275525	0.26876092405445906	0.25724674054987334	-66.06580985135952	-5242.264139258303	-63.692170287904446	-5053.918258287944
34.66738555406454	10263.999930883028	10267.012590335155	15184.771529267911	14847.10503876025	17633.708617414606	17120.949908495582	19927.43638415777	19254.54990042856	23862.893514552186	22929.03805572714	0.2689544756459297	0.25742992563054534	-66.65608368350513	-5320.968112907838	-64.26262591229897	-5129.905417580623
34.87627399144595	10250.613833916588	10254.048975518415	15170.909550692884	14833.741660656346	17619.723526699043	17107.466847618278	19913.267705657534	19240.890090565645	23848.161353433006	22914.849304374973	0.2691505430138326	0.2576154885562656	-67.23818697773822	-5399.774085402489	-64.82513739743445	-5205.986854441464
35.086421086743854	10237.049397000905	10240.911622179889	15156.84968457994	14820.187011823286	17605.532700393585	17093.78516950774	19898.88514859312	19227.024012297938	23833.198264981544	22900.43832478793	0.26934916112519375	0.25780346229784507	-67.81216054628021	-5478.679772170261	-65.37974417917576	-5282.160288241226
35.29783442400536	10223.305917767566	10227.599868429674	15142.591502204084	14806.440696446769	17591.135881326485	17079.904637122185	19884.28860838986	19212.95156953982	23818.004369291153	22885.80522998165	0.2695503654894297	0.2579938803355935	-68.37804536260228	-5557.682886424474	-65.92648584646668	-5358.423435115255
35.51052163297529	10209.382692194038	10214.113051008484	15128.134577728586	14792.502321816919	17576.532818294745	17065.825019382304	19869.477989244628	19198.67267475961	23802.579799487306	22870.95014549043	0.26975419216814805	0.2581867766684844	-68.93588256079966	-5636.781139616389	-66.4654021403694	-5434.774008363485
35.72449038937153	10195.279014554168	10200.450505238308	15113.47848817651	14778.371498304876	17561.72326606822	17051.54609117827	19854.453204159752	19184.187249013885	23786.924701802163	22855.87320943913	0.269960677785163	0.25838218582351236	-69.48571343646472	-5715.972242033575	-66.99653295486496	-5511.2097190055065
35.93974841516195	10180.994177366849	10186.61156497125	15098.622813399828	14764.047839337125	17546.706985391585	17037.067633374627	19839.214174975164	19169.495221980163	23771.03923564769	22840.574572613863	0.2701698595367261	0.25858014286525594	-70.02757944742189	-5795.253903389443	-67.51991833750071	-5587.728276328649
36.15630347884324	10166.52747134357	10172.595562537084	15083.567136047031	14749.530961368426	17531.48374298538	17022.389432814456	19823.760832400036	19154.59653198914	23754.923573688844	22825.054398532644	0.270381775201978	0.25878068340564264	-70.56152221158845	-5874.6238331813365	-68.03559848746954	-5664.327388228383
36.374163395721176	10151.878185334734	10158.401828689555	15068.311041529158	14734.820483853326	17516.053311546064	17007.511282322448	19808.093116043892	19139.49112605647	23738.577901916855	22809.312863516196	0.2705964631536267	0.25898384361392984	-71.08758350839344	-5954.079741375055	-68.54361375662847	-5741.004761825316
36.59333602819267	10137.045606274056	10144.029692550632	15052.854117983152	14719.916029215137	17500.415469743533	16992.432980705882	19792.2109744457	19124.178959912588	23722.002419720797	22793.35015675713	0.2708139623688605	0.2591896602268955	-71.60580527893762	-6033.619338978548	-69.04400464952778	-5817.758103987202
36.813829286029524	10122.029019121983	10129.478481553675	15037.195956233903	14704.817222813712	17484.570002218166	16977.154332754973	19776.114365102858	19108.65999803252	23705.19733995979	22777.166480389697	0.27103431244049786	0.25939817055925724	-72.11622962565889	-6113.240338585805	-69.53681182319997	-5894.585121850949
37.03565112666392	10106.827706807162	10114.747521384605	15021.336149753646	14689.523692910794	17468.516699575503	16961.675149241117	19759.80325449832	19092.934213663928	23688.162889033716	22760.762049558194	0.2712575535883836	0.25960941251431446	-72.61889881238312	-6192.940454979893	-70.02207608698518	-5971.483523362782
37.25880955547555	10091.440950166965	10099.83613592195	15005.274294619956	14674.035070634045	17452.25535838013	16945.99524691442	19743.277618127573	19077.001588855022	23670.89930695454	22744.137092485897	0.27148372667103726	0.2598234245948277	-73.11385526450613	-6272.717405750882	-70.4998384027349	-6048.451017855201
37.483312626080554	10075.868027885883	10084.74364717469	14989.009989470847	14658.350989938353	17435.785781147166	16930.11444849893	19726.53744052343	19060.862114480467	23653.406847415867	22727.29185054232	0.27171287319755555	0.2600402459141351	-73.60114156953205	-6352.568911951035	-70.97013988501567	-6125.485316645354
37.70916844062219	10060.108216432849	10069.469375218938	14972.54283545831	14642.471087565797	17419.1077763327	16914.032582687065	19709.58271528062	19044.51579026709	23635.68577786298	22710.226578311067	0.2719450353397844	0.2602599162075138	-74.08080047597468	-6432.492698633578	-71.4330218002433	-6202.5841335370205
37.93638515006311	10044.16078999689	10054.012638132726	14955.87243619941	14626.395003003205	17402.22115832248	16897.749484132197	19692.41344507891	19027.962624818232	23617.73637956206	22692.941543656678	0.2721802559447582	0.26048247584379874	-74.55287489477632	-6512.4864956159145	-71.88852556760685	-6279.745185512118
38.164970954479706	10028.025020420955	10038.372751928979	14938.998397724854	14610.1223784375	17385.125747418373	16881.264993439494	19675.029641704743	19011.202635636713	23599.558947668396	22675.437027790817	0.27241857854742135	0.26070796583725153	-75.01740789892938	-6592.548038098495	-72.33669275896682	-6356.966193319764
38.39493410335793	10011.700177134522	10022.549030486989	14921.92032842562	14593.65285870916	17367.821369823792	16864.57895715541	19657.431326072212	18994.235849147244	23581.153791294808	22657.713325338373	0.27266004738363087	0.26093642785970517	-75.47444272365829	-6672.675067356788	-72.77756509870233	-6434.2448820951395
38.626282895891045	9995.185527084215	10006.540785481871	14904.637838996785	14576.986091263114	17350.307857626587	16847.69122775531	19639.618528242296	18977.06230071713	23562.521233578784	22639.770744402576	0.2729047074034585	0.26116790425297093	-75.92402276656503	-6752.865331425797	-73.21118446363835	-6511.578981988598
38.859025681279114	9978.480334663182	9990.347326312556	14887.150542379386	14560.121726097834	17332.58504878089	16830.60166362968	19621.591287441468	18959.68203467651	23543.661611749845	22621.60960663026	0.27315260428478816	0.26140243804153274	-76.3661915874909	-6833.116585795302	-73.63759288319125	-6588.966228826903
39.09317085903034	9961.583861638466	9973.967960027647	14869.458053699294	14543.059415711612	17314.652787086357	16813.310129068308	19603.349652078432	18942.095104336775	23524.57527719563	22603.230247275867	0.27340378444722707	0.26164007294552477	-76.80099290980434	-6913.426594222896	-74.05683254003816	-6666.40436483128
39.328726879264174	9944.495367076845	9957.401991249584	14851.559990203712	14525.798815046674	17296.51092216579	16795.816494242717	19584.89367975976	18924.30157200803	23505.26259552766	22584.633015265255	0.2736582950663301	0.2618808533940031	-77.2284706195278	-6993.793129389174	-74.46894576959312	-6743.891139253043
39.56570224301631	9927.214107269088	9940.648722097034	14833.455971195208	14508.33958143098	17278.159309440955	16778.12063518706	19566.223437304518	18906.30150901559	23485.723946646827	22565.818273259185	0.2739161840881557	0.2621248245385247	-77.64866876614542	-7074.213973713107	-74.87397506034904	-6821.4243090930395
39.80410550254544	9909.73933565228	9923.707452105187	14815.145617962718	14490.681374517246	17259.597810105948	16760.222433776788	19547.339000756958	18888.094995714706	23465.9597248077	22546.786397715725	0.2741775002441491	0.2623720322670286	-78.06163156285038	-7154.686920118518	-75.27196305406687	-6899.001639818307
40.04394526164196	9892.07030273067	9906.577478144363	14796.628553710158	14472.82385621971	17240.826291099016	16742.121777705797	19528.240455398452	18869.682121504597	23445.97033868289	22527.537778952705	0.2744422930663771	0.2626225232180456	-78.4674033866686	-7235.209772830829	-75.66295254589204	-6976.620906099211
40.28523017593832	9874.206255994572	9889.258094336503	14777.90440348191	14454.76669064804	17221.844625071768	16723.818560461274	19508.92789575748	18851.062984840675	23425.75621142627	22508.07282120911	0.2747106129031084	0.262876344795227	-78.86602877913538	-7315.780348205939	-76.04698648479098	-7054.2798925684765
40.52796895322162	9856.14643983766	9871.748591969827	14758.972794085657	14436.509544038772	17202.652690356663	16705.31268129686	19489.401425618584	18832.23769324586	23405.317780735975	22488.391942706297	0.2749825109347627	0.26313354518221693	-79.2575524461572	-7396.396475543268	-76.42410797329649	-7131.976394561585
40.77217035374772	9837.890095472454	9854.048259411435	14739.833354012135	14418.05208468386	17183.25037093198	16686.60404520363	19469.66115802963	18813.206363320238	23384.65549891657	22468.495575708377	0.27525803919022807	0.2633941733578627	-79.64201925916132	-7477.055997990537	-76.79436026846088	-7209.708218950778
41.017843190557436	9819.436460843965	9836.1563820179	14720.485713351873	14399.393982856476	17163.63755638459	16667.692562878925	19449.707215307593	18793.96912074947	23363.76983294065	22448.384166582127	0.275537250563563	0.2636582791117873	-80.01947425484832	-7557.7567733684555	-77.15778678161587	-7287.473184914794
41.26499632979458	9800.784770541653	9818.072242043901	14700.929503708918	14380.534910734008	17143.814141870625	16648.57815069331	19429.539729042932	18774.526100311847	23342.661264509916	22428.05817585639	0.2758201988310903	0.2639259130603208	-80.3899626359198	-7638.496675087605	-77.51443107869272	-7365.269124753773
41.51363869102594	9781.934255709517	9799.795118548725	14681.164358111335	14361.474542318032	17123.780028073463	16629.260730655136	19409.15884010229	18754.877445883834	23321.330290115497	22407.51807828079	0.2761069386688965	0.26419712666281087	-80.75352977165312	-7719.273593073245	-77.86433688092075	-7443.093884766102
41.763779247563185	9762.8841439544	9781.324287300735	14661.18991091849	14342.212553351346	17103.535121159563	16609.740230372943	19388.56469862968	18735.023310444147	23299.77742109774	22386.764362883925	0.2763975256707451	0.26447197223831403	-81.11022119828704	-7800.085434684064	-78.20754806484183	-7520.945326074958
42.0154270267867	9743.633659252457	9762.659020679737	14641.005797725009	14322.74862123191	17083.07933273166	16590.016583015702	19367.75746404599	18714.963856076392	23278.003183705277	22365.797533030942	0.27669201636641655	0.2647505029826844	-81.46008261956013	-7880.930125678424	-78.54410866279068	-7598.8213255200535
42.26859111047143	9724.182021853834	9743.79858757724	14620.611655261397	14303.08242492367	17062.412579779568	16570.08972727056	19346.737305046914	18694.69925397018	23256.008119153576	22344.618106480582	0.27699046824048695	0.26503277298607	-81.8031599075257	-7961.805611209478	-78.87406286351688	-7676.719776568469
42.523280635114425	9704.528448185423	9724.742253294537	14600.007121291066	14283.213644864076	17041.534784628177	16549.959607298333	19325.504399599064	18674.229684420607	23233.792783682668	22323.226615441497	0.277292939751559	0.265318837250826	-82.13949910316296	-8042.709856828675	-79.19745501253419	-7754.638590231538
42.77950479226489	9684.672150751876	9705.489279438665	14579.19183450391	14263.141962868398	17020.445874883015	16529.62617268648	19304.058934934426	18653.555336826208	23211.357748614308	22301.62360662804	0.2775994903519524	0.2656087517098554	-82.46914641676267	-8123.640849486459	-79.51432961253886	-7832.575695998967
43.03727282885567	9664.612338034707	9686.038923816193	14558.165434406232	14242.867062030642	16999.145783373016	16509.089378399694	19282.40110754314	18632.67640968533	23188.703600408568	22279.809641315518	0.27791018050787686	0.2659025732453944	-82.7921482289421	-8204.596598609816	-79.82473132403902	-7910.529042803682
43.29659404753705	9644.348214389613	9666.390440324816	14536.927561206934	14222.38862662102	16977.634448090488	16488.349184727864	19260.531123164357	18611.593110590824	23165.830940719658	22257.78529539475	0.2782250717200886	0.266200359708251	-83.10855109139447	-8285.575137183536	-80.12870496594405	-7988.4966000211425
43.55747780701245	9623.878979941845	9646.543078842704	14515.477855699823	14201.706341979801	16955.911812128215	16467.40555723144	19238.44919677524	18590.30565622296	23142.740386451016	22235.551159425937	0.2785442265450551	0.2665021699375082	-83.41840172754746	-8366.57452282589	-80.42629551609934	-8066.476358462125
43.81993352237618	9603.203830479873	9626.496085115712	14493.815959142177	14180.819894407743	16933.977823613808	16446.25846668422	19216.155552578297	18568.814272340875	23119.432569810007	22213.10783869218	0.2788677086166365	0.26680806378071037	-83.72174703363999	-8447.59283895092	-80.7175481121485	-8144.466331432108
44.08397066545326	9582.321957347023	9606.248700642185	14471.941513129048	14159.728971052471	16911.83243564076	16424.90788901319	19193.650423986433	18547.119193771836	23095.90813836144	22190.455953251938	0.27919558266830047	0.26711810211454157	-84.01863407944984	-8528.628195900004	-81.00250805202086	-8222.46455576364
44.349598765141174	9561.232547331521	9585.800162555775	14449.85415946383	14138.433259791525	16889.47560619689	16403.35380523592	19170.934053606532	18525.220664399276	23072.16775508108	22167.596137991393	0.2795279145558846	0.26743234686601075	-84.30911010956697	-8609.678732152563	-81.28122079498644	-8300.469092931133
44.6168274077539	9539.934782554357	9565.149703505616	14427.553540024117	14116.932449110915	16866.907298089067	16381.596201394585	19148.006693220384	18503.11893714829	23048.212098407585	22144.529042675513	0.27986477128092535	0.2677508610341631	-84.59322254381186	-8690.742615480442	-81.5537319618561	-8378.47803009767
44.88566623736761	9518.427840355873	9544.296551534791	14405.039296624069	14095.226227980549	16844.127478865634	16359.635068487898	19124.868603764582	18480.814273970296	23024.04186229506	22121.255331999546	0.28020622101456394	0.2680737087123241	-84.87101897869434	-8771.818044230342	-81.82008733630937	-8456.489481302444
45.15612495616904	9496.710893179883	9523.239929955844	14382.3110708714	14073.314285724577	16821.136120734467	16337.470402398947	19101.520055307064	18458.306945824523	22999.657756263314	22097.775685638484	0.28055233312205125	0.26840095511090056	-85.14254718905067	-8852.903248636052	-82.08033286618593	-8534.501588655636
45.42821332480542	9474.783108456497	9501.9790572245	14359.368504020586	14051.196311888285	16797.933200478503	16315.102203820876	19077.961327022545	18435.597232658532	22975.060505448637	22074.090798296977	0.2809031781878706	0.26873266658074957	-85.40785512801085	-8933.99649200216	-82.33451466322731	-8612.512523407117
45.701941162736816	9452.643648483072	9480.51314681102	14336.211236821344	14028.871996100606	16774.518699367665	16292.53047817915	19054.1927071655	18412.685423386523	22950.250850653614	22050.2013797584	0.28125882804148694	0.2690689106371309	-85.66699092951603	-9015.096072165295	-82.58267900542342	-8690.520487308037
45.97731834859046	9430.291670303102	9458.84140706891	14312.83890936187	14006.341027931736	16750.892603066746	16269.755235550141	19030.214493040356	18389.57181586502	22925.229548395455	22026.108154932517	0.28161935578375275	0.26940975598426514	-85.92000290887881	-9096.200322773773	-82.82487233724169	-8768.523713763338
46.25435482051728	9407.726325583946	9436.963041101937	14289.251160908127	13983.60309674711	16727.054901540658	16246.776490577382	19006.02699097054	18366.256716867585	22899.997370955032	22001.811863903833	0.28198483581398237	0.26975527254051135	-86.16693956413656	-9177.307614692952	-83.06114127080218	-8846.52046911791
46.533060576550575	9384.946760492281	9414.87724662826	14265.447629737302	13960.657891555966	16703.005588954988	16223.59426238342	18981.630516264027	18342.740442056333	22874.555106423795	21977.31326197797	0.28235534385771527	0.2701055314641844	-86.40784957814685	-9258.416357496753	-83.291532587642	-8924.509054025635
46.813445674966815	9361.952115568274	9392.583215842684	14241.42795296674	13937.50510085571	16678.744663573463	16200.208574478936	18957.025393177377	18319.023315951945	22848.903558750826	21952.613119728267	0.28273095699519557	0.270460605180027	-86.64278181952977	-9339.525000874884	-83.5160932393519	-9002.487804727163
47.09552023464871	9338.74152559793	9370.080135276397	14217.191766377397	13914.14441247119	16654.27212765115	16176.619454667949	18932.21195487679	18295.105671901154	22823.043547788806	21927.712223041224	0.28311175369057584	0.2708205674063617	-86.8717853442904	-9420.632036141586	-83.7348703490461	-9080.455094436184
47.37929443545016	9315.314119484025	9347.36718565466	14192.73870423224	13890.575513389285	16629.58798732408	16152.826934949679	18907.19054339724	18270.987852042334	22796.975909339584	21902.61137316178	0.28349781382188144	0.2711854931829426	-87.09490939768511	-9501.735997796524	-83.94791121286835	-9158.409334762022
47.66477851856398	9291.669020115238	9324.44354175199	14168.068399088783	13866.798089588072	16604.69225249428	16128.83105141634	18881.96150959843	18246.67020726823	22770.701495198504	21877.311386737325	0.2838892187117499	0.271555458899518	-87.31220341621884	-9582.835465129	-84.15526330167631	-9236.348977173679
47.951982786891236	9267.805344233999	9301.308372245263	14143.18048160633	13842.811825861017	16579.584936711002	16104.63184414735	18856.52521311859	18222.15309718676	22744.221173198344	21851.813095861417	0.28428605115896693	0.2719305423251422	-87.52371702906748	-9663.92906379141	-84.35697426211482	-9314.272514431272
48.24091760541319	9243.722202302806	9277.960839564588	14118.074580347396	13818.616405635863	16554.2660570476	16080.229357099674	18830.882022325564	18197.436890079287	22717.535827252508	21826.117348116833	0.2846883954708338	0.2723108226382422	-87.72950005993334	-9745.015467453282	-84.55309191828565	-9392.178482103162
48.53159340156531	9219.41869836924	9254.400099742023	14092.750321573321	13794.21151078802	16528.735633974098	16055.623637994106	18805.032314265176	18172.52196285646	22690.6463573975	21800.225006617955	0.2850963374963759	0.27269638045747313	-87.92960252929697	-9826.093399530277	-84.74366427358473	-9470.065460140351
48.82402066561362	9194.893929929545	9230.625302258022	14067.207329033707	13769.596821448287	16502.993691225034	16030.814738197398	18778.976474606734	18147.40870101143	22663.553679834396	21774.13695005226	0.28550996466043416	0.27308729787338376	-88.12407465670913	-9907.161634944845	-84.92873951262663	-9547.93207447743
49.11820995103327	9170.146987791002	9206.635589885807	14041.445223749737	13744.772015804878	16477.04025566287	16005.802712600193	18752.71489758572	18122.09749857052	22636.25872696976	21747.854072721315	0.28592936599865393	0.2734836584809144	-88.3129668627189	-9988.219001890626	-85.10836600300536	-9625.776998661458
49.41417187488941	9145.17695593317	9182.430098533672	14015.463623791222	13719.736769899588	16450.875357136603	15980.587619490649	18726.247985943643	18096.588758041267	22608.76244745575	21721.377284581016	0.2863546321934061	0.2738855474127542	-88.49632977116562	-10069.264383662958	-85.28259229705145	-9703.598955499008
49.71191711822035	9119.982911368032	9158.007957085238	13989.26214404714	13694.49075741798	16424.499028335642	15955.169520423779	18699.57615086494	18070.882890357858	22581.065806229533	21694.70751128133	0.2867858556106668	0.27429305137358634	-88.67421421153995	-10150.296720540617	-85.45146713384747	-9781.396718772128
50.01145642642306	9094.563923999152	9133.368287237701	13962.840395989524	13669.033649473316	16397.911304638583	15929.54848008612	18672.699811910785	18044.980314823704	22553.169784551905	21667.8456942051	0.2872231303378835	0.2747062586752447	-88.84667122176324	-10231.315011743456	-85.61503944172728	-9859.169115038589
50.3128006096408	9068.919056479881	9108.510203338084	13936.197987430434	13643.365114384125	16371.112223956889	15903.724566155684	18645.619396949685	18018.881459051117	22525.075380044957	21640.792790506268	0.28766655222286336	0.2751252592728132	-89.01375205059958	-10312.318317396566	-85.77335834031692	-9936.915025420953
50.61596054315354	9043.04736407085	9083.432812217688	13909.334522272115	13617.484817445365	16344.101826573415	15877.697849157303	18618.335342085145	17992.586758898276	22496.78360672928	21613.54977314743	0.2881162189137123	0.2755501448016985	-89.17550816035873	-10393.305760553572	-85.92647314269925	-10014.633387430105
50.9209471677702	9016.947894496754	9058.135213024674	13882.249600249841	13591.392420692866	16316.880154975503	15851.46840231302	18590.848091579817	17966.096658403098	22468.29549506013	21586.117630936722	0.28857222989985526	0.27598100861569913	-89.33199122979568	-10474.276529291645	-86.074433358026	-10092.323196892627
51.22777149022361	8990.61968780263	9032.616497054945	13854.94281666752	13565.087582661003	16289.447253682603	15825.036301387425	18563.158097776493	17939.411609714174	22439.612091963016	21558.49736856398	0.28903468655417835	0.2764179458261124	-89.48325315705006	-10555.22987885261	-86.21728869404978	-10169.983509899117
51.53644458356769	8964.061776209674	9006.875747581285	13827.413762125707	13538.56995813324	16261.803169068196	15798.401624527867	18535.265821015582	17912.532073018483	22410.734460868323	21530.69000663617	0.28950369217632316	0.2768610533419047	-89.62934606289127	-10636.165133853443	-86.35508905984898	-10247.613444810268
51.84697758757708	8937.273183970781	8980.912039680996	13799.662022241824	13511.839197885565	16233.947949175868	15771.564452099317	18507.17172954901	17885.458516465987	22381.66368174518	21502.6965817121	0.28997935203717135	0.277310429910982	-89.77032229374527	-10717.081690526102	-86.48788456851253	-10325.212184302043
52.15938170914916	8910.252927226049	8954.724440062017	13771.687177362626	13484.894948422574	16205.881643529547	15744.524866513899	18478.876299450698	17858.191416091016	22352.400851134644	21474.518146336577	0.2904617734245573	0.2777661761625941	-89.90623442499782	-10797.97901902115	-86.61572553990845	-10402.778977458831
52.47366822270851	8883.000013858313	8928.31200688774	13743.488802268485	13457.736851706	16177.604302937567	15717.282952054848	18450.38001452333	17830.73125573033	22322.947082182054	21446.1557690738	0.2909510656902491	0.2782283946509096	-90.03713526494175	-10878.856665846892	-86.7386625042127	-10480.313142000232
52.789848470613855	8855.513443348716	8901.673789600329	13715.066465869044	13430.364544875203	16149.11597929016	15689.83879469441	18421.68336620095	17803.078526937366	22293.30350466816	21417.61053453963	0.29144734029823877	0.27869718989979786	-90.16307785784375	-10959.714256240986	-86.85674620449936	-10557.814066432882
53.107933863567155	8827.792206633145	8874.808828743358	13686.419730890992	13402.77765996033	16120.41672535117	15662.192481906586	18392.786853448517	17775.233728893865	22263.471265040393	21388.883543434174	0.2919507108743804	0.27917266844886	-90.28411548786607	-11040.551496695261	-86.97002760011674	-10635.281212353148
53.42793588102576	8799.835285958796	8847.716155782933	13657.548153556363	13374.975823586547	16091.50659454235	15634.344102473013	18363.690982656604	17747.197368316876	22233.451526442244	21359.97591257243	0.29246129325742515	0.27965493890074605	-90.40030168336307	-11121.368177582044	-87.0785578705727	-10712.714116835967
53.74986607161648	8771.64165474191	8820.394792928317	13628.451283252261	13346.958656670464	16062.385640721373	15606.293746283207	18334.39626753256	17718.96995936281	22203.2454687425	21330.888774915085	0.2929792055514956	0.2801441119697996	-90.51169022059912	-11202.16417574929	-87.18238841859056	-10790.112394791096
54.073736053552395	8743.210277426446	8792.843752951705	13599.128662191246	13318.725774107654	16033.053917952597	15578.041504128205	18304.903228987325	17690.552023527373	22172.854288563405	21301.623279598214	0.29350456818004644	0.28064030053207767	-90.6183351282416	-11282.939457277302	-87.2815708741764	-10867.475741478615
54.399557515052166	8714.540109344101	8765.062039007473	13569.57982506222	13290.276784451438	16003.511480270685	15549.58746748765	18275.212395017916	17661.944089541674	22142.279199307963	21272.180591962282	0.2940375039413603	0.28114361967678403	-90.72029069156997	-11363.694080250338	-87.37615709827878	-10944.803935025819
54.727342214761876	8685.630096575976	8737.048644451173	13539.804298671716	13261.611289582659	15973.758381436919	15520.931728310306	18245.324300585682	17633.146693264494	22111.521431186582	21242.561893580594	0.2945781380656317	0.2816541867591698	-90.81761145716155	-11444.428197625559	-87.46619918680881	-11022.096839037258
55.057101982179326	8656.479175816048	8708.802552658311	13509.801601575162	13232.728884370123	15943.79467468783	15492.074378787529	18215.239487489907	17604.160377570384	22080.582231242715	21212.76838228688	0.29512659827368704	0.2821721214549441	-90.9103522379919	-11525.142060246784	-87.55174947523483	-11099.354405335616
55.38884871808102	8627.086274236734	8680.322736843062	13479.571243697745	13203.629156321278	15913.620412475799	15463.015511119467	18184.958504236583	17574.98569223329	22049.462863377375	21182.801272201843	0.29568301483740034	0.2826975458162457	-90.99856811790596	-11605.836019811686	-87.63286054240598	-11176.576676655095
55.722594394951685	8597.45030935722	8651.60815987763	13449.112725945282	13174.311685223638	15883.235646202207	15433.755217274485	18154.481905903038	17545.62319380663	22018.16460837359	21152.66179375982	0.2962475206418563	0.2832305843292324	-91.08231445696583	-11686.51053201314	-87.70958521535067	-11253.763789508026
56.058351057416104	8567.570188914277	8622.657774111733	13418.425539803755	13144.776042775511	15852.640425941643	15404.293588740422	18123.81025399692	17516.07344549806	21986.68876391901	21122.351193733648	0.2968202512493224	0.28377136397333363	-91.16164689717698	-11767.16615980398	-87.78197657427881	-11330.91597714927
56.39613082267415	8537.444810736508	8593.470521193114	13387.509166928166	13115.021792206811	15821.834800158016	15374.63071626853	18092.94411631063	17486.337017040278	21955.036644628213	21091.870735259443	0.2974013449650903	0.2843200142822291	-91.23662136757775	-11847.803576639388	-87.85008795706017	-11408.033572514541
56.7359458809379	8507.073062622056	8564.04533188909	13356.363078719969	13085.04848788915	15790.818815411827	15344.766689609376	18061.884066770486	17456.41448455704	21923.209582064002	21061.221697860452	0.29799094290524897	0.2848766674066109	-91.3072940903221	-11928.423569908831	-87.91397296460127	-11485.11701135058
57.07780849587155	8476.453822220348	8534.381125909433	13324.986735892842	13054.855674935028	15759.592516058405	15314.701597240504	18030.63068528049	17426.3064304243	21891.20892475768	21030.405377470055	0.2985891890664546	0.28544145817878347	-91.37372158643848	-12009.027044405695	-87.97368546597863	-11562.166835368145
57.42173100503407	8445.585956918303	8504.476811731034	13293.379588026683	13024.44288878596	15728.155943937058	15284.435526085847	17999.184557560868	17396.01344312666	21859.03603822868	20999.423086454222	0.29919623039776605	0.2860145241791736	-91.43596068238548	-12089.615025962703	-88.02927960420129	-11639.183695542626
57.7677258203244	8414.46832373123	8474.331286424418	13261.541073109034	12993.809654788869	15696.509138050336	15253.96856122617	17967.546274980603	17365.536117108335	21826.69230500276	20968.27615363272	0.2998122168746179	0.28659600580480354	-91.49406851633103	-12170.188665130641	-88.08080980178784	-11716.168355456553
58.115805428429454	8383.099769199383	8443.943435482908	13229.470617064397	12962.955487761064	15664.652134234	15223.30078560104	17935.716434384707	17334.875052619518	21794.179124629933	20936.96592430018	0.30043730157499887	0.2871860463398078	-91.54810254500262	-12250.749241011217	-88.12833076687457	-11793.121694789268
58.465982391274686	8351.479129290039	8413.31213265427	13197.167633270086	12931.879891542656	15632.584964816277	15192.432279701083	17903.695637914952	17304.030855556677	21761.49791370059	20905.493760245557	0.3010716407579225	0.28778479202805074	-91.59812055063594	-12331.298165164888	-88.17189749933823	-11870.044712863397
58.818269346477535	8319.60522930642	8382.436239775903	13164.631522059475	12900.582358537065	15600.307658267413	15161.363121251414	17871.48449282519	17273.004137298147	21728.650105861598	20873.861039771662	0.30171539394425406	0.28839239214792867	-91.64418064796337	-12411.836985630449	-88.21156529703876	-11946.938532294706
59.172679007803275	8287.476883803314	8351.31460661342	13131.861670211154	12869.062369238354	15567.820238838016	15130.09338488487	17839.083611289847	17241.795514533464	21695.63715183071	20842.069157713166	0.30236872399999143	0.2890089990894252	-91.68634129230486	-12492.367391158361	-88.24738976307344	-12023.804402851034
59.52922416562417	8255.0928965104	8319.946070703354	13098.857450424293	12837.319391745521	15535.122726186473	15098.623141805318	17806.493610206027	17210.405609086985	21662.460519410055	20810.119525453956	0.3030317972220715	0.2896347684334998	-91.72466128662563	-12572.891215391923	-88.27942681196146	-12100.643705239054
59.887917687380885	8222.45206026409	8288.32945720078	13065.61822077997	12805.352881263687	15502.215134995453	15066.952459441072	17773.715110989477	17178.835047736007	21629.12169349923	20778.01357094412	0.3037047834268033	0.2902698590338925	-91.75919979012906	-12653.41044135252	-88.30773267737095	-12177.45795518253
60.24877251804685	8189.5531569479535	8256.463578731627	13032.143324187264	12773.162279590833	15469.097474575989	15035.081401086989	17740.74873936285	17147.0844620219	21595.622176106328	20745.752738715168	0.30438785604101	0.2909144331014294	-91.79001632675136	-12733.92720600171	-88.33236391974424	-12254.248807578348
60.6118016805955	8156.394957443188	8224.347235251065	12998.432087814706	12740.747014590821	15435.769748460125	15003.010025536167	17707.595125137566	17115.15448805555	21561.963486358713	20713.33848989511	0.3050811921959802	0.2915686562909164	-91.81717079343798	-12814.443804863375	-88.3533774336247	-12331.018060686532
60.97701827647021	8122.976221589418	8191.979213908089	12964.483822506085	12708.106499651618	15402.23195398089	14970.738386700172	17674.254901988137	17083.045766315958	21528.147160512377	20680.77230222233	0.3057849728243286	0.2922326977907105	-91.84072346922767	-12894.962696867995	-88.3708304558204	-12407.767660533544
61.34443548605718	8089.2956981569105	8159.358288917143	12930.297822180466	12675.24013312866	15368.484081839679	14938.266533217777	17640.728707219183	17050.758941442346	21494.174751960447	20648.055670058777	0.30649938275986793	0.29290673041507026	-91.86073502482759	-12975.486509350128	-88.38478057396424	-12484.49970545806
61.71406656916102	8055.3521248308225	8126.483221437244	12895.873363215682	12642.14729777255	15334.526115660141	14905.594508051456	17607.017181524396	17018.294662018918	21460.047831240066	20615.190104401798	0.3072246108406006	0.29359093069937825	-91.87726653219579	-13056.018043163233	-88.39528573512143	-12561.216450755484
62.085924865483435	8021.144228208692	8093.352759459667	12861.209703815352	12608.827360141262	15300.358031528871	14872.722348071888	17573.120968737934	16985.653580352933	21425.76798603874	20582.177132895562	0.30796085001494244	0.29428547899834134	-91.89037947447287	-13136.560277949087	-88.4024042547062	-12637.920313475188
62.46002379510434	7986.6707238119025	8059.965637704672	12826.30608335852	12575.279669995823	15265.9797975218	14839.65008362944	17539.040715577295	16952.836352245016	21391.336821198973	20549.01829984102	0.308708297451292	0.2949905595872745	-91.90013575664852	-13217.116377625149	-88.40619482602051	-12714.613877395634
62.83637685896657	7951.930316112228	8026.32057752818	12791.161721731713	12541.503559679426	15231.39137321628	14806.377738112687	17504.77707137787	16919.843636752095	21356.755958722006	20515.71516620521	0.30946715465107405	0.2957063607665841	-91.90659771595892	-13297.689695943147	-88.40671652963647	-12791.299898087978
63.21499763936286	7916.921698574699	7992.416286839409	12755.775818643044	12507.49834347944	15196.59270918841	14772.90532749347	17470.33068781891	16886.676095942545	21322.027037770342	20482.26930962953	0.31023762756537365	0.2964330749695614	-91.90982813336086	-13378.283782333601	-88.40402884370633	-12867.981308222283
63.59589980042612	7881.643553717555	7958.251460030098	12720.147552917451	12473.263316971594	15161.583746494687	14739.23285985775	17435.702218640137	16853.334394642927	21287.1517146687	20448.68232443667	0.31101992671530165	0.29717089887360704	-91.90989024516239	-13458.902387881186	-88.3981916544326	-12944.66122300364
63.979097088622495	7846.0945531909	7923.824777916559	12684.276081773103	12438.797756346246	15126.364416138129	14705.360334922287	17400.892319349365	16819.81920017674	21252.131662903932	20414.955821636835	0.3118142673162206	0.2979200335150199	-91.90684775483896	-13539.549471465405	-88.38926526673458	-13021.34294575965
64.36460333324754	7810.273357875077	7889.13490769545	12648.160540078137	12404.10091771592	15090.93463851787	14671.287743536344	17365.901646920363	16786.131182094283	21216.96857312344	20381.091428932574	0.3126208694059768	0.29868068440747014	-91.90076484523888	-13620.229206094053	-88.37731041521329	-13098.029973687604
64.75243244692527	7774.178618000345	7854.180502914587	12611.80003958755	12369.172036404017	15055.294322862255	14637.015067168377	17330.73085948119	16752.2710118941	21181.664153132686	20347.090790723047	0.3134399579772876	0.29945306166430147	-91.89170619201104	-13700.945985539816	-88.36238827628767	-13174.726003896445
65.14259842611021	7737.8089732887665	7818.960203459341	12575.193668158916	12334.010326213296	15019.443366643802	14602.542277376198	17295.380615991515	16718.239362734384	21146.220127890196	20312.95556810609	0.31427176311443805	0.3002373801248019	-91.8797369767417	-13781.704431086779	-88.34456048013817	-13251.434939553495
65.53511535159264	7701.1630531205765	7783.472635556773	12538.340488947657	12298.614978674856	14983.381654977078	14567.869335261614	17259.85157591027	16684.036909135844	21110.63823950235	20278.6874388802	0.31511652013444197	0.3010338594845884	-91.86492290035312	-13862.509398459457	-88.32388912269016	-13328.160896170419
65.92999738900669	7664.2394767259675	7747.716411798057	12501.239539580203	12262.985162276022	14947.109059997521	14532.996190907776	17224.144398851928	16649.664326674247	21074.920247215912	20244.28809754467	0.3159744697328453	0.30184272443026217	-91.84733019803389	-13943.365985129029	-88.30043677919093	-13404.908208257984
66.32725878934137	7627.036853404204	7711.690131180827	12463.889831304958	12227.120021666962	14910.625440221202	14497.922782799104	17188.259744231458	16615.12229166289	21039.06792740906	20209.759255298468	0.3168458581343328	0.3026642047784958	-91.82702565367799	-14024.27953771362	-88.27426651729911	-13481.681436060928
66.72691388945532	7589.553782771863	7675.392379173017	12426.29034812056	12191.018676845606	14873.930639885013	14462.649037223478	17152.19827089799	16580.411480824852	21003.083073581136	20175.10264003809	0.31773093724833745	0.30349853561971774	-91.80407661518257	-14105.255659650546	-88.24544191093446	-13558.485372540541
67.12897711259382	7551.788855042032	7638.821727799589	12388.440045880703	12154.680222320017	14837.02448826638	14427.174867655733	17115.960636756172	16545.532570954263	20966.96749634044	20140.31999635386	0.31862996482981826	0.3043459574665649	-91.77855101075329	-14186.30021921359	-88.21402705503715	-13635.325050672516
67.53346296890952	7513.740651336174	7601.976735753675	12350.337851374708	12118.103726247517	14799.906798981667	14391.50017412178	17079.547498374992	16510.486238566253	20930.72302339014	20105.413085524568	0.31954320464542957	0.3052067164072959	-91.75051736496243	-14267.419357649982	-88.18008658020335	-13712.205750852823
67.94038605598601	7475.407744031278	7564.855948534324	12311.98266138395	12081.288229550597	14762.577369263383	14355.62484254345	17042.95951058423	16475.27315953591	20894.35149951301	20070.383685511373	0.3204709266452667	0.3060810642643412	-91.72004481578915	-14348.61949766241	-88.14368566809208	-13789.13300862303
68.3497610593647	7436.788697143755	7527.457898612008	12273.373341712559	12044.232745007981	14725.03597921436	14319.548744062311	17006.19732605701	16439.89400872464	20857.854786553617	20035.233590949356	0.3214134071404126	0.3069692587581957	-91.68720313254016	-14429.90735219419	-88.1048900677888	-13866.112622673158
68.7616027530747	7397.882066752965	7489.781105624404	12234.50872619259	12006.936256321102	14687.282391039098	14283.27173434273	16969.261594879077	16404.34945959469	20821.234763399065	19999.96461313815	0.32237092898651026	0.30787156367685975	-91.65206273384683	-14511.289933445398	-88.06376611214728	-13943.15066305548
69.17592600016614	7358.686401466364	7451.824076604102	12195.387615662436	11969.397717154689	14649.316348250899	14246.793652852866	16932.152964103523	16368.64018381056	20784.493325957443	19964.578580030484	0.3233437817735876	0.30878824905103747	-91.61469470672455	-14592.77456223499	-88.02038073512813	-14020.253479712643
69.59274575324658	7319.200242929049	7413.585306240613	12156.008776918214	11931.616050151177	14611.13757485437	14210.114322123205	16894.872077290962	16332.766850827407	20747.632387134403	19929.077336219358	0.32433226202238263	0.3097195913353238	-91.57517082594495	-14674.368877628352	-87.97480148949398	-14097.427711259574
70.01207705502031	7279.422126380288	7375.063277178872	12116.370941637299	11893.590145918091	14572.745774502324	14173.233546981746	16857.419574034477	16296.730127465766	20710.65387680755	19893.46274292334	0.3253366733874207	0.3106658735956089	-91.533563574656	-14756.080846983008	-87.92709656558509	-14174.680294135585
70.43393503883172	7239.3505812596	7336.256460356432	12076.47280527304	11855.318861987427	14534.14062962586	14136.151113764778	16819.796089468433	16260.530677471736	20673.559741798228	19857.736677969693	0.3263573268671129	0.3116273857029462	-91.48994616511482	-14837.918776220176	-87.877334810295	-14252.018471976276
70.85833492921113	7198.984131865848	7297.163315382374	12036.313025920705	11816.801021746984	14495.32180053763	14098.866789503127	16782.0022537615	16224.169161063053	20636.351945841536	19821.901035776176	0.32739454102114374	0.3126044245341362	-91.44439256011538	-14919.891320456285	-87.82558574654104	-14329.449805307202
71.2852920424243	7158.3212980719545	7257.782290960125	11995.890223153256	11778.035413342273	14456.288924506518	14061.380321082415	16744.038691592472	16187.64623445974	20599.032469553706	19785.9577273306	0.328448642195445	0.3135972941792975	-91.39697749589686	-15002.007495097816	-87.7719195943464	-14406.982181675266
71.71482178702524	7117.360596098625	7218.11182535712	11955.202976826427	11739.020788548352	14417.04161480295	14023.691434376404	16705.906021608436	16150.962549398788	20561.60331039662	19749.908680167984	0.3295199647550536	0.3146063061566944	-91.34777650536489	-15084.276687247213	-87.71640729200772	-14484.623826056719
72.14693966441222	7076.100539350564	7178.150346924406	11914.249825852523	11699.75586161103	14377.5794597141	13985.799833352945	16667.60485586482	16114.118752632749	20524.066482639933	19713.75583834581	0.33060885132516044	0.31563177963511746	-91.2968659417711	-15166.708667426836	-87.65912051777195	-14562.383311557584
72.58166126938723	7034.539639318875	7137.896274669303	11873.029266942365	11660.239308056724	14337.902021527992	13947.705199151498	16629.13579924706	16077.115485411665	20486.424017320773	19677.501162417277	0.3317156530406974	0.31667404166411833	-91.24432300380067	-15249.313601812813	-87.60013171287937	-14640.26957059512
73.01900229071879	6992.676406553032	7097.348018884204	11831.539753314068	11620.469763469657	14298.008835484887	13909.407189130732	16590.49944887207	16039.953382946982	20448.677962199847	19641.146629401566	0.33284072980478135	0.3177334274124101	-91.19022576154566	-15332.102064890787	-87.5395141053923	-14718.29190646438
73.45897851170821	6950.509351706755	7056.503981835176	11789.77969336847	11580.445822236075	14257.899408695344	13870.905435885694	16551.696393469967	16002.633073857565	20410.830381714964	19604.694232751892	0.33398445055639736	0.31881028041477105	-91.13465318283852	-15415.085052443203	-87.47734173433128	-14796.460005200002
73.90160581075892	6908.036986661836	7015.362558514114	11747.747449330389	11540.16603625464	14217.573219023854	13832.199546233513	16512.72721274469	15965.155179597048	20372.8833569315	19568.145982321188	0.335147193547666	0.3199049528277898	-91.07768516086799	-15498.27399506839	-87.41368947510819	-14874.783947948366
74.34690016194996	6865.257825734113	6973.922137457973	11705.441335854672	11499.62891361178	14177.029713936337	13793.289100166017	16473.592476712874	15927.520313861325	20334.83898548922	19531.503904324578	0.33632934663112146	0.321017805694818	-91.0194025427445	-15581.68077214947	-87.34863306575244	-14953.274223741144
74.79487763561212	6822.1703869664025	6932.181101639516	11662.859618596678	11458.832917221654	14136.268309310875	13754.173649768754	16434.292745020317	15889.72908197613	20296.699381546077	19494.770041299493	0.337531307557379	0.32214920922050233	-90.95988715902422	-15665.317726313602	-87.28224913413032	-15031.941742730327
75.24555439890803	6778.773193512937	6890.137829433508	11620.000512746092	11417.77646342939	14095.288388209812	13714.852718104597	16394.828566234697	15851.78208026325	20258.466675717962	19457.946452062264	0.3387534842836258	0.323299543055293	-90.89922185438445	-15749.197678416036	-87.21461522622303	-15110.797849915456
75.6989467164156	6735.064775120458	6847.7906956630295	11576.86218152355	11376.457920577028	14054.089299612246	13675.325798061102	16355.200477114393	15813.6798953851	20220.14301501483	19421.035211661783	0.33999629529340464	0.3244691965903426	-90.83749051869381	-15833.333942932542	-87.14580983474843	-15189.854339232668
76.15507095071504	6691.043669711403	6805.138072730833	11533.442734639659	11334.8756075316	14012.670357105842	13635.592351160612	16315.409001852122	15775.423103667004	20181.730562773464	19384.038411330355	0.34126016992810526	0.3256585692632151	-90.77477812009602	-15917.74034406012	-87.07591242974377	-15269.123468317557
76.61394356297929	6646.708425074087	6762.178331840027	11489.74022671466	11293.027792173396	13971.030837535316	13595.651806330581	16275.454651291999	15737.012270395186	20143.231498584853	19346.958158429934	0.34254554873071946	0.32686807087487524	-90.71117073873211	-16002.431232283823	-87.005003489714	-15348.61797369644
77.07558111356816	6602.05760066646	6718.909844310244	11445.752655659462	11250.91268984506	13929.16997960777	13555.5035586344	16235.337922120098	15698.447949091273	20104.64801821864	19309.796576396016	0.3438528838023057	0.3280981219184058	-90.64675560134856	-16087.421501497738	-86.93316453364605	-15428.351086490322
77.54000026262605	6557.089769538725	6675.330982993912	11401.477961016024	11208.528461759233	13887.086982451861	13515.146967959783	16195.059296026255	15659.73068076076	20065.98233354194	19272.55580467673	0.34518263917173875	0.3293491539199644	-90.58162111768797	-16172.726606820244	-86.86047815474558	-15508.33654877264
78.00721777068286	6511.8035203816735	6631.44012379903	11356.914022257419	11165.873213364897	13844.781004130196	13474.581357664256	16154.619238837162	15620.860993115677	20027.236672434137	19235.237998668512	0.3465352911792887	0.3306216097924861	-90.51585691764558	-16258.362582963891	-86.7870280548268	-15588.588630435988
78.47725049925933	6466.197459706883	6587.235647323999	11312.058657046178	11122.944992670857	13802.251160102616	13433.806013175514	16114.0181996185	15581.839399769573	19988.41327869623	19197.845329647254	0.34791132887460224	0.33191594420267445	-90.44955389010283	-16344.346063326579	-86.71289908041763	-15669.12214674335
78.95011541147531	6420.270214165937	6542.7159406111505	11266.909619450696	11079.74178852581	13759.496521638961	13392.82018054531	16073.256609745938	15542.666399404206	19949.514411954962	19160.379984694922	0.34931125442973215	0.33323262395184955	-90.38280422241769	-16430.69429963967	-86.63817725939771	-15749.952476389706
79.42582957266194	6374.020433015958	6497.879399025685	11221.464598119355	11036.26152885445	13716.516114179876	13351.623064955616	16032.334881943283	15503.34247490698	19910.5423475621	19122.844166622188	0.35073558356779394	0.33457212837122435	-90.3157014418357	-16517.425182424486	-86.56294983954103	-15831.095580323134
79.90441015097758	6327.44679073845	6452.724428266558	11175.721214410929	10992.502078847934	13673.308915642807	13310.213829174261	15991.253409286406	15463.868092477316	19871.499376487038	19085.24009388528	0.35218484600800015	0.3359349497322671	-90.24834045827083	-16604.557262172457	-86.48730532834452	-15912.568021249026
80.38587441802741	6280.547989819847	6407.249446517125	11129.677020481726	10948.461239108778	13629.873854672294	13268.591591959344	15950.012564171855	15424.243700701496	19832.387805204038	19047.5700004983	0.3536595859276957	0.33732159367276066	-90.18081760815767	-16692.109771201853	-86.41133353392252	-15994.386983768083
80.87023974948666	6233.322763701545	6361.452886742818	11083.329497328376	10904.136743748755	13586.209808831914	13226.755426409778	15908.612697248453	15384.46972959403	19793.209955572736	19009.836135939848	0.35516036244216775	0.3387325796392532	-90.11323069987156	-16780.102646332234	-86.335125607402	-16076.570295276586
81.35752362572781	6185.769879908138	6315.333199144158	11036.676052786253	10859.526258439566	13542.315602736273	13184.70435826065	15867.054136311186	15344.546589604955	19753.968164712496	18972.04076505427	0.35668775010301323	0.3401684413466107	-90.04567906083685	-16868.556552379392	-86.25877408692577	-16159.136447645258
81.8477436324513	6137.888143362495	6268.888853773164	10989.714019482795	10814.627378414943	13498.190006120332	13142.437364120646	15825.337185154624	15304.474670591022	19714.664784869194	18934.18616794658	0.35824233941582284	0.34162972725542773	-89.978263586112	-16957.492906490806	-86.18237294316714	-16242.104619693477
82.34091746132043	6089.676399897042	6222.118343322181	10942.440652745821	10769.437626424045	13453.831731844431	13099.953369650142	15783.462122385366	15264.25434074974	19675.30218327517	18896.274639871357	0.3598247373780609	0.34311700106805315	-89.9110867885538	-17046.933903335128	-86.10601762629085	-16325.494700458366
82.83706291059936	6041.133539970702	6175.020186094086	10894.853128466333	10723.954450635061	13409.239433832188	13057.251247677223	15741.42920019126	15223.885945514345	19635.88274200106	18858.30849111479	0.3614355680380179	0.3446308422440584	-89.84425285053658	-17136.902541177813	-86.02980511451096	-16409.327313314658
83.33619788579601	5992.258502601535	6127.5929291635875	10846.948540916077	10678.175222488844	13364.411704939443	13014.329816249898	15699.238643065977	15183.369806408999	19596.408857800103	18820.290046870137	0.3630754730757441	0.34617184653603117	-89.77786767743964	-17227.422648908105	-85.95383396434408	-16493.62384098489
83.83834040030794	5943.050279525198	6079.835151739405	10798.723900519399	10632.097234501569	13319.347074751111	12971.187836621595	15656.890646486934	15142.706219861251	19556.882941943328	18782.22164710545	0.3647451124069696	0.3477406265465423	-89.71203895290455	-17318.518914027605	-85.87820436262155	-16578.406451473944
84.34350857607244	5893.507919590217	6031.745468737952	10750.176131580056	10585.717698016488	13274.044007304135	12927.824011168115	15614.385375544789	15101.895455971544	19517.307420046516	18744.105646424057	0.36644516481097755	0.3493378123072848	-89.64687619572214	-17410.216911620926	-85.80301818008411	-16663.698124927003
84.85172064422062	5843.630533400735	5983.322534579093	10701.302069962678	10539.033740903858	13228.500898733131	12884.236981232933	15571.722963522412	15060.93775723662	19477.684731887286	18705.944413916586	0.3681763285835484	0.35096405188132807	-89.58249081891154	-17502.54313442111	-85.72837902718129	-16749.52268153336
85.36299494573534	5793.417298218504	5934.565047215402	10652.098460729609	10492.04240520906	13182.71607483647	12840.425324898555	15528.90351042129	15019.833337225746	19438.017331212515	18667.740333004553	0.3699393222160539	0.3526200119895528	-89.51899619011601	-17595.525023847353	-85.65439231115488	-16835.904810363892
85.87734993211305	5742.867463135899	5885.471752406751	10602.561955733725	10444.740644748827	13136.687788559973	12796.387554681365	15485.927081433516	14978.582379207786	19398.30768553568	18629.495801275243	0.3717348851018936	0.35430637866233755	-89.45650769415624	-17689.19100218825	-85.5811652952998	-16922.870099293068
86.39480416602983	5691.980354532111	5836.041448252222	10552.689111167738	10397.125322655247	13090.414217395059	12752.122115146834	15442.793705356778	14937.18503472671	19358.558275923242	18591.213230307072	0.3735637782714986	0.35602385791764246	-89.39514279793366	-17783.57050600974	-85.50880716050779	-17010.445066103246
86.91537632201124	5640.755381824999	5786.272989992002	10502.476385070757	10349.1932088675	13043.893460688108	12707.627380442062	15399.503372949599	14895.641422123499	19318.77159676933	18552.89504548465	0.3754267851571756	0.35777317646670254	-89.33502111675807	-17878.694020634517	-85.43742906840089	-17098.65719062416
87.43908518710603	5589.1920435319935	5736.165295092724	10451.92013479388	10300.940977572129	12997.123536858724	12662.90165174331	15356.056035225734	14853.951625002492	19278.950155559094	18514.54368580408	0.3773247123891796	0.35955508244854345	-89.27626448286355	-17974.59311586991	-85.36714422648947	-17187.534948058892
87.9659496615646	5537.289933652897	5685.717348629403	10401.016614425364	10252.36520459147	12950.102380522647	12617.94315461462	15312.451601683506	14812.115690639552	19239.096472619043	18476.161603666857	0.3792583906243932	0.36137034619469616	-89.2189970163472	-18071.30048306659	-85.29806795592594	-17277.107843604404
88.4959887595208	5485.048748388611	5634.928208978404	10349.761972177532	10203.462364721267	12902.827839516627	12572.75003627469	15268.689938468491	14770.133628329595	19199.21308085435	18437.75126466226	0.38122867540912914	0.36321976102544345	-89.16334519779048	-18168.849973389413	-85.2303177609374	-17367.406448251568
89.0292216096782	5432.468293209809	5583.797013835933	10298.152247737235	10154.228829018157	12855.297671821683	12527.320362768725	15224.770866466437	14728.005407671288	19159.30252547247	18399.315147337882	0.38323644807760154	0.36510414407908204	-89.10943794335435	-18267.27663749503	-85.16401340076118	-17458.462435937487
89.56566745600044	5379.548490289742	5532.3229865769645	10246.18336958182	10104.660862037765	12807.509542380916	12481.652116041436	15180.694159323448	14685.730956785681	19119.367363691934	18360.855742957072	0.38528261668773284	0.3670243371757108	-89.05740668193721	-18366.616766581777	-85.09927696380328	-17550.30862204358
90.1053456584057	5326.289386316085	5480.505442970298	10193.851152263524	10054.754619024961	12759.46101980858	12435.743190907999	15136.459541390288	14643.310160466577	19079.410164436187	18322.375555243245	0.38736811699597284	0.36898120771715465	-89.00738543467378	-18466.90793486638	-85.03623294415593	-17642.979003289714
90.6482756934654	5272.691160696569	5428.34379826555	10141.151293664883	10004.506143057422	12711.149572986225	12389.591391918892	15092.066685587633	14600.742858258995	19039.433508011054	18283.877100109752	0.3894939134729758	0.37097564962468954	-88.95951089655318	-18568.18904353166	-84.9750083203653	-17736.50879906118
91.19447715510712	5218.754134173847	5375.837574668686	10088.07937222889	9953.911362144732	12662.572567542491	12343.19443011522	15047.515211189504	14558.028842463671	18999.439985765777	18245.362905375307	0.39166100036203966	0.3730085843163665	-88.91392252057085	-18670.50036622584	-84.91573263688224	-17830.93449426908
91.74396975532183	5164.47877786466	5322.986409222628	10034.630844167104	9902.966086284523	12613.727262211802	12296.549919669897	15002.80468151996	14515.167856063099	18959.43219973573	18206.83551046321	0.3938704027822536	0.3750809617257579	-88.87076260398317	-18773.88359607244	-84.85853808775937	-17926.293883702252
92.29677332487483	5109.865722739386	5269.790062110653	9980.801040650855	9851.666004479031	12564.61080506889	12249.655374411554	14957.934601561194	14472.159590567351	18919.412762267355	18168.297466084878	0.39612317787849294	0.37719376136410515	-88.83017637680132	-18878.381894286722	-84.80355960277302	-18022.626117970794
92.85290781402206	5054.91576955714	5216.248425399688	9926.585164989483	9800.006681714107	12515.220229633804	12202.508204225984	14912.904415467845	14429.003683774494	18879.38429562299	18129.75133390552	0.3984204160204588	0.37934799342788134	-88.7923120931664	-18984.03994052857	-84.75093493662644	-18119.971751177683
93.41239329322968	4999.629899272571	5162.361532241804	9871.978289801504	9747.98355590447	12465.55245084365	12155.105711331275	14867.713503983863	14385.69971744322	18839.349431565206	18091.199686191736	0.4007632420530432	0.38154469995397594	-88.75732112457445	-19090.903984853998	-84.70080476023395	-18218.372790191323
93.97524995389855	4944.009283930023	5108.129566552111	9816.975354184748	9695.591934809107	12415.604260886581	12107.445086422196	14822.361181758159	14342.247214873181	18799.310810919887	18052.645105440162	0.40315281660048524	0.38378495602470514	-88.72535805546067	-19199.021901397966	-84.65331275465905	-18317.872745658737
94.54149810909283	4888.055298060835	5053.552873181639	9761.571160892172	9642.826992921084	12365.372324893393	12059.523404679121	14776.846694554348	14298.645638389562	18759.27108311665	18014.09018398605	0.4055903374268526	0.38606987102508633	-88.69658078149405	-19308.44324390497	-84.60860570805562	-18418.51668488374
95.11115819427312	4831.76953059918	4998.631968603765	9705.760373520618	9589.683768336563	12314.853176481758	12011.337621636492	14731.169216349623	14254.894386726772	18719.23290570523	17975.53752359041	0.4080770408555304	0.3884005899548259	-88.67115060994729	-19419.219303029124	-84.56683361502655	-18520.35128651047
95.68425076803395	4775.153797331981	4943.36755213333	9649.537513721247	9536.157159608989	12264.043213148827	11962.884568906424	14685.327846318793	14210.992792308152	18679.198943847186	17936.989735005223	0.4106142032505602	0.3907782947977161	-88.64923236233699	-19531.403165474534	-84.52814977867092	-18623.424897081684
96.26079651284576	4718.210153897792	4887.7605176972465	9592.896958440602	9482.241922594498	12212.938691506875	11914.16094975203	14639.321605697784	14166.940118415605	18639.171869781305	17898.449437515126	0.41320314256277785	0.3932042059511216	-88.63099447942477	-19645.04977504816	-84.49271091539777	-18727.787589570973
96.84081623580131	4660.940909349212	4831.811966175655	9535.832937202656	9427.932667295789	12161.535722357317	11865.163334505603	14593.149434521722	14122.735556246074	18599.154362261495	17859.919258454636	0.4158452199438827	0.39567958371859263	-88.61660912840853	-19760.215995635837	-84.46067726243564	-18833.491223901045
97.42433086936633	4603.348640292771	4775.523218332424	9478.339529443021	9373.22385471229	12109.830265597788	11815.888155826196	14546.810188231922	14078.378221848008	18559.149105965753	17821.401832699405	0.41854184143172235	0.39820572986853237	-88.60625231220183	-19876.960676121525	-84.4322126880088	-18940.58950950997
98.01136147213543	4545.436205619561	4718.895828353686	9420.410661907814	9318.10979370553	12057.818124957359	11766.331703791298	14500.30263414614	14033.86715293382	18519.158790874746	17782.8998021304	0.42129445971024626	0.4007839892622439	-88.60010398069971	-19995.344717267435	-84.40748480407638	-19049.138069966808
98.60192922959182	4487.206761838993	4661.931598012782	9362.040106130902	9262.58463788964	12005.49494255465	11716.490120817227	14453.625447786131	13989.201305562561	18479.186111618703	17744.41581506959	0.42410457594776935	0.4034157515547189	-88.59834814401802	-20115.43114061188	-84.38666508173264	-19159.194509745575
99.1960554548718	4428.6637790270415	4604.632591479511	9303.221476004523	9206.642382557873	11952.856193273565	11666.359396402451	14406.77720905622	13944.379550686619	18439.2337667907	17705.952525685592	0.4269737417173736	0.40610245297172304	-88.60117298769183	-20237.28515941277	-84.36992896936863	-19270.818483194802
99.79376158953411	4369.811057398908	4547.001150790802	9243.948225459597	9150.276861657137	11899.897178951203	11615.935361688043	14359.756398265952	13899.400670556684	18399.304458224648	17667.512593367563	0.4299035610034772	0.40884557816697403	-88.6087709893036	-20360.97425157437	-84.35745601303643	-19384.071765665896
100.39506920433367	4310.652744515061	4489.039911999625	9184.21364627427	9093.481744824368	11846.613022373067	11565.213683829885	14312.561391990692	13854.263354978813	18359.40089023667	17629.098682066226	0.43289569229882147	0.41164666216334755	-88.62133903647918	-20486.568234576844	-84.34942997919461	-19499.01832685666
101.00000000000001	4251.1933531274135	4430.751822017494	9124.010866030163	9036.250534499346	11792.998661069987	11514.189860176395	14265.190458762396	13808.966197416708	18319.525768827698	17590.713459600054	0.435951850796341	0.4145072923822923	-88.62891703838982	-20549.850324572482	-84.34654677695073	-19556.92306282048
