# Supplementary material for: White matter micro- and macrostructure brain charts for the human lifespan
Source: Nature. 2026 May 13;655(8124):979–89. doi: 10.1038/s41586-026-10454-2 (PMC13391363; doi:10.1038/s41586-026-10454-2)
Supplement: Supplementary file 12 — Centiles trajectories of brain charts. SDT.T9.1–5 contain the brain charts for the global metrics; SDT.T9.6–509 contain the brain charts for the tract-specific metrics (unnormalized); and SDT.T9.510–1157 contain the brain charts for the tract-specific macrostructural metrics (normalized). Included in each table are the male and female centile trajectories for the 2.5th, 25th, 50th, 75th and 97.5th percentiles; the interquartile range normalized by the 50th centile; and the derivatives of the 50th centiles with respect to both age and log(age). Charts are sampled in logarithmically spaced intervals. Age is reported in years, while centile trajectory values are reported in metric-specific units: diffusivities in mm2 s−1, volume in mm3, surface area in mm2, average length in mm, and FA is dimensionless (unitless). [file 41586_2026_10454_MOESM12_ESM.zip › plotted_curves/SDT.T9.125-FPT_left_ad-mean_curve_metrics.csv]

ages	male_0.025th_percentile	female_0.025th_percentile	male_0.25th_percentile	female_0.25th_percentile	male_0.5th_percentile	female_0.5th_percentile	male_0.75th_percentile	female_0.75th_percentile	male_0.975th_percentile	female_0.975th_percentile	male_normalized_quantile_range	fwmale_normalized_quantile_range	male_median_centile_d_age	male_median_centile_d_log_age	female_median_centile_d_age	female_median_centile_d_log_age
0.25	0.0013568842186123238	0.001355437012477564	0.0014096241954572612	0.0014076253115591177	0.001440374795407566	0.0014380231827112373	0.001473564721275998	0.0014708069102187667	0.0015446524804764788	0.0015409370728730759	0.044391588927133595	0.04393642565659265	-0.00017804283006779792	-0.00010279815842405683	-0.00017775215034072307	-0.00010263032610739953
0.25150637576242696	0.0013566315652331574	0.0013551846285699237	0.0014093617218439275	0.0014073632101402468	0.0014401065960036779	0.0014377554211802447	0.0014732903418772654	0.0014705330443274334	0.0015443648644730024	0.0015406501486823077	0.044391588935666915	0.043936425665034806	-0.00017762863813647334	-0.00010286655228519681	-0.00017733863463581523	-0.0001026986083063064
0.2530218281966045	0.00135637857566217	0.0013549319088290341	0.001409098898971657	0.001407100759957697	0.0014398380397219418	0.0014374873033540557	0.0014730155973774013	0.001470258814018263	0.0015440768657554024	0.0015403628426979674	0.044391588944328576	0.043936425673604854	-0.00017679906883671936	-0.00010300306606958465	-0.00017651041972394088	-0.00010283489921314448
0.25454641199404576	0.0013561252512459053	0.0013546788546000034	0.0014088357282393338	0.0014068379624083698	0.0014395691279917597	0.0014372188306597399	0.0014727404892387473	0.0014699842207508596	0.0015437884858565693	0.0015400751564492584	0.044391588953121314	0.043936425682304193	-0.0001759721295436223	-0.00010313903173941874	-0.00017568483052460282	-0.00010297064290010205
0.2560801821758082	0.0013558715933320834	0.0013544254672291144	0.0014085722110470636	0.0014065748188903853	0.0014392998622437814	0.0014369500045256108	0.0014724650189249212	0.0014697092659861017	0.0015434997263107323	0.0015397870914667193	0.04439158896204752	0.04393642569113557	-0.0001751478233260051	-0.00010327444883034831	-0.0001748618701020721	-0.00010310583890388303
0.25762319409447826	0.0013556176032695293	0.001354171748063753	0.0014083083487961008	0.0014063113308030108	0.001439030243909831	0.0014366808263811548	0.00147218918790074	0.0014694339511860648	0.0015432105886533788	0.001539498649282144	0.04439158897110846	0.04393642570010012	-0.00017432615313783817	-0.00010340931690233646	-0.00017404154140526762	-0.00010324048678528319
0.2591755034361701	0.0013553632824081258	0.0013539176984523626	0.0014080441428887978	0.0014060474995466104	0.001438760274422854	0.001436411297656978	0.0014719129976321708	0.0014691582778139727	0.0015429210744212008	0.001539209831428528	0.04439158898030696	0.04393642570920068	-0.0001735071218165185	-0.00010354363553788382	-0.00017322384726697893	-0.00010337458612702521
0.2607371662225343	0.0013551086320987519	0.0013536633197443809	0.0014077795947285427	0.0014057833265225816	0.0014384899552168544	0.0014361414197847431	0.0014716364495862616	0.0014688822473341284	0.001542631185152023	0.0015389206394399977	0.04439158898964458	0.04393642571843959	-0.00017269073208270314	-0.00010367740434141792	-0.00017240879040336665	-0.00010350813653448032
0.2623082388127803	0.0013548536536932328	0.0013534086132901922	0.0014075147057197065	0.0014055188131333047	0.0014382192877268412	0.0014358711941971165	0.00147135954523109	0.0014686058612118607	0.0015423409223847503	0.0015386310748517556	0.04439158899912453	0.043936425727818716	-0.00017187698654330674	-0.00010381062294062549	-0.00017159637341723766	-0.00010364113763605687
0.2638887779057103	0.0013545983485442777	0.0013531535804410621	0.001407249477267578	0.0014052539607820756	0.0014379482733887603	0.0014356006223276993	0.0014710822860356913	0.0014683291209134559	0.0015420502876592908	0.0015383411392000058	0.04439158900874841	0.043936425737340155	-0.00017106588769039144	-0.0001039432909855087	-0.00017078659879632418	-0.00010377358908181256
0.26547884054176485	0.0013543427180054332	0.0013528982225490948	0.0014069839107783175	0.0014049887708730599	0.001437676913639448	0.0014353297056109834	0.0014708046734700122	0.0014680520279061098	0.001541759282516509	0.001538050834021907	0.04439158901851869	0.04393642574700668	-0.0001702574378998345	-0.00010407540814710847	-0.0001699794689129508	-0.00010390549054389853
0.2670784841050822	0.0013540867634310243	0.0013526425409671693	0.001406718007658892	0.00140472324481123	0.0014374052099165667	0.0014350584454822812	0.0014705267090048431	0.0014677745836578604	0.0015414679084981532	0.0015377601608554982	0.044391589028437525	0.043936425756820434	-0.00016945163943821173	-0.00010420697412083513	-0.00016917498603014058	-0.0001040368417182802
0.26868776632556873	0.001353830486176094	0.0013523865370488849	0.0014064517693170159	0.0014044573840023046	0.0014371331636585407	0.001434786843377671	0.0014702483941117564	0.0014674967896375253	0.0015411761671467914	0.0015374691212396373	0.044391589038507824	0.04393642576678353	-0.0001686484944582456	-0.00010433798862424792	-0.00016837315229628613	-0.0001041676423222393
0.2703067452809827	0.001353573887596358	0.0013521302121485101	0.0014061851971611018	0.0014041911898526986	0.0014368607763045082	0.0014345149007339406	0.001469969730263053	0.0014672186473146506	0.0015408840600057557	0.001537177716713944	0.04439158904873157	0.04393642577689871	-0.00016784800499730634	-0.00010446845139405747	-0.0001675739697462597	-0.00010429789209370766
0.2719354793990299	0.001353316969048151	0.0013518735676209335	0.0014059182926002057	0.0014039246637694697	0.0014365880492942654	0.0014342426189885352	0.001469690718931707	0.0014669401581594533	0.0015405915886190843	0.0015368859488187425	0.04439158905911124	0.04393642578716827	-0.00016705017298407343	-0.00010459836219162133	-0.00016677744030513253	-0.00010442759079387631
0.27357402745947257	0.0013530597318883633	0.0013516166048215985	0.0014056510570439604	0.0014036578071602531	0.0014363149840681973	0.001433969999579489	0.0014694113615912963	0.001466661323642754	0.0015402987545314467	0.0015365938190949882	0.04439158906964969	0.04393642579759456	-0.00016625500023614848	-0.00010472772079922477	-0.00016598356578811924	-0.00010455673820591871
0.2752224485962505	0.0013528021774743986	0.0013513593251064594	0.001405383491902533	0.0014033906214332133	0.0014360415820672352	0.0014336970439453786	0.0014691316597159568	0.0014663821452359272	0.0015400055592880994	0.0015363013290842164	0.044391589080349514	0.0439364258081806	-0.0001654624884600553	-0.0001048565270208579	-0.0001651923478980799	-0.00010468533413354741
0.27688080229961526	0.0013525443071641106	0.0013511017298319255	0.0014051155985865575	0.0014031231079969883	0.001435767844732787	0.0014334237535252627	0.0014688516147803113	0.0014661026244108411	0.0015397120044348088	0.0015360084803284814	0.04439158909121259	0.04393642581892851	-0.0001646726392533493	-0.00010498478068232675	-0.00016440378822996093	-0.00010481337840295701
0.2785491484182772	0.0013522861223157602	0.0013508438203548056	0.0014048473785070903	0.0014028552682606307	0.0014354937735066933	0.0014331501297586244	0.0014685712282594269	0.0014658227626397975	0.0015394180915178062	0.0015357152743702908	0.0443915891022424	0.043936425829841044	-0.0001638854541010093	-0.00010511248162903275	-0.00016361788826779744	-0.00010494087086054815
0.28022754716156506	0.0013520276242879594	0.001350585598032264	0.0014045788330755546	0.0014025871036335623	0.0014352193698311687	0.001432876174085324	0.001468290501628752	0.001465542561395485	0.0015391238220837237	0.0015354217127525574	0.04439158911344126	0.04393642584092119	-0.00016310093438326456	-0.0001052396297295255	-0.00016283464938804393	-0.00010506781137420429
0.2819160591015993	0.0013517688144396157	0.0013503270642217582	0.0014043099637036783	0.0014023186155255102	0.001434944635148739	0.0014326018879455339	0.0014680094363640544	0.0014652620221509093	0.0015388291976795277	0.001535127797018527	0.044391589124811996	0.043936425852171	-0.00016231908137193107	-0.00010536622487389291	-0.00016205407286096207	-0.00010519419983445744
0.28361474517547763	0.001351509694129882	0.001350068220280992	0.0014040407718034457	0.0014020498053464556	0.001434669570902193	0.0014323272727796857	0.0014677280339413699	0.0014649811463793435	0.0015385342198524663	0.0015348335287117256	0.04439158913635731	0.043936425863593635	-0.00016153989622963438	-0.00010549226697142977	-0.00016127615984734556	-0.00010532003615110197
0.2853236666874746	0.0013512502647181099	0.001349809067567867	0.0014037712587870476	0.0014017806745065873	0.0014343941785345295	0.0014320523300284228	0.00146744629583695	0.0014646999355542767	0.0015382388901500127	0.0015345389093759042	0.044391589148079925	0.043936425875191705	-0.0001607633800133068	-0.00010561775595346878	-0.0001605009114021283	-0.00010544532025508202
0.2870428853112538	0.0013509905275637909	0.0013495496074404252	0.0014035014260668191	0.0014015112244162378	0.0014341184594888958	0.001431777061132537	0.0014671642235271985	0.0014644183911493493	0.0015379432101198002	0.0015342439405549738	0.04439158915998338	0.04393642588696869	-0.00015998953367335478	-0.00010574269177165974	-0.00015972832847438445	-0.00010557005209821391
0.28877246309209376	0.0013507304840265143	0.0013492898412568051	0.0014032312750551982	0.0014012414564858419	0.0014338424152085432	0.0014315014675329223	0.0014668818184886243	0.001464136514638307	0.0015376471813095735	0.0015339486237929557	0.04439158917206984	0.043936425898926754	-0.00015921835805543516	-0.00010586707439852461	-0.00015895841190860516	-0.00010569423165335268
0.2905124624491269	0.0013504701354659057	0.0013490297703751832	0.0014029608071646606	0.0014009713721258722	0.0014335660471367618	0.0014312255506705128	0.0014665990821977775	0.0014638543074949359	0.0015373508052671189	0.0015336529606339133	0.04439158918434251	0.043936425911068826	-0.00015844985390089938	-0.00010599090382745757	-0.000158191162444421	-0.00010581785891383699
0.29226294617759224	0.001350209483241587	0.0013487693961537301	0.0014026900238076766	0.0014007009727467965	0.0014332893567168372	0.0014309493119862378	0.0014663160161312026	0.0014635717711930177	0.001537054083540218	0.0015333569526219052	0.04439158919680446	0.04393642592339842	-0.00015768402184462849	-0.00010611418007100415	-0.00015742658071593585	-0.00010594093389193482
0.294023977451102	0.001349948528713122	0.0013485087199505608	0.0014024189263966583	0.0014004302597590238	0.001433012345391995	0.0014306727529209667	0.0014660326217653826	0.0014632889072062724	0.0015367570176765882	0.0015330606013009259	0.04439158920945865	0.043936425935918476	-0.00015692086241969605	-0.00010623690316274859	-0.00015666466725539063	-0.00010606345662128591
0.29579561982392083	0.0013496872732399673	0.001348247743123681	0.001402147516343905	0.0014001592345728512	0.0014327350146053448	0.001430395874915453	0.0014657489005766835	0.001463005717008302	0.0015364596092238229	0.001532763908214846	0.044391589222308445	0.04393642594863155	-0.0001561603760567576	-0.00010635907315670323	-0.0001559054224926637	-0.00010618542715595813
0.29757793723326015	0.0013494257181814217	0.00134798646703094	0.0014018757950615523	0.0013998878985984114	0.0014324573657998306	0.001430118679410285	0.0014654648540413	0.0014627222020725389	0.0015361618597293373	0.001532466874907359	0.04439158923535707	0.04393642596154147	-0.000155402563083884	-0.00010648069012642036	-0.00015514884675538188	-0.00010630684556933723
0.29937099400158496	0.0013491638648965786	0.001347724893029982	0.0014016037639615238	0.0013996162532456259	0.0014321794004181784	0.0014298411678458321	0.0014651804836352043	0.0014624383638721934	0.0015358637707403135	0.001532169502921925	0.04439158924860736	0.043936425974651395	-0.00015464742372628404	-0.00010660175416471462	-0.00015439494026842082	-0.00010642771195390477
0.3011748548389356	0.001348901714744282	0.0013474630224782015	0.0014013314244554823	0.0013993442999241559	0.0014319011199028478	0.0014295633416622007	0.0014648957908340976	0.0014621542038802035	0.001535565343803649	0.0015318717938017203	0.04439158926206302	0.043936425987963906	-0.00015389495811030107	-0.00010672226538477325	-0.00015364370315767983	-0.00010654802642290351
0.30298958484526295	0.0013486392690830677	0.0013472008567326852	0.0014010587779547713	0.0013990720400433433	0.0014316225256959735	0.0014292852022991694	0.001464610777113346	0.0014618697235691755	0.0015352665804658902	0.0015315737490895717	0.044391589275727075	0.043936426001483016	-0.00015314516626119268	-0.00010684222391937892	-0.000152895135448472	-0.00010666778910867203
0.30481524951277783	0.0013483765292711268	0.0013469383971501765	0.001400785825870377	0.0013987994750121742	0.0014313436192393233	0.0014290067511961537	0.0014643254439479431	0.001461584924411342	0.0015349674822731935	0.001531275370327917	0.04439158928960316	0.04393642601521161	-0.00015239804810557311	-0.0001069616299206877	-0.00015214923706763361	-0.00010678700016342191
0.3066519147283146	0.0013481134966662474	0.001346675645087014	0.0014005125696128651	0.0013985266062392133	0.0014310644019742372	0.0014287279897921383	0.001464039792812443	0.0014612998078784966	0.001534668050771254	0.0015309766590587321	0.04439158930369471	0.04393642602915339	-0.00015165360346952594	-0.00010708048355945188	-0.00015140600784158131	-0.00010690565975740585
0.3084996467757088	0.0013478501726257818	0.0013464126018991034	0.0014002390105923505	0.0013982534351325764	0.0014307848753415924	0.0014284489195256502	0.0014637538251809276	0.0014610143754419636	0.0015343682875052736	0.0015306776168235027	0.04439158931800512	0.0439364260433117	-0.00015091183208298942	-0.00010719878502635227	-0.00015066544750030886	-0.00010702376808069403
0.31035851233818973	0.00134758655850658	0.0013461492689418471	0.0013999651502184251	0.0013979799630998565	0.0014305050407817344	0.001428169541834682	0.0014634675425269335	0.0014607286285725214	0.0015340681940198804	0.0015303782451631415	0.04439158933253807	0.04393642605769026	-0.00015017273357775807	-0.00010731653453072143	-0.000149927555676721	-0.00010714132534295207
0.3122285785007863	0.001347322655664964	0.0013458856475701208	0.001399690989900133	0.0013977061915480995	0.001430224899734447	0.0014278898581566671	0.001463180946323424	0.0014604425687403766	0.001533767771859103	0.0015300785456179627	0.04439158934729725	0.043936426072292804	-0.00014943630748770476	-0.00010743373230009956	-0.00014919233190530123	-0.000107258331770832
0.3141099127527488	0.0013470584654566666	0.0013456217391382115	0.0013994165310459068	0.0013974321218837406	0.0014299444536388893	0.0014276098699284147	0.001462894038042723	0.0014601561974150966	0.0015334670225663	0.0015297785197276126	0.044391589362286155	0.04393642608712226	-0.00014870255325377668	-0.00010755037858217742	-0.0001484597756277184	-0.00010737478761196906
0.31600258298998396	0.0013467939892367912	0.0013453575449997768	0.0013991417750635234	0.001397157755512561	0.0014296637039335517	0.0014273295785860673	0.0014626068191564698	0.0014598695160655678	0.0015331659476841117	0.001529478169031021	0.04439158937750876	0.04393642610218309	-0.0001479714702191659	-0.00010766647364235382	-0.00014772988618833027	-0.00010749069313109594
0.3179066575175057	0.0013465292283597666	0.0013450930665078011	0.0013988667233600606	0.0013968830938396427	0.0014293826520562095	0.0014270489855650519	0.0014623192911355726	0.0014595825261599449	0.0015328645487544127	0.0015291774950663536	0.044391589392968785	0.04393642611747897	-0.00014724305763236245	-0.00010778201776373564	-0.00014700266283690366	-0.00010760604861093093
0.3198222050518999	0.0013462641841793033	0.0013448283050145515	0.0013985913773418496	0.0013966081382693234	0.0014291012994438752	0.0014267680923000358	0.0014620314554501588	0.0014592952291656047	0.0015325628273182594	0.0015288764993709597	0.04439158940866996	0.043936426133013594	-0.00014651731464965234	-0.00010789701124902518	-0.00014627810473111236	-0.00010772085435356571
0.32174929472380437	0.0013459988580483435	0.0013445632618715269	0.0013983157384144234	0.0013963328902051422	0.0014288196475327449	0.0014264869002248697	0.0014617433135695225	0.0014590076265490897	0.0015322607849158339	0.0015285751834813168	0.04439158942461668	0.04393642614879087	-0.00014579424033389632	-0.00010801145441868831	-0.00014555621093503834	-0.00010783511067907758
0.32368799608040405	0.0013457332513190214	0.0013442979384294196	0.0013980398079824756	0.0013960573510498015	0.0014285376977581587	0.0014262054107725512	0.0014614548669620797	0.0014587197197760689	0.0015319584230863987	0.0015282735489329851	0.044391589440812736	0.04393642616481469	-0.00014507383365358617	-0.00010812534761017734	-0.00014483698041928283	-0.00010794881792430822
0.3256383790879404	0.0013454673653426194	0.0013440323360380708	0.0013977635874498156	0.0013957815222051199	0.001428255451554552	0.0014259236253751728	0.0014611661170953216	0.0014584315103112874	0.0015316557433682474	0.0015279715972605573	0.04439158945726198	0.04393642618108932	-0.0001443560934876742	-0.00010823869117976281	-0.0001441204120646855	-0.0001080619764451396
0.32760051413423674	0.001345201201469521	0.0013437664560464232	0.0013974870782193177	0.001395505405071982	0.0014279729103554059	0.001425641545463875	0.001460877065435764	0.001458142999618515	0.0015313527472986498	0.0015276693299976056	0.044391589473969234	0.043936426197619	-0.00014364101862368583	-0.00010835148550170093	-0.00014340650466049265	-0.00010817458661493973
0.3295744720312385	0.0013449347610491693	0.0013435002998024817	0.0013972102816928811	0.0013952290010502994	0.0014276900755932033	0.0014253591724688029	0.0014605877134489006	0.0014578541891605038	0.0015310494364138062	0.0015273667486766353	0.044391589490937834	0.04393642621440748	-0.00014292860775827476	-0.00010846373096673467	-0.00014269525690535634	-0.000108286648823952
0.33156032401756863	0.0013446680454300263	0.001343233868653269	0.001396933199271384	0.0013949523115389638	0.0014274069486993857	0.0014250765078190604	0.0014602980625991605	0.0014575650803989415	0.0015307458122487997	0.001527063854829037	0.044391589508172694	0.04393642623145926	-0.00014221885949927682	-0.00010857542798375919	-0.0001419866674094994	-0.00010839816348029441
0.33355814176109866	0.0013444010559595248	0.0013429671639447823	0.0013966558323546374	0.001394675337935801	0.0014271235311043027	0.0014247935529426623	0.0014600081143498558	0.0014572756747944018	0.0015304418763375433	0.0015267606499850337	0.04439158952567805	0.043936426248778804	-0.00014151177236459977	-0.00010868657697826745	-0.00014128073469354963	-0.0001085091310089048
0.33556799736153503	0.001344133793984035	0.0013427001870219542	0.001396378182341346	0.0013943980816375331	0.001426839824237176	0.0014245103092664958	0.0014597178701631433	0.0014569859738063045	0.0015301376302127388	0.0015264571356736405	0.044391589543458565	0.043936426266370045	-0.0001408073447854985	-0.0001087971783935715	-0.00014057745719098236	-0.00010861955185242911
0.3375899633530214	0.0013438662608488106	0.0013424329392286048	0.0013961002506290574	0.0013941205440397254	0.001426555829526041	0.0014242267782162664	0.0014594273314999689	0.0014566959788928622	0.001529833075405819	0.0015261533134226062	0.044391589561518445	0.043936426284238043	-0.00014010557510574229	-0.00010890723269002534	-0.00013987683324823141	-0.00010872942647016659
0.3396241127067558	0.0013435984578979586	0.0013421654219074072	0.0013958220386141261	0.0013938427265367522	0.0014262715483977183	0.0014239429612164637	0.0014591364998200321	0.001456405691511042	0.0015295282134469108	0.001525849184758378	0.044391589579862153	0.043936426302387005	-0.0001394064615808932	-0.00010901674034352604	-0.00013917886112430056	-0.00010883875533762577
0.3416705188336247	0.0013433303864743929	0.001341897636399843	0.0013955435476916678	0.001393564630521751	0.00142598698227776	0.0014236588596903128	0.0014588453765817383	0.0014561151131165196	0.001529223045864783	0.0015255447512060461	0.04439158959849487	0.043936426320821786	-0.00013871000238308007	-0.0001091257018482894	-0.00013848353899348353	-0.00010894753894796771
0.343729255586852	0.0013430620479197913	0.0013416295840461593	0.0013952647792555145	0.0013932862573865774	0.0014257021325904068	0.0014233744750597299	0.00145855396324215	0.0014558242451636306	0.0015289175741867987	0.0015252400142893006	0.04439158961742108	0.04393642633954698	-0.0001380161955978898	-0.00010923411771407432	-0.00013779086494469794	-0.00010905577780995213
0.34580039726466444	0.0013427934435745624	0.0013413612661853343	0.0013949857346981789	0.0013930076085217696	0.0014254170007585523	0.001423089808745285	0.001458262261256951	0.0014555330891053346	0.0015286117999388756	0.0015249349755303875	0.04439158963664587	0.04393642635856744	-0.00013732503922597727	-0.00010934198846673793	-0.00013710083698220688	-0.00010916347244893654
0.3478840186129729	0.0013425245747777975	0.0013410926841550324	0.0013947064154108068	0.0013927286853165004	0.0014251315882036926	0.001422804862166153	0.001457970272080396	0.0014552416463931648	0.0015283057246454326	0.0015246296364500602	0.04439158965617357	0.04393642637788813	-0.00013663653118617392	-0.00010944931464945684	-0.00013641345302811692	-0.00010927062340704286
0.34998019482807	0.001342255442867235	0.0013408238392915645	0.0013944268227831364	0.001392449489158538	0.0014248458963458867	0.0014225196367400753	0.0014576779971652693	0.0014549499184771857	0.0015279993498293473	0.0015243239985675329	0.04439158967600975	0.04393642639751335	-0.00013595066931265665	-0.00010955609682011813	-0.00013572871091993566	-0.00010937723124126997
0.352089001559344	0.0013419860491792248	0.0013405547329298556	0.0013941469582034651	0.0013921700214342106	0.0014245599266037203	0.001422234133883321	0.0014573854379628486	0.0014546579068059596	0.0015276926770119202	0.0015240180634004457	0.0443915896961595	0.04393642641744909	-0.00013526745135833407	-0.00010966233555337324	-0.0001350466084145685	-0.00010948329652549216
0.3542105149120084	0.0013417163950486793	0.001340285366403394	0.001393866823058597	0.001391890283528356	0.0014242736803942533	0.001421948355010636	0.0014570925959228502	0.0014543656128264892	0.0015273857077128129	0.001523711832464805	0.044391589716627794	0.04393642643769993	-0.00013458687499484645	-0.00010976803143963876	-0.00013436714318731946	-0.00010958881984890478
0.35634481144984936	0.0013414464818090467	0.001340015741044206	0.0013935864187338148	0.001391610276824292	0.0014239871591329915	0.0014216623015352156	0.0014567994724934005	0.0014540730379841902	0.0015270784434500214	0.0015234053072749564	0.04439158973741978	0.043936426458270963	-0.00013390893781267676	-0.00010987318508431931	-0.0001336903128322242	-0.00010969380181591326
0.35849196819798806	0.0013411763107922625	0.0013397458581828063	0.0013933057466128291	0.0013913300027037683	0.0014237003642338347	0.0014213759748686518	0.0014565060691209834	0.0014537801837228405	0.0015267708857398209	0.0015230984893435263	0.04439158975854137	0.043936426479168	-0.000133233637322705	-0.00010997779710891775	-0.0001330161148649367	-0.0001097982430472988
0.36065206264566085	0.00134090588332872	0.0013394757191481697	0.00139302480807775	0.0013910494625469338	0.0014234132971090465	0.0014210893764209007	0.0014562123872504083	0.0014534870514845443	0.0015264630360967302	0.001522791380181391	0.04439158977999738	0.043936426500396024	-0.00013256097095720731	-0.00011008186815031351	-0.00013234454672134133	-0.00010990214417866406
0.3628251727490157	0.0013406352007472235	0.0013392053252676832	0.0013927436045090356	0.00139076865773229	0.001423125959169203	0.0014208025076002378	0.001455918428324759	0.0014531936427096858	0.00152615489603346	0.0015224839812976233	0.04439158980179363	0.043936426521961024	-0.00013189093606946756	-0.00011018539886037404	-0.0001316756057591073	-0.00011000550586065527
0.3650113769339257	0.001340364264374962	0.0013389346778671205	0.0013924621372854668	0.0013904875896366623	0.0014228383518231666	0.0014205153698132235	0.0014556241937853658	0.001452899958836896	0.0015258464670608832	0.0015221762941994605	0.0443915898239359	0.04393642654386768	-0.00013122352993416575	-0.0001102883899049556	-0.0001310092892580217	-0.00011010832875868459
0.36721075409881926	0.0013400930755374661	0.0013386637782705978	0.0013921804077841014	0.0013902062596351558	0.001422550476478039	0.0014202279644646622	0.0014553296850717573	0.0014526060013030113	0.0015255377506879842	0.0015218683203922577	0.04439158984642947	0.04393642656612265	-0.0001305587497507088	-0.00011039084196623472	-0.0001303455944210996	-0.00011021061355298567
0.3694233836175272	0.0013398216355585725	0.0013383926278005406	0.001391898417380237	0.0013899246691011181	0.0014222623345391233	0.001419940292957564	0.0014550349036216237	0.0014523117715430295	0.0015252287484218202	0.0015215600613794468	0.04439158986928084	0.04393642658873115	-0.00012989659264212028	-0.00011049275574070982	-0.00012968451837630512	-0.00011031236093916874
0.37164934534214805	0.0013395499457603864	0.0013381212277776447	0.001391616167447374	0.0013896428194061028	0.0014219739274098863	0.0014196523566931043	0.0014547398508707745	0.001452017270990075	0.0015249194617674774	0.0015212515186624946	0.0443915898924953	0.04393642661169912	-0.0001292370556549849	-0.00011059413193886813	-0.0001290260581759961	-0.00011041357162733245
0.3738887196059291	0.0013392780074632522	0.001337849579520843	0.0013913336593571817	0.0013893607119198313	0.0014216852564919238	0.0014193641570705872	0.0014544445282531075	0.0014517225010753582	0.0015246098922280377	0.0015209426937408644	0.04439158991607952	0.043936426635032694	-0.00012858013576239058	-0.00011069497128640693	-0.00012837021079736832	-0.0001105142463412867
0.3761415872261661	0.0013390058219857081	0.0013375776843472717	0.0013910508944794556	0.0013890783480101593	0.0014213963231849167	0.0014190756954874123	0.001454148937200559	0.0014514274632281391	0.0015243000413045285	0.0015206335881119762	0.04439158994003867	0.04393642665873768	-0.00012792582986309586	-0.00011079527452284577	-0.00012771697314378772	-0.00011061438581894123
0.3784080295071193	0.0013387333906444618	0.001337305543572232	0.001390767874182087	0.001388795729043038	0.0014211071288866013	0.0014187869733390324	0.0014538530791430788	0.001451132158875689	0.0015239899104958921	0.0015203242032711655	0.04439158996438034	0.04393642668282043	-0.00012727413478208494	-0.00011089504240119341	-0.00012706634204612266	-0.00011071399081274969
0.3806881282429484	0.0013384607147543508	0.0013370331585091598	0.0013904845998310264	0.001388512856382481	0.0014208176749927292	0.001418497992018921	0.0014535569555085839	0.0014508365894432542	0.0015236795012989444	0.0015200145407116472	0.04439158998910977	0.043936426707287146	-0.00012662504727251056	-0.00011099427568939113	-0.00012641831426296601	-0.00011081306208943209
0.38298196572066395	0.0013381877956283078	0.001336760530469586	0.0013902010727902443	0.0013882297313905227	0.0014205279628970303	0.0014182087529185303	0.001453260567722924	0.0014505407563540139	0.0015233688152083314	0.0015197046019244707	0.04439159001423385	0.043936426732144575	-0.00012597856401674878	-0.00011109297516914696	-0.00012577288648141227	-0.00011091160042892012
0.3852896247230969	0.0013379146345773264	0.0013364876607631097	0.0013899172944216976	0.001387946355427193	0.0014202379939911765	0.0014179192574272643	0.001452963917209844	0.0014502446610290514	0.0015230578537164927	0.0015193943883984903	0.04439159003975923	0.04393642675739887	-0.0001253346816252332	-0.00011119114163560262	-0.0001251300553177237	-0.00011100960662518977
0.38761118853188686	0.001337641232910431	0.0013362145506973558	0.0013896332660852974	0.001387662729850471	0.001419947769664749	0.001417629506932432	0.0014526670053909493	0.001449948304887308	0.0015227466183136275	0.0015190839016203156	0.04439159006569254	0.04393642678305628	-0.00012469339663756518	-0.0001112887758966119	-0.00012448981731782993	-0.00011110708148537318
0.3899467409304866	0.0013373675919346442	0.0013359412015779535	0.001389348989138875	0.0013873788560162632	0.0014196572913052045	0.0014173395028192254	0.0014523698336856722	0.0014496516893455608	0.0015224351104876552	0.0015187731430742885	0.04439159009204044	0.043936426809124386	-0.00012405470552534492	-0.00011138587877435047	-0.00012385216895827167	-0.00011120402582970312
0.39229636620718694	0.0013370937129549487	0.0013356676147084944	0.001389064464938143	0.0013870947352783605	0.0014193665602978342	0.0014170492464706747	0.0014520724035112294	0.0014493548158183748	0.0015221233317241748	0.0015184621142424345	0.04439159011880977	0.04393642683560944	-0.00012341860469167187	-0.0001114824511045942	-0.00012321710664814356	-0.00011130044049256771
0.3946601491581577	0.0013368195972742578	0.0013353937913905022	0.0013887796948366643	0.001386810368988406	0.0014190755780257333	0.001416758739267617	0.001451774716282592	0.0014490576857180716	0.0015218112835064291	0.0015181508166044295	0.04439159014600793	0.04393642686251851	-0.00012278509046970143	-0.00011157849373422124	-0.00012258462672687376	-0.00011139632631973484
0.3970381750905084	0.0013365452461933903	0.0013351197329234082	0.0013884946801858257	0.0013865257584958707	0.0014187843458697742	0.0014164679825886695	0.0014514767734124553	0.001448760300454704	0.001521498967315279	0.0015178392516375701	0.04439159017364189	0.04393642688985908	-0.00012215415912780747	-0.00011167400752509771	-0.00012195472546888686	-0.00011149168417168287
0.39943052982536675	0.0013362706610110236	0.0013348454406045048	0.0013882094223347898	0.0013862409051480034	0.0014184928652085547	0.0014161769778101797	0.0014511785763111895	0.0014484626614360014	0.001521186384629145	0.0015175274208167216	0.04439159020171854	0.043936426917637744	-0.00012152580686747294	-0.00011176899335163526	-0.00012132739908149448	-0.0001115865149210471
0.4018372997009759	0.0013359958430236788	0.0013345709157289306	0.0013879239226304789	0.0013859558102898171	0.001418201137418385	0.0014158857263062113	0.001450880126386825	0.0014481647700673587	0.0015208735369239964	0.0015172153256143032	0.04439159023024623	0.04393642694586194	-0.00012090002982290127	-0.00011186345209912574	-0.00012070264370567241	-0.00011168081945212016
0.40425857157581063	0.001335720793525679	0.0013342961595896278	0.0013876381824175328	0.0013856704752640441	0.001417909163873243	0.0014155942294484974	0.0014505814250450031	0.0014478666277517877	0.0015205604256732991	0.0015169029675002356	0.0443915902592314	0.04393642697453964	-0.00012027682406545726	-0.00011195738466729388	-0.0001200804554190027	-0.00011177459866285044
0.4066944328317112	0.0013354455138091246	0.0013340211734773186	0.0013873522030382803	0.0013853849014111108	0.0014176169459447449	0.0014153024886064162	0.0014502824736889526	0.0014475682358898896	0.0015202470523479896	0.0015165903479419174	0.0443915902886824	0.043936427003677433	-0.00011965618560128011	-0.00011205079196729972	-0.00011946083023395282	-0.00011186785346284367
0.4091449713770379	0.0013351700051638584	0.001333745958680471	0.0013870659858327078	0.0013850990900691029	0.0014173244850021133	0.0014150105051469546	0.0014499832737194522	0.0014472695958798222	0.0015199334184164358	0.0015162774684041843	0.044391590318606955	0.043936427033283876	-0.00011903811037244916	-0.00011214367492157207	-0.000118843764099541	-0.00011196058477352944
0.411610275649843	0.001334894268877445	0.001333470516485276	0.0013867795321384332	0.0013848130425737411	0.0014170317824121511	0.0014147182804346832	0.001449683826534805	0.0014469707091172715	0.001519619525344412	0.001515964330349284	0.04439159034901288	0.04393642706336698	-0.00011842259425937085	-0.0001122360344659179	-0.0001182292529026685	-0.0001120527935285498
0.41409043462106226	0.0013346183062351285	0.001333194848175607	0.0013864928432906645	0.001384526760258341	0.0014167388395391989	0.0014144258158317166	0.0014493841335307945	0.0014466715769954088	0.0015193053745950508	0.0015156509352368306	0.04439159037990772	0.04393642709393364	-0.00011780963308100079	-0.00011232787154819013	-0.00011761729246934083	-0.00011214448067470295
0.41658553779772634	0.0013343421185198128	0.0013329189550329997	0.0013862059206221783	0.0013842402444537883	0.0014164456577451126	0.0014141331126976853	0.0014490841961006646	0.0014463722009048698	0.0015189909676288228	0.001515337284523781	0.0443915904113006	0.04393642712499311	-0.00011719922259384452	-0.0001124191871268998	-0.0001170078785628359	-0.00011223564716861256
0.41909567522619073	0.0013340657070120311	0.0013326428383366217	0.0013859187654632885	0.0013839534964885116	0.001416152238389232	0.0014138401723897119	0.0014487840156350831	0.0014460725822337203	0.0015186763059034999	0.0015150233796643999	0.044391590443199194	0.04393642715655285	-0.00011659135849428903	-0.00011250998217232633	-0.0001164010068865351	-0.00011232629397900373
0.4216209374953856	0.0013337890729899168	0.0013323664993632432	0.0013856313791418165	0.001383666517688449	0.0014158585828283503	0.0014135469962623724	0.0014484835935221136	0.0014457727223674255	0.0015183613908741217	0.0015147092221102273	0.04439159047561243	0.043936427188621674	-0.00011598603641926886	-0.00011260025766662851	-0.00011579667308481145	-0.0001124164220867585
0.42416141574008476	0.0013335122177291741	0.0013320899393872078	0.0013853437629830602	0.0013833793093770187	0.0014155646924166815	0.001413253585667671	0.0014481829311471812	0.001445472622688818	0.0015180462239929647	0.0015143948133100463	0.04439159050854865	0.043936427221208295	-0.00011538325194704324	-0.00011269001460334493	-0.00011519487274253004	-0.00011250603248336155
0.4267172016441951	0.0013332351425030535	0.0013318131596804083	0.0013850559183097683	0.0013830918728750942	0.0014152705685058354	0.0014129599419550108	0.0014478820298930465	0.0014451722845780694	0.0015177308067095118	0.0015140801547098525	0.04439159054201666	0.04393642725432051	-0.0001147830005969741	-0.00011277925398678335	-0.00011459560138682434	-0.00011259512617167733
0.42928838744406506	0.0013329578485823214	0.0013315361615122557	0.0013847678464421092	0.0013828042095009715	0.0014149762124447852	0.0014126660664711623	0.0014475808911397733	0.0014448717094126616	0.0015174151404704185	0.0015137652477528222	0.04439159057602543	0.043936427287968025	-0.00011418527783058074	-0.00011286797683179861	-0.00011399885448659663	-0.00011268370416483986
0.43187506593181346	0.0013326803372352392	0.0013312589461496591	0.0013844795486976486	0.0013825163205703488	0.0014146816255798454	0.0014123719605602422	0.001447279516264705	0.0014445708985673601	0.0015170992267194907	0.0015134500938792873	0.04439159061058424	0.043936427322159737	-0.0001135900790528721	-0.00011295618416429232	-0.00011340462745440538	-0.00011277176748736295
0.4344773304586784	0.0013324026097275296	0.0013309815148569908	0.0013841910263913155	0.0013822282073962895	0.0014143868092546354	0.0014120776255636754	0.0014469779066424275	0.0014442698534141778	0.0015167830668976427	0.001513134694526696	0.04439159064570175	0.043936427356904326	-0.00011299739961379007	-0.00011304387702198992	-0.00011281291564768647	-0.00011285931717502917
0.4370952749383861	0.0013321246673223533	0.001330703868896065	0.0013839022808353773	0.0013819398712892012	0.0014140917648100555	0.001411783062820174	0.001446676063644747	0.001443968575322354	0.0015164666624428746	0.0015128190511295902	0.04439159068138813	0.04393642739221164	-0.00011240723480676618	-0.00011313105645205379	-0.00011222371436753198	-0.00011294635427339106
0.4397289938505404	0.0013318465112802848	0.00133042600952611	0.0013836133133394155	0.0013816513135568062	0.001413796493584261	0.0014114882736657067	0.00144637398864066	0.0014436670656583202	0.0015161500147902434	0.0015125031651195722	0.04439159071765228	0.04393642742809045	-0.00011181957987094204	-0.00011321772351230441	-0.00011163701886063304	-0.0001130328798382152
0.4423785822440318	0.001331568142859284	0.0013301479380037479	0.0013833241252102942	0.0013813625355041197	0.0014135009969126323	0.0014111932594334771	0.0014460716829963237	0.001443365325785682	0.0015158331253718289	0.0015121870379252813	0.044391590754504384	0.04393642746455096	-0.00011123442999116939	-0.00011330387927060981	-0.0001110528243198905	-0.00011311889493575977
0.4450441357404687	0.0013312895633146773	0.0013298696555829627	0.0013830347177521424	0.0013810735384334177	0.001413205276127753	0.0014108980214538902	0.0014457691480750361	0.0014430633570651813	0.0015155159956167146	0.0015118706709723593	0.04439159079195408	0.04393642750160278	-0.00011065178029961986	-0.00011338952480510756	-0.00011047112588580266	-0.00011320440064271908
0.44772575053762753	0.001331010773899124	0.0013295911635150797	0.0013827450922663193	0.0013807843236442153	0.0014129093325593776	0.0014106025610545307	0.0014454663852371998	0.0014427611608546767	0.0015151986269509481	0.0015115540656834253	0.04439159083001153	0.043936427539256036	-0.00011007162587617358	-0.00011347466120448235	-0.00010989191864574366	-0.00011328939804577942
0.4504235234129248	0.0013307317758625968	0.0013293124630487374	0.0013824552500513925	0.0013804948924332383	0.0014126131675344085	0.001410306879560134	0.0014451633958402997	0.001442458738509111	0.00151488102079752	0.0015112372234780459	0.04439159086868687	0.043936427577520476	-0.00010949396174814163	-0.0001135592895664117	-0.0001093151976356288	-0.000113373888241175
0.4531375517269096	0.0013304525704523596	0.0013290335554298701	0.0013821651924031152	0.0013802052460944031	0.0014123167823768728	0.001410010978292565	0.0014448601812388788	0.0014421560913804932	0.001514563178576338	0.001510920145772713	0.04439159090799048	0.04393642761640672	-0.00010891878289231993	-0.00011364341099867614	-0.00010874095783991455	-0.00011345787233418836
0.4558679334267773	0.0013301731589129406	0.0013287544419016788	0.0013818749206144	0.0013799153859187891	0.001412020178407893	0.001409714858570791	0.001444556742784511	0.0014418532208178676	0.0015142451017041958	0.0015106028339808126	0.044391590947933345	0.043936427655925245	-0.00010834608423465619	-0.00011372702661810452	-0.00010816919419304183	-0.00011354135144003852
0.45861476704990445	0.0013298935424861124	0.001328475123704612	0.0013815844359752962	0.0013796253131946159	0.001411723356945668	0.0014094185217108576	0.0014442530818257766	0.0014415501281672897	0.0015139267915947508	0.0015102852895126013	0.04439159098852558	0.043936427696086244	-0.00010777586065274791	-0.00011381013755207281	-0.00010759990158104582	-0.00011362432668476918
0.4613781517274047	0.0013296137224108598	0.0013281956020763327	0.0013812937397729569	0.0013793350292072113	0.0014114263193054375	0.0014091219690258571	0.0014439491997082301	0.0014412468147717958	0.0015136082496584877	0.0015099675137751711	0.044391591029779	0.043936427736901214	-0.00010720810697373295	-0.0001138927449365057	-0.00010703307483961311	-0.00011370679920197357
0.4641581871877068	0.0013293336999233732	0.001327915878251713	0.0013810028332916328	0.001379044535239005	0.0014111290667994745	0.00140882520182592	0.0014436450977743903	0.001440943281971393	0.0015132894773027118	0.001509649508172441	0.044391591071703915	0.0439364277783812	-0.00010664281797700959	-0.00011397484991587659	-0.00010646870875674619	-0.00011378877013445976
0.4669549737601532	0.00132905347625701	0.0013276359534627946	0.0013807117178126318	0.001378753832569488	0.0014108316007370452	0.0014085282214181748	0.001443340777363701	0.0014406395311030165	0.0015129704759315027	0.001509331274105113	0.04439159111431199	0.04393642782053654	-0.00010607998839487487	-0.00011405645364459538	-0.000105906798072819	-0.00011387024063469475
0.46976861237862133	0.0013287730526422854	0.0013273558289387808	0.0013804203946143094	0.0013784629224752026	0.0014105339224243995	0.001408231029106739	0.0014430362398125203	0.0014403355635005234	0.001512651246945707	0.0015090128129706638	0.044391591157614964	0.04393642786337946	-0.00010551961291171974	-0.00011413755728523212	-0.00010534733748104874	-0.00011395121186286161
0.4725992045851658	0.0013284924303068422	0.0013270755059060068	0.001380128864972036	0.0013781718062297137	0.001410236033164738	0.0014079336261926872	0.0014427314864540858	0.001440031380494659	0.0015123317917429004	0.00150869412616331	0.044391591201624614	0.04393642790692133	-0.00010496168616760948	-0.00011421816201023782	-0.00010479032163063229	-0.00011403168499019012
0.4754468525336833	0.0013282116104754308	0.0013267949855879145	0.0013798371301581797	0.0013778804851035814	0.001409937934258192	0.001407636013974025	0.0014424265186184957	0.0014397269834130289	0.001512012111717369	0.0015083752150739792	0.04439159124635233	0.04393642795117398	-0.00010440620275567469	-0.00011429826899955753	-0.000104235745123471	-0.00011411166119479343
0.47831165899359906	0.0013279305943698935	0.001326514269205044	0.0013795451914420853	0.0013775889603643524	0.0014096396270018054	0.0014073381937456803	0.0014421213376326905	0.0014394223735800908	0.001511692208260087	0.0015080560810903018	0.04439159129181107	0.04393642799614965	-0.00010385315722408195	-0.00011437787944118538	-0.00010368360251630793	-0.0001141911416621677
0.4811937273535759	0.0013276493832091417	0.0013262333579750064	0.0013792530500900547	0.0013772972332765315	0.0014093411126895107	0.0014070401667994725	0.0014418159448204267	0.0014391175523171234	0.001511372082758694	0.0015077367255965785	0.04439159133801208	0.04393642804186012	-0.00010330254407792117	-0.00011445699453266345	-0.00010313388832339232	-0.00011427012758813415
0.4840931616252451	0.0013273679782091295	0.0013259522531124598	0.0013789607073653165	0.0013770053051015583	0.0014090423926121027	0.0014067419344240895	0.0014415103415022525	0.0014388125209422041	0.0015110517365974645	0.0015074171499737542	0.04439159138496931	0.04393642808831831	-0.0001027543577784007	-0.0001145356154790278	-0.00010258659701500861	-0.00011434862017584146
0.4870100664469608	0.0013270863805828433	0.0013256709558290968	0.0013786681645280177	0.0013767131770977914	0.0014087434680572263	0.0014064434979050731	0.001441204528995491	0.00143850728077019	0.0015107311711572951	0.0015070973555994032	0.04439159143269437	0.04393642813553632	-0.0001022085927439853	-0.00011461374349347464	-0.00010204172301872538	-0.00011442662063643194
0.4899445470875755	0.0013268045915402745	0.0013253894673336182	0.0013783754228351933	0.0013764208505204834	0.0014084443403093458	0.0014061448585247914	0.001440898508614215	0.0014382018331126948	0.001510410387815673	0.0015067773438476994	0.04439159148120061	0.043936428183527804	-0.00010166524335114557	-0.00011469137979719379	-0.00010149926071997828	-0.00011450413018898598
0.49289670945023945	0.0013265226122884063	0.0013251077888317196	0.0013780824835407533	0.0013761283266217669	0.0014081450106497343	0.0014058460175624251	0.0014405922816692306	0.0014378961792780702	0.001510089387946664	0.0015064571160894017	0.044391591530501893	0.04393642823230502	-0.00010112430393452443	-0.00011476852561853601	-0.00010095920446295814	-0.00011458115006002245
0.4958666600762229	0.0013262404440311899	0.001324825921526069	0.0013777893478954587	0.0013758356066506288	0.0014078454803564463	0.001405546976293942	0.0014402858494680512	0.0014375903205713835	0.0015097681729208806	0.0015061366736918277	0.044391591580611005	0.04393642828188193	-0.00010058576878888004	-0.00011484518219428974	-0.00010042154855155472	-0.00011465768148416489
0.4988545061487607	0.0013259580879695287	0.0013245438666162892	0.0013774960171469043	0.001375542691852895	0.001407545750704301	0.0014052477359920805	0.0014399792133148815	0.001437284258294398	0.001509446744105469	0.0015058160180188328	0.044391591631541716	0.04393642833227162	-0.00010004963216886376	-0.000114921350769015	-9.988628724991178e-05	-0.00011473372570414142
0.5018603554969207	0.0013256755453012565	0.0013242616252989359	0.0013772024925394954	0.0013752495834712065	0.0014072458229648593	0.0014049482979263245	0.0014396723745105926	0.00143697799374555	0.001509125102864081	0.0015054951504307888	0.044391591683308286	0.04393642838348806	-9.951588828854829e-05	-0.00011499703259310046	-9.935341478145565e-05	-0.00011480928396812029
0.5048843165994948	0.001325392817221129	0.001323979198767491	0.001376908775314441	0.001374956282745012	0.0014069456984064158	0.0014046486633628988	0.0014393653343527139	0.001436671528219941	0.0015088032505568652	0.0015051740722845724	0.04439159173592462	0.043936428435545724	-9.898453132403673e-05	-0.00011507222892503943	-9.882292533189285e-05	-0.00011488435753265192
0.5079264985889148	0.0013251099049207925	0.00132369658821233	0.0013766148667097198	0.0013746627909105344	0.0014066453782939645	0.0014043488335647313	0.0014390580941353991	0.0014363648630093008	0.0015084811885404323	0.0015048527849335304	0.04439159178940535	0.04393642848845818	-9.845555541437845e-05	-0.0001151469410316519	-9.829481304970966e-05	-0.00011495894766233583
0.5109870112551897	0.001324826809588776	0.0013234137948207147	0.0013763207679600713	0.0013743691092007633	0.00140634486388919	0.0014040488097914476	0.0014387506551494155	0.0014360579994019827	0.0015081589181678442	0.0015045312897274702	0.044391591843765066	0.04393642854224027	-9.792895465979279e-05	-0.00011522117018508693	-9.77690720447566e-05	-0.00011503305562732269
0.5140659650498691	0.0013245435324104708	0.0013231308197767721	0.0013760264802969773	0.0013740752388454337	0.0014060441564504478	0.0014037485932993483	0.0014384430186821253	0.0014357509386829388	0.0015078364407885932	0.0015042095880126378	0.04439159189901844	0.04393642859690681	-9.74047231240005e-05	-0.00011529491766454347	-9.724569639080194e-05	-0.00011510668270497959
0.5171634710900281	0.0013242600745681174	0.0013228476642614811	0.0013757320049486447	0.0013737811810710105	0.0014057432572327478	0.0014034481853413933	0.0014381351860174678	0.001435443682133705	0.0015075137577485855	0.0015038876811317003	0.04439159195518092	0.043936428652472735	-9.688285483455683e-05	-0.00011536818475610389	-9.672468012472679e-05	-0.00011517983017911293
0.5202796411622786	0.0013239764372407843	0.0013225643294526546	0.0013754373431399873	0.001373486937100671	0.0014054421674877349	0.0014031475871671853	0.0014378271584359406	0.0014351362310323825	0.0015071908703901175	0.0015035655704237255	0.0443915920122681	0.043936428708953694	-9.636334378387845e-05	-0.00011544097275290044	-9.620601724885658e-05	-0.00011525249934041248
0.5234145877268029	0.0013236926216043552	0.0013222808165249207	0.0013751424960926088	0.0013731925081542874	0.0014051408884636718	0.0014028468000229486	0.001437518937214581	0.001434828586653618	0.0015068677800518604	0.0015032432572241645	0.04439159207029565	0.04393642876636447	-9.584618393015942e-05	-0.00011551328295489327	-9.568970173132185e-05	-0.00011532469148711755
0.5265684239214125	0.001323408628831508	0.0013219971266497073	0.001374847465024784	0.0013728978954484058	0.0014048394214054196	0.0014025458251515114	0.001437210523626946	0.0014345207502685859	0.0015065444880688382	0.0015029207428648294	0.04439159212927917	0.043936428824721756	-9.53313691962887e-05	-0.00011558511666737159	-9.517572750483705e-05	-0.00011539640792218586
0.5297412635656308	0.001323124460091709	0.001321713260995234	0.0013745522511514514	0.0013726031001962426	0.0014045377675544306	0.0014022446637923	0.001436901918943107	0.0014342127231449788	0.0015062209957724198	0.0015025980286738861	0.04439159218923547	0.0439364288840409	-9.481889347140449e-05	-0.00011565647520167532	-9.466408846864338e-05	-0.00011546764995479242
0.5329332211648017	0.0013228401165511893	0.0013214292207264877	0.001374256855684188	0.0013723081236076565	0.001404235928148723	0.0014019433171813104	0.0014365931244296204	0.001433904506546984	0.0015058973044902917	0.0015022751159758272	0.04439159225018091	0.04393642894433897	-9.430875061250399e-05	-0.00011572735987591676	-9.41547784897856e-05	-0.00011553841890132865
0.5361444119142209	0.0013225555993729347	0.0013211450070052138	0.0013739612798312005	0.0013720129668891412	0.001403933904422871	0.0014016417865511013	0.0014362841413495208	0.0014335961017352711	0.0015055734155464482	0.0015019520060914613	0.04439159231213237	0.04393642900563221	-9.380093444411042e-05	-0.00011579777201436992	-9.364779140272339e-05	-0.00011560871608329304
0.5393749517032939	0.0013222709097166668	0.001320860620989898	0.0013736655247973046	0.0013717176312438041	0.0014036316976079833	0.001401340073130772	0.0014359749709622973	0.0014332875099669728	0.0015052493302611686	0.0015016287003378917	0.04439159237510677	0.04393642906793763	-9.329543875902235e-05	-0.0001158677129466934	-9.314312101052491e-05	-0.00011567854282873435
0.5426249571197181	0.0013219860487388333	0.0013205760638357535	0.0013733695917839148	0.0013714221178713557	0.0014033293089316951	0.0014010381781459523	0.001435665614523885	0.0014329787324956723	0.0015049250499510054	0.0015013052000285036	0.044391592439121726	0.04393642913127242	-9.279225731831375e-05	-0.00011593718400820796	-9.264076108436714e-05	-0.0001157479004702533
0.5458945454536906	0.0013217010175925923	0.0013202913366947102	0.001373073481989029	0.0013711264279680955	0.001403026739618149	0.0014007361028187872	0.0014353560732866472	0.0014326697705713902	0.00150460057592877	0.0015009815064729497	0.044391592504195	0.04393642919565456	-9.229138385344338e-05	-0.00011600618653984096	-9.214070536581187e-05	-0.00011581679034688985
0.5491838347021408	0.0013214158174277978	0.001320006440715395	0.0013727771966072129	0.0013708305627268954	0.0014027239908879813	0.00140043384836792	0.00143504634849936	0.0014323606254405647	0.0015042759095035114	0.0015006576209771311	0.044391592570344626	0.04393642926110152	-9.179281206608825e-05	-0.00011607472188895906	-9.164294756708324e-05	-0.00011588521380379024
0.5524929435729888	0.0013211304493909856	0.0013197213770431212	0.0013724807368295845	0.0013705345233371842	0.0014024210639583055	0.0014001314160084766	0.0014347364414071956	0.001432051298346037	0.0015039510519805036	0.0015003335448431794	0.04439159263758889	0.04393642932763135	-9.129653562769957e-05	-0.00011614279140681472	-9.114748137001305e-05	-0.00011595317219037504
0.55582199148943	0.001320844914625366	0.001319436146819879	0.0013721841038438082	0.001370238310984941	0.0014021179600427066	0.0013998288069520593	0.0014344263532517167	0.0014317417905270456	0.0015036260046612363	0.0015000092793694532	0.04439159270594657	0.043936429395263196	-9.080254818169542e-05	-0.00011621039645071107	-9.065430042795586e-05	-0.00011602066686072776
0.5591710985942444	0.001320559214270801	0.0013191507511843177	0.0013718872988340701	0.0013699419268526764	0.001401814680351216	0.0013995260224067278	0.0014341160852708503	0.001431432103219203	0.0015033007688433882	0.0014996848258505132	0.044391592775436715	0.04393642946401496	-9.031084334357176e-05	-0.00011627753838305832	-9.016339836709353e-05	-0.00011608769917575978
0.5625403857541326	0.0013202733494638034	0.0013188651912717357	0.0013715903229810768	0.0013696453721194191	0.0014015112260903093	0.0013992230635769837	0.0014338056386988863	0.0014311222376544859	0.0015029753458208276	0.0014993601855771107	0.044391592846078694	0.0439364295339064	-8.982141470093019e-05	-0.00011634421857087407	-8.967476878585234e-05	-0.00011615427050049032
0.565929974564078	0.001319987321337515	0.001318579468214067	0.001371293177462034	0.0013693486479607075	0.0014012075984628847	0.0013989199316637637	0.0014334950147664553	0.0014308121950612235	0.0015026497368835871	0.0014990353598361753	0.044391592917891916	0.04393642960495687	-8.933425581514332e-05	-0.00011641043838689358	-8.918840525548588e-05	-0.00011622038220487907
0.569339987351735	0.0013197011310216997	0.0013182935831398707	0.001370995863450638	0.0013690517555485723	0.001400903798668255	0.0013986166278644214	0.0014331842147005203	0.0014305019766640806	0.0015023239433178534	0.0014987103499108003	0.04439159299089663	0.043936429677186084	-8.88493602201057e-05	-0.00011647619920712726	-8.870430132082441e-05	-0.00011628603566288254
0.5727705471818436	0.0013194147796427346	0.0013180075371743232	0.0013706983821170672	0.0013687546960515337	0.0014005998279021392	0.0013983131533727242	0.0014328732397243667	0.0014301915836840544	0.0015019979664059615	0.0014983851570802354	0.04439159306511334	0.0439364297506143	-8.836672142542579e-05	-0.00011654150241391381	-8.822245050199573e-05	-0.00011635123225450794
0.5762217778606706	0.0013191282683235866	0.0013177213314391936	0.0013704007346279576	0.0013684574706345728	0.0014002956873566362	0.001398009509378824	0.0014325620910575776	0.0014298810173384443	0.001501671807426364	0.0014980597826198569	0.04439159314056243	0.043936429825261906	-8.788633291537118e-05	-0.0001166063493939773	-8.774284629395335e-05	-0.00011641597336448095
0.5796938039404782	0.0013188415981838161	0.0013174349670528485	0.0013701029221464063	0.0013681600804591383	0.0013999913782202292	0.001397705697069264	0.0014322507699160375	0.0014295702788408597	0.0015013454676536385	0.0014977342278011765	0.044391593217265435	0.04393642990114981	-8.74081881484523e-05	-0.00011667074153687285	-8.72654821657548e-05	-0.00011648026037980319
0.5831867507240184	0.0013185547703395588	0.0013171484451302328	0.0013698049458319532	0.0013678625266831247	0.0013996869016777666	0.001397401717626958	0.0014319392775119118	0.0014292593694011967	0.0015010189483584643	0.0014974084938918157	0.044391593295243295	0.04393642997829929	-8.693228056000368e-05	-0.00011673468023748468	-8.679035156361481e-05	-0.00011654409469308291
0.5867007442690553	0.001318267785903516	0.0013168617667828628	0.0013695068068405717	0.0013675648104608672	0.0013993822589104532	0.0013970975722311823	0.0014316276150536393	0.0014289482902256332	0.0015006922508076146	0.0014970825821555	0.044391593374518194	0.04393643005673244	-8.645860356196189e-05	-0.00011679816689491584	-8.631744791010032e-05	-0.00011660747770136926
0.5902359113929144	0.0013179806459849457	0.0013165749331188125	0.0013692085063246563	0.001367266932943126	0.0013990774510958366	0.0013967932620575615	0.0014313157837459176	0.0014286370425166104	0.0015003653762639408	0.001496756493852044	0.044391593455112455	0.04393643013647026	-8.598715054408679e-05	-0.0001168612029132654	-8.584676460568486e-05	-0.00011667041080620777
0.5937923796770596	0.0013176933516896472	0.0013162879452427022	0.0013689100454330107	0.0013669688952770754	0.0013987724794077955	0.001396488788278059	0.0014310037847896904	0.0014283256274728253	0.0015000383259863624	0.0014964302302373368	0.04439159353704797	0.04393643021753563	-8.551791487262927e-05	-0.0001169237896990194	-8.537829502766603e-05	-0.00011673289541191956
0.597370277471697	0.0013174059041199623	0.0013160008042556982	0.001368611425310846	0.0013666706986063034	0.0013984673450165382	0.001396184152060971	0.0014306916193821482	0.0014280140462892268	0.0014997111012298627	0.001496103792563342	0.04439159362034872	0.043936430299951264	-8.505088989207987e-05	-0.00011698592866238311	-8.491203253127577e-05	-0.00011679493292648946
0.6009697339004076	0.0013171183043747565	0.0013157135112554948	0.001368312647099763	0.0013663723440707919	0.0013981620490885846	0.0013958793545709137	0.001430379288716706	0.001427702300156997	0.00149938370324547	0.0014957771820780794	0.04439159370503732	0.043936430383740205	-8.458606892730591e-05	-0.00011704762121966805	-8.444797045217833e-05	-0.00011685652476350894
0.6045908788648067	0.0013168305535494098	0.0013154260673363045	0.0013680137119377414	0.0013660738328069074	0.0013978565927867535	0.0013955743969688084	0.0014300667939829953	0.0014273903902635413	0.0014990561332802457	0.0014954504000256098	0.04439159379113809	0.04393643046892635	-8.412344528108129e-05	-0.00011710886878835147	-8.398610210455515e-05	-0.00011691767233912298
0.6082338430492322	0.0013165426527358185	0.001315138473588856	0.001367714620959142	0.0013657751659473998	0.0013975509772701678	0.001395269280411881	0.0014297541363668647	0.0014270783177924853	0.0014987283925772875	0.001495123447646037	0.044391593878674994	0.04393643055553329	-8.366301223650119e-05	-0.00011716967279068458	-8.352642078210404e-05	-0.00011697837707241865
0.611898757925461	0.0013162546030223703	0.0013148507311003803	0.001367415375294682	0.0013654763446213857	0.0013972452036942254	0.0013949640060536483	0.0014294413170503543	0.0014267660839236604	0.0014984004823757014	0.0014947963261754897	0.044391593967672865	0.043936430643585815	-8.320476305706537e-05	-0.00011723003465186066	-8.306891975895514e-05	-0.00011703864038598022
0.6155857557574533	0.0013159664054939542	0.0013145628409546074	0.0013671159760714436	0.001365177369954348	0.0013969392732106124	0.001394658575043913	0.0014291283372117054	0.0014264536898331002	0.0014980724039106114	0.0014944690368461182	0.044391594058156555	0.04393643073310819	-8.274869098731652e-05	-0.00011728995580057022	-8.261359229139176e-05	-0.0001170984637070549
0.6192949696061266	0.0013156780612319334	0.0013142748042317487	0.0013668164244128467	0.001364878243068114	0.0013966331869672717	0.001394352988528745	0.0014288151980253307	0.0014261411366930207	0.0014977441584131297	0.0014941415808860734	0.0443915941501516	0.04393643082412617	-8.229478925397826e-05	-0.00011734943766983363	-8.21604316165736e-05	-0.00011715784846544341
0.6230265333341571	0.0013153895713141532	0.0013139866220084999	0.0013665167214386576	0.0013645789650808622	0.0013963269461084126	0.001394047247650486	0.001428501900661825	0.0014258284256718251	0.0014974157471103666	0.0014938139595195136	0.04439159424368425	0.043936430916665256	-8.184305106404e-05	-0.0001174084816928378	-8.170943095309191e-05	-0.00011721679609277835
0.6267805816108112	0.0013151009368149286	0.0013136982953580296	0.0013662168682649742	0.0013642795371071074	0.0013960205517744987	0.0013937413535477351	0.001428188446287948	0.0014255155579340885	0.0014970871712254145	0.0014934861739665862	0.04439159433878027	0.04393643101075122	-8.139346960861493e-05	-0.00011746708930876482	-8.126058350307885e-05	-0.00011727530802579933
0.6305572499168048	0.0013148121588050297	0.0013134098253499672	0.0013659168660042134	0.0013639799602576904	0.0013957140051022302	0.001393435307355339	0.0014278748360666137	0.0014252025346405493	0.0014967584319773332	0.00149315822544342	0.044391594435467537	0.04393643110641127	-8.094603806210743e-05	-0.0001175252619592948	-8.081388245173571e-05	-0.00011733338570313334
0.634356674549194	0.0013145232383516847	0.001313121213050402	0.0013656167157651128	0.001363680235639775	0.001395407307224548	0.0013931291102043878	0.0014275610711568885	0.0014248893569481025	0.0014964295305811507	0.0014928301151621185	0.04439159453377265	0.04393643120367176	-8.050074958096398e-05	-0.00011758300108688502	-8.036932096699978e-05	-0.00011739103056568334
0.6381789926262927	0.0013142341765185694	0.0013128324595218764	0.0013653164186527196	0.0013633803643568426	0.0013951004592706252	0.0013928227632222108	0.0014272471527139827	0.0014245760260097984	0.0014961004682478556	0.0014925018443307566	0.04439159463372354	0.04393643130256091	-8.005759730667084e-05	-0.00011764030813848914	-7.992689220145954e-05	-0.00011744824405751642
0.642024342092622	0.0013139449743657997	0.0013125435658233758	0.0013650159757683834	0.001363080347508681	0.0013947934623658531	0.0013925162675323627	0.0014269330818892424	0.001424262542974827	0.0014957712461843838	0.0014921734141533664	0.0443915947353488	0.04393643140310682	-7.961657436575398e-05	-0.00011769718456372535	-7.948658929288199e-05	-0.00011750502762614135
0.6458928617238878	0.0013136556329499244	0.0013122545330103222	0.0013647153882097485	0.0013627801861913781	0.0013944863176318407	0.00139220962425462	0.00142661885983014	0.0014239489089885125	0.0014954418655936136	0.001491844825829932	0.04439159483867712	0.04393643150533719	-7.917767386900199e-05	-0.0001177536318138217	-7.904840536337998e-05	-0.00011756138272039918
0.6497846911319898	0.001313366153323923	0.0013119653621345726	0.0013644146570707522	0.0013624798814973196	0.0013941790261864065	0.001391902834504977	0.0014263044876802738	0.001423635125192313	0.0014951123276743619	0.0014915160805563856	0.04439159494373765	0.04393643160928184	-7.874088891340891e-05	-0.00011780965134322585	-7.861233352093877e-05	-0.00011761731079218407
0.6536999707700591	0.0013130765365371947	0.001311676054244407	0.001364113783441612	0.0013621794345151776	0.00139387158914357	0.0013915958993956346	0.0014259899665793547	0.001423321192723806	0.0014947826336213716	0.0014911871795245956	0.04439159505056049	0.04393643171496995	-7.830621258170245e-05	-0.00011786524460805081	-7.817836685988788e-05	-0.00011767281329538859
0.6576388419375281	0.0013127867836355595	0.0013113866103845306	0.0013638127684088282	0.0013618788463299117	0.0013935640076135525	0.0013912888200350005	0.0014256752976632074	0.0014230071127166904	0.0014944527846253144	0.0014908581239223685	0.04439159515917568	0.04393643182243128	-7.787363794292679e-05	-0.0001179204130664635	-7.774649846051251e-05	-0.0001177278916859037
0.661601446785229	0.0013124968956612461	0.0013110970315960606	0.0013635116130551704	0.001361578118022756	0.001393256282702764	0.0013909815975276787	0.001425360482063759	0.001422692886300774	0.0014941227818727745	0.0014905289149334336	0.04439159526961442	0.043936431931696954	-7.744315805419122e-05	-0.00011797515817996151	-7.731672139113521e-05	-0.00011778254742261796
0.6655879283205246	0.0013122068736528905	0.001310807318916526	0.0013632103184596765	0.001361277250671219	0.0013929484155138002	0.0013906742329744648	0.001425045520909035	0.0014223785146019712	0.0014937926265462503	0.0014901995537374433	0.04439159538190808	0.04393643204279763	-7.70147659594489e-05	-0.00011802948141115266	-7.688902870711667e-05	-0.0001178367819657522
0.6695984304124688	0.00131191671864553	0.0013105174733798596	0.0013629088856976466	0.0013609762453490751	0.0013926404071454392	0.001390366727472343	0.001424730415323155	0.0014220639987422967	0.0014934623198241436	0.0014898700415099642	0.04439159549608845	0.043936432155764954	-7.658845469019071e-05	-0.00011808338422397702	-7.646341345141083e-05	-0.00011789059677702607
0.6736330977969988	0.0013116264316706014	0.0013102274960163996	0.0013626073158406408	0.0013606751031263662	0.001392332258692638	0.0013900590821144818	0.001424415166426329	0.001421749339839865	0.0014931318628807616	0.0014895403794224788	0.04439159561218815	0.04393643227063126	-7.616421726752698e-05	-0.00011813686808559432	-7.603986865656331e-05	-0.00011794399332137884
0.6776920760821589	0.001311336013755929	0.0013099373878528737	0.0013623056099564667	0.0013603738250693848	0.0013920239712465186	0.0013897512979902217	0.0014240997753348459	0.0014214345390088745	0.001492801256886301	0.0014892105686423666	0.04439159573024035	0.04393643238742946	-7.574204670110496e-05	-0.00011818993446444104	-7.561838734343462e-05	-0.0001179969730643049
0.6817755117533548	0.001311045465925731	0.0013096471499124084	0.0013620037691091861	0.0013600724122406842	0.0013917155458943763	0.001389443376185084	0.0014237842431610796	0.0014211195973596168	0.0014924705030068557	0.0014888806103329154	0.04439159585027891	0.04393643250619281	-7.532193598988601e-05	-0.00011824258483023042	-7.519896252244918e-05	-0.00011804953747340807
0.6858835521786408	0.0013107547892006043	0.0013093567832145121	0.0013617017943591	0.0013597708656990623	0.0013914069837196636	0.001389135317780751	0.0014234685710134726	0.00142080451599846	0.001492139602404399	0.0014885505056533037	0.04439159597233782	0.04393643262695501	-7.490387812256194e-05	-0.00011829482065434105	-7.478158719392836e-05	-0.00011810168801779097
0.6900163456140378	0.001310463984597532	0.0013090662887750841	0.0013613996867627553	0.0013594691864995672	0.0013910982858019985	0.0013888271238550784	0.001423152759996544	0.0014204892960278557	0.0014918085562367937	0.0014882202557586076	0.044391596096451755	0.043936432749750835	-7.448786607811009e-05	-0.00011834664340942824	-7.436625434820154e-05	-0.00011815342616755542
0.6941740412088835	0.0013101730531298722	0.0013087756676064019	0.0013610974473729329	0.0013591673756934881	0.00139078945321715	0.0013885187954820783	0.0014228368112108789	0.0014201739385463282	0.0014914773656577783	0.0014878898617997891	0.04439159622265726	0.0439364328746153	-7.407389282715338e-05	-0.0001183980545704788	-7.395295696727144e-05	-0.00011820475339524572
0.6983567890112157	0.0013098819958073547	0.0013084849207171188	0.0013607950772386462	0.0013588654343283503	0.001390480487037038	0.0013882103337319216	0.001422520725753121	0.0014198584446484697	0.0014911460318169636	0.0014875593249236928	0.044391596350989056	0.04393643300158419	-7.366195133087783e-05	-0.00011844905561292363	-7.354168802403693e-05	-0.00011825567117401681
0.702564739973187	0.001309590813636082	0.0013081940491122643	0.0013604925774051402	0.001358563363447917	0.0013901713883297333	0.0013879017396709336	0.0014222045047159796	0.0014195428154249426	0.001490814555859833	0.0014872286462730457	0.04439159648148502	0.04393643313069377	-7.325203454219831e-05	-0.0001184996480136924	-7.313244048265388e-05	-0.00011830618097835588
0.7067980459565127	0.001309299507618524	0.00130790305379324	0.0013601899489138875	0.0013582611640921838	0.0013898621581594503	0.0013875930143615925	0.0014218881491882183	0.0014192270519624729	0.001490482938927739	0.001486897826986453	0.044391596614182016	0.04393643326198094	-7.284413540617485e-05	-0.00011854983325060298	-7.272520729995069e-05	-0.0001183562842835828
0.7110568597379514	0.0013090080787535158	0.0013076119357578156	0.0013598871928025842	0.0013579588372973754	0.0013895527975865472	0.0013872841588625242	0.0014215716602546554	0.0014189111553438484	0.001490151182157897	0.001486566868198394	0.04439159674911829	0.043936433395483775	-7.243824686037348e-05	-0.00011859961280247244	-7.231998142484541e-05	-0.00011840598256612767
0.7153413350148182	0.0013087165280362568	0.0013073206960001302	0.0013595843101051508	0.0013576563840959467	0.001389243307667523	0.0013869751742285035	0.0014212550389961626	0.0014185951266479178	0.0014898192866833878	0.0014862357710392232	0.04439159688633243	0.04393643353124028	-7.203436183533807e-05	-0.00011864898814889502	-7.191675579951151e-05	-0.00011845527730319771
0.7196516264105322	0.001308424856458306	0.0013070293355106851	0.001359281301851727	0.0013573538055165761	0.0013889336894550147	0.001386666061510448	0.0014209382864896602	0.0014182789669495849	0.0014894872536331503	0.001485904536635162	0.04439159702586379	0.04393643366928953	-7.163247325581157e-05	-0.0001186979607717964	-7.151552336023825e-05	-0.00011850416997433166
0.7239878894801961	0.0013081330650075767	0.0013067378552763403	0.001358978169068664	0.0013570511025841603	0.0013886239439977889	0.0013863568217554122	0.0014206214038081102	0.0014179626773198032	0.0014891550841319768	0.0014855731661082958	0.04439159716775289	0.04393643380967122	-7.123257403940375e-05	-0.00011874653215215858	-7.111627703615397e-05	-0.00011855266205806902
0.7283502807162107	0.0013078411546683468	0.0013064462562803248	0.0013586749127785388	0.001356748276319826	0.0013883140723407546	0.0013860474560065993	0.001420304392020528	0.0014176462588255875	0.0014888227793005222	0.0014852416605765837	0.044391597312040114	0.04393643395242562	-7.083465709845083e-05	-0.00011879470377235135	-7.071900975125223e-05	-0.0001186007550343926
0.7327389575539218	0.0013075491264212403	0.001306154539502217	0.0013583715340001329	0.0013564453277409101	0.001388004075524944	0.0013857379653033411	0.0014199872521919643	0.0014173297125299944	0.0014884903402552867	0.0014849100211538377	0.04439159745876706	0.043936434097594006	-7.043871533993218e-05	-0.00011884247711568818	-7.032371442403096e-05	-0.00011864845038400684
0.7371540783773028	0.0013072569812432407	0.0013058627059179583	0.0013580680337484455	0.0013561422578609727	0.0013876939545875255	0.0013854283506811135	0.0014196699853835162	0.0014170130394921346	0.001488157768108629	0.0014845782489497402	0.04439159760797629	0.04393643424521824	-7.004474166541486e-05	-0.00011888985366453886	-6.993038396754803e-05	-0.00011869574958706108
0.74159580252467	0.0013069647201076836	0.001305570756499848	0.0013577644130346885	0.001355839067689792	0.0013873837105617967	0.0013851186131715262	0.001419352592652322	0.0014166962407671675	0.0014878250639687582	0.0014842463450698332	0.04439159775971021	0.043936434395340264	-6.965272897280217e-05	-0.00011893683490371565	-6.953901129153062e-05	-0.00011874265412603613
0.746064290294433	0.001306672343984252	0.0013052786922165337	0.001357460672866278	0.0013555357582333554	0.0013870733444771785	0.001384808753802319	0.0014190350750515545	0.0014163793174062946	0.0014874922289397267	0.0014839143106155119	0.04439159791401318	0.04393643454800443	-6.926267015547327e-05	-0.0001189834223173647	-6.914958930082094e-05	-0.00011878916548241358
0.7505597029508803	0.0013063798538389835	0.0013049865140330246	0.0013571568142468455	0.001355232330493872	0.0013867628573592241	0.0013844987735973713	0.0014187174336304303	0.0014160622704567675	0.0014871592641214433	0.001483582146684038	0.044391598070929766	0.0439364347032536	-6.887455810281051e-05	-0.00011902961738941009	-6.876211089634765e-05	-0.00011883528513767505
0.7550822027299987	0.0013060872506342647	0.0013046942229106807	0.0013568528381762293	0.001354928785469762	0.001386452250229611	0.0013841886735766924	0.0014183996694342015	0.001415745100961883	0.0014868261706096613	0.0014832498543685276	0.044391598230504786	0.04393643486113351	-6.848838570167048e-05	-0.00011907542160555229	-6.837656897670796e-05	-0.00011888101457541156
0.7596319528453285	0.0013057945353288278	0.0013044018198072117	0.0013565487456504725	0.001354625124155656	0.0013861415241061402	0.001383878454756421	0.0014180817835041546	0.0014154278099609773	0.0014864929494959782	0.0014829174347579508	0.04439159839278459	0.04393643502168937	-6.810414583532931e-05	-0.000119120836450326	-6.799295643677983e-05	-0.00011892635527743778
0.7642091174938536	0.0013055017088777583	0.0013041093056766863	0.001356244537661831	0.0013543213475424032	0.0013858306800027431	0.0013835681181488333	0.001417763776877618	0.0014151103984894374	0.0014861596018678441	0.0014825848889371415	0.04439159855781608	0.04393643518496792	-6.772183138459287e-05	-0.00011916586340843249	-6.761126616883217e-05	-0.00011897130872601247
0.7688138618619275	0.0013052087722324897	0.0013038166814695227	0.0013559402151987665	0.0013540174566170641	0.0013855197189294732	0.0013832576647623343	0.001417445650587955	0.0014147928675786918	0.0014858261288085537	0.001482252217986786	0.04439159872564713	0.04393643535101602	-6.734143522851843e-05	-0.00011921050396546118	-6.723149106377391e-05	-0.00011901587640450462
0.7734463521312342	0.0013049157263408022	0.0013035239481324907	0.0013556357792459466	0.00135371345236291	0.001385208641892511	0.00138294709560146	0.0014171274056645638	0.0014144752182562114	0.0014854925313972475	0.001481919422983428	0.044391598896326254	0.0439364355198818	-6.696295024383181e-05	-0.00011925475960561371	-6.685362400996042e-05	-0.00011906005979489542
0.7781067554847866	0.0013046225721468293	0.0013032311066087175	0.0013553312307842522	0.0013534093357594303	0.0013848974498941642	0.0013826364116668822	0.0014168090431328844	0.001414157451545517	0.0014851588107089176	0.0014815865049994722	0.044391599069902594	0.04393643569161455	-6.658636930650941e-05	-0.000119298631814313	-6.647765789474791e-05	-0.00011910386037949916
0.7827952401129585	0.0013043293105910495	0.0013029381578376798	0.001355026570790767	0.0013531051077823246	0.0013845861439328634	0.0013823256139554021	0.0014164905640143902	0.0014138395684661696	0.0014848249678143998	0.001481253465103177	0.04439159924642691	0.04393643586626363	-6.621168529077903e-05	-0.00011934212207537209	-6.610358560418805e-05	-0.00011914727964024152
0.7875119752195561	0.0013040359426102972	0.0013026451027552126	0.00135472180023879	0.001352800769403511	0.0013842747250031734	0.0013820147034599593	0.0014161719693265985	0.0014135215700337813	0.0014844910037803845	0.001480920304358665	0.044391599425950334	0.04393643604387994	-6.58388910706742e-05	-0.00011938523187304817	-6.573140002397171e-05	-0.0001191903190590482
0.792257131027923	0.0013037424691377535	0.0013023519422935023	0.0013544169200978258	0.00135249632159112	0.0013839631940957794	0.0013817036811696222	0.0014158532600830611	0.0014132034572600068	0.0014841569196694067	0.001480587023825914	0.04439159960852505	0.04393643622451509	-6.546797952020067e-05	-0.00011942796269204248	-6.536109403959545e-05	-0.00011923298011756733
0.7970308787870847	0.0013034488911029536	0.0013020586773810942	0.0013541119313335932	0.0013521917653095009	0.0013836515521975005	0.0013813925480695988	0.0014155344372933736	0.0014128852311525513	0.0014838227165398558	0.0014802536245607661	0.044391599794203825	0.04393643640822111	-6.509894351267032e-05	-0.00011947031601489133	-6.499266053608399e-05	-0.00011927526429650337
0.8018333907779276	0.0013031552094317851	0.0013017653089428878	0.0013538068349080213	0.0013518871015192186	0.0013833398002912848	0.0013810813051412317	0.0014152155019631712	0.001412566892715168	0.0014834883954459711	0.0014799201076149235	0.044391599983040486	0.04393643659505198	-6.473177592214441e-05	-0.00011951229332435309	-6.462609239929473e-05	-0.00011931717307617218
0.8066648403194178	0.0013028614250464934	0.0013014718379001462	0.0013535016317792567	0.0013515823311770617	0.0013830279393562146	0.0013807699533620041	0.0014148964550941374	0.0014122484429476643	0.0014831539574378522	0.0014795864740359565	0.0443916001750907	0.04393643678506189	-6.436646962360015e-05	-0.00011955389610290856	-6.426138251561242e-05	-0.00011935870793639003
0.8115254017748545	0.0013025675388656768	0.0013011782651704883	0.0013531963229016588	0.001351277455236036	0.001382715970367503	0.0013804584937055378	0.0014145772976839961	0.0014119298828458964	0.0014828194035614477	0.0014792527248672976	0.04439160037040959	0.043936436978305786	-6.400301749304171e-05	-0.0001195951258322614	-6.389852377269856e-05	-0.00011939987035641808
0.8164152505581643	0.0013022735518042929	0.0013008845916678963	0.0013528909092258047	0.0013509724746453716	0.0013824038942965003	0.0013801469271415964	0.0014142580307265201	0.0014116112134017775	0.001482484734858568	0.0014789188611482491	0.04439160056905431	0.04393643717484048	-6.364141240797205e-05	-0.00011963598399328257	-6.353750905965794e-05	-0.00011944066181474033
0.8213345631402307	0.001301979464773659	0.0013005908183027167	0.001352585391698492	0.0013506673903505224	0.001382091712110693	0.0013798352546360877	0.001413938655211532	0.0014112924356032756	0.0014821499523668836	0.0014785848839139833	0.0443916007710827	0.04393643737472289	-6.328164724744845e-05	-0.00011967647206584386	-6.317833126737171e-05	-0.00011948108378906364
0.8262835170552626	0.001301685278681454	0.0013002969459816605	0.0013522797712627376	0.0013503622032931693	0.0013817794247737085	0.0013795234771510636	0.0014136191721249038	0.0014109735504344181	0.0014818150571199262	0.0014782507941955433	0.04439160097655362	0.043936437578011314	-6.292371489277637e-05	-0.00011971659152909542	-6.282098328860841e-05	-0.00011952113775598461
0.8312622909072027	0.0013013909944317211	0.0013000029756078078	0.0013519740488577845	0.0013500569144112241	0.0013814670332453153	0.001379211595644728	0.0014132995824485644	0.001410654558875295	0.0014814800501470938	0.0014779165930198506	0.044391601185527534	0.0439364377847648	-6.256760822789809e-05	-0.00011975634386163225	-6.246545801885661e-05	-0.00011956082519143374
0.8362710643761712	0.0013010966129248693	0.0012997089080806076	0.0013516682254191001	0.0013497515246388267	0.0013811545384814264	0.0013788996110714311	0.0014129798871604956	0.0014103354619020572	0.0014811449324736512	0.0014775822814097012	0.0443916013980647	0.04393643799504418	-6.221332013911507e-05	-0.00011979573054038406	-6.211174835632494e-05	-0.00011960014757050885
0.8413100182249524	0.0013008021350576781	0.0012994147442958832	0.0013513623018783826	0.0013494460349063543	0.0013808419414341037	0.0013785875243816806	0.0014126600872347416	0.001410016260486925	0.0014808097051207366	0.0014772478603837743	0.04439160161422738	0.0439364382089106	-6.186084351619825e-05	-0.0001198347530416144	-6.175984720219185e-05	-0.00011963910636658692
0.8463793343055166	0.0013005075617232957	0.0012991204851458319	0.0013510562791635586	0.0013491404461404186	0.001380529243051556	0.0013782753365221374	0.0014123401836414057	0.0014096969555981863	0.0014804743691053577	0.0014769133309566306	0.044391601834078954	0.04393643842642687	-6.1510171252388e-05	-0.00011987341284069863	-6.140974746116079e-05	-0.00011967770305248981
0.8514791955655843	0.001300212893811247	0.00129882613151903	0.0013507501581987917	0.001348834759263873	0.0013802164442781473	0.0013779630484356238	0.0014120201773466584	0.001409377548200202	0.0014801389254404038	0.0014765786941387206	0.04439160205768368	0.04393643864765616	-6.116129624425537e-05	-0.00011991171141118029	-6.106144204173769e-05	-0.0001197159391000957
0.8566097860552276	0.0012999181322074329	0.001298531684300433	0.0013504439399044826	0.0013485289751958116	0.0013799035460543975	0.0013776506610611219	0.0014117000693127377	0.001409058039253408	0.0014798033751346417	0.001476243950936381	0.04439160228510664	0.043936438872663464	-6.0814211392895556e-05	-0.0001199496502262698	-6.071492385620325e-05	-0.00011975381597928436
0.861771290933513	0.0012996232777941336	0.0012982371443713843	0.00135013762519727	0.001348223094851577	0.0013795905493169834	0.0013773381753337834	0.0014113798604979526	0.0014087384297143209	0.0014794677191927225	0.0014759091023518473	0.0443916025164153	0.043936439101514436	-6.04689096035671e-05	-0.00011998723075729023	-6.037018582161213e-05	-0.00011979133515938045
0.8669638964751838	0.001299328331450014	0.0012979425126096096	0.0013498312149900402	0.0013479171191427579	0.0013792774549987476	0.0013770255921849233	0.0014110595518566876	0.0014084187205355369	0.0014791319586151862	0.001475574149383248	0.04439160275167624	0.043936439334276475	-6.0125383785775144e-05	-0.00012002445447367727	-6.002722085934886e-05	-0.00011982849810793228
0.8721877900773816	0.0012990332940501273	0.0012976477898892298	0.0013495247101919267	0.0013476110489771993	0.0013789642640286996	0.001376712912542036	0.001410739144339409	0.001408098912665742	0.0014787960943984655	0.0014752390930246177	0.04439160299095919	0.04393643957101751	-5.978362685449268e-05	-0.00012006132284414495	-5.968602189548866e-05	-0.00011986530629060077
0.877443160266411	0.0012987381664659155	0.001297352977080759	0.001349218111708313	0.0013473048852590027	0.0013786509773320178	0.0013764001373287892	0.0014104186388926635	0.001407779007049712	0.0014784601275348883	0.001474903934265895	0.044391603234334484	0.043936439811807025	-5.9443631729882984e-05	-0.00012009783733590851	-5.9346581861852155e-05	-0.00011990176117221418
0.8827301967045416	0.001298442949565216	0.001297058075051109	0.0013489114204408403	0.001346998628888529	0.0013783375958300562	0.0013760872674650323	0.0014100980364590858	0.0014074590046283164	0.0014781240590126838	0.0014745686740929296	0.04439160348187265	0.043936440056715924	-5.910539133779924e-05	-0.00012013399941512848	-5.9008893695977616e-05	-0.00011993786421693464
0.8880490901968541	0.0012981476442122599	0.0012967630846635906	0.0013486046372874027	0.0013466922807624008	0.0013780241204403424	0.0013757743038667948	0.001409777337977398	0.0014071389063385193	0.0014777878898159806	0.0014742333134874807	0.044391603733647166	0.04393644030581564	-5.876889860961798e-05	-0.00012016981054541187	-5.867295034073239e-05	-0.00011997361688581565
0.8934000326981257	0.0012978522512676859	0.001296468006777925	0.0013482977631421656	0.001346385841773515	0.001377710552076594	0.0013754612474463016	0.0014094565443824242	0.0014068187131133945	0.0014774516209248242	0.0014738978534272339	0.04439160398973159	0.04393644055917971	-5.8434146482405636e-05	-0.00012020527218803423	-5.833874474472922e-05	-0.00012000902063763474
0.8987832173197573	0.0012975567715885386	0.001296172842250244	0.0013479907988955602	0.0013460793128110401	0.001377396891648713	0.0013751480991119698	0.0014091356566050875	0.0014064984258821218	0.001477115253315173	0.0014735622948857977	0.04439160425020145	0.04393644081688264	-5.8101127900861416e-05	-0.00012024038580499274	-5.800626986410262e-05	-0.00012004407693200214
0.904198838336744	0.0012972612060282668	0.001295877591933087	0.001347683745434284	0.0013457726947604179	0.0013770831400627887	0.0013748348597684087	0.0014088146755724092	0.001406178045569988	0.0014767787879588978	0.001473226638832703	0.04439160451513321	0.043936441079000146	-5.776983581554096e-05	-0.00012027515285484291	-5.767551866095455e-05	-0.00012007878722525289
0.9096470911946843	0.00129696555543674	0.0012955822566754172	0.001347376603641318	0.001345465988503376	0.0013767692982211122	0.0013745215303164365	0.0014084936022075276	0.0014058575730984011	0.0014764422258238003	0.0014728908862334212	0.044391604784604924	0.04393644134560918	-5.7440263183716755e-05	-0.00012030957479375326	-5.7346484104145445e-05	-0.00012011315297111302
0.915128172516836	0.0012966698206602462	0.001295286837322621	0.001347069374395923	0.001345159194917929	0.0013764553670221745	0.0013742081116530764	0.0014081724374296937	0.0014055370093848914	0.001476105567873611	0.0014725550380493614	0.04439160505869596	0.04393644161678832	-5.711240297055775e-05	-0.00012034365307750372	-5.701915917023792e-05	-0.00012014717562291999
0.9206422801112097	0.0012963740025414938	0.00129499133471651	0.0013467620585736432	0.0013448523148783804	0.0013761413473606708	0.0013738946046715629	0.001407851182154275	0.0014052163553431136	0.0014757688150679917	0.001472219095237875	0.04439160533748656	0.04393644189261775	-5.6786248148282814e-05	-0.00012037738915887664	-5.6693536842900016e-05	-0.00012018085663123568
0.9261896129777101	0.0012960781019196253	0.0012946957496953314	0.0013464546570463186	0.001344545349255334	0.0013758272401275112	0.0013735810102613515	0.0014075298372927705	0.0014048956118828582	0.0014754319683625496	0.0014718830587522676	0.04439160562106003	0.04393644217317862	-5.64617916970489e-05	-0.00012041078448915554	-5.6369610113946034e-05	-0.00012021419744506767
0.931770371315315	0.0012957821196302116	0.0012944000830937656	0.001346147170682082	0.0013442382989156904	0.001375513046209818	0.0013732673293081143	0.0014072084037528025	0.0014045747799100471	0.0014750950287088329	0.0014715469295417947	0.04439160590949887	0.04393644245855305	-5.613902660528414e-05	-0.00012044384051829171	-5.60473719829202e-05	-0.00012024719951136964
0.9373847565293029	0.001295486056505264	0.0012941043357429397	0.0013458396003453675	0.0013439311647226613	0.0013751987664909365	0.0013729535626937578	0.0014068868824381315	0.0014042538603267528	0.0014747579970543429	0.0014712107085516797	0.04439160620288868	0.043936442748826375	-5.581794586924371e-05	-0.00012047655869262819	-5.572681545765179e-05	-0.00012027986427459725
0.9430329712385201	0.001295189913373238	0.001293808508470424	0.0013455319468969186	0.0013436239475357668	0.0013748844018504403	0.001372639711296416	0.0014065652742486607	0.0014039328540311892	0.0014744208743425404	0.0014708743967231075	0.04439160650131611	0.04393644304408362	-5.549854249353725e-05	-0.00012050894045650962	-5.540793355436613e-05	-0.00012031219317698572
0.9487152192826929	0.0012948936910590408	0.0012935126021002483	0.0013452242111937933	0.001343316648210851	0.0013745699531641392	0.00137232577599047	0.0014062435800804435	0.001403611761917733	0.001474083661512853	0.0014705379949932439	0.04439160680486941	0.04393644334441231	-5.518080949214188e-05	-0.00012054098725333695	-5.5090719298281354e-05	-0.00012034418765927146
0.9544317057297852	0.001294597390384028	0.0012932166174528922	0.0013449163940893608	0.001343009267600074	0.0013742554213040754	0.001372011757646537	0.0014059218008256786	0.0014032905848769125	0.0014737463595006703	0.0014702015042952264	0.044391607113638196	0.043936443649900785	-5.4864739888291214e-05	-0.00012057270052451274	-5.477516572398311e-05	-0.00012037584916041455
0.9601826368833979	0.0012943010121660183	0.001292920555345304	0.001344608496433319	0.001342701806551928	0.0013739408071385376	0.001371697657131489	0.0014055999373727287	0.0014029693237954262	0.0014734089692373632	0.0014698649255581822	0.04439160742771336	0.043936443960639504	-5.455032671333737e-05	-0.00012060408170655457	-5.446126587423106e-05	-0.0001204071791147121
0.9659682202902156	0.0012940045572192988	0.0012926244165909029	0.0013443005190716976	0.0013423942659112433	0.0013736261115320709	0.0013713834753084585	0.0014052779906061248	0.0014026479795561494	0.0014730714916502893	0.0014695282597072352	0.0443916077471883	0.04393644427672102	-5.423756300894367e-05	-0.00012063513223597999	-5.414901280209605e-05	-0.00012043817895640574
0.9717886647474951	0.0012937080263546235	0.0012923282019995793	0.001343992462846857	0.001342086646519187	0.0013733113353454698	0.001371069213036835	0.0014049559614065647	0.0014023265530381298	0.0014727339276627903	0.0014691915076635036	0.04439160807215772	0.043936444598238034	-5.392644182661277e-05	-0.00012066585354630899	-5.383839957043279e-05	-0.00012046885011673947
0.9776441803106027	0.001293411420379227	0.001292031912377708	0.0013436843285975046	0.0013417789492132766	0.001372996479435798	0.0013707548711722815	0.0014046338506509284	0.0014020050451166056	0.0014723962781942085	0.0014688546703441143	0.04439160840271752	0.043936444925286346	-5.361695622727036e-05	-0.00012069624706823046	-5.352941925150512e-05	-0.00012049919402390419
0.9835349783005937	0.0012931147400968262	0.0012917355485281496	0.0013433761171586934	0.0013414711748273814	0.0013726815446563857	0.0013704404505667355	0.0014043116592122788	0.0014016834566630046	0.0014720585441598884	0.001468517748662208	0.044391608738965756	0.04393644525796278	-5.3309099282916605e-05	-0.00012072631423126756	-5.3222064928470925e-05	-0.00012052921210492507
0.9894612713118381	0.001292817986307624	0.0012914391112502548	0.0013430678293618284	0.0013411633241917284	0.001372366531856837	0.0013701259520684142	0.0014039893879598682	0.0014013617885449512	0.0014717207264711826	0.0014681807435269407	0.04439160908100245	0.0439364455963658	-5.30028640752106e-05	-0.00012075605646100218	-5.291632969431359e-05	-0.0001205589057830525
0.9954232732196957	0.0012925211598083237	0.0012911426013398795	0.0013427594660346805	0.0013408553981329161	0.001372051441883044	0.0013698113765218285	0.0014036670377591508	0.0014010400416262806	0.001471382826035465	0.0014678436558435031	0.044391609428928516	0.043936445940595856	-5.2698243696261415e-05	-0.00012078547517990756	-5.2612206652771776e-05	-0.00012058827647926096
1.0014211991882311	0.0012922242613921306	0.0012908460195893803	0.001342451028001389	0.0013405473974739106	0.0013717362755771877	0.0013694967247677807	0.0014033446094717883	0.0014007182167670355	0.0014710448437561376	0.0014675064865131153	0.04439160978284774	0.0439364462907553	-5.239523125002976e-05	-0.00012081457180984634	-5.2309688918783515e-05	-0.00012061732561252647
1.0074552656779823	0.0012919272918487537	0.001290549366787629	0.0013421425160824616	0.0013402393230340615	0.0013714210337777409	0.0013691819976433782	0.0014030221039556478	0.0014003963148234817	0.001470706780532627	0.0014671692364330428	0.04439161014286482	0.04393644664694812	-5.2093819851051215e-05	-0.00012084334776918393	-5.200876961777845e-05	-0.00012064605459799482
1.013525690453769	0.00129163025196442	0.001290252643720015	0.0013418339310947915	0.0013399311756291036	0.0013711057173194836	0.0013688671959820383	0.0014026995220648205	0.0014000743366481096	0.0014703686372604058	0.001466831906496599	0.044391610509087104	0.04393644700927961	-5.179400262492195e-05	-0.00012087180447273305	-5.1709441887232144e-05	-0.00012067446484975708
1.0196326925925556	0.0012913331425218788	0.0012899558511684506	0.0013415252738516606	0.0013396229560711619	0.0013707903270335066	0.0013685523206134903	0.0014023768646496248	0.0013997522830896422	0.0014700304148309933	0.0014664944975931534	0.044391610881622995	0.04393644737785821	-5.1495772708951004e-05	-0.000120899943333308	-5.141169887541708e-05	-0.00012070255777768546
1.0257764924913542	0.0012910359643004065	0.0012896589899113857	0.0013412165451627447	0.0013393146651687682	0.0013704748637472176	0.001368237372363794	0.0014020541325566126	0.001399430154993049	0.0014696921141319657	0.0014661570106081455	0.04439161126058372	0.043936447752793026	-5.1199123252451684e-05	-0.00012092776576139164	-5.111553374254063e-05	-0.00012073033478915418
1.0319573118751795	0.001290738718075814	0.0012893620607238036	0.0013409077458341211	0.0013390063037268557	0.001370159328284348	0.001367922352055336	0.0014017313266285762	0.0013991079531995426	0.00146935373604696	0.0014658194464230831	0.04439161164608179	0.04393644813419617	-5.090404741643628e-05	-0.00012095527316385857	-5.082093966113366e-05	-0.00012075779729009417
1.0381753738050519	0.001290441404620454	0.0012890650643772347	0.0013405988766682772	0.0013386978725467742	0.001369843721464963	0.0013676072605068397	0.001401408447704558	0.0013987856785465935	0.0014690152814556864	0.0014654818059155561	0.04439161203823213	0.04393644852218068	-5.061053837371321e-05	-0.00012098246694458581	-5.0527909815051286e-05	-0.00012078494668132933
1.0444309026860459	0.0012901440247032317	0.0012887680016397656	0.0013402899384641204	0.0013383893724262992	0.00136952804410547	0.001367292098533382	0.0014010854966198605	0.0013984633318679406	0.001468676751233938	0.001465144089959248	0.0443916124371515	0.04393644891686237	-5.0318589309775175e-05	-0.00012100934850478584	-5.0236437400832945e-05	-0.00012081178436168516
1.05072412427539	0.001289846579089606	0.00128847087327604	0.0013399809320169796	0.0013380808041596319	0.0013692122970186224	0.0013669768669463869	0.0014007624742060484	0.0013981409139935902	0.0014683381462535928	0.001464806299423935	0.04439161284295866	0.04393644931835845	-5.002819342293796e-05	-0.00012103591924378376	-4.9946515628049304e-05	-0.00012083831172876591
1.057055265690613	0.001289549068541597	0.0012881736800472666	0.0013396718581186139	0.0013377721685374087	0.0013688964810135258	0.0013666615665536396	0.0014004393812909574	0.0013978184257498279	0.001467999467382624	0.0014644684351754985	0.04439161325577482	0.043936449726789326	-4.973934392364654e-05	-0.00012106218055640827	-4.965813771806715e-05	-0.00012086453017451371
1.0634245554177415	0.0012892514938178017	0.0012878764227112346	0.0013393627175572282	0.001337463466346717	0.0013685805968956556	0.0013663461981593002	0.0014001162186987105	0.0013974958679592322	0.0014676607154851151	0.0014641304980759406	0.04439161367572293	0.043936450142276526	-4.945203403541876e-05	-0.00012108813383487904	-4.937129690563147e-05	-0.00012089044108942737
1.0698322233195456	0.001288953855673389	0.0012875791020223084	0.0013390535111174676	0.0013371546983710902	0.0013682646454668524	0.0013660307625638988	0.0013997929872497125	0.0013971732414406715	0.0014673218914212582	0.0014637924889833792	0.044391614102928606	0.043936450564943844	-4.916625699512289e-05	-0.00012111378046902876	-4.908598643853235e-05	-0.00012091604586061955
1.0762785006438331	0.0012886561548601182	0.0012872817187314478	0.0013387442395804384	0.0013368458653905272	0.0013679486275253404	0.0013657152605643572	0.0013994696877606715	0.0013968505470093242	0.0014669829960473715	0.001463454408752069	0.044391614537519046	0.0439364509949176	-4.8882006052353155e-05	-0.00012113912184419373	-4.880219957735521e-05	-0.00012094134587137262
1.0827636200317978	0.0012883583921263408	0.0012869842735862072	0.0013384349037237077	0.0013365369681814928	0.0013676325438657304	0.0013653996929539878	0.0013991463210445995	0.0013965277854766792	0.0014666440302159036	0.001463116258232404	0.044391614979624405	0.04393645143232649	-4.859927447065093e-05	-0.00012116415934382285	-4.851992959677143e-05	-0.00012096634250308158
1.089287815526412	0.001288060568217009	0.0012866867673307452	0.001338125504321314	0.0013362280075169283	0.001367316395279028	0.0013650840605225042	0.001398822887910822	0.0013962049576505457	0.0014663049947754429	0.0014627780382709269	0.04439161542937653	0.04393645187730081	-4.83180555270607e-05	-0.00012118889434814539	-4.8239169784677904e-05	-0.00012099103713320014
1.0958513225808764	0.0012877626838736836	0.001286389200705834	0.0013378160421437754	0.0013359189841662597	0.0013670001825526424	0.001364768364056031	0.0013984993891649883	0.0013958820643350642	0.0014659658905707268	0.0014624397497103394	0.04439161588691014	0.04393645232997403	-4.803834251243533e-05	-0.00012121332823372688	-4.795991344294648e-05	-0.00012101543113651747
1.1024543780671139	0.0012874647398345425	0.0012860915744488655	0.0013375065179580968	0.0013356098988954045	0.0013666839064703964	0.001364452604337109	0.001398175825609078	0.0013955591063307114	0.0014656267184426511	0.00146210139338951	0.044391616352362016	0.04393645279048148	-4.776012873118629e-05	-0.00012123746237346911	-4.7682153887007583e-05	-0.0001210395258836039
1.1090972202843215	0.0012871667368343903	0.0012857938892938613	0.001337196932527782	0.001335300752466784	0.0013663675678125353	0.0013641367821447098	0.0013978521980414136	0.0013952360844343141	0.0014652874792282819	0.0014617629701434859	0.0443916168258712	0.04393645325896076	-4.748340750228286e-05	-0.00012126129813749831	-4.7405884446544144e-05	-0.00012106332274219866
1.115780088967567	0.0012868686756046625	0.0012854961459714796	0.0013368872866128363	0.0013349915456393276	0.0013660511673557322	0.0013638208982542387	0.0013975285072566654	0.0013949129994390542	0.0014649481737608599	0.0014614244808035008	0.044391617307580386	0.043936453735552224	-4.7208172159057815e-05	-0.00012128483689316516	-4.713109846589403e-05	-0.00012108682307748753
1.1225032252964444	0.001286570556873436	0.001285198345209021	0.001336577580969779	0.0013346822791684804	0.0013657347058730982	0.0013635049534375435	0.0013972047540458598	0.001394589852134476	0.0014646088028698117	0.0014610859261969802	0.04439161779763261	0.043936454220398706	-4.693441604922133e-05	-0.0001213080800041566	-4.685778930363371e-05	-0.00012111002825099249
1.1292668719037753	0.0012862723813654344	0.001284900487730439	0.001336267816351649	0.0013343729538062145	0.0013654181841341903	0.0013631889484629247	0.001396880939196391	0.0013942666433064983	0.0014642693673807597	0.0014607473071475557	0.044391618296175564	0.043936454713645844	-4.66621325347083e-05	-0.00012133102882955216	-4.658595033249502e-05	-0.0001211329396195171
1.1360712728843656	0.0012859741498020456	0.0012846025742563535	0.0013359579935080205	0.0013340635703010426	0.0013651016029050278	0.0013628728840951502	0.0013965570634920342	0.0013939433737374283	0.0014639298681155372	0.0014604086244750802	0.04439161880335856	0.04393645521544113	-4.639131499260818e-05	-0.00012135368472654395	-4.631557494036431e-05	-0.00012115555853803306
1.1429166738038161	0.0012856758629013157	0.0012843046055040458	0.001335648113185	0.0013337541293980126	0.001364784962948087	0.0013625567610954512	0.0013962331277129428	0.0013936200442059565	0.001463590305892185	0.001460069878995621	0.044391619319333976	0.04393645572593516	-4.612195681502618e-05	-0.00012137604904838284	-4.6046656530213115e-05	-0.0001211778863577373
1.1498033217073829	0.0012853775213779708	0.0012840065821874817	0.0013353381761252471	0.001333444631838732	0.0013644682650223242	0.001362240580221544	0.0013959091326356703	0.0013932966554871824	0.0014632506815249757	0.0014597310715214868	0.044391619844256464	0.043936456245281225	-4.585405140865306e-05	-0.00012139812314426734	-4.577918851937646e-05	-0.00012119992442533034
1.1567314651288954	0.0012850791259434182	0.0012837085050173118	0.0013350281830679768	0.0013331350783613678	0.001364151509883177	0.0013619243422276339	0.0013955850790331728	0.0013929732083526136	0.0014629109958244149	0.0014593922028612292	0.04439162037828327	0.04393645677363509	-4.5587592196041915e-05	-0.00012141990836095351	-4.5513164341218215e-05	-0.00012122167408556983
1.1637013540997225	0.0012847806773057537	0.001283410374700878	0.0013347181347489656	0.0013328254697006537	0.0013638346982825732	0.0013616080478644186	0.0013952609676748172	0.0013926497035701751	0.0014625712495972495	0.0014590532738196491	0.04439162092157571	0.04393645731115593	-4.532257261444239e-05	-0.00012144140604042342	-4.524857744393762e-05	-0.000121243136678717
1.1707132401577995	0.0012844821761697806	0.0012831121919422326	0.0013344080319005736	0.0013325158065879104	0.0013635178309689495	0.0013612916978791114	0.0013949367993264005	0.0013923261419042279	0.0014622314436464909	0.0014587142851978198	0.04439162147429612	0.04393645785800485	-4.505898611735504e-05	-0.00012146261752260523	-4.4985421291179883e-05	-0.00012126431354131384
1.177767376356704	0.0012841836232369997	0.0012828139574421339	0.0013340978752517322	0.0013322060897510402	0.0013632009086872409	0.0013609752930154356	0.001394612574750141	0.0013920025241155659	0.0014618915787714024	0.001458375237793081	0.04439162203661114	0.04393645841434645	-4.479682617340719e-05	-0.00012148354414270868	-4.47236893625913e-05	-0.00012128520600707127
1.1848640172747877	0.0012838850192056419	0.001282515671898066	0.0013337876655279783	0.0013318963199145477	0.0013628839321789172	0.0013606588340136449	0.0013942882947047123	0.0013916788509614364	0.0014615516557675366	0.001458036132399062	0.04439162260868999	0.043936458980348064	-4.453608626686645e-05	-0.00012150418723178014	-4.446337515313925e-05	-0.00012130581540537033
1.1920034190243662	0.001283586364770656	0.001282217336004241	0.001333477403451443	0.001331586497799543	0.0013625669021819678	0.0013603423216105267	0.0013939639599452305	0.0013913551231955438	0.0014612116754267222	0.0014576969698056838	0.04439162319070453	0.04393645955617992	-4.427675989848723e-05	-0.00012152454811870106	-4.420447217408363e-05	-0.00012132614306242795
1.1991858392609598	0.0012832876606237325	0.0012819189504516102	0.0013331670897408744	0.0013312766241237522	0.0013622498194309292	0.0013600257565394135	0.001393639571223281	0.0013910313415680608	0.001460871638537092	0.0014573577507991738	0.04439162378283056	0.04393646014201562	-4.401884058458094e-05	-0.00012154462812730138	-4.394697395243563e-05	-0.00012134619030024218
1.2064115371925936	0.0012829889074533018	0.0012816205159278744	0.001332856725111638	0.0013309666996015298	0.0013619326846568821	0.0013597091395301953	0.0013933151292869158	0.0013907075068256406	0.0014605315458830796	0.0014570184761620768	0.04439162438524591	0.04393646073803139	-4.376232185816786e-05	-0.0001215644285792461	-4.369087403144345e-05	-0.00012136595843742493
1.2136807735891502	0.001282690105944549	0.0012813220331174902	0.00133254631027573	0.0013306567249438627	0.001361615498587467	0.0013593924713093232	0.0013929906348806693	0.0013903836197114228	0.0014601913982454369	0.0014566791466732603	0.044391624998131936	0.04393646134440712	-4.350719726782526e-05	-0.00012158395079048256	-4.343616597045352e-05	-0.00012138544878836921
1.2209938107917835	0.0012823912567794273	0.0012810235027016842	0.0013322358459417925	0.001330346700858388	0.0013612982619468986	0.0013590757525998296	0.0013926660887455748	0.0013900596809650499	0.0014598511964012502	0.0014563397631079354	0.044391625621674036	0.04393646196132518	-4.325346037925559e-05	-0.00012160319607473768	-4.318284334571543e-05	-0.00012140466266491456
1.2283509127223842	0.0012820923606366528	0.0012807249253584511	0.0013319253328151082	0.0013300366280493891	0.0013609809754559611	0.0013587589841213203	0.001392341491619157	0.0013897356913226647	0.0014595109411239347	0.0014560003262376502	0.04439162625605976	0.04393646258897171	-4.30011047746065e-05	-0.00012162216574179707	-4.2930899749785145e-05	-0.00012142360137451513
1.2357523448931043	0.0012817934181917313	0.0012804263017625781	0.0013316147715976274	0.0013297265072178214	0.0013606636398320361	0.0013584421665900055	0.001392016844235462	0.001389411651516938	0.0014591706331832635	0.0014556608368303202	0.044391626901480755	0.04393646322753634	-4.2750124052040595e-05	-0.00012164086109606176	-4.268032879127526e-05	-0.00012144226621929599
1.2431983744159416	0.001281494430116956	0.0012801276325856445	0.001331304162987967	0.0013294163390613122	0.0013603462557891007	0.001358125300718696	0.0013916921473250562	0.001389087562277067	0.001458830273345368	0.0014553212956502283	0.044391627558131995	0.04393646387721207	-4.250051182740078e-05	-0.00012165928344010091	-4.2431124096478645e-05	-0.0001214606584998279
1.2506892700123766	0.0012811953970814202	0.001279828918496031	0.0013309935076814227	0.0013291061242741709	0.00136002882403774	0.0013578083872168164	0.001391367401615037	0.001388763424328785	0.0014584898623727497	0.0014549817034580348	0.044391628226210976	0.04393646453819416	-4.225226173297514e-05	-0.00012167743407148768	-4.218327930800847e-05	-0.00012147877951146357
1.2582253020230734	0.0012808963197510279	0.001279530160158935	0.0013306828063699794	0.001328795863547404	0.0013597113452851598	0.0013574914267904176	0.0013910426078290483	0.0013884392383943815	0.0014581494010242936	0.0014546420610107946	0.0443916289059206	0.04393646521068294	-4.20053674178994e-05	-0.0001216953142836874	-4.193678808556145e-05	-0.00012149663054605853
1.2658067424176331	0.0012805971987885044	0.0012792313582363738	0.001330372059742325	0.0013284855575687192	0.001359393820235197	0.0013571744201421841	0.0013907177666872901	0.0013881150051927023	0.0014578088900552826	0.0014543023690619628	0.044391629597465954	0.043936465894881815	-4.175982254893407e-05	-0.00012171292536711231	-4.1691644106126025e-05	-0.00012151421289158248
1.2734338648044117	0.0012802980348533984	0.0012789325133871978	0.0013300612684838502	0.001328175207022538	0.001359076249588323	0.0013568573679714454	0.0013903928789065199	0.001387790725439164	0.0014574683302173972	0.0014539626283614077	0.04439163030105539	0.04393646659099725	-4.151562080983995e-05	-0.0001217302686081223	-4.1447841063455004e-05	-0.00012153152783128673
1.2811069444403917	0.0012799988286021017	0.0012786336262671024	0.0013297504332766689	0.0013278648125900111	0.0013587586340416632	0.0013565402709741904	0.001390067945200077	0.0013874663998457706	0.0014571277222587382	0.0014536228396554273	0.044391631016902695	0.043936467299239855	-4.127275590137813e-05	-0.00012174734528769271	-4.120537266905089e-05	-0.00012154857664553598
1.2888262582411194	0.0012796995806878544	0.0012783346975286307	0.0013294395547996253	0.0013275543749490164	0.0013584409742890045	0.0013562231298430677	0.001389742966277886	0.0013871420291211123	0.001456787066923836	0.0014532830036867491	0.04439163174522401	0.043936468019824246	-4.103122154226757e-05	-0.00012176415668446738	-4.096423265181892e-05	-0.00012156536061058709
1.296592084790695	0.0012794002917607523	0.0012780357278211884	0.0013291286337283011	0.0013272438947741797	0.0013581232710208006	0.0013559059452674068	0.0013894179428464665	0.0013868176139703846	0.0014564463649536562	0.0014529431211945517	0.04439163248623989	0.04393646875296789	-4.079101146854669e-05	-0.00012178070407253827	-4.072441475783117e-05	-0.000121581880997923
1.3044047043518285	0.0012791009624677611	0.0012777367177910538	0.0013288176707350295	0.0013269333727368813	0.0013578055249241904	0.0013555887179332218	0.0013890928756089469	0.0013864931550953985	0.0014561056170856175	0.001452603192914472	0.044391633240174554	0.04393646949889355	-4.0552119433712175e-05	-0.00012179698872122335	-4.048591275099267e-05	-0.00012159813907541839
1.312264398875954	0.0012788015934527231	0.001277437668081385	0.0013285066664889028	0.0013266228095052655	0.0013574877366830033	0.001355271448523226	0.001388767765265074	0.0013861686531945886	0.0014557648240535988	0.0014522632195786169	0.04439163400725667	0.04393647025782719	-4.031453920927408e-05	-0.00012181301189667648	-4.0248720412777717e-05	-0.00012161413610656258
1.320171452013404	0.0012785021853563715	0.0012771385793322334	0.0013281956216557869	0.001326312205744255	0.0013571699069777731	0.0013549541377168412	0.0013884426125112263	0.0013858441089630274	0.0014554239865879563	0.0014519232019155777	0.044391634787718716	0.04393647102999834	-4.007826458456154e-05	-0.00012182877486088817	-4.001283154279889e-05	-0.00012162987335162523
1.3281261491236485	0.0012782027388163306	0.0012768394521805474	0.0013278845368983236	0.0013260015621155525	0.0013568520364857428	0.001354636786190204	0.0013881174180404182	0.0013855195230924294	0.0014550831054155246	0.001451583140650434	0.04439163558179723	0.04393647181564135	-3.984328936659787e-05	-0.00012184427887118598	-3.977823995809926e-05	-0.0001216453520658245
1.3361287772855897	0.0012779032544671402	0.0012765402872601918	0.0013275734128759531	0.0013256908792776633	0.001356534125880886	0.001354319394616187	0.0013877921825423219	0.0013851948962711736	0.001454742181259644	0.0014512430365047767	0.04439163638973311	0.04393647261499468	-3.960960738050301e-05	-0.00012185952518095622	-3.954493949394344e-05	-0.00012166057350060377
1.3441796253079266	0.001277603732940252	0.0012762410852019475	0.0013272622502449117	0.0013253801578858946	0.0013562161758339053	0.0013540019636643973	0.001387466906703267	0.001384870229184302	0.001454401214840156	0.0014509028901967098	0.0443916372117718	0.04393647342830046	-3.937721246949355e-05	-0.0001218745150393663	-3.931292400359554e-05	-0.00012167553890291005
1.352278983739575	0.001277304174864052	0.0012759418466335329	0.001326951049658255	0.0013250693985923762	0.0013558981870122563	0.0013536844940011995	0.0013871415912062625	0.0013845455225135438	0.00145406020687343	0.0014505627024408707	0.04439163804816226	0.04393647425580604	-3.9146098494896586e-05	-0.00012188924969142034	-3.908218735841629e-05	-0.00012169024951580454
1.3604271448801535	0.0012770045808638583	0.001275642572179603	0.001326639811765857	0.0013247586020460618	0.0013555801600801456	0.0013533669862897152	0.0013868162367309989	0.0013842207769373138	0.0014537191580723619	0.001450222473948433	0.04439163889915899	0.043936475097762544	-3.891625933656606e-05	-0.00012190373037840319	-3.885272344822388e-05	-0.00012170470657879573
1.3686244027905345	0.0012767049515619421	0.0012753432624617665	0.0013263285372144289	0.0013244477688927453	0.0013552620956985514	0.0013530494411898419	0.0013864908439538653	0.0013838959931307324	0.0014533780691463971	0.001449882205427126	0.04439163976502024	0.04393647595442601	-3.8687688892438676e-05	-0.00012191795833688124	-3.862452618091927e-05	-0.00012171891132611856
1.3768710533034536	0.001276405287577529	0.0012750439180985926	0.0013260172266475237	0.0013241368997750698	0.0013549439945252273	0.00135273185935826	0.0013861654135479563	0.001383571171765632	0.0014530369408015326	0.0014495418975812417	0.04439164064600947	0.04393647682605624	-3.846038107901961e-05	-0.00012193193479975717	-3.839758948287475e-05	-0.00012173286498845526
1.3851673940341884	0.0012761055895268176	0.0012747445397056252	0.0013257058807055542	0.001323825995332539	0.0013546258572147197	0.0013524142414484458	0.0013858399461830885	0.0013832463135105724	0.0014526957737403385	0.00144920155111165	0.044391641542394195	0.04393647771291857	-3.823432983092456e-05	-0.00012194566099393844	-3.8171907298767405e-05	-0.0001217465687913255
1.3935137243912972	0.0012758058580229865	0.0012744451278953917	0.0013253945000257998	0.0013235150562015301	0.001354307684418379	0.0013520965881106846	0.0013855144425258107	0.001382921419030852	0.0014523545686619664	0.0014488611667158129	0.04439164245444716	0.04393647861528273	-3.800952910174016e-05	-0.00012195913814411208	-3.794747359192607e-05	-0.00012176002395691832
1.4019103455874267	0.0012755060936761999	0.0012741456832774097	0.001325083085242414	0.0013232040830152983	0.001353989476784362	0.001351778899992076	0.00138518890323941	0.001382596488988514	0.001452013326262156	0.0014485207450877884	0.04439164338244601	0.04393647953342357	-3.778597286378804e-05	-0.00012197236747008011	-3.772428234458114e-05	-0.00012177323170342591
1.410357560650181	0.001275206297093626	0.0012738462064582011	0.0013247716369864414	0.0013228930764039941	0.0013536712349576535	0.0013514611777365483	0.00138486332898393	0.0013822715240423627	0.0014516720472332572	0.00144818028691825	0.04439164432667316	0.043936480467619984	-3.7563655107542004e-05	-0.00012198535018620449	-3.750232755700411e-05	-0.00012178619324304529
1.4188556744330574	0.0012749064688794447	0.001273546698041306	0.0013244601558858285	0.0013225820369946741	0.001353352959580074	0.0013511434219848758	0.0013845377204161815	0.0013819465248479776	0.001451330732264237	0.0014478397928945003	0.04439164528741577	0.04393648141815692	-3.7342569842738205e-05	-0.0001219980875041271	-3.72816032486456e-05	-0.00012179890978519792
1.4274049936264492	0.0012746066096348536	0.0012732471586272835	0.0013241486425654273	0.0013222709654113064	0.0013530346512902864	0.0013508256333746769	0.0013842120781897488	0.0013816214920577162	0.00145098938204069	0.0014474992637004747	0.044391646264967104	0.043936482385323355	-3.7122711097792305e-05	-0.00012201058062999426	-3.706210345776062e-05	-0.00012181138253447577
1.4360058267687137	0.0012743067199580875	0.0012729475888137332	0.0013238370976470179	0.0013219598622747884	0.0013527163107238172	0.001350507812540439	0.0013838864029550105	0.0013812964263207363	0.001450647997244858	0.0014471587000167636	0.04439164725962472	0.04393648336941488	-3.6904072919966e-05	-0.00012202283076584441	-3.684382224131144e-05	-0.00012182361269097441
1.4446584842573071	0.0012740068004444194	0.001272647989195297	0.001323525521749308	0.0013216487282029523	0.0013523979385130567	0.0013501899601135192	0.0013835606953591405	0.001380971328282997	0.0014503065785556335	0.0014468181025206175	0.04439164827169175	0.04393648437073044	-3.668664937554744e-05	-0.00012203483910960822	-3.6626753675203516e-05	-0.00012183560145012651
1.453363278359986	0.0012737068516861807	0.001272348360363678	0.0013232139154879545	0.0013213375638105832	0.0013520795352872817	0.001349872076722167	0.0013832349560461313	0.0013806461985872835	0.0014499651266485813	0.0014464774718859663	0.04439164930147683	0.043936485389576126	-3.647043454976795e-05	-0.00012204660685422031	-3.64108918543965e-05	-0.00012184735000358993
1.4621205232260774	0.0012734068742727624	0.0012720487029076418	0.0013229022794755655	0.0013210263697094212	0.0013517611016726566	0.0013495541629915222	0.001382909185656795	0.0013803210378732045	0.001449623642195942	0.0014461368087834235	0.044391650349294334	0.043936486426262675	-3.625542254716285e-05	-0.00012205813518911812	-3.619623089308466e-05	-0.00012185885953852615
1.470930534897817	0.0012731068687906336	0.0012717490174130354	0.001322590614321719	0.0013207151465081802	0.0013514426382922528	0.0013492362195436387	0.0013825833848287832	0.0013799958467772145	0.0014492821258666525	0.0014457961138803065	0.044391651415463654	0.04393648748110629	-3.604160749133556e-05	-0.0001220694252987431	-3.5982764924377686e-05	-0.00012187013123754475
1.4797936313217521	0.0012728068358233455	0.0012714493044627914	0.0013222789206329662	0.0013204038948125536	0.0013511241457660529	0.0013489182469974858	0.001382257554196592	0.0013796706259326186	0.0014489405783263507	0.0014454553878406422	0.04439165250031077	0.04393648855442864	-3.5828983524735514e-05	-0.0001220804783627072	-3.5770488100342335e-05	-0.0001218811662783148
1.48871013236022	0.0012725067759515522	0.0012711495646369477	0.0013219671990128562	0.0013200926152252344	0.0013508056247109749	0.0013486002459689728	0.0013819316943915853	0.001379345375969596	0.001448599000237401	0.0014451146313251902	0.04439165360416638	0.04393648964655826	-3.561754480944923e-05	-0.00012209129555645903	-3.55593945925714e-05	-0.00012189196583423101
1.4976803598028874	0.0012722066897530087	0.0012708497985126478	0.0013216554500619301	0.001319781308345914	0.0013504870757408667	0.0013482822170709453	0.001381605806041992	0.0013790200975151955	0.0014482573922588902	0.0014447738449914424	0.044391654727368314	0.043936490757828	-3.5407285526756205e-05	-0.00012210187805106187	-3.534947859185067e-05	-0.00012190253107458027
1.5067046373783677	0.0012719065778025956	0.0012705500066641615	0.0013213436743777494	0.001319469974771307	0.001350168499466536	0.001347964160913212	0.0013812798897729322	0.0013786947911933645	0.0014479157550466584	0.001444433029493649	0.04439165587025929	0.043936491888578184	-3.5198199877226055e-05	-0.00012211222701302704	-3.514073430824216e-05	-0.00012191286316409755
1.5157832907659001	0.0012716064406723146	0.0012702501896628853	0.001321031872554891	0.0013191586150951488	0.0013498498964957437	0.0013476460781025406	0.0013809539462064158	0.0013783694576249444	0.0014475740892532928	0.0014440921854828172	0.04439165703318904	0.04393649303915408	-3.4990282080926693e-05	-0.0001221223436044805	-3.493315597116742e-05	-0.00012192296326268837
1.5249166476071065	0.0012713062789313158	0.0012699503480773661	0.0013207200451849756	0.0013188472299082217	0.001349531267433234	0.0013473279692426876	0.0013806279759613696	0.0013780440974276995	0.0014472323955281594	0.00144375131360674	0.044391658216513204	0.0439364942099075	-3.4783526377105134e-05	-0.0001221322289822191	-3.4726737829407495e-05	-0.00012193283252559528
1.5341050375178134	0.0012710060931458958	0.0012696504824733	0.001320408192856665	0.0013185358197983538	0.0013492126128807314	0.0013470098349343928	0.0013803019796536358	0.0013777187112163159	0.0014468906745174024	0.0014434104145099943	0.044391659420593706	0.043936495401197005	-3.4577927024867505e-05	-0.00012214188429948702	-3.452147415140827e-05	-0.00012194247210423059
1.5433487920999491	0.001270705883879516	0.0012693505934135516	0.001320096316155682	0.0013182243853504388	0.0013488939334369624	0.0013466916757754043	0.0013799759578959926	0.0013773932996024212	0.001446548926863963	0.0014430694888339646	0.04439166064579908	0.043936496613386875	-3.437347830261006e-05	-0.00012215131070453245	-3.4317359224836363e-05	-0.00012195188314462202
1.5526482449535108	0.0012704056516928102	0.0012690506814581608	0.0013197844156648182	0.0013179129271464426	0.00134857522969766	0.0013463734923604821	0.001379649911298163	0.001377067863194593	0.0014462071532075917	0.0014427285372168495	0.04439166189250426	0.043936497846848555	-3.417017450828286e-05	-0.00012216050934094058	-3.411438735698158e-05	-0.00012196106678863394
1.5620037316886017	0.0012701053971435987	0.0012687507471643572	0.0013194724919639495	0.0013176014457654205	0.0013482565022555836	0.0013460552852814164	0.0013793238404668303	0.0013767424025983746	0.0014458653541848628	0.00144238756029368	0.04439166316109109	0.043936499101958966	-3.396800995944527e-05	-0.00012216948134735617	-3.3912552874715285e-05	-0.00012197002417324576
1.5714155899375468	0.001269805120786897	0.0012684507910865688	0.0013191605456300435	0.001317289941783523	0.0013479377517005252	0.0013457370551270343	0.0013789977460056469	0.0013764169184162852	0.0014455235304291843	0.0014420465586963288	0.04439166445194832	0.043936500379103176	-3.376697899346026e-05	-0.0001221782278587047	-3.3711850124629184e-05	-0.00012197875643138456
1.580884159367074	0.0012695048231749254	0.001268150813776431	0.0013188485772371722	0.0013169784157740087	0.0013476189786193209	0.001345418802483214	0.0013786716285152472	0.0013760914112478306	0.0014451816825708126	0.0014417055330535227	0.044391665765471496	0.04393650167867298	-3.356707596724462e-05	-0.00012218675000463808	-3.351227347275776e-05	-0.00012198726469070387
1.5904097816905756	0.0012692045048571278	0.0012678508157828057	0.0013185365873565277	0.0013166668683072616	0.0013473001835958695	0.001345100527932899	0.0013783454885932644	0.0013757658816895208	0.0014448398112368683	0.001441364483990862	0.04439166710206335	0.04393650300106597	-3.336829525722729e-05	-0.00012219504890992328	-3.33138173049391e-05	-0.00012199555007452734
1.5999928006804371	0.0012689041663801733	0.001267550797651784	0.0013182245765564291	0.0013163552999507955	0.0013469813672111377	0.0013447822320561055	0.0013780193268343368	0.0013754403303348774	0.0014444979170513466	0.0014410234121308263	0.04439166846213317	0.04393650434668804	-3.317063125997388e-05	-0.0001222031256952194	-3.311647602673162e-05	-0.00012200361370162671
1.6096335621804478	0.0012686038082879735	0.0012672507599267018	0.0013179125454023364	0.0013160437112692703	0.001346662530043176	0.0013444639154299397	0.0013776931438301253	0.0013751147577744489	0.0014441560006351298	0.0014406823180927928	0.04439166984609883	0.04393650571595186	-3.2974078391589945e-05	-0.00012221098147652265	-3.292024406324756e-05	-0.00012201145668550017
1.6193324141182788	0.0012683034311216927	0.0012669507031481519	0.0013176004944568628	0.0013157321028245035	0.0013463436726671289	0.0013441455786286079	0.0013773669401693236	0.0013747891645958235	0.0014438140626060047	0.0014403412024930492	0.044391671254385215	0.043936507109277684	-3.2778631087956867e-05	-0.00012221861736461115	-3.2725115859708054e-05	-0.00012201908013620422
1.6290897065180392	0.0012680030354197593	0.0012666506278539889	0.001317288424279786	0.001315420475175477	0.0013460247956552506	0.0013438272222234236	0.0013770407164376706	0.0013744635513836365	0.0014434721035786727	0.0014400000659448003	0.04439167268742398	0.04393650852709327	-3.2584283804787395e-05	-0.00012222603446571112	-3.2531085880818655e-05	-0.0001220264851576891
1.6389057915129117	0.001267702621717875	0.0012663505345793526	0.0013169763354280606	0.0013151088288783604	0.001345705899576913	0.0013435088467828322	0.001376714473217965	0.0013741379187195946	0.0014431301241647646	0.0014396589090581963	0.044391674145655424	0.043936509969834094	-3.239103101780605e-05	-0.0001222332338816634	-3.23381486111024e-05	-0.00012203367284940869
1.6487810233578566	0.00126740219054903	0.0012660504238566682	0.0013166642284558295	0.0013147971644865114	0.0013453869849986211	0.001343190452872411	0.0013763882110900765	0.0013738122671824757	0.001442788124972854	0.0014393177324403307	0.04439167562952767	0.04393651143794283	-3.2198867222388294e-05	-0.0001222402167091463	-3.2146298555121855e-05	-0.00012204064430698658
1.6587157584424002	0.0012671017424435121	0.0012657502962156626	0.0013163521039144374	0.0013144854825504935	0.0013450680524840245	0.0013428720410548884	0.0013760619306309593	0.0013734865973481498	0.0014424461066084718	0.001438976536695264	0.04439167713949629	0.043936512931871174	-3.20077869340879e-05	-0.0001222469840406748	-3.1955530237340324e-05	-0.00012204740062116137
1.6687103553034934	0.0012668012779289161	0.0012654501521833729	0.0013160399623524386	0.0013141737836180848	0.001344749102593927	0.0013425536118901503	0.001375735632414662	0.001373160909789586	0.0014421040696741155	0.0014386353224240288	0.0443916786760256	0.04393651445207802	-3.181778468806795e-05	-0.00012225353696337926	-3.176583820189982e-05	-0.00012205394287700955
1.6787651746384535	0.001266500797530162	0.0012651499922841647	0.0013157278043156165	0.0013138620682342967	0.0013444301358863063	0.001342235165935263	0.0013754093170123475	0.0013728352050768724	0.0014417620147692712	0.0014382940902246547	0.044391680239588185	0.04393651599903018	-3.1628855039531056e-05	-0.00012225987655939408	-3.157721701275984e-05	-0.00012206027215488913
1.6888805793179813	0.0012662003017695	0.001264849817039736	0.0013154156303469902	0.0013135503369413788	0.0013441111529163192	0.0013419167037444749	0.0013750829849922986	0.0013725094837772245	0.0014414199424904201	0.0014379528406921727	0.04439168183066411	0.043936517573204444	-3.144099256388588e-05	-0.0001222660039072454	-3.138966125433573e-05	-0.00012206638953193849
1.6990569343992543	0.0012658997911665225	0.0012645496269691307	0.0013151034409868239	0.0013132385902788312	0.0013437921542363152	0.001341598225869232	0.0013747566369199321	0.0013721837464549943	0.0014410778534310518	0.0014376115744186293	0.04439168344974416	0.043936519175084655	-3.125419185626144e-05	-0.00012227192007985277	-3.120316553048563e-05	-0.00012207229607891223
1.7092946071391046	0.0012655992662381809	0.001264249422588754	0.0013147912367726486	0.0013129268287834241	0.0013434731403958538	0.0013412797328581957	0.0013744302733578163	0.0013718579936716927	0.0014407357481816857	0.0014372702919931073	0.04439168509732543	0.043936520805163706	-3.106844753167359e-05	-0.0001222776261446401	-3.101772446505169e-05	-0.0001220779928618465
1.7195939670072704	0.0012652987274987934	0.0012639492044123808	0.001314479018239267	0.0013126150529892031	0.0013431541119417138	0.0013409612252572496	0.001374103894865681	0.0013715322259859957	0.0014403936273298785	0.001436928994001734	0.044391686773916035	0.043936522463943674	-3.0883754225524696e-05	-0.0001222831231658117	-3.0833332702207006e-05	-0.0001220834809429472
1.7299553856997325	0.0012649981754600543	0.001263648972951166	0.0013141667859187657	0.0013123032634275024	0.001342835069417902	0.001340642703609512	0.0013737775020004265	0.0013712064439537573	0.0014400514914602374	0.001436587681027694	0.0443916884800314	0.04393652415193509	-3.070010659289579e-05	-0.00012228841220129905	-3.064998490572013e-05	-0.00012208876137859148
1.7403792371521247	0.0012646976106310533	0.0012633487287136615	0.0013138545403405333	0.0013119914606269606	0.0013425160133656768	0.0013403241684553544	0.0013734510953161475	0.0013708806481280275	0.0014397093411544406	0.0014362463536512493	0.044391690216197925	0.04393652586965826	-3.0517499309073992e-05	-0.00012229349430487035	-3.0467675759648927e-05	-0.00012209383522110429
1.7508658975532332	0.0012643970335182773	0.0012630484722058188	0.0013135422820312642	0.0013116796451135269	0.0013421969443235464	0.0013400056203324046	0.001373124675364132	0.0013705548390590568	0.0014393671769912422	0.0014359050124497443	0.04439169198295007	0.043936527617641774	-3.0335927069469193e-05	-0.00012229837052601944	-3.028639996786875e-05	-0.00012209870351720387
1.76141574535857	0.0012640964446256294	0.0012627482039310124	0.0013132300115149776	0.0013113678174104812	0.0013418778628272933	0.0013396870597755719	0.0013727982426928848	0.0013702290172943213	0.001439024999546493	0.0014355636579976307	0.04439169378083252	0.04393652939642535	-3.0155384589169998e-05	-0.0001223030419075788	-3.0106152254266716e-05	-0.00012210336730883453
1.7720291613040315	0.0012637958444544411	0.001262447924390043	0.001312917729313031	0.0013110559780384406	0.0013415587694099846	0.0013393684873170475	0.0013724717978481414	0.001369903183378525	0.0014386828093931555	0.0014352222908664714	0.04439169561039966	0.04393653120655697	-2.9975866603665358e-05	-0.00012230750948860614	-2.9926927362963762e-05	-0.00012210782763383277
1.7827065284196406	0.0012634952335034788	0.0012621476340811508	0.0013126054359441255	0.0013107441275153732	0.0013412396646019797	0.001339049903486325	0.0013721453413728726	0.001369577337853618	0.0014383406071013126	0.0014348809116249608	0.044391697472215684	0.04393653304859492	-2.979736786848375e-05	-0.00012231177430377382	-2.9748720058002387e-05	-0.00012211208552453945
1.7934482320433673	0.0012631946122689578	0.001261847333500029	0.0013122931319243226	0.0013104322663566106	0.0013409205489309478	0.0013387313088102086	0.0013718188738073033	0.0013692514812588077	0.0014379983932381827	0.0014345395208389352	0.04439169936685497	0.04393653492310743	-2.9619883159130722e-05	-0.00012231583738209206	-2.9571525123395226e-05	-0.00012211614200863252
1.8042546598350382	0.0012628939812445556	0.0012615470231398342	0.0013119808177670567	0.0013101203950748612	0.0013406014229218786	0.0013384127038128307	0.0013714923956889258	0.0013689256141305743	0.0014376561683681374	0.0014341981190713897	0.0443917012949024	0.043936536830673036	-2.9443407271172173e-05	-0.00012231969974751955	-2.9395337363159746e-05	-0.00012211999810779472
1.8151262017903238	0.0012625933409214246	0.001261246703491202	0.0013116684939831493	0.0013098085141802238	0.001340282287097098	0.0013380940890156629	0.0013711659075525138	0.0013685997370026844	0.0014373139330527151	0.0014338567068824938	0.044391703256952846	0.04393653877188041	-2.9267935020234337e-05	-0.00012232336241924102	-2.9220151601450084e-05	-0.00012212365484015608
1.8260632502548164	0.0012622926917882004	0.0012609463750422537	0.0013113561610808182	0.0013094966241801965	0.0013399631419762784	0.0013377754649375264	0.0013708394099301335	0.0013682738504062018	0.0014369716878506332	0.001433515284829601	0.044391705253612315	0.043936540747329465	-2.9093461242246654e-05	-0.0001223268264123334	-2.904596268266113e-05	-0.00012212711321896164
1.8370661999381863	0.0012619920343310133	0.0012606460382786067	0.0013110438195656873	0.001309184725579689	0.001339643988076449	0.0013374568320946045	0.0013705129033511538	0.0013679479548694975	0.0014366294333177986	0.0014331738534672615	0.044391707285497746	0.04393654275762972	-2.8919980792969924e-05	-0.0001223300927355453	-2.8872765470880357e-05	-0.00012213037425140572
1.848135447928429	0.0012616913690335079	0.0012603456936833976	0.0013107314699408105	0.001308872818881043	0.0013393248259120176	0.0013371381910004636	0.0013701863883422707	0.0013676220509182759	0.0014362871700073353	0.0014328324133472488	0.044391709353236344	0.04393654480340279	-2.8747488548218347e-05	-0.00012233316239307346	-2.8700554850318027e-05	-0.0001221334389399087
1.8592713937061955	0.0012613906963768462	0.0012600453417372813	0.0013104191127066719	0.0013085609045840353	0.0013390056559947744	0.0013368195421660563	0.001369859865427509	0.001367296139075574	0.0014359448984695843	0.0014324909650185599	0.044391711457467536	0.0439365468852809	-2.8575979404130147e-05	-0.00012233603638478474	-2.8529325725439036e-05	-0.0001221363082827276
1.8704744391592067	0.0012610900168397228	0.00125974498291845	0.0013101067483612047	0.0013082489831858952	0.0013386864788339098	0.0013365008860997398	0.0013695333351282418	0.001366970219861782	0.001435602619252125	0.001432149509027437	0.044391713598841934	0.04393654900390723	-2.8405448276681844e-05	-0.00012233871570466182	-2.835907302052576e-05	-0.0001221389832723463
1.8817449885967616	0.0012607893308983797	0.0012594446177026436	0.001309794377399804	0.0013079370551813167	0.0013383672949360272	0.0013361822233072882	0.0013692067979632042	0.0013666442937946565	0.0014352603328997913	0.0014318080459173807	0.04439171577802187	0.04393655115993763	-2.823589010202132e-05	-0.00012234120134224646	-2.8189791679976428e-05	-0.00012214146489658573
1.8930834487643238	0.0012604886390266128	0.0012591442465631614	0.001309482000315336	0.0013076251210624704	0.0013380481048051536	0.0013358635542919045	0.0013688802544485018	0.001366318361389332	0.0014349180399546785	0.0014314665762291642	0.04439171799568108	0.043936553354038343	-2.8067299836363746e-05	-0.0001223434942817514	-2.8021476668339818e-05	-0.00012214375413838185
1.9044902288582053	0.00126018794169579	0.0012588438699708735	0.0013091696175981564	0.0013073131813190152	0.001337728908942757	0.001335544879554233	0.0013685537050976326	0.0013659924231583342	0.0014345757409561692	0.0014311251005008456	0.04439172025250544	0.04393655558688863	-2.7899672455929114e-05	-0.0001223455955023378	-2.785412296996831e-05	-0.00012214585197517502
1.9159657405403292	0.0012598872393748586	0.0012585434883942371	0.0013088572297361167	0.0013070012364381166	0.001337409707847755	0.0013352261995923775	0.0013682271504214928	0.0013656664796115993	0.0014342334364409372	0.0014307836192677904	0.044391722549193983	0.0439365578591794	-2.7733002957081032e-05	-0.00012234750597844846	-2.7687725589295442e-05	-0.00012214775937935407
1.9275103979530908	0.0012595865325303595	0.0012582431022993023	0.0013085448372145813	0.0013066892869044518	0.001337090502016531	0.0013349075149019078	0.001367900590928395	0.0013653405312564794	0.0014338911269429686	0.0014304421330626755	0.04439172488645786	0.04393656017161417	-2.7567286356076914e-05	-0.00012234922667880843	-2.7522279550856732e-05	-0.0001221494773187004
1.9391246177343011	0.0012592858216264398	0.0012579427121497291	0.0013082324405164407	0.001306377333200228	0.0013367712919429475	0.0013345888259758782	0.0013675740271240808	0.0013650145785977623	0.0014335488129935748	0.001430100642415512	0.044391727265020296	0.043936562524909066	-2.7402517689359418e-05	-0.00012235075856786848	-2.7357779899109258e-05	-0.00012215100675555535
1.9508088190322228	0.0012589851071248626	0.001257642318406796	0.0013079200401221198	0.0013060653758051916	0.0013364520781183559	0.0013342701333048362	0.0013672474595117327	0.0013646886221376803	0.001433206495121405	0.0014297591478536545	0.04439172968561835	0.04393656491979296	-2.723869201331358e-05	-0.0001223521026044727	-2.719422169859126e-05	-0.0001221523486477638
1.9625634235206988	0.0012586843894850219	0.001257341921529415	0.0013076076365095956	0.001305753415196644	0.0013361328610316152	0.0013339514373768393	0.0013669208885919906	0.001364362662375929	0.0014328641738524655	0.001429417649901819	0.04439173214900184	0.04393656735700798	-2.7075804404239068e-05	-0.00012235325974208067	-2.7031600033602943e-05	-0.00012215350394695346
1.9743888554143678	0.0012583836691639548	0.001257041521974144	0.0013072952301544092	0.0013054414518494542	0.0013358136411691021	0.0013336327386774683	0.0013665943148629663	0.001364036699809679	0.0014325218497101323	0.0014290761490820996	0.04439173465593495	0.04393656983730947	-2.6913849958627722e-05	-0.00012235423092971098	-2.6869910008643638e-05	-0.00012215447360064413
1.9862855414839768	0.0012580829466163506	0.0012567411201951958	0.0013069828215296765	0.0013051294862360691	0.001335494419014723	0.001333314037689837	0.001366267738820252	0.0013637107349335877	0.001432179523215164	0.0014287346459139765	0.04439173720719374	0.043936572361466475	-2.6752823792837443e-05	-0.00012235501711077568	-2.6709146748044033e-05	-0.00012215525855069354
1.9982539110717792	0.0012577822222945673	0.0012564407166444549	0.001306670411106104	0.0013048175188265308	0.0013351751950499322	0.0013329953348946118	0.0013659411609569419	0.0013633847682398166	0.001431837194885721	0.0014283931409143392	0.04439173980357031	0.04393657493026129	-2.6592721043196266e-05	-0.0001223556192238573	-2.6549305396077194e-05	-0.00012215585973424092
2.010294396107033	0.001257481496648639	0.0012561403117714832	0.0013063579993519978	0.001304505550088483	0.0013348559697537387	0.0013326766307700164	0.001365614581763637	0.0013630588002180415	0.001431494865237375	0.0014280516345974935	0.044391742445869437	0.043936577544491415	-2.6433536866030116e-05	-0.00012235603820226482	-2.639038111697245e-05	-0.00012215627808304097
2.0224074311215867	0.0012571807701262938	0.001255839906023541	0.0013060455867332824	0.0013041935804871925	0.0013345367436027266	0.0013323579257918552	0.001365288001728469	0.00136273283135547	0.0014311525347831299	0.0014277101274751836	0.04439174513491121	0.04393658020496719	-2.627526643744771e-05	-0.00012235627497342305	-2.6232369094693342e-05	-0.00012215651452290865
2.0345934532655616	0.0012568800431729643	0.0012555394998455941	0.001305733173713511	0.0013038816104855573	0.0013342175170710658	0.0013320392204335212	0.0013649614213371087	0.0013624068621368567	0.0014308102040334354	0.0014273686200566053	0.044391747871530184	0.04393658291251514	-2.6117904953631976e-05	-0.00012235633046037142	-2.607526453335396e-05	-0.0001221565699758287
2.0468529023231294	0.001256579316231796	0.0012552390936803248	0.001305420760753876	0.0013035696405441185	0.0013338982906305238	0.001331720515166008	0.0013646348410727787	0.0013620808930445095	0.0014304678734961983	0.0014270271128484157	0.04439175065657566	0.04393658566797497	-2.5961447630687418e-05	-0.00012235620558126437	-2.591906265677485e-05	-0.0001221564453579016
2.059186220728381	0.001256278589743664	0.0012549386879681474	0.0013051083483132254	0.0013032576711210755	0.00133357906475048	0.0013314018104579276	0.0013643082614162708	0.001361754924558311	0.0014301255436768006	0.0014266856063547542	0.04439175349091287	0.04393658847220257	-2.5805889704515195e-05	-0.00012235590124826112	-2.5763758708642615e-05	-0.00012215614157995436
2.0715938535812968	0.0012559778641471852	0.0012546382831472205	0.0013047959368480755	0.0013029457026723012	0.0013332598398979418	0.0013310831067755216	0.0013639816828459588	0.0013614289571557317	0.0014297832150781161	0.0014263441010772585	0.04439175637542177	0.04393659132606906	-2.5651226430799257e-05	-0.00012235541836830288	-2.560934795244746e-05	-0.00012215565954781793
2.084076248663807	0.0012556771398787294	0.001254337879653458	0.0013044835268126239	0.0013026337356513503	0.0013329406165375562	0.0013307644045826756	0.0013636551058378132	0.0013611029913118407	0.001429440888200524	0.001426002597515073	0.04439175931099865	0.043936594230461264	-2.549745308517981e-05	-0.00012235475784344585	-2.545582567149013e-05	-0.00012215500016177216
2.0966338564559543	0.0012553764173724325	0.001254037477920543	0.0013041711186587632	0.0013023217705094778	0.0013326213951316242	0.0013304457043409336	0.0013633285308654159	0.0013607770274993236	0.001429098563541924	0.0014256610961648733	0.04439176229855568	0.04393659718628127	-2.534456496315618e-05	-0.0001223539205705837	-2.5303187168979058e-05	-0.00012215416431743398
2.109267130152151	0.0012550756970602073	0.0012537370783799366	0.0013038587128360905	0.0013020098076956463	0.0013323021761401119	0.0013301270065095075	0.0013630019583999702	0.0013604510661884926	0.0014287562415977503	0.0014253195975208717	0.04439176533902168	0.04393660019444808	-2.5192557379823122e-05	-0.00012235290744078142	-2.5151427767669543e-05	-0.00012215315290425854
2.1219765256775314	0.0012547749793717614	0.0012534366814608998	0.0013035463097919298	0.001301697847656548	0.0013319829600206717	0.0013298083115452996	0.0013626753889103243	0.0013601251078473083	0.0014284139228609943	0.001424978102074844	0.0443917684333416	0.043936603255897246	-2.504142567013451e-05	-0.00012235171933988598	-2.5000542810134363e-05	-0.00012215196680687157
2.1347625017044103	0.0012544742647346027	0.0012531362875904933	0.0013032339099713348	0.001301385890836608	0.001331663747228647	0.0013294896199029069	0.0013623488228629759	0.0013597991529413838	0.00142807160782221	0.0014246366103161329	0.04439177158247817	0.043936606371580214	-2.489116518897272e-05	-0.00012235035714935893	-2.4850527658791532e-05	-0.00012215060690518031
2.147625519668832	0.0012541735535740552	0.0012528358971935992	0.0013029215138171074	0.0013010739376780043	0.0013313445382170904	0.00132917093203464	0.0013620222607220902	0.001359473201934007	0.0014277292969695353	0.0014242951227316717	0.044391774787411034	0.043936609542466844	-2.4741771310600458e-05	-0.00012234882174400052	-2.470137769548103e-05	-0.0001221490740724862
2.160566043787228	0.0012538728463132756	0.001252535510692933	0.0013026091217698149	0.001300761988620681	0.0013310253334367812	0.0013288522483905383	0.0013616957029495191	0.0013591472552861535	0.001427386990788709	0.001423953639806	0.044391778049137076	0.04393661276954361	-2.459323942923669e-05	-0.00012234711399450315	-2.45530883219644e-05	-0.00012214736917809388
2.1735845410731627	0.0012535721433732565	0.0012522351285090493	0.001302296734267793	0.0013004500441023562	0.001330706133336229	0.0013285335694183775	0.0013613691500048053	0.001358821313456495	0.0014270446897630797	0.0014236121620212706	0.04439178136867171	0.04393661605381438	-2.4445564958584798e-05	-0.00012234523476478687	-2.4405654959404333e-05	-0.00012214549308481315
2.1866814813541975	0.0012532714451728524	0.0012519347510603672	0.0013019843517471737	0.0013001381045585464	0.0013303869383617041	0.0013282148955636947	0.0013610426023452113	0.001358495376901428	0.0014267023943736342	0.0014232706898572812	0.044391784747048475	0.04393661939630234	-2.4298743332082373e-05	-0.00012234318491455287	-2.4259073048753244e-05	-0.00012214344665084642
2.199857337288837	0.001252970752128776	0.0012516343787631662	0.0013016719746418825	0.0012998261704225645	0.001330067748957231	0.0013278962272697866	0.0013607160604257157	0.001358169446075068	0.001426360105098995	0.0014229292237914696	0.04439178818531884	0.04393662279804783	-2.4152770002838775e-05	-0.0001223409652981733	-2.411333805047572e-05	-0.00012214123072906702
2.213112584383593	0.001252670064655628	0.0012513340120316162	0.001301359603383667	0.001299514242125549	0.0013297485655646213	0.0013275775649777412	0.0013603895246990462	0.001357843521429284	0.001426017822415454	0.0014225877642989491	0.04439179168455401	0.0439366262601107	-2.4007640443336753e-05	-0.00012233857676352544	-2.396844544445137e-05	-0.00012213884616585347
2.2264477010101436	0.0012523693831658972	0.0012510336512777777	0.0013010472384021006	0.001299202320096468	0.001329429388623476	0.0013272589091264378	0.0013600629956156821	0.0013575176034137004	0.0014256755467969787	0.0014222463118525109	0.044391795245844426	0.043936629783569416	-2.3863350145793272e-05	-0.00012233602015404577	-2.382439073030096e-05	-0.0001221362938036985
2.2398631684225956	0.0012520687080699792	0.001250733296911621	0.0013007348801246008	0.0012988904047621355	0.001329110218571205	0.0013269402601525687	0.0013597364736238733	0.0013571916924757165	0.001425333278715229	0.0014219048669226468	0.04439179887029927	0.04393663336952159	-2.3719894621881954e-05	-0.0001223332963076751	-2.3681169427011706e-05	-0.00012213357447893314
2.2533594707748548	0.001251768039776187	0.0012504329493410347	0.0013004225289764393	0.0012985784965472242	0.0013287910558430378	0.0013266216184906496	0.0013594099591696536	0.001356865789060519	0.0014249910186395747	0.0014215634299775612	0.04439180255904894	0.043936637019085054	-2.3577269402663692e-05	-0.00012233040605597045	-2.3538777072951156e-05	-0.00012213068902194868
2.2669370951380965	0.0012514673786907682	0.0012501326089718464	0.001300110185380763	0.0012982665958742835	0.0013284719008720442	0.0013263029845730395	0.0013590834526968603	0.0013565398936111028	0.001424648767037115	0.0014212220014831938	0.044391806313242854	0.043936640733398126	-2.3435470038801753e-05	-0.00012232735022627006	-2.3397209226005966e-05	-0.00012212763825825146
2.2805965315183476	0.0012511667252179104	0.0012498322762078248	0.0012997978497585971	0.0012979547031637454	0.001328152754089138	0.0013259843588299461	0.0013587569546471407	0.0013562140065682753	0.0014243065243726854	0.0014208805819032248	0.04439181013405219	0.04393664451361871	-2.3294492100284225e-05	-0.00012232412963930628	-2.3256461463443123e-05	-0.00012212442300801873
2.294338272874165	0.0012508660797597635	0.001249531951450704	0.0012994855225288708	0.0012976428188339485	0.0013278336159231047	0.00132566574168945	0.0013584304654599764	0.001355888128370684	0.0014239642911088866	0.0014205391716991043	0.04439181402266828	0.04393664836092606	-2.3154331176493403e-05	-0.0001223207451109265	-2.3116529381826678e-05	-0.00012212104408532154
2.308162815134429	0.0012505654427164424	0.0012492316351001849	0.0012991732041084192	0.0012973309433011407	0.0013275144868006023	0.0013253471335775103	0.0013581039855726893	0.0013555622594548188	0.0014236220677060875	0.001420197771330056	0.04439181798030477	0.04393665227652036	-2.301498287628212e-05	-0.00012231719745176006	-2.2977408597149585e-05	-0.00012211750229934593
2.3220706572162446	0.0012502648144860494	0.0012489313275539586	0.0012988608949120071	0.0012970190769795021	0.0013271953671461863	0.001325028534917985	0.0013577775154204638	0.0013552364002550365	0.0014232798546224515	0.0014198563812531028	0.044391822008196635	0.04393665626162368	-2.2876442827501897e-05	-0.0001223134874653864	-2.283909474452145e-05	-0.0001221137984530607
2.336062301042938	0.0012499641954646836	0.0012486310292077149	0.0012985485953523398	0.0012967072202811562	0.0013268762573823212	0.0013247099461326439	0.0013574510554363601	0.001354910551203573	0.0014229376523139515	0.00141951500192308	0.044391826107600944	0.0439366603174797	-2.2738706677669085e-05	-0.0001223096159517767	-2.2701583478432208e-05	-0.00012210993334443865
2.3501382515621807	0.0012496635860464501	0.0012483307404551525	0.0012982363058400717	0.0012963953736161793	0.0013265571579293884	0.0013243913676411804	0.0013571246060513238	0.0013545847127305547	0.0014225954612343788	0.0014191736337926478	0.04439183027979764	0.04393666444535506	-2.260177009337505e-05	-0.00012230558370418532	-2.256487047256478e-05	-0.0001221059077656239
2.3642990167642037	0.0012493629866234808	0.001248030461687999	0.0012979240267838308	0.0012960835373926236	0.0013262380692057134	0.0013240727998612319	0.0013567981676942112	0.0013542588852640208	0.0014222532818353709	0.001418832277312316	0.04439183452608942	0.04393666864653833	-2.2465628760272305e-05	-0.00012230139151014896	-2.2428951419711796e-05	-0.000122101722503265
2.378545107700138	0.0012490623975859407	0.001247730193296018	0.0012976117585902223	0.0012957717120165215	0.0013259189916275684	0.0013237542432083865	0.0013564717407917952	0.0013539330692299311	0.0014219111145664187	0.0014184909329304524	0.04439183884780338	0.043936672922342275	-2.233027838343532e-05	-0.0001222970401520973	-2.2293822031865806e-05	-0.0001220973783382373
2.392877038500453	0.0012487618193220472	0.0012474299356670263	0.001297299501663851	0.0012954598978919085	0.0013255999256091956	0.0013234356980962076	0.0013561453257687872	0.0013536072650521885	0.0014215689598748903	0.0014181496010933067	0.04439184324628922	0.04393667727410277	-2.2195714686902568e-05	-0.0001222925304063538	-2.215947804005275e-05	-0.00012209287604547647
2.4072953263935135	0.001248461252218078	0.001247129689186905	0.0012969872564073312	0.0012951480954208313	0.001325280871562817	0.0013231171649362389	0.001355818923047848	0.0013532814731526475	0.001421226818206043	0.001417808282245022	0.0443918477229211	0.04393668170317909	-2.2061933413884682e-05	-0.00012228786304407935	-2.2025915194512358e-05	-0.00012208821639542178
2.4218004917242455	0.001248160696658387	0.0012468294542396132	0.0012966750232213005	0.0012948363050033639	0.0013249618298986504	0.0013227986441380244	0.0013554925330496058	0.0013529556939511347	0.0014208846900030415	0.0014174669768276529	0.04439185227909878	0.043936686210956304	-2.192893032645915e-05	-0.00012228303882966252	-2.1893129264198563e-05	-0.00012208340015074093
2.436393057972914	0.001247860153025422	0.0012465292312072054	0.0012963628025044406	0.0012945245270376265	0.0013246428010249298	0.0013224801361091272	0.0013551661561926752	0.0013526299278654658	0.001420542575706981	0.0014171256852811877	0.04439185691624644	0.04393669079884364	-2.1796701206062974e-05	-0.0001222780585232175	-2.176111603742481e-05	-0.00012207842807065994
2.4510735517740176	0.001247559621699725	0.0012462290204698341	0.0012960505946534777	0.0012942127619197873	0.0013243237853479057	0.0013221616412551307	0.0013548397928936605	0.0013523041753114495	0.001420200475756888	0.0014167844080435529	0.04439186163581485	0.04393669546827564	-2.166524185284041e-05	-0.0001222729228785302	-2.1629871321190985e-05	-0.00012207330090746593
2.46584250293529	0.0012472591030599641	0.0012459288224057786	0.0012957384000632157	0.0012939010100440952	0.0013240047832718805	0.0013218431599796724	0.0013545134435671879	0.0013519784367029214	0.0014198583905897593	0.0014164431455506467	0.04439186643927925	0.04393670022071254	-2.1534548085809513e-05	-0.00012226763264244767	-2.149939094134995e-05	-0.00012206801940706224
2.4807004444568266	0.0012469585974829315	0.0012456286373914453	0.0012954262191265352	0.0012935892718028772	0.0013236857951992062	0.0013215246926844431	0.0013541871086259092	0.0013516527124517444	0.001419516320640562	0.0014161018982363426	0.04439187132814318	0.04393670505764182	-2.1404615743195188e-05	-0.0001222621885582642	-2.1369670742947544e-05	-0.00012206258431141093
2.4956479125503126	0.0012466581053435625	0.0012453284658013866	0.0012951140522344136	0.0012932775475865614	0.001323366821530307	0.0013212062397692085	0.0013538607884805197	0.0013513270029678287	0.001419174266342256	0.0014157606665325118	0.04439187630393583	0.04393670998057619	-2.127544068174919e-05	-0.00012225659136172462	-2.1240706589459313e-05	-0.00012205699635531309
2.510685446658382	0.001246357627014953	0.0012450283080083164	0.001294801899775943	0.0012929658377836921	0.0013230478626636963	0.0013208878016318269	0.0013535344835397803	0.0013510013086591537	0.0014188322281258171	0.0014154194508690433	0.044391881368215085	0.04393671499105712	-2.1147018777152582e-05	-0.0001222508417830781	-2.1112494363324796e-05	-0.00012205125626740809
2.5258135894740787	0.0012460571628683677	0.0012447281643831211	0.0012944897621383399	0.0012926541427809417	0.0013227289189959876	0.00132056937866826	0.0013532081942105255	0.0013506756299317768	0.0014184902064202462	0.0014150782516738573	0.044391886522565545	0.043936720090653233	-2.1019345923849186e-05	-0.00012224494054713375	-2.0985029965676916e-05	-0.00012204536477183892
2.54103288696045	0.001245756713273256	0.0012444280352948726	0.0012941776397069615	0.001292342462963126	0.0013224099909219123	0.0013202509712725889	0.0013528819208976854	0.0013503499671898515	0.0014181482016525917	0.0014147370693729238	0.04439189176860227	0.04393672528096077	-2.089241803499703e-05	-0.00012223888837248342	-2.0858309316404422e-05	-0.00012203932258592065
2.556343888370238	0.0012454562785972657	0.0012441279211108448	0.001293865532865322	0.0012920307987132197	0.0013220910788343343	0.0013199325798370315	0.0013525556640042974	0.001350024320835644	0.0014178062142479653	0.00141439590439028	0.044391897107967454	0.04393673056360553	-2.0766231042433636e-05	-0.0001222326859718348	-2.0732328353922913e-05	-0.00012203313042108421
2.571747146265715	0.0012451558592062569	0.0012438278221965251	0.0012935534419951048	0.0012917191504123703	0.0013217721831242659	0.001319614204751957	0.0013522294239315254	0.0013496986912695504	0.0014174642446295616	0.0014140547571480503	0.04439190254233413	0.043936735940242715	-2.0640780896544197e-05	-0.0001222263340518448	-2.060708303525116e-05	-0.00012202678898298736
2.5872432165386163	0.0012448554554643162	0.0012435277389156302	0.001293241367476181	0.001291407518439915	0.001321453304180884	0.0013192958464059012	0.0013519032010786758	0.0013493730788901109	0.0014171222932186749	0.0014137136280664622	0.04439190807340474	0.04393674141255647	-2.0516063566441978e-05	-0.00012221983331350827	-2.048256933608744e-05	-0.00012202029897157018
2.602832658430207	0.001244555067733769	0.0012432276716301172	0.0012929293096866196	0.0012910959031733912	0.0013211344423915425	0.0013189775051855811	0.0013515769958432106	0.0013490474840940252	0.0014167803604347145	0.0014133725175638615	0.044391913702912636	0.04393674698226194	-2.0392075039676882e-05	-0.00012221318445176932	-2.0358783250538914e-05	-0.00012201366108050005
2.6185160345514573	0.0012442546963751955	0.0012429276207002007	0.0012926172690027069	0.001290784304988558	0.001320815598141793	0.0013186591814759129	0.0013512508086207689	0.0013487219072761737	0.0014164384466952284	0.0014130314260567371	0.04439191943262285	0.04393675265110496	-2.026881132222158e-05	-0.0001222063881549107	-2.0235720791066114e-05	-0.00012200687599689397
2.6342939109033563	0.0012439543417474453	0.0012426275864843668	0.0012923052457989616	0.0012904727242594074	0.0013204967718153976	0.0013183408756600285	0.0013509246398051816	0.0013483963488296307	0.0014160965524159196	0.0014126903539597349	0.044391925264331396	0.04393675842086274	-2.0146268438665793e-05	-0.0001221994451059416	-2.011337798878826e-05	-0.0001219999444029285
2.6501668568973313	0.0012436540042076467	0.0012423275693393824	0.0012919932404481438	0.0012901611613581766	0.0013201779637943437	0.0013180225881192838	0.0013505984897884825	0.001348070809145678	0.0014157546780106589	0.001412349301685673	0.044391931199866785	0.04393676429334496	-2.0024442431848533e-05	-0.00012219235598120992	-1.9991750893032234e-05	-0.0001219928669740078
2.666135445375801	0.001243353684111229	0.0012420275696203174	0.0012916812533212804	0.0012898496166553715	0.0013198591744588643	0.0013177043192332868	0.0013502723589609372	0.0013477452886138293	0.0014154128238915127	0.0014120082696455684	0.044391937241091486	0.04393677027039314	-1.9903329363087086e-05	-0.0001221851214515124	-1.98708355714991e-05	-0.00012198564437959636
2.6822002526328483	0.0012430533818119263	0.0012417275876805494	0.001291369284787669	0.001289538090519772	0.0013195404041874467	0.0013173860693799005	0.001349946247711044	0.0013474197876218372	0.0014150709904687513	0.0014116672582486453	0.04439194338990008	0.043936776353882614	-1.978292531182313e-05	-0.0001221777421808734	-1.975062811003514e-05	-0.00012197827728260835
2.6983618584350144	0.0012427530976618045	0.0012414276238717887	0.001291057335214906	0.0012892265833184585	0.0013192216533568593	0.0013170678389352736	0.001349620156425568	0.001347094306555722	0.00141472917815088	0.001411326267902365	0.04439194964822213	0.04393678254572233	-1.9663226375907228e-05	-0.00012217021882737766	-1.9631124612874695e-05	-0.0001219707663402958
2.71462084604223	0.0012424528320112622	0.0012411276785440817	0.0012907454049688885	0.0012889150954168151	0.001318902922342155	0.0013167496282738393	0.0013492940854895421	0.0013467688457997745	0.0014143873873446431	0.0014109852990124329	0.04439195601802195	0.043936788847855124	-1.9544228671432295e-05	-0.00012216255204372528	-1.951232120245977e-05	-0.00012196311220408207
2.730977802228858	0.0012421525852090547	0.0012408277520458337	0.0012904334944138398	0.0012886036271785558	0.001318584211516697	0.0013164314377683475	0.0013489680352862935	0.0013464434057365862	0.0014140456184550542	0.0014106443519828263	0.04439196250129865	0.04393679526225996	-1.9425928332386655e-05	-0.0001221547424743452	-1.939421401910696e-05	-0.00012195531551789651
2.747433317304874	0.001241852357602307	0.0012405278447238182	0.001290121603912324	0.0012882921789657334	0.001318265521252175	0.001316113267789871	0.0013486420061974626	0.0013461179867470564	0.0014137038718854131	0.0014103034272158076	0.04439196910008852	0.04393680179094996	-1.9308321511056492e-05	-0.00012214679075872592	-1.9276799221382146e-05	-0.00012194737692006186
2.763987985137163	0.001241552149536525	0.0012402279569231976	0.0012898097338252576	0.0012879807511387608	0.0013179468519186155	0.00131579511870783	0.001348315998603012	0.0013457925892104193	0.0014133621480373207	0.0014099625251119503	0.0443919758164628	0.04393680843597626	-1.9191404377900956e-05	-0.00012213869753097129	-1.9160072985927035e-05	-0.00012193929704290563
2.780642403170963	0.00124125196135561	0.001239928088987528	0.0012894978845119246	0.0012876693440564187	0.0013176282038844	0.0013154769908899965	0.0013479900128812478	0.001345467213504249	0.001413020447310699	0.0014096216460701475	0.04439198265253205	0.043936815199425557	-1.907517312121909e-05	-0.00012213046341735811	-1.904403150736894e-05	-0.00012193107651270463
2.797397172451417	0.0012409517934018777	0.0012396282412587831	0.0012891860563299983	0.0012873579580758797	0.0013173095775162868	0.0013151588847025236	0.001347664049408839	0.001345141860004487	0.0014126787701038144	0.0014092807904876401	0.04439198961044345	0.04393682208342251	-1.89596239471429e-05	-0.00012212208903733535	-1.8928670997953034e-05	-0.000121922715947409
2.8142528976452668	0.001240651646016073	0.0012393284140773673	0.0012888742496355565	0.0012870465935527222	0.0013169909731794247	0.0013148408005099583	0.0013473381085608363	0.001344816529085459	0.001412337116813298	0.0014089399587600365	0.04439199669238337	0.04393682909013082	-1.8844753079949594e-05	-0.0001221135750053004	-1.8813987688159894e-05	-0.00012191421596080554
2.831210187062679	0.001240351519537377	0.0012390286077821235	0.00128856246478309	0.0012867352508409411	0.0013166723912373661	0.0013145227386752519	0.0013470121907106817	0.001344491221119884	0.0014119954878341553	0.0014085991512813234	0.044392003900577306	0.04393683622175163	-1.8730556761673012e-05	-0.0001221049219287118	-1.8699977826198977e-05	-0.00012190557715918704
2.848269652679189	0.0012400514143034323	0.0012387288227103587	0.0012882507021255282	0.0012864239302929723	0.001316353832052091	0.0013142046995597869	0.0013466862962302365	0.0013441659364789042	0.0014116538835597995	0.0014082583684438955	0.044392011237291584	0.04393684348052743	-1.8617031252068927e-05	-0.00012209613040775613	-1.858663767788371e-05	-0.0001218968001419074
2.865431910157798	0.0012397513306503514	0.0012384290591978511	0.0012879389620142501	0.0012861126322597023	0.0013160352959840189	0.001313886683523387	0.0013463604254897925	0.0013438406755320932	0.001411312304382062	0.00140791761063857	0.04439201870483251	0.04393685086874029	-1.85041728289273e-05	-0.00012208720103817905	-1.8473963527082526e-05	-0.00012188788550360208
2.882697578871184	0.001239451268912729	0.0012381293175788637	0.0012876272447990965	0.001285801357090484	0.0013157167833920222	0.001313568690924333	0.0013460345788580868	0.0013435154386474742	0.00141097075069121	0.001407576878254602	0.044392026305548435	0.043936858388713564	-1.8391977787399205e-05	-0.00012207813440667792	-1.8361951674997212e-05	-0.00012187883383008025
2.900067281924058	0.0012391512294236701	0.001237829598186172	0.0012873155508284012	0.0012854901051331633	0.0013153982946334582	0.0013132507221193907	0.0013457087567023348	0.0013431902261915494	0.0014106292228759823	0.0014072361716797206	0.044392034041830064	0.04393686604281225	-1.8280442440322953e-05	-0.00012206893109384387	-1.8250598440509858e-05	-0.00012186964570121139
2.9175416461756507	0.0012388512125147916	0.0012375299013510643	0.0012870038804489916	0.0012851788767340834	0.0013150798300641706	0.0013129327774638157	0.0013453829593882327	0.0013428650385293043	0.0014102877213235925	0.0014068954913001317	0.044392041916111236	0.043936873833443954	-1.8169563118307364e-05	-0.00012205959167477243	-1.8139900160231426e-05	-0.0001218603216913694
2.9351213022623317	0.0012385512185162438	0.001237230227403366	0.001286692234006214	0.0012848676722381077	0.001314761390038515	0.0013126148573113774	0.0013450571872799823	0.0013425398760242347	0.001409946246419757	0.0014065548375005467	0.04439204993086884	0.043936881763060875	-1.8059336169440332e-05	-0.00012205011671728716	-1.8029853188175626e-05	-0.00012185086236693454
2.952806884620376	0.0012382512477567243	0.0012369305766714502	0.0012863806118439463	0.0012845564919886341	0.001314442974909373	0.0013122969620143748	0.0013447314407403095	0.0013422147390383594	0.0014096047985487153	0.0014062142106642016	0.044392058088625966	0.043936889834157555	-1.7949757959302703e-05	-0.00012204050678243927	-1.7920453895869937e-05	-0.00012184126828851394
2.970599031508854	0.0012379513005634935	0.0012366309494822557	0.0012860690143046169	0.0012842453363276127	0.0013141245850281718	0.0013119790919236527	0.0013444057201304814	0.0013418896279322426	0.0014092633780932483	0.0014058736111728766	0.04439206639195014	0.04393689804927499	-1.7840824870718475e-05	-0.00012203076242350841	-1.781169867206417e-05	-0.00012183154000844354
2.9884983850326714	0.0012376513772623954	0.0012363313461613065	0.001285757441729226	0.0012839342055955677	0.0013138062207449068	0.0013116612473886276	0.0013440800258103312	0.0013415645430650165	0.0014089219854347074	0.0014055330394069244	0.044392074843455476	0.04393690641099934	-1.7732533304046227e-05	-0.00012202088418777901	-1.7703583923028843e-05	-0.00012182167807328614
3.006505591165733	0.001237351478177863	0.0012360317670327187	0.0012854458944573527	0.001283623100131605	0.001313487882408149	0.0013113434287572929	0.001343754358138266	0.00134123948479439	0.0014085806209530234	0.0014051924957452784	0.04439208344580275	0.04393691492196348	-1.7624879677144434e-05	-0.00012201087261681787	-1.7596106072381712e-05	-0.00012181168302344281
3.0246212997742656	0.0012370516036329415	0.001235732212419221	0.0012851343728271787	0.0012833120202734344	0.001313169570365068	0.001311025636376245	0.0013434287174712938	0.0013409144534766739	0.0014082392850267344	0.0014048519805654823	0.04439209220170168	0.04393692358484775	-1.751786042483716e-05	-0.00012200072824347652	-1.748926156081715e-05	-0.00012180155539109894
3.0428461646402667	0.0012367517539493037	0.0012354326826421725	0.0012848228771755066	0.0012830009663573883	0.0013128512849614551	0.0013107078705907008	0.0013431031041650418	0.0013405894494668007	0.0014078979780330094	0.0014045114942437106	0.04439210111390971	0.043936932402381036	-1.741147199919857e-05	-0.00012199045159327904	-1.738304684623798e-05	-0.000121791295701279
3.0611808434850984	0.001236451929447265	0.0012351331780215767	0.001284511407837775	0.0012826899387184385	0.0013125330265417363	0.0013103901317445164	0.0013427775185737758	0.0013402644731183436	0.0014075567003476667	0.0014041710371547912	0.04439211018523508	0.043936941377341096	-1.7305710869656987e-05	-0.00012198004318664246	-1.7277458403769375e-05	-0.00012178090447301226
3.079625997993227	0.0012361521304457969	0.0012348336988760955	0.0012841999651480738	0.0012823789376902096	0.0013122147954489887	0.0013100724201802003	0.0013424519610504156	0.001339939524783532	0.001407215452345194	0.0014038306096722211	0.04439211941853635	0.04393695051255638	-1.7200573522606344e-05	-0.00012196950353554614	-1.717249272561311e-05	-0.00012177038221816705
3.0981822938360946	0.0012358523572625472	0.0012345342455230685	0.0012838885494391677	0.0012820679636050018	0.0013118965920249658	0.001309754736238939	0.00134212643194656	0.0013396146048132752	0.0014068742343987747	0.0014034902121681958	0.04439212881672309	0.043936959810905535	-1.7096056461496367e-05	-0.00012195883314514155	-1.706814632088799e-05	-0.0001217597294407291
3.116850400696155	0.0012355526102138536	0.0012342348182785277	0.0012835771610425074	0.0012817570167938056	0.0013115784166101096	0.00130943708026061	0.0013418009316125022	0.001339289713557181	0.0014065330468803065	0.001403149845013626	0.04439213838275814	0.04393696927532019	-1.699215620681177e-05	-0.00012194803251353026	-1.696441571577556e-05	-0.00012174894663824487
3.135630992291033	0.001235252889614762	0.0012339354174572142	0.0012832658002882526	0.0012814460975863209	0.001311260269543574	0.0013091194525838043	0.0013414754603972526	0.0013389648513635738	0.0014061918901604256	0.0014028095085781617	0.04439214811965727	0.04393697890878362	-1.68888692958849e-05	-0.00012193710213109776	-1.686129745326337e-05	-0.00012173803430004515
3.1545247463978408	0.0012349531957790423	0.0012336360433725972	0.0012829544675052897	0.0012811352063109762	0.0013109421511632426	0.0013088018535458456	0.0013411500186485598	0.0013386400185795193	0.0014058507646085305	0.0014024692032302177	0.04439215803049076	0.0439369887143339	-1.6786192282979007e-05	-0.00012192604248095762	-1.6758788093228227e-05	-0.00012172699290874389
3.1735323448776414	0.0012346535290192054	0.0012333366963368862	0.001282643163021247	0.0012808243432949453	0.001310624061805748	0.0013084842834828068	0.001340824606712928	0.0013383152155508403	0.0014055096705928027	0.0014021289293369924	0.04439216811838461	0.04393699869506336	-1.668412173921191e-05	-0.00012191485403933999	-1.6656884212408463e-05	-0.00012171582293996064
3.192654473700048	0.0012343538896465174	0.001233037376661049	0.0012823318871625143	0.0012805135088641633	0.0013103060018064888	0.0013081667427295297	0.0013404992249356363	0.0013379904426221363	0.0014051686084802272	0.0014017886872644892	0.044392178386520424	0.04393700885412022	-1.658265425254213e-05	-0.0001219035372757582	-1.6555582404334523e-05	-0.000121704524862154
3.211891822967991	0.0012340542779710174	0.0012327380846548289	0.0012820206402542591	0.0012802027033433467	0.0013099879714996488	0.001307849231619643	0.0013401738736607616	0.0013376657001368056	0.0014048275786366189	0.0014014484773775412	0.04439218883813856	0.0439370191947099	-1.648178642741499e-05	-0.00012189209265006662	-1.64548792789751e-05	-0.00012169309913473425
3.2312450869426166	0.0012337546943015413	0.0012324388206267673	0.001281709422620455	0.0012798919270560192	0.0013096699712182257	0.0013075317504855912	0.0013398485532312044	0.0013373409884370733	0.0014044865814266507	0.001401108300039843	0.04439219947653662	0.043937029720095645	-1.6381514885047133e-05	-0.00012188052061584687	-1.635477146309794e-05	-0.00012168154621072791
3.2507149640683446	0.0012334551389457265	0.0012321395848842087	0.0012813982345838855	0.001279581180324516	0.0013093520012940369	0.0013072142996586392	0.0013395232639886972	0.0013370163078639961	0.0014041456172138647	0.0014007681556139563	0.04439221030507195	0.043937040433598716	-1.6281836263357108e-05	-0.00012186882161985269	-1.6255255600082508e-05	-0.00012166986653605605
3.2703021569980693	0.00123315561221004	0.0012318403777333295	0.0012810870764661745	0.0012792704634700155	0.001309034062057749	0.0013068968794689045	0.0013391980062738371	0.0013366916587574987	0.0014038046863607079	0.0014004280444613508	0.04439222132716284	0.0439370513386014	-1.618274721663232e-05	-0.00012185699609990053	-1.6156328349711813e-05	-0.00012165806054770245
3.2900073726185273	0.0012328561143997894	0.001231541199479149	0.0012807759485878006	0.0012789597768125514	0.0013087161538388955	0.0013065794902453718	0.001338872780426102	0.0013363670414563865	0.0014034637892285492	0.0014000879669424178	0.04439223254628922	0.04393706243854641	-1.6084244415737192e-05	-0.00012184504448659039	-1.6057986388262613e-05	-0.00012164612867610058
3.3098313220758016	0.0012325566458191428	0.0012312420504255472	0.0012804648512681164	0.0012786491206710337	0.0013083982769658954	0.001306262132315913	0.0013385475867838718	0.0013360424562983682	0.0014031229261777058	0.001399747923416497	0.044392243965993367	0.04393707373693828	-1.59863245478703e-05	-0.00012183296720225112	-1.596022640836664e-05	-0.00012163407134269111
3.329774720800988	0.001232257206771149	0.001230942930875289	0.0012801537848253716	0.0012783384953632718	0.0013080804317660785	0.0013059448060073137	0.001338222425684455	0.001335717903620084	0.0014027820975674717	0.0013994079142419064	0.044392255589882294	0.0439370852373457	-1.5888984316710097e-05	-0.00012182076466227265	-1.5863045119052233e-05	-0.0001216218889620313
3.349838288536016	0.001231957797557747	0.0012306438411300291	0.001279842749576724	0.0012780279012059837	0.0013077626185656966	0.001305627511645282	0.0013378972974641002	0.0013353933837571147	0.0014024413037561309	0.0013990679397759543	0.044392267421627454	0.04393709694340161	-1.5792220442234495e-05	-0.00012180843727377377	-1.5766439245688824e-05	-0.0001216095819410179
3.370022749359618	0.001231658418479793	0.0012303447814903433	0.001279531745838269	0.0012777173385148278	0.0013074448376899552	0.0013053102495544807	0.001337572202458029	0.0013350688970440148	0.001402100545100995	0.0013987280003749762	0.044392279464966385	0.04393710885880341	-1.5696029660491884e-05	-0.00012179598543488046	-1.5670405529667752e-05	-0.00012159715067727728
3.390328831713469	0.0012313590698370747	0.0012300457522557394	0.0012792207739250544	0.0012774068076044163	0.0013071270894630283	0.0013049930200585438	0.0013372471410004548	0.001334744443814332	0.0014017598219584237	0.0013983880963943567	0.044392291723705096	0.043937120987316405	-1.5600408723975834e-05	-0.0001217834095372794	-1.5574940728756148e-05	-0.00012158459556149692
3.4107572684284713	0.0012310597519283272	0.0012297467537246746	0.001278909834151099	0.0012770963087883336	0.0013068093742080783	0.0013046758234800942	0.0013369221134245997	0.0013344200244006252	0.0014014191346838453	0.0013980482281885482	0.04439230420171718	0.043937133332774	-1.5505354401160187e-05	-0.0001217707099633869	-1.5480041616680595e-05	-0.0001215719169758156
3.431308796751202	0.0012307604650512558	0.0012294477861945787	0.0012785989268294172	0.0012767858423791618	0.0013064916922472828	0.0013043586601407728	0.001336597120062726	0.0013340956391344927	0.001401078483631791	0.0013977083961111071	0.04439231690294691	0.043937145899077934	-1.541086347654763e-05	-0.00012175788708729263	-1.5385704983252035e-05	-0.00012155911529365682
3.4519841583705158	0.001230461209502552	0.0012291488499618693	0.0012782880522720368	0.001276475408688498	0.0013061740439018529	0.0013040415303612535	0.0013362721612461541	0.0013337712883465924	0.0014007378691559148	0.0013973686005147126	0.04439232983140976	0.043937158690200546	-1.5316932750829293e-05	-0.00012174494127598079	-1.5291927634372704e-05	-0.000121546190881755
3.47278409944432	0.0012301619855779105	0.001228849945321968	0.001277977210790017	0.001276165008026972	0.0013058564294920513	0.0013037244344612645	0.0013359472373052825	0.0013334469723666625	0.0014003972916090195	0.0013970288417511905	0.04439234299119281	0.04393717171018662	-1.5223559040499629e-05	-0.00012173187288677667	-1.519870639173082e-05	-0.00012153314409679705
3.4937093706264992	0.0012298627935720533	0.001228551072569327	0.0012776664026934769	0.0012758546407042753	0.001305538849337224	0.0013034073727596176	0.0013356223485696214	0.001333122691523552	0.0014000567513430893	0.0013966891201715504	0.044392356386458116	0.04393718496315298	-1.5130739178002145e-05	-0.00012171868226934501	-1.5106038092960183e-05	-0.00012151997528783709
3.514760727094002	0.0012295636337787401	0.0012282522319974375	0.0012773556282916047	0.0012755443070291699	0.0013052213037558099	0.0013030903455742197	0.0013352974953678015	0.0013327984461452328	0.001399716248709306	0.0013963494361259976	0.04439237002144196	0.04393719845329168	-1.5038470011607963e-05	-0.00012170536976413571	-1.5013919591432001e-05	-0.0001215066847948254
3.535938928574102	0.0012292645064908003	0.0012279534238988621	0.0012770448878926947	0.0012752340073095255	0.001304903793065378	0.0013027733532221088	0.0013349726780276167	0.0013324742365588395	0.0013993757840580917	0.0013960097899639774	0.04439238390045799	0.043937212184869734	-1.4946748405339494e-05	-0.00012169193570321646	-1.492234775634857e-05	-0.00012149327294963541
3.557244739371806	0.0012289654120001376	0.0012276546485652387	0.001276734181804151	0.0012749237418523225	0.0013045863175826344	0.0013024563960194603	0.0013346478968760277	0.001332150063090675	0.0013990353577391175	0.0013956701820341834	0.04439239802789692	0.04393722616223198	-1.4855571239105747e-05	-0.00012167838041129975	-1.4831319472698168e-05	-0.00012147974007642448
3.578678928397448	0.001228666350597758	0.0012273559062873111	0.0012764235103325204	0.001274613510963687	0.0013042688776234543	0.001302139474281621	0.001334323152239199	0.0013318259260662474	0.001398694970101343	0.0013953306126845981	0.04439241240822917	0.04393724038980083	-1.476493540825824e-05	-0.0001216647042023844	-1.4740831640887297e-05	-0.00012146608648863633
3.600242269194432	0.0012283673225737903	0.0012270571973549457	0.0012761128737835128	0.001274303314948907	0.001303951473502905	0.0013018225883231302	0.0013339984444425224	0.0013315018258102905	0.001398354621493044	0.0013949910822625166	0.04439242704600586	0.04393725487207936	-1.4674837823778347e-05	-0.00012165090738192053	-1.4650881176959257e-05	-0.0001214523124914435
3.6219355399671502	0.0012280683282175032	0.0012267585220571522	0.0012758022724620218	0.0012739931541124582	0.0013036341055352682	0.0013015057384577425	0.0013336737738106393	0.0013311777626467908	0.0013980143122618374	0.0013946515911145776	0.04439244194585998	0.04393726961365161	-1.458527541230506e-05	-0.00012163699024730912	-1.4561465012569857e-05	-0.00012143841838185843
3.643759523609069	0.0012277693678173225	0.0012264598806820983	0.0012754917066721428	0.0012736830287580186	0.0013033167740340587	0.0013011889249984476	0.0013333491406674635	0.0013308537368990057	0.001397674042754707	0.0013943121395867844	0.04439245711250914	0.043937284619184176	-1.4496245115923345e-05	-0.00012162295308673632	-1.4472580094810478e-05	-0.00012142440444767866
3.6657150077309777	0.0012274704416608572	0.0012261612735171364	0.0012751811767172027	0.001273372939188498	0.0013029994793120549	0.001300872148257498	0.0013330245453362108	0.0013305297488894962	0.001397333813318039	0.0013939727280245398	0.0443924725507547	0.04393729989342839	-1.4407743892087821e-05	-0.00012160879617875708	-1.4384223386079698e-05	-0.00012141027096695955
3.6878027846894206	0.0012271715500349158	0.0012258627008488213	0.0012748706828997773	0.001273062885706058	0.0013026822216813184	0.001300555408546433	0.0013326999881394224	0.001330205798940149	0.0013969936242976464	0.0013936333567726748	0.04439248826548595	0.04393731544122128	-1.4319768713601938e-05	-0.00012159451979262825	-1.4296391864135338e-05	-0.00012139601820870816
3.710023651615288	0.0012268726932255294	0.0012255641629629313	0.0012745602255217173	0.0012727528686121354	0.0013023650014532219	0.001300238706176101	0.0013323754693989928	0.0013298818873722028	0.0013966534760388018	0.0013932940261754767	0.04439250426168035	0.043937331267486536	-1.4232316568656145e-05	-0.00012158012418880815	-1.420908252211528e-05	-0.000121381646433244
3.732378410442586	0.0012265738715179699	0.0012252656601444863	0.0012742498048841674	0.0012724428882074624	0.0013020478189384684	0.0012999220414566832	0.0013320509894361903	0.0013295580145062731	0.001396313368886262	0.0013929547365767164	0.04439252054440438	0.043937347377238076	-1.4145384460605842e-05	-0.00012156560961798513	-1.4122292368256434e-05	-0.00012136715589075586
3.7548678679373717	0.0012262750851967732	0.0012249671926777743	0.0012739394212875948	0.0012721329447920949	0.0013017306744471224	0.0012996054146977225	0.0013317265485716916	0.0013292341806623823	0.0013959733031843047	0.001392615488319684	0.044392537118817174	0.04393736377558008	-1.4058969408002608e-05	-0.00012155097632129963	-1.4036018425967606e-05	-0.00012135254682202334
3.777492835726878	0.0012259763345457584	0.001224668760846367	0.0012736290750318079	0.0012718230386654318	0.001301413568288629	0.0012992888262081434	0.0013314021471256012	0.00132891038615998	0.0013956332792767535	0.0013922762817472135	0.044392553990170405	0.04393738046770749	-1.3973068444587261e-05	-0.00012153622453073276	-1.39502577338399e-05	-0.00012133781945891653
3.8002541303288	0.0012256776198480508	0.001224370364933143	0.001273318766415982	0.001271513170126239	0.0013010965007718414	0.0012989722762962793	0.0013310777854174812	0.0013285866313179752	0.001395293297507011	0.0013919371172017156	0.044392571163810866	0.043937397458911176	-1.3887678619053934e-05	-0.00012152135446777401	-1.3865007345407326e-05	-0.00012132297402267511
3.823152573180761	0.0012253789413861041	0.0012240720052203123	0.0012730084957386855	0.0012712033394726774	0.0013007794722050498	0.0012986557652699	0.0013307534637663806	0.0013282629164547625	0.001394953358218092	0.001391597995025212	0.044392588645181516	0.043937414754576146	-1.3802796995143751e-05	-0.00012150636634453149	-1.378026432918844e-05	-0.00012130801072501862
3.8461889906699622	0.0012250802994417187	0.0012237736819894335	0.0012726982632978994	0.001270893547002322	0.0013004624828960002	0.0012983392934362346	0.0013304291824908585	0.0013279392418882475	0.0013946134617526498	0.0013912589155593608	0.044392606439824504	0.043937432360185366	-1.3718420651565033e-05	-0.00012149126036317681	-1.3696025768658582e-05	-0.00012129292976789663
3.8693642141629967	0.0012247816942960693	0.00122347539552144	0.0012723880693910475	0.0012705837930121907	0.0013001455331519277	0.0012980228611019988	0.001330104941909017	0.001327615607935877	0.001394273608453015	0.0013909198791454945	0.044392624553381485	0.043937450281320456	-1.3634546681864923e-05	-0.00012147603671569529	-1.3612288762163138e-05	-0.00012127773134340547
3.892679080035866	0.0012244831262297202	0.0012231771460966573	0.0012720779143150153	0.0012702740777987638	0.0012998286232795773	0.0012977064685734192	0.0013297807423385231	0.0013272920149146642	0.0013939337986612205	0.001390580886124645	0.04439264299159584	0.0439374685236645	-1.3551172194467553e-05	-0.00012146069558408024	-1.3529050422792649e-05	-0.00012126241563298334
3.9161344297041563	0.0012241845955226547	0.0012228789339948322	0.0012717677983661796	0.001269964401658016	0.0012995117535852337	0.0012973901161562648	0.0013294565840966431	0.0013269684631412207	0.0013935940327190399	0.0013902419368375842	0.044392661760315325	0.0439374870930023	-1.3468294312486695e-05	-0.00012144523713994437	-1.3446307878368924e-05	-0.0001212469828081042
3.9397311096534064	0.0012238861024542924	0.0012225807594951484	0.0012714577218404313	0.001269654764885435	0.0012991949243747465	0.001297073804155868	0.001329132467500268	0.001326644952931782	0.001393254310968017	0.0013899030316248506	0.044392680865493105	0.043937505995224405	-1.3385910173791676e-05	-0.00012142966154446433	-1.3364058271465862e-05	-0.00012123143303002792
3.963469971469652	0.001223587647303516	0.0012222826228762546	0.0012711476850332023	0.0012693451677760516	0.0012988781359535597	0.0012967575328771553	0.0013288083928659437	0.0013263214846022389	0.001392914633749502	0.0013895641708267848	0.04439270031319011	0.0439375252363271	-1.3304016930806156e-05	-0.00012141396894799206	-1.3282298759170058e-05	-0.00012121576644910648
3.987351871870168	0.001223289230348693	0.0012219845244162862	0.0012708376882394929	0.0012690356106244646	0.0012985613886267382	0.0012964413026246757	0.001328484360509902	0.0013259980584681662	0.0013925750014046844	0.0013892253547835665	0.04439272010957607	0.04393754482241487	-1.322261175065037e-05	-0.00012139815949083199	-1.320102651317101e-05	-0.00012119998320500591
4.01137767273438	0.0012229908518676987	0.0012216864643928883	0.001270527731753893	0.0012687260937248655	0.0012982446826989937	0.0012961251137026263	0.0013281603707480875	0.0013256746748448517	0.0013922354142746256	0.0013888865838352425	0.04439274026093356	0.04393756475970268	-1.3141691814891332e-05	-0.00012138223330238063	-1.312023871969173e-05	-0.00012118408342737252
4.035548241134971	0.0012226925121379406	0.0012213884430832395	0.001270217815870614	0.0012684166173710665	0.0012979280184747164	0.0012958089664148796	0.0013278364238961892	0.0013253513340473278	0.0013918958727002968	0.0013885478583217658	0.04439276077365731	0.043937585054518384	-1.3061254319508137e-05	-0.00012136619050054365	-1.3039932579280572e-05	-0.00012116806723405649
4.059864449369175	0.0012223942114363837	0.0012210904607640777	0.0012699079408835144	0.001268107181856528	0.0012976113962580027	0.001295492861065018	0.0013275125202696736	0.001325028036390402	0.0013915563770226134	0.0013882091785830317	0.04439278165425865	0.04393760571330334	-1.2981296474985637e-05	-0.00012135003119304044	-1.2960105306974307e-05	-0.00012115193473272168
4.08432717499025	0.0012220959500395694	0.0012207925177117188	0.001269598107086122	0.0012677977874743802	0.00129729481635268	0.0012951767979563521	0.0013271886601838084	0.0013247047821886826	0.0013912169275824655	0.0013878705449589053	0.04439280290936587	0.04393762674261577	-1.290181550609934e-05	-0.00012133375547618286	-1.288075413211423e-05	-0.00012113568601979097
4.108937300839158	0.0012217977282236486	0.0012204946142020897	0.0012692883147716692	0.0012674884345174598	0.001296978279062343	0.0012948607773919612	0.0013268648439537032	0.0013243815717566203	0.0013908775247207636	0.0013875319577892691	0.044392824545727405	0.043937648149132744	-1.2822808651832135e-05	-0.00012131736343445887	-1.2801876298144943e-05	-0.00012111932117928048
4.133695715076422	0.0012214995462643994	0.0012201967505107473	0.0012689785642331158	0.0012671791232783307	0.001296661784690378	0.0012945447996747174	0.0013265410718943356	0.0013240584054085304	0.001390538168778467	0.0013871934174140507	0.044392846570214035	0.043937669939651314	-1.2744273165471443e-05	-0.00012130085514153177	-1.2723469062857207e-05	-0.00012110284028518659
4.15860331121418	0.0012212014044372557	0.001219898926912904	0.0012686688557631777	0.0012668698540493136	0.0012963453335399948	0.001294228865107314	0.001326217344320583	0.0013237352834586291	0.001390198860096625	0.0013868549241732632	0.04439286898981992	0.04393769212109204	-1.2666206314453088e-05	-0.00012128423065957405	-1.2645529698176311e-05	-0.00012108624339979279
4.183660988148428	0.00122090330301733	0.0012196011436834534	0.001268359189654355	0.0012665606271225146	0.0012960289259142561	0.001293912973992298	0.001325893661547257	0.0013234122062210643	0.0013898595990164111	0.0013865164784070399	0.04439289181166645	0.04393771470050043	-1.2588605380215584e-05	-0.00012126749003843473	-1.2568055489978192e-05	-0.00012106953057297587
4.208869650191461	0.0012206052422794435	0.0012193034010970008	0.001268049566198965	0.0012662514427898572	0.0012957125621161111	0.0012935971266321027	0.0013255700238891375	0.0013230891740099511	0.0013895203858791667	0.0013861780804556782	0.04439291504300324	0.043937737685048606	-1.2511467658325032e-05	-0.00012125063331649977	-1.2491043738231677e-05	-0.00012105270184312178
4.2342302071045115	0.001220307222498147	0.0012190056994278802	0.0012677399856891646	0.0012659423013431047	0.0012953962424484223	0.0012932813233290743	0.0013252464316610023	0.001322766187139402	0.0013891812210264328	0.00138583973065967	0.04439293869121085	0.04393776108203995	-1.2434790458280831e-05	-0.00012123366052033124	-1.2414491756838897e-05	-0.00012103575723687587
4.259743574130585	0.0012200092439477513	0.001218708038950189	0.0012674304484169851	0.001265633203073897	0.0012950799672140003	0.0012929655643855076	0.001324922885177665	0.0013224432459235625	0.0013888421047999944	0.0013855014293597467	0.04439296276380417	0.04393778489890788	-1.2358571103536498e-05	-0.00012121657166430655	-1.233839687361446e-05	-0.00012101869676856003
4.285410672027485	0.0012197113069023493	0.0012184104199378077	0.0012671209546743578	0.0012653241482737728	0.0012947637367156327	0.0012926498501036738	0.001324599384754004	0.0013221203506766427	0.001388503037541915	0.001385163176896914	0.044392987268433194	0.043937809143222095	-1.2282806931284557e-05	-0.00012119936674975795	-1.2262756430150151e-05	-0.0001210015204402004
4.311232427101037	0.00121941341163585	0.0012181128426644347	0.001266811504753151	0.0012650151372342083	0.0012944475512561228	0.001292334180785857	0.0013242759307050046	0.0013217975017129572	0.0013881640195945843	0.0013848249736124973	0.04439301221288609	0.04393783382268818	-1.2207495292654302e-05	-0.00012118204576674896	-1.2187567781863501e-05	-0.00012098422824169397
4.337209771238533	0.0012191155584219955	0.0012178153074036034	0.0012665020989451902	0.001264706170246639	0.0012941314111383105	0.0012920185567343815	0.001323952523345784	0.0013214746993469514	0.0013878250513007478	0.001384486819848175	0.044393037605091994	0.04393785894515067	-1.2132633552406485e-05	-0.00012116460869188161	-1.2112828297824313e-05	-0.00012096682014978155
4.363343641942354	0.0012188177475344014	0.0012175178144287213	0.0012661927375423015	0.0012643972476024995	0.0012938153166651208	0.0012917029782516527	0.0013236291629916406	0.0013211519438932487	0.0013874861330035613	0.0013841487159460277	0.0443930634531245	0.04393788451859724	-1.2058219088950661e-05	-0.00012114705548887938	-1.2038535360733849e-05	-0.00012094929612840866
4.389634982363801	0.0012185199792465733	0.001217220364013089	0.0012658834208363321	0.001264088369593247	0.0012934992681395833	0.0012913874456401827	0.0013233058499580752	0.0013208292356666751	0.0013871472650466203	0.001383810662248573	0.04439308976520155	0.04393791055115899	-1.1984249294480498e-05	-0.00012112938610991941	-1.1964686367039318e-05	-0.00012093165613000223
4.416084741337141	0.0012182222538319385	0.001216922956429929	0.0012655741491191857	0.0012637795365103956	0.0012931832658648723	0.0012910719592026253	0.0013229825845608347	0.001320506574982299	0.0013868084477740067	0.0013834726590988067	0.044393116549690755	0.04393793705111395	-1.1910721574501931e-05	-0.00012111160049196878	-1.1891278726510607e-05	-0.00012091390009202896
4.442693873413836	0.001217924571563881	0.0012166255919524235	0.0012652649226828614	0.0012634707486455542	0.001292867310144346	0.001290756519241819	0.001322659367115954	0.0013201839621554763	0.0013864696815303387	0.001383134706840257	0.04439314381511021	0.04393796402689101	-1.1837633348093374e-05	-0.00012109369855967111	-1.1818309862431098e-05	-0.00012089602793918797
4.469463338897009	0.0012176269327157617	0.0012163282708537316	0.001264955741819475	0.00126316200629045	0.0012925514012815725	0.0012904411260608103	0.001322336197939784	0.0013198613975018744	0.0013861309666608028	0.001382796805817013	0.04439317157013321	0.04393799148706967	-1.176498204786755e-05	-0.00012107568022495796	-1.1745777211597669e-05	-0.0001208780395838549
4.49639410387609	0.0012173293375609517	0.0012160309934070254	0.0012646466068213004	0.0012628533097369663	0.0012922355395803692	0.001290125779962895	0.0013220130773490347	0.00131953888133752	0.001385792303511204	0.001382458956373778	0.04439319982358869	0.04393801944038665	-1.1692765119697413e-05	-0.00012105754538521696	-1.1673678224077833e-05	-0.00012085993492361169
4.523487140261684	0.0012170317863728615	0.0012157337598855179	0.0012643375179807982	0.0012625446592771762	0.0012919197253448396	0.0012898104812516544	0.0013216900056608127	0.001319216413978832	0.0013854536924280112	0.0013821211588559092	0.044393228584466406	0.043938047895734585	-1.1620980022785526e-05	-0.00012103929392434654	-1.1602010363216675e-05	-0.0001208417138428286
4.550743425820648	0.0012167342794249714	0.0012154365705624927	0.0012640284755906519	0.0012622360552033737	0.0012916039588794072	0.0012894952302309871	0.0013213669831926595	0.0013188939957426637	0.001385115133758398	0.0013817834136094652	0.044393257861917966	0.043938076862169446	-1.1549624229573868e-05	-0.00012102092571183998	-1.1530771105588283e-05	-0.00012082337621144301
4.578163944211368	0.0012164368169908628	0.0012151394257113373	0.0012637194799438043	0.001261927497808113	0.001291288240488856	0.0012891800272051533	0.0013210440102625941	0.0013185716269463416	0.0013847766278502953	0.001381445720981254	0.044393287665260475	0.04393810634890832	-1.1478695225688312e-05	-0.00012100244060336829	-1.1459957940926357e-05	-0.00012080492188534797
4.605749685019276	0.0012161393993442473	0.0012148423256055701	0.0012634105313334878	0.0012616189873842377	0.0012909725704783632	0.0012888648724788036	0.0013207210871891493	0.0013182493079077042	0.0013844381750524317	0.0013811080813188742	0.04439331800398003	0.04393813636533711	-1.1408190509900468e-05	-0.00012098383844016958	-1.13895683721138e-05	-0.00012078635070653099
4.633501643792551	0.0012158420267589993	0.0012145452705188738	0.0012631016300532628	0.0012613105242249198	0.0012906569491535408	0.0012885497663570227	0.0013203982142914144	0.001317927038945143	0.001384099775714384	0.0013807704949707646	0.044393348887734115	0.04393816692100997	-1.1338107594044411e-05	-0.0001209651190487715	-1.1319599915023126e-05	-0.00012076766250182502
4.6614208220780515	0.0012155446995091865	0.0012142482607251268	0.0012627927763970523	0.0012610021086236934	0.001290341376820471	0.001288234709145365	0.0013200753918890756	0.001317604820377645	0.001383761430186624	0.0013804329622862533	0.04439338032635468	0.04393819802565535	-1.1268444002975053e-05	-0.0001209462822415186	-1.1250050098551151e-05	-0.00012074885708379668
4.689508227457455	0.0012152474178691015	0.001213951296498434	0.0012624839706591767	0.0012606937408744907	0.0012900258537857456	0.0012879197011498923	0.0013197526203024563	0.0013172826525248299	0.0013834231388205659	0.0013800954836156022	0.04439341232985169	0.043938229689176246	-1.1199197274429362e-05	-0.0001209273278144074	-1.1180916464494095e-05	-0.0001207299342495527
4.717764873583629	0.001214950182113301	0.0012136543781131643	0.0012621752131343972	0.001260385421271683	0.001289710380356511	0.0012876047426772187	0.0013194298998525668	0.001316960535707001	0.0013830849019686223	0.0013797580593100627	0.04439344490841645	0.04393826192165583	-1.1130364959074934e-05	-0.0001209082555493346	-1.111219656750942e-05	-0.00012071089378118405
4.746191780217212	0.0012146529925166265	0.001213357505843975	0.0012618665041179424	0.001260077150110111	0.0012893949568404967	0.0012872898340345427	0.0013191072308611355	0.0013166384702451783	0.0013827467199842435	0.0013794206897219173	0.044393478072424275	0.04393829473335954	-1.1061944620444075e-05	-0.00012088906521276477	-1.1043887975095007e-05	-0.0001206917354457937
4.774789973263409	0.0012143558493542504	0.001213060679965854	0.0012615578439055565	0.0012597689276851282	0.001289079583546068	0.0012869749755296937	0.0013187846136506638	0.0013163164564611483	0.0013824085932219784	0.0013790833752045375	0.04439351183243856	0.04393832813473796	-1.0993933834774205e-05	-0.00012086975655534182	-1.0975988267460796e-05	-0.00012067245899446966
4.803560484809025	0.0012140587529016976	0.0012127639007541474	0.0012612492327935272	0.0012594607542926362	0.001288764260782256	0.0012866601674711687	0.0013184620485444593	0.0013159944946775056	0.0013820705220375148	0.0013787461161124293	0.04439354619921337	0.04393836213643118	-1.0926330191042555e-05	-0.00012085032931166695	-1.0908495037525306e-05	-0.00012065306416270127
4.832504353159697	0.001213761703434894	0.0012124671684845972	0.0012609406710787372	0.0012591526302291242	0.00128844898885881	0.0012863454101681778	0.0013181395358666938	0.0013156725852176989	0.001381732506787747	0.0013784089128012894	0.04439358118369754	0.04393839674927218	-1.0859131290799628e-05	-0.00012083078319991003	-1.0841405890783806e-05	-0.00012063355066946335
4.861622622877388	0.0012134647012301885	0.0012121704834333758	0.001260632159058692	0.00125884455579171	0.001288133768086232	0.0012860307039306842	0.0013178170759424377	0.0013153507284060758	0.001381394547830816	0.0013780717656280566	0.04439361679703864	0.043938431984289046	-1.0792334748304516e-05	-0.00012081111792305865	-1.0774718445374226e-05	-0.00012061391821821532
4.890916344818065	0.001213167746564394	0.001211873845877118	0.0012603236970315647	0.0012585365312781753	0.0012878185987758213	0.0012857160490694452	0.0013174946690977087	0.0013150289245679265	0.0013810566455261656	0.0013777346749509634	0.04439365305058473	0.043938467852710085	-1.0725938190261214e-05	-0.00012079133316686419	-1.0708430331886343e-05	-0.0001205941664954302
4.9203865761696335	0.0012128708397148246	0.0012115772560929627	0.0012600152852962382	0.001258228556987012	0.0012875034812397197	0.0012854014458960601	0.0013171723156595234	0.001314707174029536	0.0013807188002346027	0.0013773976411295952	0.04439368995589003	0.04393850436596679	-1.0659939255867196e-05	-0.00012077142860020262	-1.0642539193361777e-05	-0.00012057429517084439
4.950034380490085	0.0012125739809593272	0.0012112807143585828	0.0012597069241523417	0.0012579206332174583	0.0012871884157909536	0.0012850868947230096	0.0013168500159559382	0.001314385477118225	0.0013803810123183464	0.0013770606645249388	0.04439372752471766	0.043938541535696936	-1.0594335596695453e-05	-0.0001207514038751023	-1.0577042685235016e-05	-0.00012055430389723565
4.979860827745887	0.0012122771705763242	0.0012109842209522288	0.001259398613900298	0.0012576127602695454	0.0012868734027434814	0.0012847723958637044	0.0013165277703161042	0.0013140638341624055	0.0013800432821410894	0.0013767237454994465	0.04439376576904362	0.04393857937374977	-1.0529124876687557e-05	-0.00012073125862618883	-1.0511938475253613e-05	-0.00012053419231009
5.009866994350591	0.0012119804088448452	0.0012106877761527586	0.0012590903548413603	0.0012573049384441341	0.0012865584424122357	0.001284457949632528	0.0013162055790703101	0.001313742245491621	0.001379705610068051	0.0013763868844170856	0.04439380470106083	0.043938617892188024	-1.0464304772136307e-05	-0.00012071099247137895	-1.044722424352329e-05	-0.0001205139600281846
5.040053963203681	0.0012116836960445658	0.0012103913802396793	0.0012587821472776562	0.0012569971680429586	0.0012862435351131683	0.0012841435563448794	0.0013158834425500325	0.0013134207114366002	0.0013793679964660343	0.0013760500816433973	0.04439384433318251	0.043938657103293574	-1.039987297147757e-05	-0.00012069060500982665	-1.0382897682258141e-05	-0.00012049360665167264
5.070422823729659	0.0012113870324558507	0.0012100950334931876	0.0012584739915122358	0.0012566894493686756	0.0012859286811633037	0.0012838292163172289	0.001315561361087992	0.0013130992323293102	0.0013790304417034915	0.0013757133375455616	0.04439388467804657	0.04393869701956989	-1.0335827175279866e-05	-0.0001206700958223117	-1.031895649577369e-05	-0.00012047313176202779
5.100974671917351	0.001211090418359789	0.0012097987361942067	0.001258165887849112	0.001256381782724903	0.001285613880880781	0.0012835149298671595	0.0013152393350181998	0.0013127778085030041	0.00137869294615058	0.0013753766524924518	0.04439392574851976	0.04393873765374749	-1.0272165096344987e-05	-0.00012064946447259972	-1.0255398400622201e-05	-0.00012045253492415364
5.131710610359471	0.0012107938540382313	0.0012095024886244223	0.001257857836593303	0.0012560741684162647	0.0012852991345849013	0.0012832006973134118	0.0013149173646760076	0.0013124564402922714	0.0013783555101792187	0.0013750400268546915	0.04439396755770208	0.04393877901878649	-1.0208884459482481e-05	-0.00012062871050555479	-1.0192221125332468e-05	-0.00012043181568391348
5.1626317482924104	0.0012104973397738335	0.001209206291066328	0.001257549838050882	0.001255766606748437	0.0012849844425961783	0.0012828865189759384	0.0013145954503981647	0.001312135128033092	0.0013780181341631558	0.0013747034610047228	0.04439401011893036	0.04393882112788202	-1.0145983001478426e-05	-0.00012060783344686188	-1.0129422410392469e-05	-0.0001204109735679082
5.193739201636265	0.0012102008758500958	0.0012089101438032622	0.0012572418925290208	0.0012554590980281956	0.0012846698052363884	0.00128257239517595	0.0013142735925228675	0.0013118138720628909	0.001377680818478028	0.001374366955316864	0.04439405344578207	0.043938863994468114	-1.008345847102951e-05	-0.00012058683280277704	-1.0067000008186916e-05	-0.00012039000808378164
5.225034093035115	0.0012099044625514053	0.0012086140471194522	0.0012569340003360386	0.0012551516425634613	0.001284355222828621	0.0012822583262359682	0.0013139517913898183	0.0013114926727205909	0.0013773435635014266	0.0013740305101673756	0.0443940975520819	0.04393890763222178	-1.0021308628749975e-05	-0.00012056570806071032	-1.0004951682969498e-05	-0.00012036891871963773
5.256517551897525	0.0012096081001630767	0.0012083180013000544	0.001256626161781448	0.0012548442406633482	0.0012840406956973276	0.001281944312479875	0.0013136300473402768	0.0013111715303466686	0.0013770063696129599	0.0013736941259345232	0.04439414245190367	0.04393895205506806	-9.95953124705018e-06	-0.00012054445868839303	-9.943275210831659e-06	-0.00012034770494465108
5.288190714437326	0.0012093117889713926	0.0012080220066311954	0.001256318377176002	0.001254536892638209	0.0012837262241683753	0.0012816303542329622	0.0013133083607171155	0.0013108504452832058	0.0013766692371943168	0.0013733578029986409	0.04439418815957646	0.043938997277182784	-9.898124110105377e-06	-0.00012052308413315616	-9.881968379553407e-06	-0.0001203263662073184
5.320054723714605	0.0012090155292636515	0.0012077260634000178	0.0012560106468317456	0.0012542295987996882	0.0012834118085690988	0.0012813164518219887	0.0013129867318648796	0.0013105294178739546	0.0013763321666293393	0.0013730215417422009	0.04439423468968839	0.04393904331300045	-9.837085013803676e-06	-0.00012050158382262421	-9.821028988596381e-06	-0.00012030490193598586
5.352110729676963	0.0012087193213282065	0.0012074301718947216	0.0012557029710620635	0.001253922359460768	0.0012830974492283522	0.0012810026055752296	0.0013126651611298427	0.0013102084484643854	0.001375995158304083	0.001372685342549878	0.044394282057092394	0.04393909017721502	-9.776411765624604e-06	-0.00012047995716291116	-9.760454849089967e-06	-0.00012028331153893235
5.384359889201005	0.001208423165454513	0.00120713433240461	0.0012553953501817313	0.0012536151749358204	0.0012827831464765687	0.0012806888158225316	0.001312343648860065	0.001309887537401752	0.0013756582126068916	0.00137234920580862	0.04439433027690922	0.04393913788478764	-9.716102184656461e-06	-0.00012045820353975834	-9.70024378365783e-06	-0.00012026159440270412
5.41680336613411	0.0012081270619331728	0.0012068385452201347	0.001255087784506967	0.0012533080455406596	0.001282468900645808	0.0012803750828953703	0.001312022195405455	0.0013095666850351491	0.0013753213299284633	0.0013720131319077161	0.04439437936453488	0.04393918645094941	-9.656154101578968e-06	-0.00012043632231853452	-9.640393626497712e-06	-0.00012023974989358588
5.44944233133642	0.0012078310110559757	0.0012065428106329368	0.0012547802743554794	0.0012530009715925876	0.001282154712069815	0.0012800614071268996	0.0013117008011178234	0.001309245891715568	0.0013749845106619198	0.0013716771212388642	0.04439442933564218	0.04393923589120795	-9.596565358416936e-06	-0.00012041431284123827	-9.580902223218363e-06	-0.00012021777735571337
5.482277962723094	0.001207535013115955	0.0012062471289359022	0.0012544728200465276	0.0012526939534104572	0.0012818405810840823	0.001279747788852017	0.0013113794663509551	0.0013089251577959675	0.0013746477552028843	0.0013713411741962504	0.04439448020618933	0.04393928622135142	-9.537333808640885e-06	-0.00012039217442894046	-9.521767430784034e-06	-0.00012019567611126769
5.515311445306831	0.0012072390684074246	0.0012059515004231994	0.0012541654219009682	0.0012523869913147146	0.0012815265080258977	0.0012794342284074135	0.001311058191460662	0.001308604483631325	0.0013743110639495482	0.0013710052911766121	0.04439453199242293	0.04393933745745378	-9.478457317146222e-06	-0.00012036990638092382	-9.462987117566518e-06	-0.0001201734454609471
5.548543971240616	0.0012069431772260325	0.001205655925390332	0.0012538580802413115	0.0012520800856274613	0.0012812124932344098	0.0012791207261316354	0.0013107369768048489	0.0013082838695787063	0.0013739744373027485	0.001370669472579318	0.0443945847108836	0.04393938961587976	-9.419933760031196e-06	-0.00012034750797312865	-9.404559163161269e-06	-0.00012015108468227398
5.581976739860765	0.0012066473398688073	0.001205360404134187	0.0012535507953917782	0.0012517732366725052	0.001280898537050685	0.001278807282365144	0.0013104158227435804	0.0013079633159973282	0.0013736378756660423	0.0013703337188064426	0.044394638378412024	0.04393944271329131	-9.361761024666293e-06	-0.00012032497845890222	-9.346481458380462e-06	-0.00012012859303009438
5.615610957730194	0.001206351556634209	0.0012050649369530824	0.0012532435676783544	0.0012514664447754189	0.001280584639817768	0.001278493897450373	0.0013100947296391424	0.001307642823248623	0.001373301379445784	0.0013699980302628399	0.04439469301215274	0.043939496766651376	-9.303937009590146e-06	-0.00012030231706836036	-9.288751905207893e-06	-0.00012010596973610621
5.649447838681973	0.0012060558278221755	0.0012047695241468176	0.001252936397428846	0.0012511597102635936	0.001280270801880742	0.001278180571731793	0.0013097736978561095	0.0013073223916963026	0.0013729649490512006	0.0013696624073562212	0.044394748629562136	0.04393955179322972	-9.24645962444709e-06	-0.0001202795230075826	-9.231368416705299e-06	-0.0001200832140081376
5.6834886038631165	0.0012057601537341783	0.001204474166016726	0.0012526292849729427	0.0012508530334663006	0.0012799570235867942	0.0012778673055559718	0.001309452727761415	0.0013070020217064314	0.001372628584894475	0.0013693268504972372	0.04439480524841155	0.043939607810610355	-9.18932678996634e-06	-0.00012025659545922274	-9.174328916998487e-06	-0.00012006032503031339
5.717734481778674	0.0012054645346732684	0.0012041788628657229	0.0012523222306422682	0.0012505464147147462	0.0012796433052852734	0.0012775540992716367	0.0013091318197244132	0.001306681713647486	0.0013722922873908216	0.0013689913600995526	0.044394862886795054	0.043939664836693676	-9.132536437847505e-06	-0.00012023353358092681	-9.117631341183652e-06	-0.00012003730196227802
5.75218670833605	0.0012051689709441336	0.0012038836149983613	0.0012520152347704485	0.0012502398543421341	0.0012793296473277618	0.0012772409532297404	0.0013088109741169558	0.001306361467890433	0.0013719560569585717	0.0013686559365799326	0.04439492156313356	0.043939722889706115	-9.076086510739767e-06	-0.00012021033650574942	-9.06127363528575e-06	-0.00012001414393880694
5.786846526889619	0.0012048734628531484	0.0012035884227208828	0.0012517082976931653	0.0012499333526837244	0.0012790160500681317	0.001276927867783525	0.001308490191313457	0.001306041284808793	0.0013716198940192544	0.0013683205803583212	0.044394981296182405	0.04393978198820274	-9.019974962217597e-06	-0.00012018700334204269	-9.005253756189102e-06	-0.00011999085006977883
5.821715188285586	0.0012045780107084287	0.001203293286341273	0.0012514014197482217	0.0012496269100768947	0.0012787025138626183	0.001276614843288588	0.0013081694716909683	0.0013057211647787162	0.0013712837989976804	0.001367985291857927	0.044395042105036184	0.043939842151076255	-8.964199756662794e-06	-0.00012016353317212403	-8.94956967165475e-06	-0.0001199674194397593
5.856793950907131	0.001204282614819885	0.0012029982061693117	0.0012510946012756006	0.001249320526861201	0.001278389039069882	0.0012763018801029479	0.0013078488156292463	0.001305401108179049	0.001370947772322027	0.0013676500715053064	0.044395104009135135	0.04393990339756007	-8.908758869229788e-06	-0.00012013992505263693	-8.89421936012269e-06	-0.00011994385110714045
5.892084080719833	0.001203987275499282	0.0012027031825166355	0.0012507878426175334	0.0012490142033784457	0.0012780756260510808	0.0012759889785871159	0.0013075282235108351	0.001305081115391415	0.0013706118144239286	0.0013673149197304536	0.04439516702827253	0.043939965747236596	-8.853650285783193e-06	-0.00012011617801346852	-8.839200810750042e-06	-0.00011992014410378005
5.927586851317345	0.0012036919930602903	0.0012024082156967893	0.00125048114411856	0.001248707939972737	0.001277762275169937	0.0012756761391041621	0.0013072076957211332	0.0013047611868002853	0.0013702759257385603	0.0013669798369668848	0.04439523118259904	0.04394002922004286	-8.7988720028076e-06	-0.00012009229105736097	-8.784512023327778e-06	-0.00011989629743458519
5.963303543967366	0.0012033967678185494	0.0012021133060252875	0.0012501745061255984	0.0012484017369905592	0.0012774489867928118	0.00127536336201979	0.0013068872326484765	0.0013044413227930587	0.0013699401067047343	0.0013666448236517336	0.04439529649263112	0.043940093836277186	-8.744422027463089e-06	-0.00012006826316060537	-8.730151008263382e-06	-0.00011987231007776211
5.999235447657878	0.0012031016000917192	0.0012018184538196666	0.0012498679289880059	0.0012480955947808327	0.0012771357612887699	0.0012750506477024015	0.0013065668346842099	0.001304121523760133	0.0013696043577649825	0.0013663098802258328	0.04439536297925649	0.04394015961660593	-8.690298377422162e-06	-0.0001200440932717095	-8.676115786466349e-06	-0.00011984818098398353
6.035383859143656	0.0012028064901995446	0.0012015236593995499	0.001249561413057651	0.0012477895136949878	0.0012768225990296585	0.0012747379965231754	0.0013062465022227702	0.0013038017900949888	0.0013692686793656571	0.0013659750071338143	0.044395430663741325	0.043940226582068996	-8.636499080873217e-06	-0.00012001978031092597	-8.622404389351662e-06	-0.00011982390907561147
6.071750082993084	0.0012025114384639102	0.0012012289230867027	0.0012492549586889774	0.0012474834940870273	0.001276509500390177	0.0012744254088561365	0.0013059262356617616	0.0013034821221942648	0.001368933071957017	0.0013656402048241982	0.04439549956773696	0.04394029475408778	-8.583022176395644e-06	-0.00011999532316991912	-8.569014858725299e-06	-0.0001197994932466695
6.108335431635222	0.0012022164452089076	0.0012009342452050978	0.0012489485662390797	0.001247177536313601	0.0012761964657479559	0.0012741128850782349	0.0013056060354020443	0.0013031625204578438	0.0013685975359933322	0.0013653054737494917	0.044395569713287626	0.04394036415447209	-8.529865712918194e-06	-0.00011997072071062709	-8.51594524671484e-06	-0.00011977493236148273
6.145141225407182	0.001201921510760895	0.0012006396260809766	0.0012486422360677716	0.0012468716407340761	0.0012758834954836324	0.0012738004255694211	0.001305285901847812	0.0013028429852889336	0.0013682620719329772	0.001364970814366286	0.04439564112283558	0.043940434805426316	-8.47702774977449e-06	-0.0001199459717666218	-8.463193615807635e-06	-0.00011975022525570478
6.182168792601758	0.0012016266354485554	0.001200345066042908	0.0012483359685376539	0.001246565807710604	0.0012755705899809237	0.0012734880307127207	0.0013049658354066752	0.001302523517094147	0.0013679266802385267	0.0013646362271353498	0.044395713819231464	0.04394050672955744	-8.424506356519146e-06	-0.0001199210751410551	-8.410758038729371e-06	-0.00011972537073492995
6.2194194695153895	0.0012013318196029694	0.0012000505654218585	0.0012480297640141947	0.0012462600376082003	0.0012752577496267122	0.001273175700894317	0.0013046458364897508	0.001302204116283594	0.0013675913613768625	0.0013643017125217368	0.044395787825738414	0.043940579949881944	-8.372299612900008e-06	-0.0001198960296064644	-8.358636598374686e-06	-0.00011970036757430469
6.256894600496366	0.0012010370635576711	0.0011997561245512506	0.0012477236228657965	0.0012459543307948118	0.0012749449748111197	0.0012728634365036264	0.0013043259055117431	0.00130188478327096	0.0013672561158192694	0.0013639672709948797	0.044395863166041404	0.04394065448983366	-8.320405608833875e-06	-0.00011987083390455067	-8.306827387789817e-06	-0.00011967521451800023
6.294595537993358	0.0012007423676487219	0.001199461743767036	0.0012474175454638787	0.0012456486876413998	0.001274632265927595	0.0012725512379333855	0.0013040060428910396	0.0013015655184736023	0.0013669209440415465	0.0013636329030287018	0.04439593986425522	0.04394073037327055	-8.268822444281593e-06	-0.00011984548674479067	-8.255328510058113e-06	-0.00011964991027821337
6.332523642604218	0.0012004477322147735	0.0011991674234077582	0.0012471115321829502	0.0012453431085220105	0.001274319623372993	0.00127223910557973	0.0013036862490497954	0.0013012463223126343	0.0013665858465241078	0.001363298609101717	0.044396017944931046	0.04394080762448346	-8.21754822934867e-06	-0.00011981998680621331	-8.204138078359013e-06	-0.00011962445353633222
6.370680283125076	0.0012001531575971352	0.0011988731638146192	0.0012468055834006858	0.001245037593813855	0.001274007047547656	0.001271927039842277	0.0013033665244140229	0.0013009271952130156	0.0013662508237520883	0.0013629643896971367	0.04439609743306493	0.043940886268202264	-8.166581084035479e-06	-0.0001197943327342077	-8.153254215773759e-06	-0.00011959884294057699
6.40906683659976	0.0011998586441398474	0.0011985789653315556	0.0012464996994980108	0.0012447321438973896	0.001273694538855507	0.0012716150411242163	0.0013030468694136908	0.0013006081376036496	0.0013659158762154588	0.0013626302453029822	0.044396178354106045	0.043940966329606215	-8.115919138296235e-06	-0.00011976852314130038	-8.102675055327024e-06	-0.00011957307710616649
6.447684688369473	0.0011995641921897472	0.0011982848283053002	0.0012461938808591767	0.0012444267591563936	0.001273382097704128	0.0012713031098323902	0.001302727284482812	0.001300289149917472	0.0013655810044091328	0.0013622961764121915	0.04439626073396462	0.04394104783433058	-8.065560531962668e-06	-0.00011974255660660016	-8.052398739900185e-06	-0.00011954715461520715
6.486535232122802	0.0011992698020965437	0.001197990753085461	0.0012458881278718452	0.0012441214399780546	0.001273069724504856	0.0012709912463773874	0.001302407770059543	0.0012999702325915488	0.001365246208833081	0.0013619621835227335	0.04439634459902065	0.04394113080847401	-8.015503414681574e-06	-0.0001197164316750765	-8.002423422172333e-06	-0.00011952107401536072
6.525619869945995	0.0011989754742128872	0.0011976967400245887	0.0012455824409271698	0.0012438161867530466	0.0012727574196728657	0.0012706794511736282	0.0013020883265862783	0.0012996513860671732	0.0013649114899924434	0.001361628267137721	0.044396429976131684	0.043941215278610134	-7.965745945845426e-06	-0.00011969014685658808	-7.952747264540483e-06	-0.00011949483381956671
6.564940012373588	0.0011986812088944493	0.0011974027894782564	0.0012452768204198861	0.0012435109998756222	0.0012724451836272697	0.001270367724639461	0.0013017689545097564	0.0012993326107899666	0.001364576848397654	0.0013612944277655319	0.044396516892642984	0.043941301271792785	-7.916286294571556e-06	-0.00011966370062624354	-7.903368439133446e-06	-0.00011946843250601469
6.604497078439295	0.001198387006499988	0.0011971089018051261	0.0012449712667483867	0.0012432058797436883	0.0012721330167911992	0.0012700560671972466	0.0013014496542811478	0.0012990139072099713	0.001364242284564547	0.0013609606659199173	0.044396605376394484	0.04394138881556614	-7.867122639639706e-06	-0.00011963709142320811	-7.85428512770081e-06	-0.00011944186851678418
6.644292495727218	0.0011980928673914356	0.0011968150773670352	0.001244665780314822	0.001242900826758904	0.0012718209195919114	0.0012697444792734627	0.0013011304263561712	0.0012986952757817638	0.0013639077990144908	0.0013606269821201343	0.04439669545573059	0.04394147793797449	-7.818253169349781e-06	-0.00011961031764931573	-7.805495521526207e-06	-0.00011941514025703981
6.684327700423376	0.001197798791933968	0.001196521316529067	0.0012443603615251782	0.0012425958413267626	0.0012715088924608767	0.0012694329612987921	0.0013008112711951885	0.0012983767169645487	0.0013635733922745016	0.0013602933768910586	0.044396787159510384	0.043941568667568806	-7.769676081653687e-06	-0.00011958337767067895	-7.7569978215071e-06	-0.00011938824609611376
6.724604137367524	0.001197504780496086	0.0011962276196596305	0.0012440550107893722	0.001242290923856681	0.0012711969358338777	0.0012691215137082212	0.001300492189263312	0.001298058231222268	0.0013632390648773702	0.0013599598507633107	0.04439688051711528	0.043941661033419524	-7.721389583943694e-06	-0.00011955626981538514	-7.708790237963975e-06	-0.00011936118436520204
6.76512326010531	0.0011972108334496947	0.0011959339871305422	0.0012437497285213428	0.0012419860747620963	0.001270885050151109	0.0012688101369411405	0.0013001731810305135	0.0012977398190237085	0.0013629048173617899	0.0013596264042733841	0.04439697555845973	0.04394175506512252	-7.67339189298305e-06	-0.00011952899237205328	-7.660870990595231e-06	-0.00011933395335642083
6.805886530940724	0.00119691695117019	0.0011956404193171103	0.001243444515139147	0.001241681294460558	0.0012705732358572832	0.001268498831441448	0.0012998542469717352	0.0012974214808426133	0.0013625706502724895	0.001359293037963777	0.04439707231399948	0.043941850792811044	-7.6256812349961844e-06	-0.00011950154359161025	-7.613238308537898e-06	-0.00011930655132436074
6.846895420988873	0.0011966231340365318	0.0011953469165982085	0.0012431393710650468	0.001241376583373817	0.0012702614934017213	0.0012681875976576422	0.001299535387566995	0.0012971032171577843	0.001362236564160354	0.001358959752383112	0.044397170814744175	0.043941948247164075	-7.578255845514317e-06	-0.00011947392168529247	-7.565890430199368e-06	-0.0001192789764835056
6.888151410229076	0.0011963293824313389	0.0011950534793563716	0.001242834296725616	0.0012410719419279305	0.00126994982323847	0.0012678764360429375	0.0012992166033015066	0.0012967850284532055	0.0013619025595825705	0.001358626548086282	0.04439727109226356	0.04394204745941681	-7.5311139692956636e-06	-0.00011944612482334138	-7.518825603222701e-06	-0.00011925122700776059
6.92965598755826	0.0011960356967409646	0.0011947601079778717	0.001242529292551829	0.0012407673705533524	0.0012696382258263975	0.0012675653470553606	0.001298897894665787	0.0012964669152181478	0.001361568637102753	0.0013582934256345753	0.04439737317870073	0.043942148461370636	-7.48425386030982e-06	-0.0001194181511351422	-7.472042084439787e-06	-0.00011922330103023016
6.971410650844719	0.001195742077355596	0.0011944668028528137	0.0012422243589791707	0.0012404628696850424	0.0012693267016293118	0.001267254331157868	0.0012985792621557847	0.0012961488779472978	0.001361234797291093	0.0013579603855958227	0.04439747710678163	0.04394225128540379	-7.4376737817447025e-06	-0.00011938999870908518	-7.425538139890428e-06	-0.00011919519664321809
7.01341690698215	0.001195448524669326	0.0011941735643752134	0.0012419194964477238	0.0012401584397625529	0.0012690152511160553	0.0012669433888184405	0.0012982607062729814	0.0012958309171408585	0.0013609010407244825	0.001357627428544524	0.04439758290982507	0.04394235596448087	-7.391372005885119e-06	-0.00011936166559137207	-7.379312044683561e-06	-0.00011916691189653439
7.055676271944047	0.0011951550390802586	0.001193880392943098	0.0012416147054022863	0.0012398540812301464	0.0012687038747606313	0.0012666325205102106	0.0012979422275245297	0.0012955130333046879	0.0013605673679866744	0.001357294555062003	0.044397690621754235	0.04394246253216487	-7.345346814006948e-06	-0.00011933314978412879	-7.333362082908787e-06	-0.00011913844479619073
7.098190270838397	0.0011948616209905912	0.0011935872889585891	0.0012413099862924664	0.0012395497945368904	0.0012683925730423069	0.0012663217267115635	0.0012976238264233646	0.001295195226950409	0.0013602337796684155	0.001356961765736544	0.04439780027710694	0.04394257102262707	-7.299596496423977e-06	-0.00011930444924629358	-7.28768654768841e-06	-0.00011910979330526095
7.1409604379627405	0.0011945682708067126	0.0011932942528280035	0.001241005339572796	0.0012392455801367715	0.0012680813464457357	0.0012660110079062605	0.001297305503488336	0.0012948774985955427	0.0013599002763676025	0.0013566290611635448	0.044397911911047284	0.04394268147065782	-7.254119352345656e-06	-0.00011927556189156308	-7.242283741035194e-06	-0.00011908095534168828
7.183988316859528	0.0011942749889392963	0.0011930012849619429	0.0012407007657028353	0.001238941438488799	0.001267770195461071	0.0012657003645835513	0.0012969872592443331	0.0012945598487636306	0.0013595668586894284	0.0013562964419456627	0.04439802555937765	0.0439427939116787	-7.208913689986385e-06	-0.00011924648559022422	-7.197151973921748e-06	-0.00011905192877970094
7.227275460371831	0.0011939817758033896	0.0011927083857753856	0.0012403962651472789	0.0012386373700571099	0.0012674591205840795	0.0012653897972382889	0.0012966690942224069	0.001294242277984358	0.001359233527246529	0.0013559639086929605	0.0443981412585488	0.04394290838175389	-7.163977826322651e-06	-0.00011921721816529618	-7.152289566089709e-06	-0.00011902271144667576
7.270823430699384	0.0011936886318185233	0.001192415555687795	0.0012400918383760771	0.0012383333753110937	0.0012671481223162735	0.0012650793063710597	0.001296351008959913	0.001293924786793698	0.0013589002826591512	0.001355631462023075	0.044398259045672815	0.043943024917600555	-7.119310087053132e-06	-0.00011918775739205856	-7.107694845975149e-06	-0.00011899330112211115
7.31463379945495	0.0011933955574088045	0.001192122795123213	0.0012397874858645457	0.0012380294547254974	0.0012668372011650283	0.0012647688924883034	0.00129603300400064	0.001293607375734036	0.0013585671255553038	0.0013552991025613653	0.04439837895853461	0.0439431435566024	-7.074908806713187e-06	-0.00011915810099996649	-7.063366150854289e-06	-0.00011896369554004194
7.358708147721062	0.0011931025530030146	0.001191830104510358	0.001239483208093477	0.00123772560878054	0.0012665263576437044	0.0012644585561024306	0.0012957150798949412	0.0012932900453543042	0.0013582340565709153	0.0013549668309410711	0.04439850103560438	0.04394326433682111	-7.030772328437199e-06	-0.00011912824666862609	-7.019301826586763e-06	-0.00011893389238470942
7.403048066107065	0.001192809619034723	0.0011915374842827358	0.0012391790055492691	0.0012374218379620394	0.0012662155922717841	0.001264148297731964	0.0012953972371998839	0.0012929727962101287	0.0013579010763500078	0.0013546346478034855	0.044398625316049566	0.04394338729700818	-6.986899004008881e-06	-0.00011909819202893246	-6.975500227643372e-06	-0.00011890388929142182
7.447655154806527	0.0011925167559423764	0.001191244934878736	0.0012388748787240326	0.0012371181427615206	0.0012659049055749904	0.001263838117901653	0.0012950794764793772	0.0012926556288639572	0.0013575681855448496	0.0013543025537981076	0.044398751839748764	0.04394351247661788	-6.943287193843933e-06	-0.00011906793466270882	-6.931959717144248e-06	-0.00011887368384697061
7.49253102365499	0.0011922239641694171	0.001190952456741742	0.0012385708281157206	0.0012368145236763442	0.0012655942980854236	0.0012635280171426132	0.0012947617983043226	0.00129233854388521	0.001357235384816135	0.0013539705495828184	0.044398880647303046	0.043943639915820586	-6.899935266754115e-06	-0.00011903747209904281	-6.8886786665743605e-06	-0.00011884327358507862
7.537677292188054	0.0011919312441643875	0.0011906600503202404	0.0012382668542282528	0.0012365109812098314	0.0012652837703416994	0.001263217995992462	0.0012944442032527602	0.0012920215418504247	0.0013569026748331543	0.0013536386358240545	0.044399011780050124	0.04394376965551447	-6.856841600096433e-06	-0.0001190068018162016	-6.845655455950048e-06	-0.00011881265598900903
7.583095589699846	0.001191638596381037	0.0011903677160679277	0.0012379629575716368	0.0012362075158713845	0.001264973322889077	0.001262908054995448	0.0012941266919100109	0.0012917046233433993	0.0013565700562739647	0.001353306813196976	0.04439914528007717	0.043943901737339766	-6.814004579601407e-06	-0.00011897592123946699	-6.802888473647281e-06	-0.00011878182848895635
7.628787555301809	0.0011913460212784398	0.001190075454443826	0.001237659138662103	0.0012359041281766222	0.0012646629562796064	0.0012625981947025973	0.0012938092648688347	0.0012913877889553494	0.001356237529825575	0.0013529750823856495	0.044399281190234695	0.043944036203692034	-6.771422599385207e-06	-0.00011894482774069126	-6.760376116419012e-06	-0.00011875078846196319
7.674754837981857	0.0011910535193211016	0.0011897832659123917	0.0012373553980222277	0.001235600818647502	0.001264352671072261	0.0012622884156718453	0.001293491922729577	0.0012910710392850524	0.0013559050961841203	0.001352643444083223	0.04439941955415134	0.043944173097736	-6.729094061883739e-06	-0.00011891351863774213	-6.718116789339659e-06	-0.00011871953323136508
7.720999096663877	0.0011907610909790783	0.0011894911509436334	0.001237051736181069	0.001235297587812456	0.0012640424678330856	0.0012619787184681853	0.0012931746661003255	0.0012907543749390068	0.0013555727560550484	0.0013523118989921118	0.044399560416246514	0.04394431246341878	-6.687017377727741e-06	-0.00011888199119181042	-6.676108905631639e-06	-0.00011868806006337662
7.767522000267617	0.001190468736728097	0.0011891991100132322	0.0012367481536743063	0.0012349944362065306	0.0012637323471353448	0.0012616691036638167	0.0012928574955970735	0.0012904377965315943	0.0013552405101533128	0.0013519804478241894	0.04439970382174437	0.0439444543454851	-6.6451909657809505e-06	-0.00011885024260835375	-6.634350886750365e-06	-0.00011865636616884001
7.814325227768903	0.0011901764570496698	0.0011889071436026574	0.0012364446510443696	0.0012346913643715162	0.0012634223095596656	0.0012613595718382869	0.0012925404118438756	0.0012901213046852338	0.0013549083592035542	0.0013516490913009697	0.04439984981669098	0.04394459878949093	-6.603613253056834e-06	-0.00011881827003565326	-6.592841162314858e-06	-0.00011862444870200384
7.861410468260233	0.0011898842524312183	0.0011886152521992887	0.0012361412288405843	0.0012343883728560892	0.0012631123556941925	0.0012610501235786446	0.001292223415473014	0.0012898049000305478	0.001354576303940302	0.001351317830153806	0.044399998447966625	0.04394474584181947	-6.562282674670017e-06	-0.0001187860705633148	-6.5515781700019315e-06	-0.00011859230475799731
7.908779421011744	0.0011895921233661965	0.001188323436296542	0.0012358378876193106	0.001234085462215956	0.0012628024861347387	0.0012607407594795947	0.0012919065071251646	0.001289488583206529	0.0013542443451081678	0.0013509866651240843	0.04440014976330319	0.043944895549694184	-6.5211976737564875e-06	-0.00011875364122157506	-6.510560355485473e-06	-0.00011855993137252496
7.956433795532517	0.0011893000703542187	0.0011880316963939937	0.0012355346279440914	0.0012337826330139953	0.0012624927014849453	0.0012604314801436534	0.001291589687449568	0.0012891723548607097	0.0013539124834620485	0.0013506555969634265	0.044400303811297004	0.043945047961196256	-6.480356701454512e-06	-0.00011872097898035783	-6.469786172458997e-06	-0.0001185273255215058
8.004375311632296	0.0011890080939011836	0.0011877400329975084	0.0012352314503857951	0.001233479885820405	0.0012621830023564363	0.001260122286181305	0.0012912729571042004	0.0012888562156493331	0.001353580719767329	0.0013503246264338902	0.04440046064142711	0.04394520312527872	-6.4397582168630035e-06	-0.00011868808074827486	-6.429254082552377e-06	-0.0001184944841197133
8.052605699483543	0.001188716194519407	0.001187448446619369	0.0012349283555227672	0.001233177221212851	0.0012618733893689832	0.0012598131782111648	0.001290956316755949	0.0012885401662375267	0.001353249054800091	0.0013499937543081774	0.04440062030406972	0.04394536109178243	-6.3994006869218245e-06	-0.00011865494337109928	-6.388962555236438e-06	-0.0001184614040191656
8.101126699683881	0.0011884243727277543	0.0011871569377784102	0.0012346253439409832	0.0012328746397766211	0.0012615638631506693	0.001259504156860143	0.0012906397670807937	0.0012882242072994848	0.0013529174893473252	0.0013496629813698452	0.044400782850515706	0.043945521911453095	-6.359282586449952e-06	-0.00011862156363137699	-6.34891006782469e-06	-0.0001184280820085426
8.149940063318896	0.0011881326290517733	0.0011868655070001526	0.0012343224162342	0.0012325721421047767	0.001261254424338054	0.0012591952227636114	0.0012903233087639833	0.0012879083395186458	0.0013525860242071435	0.0013493323084135204	0.044400948332985433	0.04394568563595748	-6.319402398024046e-06	-0.0001185879382468169	-6.309095105372711e-06	-0.0001183945148116039
8.199047552025359	0.0011878409640238338	0.0011865741548169394	0.0012340195730041184	0.0012322697287983136	0.0012609450735763482	0.0012588863765655759	0.0012900069425002272	0.0012875925635878788	0.0013522546601890042	0.001349001736245117	0.04440111680464792	0.043945852317898514	-6.2797586119524296e-06	-0.00011855406386918066	-6.269516160698971e-06	-0.00011836069908710556
8.248450938054788	0.0011875493781832638	0.0011862828817680747	0.0012337168148605366	0.001231967400466317	0.001260635811519582	0.0012585776189188425	0.0012896906689938768	0.0012872768802096683	0.0013519233981139265	0.001348671265682056	0.04440128831963673	0.04394602201083463	-6.2403497262525365e-06	-0.00011851993708383857	-6.230171734270332e-06	-0.00011832663142682942
8.298152004337403	0.001187257872076493	0.0011859916883999678	0.0012334141424215192	0.0012316651577261287	0.0012603266388307838	0.001258268950485201	0.0012893744889591206	0.0012869612900963088	0.0013515922388147236	0.0013483408975534948	0.04440146293306657	0.04394619476929589	-6.201174246524277e-06	-0.00011848555440721609	-6.191060334146542e-06	-0.0001182923083539178
8.348152544546481	0.001186966446257199	0.001185700575266276	0.0012331115563135604	0.0012313630012035105	0.001260017556182161	0.0012579603719356002	0.0012890584031201807	0.0012866457939700975	0.001351261183136233	0.0013480106327005547	0.04440164070105392	0.04394637064880223	-6.162230685979528e-06	-0.00011845091228709914	-6.152180475990643e-06	-0.00011825772632323428
8.398454363163072	0.0011866751012864474	0.0011854095429280499	0.0012328090571717496	0.0012310609315328122	0.0012597085642552773	0.0012576518839503277	0.001288742412211504	0.0012863303925635288	0.0013509302319355458	0.0013476804719765535	0.04440182168073244	0.0439465497058799	-6.123517565351927e-06	-0.00011841600710083	-6.113530682952742e-06	-0.00011822288171875472
8.449059275541144	0.0011863838377328497	0.0011851185919538856	0.0012325066456399488	0.0012307589493571443	0.0012593996637412434	0.001257343487219201	0.001288426516977972	0.0012860150866195014	0.0013505993860822524	0.0013473504162472463	0.04440200593027354	0.043946731998082855	-6.0850334128378925e-06	-0.0001183808351536142	-6.07510948565787e-06	-0.00011818777085317866
8.49996910797308	0.0011860926561727068	0.001184827722920072	0.001232204322370961	0.0012304570553285494	0.0012590908553409017	0.0012570351824417478	0.0012881107181750985	0.001285699876891515	0.0013502686464586802	0.0013470204663910625	0.044402193508903384	0.04394691758400781	-6.046776764039377e-06	-0.00011834539267752131	-6.036915422134859e-06	-0.00011815238996618072
8.551185697755594	0.0011858015571901712	0.0011845369364107516	0.0012319020880267146	0.0012301552501081843	0.0012587821397650244	0.0012567269703274069	0.0012877950165692464	0.0012853847641438865	0.001349938013960146	0.0013466906232993577	0.04440238447692409	0.04394710652331557	-6.0087461619933585e-06	-0.0001183096758315405	-5.998947037776439e-06	-0.00011811673522324484
8.602710893256043	0.0011855105413773935	0.001184246233018071	0.0012315999432784325	0.0012298535343664948	0.001258473517734496	0.0012564188515957146	0.0012874794129378267	0.0012850697491519551	0.0013496074894951977	0.0013463608878766596	0.04440257889573115	0.04394729887675036	-5.9709401570053056e-06	-0.00011827368069822208	-5.9612028852872034e-06	-0.00011808080271508148
8.654546553979111	0.0011852196093346955	0.001183955613342344	0.0012312978888068306	0.0012295519087834024	0.00125816498998053	0.001256110826976508	0.0012871639080695313	0.0012847548327023003	0.0013492770739858852	0.0013460312610409243	0.04440277682783498	0.043947494706158004	-5.933357306624892e-06	-0.00011823740328259502	-5.923681524629826e-06	-0.00011804458845504628
8.706694550633951	0.0011849287616707224	0.0011836650779922153	0.0012309959253022935	0.001229250374048491	0.0012578565572448567	0.0012558028972101262	0.00128684850276454	0.0012844400155929627	0.0013489467683680083	0.0013457017437237962	0.04440297833688056	0.04394769407450813	-5.8959961756945706e-06	-0.00011820083951316618	-5.8863815229574096e-06	-0.00011800808837858501
8.759156765201672	0.0011846379990026112	0.0011833746275848223	0.001230694053465068	0.001228948930861196	0.0012575482202799343	0.0012554950630476146	0.0012865331978347487	0.0012841252986336626	0.0013486165735913862	0.0013453723368708705	0.04440318348766837	0.04394789704591144	-5.8588553362038526e-06	-0.00011816398523836757	-5.84930145462563e-06	-0.0001179712983424841
8.811935091003267	0.0011843473219561593	0.0011830842627459648	0.0012303922740054558	0.0012286475799309947	0.001257239979849156	0.0012551873252509315	0.0012862179941039945	0.0012838106826460287	0.0013482864906201263	0.001345043041441961	0.044403392346174624	0.04394810368564389	-5.821933367211249e-06	-0.00011812683622478004	-5.8124399010400785e-06	-0.00011793421412165106
8.865031432767935	0.0011840567311659975	0.00118279398411028	0.0012300905876440145	0.0012283463219776105	0.00125693183672707	0.0012548796845931688	0.0012859028924082935	0.0012834961684638335	0.0013479565204329023	0.0013447138584113773	0.044403604979573866	0.04394831406016622	-5.785228854868554e-06	-0.00011808938815704995	-5.775795450668406e-06	-0.00011789683140900342
8.918447706701835	0.0011837662272757609	0.0011825037923214104	0.0012297889951117527	0.0012280451577312054	0.0012566237916995869	0.0012545721418587594	0.0012855878935960688	0.0012831817569332207	0.0013476266640232292	0.0013443847887681989	0.0444038214562594	0.04394852823714517	-5.7487403923740105e-06	-0.00011805163663694551	-5.739366699028178e-06	-0.00011785914581477486
8.972185840557227	0.0011834758109382662	0.0011822136880321845	0.0012294874971503344	0.001227744087932586	0.0012563158455642044	0.0012542646978437005	0.0012852729985283924	0.001282867448912948	0.0013472969223997473	0.0013440558335165572	0.04440404184586645	0.04394874628547612	-5.712466579864753e-06	-0.00011801357718008165	-5.703152248555041e-06	-0.000117821152863129
9.02624777370205	0.0011831854828156952	0.001181923671904797	0.0012291860945122892	0.0012274431133334123	0.0012560079991302331	0.0012539573533557797	0.0012849582080792317	0.0012825532452746316	0.0013469672965865148	0.0013437269936759282	0.04440426621929464	0.04394896827530563	-5.6764060243803816e-06	-0.00011797520521539262	-5.667150708602714e-06	-0.00011778284799221495
9.080635457189915	0.0011828952435797744	0.0011816337446109908	0.0012288847879612205	0.0012271422346964052	0.0012557002532190224	0.0012536501092147985	0.0012846435231356943	0.0012822391469029888	0.001346637787623299	0.0013433982702814188	0.044404494648730614	0.04394919427805307	-5.640557339847349e-06	-0.00011793651608377198	-5.631360695364934e-06	-0.0001177442265517803
9.135350853830497	0.0011826050939119637	0.0011813439068322448	0.0012285835782720213	0.0012268414527955636	0.0012553926086641934	0.0012533429662528088	0.0012843289445982824	0.0012819251546960949	0.0013463083965658772	0.0013430696643840709	0.04440472720767185	0.04394942436643509	-5.60491914698355e-06	-0.00011789750503612972	-5.595780831825145e-06	-0.00011770528380164458
9.190395938260405	0.0011823150345036467	0.0011810541592599645	0.0012282824662310935	0.0012265407684163823	0.0012550850663118767	0.0012530359253143466	0.0012840144733811496	0.0012816112695656378	0.0013459791244863418	0.0013427411770511623	0.04440496397094987	0.043949658614488706	-5.569490073319139e-06	-0.00011785816723264286	-5.560409747782519e-06	-0.00011766601491156048
9.245772697014415	0.0011820250660563197	0.001180764502595671	0.0012279814526365653	0.0012262401823560699	0.0012547776270209476	0.0012527289872566682	0.0012837001104123588	0.0012812974924371746	0.0013456499724734067	0.0013424128093665116	0.04440520501475537	0.04394989709759482	-5.534268753035199e-06	-0.00011781849773964681	-5.525246079673279e-06	-0.00011762641495743908
9.301483128597186	0.001181735189281795	0.0011804749375512033	0.0012276805382985252	0.0012259396954237812	0.0012544702916632803	0.0012524221529500027	0.0012833858566341553	0.0012809838242504035	0.0013453209416327291	0.0013420845624308	0.044405450416662606	0.04395013989250291	-5.4992538269741514e-06	-0.0001177784915282476	-5.490288470577642e-06	-0.0001175864789202119
9.357529243555355	0.001181445404902397	0.0011801854648489161	0.001227379724039247	0.0012256393084408438	0.0012541630611239904	0.001252115423277796	0.0012830717130032326	0.0012806702659594322	0.0013449920330872282	0.001341756437361887	0.04440570025565421	0.0439503870773575	-5.464443942679656e-06	-0.00011773814347573741	-5.4555355702562425e-06	-0.00011754620168658025
9.413913064550128	0.0011811557136511604	0.0011798960852218783	0.0012270790106934195	0.0012253390222409866	0.001253855936301683	0.0012518087991369587	0.0012827576804910034	0.001280356818533044	0.0013446632479774045	0.001341428435295129	0.04440595461214723	0.04395063873172049	-5.429837754172828e-06	-0.00011769744835909979	-5.42098603496452e-06	-0.00011750557804415807
9.47063662643026	0.0011808661162720504	0.0011796067994140902	0.0012267783991083974	0.00122503883767059	0.0012535489181087266	0.0012515022814381348	0.001282443760083893	0.0012800434829549922	0.0013443345874616878	0.001341100557383725	0.04440621356801933	0.0439508949365997	-5.3954339219852016e-06	-0.00011765640085592555	-5.386638527433638e-06	-0.00011746460268058367
9.527701976305488	0.0011805766135201603	0.0011793176081806849	0.0012264778901444312	0.0012247387555889163	0.001253242007471499	0.0012511958711059542	0.0012821299527836117	0.0012797302602242729	0.0013440060527167602	0.00134077280479904	0.044406477206634924	0.04395115577447411	-5.361231113162196e-06	-0.00011761499554358013	-5.352491716899971e-06	-0.00011742327018338106
9.585111173620431	0.0011802872061619325	0.0011790285122881472	0.0012261774846749202	0.0012244387768683613	0.0012529352053306639	0.0012508895690793032	0.0012818162596074508	0.001279417151355418	0.0013436776449379105	0.001340445178730955	0.04440674561287228	0.0439514213293205	-5.327228001152096e-06	-0.00011757322689526228	-5.318544279016638e-06	-0.00011738157503707325
9.642866290228868	0.0011799978949753743	0.0011787395125145287	0.0012258771835866602	0.0012241389023947035	0.0012526285126414375	0.001250583376311592	0.0012815026815885765	0.001279104157378789	0.001343349365339379	0.001340117680388211	0.04440701887315173	0.04395169168664083	-5.293423265712374e-06	-0.00011753108927886613	-5.284794895712985e-06	-0.00011733951162007372
9.700969410468568	0.0011797086807502836	0.0011784506096496762	0.0012255769877801046	0.001223839133067364	0.001252321930373872	0.0012502772937710396	0.001281189219776335	0.0012787912793408816	0.0013430212151547204	0.0013397903109987725	0.04440729707546347	0.04395196693348964	-5.259815592946124e-06	-0.00011748857695553783	-5.2512422552535715e-06	-0.0001172970742045476
9.75942263123647	0.001179419564288469	0.0011781618044954495	0.0012252768981696172	0.0012235394697996582	0.0012520154595131287	0.0012499713224409438	0.0012808758752365509	0.0012784785183046243	0.0013426931956371606	0.0013394630718101795	0.04440758030939526	0.04395224715850367	-5.226403675277769e-06	-0.0001174456840789817	-5.217885052224286e-06	-0.00011725425695555125
9.818228062064373	0.0011791305464039802	0.0011778730978659533	0.001224976915683738	0.0012232399135190621	0.0012517091010597655	0.0012496654633199708	0.0012805626490518408	0.0012781658753496883	0.0013423653080599663	0.0013391359640899166	0.04440786866616276	0.0439525324519292	-5.193186211258777e-06	-0.00011740240469051977	-5.1847219873207145e-06	-0.00011721105392584197
9.877387825195074	0.0011788416279233489	0.0011775844905877772	0.0012246770412654591	0.0012229404651674886	0.0012514028560300366	0.0012493597174224509	0.0012802495423219363	0.0012778533515728132	0.0013420375537168282	0.0013388089891257953	0.044408162238638284	0.04395282290565218	-5.160161905612762e-06	-0.00011735873271873087	-5.151751767414059e-06	-0.00011716745905593351
9.936904055658934	0.001178552809685818	0.001177295983500225	0.0012243772758724898	0.0012226411257015505	0.0012510967254561797	0.001249054085778668	0.0012799365561639983	0.0012775409480881162	0.0013417099339222357	0.001338482148226325	0.04440846112138152	0.043953118613227087	-5.127329469212932e-06	-0.00011731466197875684	-5.1189731054990945e-06	-0.0001171234661727083
9.996778901350961	0.0011782640925435894	0.0011770075774555628	0.0012240776204775405	0.0012223418960928462	0.0012507907103867218	0.0012487485694351642	0.0012796236917129496	0.0012772286660274286	0.0013413824500118719	0.0013381554427211084	0.04440876541066994	0.04395341966990904	-5.094687618986682e-06	-0.00011727018616819462	-5.086384720619577e-06	-0.00011707906898586473
10.05701452310831	0.0011779754773620671	0.0011767192733192632	0.0012237780760686048	0.0012220427773282398	0.0012504848118867866	0.0012484431694550458	0.0012793109501218084	0.001276916506540623	0.0013410551033430065	0.0013378288739612305	0.04440907520453058	0.043953726172682686	-5.062235077865282e-06	-0.0001172252988664857	-5.053985337810998e-06	-0.00011703426108716775
10.117613094788254	0.0011776869650201077	0.001176431071970254	0.0012234786436492464	0.0012217437704101484	0.0012501790310384033	0.0012481378869182932	0.0012789983325620243	0.0012766044707959543	0.0013407278952948989	0.001337502443319661	0.04440939060277076	0.04395403822029579	-5.0299705747648e-06	-0.00011717999353197395	-5.021773688102318e-06	-0.00011698903594781207
10.178576803346665	0.0011773985564102786	0.0011761429743011767	0.001223179324238895	0.0012214448763568373	0.0012498733689408296	0.0012478327229220796	0.001278685840223829	0.001276292559980404	0.0013404008272692115	0.0013371761521916658	0.044409711707011856	0.0439543559132898	-4.99789284445426e-06	-0.0001171342634989081	-4.989748508351169e-06	-0.00011694338691503603
10.239907848916916	0.0011771102524391185	0.0011758549812186483	0.0012228801188731496	0.0012211460962027237	0.0012495678267108767	0.0012475276785810995	0.001278373474316591	0.001275980775300037	0.0013400739006904309	0.0013368500019952248	0.04441003862072176	0.04395467935403289	-4.966000627635442e-06	-0.00011708810197838537	-4.957908541339262e-06	-0.00011689730721267666
10.301608444889292	0.0011768220540273914	0.0011755670936435148	0.0012225810286040685	0.001220847430998665	0.0012492624054832268	0.0012472227550278838	0.0012780612360691595	0.001275669117980344	0.0013397471170062797	0.0013365239941714434	0.04441037144924787	0.043955008646753876	-4.9342926708110385e-06	-0.00011704150205293917	-4.9262525356301434e-06	-0.0001168507899366178
10.363680817990868	0.001176533962110372	0.0011752793125111363	0.0012222820545004982	0.00122054888181229	0.001248957106410786	0.001246917953413153	0.00127774912673025	0.0012753575892666257	0.001339420477688169	0.001336198130185002	0.04441071029985287	0.04395534389757514	-4.90276772622221e-06	-0.00011699445667551212	-4.894779245534497e-06	-0.00011680382805345779
10.426127208365882	0.0011762459776381011	0.0011749916387716426	0.0012219831976483686	0.0012202504497282897	0.0012486519306650079	0.001246613274906138	0.001277437147568794	0.0012750461904243407	0.001339093984231618	0.0013358724115245734	0.04441105528174823	0.043955685214548006	-4.8714245518641924e-06	-0.00011694695866784621	-4.863487431113617e-06	-0.00011675641439895523
10.488949869656532	0.001175958101575679	0.0011747040733902266	0.00122168445915103	0.001219952135848758	0.001248346879436255	0.0012463087206949417	0.0012771252998743322	0.0012747349227395003	0.0013387676381567198	0.0013355468397032878	0.044411406506129944	0.04395603270768684	-4.840261911337115e-06	-0.00011689900071576442	-4.8323758579972564e-06	-0.00011670854167283862
10.552151069084381	0.0011756703349035432	0.001174416617347422	0.0012213858401295724	0.0012196539412935078	0.0012480419539341457	0.001246004291986888	0.001276813584957395	0.0012744237875190441	0.0013384414410085917	0.0013352214162591788	0.04441176408621533	0.04395638648900633	-4.809278573936204e-06	-0.0001168505753706417	-4.801443297510269e-06	-0.00011666020244069375
10.615733087532126	0.0011753826786177503	0.0011741292716393864	0.0012210873417231524	0.001219355867200399	0.0012477371553879096	0.0012456999900088727	0.0012765020041498845	0.0012741127860912255	0.001338115394357831	0.0013348961427556401	0.04441212813727922	0.043956746672556744	-4.778473314466167e-06	-0.00011680167504324324	-4.7706885265026006e-06	-0.00011661138912816282
10.679698219625935	0.001175095133730283	0.0011738420372782064	0.0012207889650893433	0.0012190579147256886	0.0012474324850467655	0.0012453958160077423	0.001276190558805489	0.0012738019198060206	0.0013377894998010064	0.00133457102078191	0.04441249877669234	0.043957113374461246	-4.747844913267213e-06	-0.0001167522920032249	-4.740110327328476e-06	-0.00011656209401977868
10.744048773818252	0.0011748077012693344	0.0011735549152921828	0.001220490711404466	0.0012187600850443586	0.0012471279441802798	0.0012450917712506517	0.0012758792503000712	0.0012734911900355171	0.0013374637589611187	0.0013342460519535353	0.044412876123958014	0.04395748671295368	-4.717392156145667e-06	-0.00011670241837627437	-4.709707487803028e-06	-0.0001165123092563558
10.808787072471103	0.001174520382279625	0.0011732679067261483	0.0012201925818639515	0.0012184623793504814	0.001246823534078759	0.0012447878570254565	0.0012755680800320961	0.001273180598174342	0.0013371381734881092	0.0013339212379128722	0.04441326030075293	0.04395786680841757	-4.6871138343358015e-06	-0.00011665204614139113	-4.6794788011537275e-06	-0.00011646202683218698
10.87391545193992	0.0011742331778226993	0.0011729810126417635	0.0012198945776826851	0.0012181647988575611	0.0012465192560536232	0.0012444840746410853	0.001275257049423036	0.001272870145640064	0.001336812745059342	0.0013335965803295711	0.044413651430964644	0.04395825378342434	-4.657008744451269e-06	-0.00011660116712905455	-4.6494230659943625e-06	-0.00011641123859365554
10.93943626265785	0.001173946088977249	0.0011726942341178405	0.0012195967000953763	0.0012178673447989057	0.0012462151114378075	0.001244180425427939	0.001274946159917807	0.0012725598338736309	0.0013364874753801221	0.0013332720809010887	0.04441404964073323	0.04395864776277412	-4.627075688374074e-06	-0.00011654977301633895	-4.619539086194932e-06	-0.00011635993623393404
11.00535186922059	0.001173659116839433	0.0011724075722506625	0.0012192989503569292	0.001217570018427993	0.0012459111015861604	0.0012438769107382913	0.001274635412985205	0.0012722496643398009	0.0013361623661842107	0.0013329477413532025	0.044414455058492786	0.04395904887353634	-4.597313473299683e-06	-0.00011649785532683032	-4.589825670916342e-06	-0.00011630811129265117
11.071664650471687	0.0011733722625232	0.001172121028154307	0.0012190013297428118	0.001217272821018844	0.001245607227875847	0.001243573531946689	0.0012743248101183412	0.0012719396385275797	0.001335837419234347	0.0013326235634405293	0.04441486781501212	0.04395945724508974	-4.567720911641607e-06	-0.00011644540542704584	-4.560281634553159e-06	-0.0001162557551533383
11.138376999588447	0.0011730855271606202	0.0011718346029609761	0.0012187038395494413	0.0012169757538664048	0.0012453034917067655	0.0012432702904503663	0.0012740143528350962	0.0012716297579506723	0.001335512636322785	0.0013322995489470591	0.04441528804343785	0.043959873009166414	-4.5382968209828345e-06	-0.00011639241452315874	-4.530905796641671e-06	-0.00011620285903882199
11.205491324168262	0.0011727989119022248	0.0011715482978213398	0.0012184064810945737	0.0012166788182869362	0.0012449998945019663	0.0012429671876696693	0.0012737040426785775	0.00127132002414794	0.0013351880192718373	0.0013319756996867	0.04441571587933698	0.04396029629989337	-4.50904002401685e-06	-0.00011633887365797291	-4.50169698182519e-06	-0.00011614941400908685
11.273010046315514	0.0011725124179173504	0.0011712621139048749	0.0012181092557176994	0.00121638201561841	0.0012446964377080866	0.0012426642250484808	0.001273393881217589	0.0012710104386838672	0.0013348635699344333	0.0013316520175038276	0.04441615146074295	0.04396072725383714	-4.479949348512938e-06	-0.00011628477370884127	-4.4726540198263e-06	-0.00011609541095938813
11.340935602728974	0.0011722260463944846	0.0011709760524002157	0.0012178121647804438	0.001216085347220908	0.0012443931227957784	0.0012423614040546554	0.0012730838700471	0.00127070100314903	0.0013345392901946778	0.0013313285042738465	0.04441659492819864	0.043961166010047154	-4.451023627269346e-06	-0.0001162301053843906	-4.443775745363587e-06	-0.00011604084061581088
11.409270444789758	0.0011719397985416277	0.001170690114515513	0.0012175152096669819	0.0012157888144770372	0.0012440899512601612	0.0012420587261804672	0.0012727740107887357	0.0012703917191605855	0.001334215181968431	0.0013310051619037635	0.04441704642480331	0.043961612710101974	-4.422261698036958e-06	-0.00011617485922096882	-4.415060998132561e-06	-0.00011598569353327148
11.478017038649782	0.001171653675586649	0.0011704043014787917	0.0012172183917844512	0.0012154924187923405	0.0012437869246212682	0.0012417561929430547	0.0012724643050912626	0.0012700825883627555	0.0013338912472038878	0.0013306819923327687	0.04441750609625823	0.043962067498155344	-4.3936624035158245e-06	-0.00011611902558064657	-4.386508622758814e-06	-0.00011592996009249235
11.547177865320764	0.0011713676787776595	0.0011701186145383227	0.0012169217125633787	0.0012151961615957253	0.0012434840444245092	0.0012414538058848855	0.0012721547546310935	0.0012697736124273294	0.001333567487882177	0.0013303589975328263	0.04441797409091559	0.04396253052098248	-4.365224591273628e-06	-0.00011606259464733149	-4.358117468699144e-06	-0.00011587363049578303
11.616755420763786	0.0011710818093833852	0.0011698330549629972	0.0012166251734581127	0.0012149000443398934	0.0012431813122411378	0.001241151566574222	0.0012718453611127941	0.0012694647930541721	0.0013332439060179653	0.0013300361795092793	0.044418450559825066	0.043963001928028995	-4.336947113686707e-06	-0.00011600555642363175	-4.329886390245022e-06	-0.00011581669476506962
11.686752215979308	0.0011707960686935506	0.0011695476240427085	0.0012163287759472635	0.0012146040685017821	0.0012428787296687295	0.0012408494766055973	0.0012715361262696059	0.0012691561319717406	0.0013329205036600744	0.0013297135403014643	0.044418935656785306	0.043963481871458134	-4.308828827926173e-06	-0.00011594790072808059	-4.301814246479227e-06	-0.0001157591427389526
11.75717077709787	0.0011705104580192632	0.0011692623230887382	0.001216032521534149	0.0012143082355830078	0.0012425762983316656	0.0012405475376002961	0.0012712270518639675	0.0012688476309376088	0.0013325972828921063	0.0013293910819833304	0.044419429538391404	0.043963970506202044	-4.2808685958677095e-06	-0.00011588961719119495	-4.273899901164821e-06	-0.00011570096406776642
11.82801364547121	0.0011702249786934144	0.001168977153434159	0.001215736411747254	0.0012140125471103273	0.0012422740198816285	0.0012402457512068555	0.0012709181396880604	0.0012685392917390081	0.0013322742458330857	0.0013290688066640835	0.044419932364088636	0.0439644679900109	-4.253065284072488e-06	-0.00011583069525269996	-4.246142222733007e-06	-0.00011564214821108143
11.899283377763982	0.0011699396320710791	0.0011686921164342293	0.001215440448140692	0.0012137170046360966	0.001241971895998103	0.00123994411910156	0.0012706093915643493	0.0012682311161933697	0.0013319513946381098	0.0013287467164888277	0.04442044429622228	0.04396497448350571	-4.225417763726452e-06	-0.00011577112415792068	-4.218540084262312e-06	-0.00011558268443548347
11.970982546046038	0.0011696544195299247	0.001168407213466806	0.001215144632294677	0.001213421609738743	0.0012416699283888896	0.0012396426429889533	0.0012703008093461411	0.001267923106148878	0.0013316287314990064	0.0013284248136392228	0.044420965500091704	0.043965490150229256	-4.197924910595216e-06	-0.00011571089295439596	-4.191092363377974e-06	-0.00011552256180932807
12.043113737885237	0.00116936934247063	0.0011681224459327635	0.001214848965816005	0.0012131263640232472	0.0012413681187906224	0.0012393413246023614	0.0012699923949181524	0.0012676152634850395	0.0013313062586450116	0.0013281031003341607	0.0444214961440042	0.04396601515670015	-4.170585604966817e-06	-0.0001156499904883257	-4.163797942229389e-06	-0.00011546176920015916
12.115679556440844	0.0011690844023173068	0.001167837815256414	0.0012145534503385422	0.00121283126912163	0.001241066468969302	0.0012390401657044168	0.0012696841501970845	0.0012673075901132556	0.0013309839783434538	0.0013277815788304424	0.044422036399329956	0.043966549672467464	-4.1433987315667165e-06	-0.00011558840539965809	-4.136655707417253e-06	-0.00011540029527029594
12.188682620557461	0.0011687996005179393	0.001167553322885947	0.0012142580875237291	0.0012125363266934546	0.0012407649807208395	0.0012387391680876052	0.0012693760771322169	0.001267000087977413	0.001330661892900457	0.0013274602514234814	0.044422586440557174	0.04396709387016548	-4.1163631796115735e-06	-0.00011552612612164559	-4.109664549986625e-06	-0.0001153381284746402
12.26212556485955	0.0011685149385448107	0.001167268970293857	0.001213962879061074	0.001212241538426322	0.0012404636558715906	0.0012384383335748012	0.0012690681777059922	0.0012666927590544695	0.0013303400046616395	0.0013271391204479957	0.04442314644535024	0.04396764792557086	-4.0894778426687345e-06	-0.0001154631408743223	-4.082823365354066e-06	-0.00011527525705617991
12.336011039846525	0.001168230417894964	0.001166984758977404	0.0012136678266686837	0.0012119469060363987	0.0012401624962789337	0.0012381376640198383	0.0012687604539346386	0.001266385605355072	0.0013300183160128518	0.0013268181882787452	0.0444237165946064	0.043968212017658964	-4.062741618600721e-06	-0.00011539943766084026	-4.056131053220904e-06	-0.00011521166904121527
12.41034171198835	0.0011679460400906476	0.0011667006904590587	0.0012133729320937766	0.0012116524312689322	0.0012398615038318238	0.0012378371613080696	0.0012684529078687795	0.0012660786289241655	0.0013296968293809016	0.0013264974573312515	0.04442429707251721	0.043968786328663044	-4.036153409596455e-06	-0.00011533500426574861	-4.029586517592318e-06	-0.00011514735223752681
12.485120263821853	0.0011676618066797837	0.0011664167662869718	0.0012130781971132246	0.0012113581158987893	0.0012395606804513797	0.001237536827356948	0.0012681455415940659	0.001265771831841626	0.0013293755472343091	0.00132617693006255	0.04442488806662431	0.043969371044132836	-4.009712122004724e-06	-0.00011526982824772158	-4.003188666657637e-06	-0.00011508229422801941
12.560349394047481	0.0011673777192364426	0.0011661329880354476	0.0012127836235340979	0.0012110639617310011	0.0012392600280914747	0.001237236664116618	0.0012678383572318258	0.001265465216222903	0.0013290544720840729	0.0013258566089719534	0.04442548976788599	0.043969966352996936	-3.98341666640184e-06	-0.00011520389693886468	-3.976936412802487e-06	-0.0001150164823691402
12.63603181762671	0.0011670937793613132	0.0011658493573054156	0.0012124892131942088	0.0012107699706013079	0.0012389595487393285	0.0012369366735705066	0.0012675313569397023	0.0012651587842196614	0.0013287336064844362	0.0013255364966018128	0.04442610237073539	0.0439705724476228	-3.9572659574910185e-06	-0.00011513719743944106	-3.950828672542872e-06	-0.0001149499037859103
12.712170265880024	0.0011668099886822025	0.001165565875724928	0.0012121949679626866	0.001210476144376731	0.001238659244416125	0.0012366368577359397	0.0012672245429123322	0.0012648525380204536	0.0013284129530336892	0.0013252165955383156	0.0444267260731464	0.043971189523880065	-3.931258914003505e-06	-0.00011506971661220944	-3.9248643664054755e-06	-0.00011488254536617948
12.78876748658549	0.001166526348854527	0.0011652825449496545	0.0012119008897405457	0.001210182484956143	0.0012383591171776336	0.001236337218664763	0.0012669179173820167	0.001264546479851392	0.0013280925143749687	0.0013248969084122836	0.04442736107669745	0.04397181778120524	-3.905394458735001e-06	-0.00011500144108039789	-3.8990424189918466e-06	-0.00011481439375915503
12.865826244077915	0.0011662428615618191	0.0011649993666633857	0.0012116069804612689	0.0012098889942708457	0.001238059169114838	0.001236037758443967	0.001266611482619409	0.0012642406119768308	0.0013277722931970758	0.0013245774378999847	0.04442800758663751	0.0439724574226662	-3.879671518431174e-06	-0.00011493235722212503	-3.873361758839622e-06	-0.00011474543536912907
12.943349319348618	0.0011659595285162475	0.0011647163425785555	0.001211313242091407	0.0012095956742851754	0.0012377594023545867	0.0012357384791963394	0.001266305240934221	0.001263934936700076	0.0013274522922353163	0.0013242581867239714	0.044428665811952615	0.04397310865502874	-3.854089023772045e-06	-0.00011486245116665295	-3.847821318413852e-06	-0.0001146756563520368
13.0213395101458	0.0011656763514591329	0.0011644334744367554	0.0012110196766311745	0.0012093025269970927	0.00123745981906024	0.0012354393830811088	0.0012659991946759287	0.0012636294563640824	0.001327132514272341	0.0013239391576539152	0.04442933596543528	0.04397377168882361	-3.828645909309536e-06	-0.00011479170878964107	-3.822420034044552e-06	-0.00011460504261059934
13.099799631075467	0.0011653933321614915	0.0011641507640092804	0.0012107262861150755	0.0012090095544388107	0.0012371604214323473	0.0012351404722946216	0.0012656933462345085	0.0012633241733521936	0.0013268129621390207	0.0013236203535074778	0.0444300182637542	0.043974446738416925	-3.8033411134032885e-06	-0.0001147201157081501	-3.7971568458668517e-06	-0.00011453357978971623
13.178732513703073	0.0011651104724245708	0.001163868213097662	0.0012104330726125233	0.0012087167586774113	0.001236861211709319	0.001234841749071012	0.0012653876980411693	0.0012630190900888671	0.001326493638715317	0.0013233017771511783	0.04443071292752381	0.043975134022078664	-3.778173578187702e-06	-0.00011464765727692283	-3.7720306977863036e-06	-0.00011446125327219114
13.258141006655675	0.0011648277740804085	0.0011635858235342304	0.0012101400382284822	0.0012084241418154902	0.0012365621921681229	0.0012345432156828982	0.0012650822525691093	0.0012627142090404348	0.0013261745469311836	0.001322983431501292	0.044431420181377516	0.043975833762055536	-3.753142249529433e-06	-0.00011457431858327705	-3.7470405374277066e-06	-0.00011438804817401338
13.338027975724735	0.0011645452389923896	0.0011633035971826682	0.0012098471851041143	0.0012081317059917983	0.0012362633651249832	0.0012342448744420789	0.0012647770123342798	0.0012624095327158575	0.0013258556897674757	0.0013226653195247502	0.04443214025404059	0.043976546184641516	-3.728246076943262e-06	-0.00011450008444208182	-3.7221853160735244e-06	-0.00011431394933944516
13.418396303969553	0.001164262869055826	0.0011630215359385927	0.001209554515417444	0.0012078394533819087	0.001235964732936104	0.0012339467277002545	0.0012644719798961686	0.0012621050636675128	0.0013255370702568818	0.0013223474442400729	0.044432873378405444	0.04397727152025489	-3.703484013573878e-06	-0.0001144249393911223	-3.697463988610976e-06	-0.0001142389413358591
13.49924889182131	0.0011639806661985325	0.0011627396417301322	0.001209262031384025	0.0012075473861988826	0.0012356662979983908	0.0012336487778497511	0.0012641671578585893	0.0012618008044919782	0.0013252186914848624	0.0013220298087183015	0.04443361979160808	0.04397801000351116	-3.6788550161108782e-06	-0.00011434886768571517	-3.6728755134773916e-06	-0.00011416300844874216
13.580588657187745	0.0011636986323814308	0.0011624579165185277	0.0012089697352576352	0.0012072555066939621	0.001235368062750203	0.0012333510273242671	0.0012638625488704995	0.0012614967578308475	0.0013249005565906236	0.001321712416083966	0.04443437973510563	0.043978761873301235	-3.654358044785297e-06	-0.00011427185329473954	-3.6484188526550096e-06	-0.00011408613467811524
13.662418535558457	0.0011634167695991381	0.001162176362298724	0.0012086776293309593	0.0012069638171572528	0.0012350700296720964	0.001233053478599616	0.0012635581556268074	0.001261192926371536	0.0013245826687680797	0.001321395269516045	0.0444351534547547	0.0439795273728691	-3.629992063279401e-06	-0.00011419387989455854	-3.624092971559953e-06	-0.00011400830373176074
13.744741480110864	0.0011631350798805998	0.001161894981100001	0.0012083857159363145	0.0012066723199184483	0.0012347722012876067	0.0012327561341945088	0.001263253980869227	0.0012608893128481335	0.0013242650312668696	0.0013210783722489754	0.04443594120089229	0.04398030674989178	-3.6057560386651075e-06	-0.00011411493086319058	-3.5998968389884534e-06	-0.00011392949901933846
13.827560461816718	0.0011628535652897028	0.0011616137749865885	0.0012080939974463605	0.0012063810173475412	0.0012344745801640227	0.0012324589966713267	0.0012629500273871196	0.0012605859200422427	0.0013239476473933564	0.0013207617275736512	0.044436743228419076	0.04398110025656044	-3.581648941393574e-06	-0.00011403498927659017	-3.5758294271246577e-06	-0.00011384970364955449
13.910878469549415	0.00116257222792592	0.0011613327460583097	0.0012078024762748425	0.0012060899118555629	0.00123417716891319	0.0012321620686369201	0.0012626462980183677	0.001260282750783851	0.0013236305205116719	0.001320445338838458	0.04443755979688099	0.04398190814966332	-3.5576697452249437e-06	-0.0001139540379022641	-3.5518897114538914e-06	-0.00011376890042311127
13.9946985101918	0.0011622910699249525	0.0011610518964512238	0.0012075111548773335	0.0012057990058953257	0.0012338799701923158	0.001231865352743415	0.0012623427956502536	0.0012599798079522052	0.0013233136540447598	0.0013201292094503134	0.04443839117055604	0.043982730690668916	-3.5338174271737008e-06	-0.00011387205919383137	-3.528076670701076e-06	-0.00011368707182735083
14.079023608744702	0.001162010093459396	0.0011607712283382935	0.0012072200357520018	0.0012055083019621902	0.0012335829867048025	0.0012315688516890426	0.0012620395232203637	0.001259677094476716	0.0013229970514754533	0.0013198133428757408	0.04443923761853912	0.04398356814581315	-3.510090967425404e-06	-0.00011378903528477813	-3.5043892867691467e-06	-0.00011360420003012073
14.163856808436103	0.0011617293007394108	0.0011604907439300527	0.0012069291214403847	0.0012052178025948373	0.0012332862212010842	0.001231272568218977	0.0012617364837175038	0.0012593746133378683	0.0013226807163475645	0.0013194977426419516	0.04444009941483238	0.04398442078618565	-3.486489349344493e-06	-0.00011370494798373931	-3.480826544729511e-06	-0.00011352026687502792
14.24920117083096	0.0011614486940134054	0.0011602104454752936	0.0012066384145281775	0.0012049275103760576	0.0012329896764794858	0.0012309765051261889	0.0012614336801826296	0.001259072367568151	0.0013223646522669942	0.0013191824123379501	0.044440976838433184	0.04398528888781919	-3.4630115593927563e-06	-0.00011361977876869767	-3.4573874327526594e-06	-0.00011343525387583209
14.335059775941703	0.0011611682755687306	0.0011599303352617582	0.001206347917646035	0.0012046374279335505	0.0012326933553870889	0.0012306806652523131	0.0012611311157097948	0.0012587703602530006	0.0013220488629028587	0.001318867355615656	0.04444187017342748	0.04398617273177993	-3.4396565870694826e-06	-0.00011353350878010038	-3.434070942030104e-06	-0.00011334914220917369
14.421435722339384	0.001160888047732394	0.0011596504156168542	0.0012060576334703952	0.0012043475579407471	0.001232397260820627	0.0012303850514885407	0.0012608287934471215	0.0012584685945317693	0.0013217333519886464	0.0013185525761910553	0.0444427797090812	0.04398707260425964	-3.416423424856818e-06	-0.00011344611881514144	-3.410876066743153e-06	-0.00011326191270916164
14.50833212726552	0.0011606080128717757	0.0011593706889083705	0.0012057675647243063	0.0012040579031176379	0.0012321013957273814	0.0012300896667765135	0.00126052671659778	0.0012581670735987039	0.0013214181233233856	0.0013182380778453604	0.04444370573993713	0.043987988796670964	-3.3933110681850717e-06	-0.00011335758932193296	-3.3878018040160718e-06	-0.00011317354586168338
14.595752126744532	0.001160328173395367	0.0011590911575452164	0.0012054777141782794	0.0012037684662316226	0.001231805763106107	0.0012297945141092465	0.001260224888420993	0.0012578658007039445	0.0013211031807728397	0.0013179238644262022	0.04444464856591001	0.04398892160574095	-3.3703185153685297e-06	-0.00011326790039314916	-3.364847153843227e-06	-0.00011308402179752153
14.683698875697011	0.001160048531753515	0.0011588118239781661	0.001205188084651148	0.0012034792500983692	0.0012315103660079621	0.0012294995965320594	0.0012599233122330522	0.0012575647791545398	0.0013207885282707184	0.001317609939848835	0.044445608492385505	0.04398987133360988	-3.3474447675716293e-06	-0.00011317703175992011	-3.342011119075207e-06	-0.00011299332028683051
14.772175548053516	0.0011597690904391821	0.0011585326907006183	0.0012048986790109439	0.0012031902575826907	0.0012312152075374633	0.0012292049171435256	0.0012596219914083556	0.0012572640123154808	0.001320474169819914	0.0013172963080973652	0.044446585830322155	0.043990838287930725	-3.3246888286918644e-06	-0.00011308496278367164	-3.3192927052930546e-06	-0.0001129014207308654
14.861185336869132	0.001159489851988729	0.0011582537602493792	0.0012046095001758017	0.0012029014915994458	0.0012309202908534604	0.0012289104790964489	0.0012593209293804708	0.0012569635036107616	0.0013201601094937675	0.0013169829732260132	0.04444758089635095	0.04399182278196924	-3.302049705377133e-06	-0.0001129916724511848	-3.2966909208143394e-06	-0.00011280830215687487
14.95073145443871	0.0011592108189826932	0.0011579750352054415	0.0012043205511148593	0.0012026129551144392	0.001230625619170117	0.001228616285598838	0.0012590201296432022	0.0012566632565244437	0.00131984635143734	0.001316669939360378	0.044448594012881065	0.043992825134708306	-3.279526406966757e-06	-0.00011289713936832313	-3.2742047766584625e-06	-0.00011271394321191175
15.040817132412794	0.0011589319940465948	0.0011576965181947913	0.0012040318348491858	0.0012023246511453502	0.0012303311957579171	0.001228322339914916	0.0012587195957516882	0.0012563632746017492	0.0013195328998687219	0.0013163572106987401	0.044449625508205706	0.0439938456709517	-3.2571179453813257e-06	-0.00011280134175103984	-3.251833286402675e-06	-0.00011261832215370138
15.131445621914246	0.0011586533798517583	0.001157418211889227	0.001203743354452731	0.0012020365827626791	0.0012300370239446928	0.0012280286453661426	0.0012584193313235203	0.001256063561450178	0.001319219759080364	0.0013160447915133873	0.04445067571660972	0.04399488472143129	-3.2348233351157593e-06	-0.00011270425741990997	-3.2295754662150372e-06	-0.00011252141684553463
15.222620193655578	0.0011583749791161365	0.0011571401190071879	0.0012034551130532785	0.001201748753090701	0.00122974310711666	0.0012277352053322492	0.0012581193400398722	0.0012557641207406325	0.001318906933440425	0.0013157326861519532	0.04445174497848021	0.04399594262291587	-3.2126415931924696e-06	-0.00011260586379344129	-3.2074303347763566e-06	-0.00011242320474946776
15.31434413805701	0.0011580967946051603	0.0011568622423146	0.0012031671138334258	0.0012014611653084423	0.001229449448719481	0.0012274420232522988	0.0012578196256466559	0.0012554649562085717	0.0013185944273941485	0.0013154208990387912	0.04445283364041752	0.04399701971832279	-3.1905717390564095e-06	-0.00011250613787852637	-3.185396913194319e-06	-0.00011232366291680229
15.406620765365147	0.0011578188291326045	0.001156584584625744	0.0012028793600315827	0.0012011738226506803	0.0012291560522593482	0.001227149102625768	0.0012575201919557046	0.001255166071655188	0.0013182822454652725	0.0013151094346763722	0.04445394205535172	0.04399811635682967	-3.1686127945698694e-06	-0.00011240505626561315	-3.1634742249800687e-06	-0.00011222276798281139
15.499453405772549	0.0011575410855614568	0.0011563071488041251	0.001202591854942979	0.0012008867284089494	0.0012288629213040756	0.0012268564470136372	0.0012572210428459596	0.0012548674709485952	0.0013179703922574467	0.0013147982976467016	0.04445507058265521	0.04399923289398972	-3.14676378392921e-06	-0.00011230259511993412	-3.141661295981424e-06	-0.00011212049615849651
15.592845409537835	0.001157263566804819	0.001156029937763372	0.0012023046019207005	0.0012005998859325746	0.0012285700594842248	0.001226564060039513	0.0012569221822646974	0.001254569158025049	0.0013176588724556925	0.0013144874926127672	0.0444562195882637	0.04400036969184953	-3.1250237336188924e-06	-0.00011219873017354054	-3.119957154339506e-06	-0.00011201682322292683
15.686800147106629	0.0011569862758268085	0.0011557529544681418	0.0012020176043767347	0.001200313298629718	0.0012282774704942391	0.00122627194539076	0.001256623614228768	0.001254271136890181	0.0013173476908278792	0.0013141770243200103	0.04445738944479759	0.04400152711906742	-3.103391672368977e-06	-0.00011209343671853	-3.0983608304254243e-06	-0.00011191172451577303
15.781321009233178	0.0011567092156434893	0.001155476201935048	0.0012017308657830432	0.0012000269699684477	0.0012279851580936055	0.0012259801068196625	0.0012563253428258575	0.001253973411620261	0.0013170368522262338	0.0013138668975978274	0.044458580531681634	0.04400270555103598	-3.081866631076194e-06	-0.0001119866895986088	-3.0768713567752223e-06	-0.0001118051749288973
15.87641140710273	0.0011564323893238078	0.0011551996832335995	0.0012014443896726451	0.0011997409034778224	0.0012276931261080324	0.0012256885481445987	0.0012560273722157739	0.001253675986363477	0.0013167263615888696	0.0013135571173610926	0.044459793235272736	0.0440039053700056	-3.060447642744095e-06	-0.00011187846319998807	-3.0554877680404394e-06	-0.00011169714889805449
15.972074772454643	0.0011561557999905615	0.0011549234014871662	0.0012011581796407334	0.0011994551027490045	0.0012274013784306591	0.0012253972732512463	0.0012557297066317643	0.0012533788653412477	0.0013164162239413567	0.0013132476886117208	0.04446102794898715	0.04400512696521002	-3.0391337424631043e-06	-0.00011176873144519428	-3.0342091009473438e-06	-0.00011158762039600867
16.06831455770623	0.0011558794508213606	0.0011546473598739444	0.0012008722393457886	0.0011991695714363745	0.001227109919023266	0.0012251062860937935	0.0012554323503818333	0.0012530820528495407	0.0013161064443983003	0.0013129386164402361	0.044462285073428864	0.04400637073299507	-3.0179239673177108e-06	-0.0001116574677829385	-3.0130343942136664e-06	-0.00011147656292245789
16.165134236077357	0.001155603345049636	0.0011543715616279626	0.0012005865725107424	0.0011988843132586912	0.0012268187519175362	0.001224815590696196	0.001255135307850118	0.0012527855532602397	0.0013157970281649739	0.0013126299060273994	0.04446356501652344	0.044007637076950094	-2.9968173563500386e-06	-0.00011154464518045581	-2.9919626885191106e-06	-0.00011136394949687323
16.262537301715792	0.0011553274859656374	0.0011540960100400795	0.001200301182924131	0.0011985993320002446	0.0012265278812163066	0.0012245251911534257	0.0012548385834982526	0.0012524893710225077	0.0013154879805389512	0.0013123215626458325	0.044464868193651516	0.0440089264080407	-2.9758129505052036e-06	-0.00011143023611498437	-2.9709930264359627e-06	-0.0001112497526493117
16.36052726982327	0.0011550518769174734	0.0011538207084590274	0.0012000160744412966	0.001198314631512058	0.0012262373110948734	0.0012242350916327755	0.0012545421818667907	0.0012521935106642038	0.0013151793069118014	0.0013120135916617026	0.04446619502778729	0.04401023914474387	-2.9549097925263626e-06	-0.00011131421256299623	-2.9501244523328155e-06	-0.00011113394441020219
16.459107676782416	0.001154776521312155	0.0011535456602924524	0.0011997312509855944	0.0011980302157130896	0.0012259470458023001	0.0012239452963751635	0.00125424610757663	0.0012518979767933056	0.0013148710127707886	0.001311705998536418	0.04446754594963707	0.04401157571318811	-2.934106926968591e-06	-0.00011119654599386908	-2.9293560123979864e-06	-0.00011101649630404498
16.55828208028434	0.0011545014226166613	0.0011532708690079818	0.0011994467165496235	0.0011977460885914657	0.001225657089662755	0.0012236558096964658	0.0012539503653304714	0.0012516027740993622	0.0013145631037006146	0.0013113987888283582	0.044468921397782454	0.04401293654729256	-2.9134034001069425e-06	-0.00011107720735956117	-2.9086867545345674e-06	-0.00011089737933883681
16.658054059457015	0.001154226584359025	0.0011529963381343101	0.0011991624751964815	0.0011974622542057323	0.0012253674470768738	0.0012233666359888805	0.0012536549599143029	0.0012513079073549751	0.001314255585385188	0.0013110919681946361	0.04447032181882565	0.04401432208891161	-2.8927982598766014e-06	-0.0001109561670848691	-2.8881157282893005e-06	-0.00011077656399602342
16.758427214994473	0.0011539520101294417	0.0011527220712623087	0.0011988785310610474	0.0011971787166861368	0.0012250781225231473	0.0012230777797223112	0.0012533598961989153	0.0012510133814173099	0.001313948463609434	0.0013107855423929009	0.04447174766753584	0.04401573278797999	-2.8722905558017583e-06	-0.00011083339505787992	-2.8676419848187515e-06	-0.00011065402022200632
16.859405169286727	0.0011536777035813903	0.0011524480720461457	0.0011985948883512767	0.0011968954802359215	0.0012247891205593347	0.001222789245445775	0.0012530651791414385	0.0012507192012296267	0.0013136417442611273	0.0013104795172831582	0.04447319940700187	0.04401716910266369	-2.851879338960049e-06	-0.00011070886062061747	-2.8472645768155835e-06	-0.00011052971741778994
16.960991566550526	0.0011534036684327845	0.0011521743442044383	0.0011983115513495316	0.0011966125491326522	0.0012245004458238996	0.0012225010377888404	0.001252770813786911	0.001250425371822846	0.0013133354333327658	0.0013101738988296394	0.0444746775087833	0.044018631499508624	-2.8315636619253085e-06	-0.0001105825325599108	-2.826982558468659e-06	-0.0001104036244302109
17.063190072960847	0.0011531299084671313	0.0011519008915214105	0.0011980285244139212	0.001196329927729558	0.001224212103037471	0.0012222131614630812	0.0012524768052698703	0.0012501318983171369	0.0013130295369234708	0.001309868693102689	0.04447618245306836	0.04402012045359899	-2.811342578691242e-06	-0.00011045437909590339	-2.806794985391048e-06	-0.00011027570954072474
17.166004376783235	0.0011528564275347245	0.0011516277178480893	0.0011977458119796828	0.0011960476204569085	0.0012239240970043392	0.0012219256212635725	0.0012521831588159858	0.0012498387859235394	0.0013127240612409333	0.0013095639062807025	0.04447771472883258	0.0440216364487115	-2.7912151446193856e-06	-0.00011032436787250521	-2.7867009145645175e-06	-0.00011014594045583026
17.26943818850684	0.001152583229553848	0.0011513548271035062	0.0011974634185605705	0.0011957656318234056	0.0012236364326139663	0.001221638422070395	0.001251889879743703	0.0012495460399456109	0.0013124190126033808	0.0013092595446520853	0.04447927483400045	0.044023179977476436	-2.771180416358439e-06	-0.00011019246594670684	-2.7666994042510606e-06	-0.000110014284295884
17.37349524097843	0.0011523103185120146	0.0011510822232759354	0.0011971813487502894	0.0011954839664176096	0.0012233491148425392	0.0012213515688501897	0.0012515969734659398	0.0012492536657811126	0.0013121143974416008	0.0013089556146172639	0.04448086327561078	0.04402475154154275	-2.7512374518312566e-06	-0.00011005863977858743	-2.7467895139764165e-06	-0.00010988070758521928
17.478179289537028	0.001152037698467205	0.0011508099104241365	0.0011968996072239287	0.0011952026289093773	0.0012230621487545302	0.0012210650666577118	0.0012513044454917877	0.0012489616689237088	0.0013118102223009724	0.0013086521226907104	0.04448248056998629	0.04402635165174305	-2.7313853101576524e-06	-0.00010992285522057332	-2.726970304484967e-06	-0.00010974517624265379
17.583494112149474	0.0011517653735491522	0.0011505378926786362	0.0011966181987394478	0.0011949216240513406	0.0012227755395043077	0.0012207789206374376	0.0012510123014282662	0.0012486700549647139	0.0013115064938435637	0.001308349075503027	0.044484127242902446	0.04402798082826348	-2.7116230515260298e-06	-0.00010978507750411537	-2.7072408375740722e-06	-0.00010960765556647378
17.689443509546752	0.0011514933479606407	0.0011502661742430291	0.0011963371281391766	0.00119464095668041	0.0012224892923377655	0.0012204931360251955	0.0012507205469821016	0.0012483788295948697	0.0013112032188502556	0.001308046479803062	0.04448580382976416	0.04402963960081642	-2.6919497372384846e-06	-0.00010964527123177858	-2.687600176151314e-06	-0.00010946811022738423
17.79603130536116	0.001151221625978819	0.0011499947593952892	0.001196056400351336	0.00119436063171929	0.0012222034125939753	0.001220207718149809	0.0012504291879615304	0.0012480879986061376	0.0013109004042228946	0.0013077443424600501	0.0444875108757836	0.044031328508816546	-2.672364429591109e-06	-0.00010950340036439132	-2.6680473841295474e-06	-0.00010932650425582446
17.90326134626431	0.0011509502119565504	0.0011497236524891236	0.001195776020391601	0.001194080654178042	0.0012219179057068826	0.001219922672434795	0.0012501382302781453	0.0012477975678935479	0.0013105980569865035	0.0013074426704658146	0.0444892489361597	0.044033048101560786	-2.6528661917872565e-06	-0.00010935942820769484	-2.648581526321081e-06	-0.00010918280102822919
18.011137502105942	0.0011506791103237848	0.001149452857955342	0.0011954959933646852	0.0011938010291556668	0.001221632777207029	0.001219638004400078	0.001249847679948777	0.0012475075434570672	0.0013102961842915237	0.0013071414709369964	0.0444910185762648	0.04403479893840951	-2.6334540879332027e-06	-0.00010921331740340601	-2.6292016684385452e-06	-0.00010903696325842427
18.119663666053608	0.0011504083255889446	0.001149182380303244	0.0011952163244659468	0.0011935217618417094	0.0012213480327232947	0.0012193537196637338	0.0012495575430973948	0.0012472179314035009	0.0013099947934160918	0.0013068407511173216	0.044492820371832116	0.04403658158897443	-2.6141271829696264e-06	-0.0001090650299162832	-2.6099068770298398e-06	-0.00010888895298435952
18.228843754733095	0.0011501378623403468	0.0011489122241220427	0.0011949370189830342	0.0011932428575179015	0.0012210636779846885	0.0012190698239437719	0.001249267825957057	0.001246928737948433	0.0013096938917683688	0.001306540518379919	0.04449465490914721	0.04403839663330702	-2.5948845425371667e-06	-0.00010891452701988769	-2.5906962193532335e-06	-0.0001087387315546473
18.338681708369887	0.0011498677252476531	0.0011486423940823116	0.0011946580822975621	0.0011929643215598358	0.0012207797188221645	0.0012187863230599505	0.0012489785348718952	0.0012466399694182077	0.0013093934868889123	0.001306240780229679	0.044496522785243096	0.04404024466209221	-2.5757252329859648e-06	-0.00010876176928628634	-2.5715687633626194e-06	-0.00010858625961707169
18.44918149093129	0.0011495979190633313	0.0011483728949374507	0.0011943795198868052	0.0011926861594386592	0.0012204961611704658	0.0012185032229356178	0.0012486896762991244	0.0012463516322519328	0.00130909358645308	0.0013059415443056486	0.0444984246080998	0.04404212627684542	-2.556648321308877e-06	-0.00010860671657295096	-2.5525235776606772e-06	-0.00010843149710673683
18.56034709026951	0.0011493284486241567	0.0011481037315251858	0.0011941013373254357	0.0011924083767228073	0.0012202130110700092	0.00121822052959959	0.0012484012568111005	0.0012460637330035304	0.0013087941982734901	0.001305642818383477	0.04450036099684673	0.044044042090112215	-2.5376528750096355e-06	-0.00010844932800804785	-2.53355973136183e-06	-0.00010827440323069037
18.672182518265565	0.0011490593188527407	0.0011478349087690977	0.0011938235402872898	0.00119213097907977	0.0012199302746688063	0.0012179382491880723	0.0012481132830974143	0.0012457762783438277	0.0013084953303025256	0.0013053446103779085	0.04450233258196941	0.0440459927256738	-2.5187379621184613e-06	-0.0001082895619796409	-2.514676294104387e-06	-0.00010811493645720982
18.784691810974078	0.0011487905347590708	0.0011475664316801626	0.0011935461345471562	0.0011918539722778753	0.0012196479582244043	0.0012176563879465927	0.0012478257619670126	0.0012454892750626684	0.0013081969906348703	0.0013050469283453084	0.044504340005519456	0.044047978818754906	-2.49990265109145e-06	-0.00010812737612109213	-2.4958723359568696e-06	-0.00010795305450150838
18.897879028768923	0.0011485221014421014	0.0011472983053583436	0.0011932691259826118	0.0011915773621881268	0.0012193660681058826	0.0012173749522319973	0.0012475387003503746	0.001245202730071085	0.0013078991875101137	0.0013047497804862522	0.044506383921329794	0.044050001016234665	-2.4811460107203656e-06	-0.00010796272729643452	-2.4771469273191307e-06	-0.00010778871431069148
19.01174825648978	0.0011482540240913555	0.001147030534994193	0.0011929925205758814	0.001191301154786058	0.0012190846107958718	0.0012170939485144634	0.0012472521053017156	0.001244916650403497	0.001307601929315387	0.0013044531751481496	0.04450846499523212	0.04405205997686528	-2.4624671101239684e-06	-0.00010779557158854813	-2.4584991389266925e-06	-0.00010762187205268225
19.126303603589555	0.0011479863079885595	0.001146763125870487	0.0011927163244157281	0.0011910253561536223	0.0012188035928926096	0.001216813383379552	0.0012469659840012328	0.0012446310432199462	0.0013073052245880497	0.0013041571208279186	0.04451058390528115	0.04405415637148947	-2.4438650186179092e-06	-0.00010762586428236798	-2.4399280417076313e-06	-0.0001074524830986523
19.241549204282624	0.0011477189585093195	0.0011464960833639027	0.0011924405436993944	0.0011907499724811332	0.001218523021112049	0.0012165332635303127	0.0012466803437574021	0.001244345915808395	0.0013070090820184396	0.0013038616261747233	0.04451274134197918	0.04405629088326721	-2.4253388056826378e-06	-0.00010745355985181115	-2.4214327067478836e-06	-0.00010728050201028183
19.357489217694134	0.0011474519811248065	0.0011462294129467032	0.0011921651847345573	0.0011904750100692123	0.001218242902289982	0.0012162535957894033	0.0012463951920093012	0.0012440612755870329	0.0013067135104526523	0.0013035666999927369	0.044514938008508406	0.044058464207902895	-2.4068875409087587e-06	-0.00010727861194589905	-2.403012205266092e-06	-0.00010710588252638154
19.474127828010037	0.0011471853814034895	0.0011459631201884712	0.0011918902539413316	0.0011902004753307964	0.0012179632433842198	0.0012159743871012626	0.001246110536328987	0.0012437771301066533	0.0013064185188953869	0.001303272351243975	0.044517174620967596	0.044060677053878734	-2.388510293892948e-06	-0.00010710097337174318	-2.384665608467021e-06	-0.00010692857754515672
19.59146924462811	0.0011469191650128928	0.0011456972107578682	0.0011916157578543089	0.0011899263747931711	0.001217684051476806	0.0012156956445343254	0.0012458263844239126	0.0012434934870530628	0.0013061241165128411	0.0013029785890511776	0.0445194519086106	0.04406293014269268	-2.3702061341919836e-06	-0.00010692059608050086	-2.366391987518139e-06	-0.00010674853911002424
19.709517702309874	0.001146653337721385	0.0011454316904244235	0.001191341703124629	0.0011896527151000415	0.0012174053337762703	0.0012154173752832664	0.0012455427441393863	0.0012432103542495338	0.001305830312635655	0.001302685422700739	0.044521770614090315	0.04406522420909946	-2.3519741312273343e-06	-0.00010673743115052758	-2.3481904134828313e-06	-0.00010656571839495754
19.828277461333414	0.0011463879054000059	0.001145166565060355	0.001191068096522098	0.00118937950301364	0.0012171270976199281	0.0012151395866712939	0.0012452596234610845	0.001242927739659303	0.0013055371167619196	0.0013023928616456943	0.04452413149370932	0.0440675600013583	-2.3338133542704156e-06	-0.00010655142877386004	-2.3300599572379996e-06	-0.00010638006568755576
19.94775280764713	0.0011461228740243098	0.001144901840642428	0.0011907949449373237	0.0011891067454168763	0.001216849350476206	0.001214862286152481	0.0012449770305175904	0.0012426456513881167	0.001305244538560221	0.0013021009155087628	0.04452653531767335	0.04406993828148237	-2.3157228723081485e-06	-0.00010636253823725905	-2.3119996893838576e-06	-0.00010619153037208506
20.067948053024427	0.0011458582496762727	0.0011446375232538476	0.0011905222553839246	0.0011888344493155277	0.0012165720999470404	0.0012145854813141478	0.001244694973583012	0.0012423640976868293	0.0013049525878727729	0.0013018095940854515	0.04452898287034988	0.044072359825497016	-2.297701754003928e-06	-0.00010617070790705507	-2.294008680225716e-06	-0.00010600006091560088
20.188867535219305	0.0011455940385461966	0.0011443736190861703	0.001190250035000741	0.0011885626218404537	0.0012162953537702811	0.0012143091798792658	0.00124441346107961	0.0012420830869540266	0.0013046612747185684	0.0013015189073471984	0.04453147495053148	0.04407482542369832	-2.279749067637775e-06	-0.00010597588521313317	-2.2760859996646954e-06	-0.00010580560484929613
20.31051561812294	0.0011453302469346801	0.001144110134441276	0.0011899782910541159	0.001188291270249877	0.0012160191198221744	0.001214033389708936	0.0012441325015805074	0.0012418026277387303	0.0013043706092966242	0.0013012288654446	0.044534012371705796	0.04407733588092066	-2.2618638809840386e-06	-0.00010577801662933761	-2.258230717102315e-06	-0.00010560810875023807
20.432896691921076	0.0011450668812546065	0.0011438470757333535	0.0011897070309402021	0.0011880204019316827	0.0012157434061198685	0.001213758118804889	0.0012438521038124265	0.0012415227287431256	0.001304080601989266	0.0013009394787106786	0.04453659596232743	0.04407989201680749	-2.2440452613122636e-06	-0.00010557704765914999	-2.240441901442229e-06	-0.00010540751822760153
20.55601517325261	0.0011448039480331709	0.0011435844494909304	0.001189436262187312	0.0011877500244057706	0.0012154682208239717	0.001213483375312037	0.0012435722766584835	0.0012412433988253473	0.0013037912633654739	0.0013006507576642146	0.044539226566098426	0.0440824946660858	-2.226292275251014e-06	-0.00010537292281567745	-2.222718620952316e-06	-0.0001052037779018522
20.679875505368887	0.0011445414539139496	0.001143322262358942	0.001189165992458319	0.0011874801453264497	0.0012151935722411616	0.00121320916752108	0.001243293029161041	0.0012409646470023228	0.0013035026041843052	0.0013003627130131477	0.04454190504225295	0.04408514467884925	-2.2086039887323633e-06	-0.00010516558560388911	-2.205059943190084e-06	-0.00010499683138689986
20.804482158294064	0.0011442794056590033	0.0011430605211008357	0.0011888962295530936	0.001187210772484875	0.0012149194688268368	0.0012129355038711512	0.001243014370524601	0.001240686482452662	0.001303214635398364	0.0013000753556580355	0.044544632265845166	0.04408784292084468	-2.1909794669303095e-06	-0.00010495497850288027	-2.1874649349757844e-06	-0.00010478662127336169
20.92983962898646	0.0011440178101510153	0.0011427992326007081	0.0011886269814109867	0.0011869419138115262	0.0012146459191878173	0.0012126623929525119	0.00124273631011876	0.0012404089145195963	0.0013029273681573438	0.0012997886966955737	0.04454740912804776	0.04409059027376291	-2.1734177741818475e-06	-0.00010474104294722064	-2.1699326622900625e-06	-0.00010457308910907792
21.055952441500814	0.0011437566743954725	0.0011425384038654895	0.0011883582561133597	0.0011866735773787343	0.0012143729320850953	0.0012123898435092975	0.0012424588574812124	0.0012401319527139802	0.0013026408138116338	0.0012995027474221863	0.044550236536449496	0.04409338763553897	-2.15591797389416e-06	-0.00010452371930649851	-2.1524621901820168e-06	-0.00010435617537907227
21.18282514715158	0.001143496005522887	0.0011422780420271628	0.0011880900618861608	0.0011864057714032568	0.0012141005164366411	0.0012121178644423172	0.0012421820223208159	0.001239855606717344	0.0013023549839159946	0.0012992175193376843	0.044553115415364254	0.044096235920653495	-2.138479128470025e-06	-0.00010430294686669672	-2.1350525827024125e-06	-0.00010413581948662265
21.31046232467717	0.0011432358107910537	0.0011420181543450251	0.001187822407102546	0.0011861385042488955	0.0012138286813202514	0.0012118464648118992	0.0012419058145207082	0.0012395798863850016	0.0013020698902332993	0.0012989330241489868	0.04455604670614397	0.04409913606044249	-2.1211002992575084e-06	-0.00010407866381090258	-2.1177029028603134e-06	-0.00010391195973477596
21.438868580405217	0.0011429760975873499	0.0011417587482079842	0.0011875553002855472	0.00118587178442916	0.0012135574359764564	0.0012115756538407859	0.0012416302441414795	0.001239304801749216	0.0013017855447383432	0.0012986492737739124	0.04455903136749548	0.044102089003413995	-2.1037805464441464e-06	-0.0001038508071979638	-2.100412212496447e-06	-0.00010368453330439342
21.568048548418737	0.0011427168734310798	0.0011414998311369067	0.0011872887501107948	0.0011856056206099896	0.0012132867898114776	0.0012113054409170947	0.0012413553214244114	0.0012390303630224267	0.0013015019596217302	0.0012983662803450467	0.044562070375807485	0.04410509571556831	-2.0865189289866887e-06	-0.00010361931294264326	-2.0831795722207544e-06	-0.0001034534762338335
21.69800689072348	0.001142458145975858	0.001141241410787001	0.0011870227654092837	0.0011853400216125147	0.0012130167524002416	0.0012110358355973188	0.001241081056794767	0.0012387565806005324	0.0013012191472938262	0.0012980840562136764	0.044565164725479785	0.04410815718072542	-2.069314504533036e-06	-0.00010338411579416396	-2.0660040413516753e-06	-0.00010321872339902338
21.828748297416116	0.0011421999230120366	0.001140983494950245	0.0011867573551701926	0.0011850749964158725	0.001212747333489447	0.0012107668476093916	0.001240807460865147	0.0012384834650662339	0.0013009371203887878	0.0012978026139537965	0.044568315429262324	0.044111274400859386	-2.0521663293450454e-06	-0.00010314514931544783	-2.0488846778181358e-06	-0.00010298020849164313
21.960277486853503	0.0011419422124691757	0.0011407260915578573	0.0011864925285437523	0.001184810554160074	0.0012124785430006875	0.0012104984868558017	0.0012405345444389032	0.0012382110271924416	0.0013006558917686647	0.0012975219663661957	0.04457152351859825	0.04411444839643879	-2.03507345819965e-06	-0.00010290234586013414	-2.0318205380693427e-06	-0.00010273786399636609
22.092599205822967	0.001141685022418566	0.0011404692086828209	0.001186228294844175	0.001184546704148929	0.001212210391033639	0.0012102307634167763	0.0012402623185136241	0.001237939277945749	0.0013003754745275894	0.0012972421264826205	0.04457479004397485	0.04411768020677305	-2.0180349443212064e-06	-0.00010265563655106891	-2.014810677002793e-06	-0.00010249162116937605
22.225718229713628	0.0011414283610757857	0.0011402128545424395	0.0011859646635526255	0.0011842834558530124	0.0012119428878692956	0.0012099636875535077	0.0012399907942846735	0.0012376682284899613	0.0013000958819960268	0.0012969631075700082	0.04457811607528041	0.044120970890366526	-2.0010498393233794e-06	-0.00010240495125929394	-1.9978541479191703e-06	-0.0001022414100177449
22.359639362688714	0.0011411722368033052	0.0011399570375009453	0.0011857016443202473	0.0011840208189126914	0.0012116760439732641	0.001209697269711445	0.0012397199831487966	0.001237397890189691	0.0012998171277451118	0.0012966849231348008	0.044581502702170456	0.044124321525278676	-1.9841171930747026e-06	-0.0001021502185777623	-1.9809500023688226e-06	-0.00010198715927303703
22.494367437858962	0.0011409166581131558	0.0011397017660721657	0.0011854392469712626	0.0011837588031412165	0.0012114098699991392	0.0012094315205236582	0.0012394498967078077	0.0012371282746140339	0.0012995392255910824	0.0012964075869273568	0.04458495103443684	0.044127733209491246	-1.967236053630056e-06	-0.0001018913657995224	-1.9640972901014547e-06	-0.00010172879636921595
22.629907317457054	0.0011406616336696214	0.0011394470489222187	0.001185177481506103	0.0011834974185278527	0.0012111443767919116	0.0012091664508142442	0.0012391805467723226	0.0012368593935402944	0.0012992621895997702	0.001296131112946418	0.04458846220238698	0.04413120706128434	-1.950405467184696e-06	-0.00010162831889484747	-1.947295059004546e-06	-0.0001014662474199679
22.766263893012997	0.0011404071722919992	0.0011391928948722714	0.0011849163581046148	0.00118323667524108	0.0012108795753914615	0.00120890207160181	0.0012389119453655776	0.0012365912589577892	0.001298986034091193	0.0012958555154436817	0.044592037357229934	0.04413474421961562	-1.9336244779372125e-06	-0.00010136100248495095	-1.9305423549819192e-06	-0.0001011994371930558
22.903442085530802	0.0011401532829573998	0.0011389393129013418	0.0011846558871293172	0.001182976583631847	0.0012106154770361044	0.0012086383941030136	0.0012386441047273144	0.001236323883071721	0.0012987107736442281	0.0012955808089284483	0.04459567767147179	0.04413834584451164	-1.916892128026211e-06	-0.0001010893398181445	-1.9138382218774133e-06	-0.00010092828908553342
23.041446845665973	0.0011398999748036026	0.0011386863121491573	0.0011843960791287213	0.0011827171542368887	0.0012103520931662096	0.0012083754297361742	0.001238377037317733	0.0012360572783071235	0.0012984364231013747	0.001295307008172361	0.044599384339313014	0.044142013117463505	-1.900207457450516e-06	-0.00010081325274466368	-1.8971817014011572e-06	-0.00010065272509940382
23.180283153904217	0.0011396472571319595	0.0011384339019190558	0.0011841369448407078	0.0011824583977820976	0.0012100894354278764	0.0012081131901249423	0.0012381107558215227	0.0012357914573128776	0.0012981629975736008	0.0012950341282142292	0.04460315857706032	0.044145747241832865	-1.8835695039598824e-06	-0.00010053266169018915	-1.8805718330211496e-06	-0.00010037266581472415
23.31995602074116	0.0011393951394103588	0.0011381820916809525	0.0011838784951959732	0.001182200325185968	0.0012098275156766916	0.0012078516871020482	0.0012378452731519691	0.0012355264329658078	0.001297890512445293	0.0012947621843649516	0.04460700162354201	0.04414954944326238	-1.8669773029613215e-06	-0.0001002474856293123	-1.8640076538747885e-06	-0.00010008803036365421
23.460470486863187	0.0011391436312762331	0.001137930891074349	0.0011836207413215304	0.0011819429475630923	0.0012095663459815431	0.0012075909327131096	0.0012375806024551323	0.0012352622183748468	0.0012976189833792846	0.001294491192212523	0.04461091474053397	0.04415342097009745	-1.8504298874739977e-06	-9.995764206072177e-05	-1.847488198707288e-06	-9.979873640497683e-05
23.60183162332936	0.001138892742539628	0.0011376803099114	0.0011833636945442784	0.0011816862762277253	0.0012093059386285084	0.0012073309392205116	0.001237316757114104	0.0012349988268852813	0.001297348426321991	0.0012942211676271371	0.044614899213192165	0.04415736309381434	-1.8339262879878485e-06	-9.966304697778261e-05	-1.8310124997450439e-06	-9.950470009531531e-05
23.744044531754422	0.0011386424831863252	0.0011374303581800417	0.0011831073663946378	0.0011814303226974183	0.0012090463061248205	0.0012070717191073651	0.0012370537507533491	0.0012347362720830813	0.0012970788575086339	0.001293952126766392	0.04461895635049563	0.04416137710945873	-1.817465532381185e-06	-9.936361484091938e-05	-1.8145795866097644e-06	-9.920583606123912e-05
23.887114344492932	0.0011383928633810255	0.0011371810460471725	0.0011828517686102548	0.0011811750986967175	0.0012087874612029	0.0012068132850815323	0.0012367915972431236	0.0012344745677993036	0.0012968102934685713	0.0012936840860805904	0.04462308748569547	0.04416546433608842	-1.8010466458530383e-06	-9.905925855072106e-05	-1.7981884862508166e-06	-9.890205737267399e-05
24.031046224824397	0.0011381438934705804	0.0011369323838618859	0.0011825969131397643	0.0011809206161609226	0.0012085294168244633	0.001206555650079723	0.0012365303107039704	0.0012342137281145767	0.0012965427510307187	0.0012934170623181314	0.04462729397677527	0.044169626117231096	-1.7846686507904524e-06	-9.874988941760421e-05	-1.7818382228220603e-06	-9.859327551270392e-05
24.175845367139747	0.0011378955839872961	0.0011366843821587762	0.0011823428121466376	0.0011806668872399297	0.0012082721861847124	0.0012062988272716795	0.0012362699055113123	0.001233953767363677	0.0012962762473290857	0.0012931510725310217	0.04463157720691815	0.044173863821345014	-1.7683305666999632e-06	-9.843541713239201e-05	-1.765527817582102e-06	-9.827940034751181e-05
24.32151699712871	0.0011376479456522855	0.0011364370516612928	0.0011820894780130847	0.0011804139243021335	0.0012080157827165938	0.0012060428300644276	0.0012360103963001173	0.0012336947001401841	0.0012960107998084044	0.0012928861340804774	0.04463593858498679	0.044178178842292325	-1.7520314101156578e-06	-9.811574973822568e-05	-1.7492562888431207e-06	-9.796034009915133e-05
24.468066371968433	0.0011374009893788852	0.0011361904032851546	0.0011818369233440379	0.0011801617399383988	0.0012077602200951398	0.0012057876721066057	0.001235751797969654	0.0012334365413012188	0.0012957464262298715	0.0012926222646426316	0.04464037954600721	0.04418257259982155	-1.735770194475142e-06	-9.779079359750753e-05	-1.7330226518242828e-06	-9.763600131257322e-05
24.61549878051318	0.0011371547262761404	0.00113594444814184	0.0011815851609712088	0.0011799103469661214	0.0012075055122418954	0.0012055333672928862	0.0012354941256883449	0.001233179305972285	0.0012954831446770013	0.0012923594822143636	0.04464490155166821	0.04418704654005812	-1.7195459300388752e-06	-9.746045336195275e-05	-1.7168259185693438e-06	-9.730628882465009e-05
24.763819543485244	0.0011369091676523447	0.0011356991975421241	0.001181334203957216	0.0011796597584333441	0.0012072516733294184	0.0012052799297684663	0.001235237394898697	0.0012329230095521847	0.0012952209735615846	0.0012920978051192238	0.04464950609082543	0.044191602136005384	-1.7033576237756795e-06	-9.712463194028187e-05	-1.7006650978425644e-06	-9.697110573320122e-05
24.91303401366693	0.001136664325018652	0.0011354546629996963	0.0011810840655997943	0.0011794099876229673	0.0012069987177858745	0.0012050273739336525	0.0012349816213223382	0.0012326676677180393	0.0012949599316297669	0.001291837252013484	0.04465419468001917	0.04419624088805495	-1.6872042792777375e-06	-9.67832304666072e-05	-1.684539195048046e-06	-9.663035336529568e-05
25.063147576093755	0.0011364202100927461	0.0011352108562348241	0.001180834759436073	0.001179161048057017	0.001206746660299702	0.0012047757144485157	0.0012347268209651336	0.00123241329643039	0.001294700037968232	0.0012915778418922874	0.044658968864000136	0.04420096432450828	-1.671084896670387e-06	-9.643614826793101e-05	-1.668447212116106e-06	-9.628393124366807e-05
25.214165648248784	0.001136176834802582	0.0011349677891781041	0.00118058629924694	0.0011789129535010091	0.001206495515824376	0.0012045249662376504	0.0012344730101224077	0.0012321599119384078	0.0012944413120105152	0.0012913195940959313	0.044663830216267346	0.04420577400210833	-1.6549984724577305e-06	-9.608328282795231e-05	-1.6523881473723065e-06	-9.593173705174651e-05
25.366093680258146	0.001135934211290201	0.001134725473974271	0.0011803386990614905	0.0011786657179683885	0.0012062452995832626	0.0012042751444950135	0.0012342202053842683	0.0012319075307851966	0.0012941837735434348	0.0012910625283162635	0.04466878033961491	0.04421067150657991	-1.6389439994567156e-06	-9.572452975473156e-05	-1.6363609954663308e-06	-9.557366660134514e-05
25.518937155087716	0.0011356923519156043	0.0011344839229860768	0.0011800919731615458	0.0011784193557250475	0.0012059960270745526	0.0012040262646888515	0.0012339684236410161	0.001231656169813194	0.001293927442713638	0.0012908066646031998	0.04467382086669164	0.04421565845318503	-1.6229204667008584e-06	-9.535978274666235e-05	-1.62036474727267e-06	-9.520961379810844e-05
25.672701588741027	0.001135451269260702	0.0011342431487982381	0.0011798461360862636	0.001178173881293927	0.0012057477140762919	0.0012037783425667197	0.0012337176820886666	0.0012314058461696672	0.001293672340034279	0.0012905520233713623	0.04467895346056979	0.04422073648728219	-1.6069268593075364e-06	-9.498893355500138e-05	-1.6043983897518453e-06	-9.483947060417997e-05
25.827392530458226	0.0011352109761333378	0.001134003164221465	0.001179601202636834	0.00117792930945971	0.0012055003766515105	0.0012035313941606038	0.0012334679982345738	0.0012311565773123303	0.001293418486391825	0.0012902986254068548	0.04468417981532647	0.044225907284905885	-1.5909621583578594e-06	-9.461187194725884e-05	-1.5884609058493607e-06	-9.446312700248094e-05
25.983015562916506	0.001134971485571385	0.0011337639822965567	0.0011793571878812622	0.0011776856552735975	0.001205254031153446	0.0012032854357921265	0.0012332193899031623	0.0012309083810150515	0.0012931659030529948	0.0012900464918741638	0.044689501656636786	0.044231172553349615	-1.5750253408242446e-06	-9.42284856719211e-05	-1.5725512744020273e-06	-9.408047096046146e-05
26.139576302431465	0.0011347328108469138	0.0011335256162985697	0.001179114107159235	0.0011774429340581701	0.001205008694230854	0.0012030404840778566	0.0012329718752417589	0.0012306612753736725	0.001292914611671821	0.0012897956443231858	0.044694920742377506	0.04423653403176604	-1.5591153794481186e-06	-9.383866042075861e-05	-1.5566684700269416e-06	-9.3691388392797e-05
26.297080399159835	0.001134494965470436	0.0011332880797410658	0.0011788719760870794	0.0011772011614123415	0.0012047643828334306	0.0012027965559347124	0.0012327254727265403	0.0012304152788119348	0.0012926646342968533	0.0012895461046963938	0.044700438863245005	0.0442419934917753	-1.5432312425981039e-06	-9.3442279788164e-05	-1.5408114629900799e-06	-9.329576312169796e-05
26.455533537303385	0.001134257963195235	0.0011330513863804406	0.0011786308105628204	0.0011769603532164102	0.001204521114217334	0.001202553668585476	0.001232480201168596	0.0012301704100875284	0.001292415993378509	0.0012892978953361481	0.04470605784338254	0.04424755273808897	-1.527371894173308e-06	-9.303922523287711e-05	-1.5249792190835665e-06	-9.289347683733018e-05
26.614941435314055	0.001134021818021768	0.0011328155502203308	0.0011783906267713263	0.0011767205256371996	0.0012042789059508055	0.0012023118395644039	0.0012322360797201043	0.0012299266882982447	0.0012921687117765537	0.0012890510389921414	0.04471177954102396	0.04425321360914288	-1.5115362935183216e-06	-9.262937604037624e-05	-1.5091706995623566e-06	-9.248440906098332e-05
26.77530984610034	0.0011337865442021396	0.0011325805855160861	0.0011781514411895399	0.0011764816951332822	0.0012040377759198896	0.0012020710867229338	0.001231993127880609	0.0012296841328882395	0.0012919228127677208	0.0012888055588289764	0.04471760584914686	0.04425897797774748	-1.4957233952493133e-06	-9.221260927846919e-05	-1.493384860966427e-06	-9.206843710088397e-05
26.93664455723489	0.0011335521562446855	0.0011323465067793565	0.0011779132705918346	0.0011762438784603318	0.0012037977423342858	0.0012018314282355258	0.0012317513655034495	0.0012294427636544403	0.0012916783200535042	0.0012885614784339217	0.04472353869614122	0.04426484775174559	-1.4799321491672929e-06	-9.178879975732523e-05	-1.4776206550292693e-06	-9.164543601217212e-05
27.098951391163432	0.001133318668918605	0.0011321133287827251	0.0011776761320554368	0.0011760070926765374	0.0012035588237332762	0.0012015928826055774	0.0012315108128022724	0.0012292026007530406	0.0012914352577680687	0.001288318821824777	0.04472958004648893	0.04427082487468812	-1.4641615001527268e-06	-9.135781998861892e-05	-1.4618770285751079e-06	-9.12152785558229e-05
27.26223620541477	0.001133086097258707	0.001131881066564456	0.0011774400429659735	0.0011757713551481485	0.0012033210389917923	0.001201355468671479	0.0012312714903577003	0.0012289636647061467	0.0012911936504863373	0.0012880776134579239	0.04473573190146307	0.04427691132652107	-1.448410388004643e-06	-9.091954013981662e-05	-1.4461529233610396e-06	-9.077783515359927e-05
27.426504892812353	0.0011328544565702232	0.0011316497354333106	0.0011772050210231116	0.0011755366835551027	0.00120308440732658	0.0012011192056127658	0.0012310334191241018	0.0012287259764085304	0.0012909535232322243	0.0012878378782365109	0.04474199629983101	0.044283109124287505	-1.4326777473374144e-06	-9.047382799079462e-05	-1.4304472759690476e-06	-9.033297384414274e-05
27.59176338168682	0.0011326237624337294	0.0011314193509734676	0.0011769710842463108	0.0011753030958967772	0.0012028489483024922	0.0012008841129563992	0.0012307966204365146	0.0012284895571345275	0.0012907149014870375	0.0012875996415188152	0.044748375318583826	0.04428942032284284	-1.4169625074649667e-06	-9.002054889042932e-05	-1.4147590176919432e-06	-8.988056024009095e-05
27.758017636089992	0.0011323940307101296	0.0011311899290495123	0.0011767382509806671	0.0011750706104978231	0.001202614681838882	0.0012006502105831453	0.00123056111601767	0.0012282544285450452	0.0012904778111980223	0.0012873629291267432	0.04475487107367097	0.04429584701558592	-1.4012635922611323e-06	-8.955956570955159e-05	-1.3990870744023942e-06	-8.9420457481032e-05
27.925273656010095	0.0011321652775457636	0.0011309614858115431	0.0011765065399028897	0.001174839246014137	0.0012023816282161403	0.0012004175187341004	0.0012303269279851843	0.0012280206126947283	0.001290242278787106	0.0012871277673545268	0.04476148572075474	0.04430239133520283	-1.3855799200087303e-06	-8.909073879265206e-05	-1.3834303663872588e-06	-8.895252618534855e-05
28.09353747758831	0.001131937519377585	0.001130734037700353	0.0011762759700273697	0.0011746090214389228	0.0012021498080823393	0.0012001860580173214	0.0012300940788588634	0.0012277881320392453	0.0012900083311597826	0.001286894182977563	0.04476822145597973	0.04430905545442939	-1.3699104033254063e-06	-8.86139259143881e-05	-1.3677878082890386e-06	-8.847662440661375e-05
28.2628151733366	0.0011317107729384367	0.0011305076014527077	0.0011760465607123655	0.001174379956108869	0.001201919242459999	0.0011999558494145783	0.0012298625915681497	0.001227557009442711	0.001289775995714178	0.0012866622032614338	0.044775080516755494	0.04431584158682614	-1.3542539489819205e-06	-8.812898222737564e-05	-1.3521583089094215e-06	-8.799260758166061e-05
28.43311285235687	0.0011314850552624422	0.001130282194106735	0.0011758183316663178	0.0011741520697104585	0.001201689952753003	0.0011997269142882557	0.0012296324894597286	0.0012273272681852683	0.0012895453003503108	0.001286431855971114	0.04478206518255868	0.04432275198756904	-1.3386094577746456e-06	-8.76357602133393e-05	-1.336540771092621e-06	-8.75003284816489e-05
28.604436660561465	0.001131260383690469	0.0011300578330073962	0.001175591302954262	0.0011739253822863735	0.001201461960753618	0.001199499274388361	0.0012294037963052563	0.0012270989319707974	0.0012893162734795062	0.0012862031693803412	0.044789177775749416	0.04432978895425992	-1.3229758244175799e-06	-8.71341096345124e-05	-1.3209340916156553e-06	-8.699963716388148e-05
28.77679278089485	0.0011310367758757133	0.0011298345358120659	0.001175365495004376	0.0011736999142420343	0.0012012352886496657	0.0011992729518596763	0.0012291765363092529	0.001226872024934779	0.0012890889440340149	0.0012859761722811788	0.04479642066240573	0.04433695482774983	-1.3073519373714773e-06	-8.66238774799577e-05	-1.305337161020513e-06	-8.649038091826378e-05
28.950187433556945	0.001130814249789377	0.0011296123204962182	0.001175140928614645	0.0011734756863522597	0.0012010099590318215	0.0011990479692490482	0.0012289507341171377	0.0012266465716523121	0.0012888633414768129	0.0012857508939937699	0.04480379625317248	0.0443442519929814	-1.2917366787224167e-06	-8.610490791396974e-05	-1.2897488634814464e-06	-8.597240421517882e-05
29.124626876227456	0.0011305928237264533	0.001129391205359209	0.0011749176249596504	0.0011732527197680467	0.0012007859949010541	0.0011988243495128091	0.0012287264148234235	0.0012264225971462778	0.0012886394958115934	0.0012855273643762718	0.044811307004131946	0.0443516828798471	-1.2761289240282789e-06	-8.557704222206253e-05	-1.274168076666627e-06	-8.54455486524186e-05
29.30011740429177	0.001130372516311619	0.0011291712090301725	0.0011746956055974911	0.001173031036023483	0.001200563419676208	0.0011986021160243449	0.001228503603980069	0.001226200126895668	0.0012884174375929621	0.0012853056138349996	0.044818955417690404	0.044359249964068245	-1.2605275421929789e-06	-8.50401187576788e-05	-1.2585936716041392e-06	-8.490965290136598e-05
29.476665351068124	0.0011301533465052284	0.0011289523504740186	0.001174474892476824	0.0011728106570427833	0.0012003422572017212	0.0011983812925817979	0.0012282823276049798	0.0012259791868440624	0.001288197197936818	0.0012850856733347539	0.04482674404348105	0.04436695576808667	-1.2449313952851877e-06	-8.449397288368132e-05	-1.243024512499833e-06	-8.436455264898557e-05
29.654277088036206	0.0011299353336094366	0.0011287346489975562	0.001174255507944059	0.0011725916051474722	0.001200122531755511	0.0011981619034159361	0.0012280626121907005	0.0012257598034082922	0.001287978808530969	0.0012848675744093763	0.04483467547928947	0.04437480286198261	-1.229339338420371e-06	-8.393843691781311e-05	-1.227459456627604e-06	-8.381008054328398e-05
29.832959025067048	0.0011297184972744066	0.0011285181242557045	0.001174037474750656	0.0011723739030636763	0.0011999042680569782	0.0011979439731981414	0.001227844484713236	0.0012255420034872346	0.001287762301645917	0.00128465134917248	0.04484275237199578	0.04438279386440405	-1.2137502196224448e-06	-8.337334007563202e-05	-1.2118973541810733e-06	-8.324606613616115e-05
30.0127176106544	0.001129502857504657	0.001128302796257842	0.0011738208160605899	0.0011721575739295801	0.0011996874912751903	0.0011977275270485766	0.0012276279726410751	0.001225325814470811	0.0012875477101458907	0.0012844370303284234	0.044850977418537316	0.0443909314435207	-1.1981628796156087e-06	-8.279850840733904e-05	-1.1963370480758302e-06	-8.267233582087696e-05
30.193559332147448	0.0011292884346655173	0.0011280886853742653	0.001173605555457944	0.0011719426413030099	0.0011994722270372148	0.0011975125905445004	0.0012274131039443793	0.001225111264249143	0.001287335067500086	0.0012842246511834902	0.044859353366891896	0.04439921831799513	-1.1825761517146247e-06	-8.22137647407406e-05	-1.1807773738362407e-06	-8.208871277481933e-05
30.37549071598484	0.0011290752494896965	0.0011278758123427597	0.0011733917169546415	0.0011717291291691578	0.0011992585014365998	0.0011972991897287323	0.0012271999071043372	0.0012248983812218842	0.0012871244077941205	0.0012840142456572838	0.04486788301707973	0.04440765725797639	-1.1669888616621868e-06	-8.161892861938136e-05	-1.1652171594258784e-06	-8.149501689738714e-05
30.55851832793038	0.0011288633230839846	0.001127664198275304	0.001173179324998333	0.0011715170619484617	0.001199046341042032	0.0011970873511182928	0.0012269884111227186	0.001224687194307741	0.0012869157657417337	0.0012838058482943634	0.04487656922218931	0.04441625108611242	-1.151399827452413e-06	-8.101381623826232e-05	-1.1496552250840272e-06	-8.089106474656882e-05
30.742648773309874	0.001128652676936068	0.001127453864664887	0.0011729684044804265	0.0011713064645046231	0.0011988357729061495	0.0011968771017131978	0.0012267786455316002	0.0012244777329541686	0.001286709176696704	0.0012835994942760982	0.044885414889422194	0.044425002678584645	-1.135807859172118e-06	-8.039824038044707e-05	-1.134090383160015e-06	-8.027666947543755e-05
30.92788869724955	0.0011284433329214808	0.0011272448333924643	0.0011727589807442745	0.0011710973621527894	0.0011986268245745338	0.001196668469005432	0.0012265706404032905	0.0012242700271472666	0.0012865046766650195	0.0012833952194327728	0.044894422981161815	0.04443391496616416	-1.12021175884729e-06	-7.977201035214154e-05	-1.1185214379614249e-06	-7.965164076706444e-05
31.114244784915854	0.001128235313310672	0.0011270371267340256	0.0011725510795935067	0.001170889780667873	0.0011984195240948598	0.0011964614809880812	0.0012263644263604346	0.0012240641074218526	0.0012863023023172756	0.0012831930602559168	0.04490359651606305	0.0444429909352922	-1.1046103202700525e-06	-7.913493191610832e-05	-1.1029471855819248e-06	-7.901578476843252e-05
31.30172376175672	0.0011280286407762152	0.0011268307673678102	0.0011723447273005306	0.0011706837462930478	0.0011982139000262346	0.0011962561661646512	0.0012261600345863293	0.001223860004871745	0.001286102091001335	0.0012829930539108992	0.044912938570167094	0.04445223362917907	-1.089002328813482e-06	-7.848680722169488e-05	-1.0873664137100135e-06	-7.836890402024288e-05
31.4903323937443	0.0011278233384001515	0.0011266257783816506	0.0011721399506151944	0.001170479285748397	0.0011980099814487143	0.0011960525535585668	0.0012259574968354373	0.0012236577511602446	0.001285904080755242	0.00128279523824977	0.044922452278037886	0.04446164614893205	-1.0733865612689783e-06	-7.782743473705445e-05	-1.071777901482003e-06	-7.771079738974618e-05
31.68007748761912	0.0011276194296814582	0.0011264221832804448	0.001171936776773601	0.001170276426239721	0.0011978077979729954	0.0011958506727228404	0.0012257568454440949	0.0012234573785308094	0.001285708310320383	0.001282599651824351	0.04493214083392314	0.04447123165470172	-1.0577617856862356e-06	-7.715660917873013e-05	-1.0561804193085465e-06	-7.704126000032674e-05
31.870965891135747	0.0011274169385436645	0.0011262200059937778	0.001171735233507101	0.0011700751954675209	0.0011976073797502988	0.001195650553749939	0.0012255581133414424	0.0012232589198179513	0.001285514819154928	0.0012824063338996035	0.04494200749294276	0.04448099336685737	-1.0421267611637752e-06	-7.647412143751975e-05	-1.0405727286695067e-06	-7.636008315733966e-05
32.063004493309954	0.0011272158893426106	0.00112601927088368	0.001171535349051458	0.0011698756216361502	0.001197408757482449	0.0011954522272818403	0.001225361334060565	0.0012230624084583412	0.0012853236474475362	0.001282215324467261	0.04495205557229772	0.04449093456718417	-1.0264802376863148e-06	-7.577975850561747e-05	-1.0249535819552291e-06	-7.566705427541898e-05
32.25620022466719	0.0011270163068743439	0.0011258200027525291	0.0011713371521561789	0.0011696777334631386	0.0011972119624321373	0.0011952557245202768	0.0012251665417498474	0.0012228678785021303	0.0012851348361313407	0.0012820266642597344	0.04496228845250935	0.044501058600108286	-1.0108209559374186e-06	-7.507330340156271e-05	-1.0093217222731203e-06	-7.496195680381512e-05
32.45056005749291	0.0011268182163831654	0.0011256222268511012	0.0011711406720940304	0.0011694815601886958	0.0011970170264333938	0.0011950610772371844	0.0012249737711845596	0.001222675364624497	0.001284948426898217	0.0012818403947643057	0.044972709578684295	0.04451136887394732	-9.951476471060754e-07	-7.435453509244128e-05	-9.936758832642008e-07	-7.424457014873487e-05
32.64609100608406	0.0011266216435698274	0.0011254259688867699	0.0011709459386707326	0.0011692871315853962	0.0011968239819022547	0.0011948683177853492	0.0012247830577786613	0.0012224849021374182	0.001284764462213341	0.0012816565582376045	0.04498332246180346	0.04452186886218757	-9.794590326958792e-07	-7.362322841600322e-05	-9.780147889031782e-07	-7.351466959537589e-05
32.84280012700226	0.0011264266145998825	0.0011252312550318593	0.0011707529822348422	0.0011690944779680496	0.0011966328618476425	0.0011946774791092652	0.0012245944375968499	0.0012222965270016753	0.0012845829853300465	0.0012814751977203844	0.04499413068004382	0.04453256210478866	-9.637538243355108e-07	-7.28791540001994e-05	-9.623371533128318e-07	-7.277202622785195e-05
33.040694519328454	0.0011262331561121863	0.0011250381119321524	0.0011705618336878185	0.0011689036302037566	0.0011964436998824527	0.0011944885947561968	0.0012244079473668356	0.0012221102758390937	0.0012844040403049816	0.0012812963570525955	0.045005137880125376	0.044543452209518164	-9.480307235766421e-07	-7.212207818144134e-05	-9.466416805653868e-07	-7.201640684775801e-05
33.239781324919136	0.0011260412952275615	0.0011248465667155576	0.0011703725244942883	0.0011687146197221629	0.0011962565302348594	0.001194301698887463	0.0012242236244918673	0.0012219261859450284	0.0012842276720135797	0.0012811200808887694	0.04501634777868794	0.04455454285331262	-9.322884216961778e-07	-7.135176292141776e-05	-9.309270644808527e-07	-7.124757389073699e-05
33.44006772866406	0.0011258510595576212	0.0011246566470009358	0.0011701850866925022	0.001168527478525904	0.0011960713877598376	0.0011941168262899343	0.001224041507063501	0.0012217442953010923	0.0012840539261658435	0.0012809464147137176	0.045027764163699524	0.04456583778367021	-9.165255994902574e-07	-7.05679657216629e-05	-9.151919884270963e-07	-7.046528534160323e-05
33.64156095874556	0.0011256624772137582	0.0011244683809070958	0.0011699995529049958	0.0011683422392012538	0.001195888307950914	0.00119393401238776	0.0012238616338746248	0.0012215646425881403	0.0012838828493224564	0.0012807754048585523	0.045039390895892775	0.044577340820073065	-9.007409270626182e-07	-6.977043953598772e-05	-8.994351251003993e-07	-6.966929464696792e-05
33.84426828689945	0.0011254755768163043	0.0011242817970619553	0.001169815956349454	0.0011681589349289785	0.0011957073269521458	0.0011937532932543224	0.0012236840444327433	0.001221387267199511	0.0012837144889112269	0.001280607098517039	0.04505123191023579	0.04458905585544005	-8.84933063615128e-07	-6.895893268216158e-05	-8.83655136325965e-07	-6.885935062697635e-05
34.04819702867729	0.0011252903875038547	0.001124096924611872	0.001169634330849784	0.0011679775994953951	0.001195528481570332	0.001193574705624421	0.0012235087789735227	0.0012212122092545282	0.0012835488932438676	0.0012804415437622809	0.04506329121743257	0.0446009868576121	-8.691006572352812e-07	-6.813318875145691e-05	-8.678506728384758e-07	-6.803519738507458e-05
34.25335454371064	0.0011251069389427728	0.001123913793231153	0.0011694547108474001	0.0011677982673036478	0.0011953518092874663	0.0011933982869067026	0.0012233358784746087	0.0012210395096122787	0.001283386111533125	0.001280278789563757	0.04507557290545818	0.044613137870871795	-8.532423446754554e-07	-6.729294651536266e-05	-8.520203740622172e-07	-6.719657421461189e-05
34.45974823597649	0.0011249252613368705	0.0011237324331317372	0.0011692771314127303	0.0011676209733851976	0.001195177348273433	0.0011932240751963284	0.0012231653846697206	0.001220869209885657	0.0012832261939102647	0.0012801188858047037	0.04508808114112757	0.04462551301749257	-8.3735675111829e-07	-6.643793983085455e-05	-8.361628678864308e-07	-6.634321550524902e-05
34.66738555406454	0.0011247453854372725	0.0011235528750730675	0.0011691016282569435	0.0011674457534115396	0.001195005137398955	0.001193052109287895	0.0012229973400630294	0.001220701352455699	0.0012830691914429218	0.001279961883299868	0.045100820171698267	0.0446381164993258	-8.214424899737234e-07	-6.556789754511017e-05	-8.202767704523772e-07	-6.54748506470626e-05
34.87627399144595	0.0011245673425524542	0.0011233751503721327	0.001168928237743894	0.0011672726437061333	0.0011948352162487862	0.001192882428688601	0.0012228317879438117	0.0012205359804861914	0.00128291515615331	0.0012798078338136139	0.04511379432650899	0.04465095259942195	-8.05498162627892e-07	-6.468254339556112e-05	-8.043606859048369e-07	-6.45912039307639e-05
35.086421086743854	0.0011243911645584896	0.0011231992909137194	0.001168756996902318	0.0011671016812565855	0.001194667625135183	0.0011927150736316884	0.0012226687724014216	0.001220373137938592	0.001282764141036836	0.0012796567900784297	0.04512700801865551	0.044664025683687186	-7.895223582072078e-07	-6.378159590927912e-05	-7.884132061626928e-07	-6.369199444794527e-05
35.29783442400536	0.0011242168839094666	0.001123025329160834	0.0011685879434382412	0.0011669329037270462	0.0011945024051116192	0.0011925500850901308	0.0012225083383405374	0.0012202128695872293	0.0012826162000810757	0.001279508805813798	0.04514046574670371	0.04467734020257632	-7.735136533493746e-07	-6.28647683007244e-05	-7.724329106847429e-07	-6.27769359887731e-05
35.51052163297529	0.0011240445336481186	0.0011228532981653401	0.0011684211157476497	0.0011667663494708627	0.0011943395979867925	0.0011923875047906076	0.001222350531496736	0.0012200552210348274	0.001282471388285172	0.0012793639357454826	0.04515417209643807	0.04469090069282693	-7.574706119518534e-07	-6.19317683659415e-05	-7.564183662190326e-07	-6.184573693610029e-05
35.72449038937153	0.001123874147416643	0.0011226832315787809	0.0011682565529293914	0.001166602057543469	0.0011941792463388919	0.0011922273752277448	0.0012221953984523713	0.0012199002387283321	0.0012823297616796252	0.0012792222356252051	0.04516813174265529	0.044704711779229085	-7.41391784930736e-07	-6.0982298376283106e-05	-7.403681265647638e-07	-6.0898100159662016e-05
35.93974841516195	0.0011237057594677279	0.001122515163663413	0.0011680942947983328	0.0011664400677155286	0.0011940213935301566	0.001192069739678642	0.0012220429866527742	0.0012197479699750586	0.0012821913773465056	0.0012790837622507435	0.04518234945099321	0.04471877817643512	-7.252757099501274e-07	-6.001605496716578e-05	-7.242807323047142e-07	-5.9933722905580744e-05
36.15630347884324	0.0011235394046757888	0.0011223491293034496	0.00116793438189878	0.001166280420486339	0.0011938660837217268	0.0011919146422176893	0.0012218933444227888	0.0012195984629591742	0.0012820562934400999	0.0012789485734864582	0.04519683007980141	0.044733104690811695	-7.091209111840559e-07	-5.9032729027408415e-05	-7.081547105606406e-07	-5.8952296684955385e-05
36.374163395721176	0.0011233751185484116	0.0011221851640165078	0.0011677768555181467	0.0011661231570974859	0.001193713361888778	0.0011917621277316747	0.0012217465209836344	0.0012194517667585053	0.0012819245692079822	0.0012788167282842431	0.04521157858205847	0.04474769622233403	-6.929258990471567e-07	-5.803200558476829e-05	-6.91988574727867e-07	-5.7953507160368734e-05
36.59333602819267	0.0011232129372380141	0.0011220233039652783	0.0011676217577009003	0.001165968319546774	0.0011935632738359688	0.0011916122419351955	0.0012216025664701154	0.0012193079313616935	0.001281796265012543	0.0012786882867049285	0.04522660000732706	0.04476255776652233	-6.766891699123458e-07	-5.701356368778554e-05	-6.757808242011977e-07	-5.693703402828709e-05
36.813829286029524	0.0011230528975537312	0.001121863585969416	0.0011674691312627797	0.00116581595060243	0.0011934158662131936	0.0011914650313863775	0.0012214615319481867	0.001219167007685699	0.0012816714423529766	0.0012785633099401427	0.04524189950375753	0.04477769441641958	-6.604092058640557e-07	-5.597707628821058e-05	-6.595299441142753e-07	-5.590255090048846e-05
37.03565112666392	0.0011228950369735146	0.001121706047517648	0.0011673190198052826	0.0011656660938175723	0.0011932711865316427	0.0011913205435029048	0.001221323469432867	0.0012190290475936599	0.0012815501638877296	0.001278441860334629	0.04525748232013671	0.04479311136462195	-6.440844743894544e-07	-5.492221011682563e-05	-6.432344050446778e-07	-5.48497251815494e-05
37.25880955547555	0.0011227393936564778	0.0011215507267801224	0.001167171467730455	0.0011655187935449853	0.0011931292831802022	0.0011911788265783802	0.0012211884319065346	0.001218894103913125	0.0012814324934574464	0.0012783240014090566	0.04527335380798074	0.044808813905346495	-6.277134281125994e-07	-5.3848625559876906e-05	-6.268926627459037e-07	-5.377821794524951e-05
37.483312626080554	0.0011225860064554552	0.0011213976626209782	0.0011670265202559469	0.0011653740949521603	0.001192990205442161	0.0011910399297989983	0.0012210564733375815	0.0012187622304546477	0.0012813184961083875	0.001278209797883304	0.04528951942368155	0.044824807436554426	-6.112945045138457e-07	-5.2755976533008786e-05	-6.105031578581069e-07	-5.2687683807811636e-05
37.70916844062219	0.0011224349149298119	0.0011212468946111608	0.0011668842234303853	0.0011652320440366484	0.0011928540035122666	0.0011909039032605674	0.001220927648699463	0.0012186334820307727	0.0012812082381163667	0.001278099315700253	0.045305984730697135	0.044841097462118354	-5.948261256158612e-07	-5.164391034839788e-05	-5.9406431560452e-07	-5.157777079631276e-05
37.93638515006311	0.0011222861593584955	0.001121098463041481	0.0011667446241490397	0.0011650926876417128	0.001192720728514126	0.0011907707979858702	0.0012208020139901376	0.001218507914475412	0.0012811017870112047	0.0012779926220500997	0.045322755401796214	0.04485768959404144	-5.783066976804835e-07	-5.0512067582692e-05	-5.775745454913474e-07	-5.044812021717804e-05
38.164970954479706	0.0011221397807533301	0.0011209524089359183	0.0011666077701697997	0.0011649560734722853	0.0011925904325179508	0.0011906406659423713	0.0012206796262519068	0.001218385584663617	0.0012809992116017048	0.0012778897853951829	0.04533983722135316	0.0448745895547278	-5.617346109285624e-07	-4.9360081942284584e-05	-5.610322410224029e-07	-4.9298366520983405e-05
38.39493410335793	0.0011219958208725648	0.001120808774065175	0.0011664737101294632	0.0011648222501112393	0.0011924631685586611	0.0011905135600602831	0.001220560543591664	0.0012182665505317619	0.001280900582001175	0.0012777908754953522	0.045357236087698996	0.04489180317930724	-5.451082391956172e-07	-4.818758012209434e-05	-5.444357793560686e-07	-4.812813716195685e-05
38.626282895891045	0.001121854322234685	0.0011206676009604996	0.0011663424935603591	0.0011646912670359934	0.0011923389906543672	0.0011903895342510072	0.0012204448252015718	0.0012181508710981518	0.0012808059696535147	0.001277695963433902	0.045374958015522715	0.04490933641801143	-5.284259396252239e-07	-4.699418166442815e-05	-5.277835209995495e-07	-4.6937052456758055e-05
38.859025681279114	0.0011217153281324773	0.0011205289329277567	0.0011662141709072843	0.0011645631746354307	0.00119221795382521	0.0011902686434259358	0.0012203325313801582	0.0012180386064840473	0.0012807154473598544	0.0012776051216440512	0.045393009138334245	0.04492719533860772	-5.116860523532961e-07	-4.577949881445775e-05	-5.110738094961896e-07	-4.572472544092654e-05
39.09317085903034	0.0011215788826473702	0.001120392814061779	0.0011660887935447885	0.0011644380242271642	0.0011921001141125972	0.0011901509435156437	0.001220223723553862	0.0012179298179351389	0.0012806290893057962	0.00127751842393602	0.04541139571098172	0.04494538612889112	-4.948869001589716e-07	-4.454313637006213e-05	-4.943049710789613e-07	-4.4490761718973815e-05
39.328726879264174	0.0011214450306640438	0.0011202592892609843	0.0011659664137947986	0.0011643158680751406	0.0011919855285988266	0.0011900364914894715	0.0012201184642990246	0.001217824567843463	0.001280546971089244	0.0012774359455246917	0.04543012411222938	0.04496391509923354	-4.780267881272088e-07	-4.328469153064285e-05	-4.774753143300253e-07	-4.3234759313087734e-05
39.56570224301631	0.0011213138178853203	0.0011201284042422774	0.0011658470849445933	0.0011641967594075997	0.0011918742554271116	0.0011899253453755063	0.0012200168173643426	0.0012177229197697804	0.0012804691697488502	0.001277357763057889	0.045449200847397696	0.04498278868519216	-4.61104003317888e-07	-4.2003753742664296e-05	-4.605831298537359e-07	-4.195630850956089e-05
39.80410550254544	0.0011211852908473334	0.0011200002055562282	0.0011657308612651354	0.0011640807524353814	0.0011917663538220107	0.0011898175642809667	0.001219918847693788	0.0012176249384664192	0.0012803957637930875	0.0012772839546452703	0.0454686325510625	0.045002013450184467	-4.441168144010861e-07	-4.0699904539892584e-05	-4.436266899106138e-07	-4.065499169914055e-05
40.04394526164196	0.0011210594969349986	0.0011198747406025516	0.001165617798029776	0.0011639679023706141	0.0011916618841102857	0.001189713208413017	0.001219824621450023	0.001217530689900607	0.0012803268332299779	0.0012772145998878727	0.045488425989825644	0.04502159608822145	-4.2706347128454447e-07	-3.937271738038706e-05	-4.2660424804394706e-07	-3.933038321413118e-05
40.28523017593832	0.0011209364843977707	0.0011197520576458767	0.00116550795153333	0.001163858265445767	0.0011915609077421828	0.0011896123391000018	0.0012197342060382972	0.0012174402412782916	0.0012802624595974715	0.0012771497799083124	0.04550858806514321	0.04504154342671154	-4.09942204765857e-07	-3.802175748160441e-05	-4.0951403874108644e-07	-3.798204916460879e-05
40.52796895322162	0.0011208163023657032	0.001119632205831816	0.0011654013791115312	0.0011637518989330833	0.001191463487313151	0.0011895150188131144	0.0012196476701308544	0.0012173536610684587	0.0012802027259945078	0.0012770895773816496	0.045529125816228824	0.04506186242932738	-3.927512261421573e-07	-3.6646581650007226e-05	-3.923542770366273e-07	-3.660954726805721e-05
40.77217035374772	0.0011206990008658221	0.0011195152352033507	0.001165298139160884	0.0011636488611644139	0.0011913696865860114	0.001189421311188521	0.0012195650836918598	0.0012172710190279782	0.0012801477171127773	0.0012770340765669574	0.04555004642302357	0.045082560198944806	-3.7548872683975526e-07	-3.524673810806345e-05	-3.751231581494187e-07	-3.521242667670066e-05
41.017843190557436	0.0011205846308388041	0.0011194011967175185	0.0011651982911589063	0.0011635492115514348	0.00119127957051358	0.0011893312810499304	0.0012194865180028493	0.0012171923862269636	0.0012800975192691878	0.0012769833633395852	0.0455713572092388	0.04510364398065193	-3.5815287800127285e-07	-3.382176631441802e-05	-3.5781885706145933e-07	-3.3790227798063954e-05
41.26499632979458	0.00112047324415599	0.0011192901422624425	0.0011651018956847984	0.0011634530106062958	0.0011911932052617732	0.0011892449944316528	0.0012194120456887386	0.001217117835074692	0.0012800522204390798	0.0012769375252241716	0.04559306564547195	0.04512512116483029	-3.407418300909945e-07	-3.237119678348166e-05	-3.404395281327889e-07	-3.234248211533841e-05
41.51363869102594	0.0011203648936367076	0.0011191821246746632	0.0011650090144405055	0.001163360319962658	0.001191110658233174	0.0011891625186021089	0.001219341740744367	0.0012170474393460562	0.001280011910290175	0.001276896651428376	0.04561517935240004	0.04514699929031475	-3.232537125110596e-07	-3.0894550901161555e-05	-3.2298330472115e-07	-3.0868712003556675e-05
41.763779247563185	0.0011202596330659382	0.001119077197756818	0.0011649197102722197	0.0011632712023971754	0.001191031998091098	0.001189083922087847	0.001219275678561622	0.0012169812742085942	0.0012799766802173032	0.0012768608328773941	0.04563770610405111	0.04516928604762584	-3.056866331439291e-07	-2.939134073087768e-05	-3.054482987140464e-07	-2.9368430535386958e-05
42.0154270267867	0.001120157517212329	0.0011189754162956686	0.0011648340471923269	0.0011631857218514156	0.0011909572947841718	0.0011890092746980648	0.001219213935957153	0.001216919416250107	0.0012799466233779336	0.0012768301622492603	0.045660653831152635	0.04519198928228412	-2.880386779408224e-07	-2.786106882082806e-05	-2.87832600129323e-07	-2.7841141289869364e-05
42.26859111047143	0.0011200586018465376	0.0011188768360804553	0.001164752090401778	0.0011631039434542075	0.0011908866195714052	0.0011889386475496262	0.0012191565912006669	0.001216861943506855	0.0012799218347284954	0.0012768047340109426	0.04568403062456836	0.045215116998207926	-2.703079104906386e-07	-2.6303228004648238e-05	-2.70134276681485e-07	-2.6286338152992084e-05
42.523280635114425	0.0011199629437599473	0.0011187815139216293	0.001164673906312936	0.0011630259335444638	0.0011908200450478081	0.0011888721130926213	0.0012191037240438503	0.0012168089354923789	0.0012799024110615534	0.001276784644455282	0.04570784473881541	0.04523867736119152	-2.5249237156762736e-07	-2.4717301197380026e-05	-2.5235137332980245e-07	-2.4703505114215263e-05
42.77950479226489	0.0011198706007837292	0.0011186895076699284	0.001164599562572873	0.0011629517596944536	0.001190757645170531	0.0011888097451364479	0.0012190554157499077	0.0012167604732269324	0.0012798884510438252	0.0012767699917387663	0.04573210459567199	0.0452626787024721	-2.3459007867255438e-07	-2.31027611865553e-05	-2.3448191182337888e-07	-2.309211605805439e-05
43.03727282885567	0.0011197816318082876	0.0011186008762358347	0.001164529128087158	0.0011628814907335618	0.0011906994952855675	0.0011887516188764558	0.0012190117491237499	0.0012167166392675658	0.0012798800552550882	0.00127676087592019	0.04575681878787166	0.045287129522385935	-2.1659902556345895e-07	-2.1459070417673143e-05	-2.165238902327761e-07	-2.1451634550612164e-05
43.29659404753705	0.0011196960968030717	0.001118515679609405	0.0011644626730441207	0.0011628151967725303	0.001190645672155017	0.0011886978109211447	0.0012189728085428377	0.0012166775177388592	0.0012798773262279834	0.0012767573990002017	0.04578199608289518	0.045312038494114734	-1.9851718178597738e-07	-1.9785680777234527e-05	-1.984752824777357e-07	-1.9781513622307845e-05
43.55747780701245	0.0011196140568367758	0.0011184339788804852	0.0011644002689396179	0.0011627529492281951	0.0011905962539849192	0.0011886483993199415	0.001218938679988698	0.0012166431943643262	0.0012798803684887477	0.0012767596649617746	0.04580764542685268	0.04533741446752725	-1.8034249217634482e-07	-1.8082033367256e-05	-1.803340378371196e-07	-1.8081195543362405e-05
43.81993352237618	0.0011195355740979346	0.0011183558362593206	0.0011643419886023128	0.0011626948208487374	0.0011905513204536922	0.0011886034635915689	0.0012189094510791374	0.0012166137564985117	0.001279889288598902	0.001276767779811623	0.045833775948465744	0.045363266473117086	-1.6207287636136117e-07	-1.6347558276369467e-05	-1.6209808045321294e-07	-1.635011159625832e-05
44.08397066545326	0.0011194607119159126	0.0011182813150975638	0.0011642879062194653	0.0011626408857394496	0.0011905109527411623	0.0011885630847530107	0.001218885211101157	0.0012165892931597898	0.001279904195197912	0.001276781851622586	0.04586039696315344	0.04538960372604109	-1.4370622825575496e-07	-1.4581674345676143e-05	-1.437653088191132e-07	-1.4587681840622091e-05
44.349598765141174	0.0011193895347823097	0.0011182104799096972	0.001164238097363268	0.0011625912193890394	0.0011904752335582234	0.0011885273453491074	0.0012188660510446014	0.0012165698950638913	0.0012799251990468603	0.0012768019905770166	0.04588751797721597	0.0454164356302603	-1.2524041553786322e-07	-1.27837889284943e-05	-1.2533359526525206e-07	-1.2793314874692818e-05
44.6168274077539	0.0011193221083727733	0.0011181433963948619	0.0011641926390177108	0.0011625458986964671	0.001190444247177121	0.0011884963294827658	0.001218852063636542	0.0012165556546581613	0.0012799524130731419	0.001276828309011179	0.045915148692132535	0.04544377178278639	-1.0667327909972407e-07	-1.0953297642418702e-05	-1.0680078541078913e-07	-1.0966407588075544e-05
44.88566623736761	0.0011192584995692548	0.0011180801314591346	0.001164151609606027	0.001162505001998361	0.001190418079462404	0.0011884701228458445	0.0012188433433764437	0.0012165466661565988	0.0012799859524162403	0.001276860921460727	0.045943299008962865	0.04547162197803735	-8.800263251017987e-08	-9.08958411890981e-06	-8.816469762671503e-08	-9.106344911385955e-06
45.15612495616904	0.0011191987764826781	0.001118020753238213	0.0011641150890186805	0.0011624686090969756	0.001190396817902518	0.0011884488127506712	0.0012188399865720875	0.0012165430255756489	0.001280025934474568	0.0012768999447072323	0.04597197903286766	0.045499996212304446	-6.922626146410246e-08	-7.192019745111411e-06	-6.942312248377561e-08	-7.212499559039465e-06
45.42821332480542	0.0011191430084760703	0.0011179653311205683	0.001164083158641962	0.001162436801288756	0.0011903805516421014	0.0011884324881622677	0.0012188420913763225	0.0012165448307708202	0.0012800724789534539	0.001276945497825851	0.046001199077741854	0.04552890468833788	-5.034192318391362e-08	-5.259963397785672e-06	-5.0573822165268095e-08	-5.284231764018932e-06
45.701941162736816	0.001119091266188137	0.0011179139357710385	0.0011640559013871676	0.0011624096613934846	0.0011903693715149682	0.0011884212397312544	0.0012188497578246252	0.0012165521814741032	0.0012801257079142674	0.0012769977022341213	0.04603096967097045	0.04555835782004555	-3.134734585363147e-08	-3.292761173889769e-06	-3.16145298906792e-08	-3.320889008950889e-06
45.97731834859046	0.0011190436215573005	0.0011178666391548902	0.0011640334017203927	0.0011623872737840436	0.0011903633700778102	0.0011884151598274759	0.0012188630878735111	0.001216565179332244	0.0012801857458247339	0.0012770566817419402	0.04606130155830852	0.04558836623732182	-1.224022800998259e-08	-1.2897461124372622e-06	-1.2542949318506552e-08	-1.3218057487718315e-06
46.25435482051728	0.001119000147846211	0.0011178235145623498	0.0011640157456929495	0.0011623697244167995	0.0011903626416446315	0.0011884143425743537	0.0012188821854398084	0.0012165839279458695	0.0012802527196104684	0.0012771225626027464	0.04609220570888736	0.045618940790996126	6.981762074292214e-09	7.497620899965529e-07	6.6432460700018015e-09	7.136968727949888e-07
46.533060576550575	0.0011189609196667401	0.0011177846366336199	0.0011640030209724254	0.001162357100862628	0.0011903672823219337	0.0011884188838839915	0.0012189071564408262	0.0012166085329095076	0.0012803267587077633	0.0012771954735659537	0.046123693320354535	0.045650092557916105	2.6320987028816134e-08	2.826457371873925e-06	2.594641361269509e-08	2.7863113155890407e-06
46.813445674966815	0.0011189260130054727	0.0011177500813843945	0.0011639953168744014	0.0011623494923385979	0.0011903773900446783	0.001188428881493053	0.0012189381088354382	0.0012166391018525156	0.0012804079951176728	0.001277275545930662	0.04615577582414819	0.0456818328461627	4.577984102135252e-08	4.941047604206661e-06	4.536894209448972e-08	4.896743939108994e-06
47.09552023464871	0.0011188955052496875	0.0011177199262318634	0.0011639927243948293	0.001162346989740312	0.0011903930646130244	0.0011884444349994122	0.0012189751526660928	0.001216675744480933	0.0012804965634614091	0.0012773629136006762	0.0461884648909118	0.045714173200405425	6.536075041786715e-08	7.094254896394814e-06	6.491325240482945e-08	7.0457153078518076e-06
47.37929443545016	0.0011188694752138622	0.001117694250021243	0.0011639953362431014	0.0011623496856749444	0.001190414407729886	0.001188465645899624	0.0012190184001017919	0.0012167185726202983	0.0012805926010371162	0.0012774577131408895	0.0462217724360537	0.04574712540739762	8.50661744686114e-08	9.286815911196955e-06	8.458179822940642e-08	9.233960505700134e-06
47.66477851856398	0.0011188480031666995	0.0011176731330528268	0.0011640032468758247	0.001162357674494975	0.001190441523039315	0.0011884926176272165	0.0012190679654820562	0.001216767700259448	0.0012806962478780477	0.0012775600838350538	0.04625571062545414	0.04578070150162201	1.0489860600417997e-07	1.1519482186445051e-05	1.0437706672757063e-07	1.1462229455777573e-05
47.951982786891236	0.0011188311708586873	0.0011176566571095715	0.0011640165525313097	0.0011623710523326416	0.001190474516165735	0.0011885254555918285	0.0012191239653619034	0.001216823243595321	0.0012808076468121862	0.0012776701677449877	0.046290291881327245	0.04581491377108512	1.2486057214284446e-07	1.3793020464530903e-05	1.2430157925310756e-07	1.3731287249935109e-05
48.24091760541319	0.0011188190615502062	0.0011176449054852349	0.0011640353512647964	0.0011623899171351304	0.0011905134947540444	0.001188564267219223	0.001219186518557865	0.001216885321078803	0.001280926943523355	0.0012777881097712598	0.04632552888824041	0.04584977476327021	1.449546350213056e-07	1.6108213030857632e-05	1.4435789208021993e-07	1.604191448639769e-05
48.53159340156531	0.0011188117600401959	0.0011176379630130672	0.0011640597429844368	0.0011624143687005157	0.0011905585685106175	0.001188609161992185	0.0012192557461950752	0.0012169540534616306	0.001281054286613864	0.0012779140577153906	0.04636143459929757	0.045885297291249995	1.651833925475632e-07	1.8465858060673357e-05	1.6454859714598938e-07	1.839490761496032e-05
48.82402066561362	0.001118809352695389	0.001117635916095077	0.001164089829488044	0.0011624445087144726	0.0011906098492452158	0.0011886602514923372	0.0012193317717554505	0.0012170295638443882	0.001281189827668729	0.001278048162343622	0.046398022242489324	0.0459214944399674	1.8554947915942407e-07	2.0866769974758892e-05	1.8487632280714955e-07	2.0791079291537784e-05
49.11820995103327	0.0011188119274801278	0.0011176388527318756	0.0011641257145006353	0.0011624804407877767	0.0011906674509138452	0.0011887176494428876	0.0012194147211270028	0.001217111977725624	0.0012813337213215194	0.001278190577452291	0.046435305327220275	0.04595837957268602	2.0605556662334212e-07	2.331177980446908e-05	2.0534373464152836e-07	2.323125874309495e-05
49.41417187488941	0.001118819573986778	0.0011176468625531245	0.001164167503712786	0.0011625222704946194	0.001190731489662573	0.0011887814717523493	0.0012195047226543048	0.001217201423052127	0.0012814861253218832	0.0012783414599348772	0.04647329765100968	0.04599596633762016	2.2670436482675332e-07	2.5801735565628148e-05	2.259535362408166e-07	2.5716292140126606e-05
49.71191711822035	0.0011188323834667455	0.0011176600368485827	0.001164215304819807	0.0011625701054117396	0.0011908020838723352	0.0011888518365592315	0.0012196019071901486	0.001217298030270373	0.0012816472006047905	0.0012785009698507432	0.04651201330638555	0.04603426867474637	2.4749862261854924e-07	2.8337502642888923e-05	2.4670847003195953e-07	2.8247042979129278e-05
50.01145642642306	0.0011188504488621146	0.0011176784685997807	0.001164269227561777	0.0011626240551584172	0.0011908793542047596	0.0011889288642777554	0.001219706408148421	0.0012174019323792007	0.0012818171113615588	0.00127866927049565	0.04655146668796146	0.04607330082280374	2.6844112865692313e-07	3.091996418427834e-05	2.676113181401818e-07	3.082439247725777e-05
50.3128006096408	0.0011188738648379266	0.0011177022525123309	0.0011643293837644477	0.0011626842314373285	0.0011909634236490314	0.001189012677644604	0.0012198183615582444	0.0012175132649837315	0.0012819960251127143	0.0012788465284740847	0.046591672499716415	0.04611307732649039	2.8953471227282854e-07	3.355002150398634e-05	2.886649032346651e-07	3.3449239972976885e-05
50.61596054315354	0.0011189027278150907	0.001117731485048877	0.0011643958873810275	0.0011627507480762888	0.0011910544175698188	0.0011891034017667296	0.0012199379061193921	0.0012176321663505674	0.0012821841127827257	0.0012790329137734513	0.046632645762475215	0.046153613043859475	3.107822443607598e-07	3.6228594497589306e-05	3.0987208942821927e-07	3.6122503340701995e-05
50.9209471677702	0.0011189371360039691	0.0011177662644627135	0.0011644688545348922	0.0011628237210709155	0.001191152463756304	0.0011892011641702663	0.0012200651832590453	0.001217758777464319	0.0012823815487767014	0.0012792285998402006	0.04667440182160216	0.04619492315392491	3.3218663831246706e-07	3.89566220691806e-05	3.312357831988539e-07	3.8845119416291984e-05
51.22777149022361	0.0011189771894386331	0.0011178066908320839	0.0011645484035632282	0.0011629032686282241	0.0011912576924723388	0.0011893060948505577	0.001220200337189907	0.0012178932420854876	0.0012825885110590842	0.0012794337636579446	0.046716956354907996	0.046237023164480806	3.537508509417805e-07	4.173506256660575e-05	3.527589343135188e-07	4.1618044431257495e-05
51.53644458356769	0.0011190229900118053	0.0011178528660951588	0.0011646346550616288	0.001162989511211176	0.001191370236507746	0.0011894183263233354	0.001220343514969714	0.001218035706809735	0.0012828051812344143	0.0012796485858276164	0.046760325380785256	0.046279928920142696	3.7547788345670616e-07	4.456489423090848e-05	3.7444453679716383e-07	4.444225446065264e-05
51.84697758757708	0.0011190746415105138	0.0011179048940857335	0.001164727731929683	0.001163082571584218	0.0011914902312308204	0.0011895379936770838	0.0012204948665622015	0.0012181863211285992	0.0012830317446302305	0.001279873250649754	0.04680452526657349	0.046323656610618345	3.9737078245667516e-07	4.744711565746185e-05	3.9629562992586805e-07	4.73187458829849e-05
52.15938170914916	0.0011191322496524607	0.0011179628805696375	0.001164827759417568	0.001163182574859823	0.001191617814642036	0.0011896652346266182	0.001220654544899539	0.001218345237491678	0.0012832683903821725	0.001280107946208957	0.04684957273716281	0.04636822277921581	4.194326409341295e-07	5.0382746266952605e-05	4.183152992245226e-07	5.024853584983946e-05
52.47366822270851	0.0011191959221231234	0.0011180269332818815	0.0011649348651736665	0.001163289648546058	0.001191753127429005	0.0011898001895679008	0.0012208227059462944	0.0012185126113703265	0.0012835153115213452	0.001280352864460594	0.04689548488384999	0.04641364433159462	4.4166659934246136e-07	5.337282679374056e-05	4.405066775313004e-07	5.323266277271199e-05
52.789848470613855	0.0011192657686136232	0.0011180971619645704	0.001165049179293266	0.001163403922595229	0.0011918963130227338	0.0011899430016341578	0.0012209995087649774	0.001218688601322932	0.001283772705064047	0.0012806082013198448	0.04694227917344364	0.04645993854477075	4.640758466561458e-07	5.641841978318296e-05	4.628729460530185e-07	5.6272186818806524e-05
53.107933863567155	0.0011193419008593388	0.0011181736784055638	0.0011651708343683143	0.0011635255294535829	0.001192047517655175	0.0011900938167532832	0.0012211851155831779	0.0012188733690617723	0.00128404077210389	0.001280874156753114	0.04698997345764101	0.0465071230763848	4.866636214670862e-07	5.9520610102642424e-05	4.854173354528098e-07	5.936819042010044e-05
53.42793588102576	0.0011194244326793218	0.0011182565964779404	0.001165299965538311	0.0011636546041121406	0.0011922068904181523	0.0011902527837066128	0.0012213796918623798	0.0012190670795215403	0.001284319717906439	0.0012811509348719398	0.04703858598267237	0.04655521597423829	5.094332131362535e-07	6.268050547084125e-05	5.081431270060992e-07	6.252177880181065e-05
53.74986607161648	0.0011195134800165098	0.001118346032180262	0.0011654367105423328	0.001163791284158672	0.0011923745833236732	0.0011904200541890842	0.0012215834063684817	0.0012192699009295719	0.0012846097520064206	0.0012814387440294515	0.04708813539923274	0.046604235686109934	5.323879629461938e-07	6.589923699654165e-05	5.310536537437866e-07	6.573408051938068e-05
54.073736053552395	0.0011196091609787559	0.001118442103677655	0.0011655812097722288	0.0011639357098308279	0.0011925507513656653	0.0011905957828708138	0.0012217964312440746	0.0012194820048778128	0.0012849110883075925	0.0012817377969194556	0.04713864077270516	0.04665420106986221	5.555312653023232e-07	6.917795973515606e-05	5.541523016442187e-07	6.900624801223221e-05
54.399557515052166	0.0011197115958807005	0.0011185449313437354	0.0011657336063270224	0.0011640880240704832	0.0011927355525831929	0.0011907801274601457	0.0012220189420825327	0.0012197035663965982	0.0012852239451853684	0.0012820483106782546	0.047190121593683625	0.046705131403846314	5.78866568953524e-07	7.25178532584303e-05	5.774425108555185e-07	7.233945817286536e-05
54.727342214761876	0.001119820907286489	0.0011186546378033839	0.0011658940460685327	0.0011642483725793002	0.0011929291481251661	0.001190973248768199	0.0012222511180039642	0.0012199347640302752	0.001285548545592271	0.0012823705069892697	0.047242597788815476	0.04675704639761675	6.023973782645631e-07	7.59201222427508e-05	6.009277769621502e-07	7.573491293316748e-05
55.057101982179326	0.00111993722005338	0.0011187713479764107	0.0011660626776782796	0.0011644169038755694	0.0011931317023166272	0.0011911753107749752	0.0012224931417330956	0.0012201757799147545	0.0012858851171663388	0.0012827046121905805	0.04729608973196215	0.04680996620296686	6.26127254523207e-07	7.93859970733557e-05	6.246116522820588e-07	7.919383986587647e-05
55.38884871808102	0.0011200606613762357	0.0011188951891221062	0.0011662396527156707	0.001164593769352332	0.001193343382726613	0.0011913864806970438	0.0012227451996791215	0.0012204267998570113	0.0012862338923425524	0.0012830508573854614	0.04735061825569766	0.04686391142529418	6.500598172540575e-07	8.291673446142456e-05	6.484977471776874e-07	8.271749280050478e-05
55.722594394951685	0.0011201913608329236	0.001119026290884706	0.0011664251256775196	0.001164779123336835	0.0011935643602376605	0.001191606929056865	0.0012230074820175944	0.0012206880134166206	0.0012865951084673943	0.001283409478556018	0.04740620466315547	0.04691890313531197	6.741987456095836e-07	8.651361808453828e-05	6.725897314418042e-07	8.630715246155107e-05
56.058351057416104	0.001120329450430665	0.001119164785339801	0.0011666192540589393	0.0011649731231513564	0.001193794809117011	0.0011918368297538036	0.001223280182774422	0.0012209596139893828	0.001286969007916661	0.0012837807166800423	0.04746287074023384	0.04697496288111132	6.985477797789331e-07	9.01779592418217e-05	6.968913357026287e-07	8.996412712147794e-05
56.39613082267415	0.0011204750646533247	0.0011193108070416962	0.0011668221984156284	0.0011651759291754235	0.0011940349070895355	0.0011920763601368607	0.001223563499912018	0.0012212417988930967	0.0012873558382166155	0.001284164817851177	0.04752063876817198	0.04703211270059609	7.231107224405474e-07	9.391109752807103e-05	7.214063528608334e-07	9.368975327214701e-05
56.7359458809379	0.0011206283405096838	0.0011194644930717509	0.0011670341224275995	0.0011653877049094701	0.001194284835412455	0.0011923257010791896	0.0012238576354176884	0.0012215347694555525	0.001287755852168613	0.0012845620334025166	0.047579531536515306	0.04709037513429669	7.478914402559746e-07	9.771440152792077e-05	7.461386395881276e-07	9.74853963175426e-05
57.07780849587155	0.0011207894175827074	0.0011196259830877184	0.0011672551929643835	0.001165608617039971	0.0011945447789518885	0.0011925850370544432	0.0012241627953943131	0.001221838731104806	0.0012881693079773078	0.0012849726200337536	0.04763957235647644	0.04714977323857541	7.728938654109549e-07	0.00010158926952946734	7.71092117857284e-07	0.0001013524512846753
57.42173100503407	0.001120958438079833	0.0011197954193741077	0.0011674855801517515	0.0011658388355060877	0.0011948149262612975	0.0011928545562149987	0.0012244791901534	0.0012221538934618164	0.0012885964693825722	0.0012853968399419982	0.047700785074712454	0.047210330599247445	7.98121997202042e-07	0.00010553713025923672	7.96270776517484e-07	0.00010529234355566297
57.7677258203244	0.0011211355468843005	0.0011199729468935906	0.0011677254574399935	0.001166078533567873	0.0011950954696618684	0.0011931344504721255	0.0012248070343105805	0.0012224804704355058	0.0012890376057952573	0.0012858349609564006	0.04776319408752942	0.0472720713456179	8.235799036518474e-07	0.00010955944363635894	8.216786729095624e-07	0.00010930652961996246
58.115805428429454	0.0011213208916075403	0.0011201587133394687	0.001167975001673786	0.0011663278878760609	0.0011953866053248923	0.0011934249155781346	0.0012251465468836157	0.0012228186803203216	0.0012894929924369125	0.0012862872566766932	0.047826824355532364	0.04733502016496344	8.492717232034316e-07	0.00011365770155188915	8.473199345458704e-07	0.00011339649785055417
58.465982391274686	0.0011215146226426684	0.0011203528691892495	0.0011682343931637199	0.001166587078543515	0.001195688533356215	0.001193726151210597	0.0012254979513930213	0.0012231687458963958	0.0012899629104836457	0.0012867540066158227	0.047891701418735354	0.04739920231746579	8.752016664404991e-07	0.00011783342866941715	8.731987608317712e-07	0.00011756376930241452
58.818269346477535	0.0011217168932190758	0.0011205555677593227	0.001168503815759498	0.0011668562892183437	0.0011960014578827924	0.0011940383610586592	0.0012258614759653526	0.0012235308945323555	0.0012904476472142175	0.0012872354963467832	0.04795785141214745	0.0474646436516185	9.013740178602861e-07	0.0001220881832478815	8.993194248211808e-07	0.0001218098985319438
59.172679007803275	0.0011219278594581652	0.001120766965260784	0.0011687834569248682	0.0011671357071587523	0.0011963255871414351	0.0011943617529115373	0.0012262373534392646	0.0012239053582908867	0.0012909474961625613	0.0012877320176538172	0.0480253010818567	0.04753137062011999	9.277931377130177e-07	0.00012642355799147298	9.256862750501704e-07	0.00012613647444364995
59.52922416562417	0.001122147680430252	0.0011209872208564264	0.0011690735078143416	0.0011674255233096716	0.0011966611335697992	0.0011946965387492512	0.0012266258214744291	0.0012242923740371414	0.0012914627572748717	0.0012882438686881432	0.04809407780162566	0.04759941029627887	9.544634638847336e-07	0.00013084118092299146	9.523037374145876e-07	0.00013054512116125738
59.887917687380885	0.001122376518212652	0.0011212164967189233	0.001169374163351731	0.0011677259323812112	0.001197008313899687	0.001195042934835663	0.001227027122663391	0.001224692183550066	0.0012919937370714286	0.0012887713541283642	0.048164209590019276	0.04766879039093993	9.813895138406116e-07	0.00013534271628440342	9.79176317104924e-07	0.00013503749892487815
60.24877251804685	0.0011226145379489908	0.0011214549580902354	0.001169685622310575	0.0011680371329289925	0.0011973673492527365	0.0011954011618138937	0.0012274415046464751	0.0012251050336367611	0.0012925407488133338	0.001289314785345737	0.04823572512808616	0.04773953926995869	1.0085758866292243e-06	0.0001399298654634895	1.006308600592573e-06	0.0001396153050136073
60.6118016805955	0.0011228619079097473	0.0011217027733422553	0.0011700080873964828	0.0011683593274363995	0.0011977384652385587	0.0011957714448041748	0.001227869220229821	0.0012255311762499515	0.0012931041126743271	0.001289874480574466	0.048308653777612315	0.047811685972242536	1.0360272649362345e-06	0.00014460436794844211	1.0337052576822256e-06	0.00014428027469728932
60.97701827647021	0.0011231187995540783	0.0011219601140387376	0.0011703417653314693	0.0011686927223988211	0.001198121892055408	0.001196154013504232	0.001228310527506672	0.001225970868608689	0.0012936841559178876	0.0012904507650872228	0.04838302559997122	0.04788526022837706	1.0637484172291642e-06	0.00014936800231407643	1.061371043643844e-06	0.00014903418221914877
61.34443548605718	0.0011233853875929432	0.0011222271549985315	0.0011706868669403337	0.001169037528409928	0.001198517864593464	0.001196549102292264	0.0012287656899820142	0.0012264243733223854	0.0012942812130798075	0.001291043971376078	0.04845887137558913	0.04796029247986549	1.0917441999344722e-06	0.00015422258723438165	1.089310801378248e-06	0.00015387884180453892
61.71406656916102	0.00112366185005355	0.0011225040743601403	0.0011710436072391197	0.0011693939602500367	0.001198926622540787	0.0011969569503325888	0.0012292349767006646	0.0012268919585182757	0.0012948956261564343	0.0012916544393390393	0.04853622262405407	0.04803681389899821	1.1200195596968148e-06	0.00015916998252796244	1.1175294636670517e-06	0.00015881610870233098
62.085924865483435	0.0011239483683451704	0.001122791053647651	0.0011714122055257448	0.0011697622369766314	0.0011993484104920544	0.0011973778016840582	0.0012297186623789487	0.001227373897972443	0.001295527744798811	0.0012922825164724183	0.04861511162488853	0.048114856409383414	1.1485795357196217e-06	0.0001642120902368982	1.1460320555000108e-06	0.00016384788025997077
62.46002379510434	0.0011242451273263366	0.0011230882778380568	0.0011717928854728375	0.0011701425820170987	0.001199783478060145	0.0011978119054113123	0.0012302170275400657	0.0012278704712445133	0.0012961779265129242	0.0012929285580692415	0.0486955714390155	0.04819445270715659	1.1774292621655191e-06	0.00016935085573804853	1.1748236964656891e-06	0.0001689760970304821
62.83637685896657	0.0011245523153734743	0.001123395935430009	0.001172185875222863	0.0011705352232637403	0.0012002320799906754	0.001198259515698972	0.001230730358653285	0.0012283819638161514	0.0012968465368663094	0.0012935929274239374	0.04877763593094164	0.04827563628290305	1.2065739706287448e-06	0.0001745882688874434	1.203909603207827e-06	0.00017420274391244384
63.21499763936286	0.0011248701244509645	0.0011237142185140147	0.001172591407485574	0.001170940393171114	0.0012006944762795546	0.001198720891968839	0.0012312589482770704	0.001228908667233467	0.0012975339497012207	0.0012942759960435227	0.04886133979168644	0.048358441444315656	1.2360189926992858e-06	0.0001799263652037253	1.233295091980155e-06	0.00017952985132893562
63.59589980042612	0.0011251987501827239	0.0011240433228441459	0.0011730097196378992	0.0011713583288558052	0.0012011709322936966	0.0011991962990002428	0.0012318030952063203	0.001229450879253502	0.0012982405473546787	0.0012949781438655792	0.048946718562488174	0.04844290333961838	1.2657697626026945e-06	0.00018536722708711872	1.2629855812701634e-06	0.00018495949644153908
63.979097088622495	0.001125538391925272	0.0011243834479112513	0.0011734410538262832	0.0011717892721986487	0.0012016617188949342	0.0011996860070535747	0.0012323631046238012	0.0012300089039948895	0.0012989667208855942	0.001295699759483225	0.04903380865931518	0.0485290579817864	1.2958318199186164e-06	0.0001909129850766189	1.2929865945065719e-06	0.00019049380440339103
64.36460333324754	0.0011258892528423845	0.0011247347970177503	0.0011738856570716063	0.0011722334699495256	0.0012021671125672928	0.0012001902919971717	0.0012329392882559805	0.00123058305209288	0.0012997128703093064	0.001296441240377419	0.04912264739821568	0.048616942273594005	1.3262108123958134e-06	0.00019656581914889726	1.3233037628589562e-06	0.00019613494965209366
64.75243244692527	0.0011262515399813086	0.0011250975773539997	0.001174343781376705	0.0011726911738347578	0.0012026873955476817	0.0012007094354375988	0.0012335319645333561	0.0012311736408588366	0.00130047940483978	0.0012972029931568253	0.049213273021538426	0.04870659403352224	1.3569124988545723e-06	0.00020232796005736908	1.3539428281182566e-06	0.00020188515724339773
65.14259842611021	0.0011266254643506246	0.0011254720000763102	0.0011748156838366174	0.0011731626406672223	0.0012032228559601544	0.0012012437248534913	0.001234141458755489	0.0012317809944444006	0.0013012667431398007	0.001297985433805586	0.049305724725059695	0.048798052022563154	1.3879427521866928e-06	0.00020820169071628092	1.3849096456922116e-06	0.0002077467042305159
65.53511535159264	0.0011270112409997592	0.00112585828038662	0.001175301626751593	0.0011736481324592302	0.0012037737879538226	0.0012017934537330334	0.0012347681032608656	0.001232405444010453	0.0013020753135794625	0.001298788987939283	0.049400042686054677	0.04889135597195149	1.4193075624385244e-06	0.00021418934762626463	1.4162101876621577e-06	0.0002137219210829877
65.92999738900669	0.0011274090891001966	0.0011262566376138718	0.0011758018777429738	0.0011741479165382658	0.0012043404918445555	0.0012023589217152058	0.0012354122376017798	0.0012330473279010643	0.0013029055545032897	0.0012996140910694332	0.049496268092346064	0.048986546611869006	1.451013040027144e-06	0.00022029332235190546	1.4478505459894486e-06	0.00021981319315889092
66.32725878934137	0.001127819232028445	0.001126667295297154	0.0011763167098720318	0.0011746622656656862	0.001204923274260602	0.0012029404347349449	0.0012360742087244257	0.001233706991822616	0.0013037579145063613	0.001300461188876873	0.049594443172378766	0.049083665701153086	1.4830654190291746e-06	0.00022651606304180394	1.4798369357793377e-06	0.00022602296221796436
66.72691388945532	0.001128241897450751	0.001127090481270592	0.0011768464017618192	0.0011751914581584208	0.001205522448292224	0.0012035383051722868	0.0012367543711543408	0.0012343847890282375	0.0013046328527197553	0.0013013307374943473	0.049694611226351625	0.049182756058057636	1.51547106059342e-06	0.00023286007600256675	1.5121756986773496e-06	0.00023235372798896536
67.12897711259382	0.0011286773174096648	0.0011275264277500997	0.0011773912377221736	0.001175735778013829	0.0012061383336455294	0.0012041528520057045	0.001237453087187459	0.0012350810805078136	0.0013055308391057621	0.0013022232037987523	0.04979681665845874	0.04928386159210252	1.5482364564840378e-06	0.00023932792732533903	1.5448733063968406e-06	0.00023880804979020676
67.53346296890952	0.0011291257284124394	0.0011279753714219702	0.0011779515078779214	0.001176295515037744	0.0012067712568005948	0.0012047844009697075	0.0012381707270869191	0.0012357962351837028	0.0013064523547632115	0.0013031390657133551	0.04990110501028308	0.04938702733706365	1.581368232710231e-06	0.00024592224456376766	1.5779363643211516e-06	0.0002453885481992768
67.94038605598601	0.001129587371521346	0.0011284375535333918	0.0011785275083004115	0.001176870964975849	0.0012074215511740523	0.0012054332847168919	0.0012389076692858726	0.0012365306301124188	0.0013073978922433695	0.0013040788125204639	0.05000752299538607	0.04949229948514447	1.6148731533042592e-06	0.0002526457184704456	1.6113716152640553e-06	0.00025209790678210053
68.3497610593647	0.00113006249244592	0.0011289132199848973	0.001179119541142456	0.001177462429648448	0.0012080895572862732	0.0012060998429845628	0.0012396643005964931	0.0012372846506924628	0.0013083679558768305	0.0013050429451849374	0.05011611853515106	0.049599725422384076	1.6487581242132909e-06	0.0002595011047910045	1.6451859433403576e-06	0.00025893887387981596
68.7616027530747	0.001130551341637205	0.001129402621424826	0.0011797279147768007	0.0011780702170887667	0.0012087756229333174	0.0012067844227661073	0.0012404410164254332	0.001238058690878558	0.0013093630621118818	0.0013060319766890352	0.050226940795927766	0.049709353765347596	1.6830301973510663e-06	0.0002664912261221841	1.6793863779889385e-06	0.00026591426445782274
69.17592600016614	0.0011310541743840305	0.0011299060133458196	0.0011803529439382264	0.0011786946416848761	0.0012094801033638114	0.0012074873784872653	0.001241238220995962	0.001238853153402517	0.0013103837398648235	0.0013070464323790586	0.05034004022753345	0.04982123439915974	1.7176965747488747e-06	0.00027361897382810474	1.713980098103562e-06	0.00027302696201358945
69.59274575324658	0.001131571250911352	0.001130423656183395	0.0011809949498693773	0.001179336024325336	0.0012102033614608976	0.001208209072187459	0.0012420563275770172	0.0012396684500009718	0.0013114305308827416	0.0013080868503242875	0.050455468603169046	0.04993541851693274	1.7527646128760992e-06	0.0002808873100256237	1.7489744363287027e-06	0.0002802799205539608
70.01207705502031	0.0011321028364807352	0.001130955815416663	0.0011816542604704608	0.001179994692548706	0.0012109457679294708	0.0012089498737063774	0.0012428957587194674	0.0012405050016502566	0.001312503990119297	0.0013091537816887623	0.05057327906081214	0.05005195866065072	1.7882418271197072e-06	0.0002882992696399411	1.7843768835071588e-06	0.0002876761666395222
70.43393503883172	0.0011326492014929964	0.0011315027616712197	0.0011823312104529123	0.0011806709806970134	0.0012117077014888547	0.001209710160875979	0.001243756946499825	0.0012413632388086915	0.0013136046861240772	0.0013102477911164456	0.05069352614614689	0.05017090876357475	1.8241358964042522e-06	0.0002958579625292612	1.8201950932742513e-06	0.000295218801501157
70.85833492921113	0.0011332106215930814	0.0011320647708242784	0.00118302614149717	0.001181365230073325	0.0012124895490711243	0.0012104903197181149	0.0012446403327717244	0.0012422436016665647	0.0013147332014461172	0.0013113694571303717	0.050816265857100654	0.05029232419422937	1.860454667969736e-06	0.0003035665756828121	1.856436886811183e-06	0.0003029110032269078
71.2852920424243	0.001133787377777189	0.001132642124112059	0.0011837394024146574	0.0011820777891035185	0.0012132917060252513	0.001211290744647946	0.0012455463694254244	0.0012431465404040825	0.0013158901330521868	0.001312519372546355	0.05094155569005485	0.050416261802044206	1.8972061623433265e-06	0.00031142837549996694	1.8931102577738213e-06	0.00031075602902971844
71.71482178702524	0.0011343797565022452	0.001133235108239537	0.0011844713493141534	0.0011828090135024346	0.00121411457632732	0.0012121118386833978	0.001246475518655704	0.001244072515457641	0.001317076092760551	0.0013136981449019683	0.051069454687804154	0.05054277996471932	1.934398578476524e-06	0.0003194467101482745	1.9302233774088316e-06	0.0003187572175952502
72.14693966441222	0.001134988049797728	0.001133844015492554	0.0011852223457726378	0.0011835592664444974	0.0012149585727969758	0.0012129540136608284	0.001247428253238417	0.0012450219977946978	0.0013182917076908392	0.001314906396901411	0.05120002348933924	0.05067193863739249	1.9720402990571016e-06	0.00032762501200456207	1.9677845998289714e-06	0.00032691799151066125
72.58166126938723	0.0011356125553799304	0.001134469143852374	0.0011859927630107935	0.0011843289187389802	0.0012158241173203786	0.001213817690457157	0.0012484050568160971	0.00124599546919761	0.0013195376207307927	0.0013161447668770159	0.05133332438153761	0.05080379940368514	2.010139896035717e-06	0.00033596680018607716	2.0058024675002374e-06	0.0003352418597829532
73.01900229071879	0.0011362535767686969	0.0011351107971127278	0.0011867829800732907	0.0011851183490100483	0.0012167116410798603	0.0012147032992186728	0.0012494064241929384	0.0012469934225567826	0.0013208144910206324	0.00131741390926814	0.051469421352842396	0.05093842552871462	2.048706136333154e-06	0.00034447568317055866	2.0442857169154956e-06	0.0003437324204461911
73.45897851170821	0.0011369114234066932	0.0011357692849993978	0.0011875933840140144	0.0011859279438817334	0.001217621584790548	0.0012156112795967675	0.0012504328616395391	0.0012480163621734943	0.0013221229944558616	0.0013187144951182271	0.05160838014902158	0.05107588201415534	2.0877479877741585e-06	0.0003531553615143401	2.083243284485819e-06	0.00035239336326586823
73.90160581075892	0.0011375864107812728	0.001136444923292415	0.001188424370086404	0.001186758098168012	0.0012185543989442044	0.0012165420809908546	0.001251484887207807	0.0012490648040728025	0.001323463824209362	0.001320047212590895	0.05175026833109845	0.051216235655442977	2.127274625231615e-06	0.0003620096306681253	2.1226843126497495e-06	0.00036122847254044244
74.34690016194996	0.0011382788605489842	0.0011371380339509054	0.0011892763419390517	0.0011876092150681307	0.0012195105440605458	0.001217496162798723	0.0012525630310564202	0.0012501392763269203	0.0013248376912736635	0.0013214127675059072	0.05189515533555441	0.05135955510122382	2.16729543700599e-06	0.00037104238389740196	2.1626181562007032e-06	0.0003702416300062905
74.79487763561212	0.0011389891006627865	0.0011378489452406589	0.001190149711816751	0.001188481706367372	0.0012204904909463193	0.0012184739946746114	0.0012536678357872926	0.001251240319389498	0.0013262453250243512	0.0013228118838959782	0.052043112536904856	0.051505910915140486	2.207820031430727e-06	0.0003802576153100201	2.203054388854849e-06	0.00037943681784943784
75.24555439890803	0.0011397174655020238	0.0011385779918644688	0.0011910449007671551	0.0011893759926434192	0.0012214947209624185	0.001219476056795279	0.001254799856793476	0.0012523684864412501	0.001327687473805585	0.0013242453045853749	0.0521942133127585	0.051655375640069584	2.2488582437495564e-06	0.0003896594229993722	2.2440028100778955e-06	0.0003888181218325848
75.6989467164156	0.0011404642960052365	0.0011393255150953224	0.0011919623388532545	0.0011902925034785285	0.001222523726299363	0.0012205028401343946	0.0012559596626189997	0.0012535243437474168	0.001329164905538819	0.0013257137917913767	0.05234853311147435	0.0518080238649224	2.290420143232332e-06	0.000399252012302842	2.2854734521488874e-06	0.0003983897345350984
76.15507095071504	0.0011412299398058361	0.001140091862912468	0.0011929024653718316	0.0011912316776776636	0.0012235780102614155	0.0012215548467455163	0.0012571478353311015	0.0012547084710275063	0.0013306784083557833	0.0013272181277496407	0.052506149522533505	0.0519639322941237	2.3325160405792637e-06	0.000409039699185626	2.3274765875145632e-06	0.0004081559587190142
76.61394356297929	0.001142014751370755	0.0011408773901404716	0.0011938657290781398	0.0011921939634928452	0.001224658087559719	0.0012226325900540425	0.0012583649709054317	0.0012559214618378975	0.0013322287912569644	0.0013287591153646919	0.05266714234975945	0.05212317981989617	2.375156495606828e-06	0.00041902691375367285	2.3700227364195376e-06	0.0004181212108223531
77.07558111356816	0.00114281909214208	0.0011416824585912704	0.0011948525884169614	0.0011931798188538612	0.0012257644846147436	0.0012237365951584189	0.0012596116796247101	0.0012571639239677798	0.0013338168847967635	0.0013303375788866832	0.05283159368751207	0.0522858475974853	2.4183523252251093e-06	0.00042921820389940635	2.4131226748233623e-06	0.00042829002458424914
77.54000026262605	0.0011436433306817827	0.001142507437209341	0.001195863511760309	0.00119418971160561	0.0012268977398684473	0.0012248673991410081	0.0012608885864914682	0.0012584364798490476	0.0013354435417966936	0.0013319543646157837	0.05299958800000027	0.05245201912345245	2.462114611742356e-06	0.0004396182390918879	2.456787442646968e-06	0.00043866705481401813
78.00721777068286	0.001144487842819577	0.0011433527022200085	0.0011968989776519597	0.0011952241197522584	0.001228058404106499	0.0012260255513889598	0.001262196331655445	0.001259739766980716	0.001337109638087976	0.0013336103416355086	0.053171212203864095	0.052621780317194985	2.5064547114767976e-06	0.0004502318143103645	2.5010283523181284e-06	0.0004492570813014185
78.47725049925933	0.0011453530118039873	0.001144218637280982	0.0011979594750590747	0.0011962835317084694	0.0012292470407909667	0.0012272116139254885	0.001263535570856284	0.0012610744383685006	0.0013388160732850142	0.0013353064025764564	0.05334655575417446	0.052795219605838155	2.551384263733405e-06	0.00046106385413635653	2.5458569976777486e-06	0.00046006501288511914
78.95011541147531	0.0011462392284566953	0.001145105633637186	0.0011990455036311473	0.0011973684465579385	0.0012304642264038906	0.0012284261617519692	0.0012649069758822035	0.001262441162980219	0.0013405637715913062	0.0013370434644119833	0.053525710734021466	0.052972428012664906	2.5969152001195737e-06	0.0004721194170042853	2.591285263229626e-06	0.00047109589167837473
79.42582957266194	0.0011471468913302211	0.0011460140902789452	0.0012001575739665152	0.001198479374319483	0.0012317105508021515	0.0012296697832012656	0.0012663112350453272	0.0012638406262176988	0.001342353682639425	0.0013388224692874146	0.05370877194786498	0.053153499249251494	2.6430597542463456e-06	0.0004834036996222979	2.637325333764047e-06	0.00048235489746320526
79.90441015097758	0.0011480764068690231	0.0011469444141036028	0.001201296207886725	0.0011996168362209552	0.001232986617584113	0.0012309430803027557	0.0012677490536744313	0.0012652735304059352	0.0013441867823668352	0.0013406443853845242	0.05389583701882562	0.05333852981149335	2.6898304718316578e-06	0.0004949220415717548	2.6839897043753804e-06	0.0004938473522611564
80.38587441802741	0.0011490281895740785	0.001147897020080639	0.001202461938719004	0.0012007813649812487	0.0012342930444684882	0.0012322466691595093	0.001269221154625874	0.00126674059530026	0.0013460640739293781	0.001342510207823088	0.05408700649011432	0.053527619079709675	2.7372402211949844e-06	0.0005066799300899594	2.7312911908819112e-06	0.0005055787250872745
80.87023974948666	0.0011500026621710149	0.0011488723314203601	0.0012036553115871334	0.0012019735051006812	0.0012356304636859388	0.0012335811803381187	0.00127072827881353	0.0012682425586123247	0.001347986588654398	0.0013444209596014407	0.05428238393080334	0.05372086942302373	2.785302204206261e-06	0.0005186830050489255	2.7792429406815235e-06	0.0005175546368976491
81.35752362572781	0.0011510002557818695	0.0011498707797462356	0.001204876883711017	0.0012031938131600514	0.0012369995223839216	0.0012349472592716945	0.001272271185758593	0.0012697801765557662	0.0013499553870355827	0.001346377692578075	0.054482076046153106	0.05391838630824107	2.834029967678899e-06	0.0005309370641386757	2.827858444049954e-06	0.0005297808657387937
81.8477436324513	0.0011520214101005473	0.0011508928052709484	0.0012061272247152596	0.0012044428581286784	0.0012384008830453332	0.0012363455666765646	0.0012738506541601557	0.0012713542244124334	0.001351971559771744	0.0013483814884964601	0.05468619279272348	0.054120278413437695	2.8834374152502534e-06	0.0005434480682648124	2.8771515459245518e-06	0.0005422633521112996
82.34091746132043	0.0011530665735720524	0.00115193885697625	0.0012074069169470743	0.0012057212216817499	0.001239835223921521	0.001237776778983257	0.0012754674824875317	0.0012729654971201456	0.0013540362288518727	0.001350433460055379	0.05489484749851359	0.054326657746505816	2.9335388197543246e-06	0.0005562221471703543	2.9271364581733277e-06	0.0005550082045544524
82.83706291059936	0.0011541362035755642	0.0011530093927966706	0.0012087165558038577	0.0012070294985273013	0.0012413032394802614	0.001239241588782339	0.0012771224895953167	0.001274614809882956	0.0013561505486889682	0.0013525347520272262	0.055108156988376844	0.05453763976890329	2.984348836120509e-06	0.0005692656052921352	2.977827772379215e-06	0.000568021705463273
83.33619788579601	0.0011552307666114325	0.0011541048798071772	0.001210056750070777	0.0012083682967431871	0.0012428056408693325	0.001240740705285755	0.0012788165153622688	0.0012763029988049866	0.0013583157073052948	0.0013546865424268711	0.05532624171499174	0.05475334352486925	3.0358825148380907e-06	0.0005825849278688344	3.0292404731931035e-06	0.0005813103171558864
83.83834040030794	0.001156350738492184	0.0011552257944148615	0.0012114281222687577	0.0012097382381244138	0.0012443431563963607	0.0012422748548043241	0.0012805504213551416	0.0012780309215489625	0.0013605329275718995	0.001356890043733869	0.05554922589566315	0.05497389177639416	3.088155315997959e-06	0.0005961867873064131	3.0813899522467558e-06	0.0005948806881947155
84.34350857607244	0.0011574966045375845	0.0011563726225547115	0.0012128313090132192	0.0012111399585411932	0.0012459165320256099	0.001243844781242061	0.0012823250915186353	0.0012797994580205836	0.0013628034685053694	0.001359146504170933	0.055777237655265016	0.05519941114423402	3.1411831239466868e-06	0.0006100780498187741	3.1342920226789476e-06	0.0006087396599809003
84.85172064422062	0.0011586688597738735	0.0011575458598895734	0.001214266961384	0.0012125741083081445	0.001247526531892478	0.0012454512466080838	0.0012841414328927598	0.0012816095110800207	0.0013651286266250606	0.0013614572090418376	0.05601040917563591	0.05543003225528921	3.194982262589175e-06	0.0006242657823565811	3.187962934300204e-06	0.0006228942736344056
85.36299494573534	0.0011598680091372124	0.0011587460120143567	0.0012157357453068498	0.0012140413525650311	0.0012491739388364414	0.0012470950315468354	0.0012860003763589087	0.0012834620072818077	0.0013675097373741804	0.001363823482132068	0.056248876851775965	0.05566588989667503	3.249569511374782e-06	0.0006387572598386959	3.242419389429523e-06	0.0006373517771729731
85.87734993211305	0.0011610945676814564	0.0011599735946645842	0.0012172383419469612	0.0012155423716694923	0.0012508595549532843	0.0012487769358874507	0.0012879028774160795	0.0012853578976445561	0.0013699481766083813	0.0013662466871757954	0.05649278145519493	0.05590712317684585	3.3049621219860114e-06	0.0006535599727013341	3.2976785594295444e-06	0.0006521196330062651
86.39480416602983	0.0011623490607902917	0.001161229133929337	0.0012187754481149582	0.0012170778616021902	0.0012525842021674342	0.0012504977792130822	0.0012898499169886955	0.0012872981584519194	0.0013724453621557062	0.0013687282293929474	0.05674226830479914	0.05615387569413974	3.361177835805012e-06	0.0006686816347861724	3.3537581020060773e-06	0.000667205525765463
86.91537632201124	0.001163632024393867	0.0011625131664687162	0.001220347776685868	0.0012186485343848963	0.0012543487228253536	0.0012522584014511226	0.0012918425022676633	0.0012892837920864206	0.0013750027554520828	0.0013712695571004747	0.05699748744572178	0.056406295713146606	3.4182349021715398e-06	0.0006841301915821718	3.4106761792936785e-06	0.0006826173704827243
87.43908518710603	0.001164944005189949	0.0011638262397358574	0.001221956057031527	0.0012202551185119584	0.0012561539803108764	0.0012540596634852085	0.0012938816675862734	0.0012913158278977308	0.0013776218632567236	0.0013738721634020865	0.05725859383651834	0.056664536349318964	3.4761520974601473e-06	0.0006999138288348861	3.4684514767439716e-06	0.000698363321134432
87.9659496615646	0.001166285560869704	0.0011651689122035992	0.001223601035466968	0.0012218983593957021	0.0012580008596835286	0.0012559024477900244	0.001295968475332759	0.0012933953231071848	0.0013803042394521846	0.0013765375879611066	0.057525747545193434	0.05692875576227584	3.534948745078292e-06	0.0007160409815577251	3.527103222927949e-06	0.0007144517795820426
88.4959887595208	0.001167657260348199	0.0011665417535958987	0.0012252834757113462	0.0012235790198263108	0.0012598902683408815	0.0012577876590899586	0.001298104016901394	0.0012955233637503836	0.0013830514869341412	0.0013792674188614015	0.05779911395453776	0.057199117358272045	3.5946447363942573e-06	0.0007325203434544736	3.5866512102550752e-06	0.0007308914049206083
89.0292216096782	0.0011690596839996747	0.0011679453451240464	0.0012270041593639544	0.0012252978804467372	0.0012618231367060393	0.0012597162250426862	0.0013002894136840964	0.0012977010656598379	0.0013858652595962588	0.0013820632945616418	0.05807886397728564	0.05747579000234537	3.6552605526380365e-06	0.0007493608767779047	3.6471158166480073e-06	0.0007476911232568995
89.56566745600044	0.0011704934238976786	0.0011693802797277722	0.0012287638863959366	0.001227055740243248	0.0012638004189414356	0.0012616890969488483	0.0013025258181046805	0.0012999295754897381	0.001388747264415944	0.0013849269059485582	0.058365174281653734	0.05775894824067302	3.716817287873625e-06	0.0007665718226550211	3.7085180282802645e-06	0.0007648601379505182
90.1053456584057	0.001171959084060153	0.0011708471623213333	0.0012305634756583424	0.0012288534170522439	0.0012658230936901972	0.0012637072504890728	0.0013048144146980026	0.0013022100717850877	0.0013916992636471854	0.0013878599984952723	0.05865822752782912	0.05804877253371279	3.779336673080235e-06	0.0007841627119020422	3.7708794634061255e-06	0.0007824079403389306
90.6482756934654	0.0011734572806995375	0.0011723466100446505	0.001232403765407175	0.0012306917480839935	0.0012678921648463727	0.0012657716864896168	0.0013071564212363915	0.0013045437660975413	0.0013947230771271123	0.0013908643745311746	0.058958212616034456	0.058345449500741074	3.842841101399028e-06	0.0008021433763542585	3.834222397334575e-06	0.0008003443209708971
91.19447715510712	0.0011749886424779739	0.0011738792525195717	0.0012342856138461207	0.0012325715904639779	0.0012700086623554157	0.001267883431718003	0.0013095530899059047	0.0013069319041504495	0.0013978205847033818	0.001393941895630315	0.05926532494683109	0.05864917217642965	3.9073536546305795e-06	0.0008205239607446402	3.898569788645745e-06	0.0008186793813830806
91.74396975532183	0.0011765538107676888	0.001175445732111349	0.0012362098996877076	0.0012344938217925718	0.0012721736430463962	0.001270043539710112	0.0013120057085351266	0.0013093757670557902	0.001400993728790054	0.0013970944851257828	0.05957976669436053	0.05896014028015935	3.972898131055511e-06	0.0008393149351630658	3.9639453067005954e-06	0.0008374235464494728
92.29677332487483	0.001178153439916636	0.0011770467041954016	0.0012381775227336435	0.0012364593407238208	0.001274388191497494	0.0012722530916302569	0.0013145156018793843	0.0013118766725858147	0.0014042445170601456	0.0014003241307580946	0.05990174709327638	0.059278560498803506	4.039499074653735e-06	0.0008585271081282264	4.030373360540754e-06	0.0008565875773368647
92.85290781402206	0.0011797881975194706	0.001178682837429445	0.001240189404475153	0.001238469067564116	0.0012766534209364216	0.0012745131971658799	0.001317084132963462	0.0013144359765024408	0.001407575025283691	0.0014036328874662107	0.060231482740168256	0.059604646783769304	4.107181805811664e-06	0.0008781716403119255	4.0978791292446606e-06	0.0008761825851049676
93.41239329322968	0.0011814587646939388	0.0011803548140310654	0.0012422464887141625	0.001240523944891611	0.0012789704741775292	0.0012768249954585892	0.0013197127044860867	0.001317055073947612	0.0014109874003207996	0.001407022880330453	0.06056919791032751	0.05993862066313468	4.175972453608666e-06	0.0008982600589522438	4.16648859384583e-06	0.0008962200449859348
93.97524995389855	0.0011831658363627509	0.0011820633300608054	0.0012443497422062152	0.0012426249381972602	0.001281340524597435	0.001279189656073367	0.001322402760289676	0.00131973540089806	0.0014144838632798953	0.001410496307677281	0.060915124890772526	0.06028071156977615	4.245897989775798e-06	0.0009188042729990631	4.23622857089411e-06	0.0009167118113875827
94.54149810909283	0.0011849101215410146	0.0011838090957108467	0.0012465001553260727	0.001244773036548421	0.0012837647771511602	0.0012816083800078933	0.0013251557868990873	0.0013224784356881448	0.0014180667128521555	0.0014140554443566801	0.06126950433050636	0.0606311571864451	4.316986264446933e-06	0.0009398165890388555	4.307126747784412e-06	0.000937670133666052
95.11115819427312	0.0011866923436293136	0.0011855928355993615	0.0012486987427569958	0.0012469692532760025	0.0012862444694308538	0.0012840824007440536	0.0013279733151333542	0.0013252857006046963	0.0014217383288339857	0.0014177026452037256	0.06163258560904549	0.06099020380881615	4.389266043798362e-06	0.0009613097280433691	4.379211719947014e-06	0.0009591076727114289
95.68425076803395	0.0011885132407124831	0.0011874152890705954	0.001250946544204737	0.0012492146266861908	0.0012887808727693219	0.0012866129853438084	0.0013308569217946563	0.0013281587635580315	0.0014255011758503011	0.0014214403486967864	0.06200462722433838	0.061358106727599455	4.462767049725168e-06	0.0009832968430005251	4.452513030033878e-06	0.0009810375184037545
96.26079651284576	0.0011903735658641873	0.001189277210500778	0.0012532446251373856	0.0012515102207978706	0.001291375293390751	0.001289201435591785	0.0013338082314391176	0.0013310992398336563	0.0014293578072924308	0.001425271080825863	0.06238589720126746	0.061735130630886814	4.537520001652619e-06	0.0010057915374764581	4.52706120921938e-06	0.001003473207987965
96.84081623580131	0.001192274087457327	0.0011911793696098953	0.0012555940775521883	0.001253857126106862	0.0012940290736110933	0.0012918490891870274	0.0013368289182342575	0.0013341087939294119	0.0014333108694854987	0.001429197459185548	0.06277667352200735	0.06212155002799353	4.613556660653002e-06	0.0010288078851745652	4.6028878207564e-06	0.0010264287454321286
97.42433086936633	0.0011942155894803979	0.0011931225517794344	0.0012579960207706312	0.0012562564603782434	0.001296743593090847	0.0012945573209865965	0.0013399207079083809	0.0013371891414832365	0.0014373631061014383	0.0014332221973083741	0.06317724457961534	0.06251764969612422	4.690909876019916e-06	0.0010523604505561224	4.6800255059582015e-06	0.001049918621832513
98.01136147213543	0.001196198871859829	0.0011951075583761393	0.0012604516022630579	0.001258709369468018	0.0012995202701430429	0.0012973275443037978	0.0013430853797974658	0.0013403420512970252	0.0014415173628350216	0.001437348109255512	0.06358790965631654	0.06292372515131854	4.76961363443662e-06	0.0010764643105884986	4.758508032733175e-06	0.0010739578369306224
98.60192922959182	0.0011982247507883912	0.001197135207081858	0.0012629619985042207	0.0012612170281755134	0.0013023605630995045	0.0013001612122640548	0.0013463247689955821	0.0013435693474624986	0.0014457765923617822	0.0014415781144832222	0.06400897942806665	0.0633400831452123	4.849703111968516e-06	0.0011011350777033468	4.838370346882783e-06	0.0010985619218220055
99.1960554548718	0.0012002940590597473	0.0011992063322295507	0.001265528415861243	0.0012637806411279638	0.0013052659717386298	0.0013030598192216294	0.0013496407686152915	0.001346872911595421	0.001450143859598278	0.0014459152430050038	0.0644407764970766	0.06376704218927687	4.931214729016371e-06	0.0011263889240396008	4.919648626329877e-06	0.0011237469629323815
99.79376158953411	0.0012024076464091959	0.001201321785145518	0.0012681520915155326	0.0012664014436988117	0.0013082380387781506	0.0013060249022406043	0.0013530353321649514	0.0013502546851849664	0.001454622347286849	0.0014503626408710298	0.0648836359541241	0.06420493310831735	5.014186208488749e-06	0.0011522426070648684	5.002380338496853e-06	0.0011495296273517086
100.39506920433367	0.0012045663798607039	0.0012034824344979258	0.001270834294420324	0.0012690807029613728	0.001311278351436608	0.0013090580426437955	0.001356510476050398	0.0013537166720655656	0.0014592153619289513	0.0014549235759883483	0.06533790597260215	0.06465409962514765	5.098656637391201e-06	0.0011787134966690926	5.086604301045685e-06	0.0011759271896170653
101.00000000000001	0.0012067711440802724	0.0012056891666516836	0.0012735763262955843	0.0012718197186795883	0.0013143885430674854	0.0013121608676334867	0.0013600682822090095	0.0013572609410190863	0.0014639263400931864	0.0014596014443072922	0.06580394843641328	0.06511489897850203	5.141400724113238e-06	0.0011921054534990076	5.129223064719905e-06	0.001189281893354092
