# Supplementary material for: White matter micro- and macrostructure brain charts for the human lifespan
Source: Nature. 2026 May 13;655(8124):979–89. doi: 10.1038/s41586-026-10454-2 (PMC13391363; doi:10.1038/s41586-026-10454-2)
Supplement: Supplementary file 12 — Centiles trajectories of brain charts. SDT.T9.1–5 contain the brain charts for the global metrics; SDT.T9.6–509 contain the brain charts for the tract-specific metrics (unnormalized); and SDT.T9.510–1157 contain the brain charts for the tract-specific macrostructural metrics (normalized). Included in each table are the male and female centile trajectories for the 2.5th, 25th, 50th, 75th and 97.5th percentiles; the interquartile range normalized by the 50th centile; and the derivatives of the 50th centiles with respect to both age and log(age). Charts are sampled in logarithmically spaced intervals. Age is reported in years, while centile trajectory values are reported in metric-specific units: diffusivities in mm2 s−1, volume in mm3, surface area in mm2, average length in mm, and FA is dimensionless (unitless). [file 41586_2026_10454_MOESM12_ESM.zip › plotted_curves/SDT.T9.126-FPT_left_avg_length_curve_metrics.csv]

ages	male_0.025th_percentile	female_0.025th_percentile	male_0.25th_percentile	female_0.25th_percentile	male_0.5th_percentile	female_0.5th_percentile	male_0.75th_percentile	female_0.75th_percentile	male_0.975th_percentile	female_0.975th_percentile	male_normalized_quantile_range	fwmale_normalized_quantile_range	male_median_centile_d_age	male_median_centile_d_log_age	female_median_centile_d_age	female_median_centile_d_log_age
0.25	78.59824504751867	76.25917804354559	84.1015762982119	82.12175599264022	86.52048529045209	84.66915178729481	88.67403485187852	86.91965984351228	92.1847399188732	90.5530209366788	0.05284827677880827	0.056666492454363046	21.740491145339064	12.552499037025736	21.275296083132076	12.283905262793812
0.25150637576242696	78.62799570272418	76.2880433252615	84.1334100517531	82.15284035331366	86.55323463937668	84.7012003776529	88.70759935337136	86.95256028676698	92.21963327762212	90.58729666442933	0.05284827679377417	0.05666649247062678	21.701873067820998	12.56781740468432	21.23750434086469	12.298895853509748
0.2530218281966045	78.65781896996546	76.31697905808913	84.16532150154886	82.18400058120605	86.58606391924826	84.73332718862419	88.7412457753521	86.98554102975027	92.25461180019583	90.62165604856013	0.052848276808965804	0.05666649248713608	21.62446974006525	12.598449274759332	21.161757260695595	12.328872273785237
0.25454641199404576	78.68771482617959	76.34598521965181	84.1973106229219	82.21523665222102	86.61897310468002	84.76553219536505	88.77497409180216	87.01860204695832	92.28967545954589	90.65609906250151	0.052848276824386975	0.056666492503894696	21.54719820599712	12.629071241819474	21.086139154143893	12.358839002950845
0.2560801821758082	78.71768324748592	76.3750617867795	84.2293773903201	82.2465485414079	86.65196216938507	84.7978153721511	88.80878427578058	87.05174331198317	92.32482422766486	90.69062567874178	0.05284827684004174	0.05666649252090719	21.470059179482632	12.659682960780628	21.01065071978519	12.38879570329118
0.25762319409447826	78.74772420918566	76.40420873550832	84.26152177731579	82.27793622296115	86.68503108617588	84.8301766923765	88.8426762994232	87.08496479751196	92.3600580755857	90.72523586882663	0.052848276855933345	0.05666649253817728	21.393053367406537	12.690284086453175	20.93529264940298	12.418742037012635
0.2591755034361701	78.77783768576194	76.4334260410807	84.29374375660606	82.30939967022054	86.71817982696442	84.86261612855428	88.87665013394309	87.11826647532725	92.39537697338187	90.7599296033593	0.052848276872066016	0.0566664925557089	21.316181469956064	12.72087427378574	20.86006562818511	12.44867766644711
0.2607371662225343	78.80802365088026	76.46271367794577	84.3260433000131	82.3409388556716	86.75140836276267	84.89513365231663	88.91070574963081	87.15164831630746	92.43078089016807	90.7947068520011	0.05284827688844344	0.05666649257350675	21.23944418046449	12.751453177719668	20.784970334618265	12.478602253911959
0.2623082388127803	78.83828207738811	76.49207161975896	84.3584203784838	82.37255375094504	86.78471666368212	84.92772923441458	88.94484311585407	87.18511029042625	92.46626979409935	90.8295675834708	0.052848276905069484	0.056666492591574594	21.16284218540386	12.782020453221776	20.7100074405098	12.508515461762727
0.2638887779057103	78.86861293731548	76.52149983938253	84.39087496209031	82.40424432681758	86.81810469893433	84.9604028447185	88.97906220105827	87.21865236675342	92.5018436523721	90.86451176554549	0.05284827692194806	0.056666492609917345	21.086376164337707	12.8125757552516	20.635177610856772	12.538416952333137
0.26547884054176485	78.8990162018742	76.55099830888496	84.4234070200294	82.43601055321106	86.85157243683038	84.99315445221748	89.01336297276588	87.25227451345393	92.53750243122322	90.89953936505962	0.0528482769390834	0.05666649262853907	21.010046790048364	12.843118738801422	20.560481504071504	12.568306388011479
0.2670784841050822	78.92949184145887	76.5805669995418	84.45601652062335	82.46785239919345	86.88511984478163	85.02598402502024	89.04774539757733	87.28597669778898	92.57324609593098	90.93465034790613	0.05284827695648004	0.05666649264744441	20.93385472852242	12.87364905895447	20.48591977187607	12.598183431251528
0.26868776632556873	78.96003982564633	76.61020588183516	84.48870343131946	82.49976983297832	86.91874688929933	85.05889153035453	89.08220944117046	87.31975888611545	92.60907461081466	90.96984467903582	0.05284827697414158	0.056666492666637334	20.857800638776098	12.904166370713938	20.41149305917861	12.628047744432479
0.2703067452809827	78.99066012319577	76.63991492545384	84.5214677186901	82.53176282192491	86.95245353599466	85.09187693456741	89.11675506830066	87.35362104388611	92.6449879392345	91.00512232245752	0.05284827699207248	0.056666492686123594	20.781885173033515	12.934670329137589	20.337202004269784	12.657898990011745
0.2719354793990299	79.02135270204892	76.66969409929354	84.55430934843307	82.56383133253851	86.98623974957903	85.12494020312533	89.15138224280118	87.38756313564969	92.68098604359211	91.04048324123838	0.05284827701027689	0.05666649270590702	20.706108976668474	12.965160589305015	20.26304723868816	12.687736830434005
0.27357402745947257	79.05211752932995	76.69954337145667	84.58722828537118	82.59597533046998	87.0201054938638	85.158081300614	89.1860909275828	87.42158512505074	92.71706888533015	91.07592739750349	0.05284827702875977	0.05666649272599292	20.63047268818991	12.995636806317634	20.189029387289338	12.717560928182138
0.2752224485962505	79.08295457134568	76.72946270925266	84.62022449345285	82.6281947805164	87.05405073176067	85.1913001907387	89.22088108463426	87.45568697483006	92.75323642493268	91.11145475243643	0.05284827704752524	0.05666649274638572	20.554976939296466	13.02609863528778	20.115149068260507	12.74737094575903
0.27688080229961526	79.11386379358542	76.75945207919773	84.65329793575168	82.66048964662059	87.08807542528143	85.22459683632407	89.255752675022	87.48986864682438	92.78948862192496	91.14706526627887	0.05284827706657798	0.05666649276709079	20.479622354796447	13.056545731338701	20.041406893040403	12.777166545658474
0.2785491484182772	79.14484516072119	76.78951144701513	84.68644857446678	82.69285989187146	87.12217953553821	85.25797119931431	89.29070565889037	87.52413010196656	92.8258254348737	91.18275889833095	0.05284827708592232	0.056666492788113094	20.404409552724246	13.086977749626385	19.967803466439364	12.806947390416099
0.28022754716156506	79.17589863660761	76.81964077763504	84.71967637092261	82.72530547850396	87.15636302274339	85.29142324077317	89.32573999546165	87.55847130028565	92.862246821387	91.21853560695111	0.05284827710556352	0.05666649280945776	20.32933914412206	13.117394345241337	19.89433938642469	12.836713142503868
0.2819160591015993	79.20702418428172	76.84984003519443	84.75298128556891	82.75782636789877	87.19062584620937	85.32495292088366	89.36085564303568	87.5928922009065	92.89875273811406	91.25439534955588	0.052848277125505896	0.05666649283112969	20.254411733290908	13.14779517331408	19.821015244353475	12.866463464424669
0.28361474517547763	79.2382217659634	76.88010918303735	84.78636327798093	82.79042252058275	87.22496796434902	85.35856019894845	89.39605255899039	87.62739276205033	92.93534314074557	91.29033808262031	0.0528482771457544	0.05666649285313473	20.179627917765174	13.17817988904062	19.74783162497988	12.896198018761424
0.2853236666874746	79.26949134305524	76.9104481837149	84.81982230685948	82.8230938962289	87.25938933467559	85.39224503338993	89.43133069978177	87.66197294103455	92.97201798401386	91.32636376167794	0.05284827716631457	0.05666649287547788	20.10498828816708	13.208548147576948	19.674789106295066	12.925916468042487
0.2870428853112538	79.30083287614232	76.94085699898508	84.8533583300307	82.85584045365607	87.29388991380247	85.42600738174983	89.46669002094346	87.69663269427257	93.0087772216924	91.36247234132054	0.05284827718719087	0.05666649289816473	20.030493428315822	13.2388996040645	19.601888259621774	12.95561847479621
0.28877246309209376	79.33224632499265	76.97133558981304	84.88697130444632	82.88866215082942	87.32846965744356	85.45984720068961	89.50213047708725	87.73137197727421	93.04562080659629	91.39866377519841	0.05284827720838859	0.05666649292120091	19.95614391520212	13.269233913659264	19.529129649614333	12.985303701558223
0.2905124624491269	79.36373164855664	77.00188391637066	84.92066118618334	82.92155894485983	87.3631285204128	85.49376444599015	89.53765202190263	87.76619074464516	93.08254869058186	91.43493801602004	0.05284827722991297	0.05666649294459225	19.881940318940906	13.299550731455383	19.456513834174984	13.014971810789575
0.29226294617759224	79.39528880496728	77.03250193803677	84.95442793044408	82.95453079200416	87.39786645662437	85.52775907255165	89.57325460815687	87.80108895008716	93.11956082454665	91.47129501555214	0.05284827725176926	0.05666649296834437	19.80788320296415	13.329849712634314	19.384041364675795	13.044622465051361
0.294023977451102	79.42691775154042	77.06318961339737	84.98827149155656	82.98757764766555	87.43268341909294	85.56183103439419	89.60893818769541	87.83606654639834	93.15665715842994	91.50773472462008	0.052848277273963046	0.05666649299246294	19.733973123882606	13.360130512326577	19.31171278583497	13.074255326868297
0.29579561982392083	79.45861844477432	77.09394690024519	85.02219182297391	83.02069946639284	87.46757935993321	85.59598028465706	89.64470271144125	87.8711234854727	93.193837641212	91.54425709310723	0.05284827729649972	0.05666649301695401	19.66021063142034	13.39039278560449	19.239528635604074	13.103870058690518
0.29757793723326015	79.49039084034979	77.12477375557978	85.05618887727462	83.05389620188082	87.50255423036003	85.630206775599	89.68054812939519	87.90625971830025	93.23110222091447	91.58086206995533	0.05284827731938475	0.05666649304182399	19.58659626860026	13.420636187591299	19.16748944538267	13.13346632300454
0.29937099400158496	79.5222348931302	77.15567013560769	85.09026260616257	83.0871678069702	87.53760798068849	85.66451045859817	89.7164743906359	87.94147519496704	93.26845084460025	91.61754960316425	0.05284827734262406	0.05666649306707865	19.513130571700458	13.450860373370233	19.095595739978307	13.16304378228233
0.3011748548389356	79.55415055716139	77.18663599574217	85.1244129604668	83.12051423364754	87.57274056033371	85.69889128415213	89.7524814433196	87.97676986465508	93.30588345837343	91.65431963979208	0.052848277366222926	0.05666649309272436	19.439814070123248	13.481064997962676	19.023848037471907	13.192602098941279
0.30298958484526295	79.58613778567143	77.21767129060306	85.15863989014136	83.15393543304498	87.60795191781068	85.73334920187745	89.78856923468005	88.01214367564208	93.34340000737895	91.6911721259548	0.05284827739018781	0.05666649311876775	19.366647286609805	13.51124971641184	18.952246849410585	13.222140935380594
0.30481524951277783	79.61819653107091	77.24877597401711	85.19294334426567	83.18743135544055	87.64324200073453	85.76788416051016	89.82473771102876	88.04759657530168	93.38100043580309	91.72810700682656	0.052848277414524095	0.05666649314521485	19.293630737145577	13.54141418371728	18.880792680731247	13.251659953999479
0.3066519147283146	79.65032674495255	77.2799499990174	85.2273232710439	83.22100195025772	87.67861075582006	85.80249610790524	89.8609868177545	88.08312851010314	93.41868468687285	91.76512422663932	0.052848277439238665	0.056666493172072875	19.2207649309712	13.571558054849447	18.809486029793334	13.281158817142568
0.3084996467757088	79.68252837809139	77.31119331784379	85.26177961780542	83.2546471660657	87.71405812888204	85.83718499103685	89.89731649932354	88.11873942561145	93.45645270285625	91.802223728683	0.05284827746433675	0.05666649319934789	19.148050370578858	13.601680984731502	18.73832738832789	13.310637187121756
0.31035851233818973	79.71480138044433	77.34250588194227	85.29631233100409	83.28836695057883	87.74958406483464	85.87195075599786	89.93372669927923	88.1544292664869	93.49430442506177	91.83940545530497	0.052848277489825436	0.05666649322704701	19.075487551712285	13.631782628195651	18.667317241481214	13.340094726154348
0.3122285785007863	79.74714570115023	77.3738876419652	85.33092135621858	83.32216125065686	87.78518850769159	85.90679334799992	89.97021736024205	88.1901979764852	93.53223979383851	91.8766693479102	0.052848277515710716	0.05666649325517712	19.00307696361415	13.661862640179606	18.59645606801132	13.369531096548599
0.3141099127527488	79.77956128853027	77.40533854777148	85.36560663815256	83.35603001230508	87.82087140056649	85.94171271137387	90.0067884239099	88.22604549845775	93.57025874857659	91.9140153469616	0.05284827754199899	0.05666649328374567	18.930819088633143	13.69192067543554	18.525744339956873	13.39894596047452
0.31600258298998396	79.81204809008679	77.43685854842568	85.40036812063357	83.38997318067337	87.85663268567163	85.97670878956849	90.043439831057	88.2619717743505	93.60836122770571	91.95144339197883	0.05284827756869696	0.05666649331275927	18.858714402493206	13.72195638869016	18.455182522862742	13.428338980018452
0.3179066575175057	79.84460605250418	77.46844759219864	85.43520574661395	83.42399070005692	87.89247230431893	86.01178152515145	90.08017152153477	88.29797674520485	93.64654716869636	91.98895342153908	0.05284827759581149	0.05666649334222528	18.786763374340808	13.751969434670173	18.38477107583458	13.45770981730675
0.3198222050518999	79.87723512164811	77.5001056265669	85.47011945817	83.45808251389559	87.92839019691907	86.04693085980851	90.11698343427096	88.33406035115691	93.68481650805877	92.02654537327648	0.05284827762334925	0.056666493372151495	18.71496646658852	13.781959467989509	18.31451045138965	13.487058134334802
0.32174929472380437	79.90993524256571	77.53183259821277	85.50510919650219	83.49224856477393	87.96438630298174	86.08215673434363	90.15387550726989	88.37022253143748	93.72316918134317	92.06421918388202	0.052848277651317145	0.05666649340254522	18.64332413503871	13.811926143200253	18.244401095562353	13.516383593054343
0.32368799608040405	79.94270635948516	77.56362845302408	85.54017490193473	83.52648879442093	88.00046056111512	86.11745908867863	90.19084767761201	88.40646322437183	93.76160512313935	92.1019747891033	0.052848277679722486	0.05666649343341399	18.571836828912637	13.84186911481811	18.174443447995145	13.54568585537345
0.3256383790879404	79.97554841581582	77.59549313609409	85.57531651391568	83.56080314371005	88.0366129090261	86.15283786185333	90.22789988145395	88.44278236737979	93.80012426707675	92.13981212374462	0.05284827770857204	0.05666649346476587	18.500504990824993	13.871788037286024	18.104637941796682	13.574964583123801
0.32760051413423674	80.00846135414783	77.62742659172123	85.61053397101655	83.59519155265876	88.07284328351982	86.18829299202496	90.26503205402823	88.47917989697514	93.83872654582404	92.1777311216664	0.05284827773787364	0.0566664934966086	18.42932905676207	13.901682564923249	18.03498500364367	13.604219438024302
0.3295744720312385	80.0414451162519	77.659428763409	85.64582721093205	83.6296539604285	88.10915162049938	86.22382441646822	90.3022441296428	88.51565574876565	93.87741189108885	92.21573171578518	0.052848277767634184	0.05666649352895042	18.35830945615453	13.931552351998107	17.965485053780867	13.633450081750198
0.33156032401756863	80.0744996430793	77.69149959386573	85.68119617048016	83.66419030532447	88.14553785496588	86.25943207157498	90.33953604168133	88.55220985745284	93.9161802336178	92.25381383807334	0.05284827779786162	0.05666649356179932	18.287446611953783	13.961397052735265	17.896138506112038	13.662656175911252
0.33355814176109866	80.1076248747617	77.72363902500452	85.71664078560174	83.6988005247955	88.18200192101821	86.29511589285423	90.37690772260262	88.58884215683186	93.95503150319614	92.29197741955905	0.052848277828563425	0.05666649359516398	18.216740940511954	13.99121632121387	17.82694576805443	13.691837381997175
0.33556799736153503	80.14082075061053	77.75584699794273	85.75216099136014	83.73348455543355	88.21854375185247	86.33087581493145	90.41435910394033	88.62555257979089	93.9939656286473	92.33022239032557	0.05284827785974744	0.056666493629052586	18.14619285164372	14.021009811425756	17.757907240673376	13.720993361388537
0.3375899633530214	80.17408720911718	77.78812345300202	85.78775672194124	83.76824233297373	88.25516327976202	86.36671177154876	90.45189011630289	88.66234105831127	94.03298253783291	92.36854867951148	0.052848277891421665	0.05666649366347387	18.07580274869906	14.050777177264536	17.68902331868594	13.750123775396787
0.3396241127067558	80.20742418795255	77.82046832970796	85.82342791065298	83.80307379229389	88.29186043613704	86.4026236955644	90.48950068937312	88.69920752346698	94.07208215765228	92.40695621530999	0.0528482779235939	0.05666649369843666	18.005571028523264	14.080518072514678	17.62029439044636	13.779228285213321
0.3416705188336247	80.24083162396678	77.8528815667899	85.85917448992511	83.8379788674144	88.32863515146434	86.43861151895256	90.52719075190791	88.73615190542445	94.11126441404221	92.44544492496891	0.052848277956272845	0.05666649373394977	17.935498081518745	14.110232150869706	17.551720838004258	13.808306551945861
0.343729255586852	80.27430945318918	77.88536310218058	85.89499639130905	83.8729574914979	88.36548735532705	86.47467517280309	90.56496023173806	88.77317413344225	94.15052923197669	92.48401473479022	0.05284827798946644	0.056666493770022364	17.865584291699633	14.139919065943104	17.48330303714829	13.837358236607542
0.34580039726466444	80.3078576108279	77.91791287301619	85.93089354547767	83.90800959684923	88.40241697640458	86.51081458732143	90.6028090557681	88.81027413587111	94.18987653546685	92.52266557013013	0.05284827802318357	0.05666649380666374	17.795830036535335	14.169578471144632	17.415041357278824	13.866383000033238
0.3478840186129729	80.3414760312692	77.95053081563545	85.96686588222437	83.94313511491445	88.4394239424715	86.54702969182766	90.64073714997525	88.84745184015277	94.22930624755975	92.56139735539783	0.052848278057432446	0.056666493843883066	17.726235687157896	14.199210019782186	17.346936161589838	13.895380502955959
0.34998019482807	80.37516464807791	77.98321686558002	86.00291333046366	83.97833397628136	88.47650818039828	86.58332041475693	90.67874443941011	88.88470717282061	94.26881829033914	92.60021001405623	0.052848278092222124	0.05666649388169024	17.656801608336536	14.22881336510909	17.278987807032536	13.92435040602868
0.352089001559344	80.4089233939965	78.01597095759374	86.03903581823008	84.01360611067861	88.5136696161501	86.61968668365859	90.71683084819549	88.92204005949864	94.30841258492428	92.63910346862089	0.05284827812756172	0.056666493920094534	17.58752815843036	14.258388160153117	17.211196644308075	13.953292369718838
0.3542105149120084	80.44275220094507	78.04879302562247	86.07523327267828	84.04895144697555	88.55090817478694	86.65612842519612	90.7549962995264	88.95945042490146	94.34808905146998	92.6780776406599	0.052848278163459744	0.05666649395910625	17.51841568947566	14.287934057843813	17.143563017922133	13.982206054377457
0.35634481144984936	80.4766510000208	78.08168300281379	86.11150562008243	84.0843699131819	88.588223780463	86.6926455651466	90.79324071566963	88.99693819283374	94.38784760916596	92.71713245079339	0.0528482781999259	0.05666649399873495	17.449464547156822	14.3174507109361	17.076087266148534	14.011091120188212
0.35849196819798806	80.51061972149772	78.11464082151646	86.14785278583585	84.11986143644715	88.62561635642632	86.72923802840037	90.83156401796319	89.03450328618977	94.42768817623649	92.75626781869313	0.05284827823696954	0.056666494038991475	17.380675070904545	14.346937772068486	17.008769721163844	14.039947227222001
0.36065206264566085	80.54465829482645	78.14766641328039	86.1842746944509	84.15542594306065	88.6630858250186	86.76590573896075	90.86996612681625	89.07214562695339	94.46761066994017	92.7954836630823	0.05284827827460022	0.05666649407988566	17.312047593833995	14.376394893712131	16.94161070896007	14.068774035382376
0.3628251727490157	80.57876664863355	78.18075970885599	86.22077126955818	84.19106335845069	88.70063210767445	86.80264861994348	90.90844696170828	89.10986513619716	94.50761500656917	92.8347799017348	0.05284827831282741	0.05666649412142868	17.24358244285395	14.405821728181763	16.874610549450153	14.09757120444192
0.3650113769339257	80.61294471072144	78.21392063819398	86.25734243390649	84.22677360718454	88.73825512492137	86.83946659357652	90.94700644118907	89.14766173408223	94.54770110144914	92.87415645147505	0.05284827835166139	0.05666649416363055	17.175279938550375	14.435217927577469	16.807769556344283	14.126338393918559
0.36721075409881926	80.64719240806757	78.2471491304447	86.29398810936185	84.26255661296749	88.77595479637864	86.87635958119905	90.98564448287765	89.18553533985755	94.5878688689381	92.91361322817698	0.05284827839111205	0.05666649420650274	17.107140395331953	14.464583143850177	16.741088037342706	14.155075263231993
0.3694233836175272	80.68150966682448	78.28044511395814	86.33070821690772	84.29841229864304	88.81373104075765	86.91332750326184	91.02436100346247	89.22348587185986	94.62811822242676	92.95315014676446	0.052848278431189645	0.056666494250056	17.03916412149556	14.493917028834403	16.67456629413573	14.18378147166004
0.37164934534214805	80.71589641231914	78.31380851628322	86.36750267664421	84.33434058619204	88.85158377586096	86.95037027932624	91.06315591870063	89.26151324751295	94.66844907433752	92.99276712120994	0.052848278471904174	0.05666649429430227	16.971351419062557	14.523219234084536	16.608204622283665	14.212456678196759
0.3738887196059291	80.75035256905227	78.34723926416729	86.4043714077873	84.37034139673219	88.88951291858173	86.98748782806364	91.10202914341716	89.29961738332695	94.70886133612383	93.03246406453434	0.052848278513267094	0.05666649433925246	16.90370258398616	14.552489411027636	16.542003311406006	14.24110054175253
0.3761415872261661	80.78487806069853	78.38073728355613	86.44131432866912	84.40641465051806	88.92751838490376	87.02468006725555	91.14098059150506	89.3377981948985	94.74935491827028	93.07224088880669	0.052848278555288494	0.056666494384918185	16.836217906016827	14.581727210825193	16.475962645061372	14.269712720935786
0.3784080295071193	80.81947281010498	78.41430249959258	86.47833135673633	84.44256026693951	88.96560008989988	87.06194691379201	91.18001017592381	89.37605559690908	94.78992973029094	93.11209750514271	0.05284827859797971	0.05666649443131198	16.76889766889144	14.61093228450045	16.41008290089667	14.298292874238541
0.3806881282429484	80.85413673929202	78.4479348366174	86.515422408551	84.47877816452274	89.003757947733	87.09928828367258	91.21911780870019	89.414389503126	94.83058568073032	93.15203382370576	0.05284827864135138	0.05666649447844551	16.70174215030056	14.640104282869288	16.344364350676187	14.32684065995636
0.38298196572066395	80.8888697694514	78.48163421816741	86.55258739978864	84.51506826092826	89.04199187165393	87.13670409200427	91.25830340092628	89.45279982640035	94.87132267716115	93.19204975370464	0.05284827868541524	0.05666649452633109	16.634751621728356	14.669242856434721	16.278807260074245	14.355355736068304
0.3852896247230969	80.92367182094677	78.51540056697588	86.58982624523861	84.55143047295124	89.08030177400187	87.17419425300196	91.29756686275985	89.49128647866735	94.9121406261849	93.23214520339407	0.0528482787301827	0.05666649457498139	16.567926348841866	14.698347655608814	16.213411889068084	14.383837760462484
0.38761118853188686	80.95854281331266	78.54923380497176	86.62713885880326	84.58786471652074	89.11868756620348	87.21175867998754	91.33690810342344	89.52984937094551	94.95303943343083	93.27232008007368	0.052848278775665725	0.056666494624409036	16.50126659118905	14.727418330494402	16.148178491654107	14.412286390728696
0.3899467409304866	80.99348266525408	78.58313385327901	86.66452515349724	84.624370906699	89.1571491587722	87.24939728538921	91.37632703120359	89.56848841333591	94.99401900355518	93.31257429008741	0.052848278821875656	0.0566664946746269	16.434772602402518	14.756454530986957	16.08310731603342	14.44070128425301
0.39229636620718694	81.02849129464595	78.61710063221628	86.70198504144707	84.66094895768109	89.1956864613079	87.2871099807411	91.41582355345058	89.60720351502184	95.03507924024079	93.35290773882299	0.0528482788688253	0.056666494725648324	16.368444630123122	14.785455906716379	16.018198604553618	14.469082098166837
0.3946601491581577	81.0635686185323	78.65113406129605	86.7395184338903	84.69759878279393	89.23429938249578	87.32489667668234	91.45539757657728	89.64599458426773	95.07622004619601	93.39332033071092	0.05284827891652674	0.05666649477748679	16.302282916080003	14.814422107057908	15.953452593766997	14.49742848934693
0.3970381750905084	81.09871455312599	78.68523405922434	86.77712524117504	84.73432029449606	89.27298783010613	87.36275728295664	91.49504900605885	89.68486152841888	95.11744132315445	93.4338119692242	0.052848278964992244	0.056666494830155824	16.23628769617426	14.84335278119761	15.888869514528778	14.52574011447723
0.39943052982536675	81.13392901380803	78.71940054390008	86.81480537275942	84.77111340437686	89.31175171099363	87.4006917084117	91.53477774643207	89.72380425390074	95.1587429718741	93.47438255687746	0.05284827901423472	0.05666649488366937	16.17045920038072	14.87224757799413	15.824449591895245	14.554016629939724
0.4018372997009759	81.1692119151267	78.75363343241426	86.85255873721052	84.80797802315574	89.3505909310963	87.43869986099824	91.57458370129429	89.76282266621793	95.20012489213636	93.5150319952261	0.05284827906426734	0.05666649493804151	16.104797652824345	14.90110614603691	15.760193045196502	14.582257691839914
0.40425857157581063	81.20456317079716	78.78793264104952	86.890385242204	84.84491406068169	89.3895053954352	87.47678164776956	91.61446677330298	89.8019166699538	95.24158698274563	93.55576018486573	0.05284827911510311	0.056666494993286035	16.03930327190392	14.929928133708017	15.696100088149251	14.61046295608321
0.4066944328317112	81.23998269370087	78.8222980852796	86.92828479452355	84.88192142593257	89.42849500811359	87.51493697488087	91.65442686417514	89.84108616876983	95.28312914152852	93.59656702543155	0.052848279166755496	0.05666649504941851	15.973976270190178	14.958713189069385	15.632170928784035	14.638632078258524
0.4091449713770379	81.27547039588468	78.85672967976849	86.96625730005975	84.91900002701435	89.46755967231614	87.55316574758835	91.69446387468618	89.88033106540456	95.32475126533284	93.63745241559721	0.052848279219238285	0.056666495106453336	15.908816854414908	14.987460959840973	15.568405769397941	14.666764713623706
0.411610275649843	81.31102618856	78.89122733836955	87.00430266380936	84.95614977116004	89.50669929030789	87.59146787024834	91.73457770466909	89.91965126167264	95.36645325002664	93.678416253074	0.052848279272565565	0.0566664951644054	15.843825225678302	15.016171093513549	15.504804806816537	14.69486051721833
0.41409043462106226	81.34664998210268	78.92579097412546	87.04242078987505	84.99337056472976	89.54591376343414	87.62984324631704	91.77476825301416	89.95904665846486	95.40823499049804	93.71945843461064	0.0528482793267508	0.05666649522329025	15.779001579398027	15.044843237286841	15.441368232233799	14.722919143783656
0.41658553779772634	81.38234168605167	78.96042049926695	87.08061158146411	85.03066231320922	89.58520299211905	87.66829177834921	91.81503541766769	89.99851715574653	95.45009638065373	93.76057885599172	0.05284827938180896	0.05666649528312334	15.714346105287404	15.073477038047713	15.378096231328527	14.750940247766266
0.41909567522619073	81.4181012091089	78.99511582521254	87.11887494088816	85.06802492120956	89.62456687586536	87.706813367998	91.85537909563162	90.03806265255737	95.49203731341873	93.80177741203758	0.0528482794377546	0.056666495343921104	15.649858987344487	15.102072142290126	15.31498898416612	14.778923483227118
0.4216209374953856	81.45392845913754	79.02987686256705	87.15721076956146	85.10545829246573	89.66400531325263	87.74540791601302	91.89579918296174	90.07768304700969	95.53405768073439	93.84305399660235	0.05284827949460229	0.05666649540569925	15.58554040402305	15.130628196249745	15.2520466653732	14.806868503961596
0.42416141574008476	81.48982334316247	79.06470352112186	87.19561896800124	85.1429623298367	89.70351820193768	87.78407532224098	91.9362955747681	90.11737823628867	95.57615737355898	93.88440850257439	0.05284827955236711	0.0566664954684742	15.52139052826169	15.159144845911214	15.189269444184902	14.83477496353953
0.4267172016441951	81.52578576736873	79.09959570985349	87.23409943582614	85.18053693530406	89.74310543865283	87.82281548562379	91.97686816521335	90.15714811665092	95.61833628186582	93.92584082187457	0.05284827961106495	0.05666649553226295	15.457409527261916	15.187621736738947	15.126657484226598	14.862642514995969
0.42928838744406506	81.56181563710045	79.13455333692268	87.2726520717551	85.21818200997086	89.78276691920492	87.86162830419771	92.01751684751152	90.19699258342318	95.6605942946421	93.96735084545513	0.05284827967071112	0.056666495597082533	15.393597562859213	15.216058514022734	15.064210943877697	14.890470811224077
0.43187506593181346	81.59791285686113	79.16957630967445	87.31127677360762	85.25589745406185	89.82250253847542	87.90051367509346	92.05824151392834	90.2369115310026	95.7029312998891	94.00893846329983	0.052848279731321904	0.0566664956629499	15.329954791348428	15.244454822652187	15.001929976078827	14.918259504713205
0.4344773304586784	81.63407733031161	79.20466453463627	87.34997343830148	85.29368316692133	89.8623121904182	87.93947149453398	92.0990420557788	90.27690485285447	95.74534718461987	94.05060356442169	0.05284827979291303	0.05666649572988264	15.266481363451021	15.272810307069449	14.939814728328201	14.946008247505233
0.4370952749383861	81.67030896026985	79.23981791751777	87.38874196185274	85.33153904701305	89.90219576805944	87.97850165783439	92.1399183634272	90.31697244151219	95.78784183485908	94.0923460368628	0.052848279855501126	0.056666495797899195	15.20317742456973	15.301124611483829	14.877865342932637	14.973716691420123
0.4397289938505404	81.70660764870995	79.27503636320988	87.42758223937449	85.3694649919191	89.94215316349649	88.01760405940078	92.18087032628578	90.35711418857592	95.83041513564163	94.1341657676931	0.05284827991910299	0.05666649586701751	15.140043114686705	15.329397379682632	14.816081956847484	15.001384487877658
0.4423785822440318	81.74297329676132	79.31031977578392	87.46649416507601	85.40746089833904	89.98218426789684	88.0567785927294	92.22189783281394	90.39732998471177	95.87306697101194	94.17606264300946	0.05284827998373585	0.05666649593725581	15.077078568330762	15.357628255060263	14.754464701753022	15.029011287890171
0.4450441357404687	81.77940580470754	79.3456680584906	87.50547763226164	85.44552666208871	90.02228897149705	88.09602515040538	92.26300077051685	90.43761971965061	95.91579722402236	94.2180365479344	0.052848280049416885	0.056666496008633264	15.01428391477748	15.385816880669154	14.6930137041345	15.056596742157126
0.44772575053762753	81.81590507198592	79.38108111375945	87.5445325333302	85.48366217809979	90.06246716360212	88.13534362410225	92.30417902594503	90.47798328218748	95.95860577673291	94.26008736661548	0.05284828011616363	0.05666649608116918	14.951659277878207	15.41396289911063	14.631729085222105	15.08414050092324
0.4504235234129248	81.85247099718576	79.41655884319732	87.58365875977316	85.52186734041803	90.10271873258364	88.1747339045802	92.34543248469238	90.51842056017975	96.00149251020905	94.30221498222348	0.05284828018399442	0.056666496154882964	14.889204776209226	15.442065952574922	14.570610961038255	15.111642214036692
0.4531375517269096	81.88910347804814	79.45210114758801	87.62285620217448	85.56014204220293	90.1430435658796	88.2141958816856	92.38676103139589	90.55893144054679	96.04445730452152	94.34441927695197	0.052848280252927045	0.05666649622979415	14.826920523206354	15.4701256829685	14.509659442581324	15.13910153105462
0.4558679334267773	81.9258024114648	79.48770792689129	87.66212475020933	85.59848617572666	90.18344154999306	88.25372944435009	92.42816454973449	90.59951580926888	96.08750003874502	94.38670013201616	0.052848280322980494	0.05666649630592328	14.764806626963036	15.498141731681244	14.448874635645552	15.166518101053953
0.45861476704990445	81.96256769347686	79.5233790802415	87.70146429264273	85.63689963237258	90.2239125704908	88.29333448058891	92.4696429224274	90.64017355138554	96.13062059095668	94.42905742765123	0.05284828039417326	0.056666496383290715	14.702863190361313	15.526113739659195	14.38825664090291	15.193891572660505
0.4613781517274047	81.9993992192739	79.55911450594695	87.74087471732864	85.67538230263455	90.26445651200234	88.33301087750021	92.5111960312334	90.68090455099494	96.17381883823505	94.47149104311167	0.052848280466525115	0.05666649646191758	14.641090311231892	15.554041347531893	14.327805554097722	15.221221594190865
0.4641581871877068	82.03629688319339	79.5949141014891	87.78035591120927	85.71393407611606	90.30507325821927	88.37275852126422	92.55282375694988	90.72170869125281	96.21709465665936	94.51400085667017	0.052848280540055186	0.05666649654182499	14.57948808216679	15.581924195426836	14.267521465841128	15.248507813466858
0.4669549737601532	82.07326057871894	79.63077776352094	87.81990776031326	85.75255484152855	90.34576269189328	88.41257729714138	92.59452597941105	90.76258585437078	96.26044792130747	94.55658674561583	0.05284828061478322	0.05666649662303444	14.518056590630295	15.609761922954931	14.20740446171476	15.275749877811904
0.46976861237862133	82.11029019847957	79.66670538786627	87.85953014975482	85.79124448669059	90.38652469483547	88.45246708947167	92.63630257748707	90.80353592161549	96.3038785062551	94.59924858625332	0.052848280690729894	0.056666496705567955	14.456795919080832	15.637554169363284	14.147454622428995	15.302947434207454
0.4725992045851658	82.14738563424875	79.70269686951889	87.89922296373283	85.83000289852687	90.42735914791518	88.4924277816735	92.67815342908301	90.84455877330754	96.34738628457463	94.64198625390178	0.05284828076791585	0.056666496789448094	14.395706144961878	15.665300573498826	14.087672023757477	15.330100129212951
0.4754468525336833	82.18454677694335	79.73875210264136	87.9389860855296	85.8688299630672	90.46826593105895	88.53245925624256	92.72007841113754	90.88565428882036	96.39097112833386	94.68479962289352	0.05284828084636158	0.05666649687469761	14.334787340645562	15.693000773644599	14.028056736526196	15.357207608845783
0.47831165899359906	82.22177351662208	79.77487098056375	87.97881939750933	85.9077255654448	90.5092449232487	88.57256139475024	92.76207739962136	90.92682234657848	96.43463290859428	94.7276885665724	0.052848280926088925	0.056666496961339484	14.274039573478149	15.720654407585243	13.968608826640775	15.384269518654037
0.4811937273535759	82.25906574248475	79.8110533957826	88.01872278111715	85.94668958989547	90.55029600252097	88.61273407784267	92.80415026953617	90.96806282405659	96.47837149541006	94.77065295729268	0.05284828100711884	0.0566664970493975	14.213462905991037	15.748261112759792	13.909328355295656	15.411285503822
0.4840931616252451	82.29642334287124	79.8472992399603	88.05869611687814	85.98572191975673	90.5914190459658	88.65297718523986	92.84629689491365	91.00937559777867	96.52218675782699	94.81369266641823	0.0528482810894738	0.05666649713889529	14.153057395713404	15.775820526028838	13.850215378794019	15.43825520899918
0.4870100664469608	82.33384620525989	79.8836084039232	88.09873928439563	86.02482243746584	90.63261392972491	88.69329059573369	92.88851714881368	91.05076054331593	96.56607856388052	94.85680756432035	0.05284828117317635	0.05666649722985748	14.092823095250424	15.80333228372183	13.791269948604167	15.465178278274834
0.4899445470875755	82.37133421626658	79.91998077766085	88.13885216235005	86.06399102455903	90.67388052899071	88.73367418718702	92.93081090332308	91.0922175352859	96.61004678059462	94.8999975203768	0.052848281258249676	0.05666649732230894	14.03276005243788	15.83079602174621	13.732492111539614	15.492054355348955
0.49289670945023945	82.40888726164356	79.95641625032492	88.17903462849792	86.10322756167034	90.71521871800508	88.7741278365326	92.9731780295545	91.13374644735124	96.65409127398058	94.94326240297065	0.052848281344716086	0.056666497416274594	13.972868310287595	15.858211375503743	13.67388190969723	15.51888308343041
0.4958666600762229	82.44650522627829	79.99291471022798	88.21928655967041	86.1425319285302	90.75662837005795	88.81465141977158	93.0156183976451	91.17534715221835	96.69821190903549	94.98660207948862	0.052848281432599765	0.056666497511780586	13.913147906923768	15.885577979777736	13.61543938039722	15.545664105135074
0.4988545061487607	82.48418799419173	80.0294760448419	88.2596078317716	86.18190400396384	90.79810935748556	88.85524481197183	93.0581318767545	91.21701952163545	96.7424085497403	95.03001641631938	0.05284828152192465	0.05666649760885259	13.853598875823081	15.912895468936767	13.557164556375938	15.572397062631353
0.5018603554969207	82.5219354485379	80.06610014079736	88.29999831977804	86.2213436658907	90.83966155166995	88.89590788726736	93.10071833506443	91.2587634263922	96.78668105905938	95.0735052788529	0.05284828161271516	0.056666497707517326	13.794221245716471	15.940163476803718	13.49905746575314	15.599081597563782
0.5048843165994948	82.55974747160188	80.10278688388195	88.34045789773647	86.26085079132233	90.88128482303662	88.93664051885618	93.14337763977629	91.30057873631736	96.83102929893796	95.11706853147814	0.052848281704996024	0.056666497807801974	13.735015040567305	15.967381636575738	13.44111813199379	15.62571735100937
0.5079264985889148	82.59762394479887	80.1395361590393	88.38098643876299	86.30042525636162	90.92297904105371	88.97744257899942	93.18610965711032	91.34246532027797	96.8754531303013	95.16070603758213	0.052848281798792744	0.056666497909733986	13.675980279771466	15.994549581013416	13.383346574068128	15.652303963568556
0.5109870112551897	82.63556474867282	80.17634785036768	88.42158381504152	86.34006693620111	90.9647440742304	89.01831393901972	93.22891425230395	91.38442304617755	96.91995241305293	95.20441765954823	0.05284828189413129	0.05666649801334108	13.617116978039121	16.021666942244337	13.325742806371636	15.678841075234232
0.5140659650498691	82.67356976289508	80.21322184111871	88.4622498978223	86.3797757051217	91.00657979011531	89.05925446929977	93.27179128961018	91.42645178095482	96.96452700607303	95.24820325875459	0.05284828199103757	0.05666649811865193	13.558425145512956	16.048733351886767	13.268306838837816	15.705328325533628
0.5171634710900281	82.71163886626321	80.25015801369622	88.50298455742075	86.41955143649143	91.04848605529543	89.1002640392812	93.31474063229638	91.46855139058236	97.00917676721723	95.29206269557292	0.05284828208953813	0.05666649822569553	13.49990478775726	16.07574844095143	13.211038676909084	15.731765353353694
0.5202796411622786	82.74977193669928	80.2871562496546	88.54378766321545	86.45939400276364	91.090462735394	89.14134251746248	93.35776214264229	91.51072174006464	97.05390155331433	95.33599582936633	0.05284828218966024	0.05666649833450126	13.441555905812493	16.10271183990335	13.15393832159134	15.75815179705387
0.5234145877268029	82.78796885124893	80.32421642969788	88.58465908364747	86.49930327547608	91.13250969506974	89.18248977139817	93.40085568193913	91.55296269343708	97.09870122016562	95.38000251848847	0.05284828229143155	0.0566664984450991	13.383378496222576	16.129623178614565	13.09700576951218	15.784487294436985
0.5265684239214125	82.8262294860796	80.36133843367799	88.62559868621804	86.5392791252489	91.17462679801461	89.2237056676968	93.44402111048728	91.59527411376399	97.14357562254223	95.4240826202813	0.05284828239487971	0.056666498557519616	13.325372551045803	16.15648208634957	13.04024101289906	15.810771482701966
0.5297412635656308	82.86455371647939	80.39852214059367	88.66660633748768	86.57932142178363	91.21681390695282	89.26499007201986	93.48725828759532	91.63765586313743	97.1885246141844	95.46823599107388	0.052848282500033705	0.05666649867179372	13.267538057942147	16.183288191798056	12.98364403967389	15.83700399848749
0.5329332211648017	82.90294141685546	80.43576742858896	88.70768190307436	86.61943003386143	91.25907088363888	89.30634284907987	93.53056707157809	91.68010780267537	97.23354804779909	95.5124624861805	0.05284828260692262	0.056666498787953365	13.2098750001187	16.21004112301671	12.927214833413018	15.86318447780286
0.5361444119142209	82.94139246073257	80.47307417495175	88.74882524765194	86.65960482934163	91.30139758885613	89.34776386263898	93.57394731975498	91.72262979252008	97.27864577505872	95.55676195989906	0.05284828271557561	0.05666649890602989	13.15238335644608	16.23674050745467	12.870953373427255	15.889312556064397
0.5393749517032939	82.97990672075171	80.51044225611241	88.79003623494873	86.69984567516018	91.34379388241518	89.38925297550739	93.61739888844858	91.76522169183671	97.32381764659925	95.60113426550947	0.05284828282602322	0.05666649902605684	13.095063101489359	16.263385971993557	12.814859634823733	15.915387868139078
0.5426249571197181	83.01848406866881	80.54787154764257	88.831314727746	86.74015243732835	91.38625962315244	89.43081004954193	93.66092163298292	91.80788335881162	97.3690635120187	95.64557925527197	0.05284828293829577	0.05666649914806661	13.037914205468041	16.289977142823773	12.75893358846588	15.941410048213584
0.5458945454536906	83.0571243753527	80.5853619242532	88.87266058787604	86.7805249809307	91.42879466892796	89.47243494564404	93.70451540768153	91.85061465065046	97.41438321987495	95.69009678042515	0.05284828305242428	0.05666649927209326	12.980936634303362	16.316513645491796	12.70317520100798	15.967378729859774
0.5491838347021408	83.09582751078412	80.62291325979355	88.91407367622088	86.82096317012392	91.47139887662428	89.51412752375848	93.74818006586608	91.89341542357685	97.45977661768441	95.73468669118455	0.05284828316844039	0.05666649939817184	12.924130349767438	16.342995104987494	12.647584435022509	15.993293546063796
0.5524929435729888	83.134593344054	80.66052542724952	88.95555385271051	86.86146686813511	91.51407210214465	89.55588764287168	93.79191545985454	91.93628553283057	97.50524355192012	95.77934883674071	0.05284828328637653	0.05666649952633676	12.867495309361402	16.36942114557678	12.592161248940101	16.019154129149683
0.55582199148943	83.17342174336177	80.69819829874208	88.99710097632115	86.90203593726001	91.55681420041101	89.59771516100983	93.83572144095926	91.97922483266564	97.55078386800963	95.82408306525741	0.05284828340626547	0.056666499656623646	12.811031466400891	16.39579139084526	12.536905597069563	16.04496011077208
0.5591710985942444	83.21231257601399	80.73593174552585	89.03871490507366	86.94267023886147	91.59962502536257	89.63960993523736	93.87959785948539	92.02223317634883	97.59639741033351	95.86888922386977	0.05284828352814061	0.05666649978906913	12.754738770108816	16.422105463792832	12.481817429714283	16.070711121959903
0.5625403857541326	83.25126570842268	80.77372563798745	89.08039549603185	86.98336963336781	91.64250442995397	89.68157182165517	93.923544564729	92.0653104161578	97.6420840222234	95.9137671586826	0.052848283652035685	0.05666649992370966	12.69861716559899	16.44836298672817	12.426896693157687	16.096406793119968
0.565929974564078	83.29028100610384	80.81157984564429	89.12214260530091	87.02413398027139	91.68545226615373	89.72360067539917	93.96756140497553	92.10845640337959	97.6878435459602	95.95871671476866	0.05284828377798531	0.0566665000605827	12.642666593854301	16.474563581217808	12.372143329655955	16.12204675390967
0.569339987351735	83.32935833367539	80.84949423714224	89.16395608802507	87.06496313812606	91.72846838494178	89.76569635063782	94.01164822749725	92.1516709883081	97.73367582277169	96.0037377361661	0.05284828390602425	0.05666650019972684	12.58688699182676	16.500706868147972	12.317557277512606	16.1476306333534
0.5727705471818436	83.3684975548561	80.88746868025488	89.20583579838667	87.10585696454655	91.77155263630848	89.80785870057126	94.05580487855235	92.19495402024317	97.77958069283135	96.04883006587752	0.05284828403618876	0.05666650034118067	12.531278292544812	16.526792467841005	12.263138471185812	16.173158059868
0.5762217778606706	83.40769853246374	80.92550304188154	89.24778158960397	87.14681531620616	91.81470486925254	89.85008757742906	94.1000312033826	92.23830534748836	97.82555799525609	96.09399354586768	0.052848284168515315	0.05666650048498363	12.475840424962371	16.552819999764324	12.208886841137428	16.19862866106996
0.5796938039404782	83.44696112841312	80.96359718804544	89.28979331392921	87.18783804883489	91.85792493177878	89.89238283246827	94.14432704621119	92.28172481734887	97.87160756810395	96.13922801706117	0.052848284303040304	0.05666650063117605	12.420573314117064	16.578789082737785	12.154802314018525	16.224042063931847
0.5831867507240184	83.48628520371486	81.00175098389248	89.33187082264719	87.22892501721806	91.90121267089688	89.93474431597201	94.18869225024143	92.3252122761301	97.91772924837282	96.1845333193411	0.05284828443980142	0.056666500779798894	12.365476881172071	16.60469933490822	12.100884812676668	16.24939789477139
0.5867007442690553	83.52567061847338	81.03996429368941	89.37401396607324	87.27007607519438	91.94456793261915	89.97717187724744	94.23312665765455	92.36876756913558	97.96392287199792	96.22990929154692	0.05284828457883753	0.05666650093089346	12.31055104335428	16.630550373618462	12.047134256115896	16.274695779127796
0.5902359113929144	83.56511723188522	81.07823698082198	89.41622259355125	87.31129107565398	91.98799056195861	90.01966536462378	94.27763010960753	92.41239054066497	98.01018827384988	96.27535577147214	0.05284828472018713	0.05666650108450232	12.255795714067062	16.65634181553105	11.99355055959495	16.299935341856326
0.5937923796770596	83.60462490223742	81.11656890779356	89.45849655345214	87.35256987053684	92.03148040292727	90.06222462545068	94.32220244623153	92.45608103401233	98.05652528773284	96.32087259586285	0.05284828486388981	0.05666650124066874	12.201210802882997	16.68207327651544	11.940133634603626	16.325116207048268
0.597370277471697	83.64419348690538	81.15495993622297	89.50083569317138	87.39391231083056	92.07503729853383	90.10484950609587	94.36684350662941	92.49983889146372	98.102933746382	96.36645960041494	0.0528482850099862	0.05666650139943616	12.146796215623908	16.70774437178261	11.8868833889901	16.350237998140074
0.6009697339004076	83.68382284235182	81.19340992684349	89.54323985912806	87.43531824656927	92.11866109078242	90.14753985194412	94.41155312887454	92.54366395429618	98.14941348146237	96.41211661977317	0.05284828515851728	0.05666650156084926	12.09255185436814	16.73335471577593	11.83379972693183	16.375300337829685
0.6045908788648067	83.72351282412428	81.23191873950044	89.5857088967621	87.47678752683092	92.16235162066994	90.1902955073944	94.45633115000801	92.58755606277478	98.1959643235658	96.45784348752811	0.052848285309524824	0.05666650172495385	12.038477617397803	16.758903922083846	11.7808825488828	16.40030284797831
0.6082338430492322	83.7632632868535	81.27048623314963	89.6282426505325	87.51831999973577	92.20610872818422	90.23311631585831	94.50117740603669	92.63151505615096	98.2425861022091	96.50364003621434	0.05284828546305091	0.056666501891795555	11.984573399402507	16.7843916036436	11.728131751782712	16.425245149792318
0.611898757925461	83.80307408425195	81.30911226585583	89.67084096391586	87.5599155124447	92.24993225230247	90.27600211975835	94.5460917319318	92.67554077266088	98.28927864583243	96.54950609730875	0.0528482856191393	0.05666650206142149	11.930839091395683	16.809817372595717	11.6755472289733	16.450126863714104
0.6155857557574533	83.84294506911155	81.3477966947907	89.71350367940391	87.60157391115688	92.29382203098871	90.31895276052556	94.59107396162615	92.71963304952287	98.33604178179641	96.59544150122797	0.05284828577783394	0.05666650223387966	11.877274580696394	16.83518084021489	11.623128870196524	16.474947609342053
0.6192949696061266	83.8828760933018	81.38653937623096	89.75623063850149	87.64329504110788	92.33777790119177	90.36196807859751	94.63612392801208	92.76379172293547	98.38287533638024	96.64144607732621	0.05284828593917904	0.0566665024092187	11.823879751114873	16.860481617073674	11.57087656173826	16.499707005579694
0.6230265333341571	83.92286700776835	81.4253401655568	89.799021681725	87.68507874656807	92.38179969884364	90.4050479134167	94.68124146293994	92.80801662807565	98.42977913477966	96.68751965389343	0.05284828610322098	0.05666650258748776	11.770654482912505	16.885719313002483	11.51879018643558	16.524404670595686
0.6267805816108112	83.96291766253086	81.4641989172501	89.84187664860019	87.72692487084048	92.42588725885723	90.44819210342831	94.72642639721552	92.85230759909669	98.4767530011048	96.73366205815323	0.05284828627000536	0.0566665027687374	11.717598652759989	16.91089353688585	11.466869623583989	16.549040221641917
0.6305572499168048	84.00302790668069	81.50311548489198	89.88479537765967	87.76883325625832	92.47004041512375	90.4914004860777	94.77167856059764	92.89666446912547	98.52379675837723	96.77987311625992	0.052848286439579624	0.05666650295301904	11.664712133831927	16.936003896840703	11.415114749072018	16.573613275235402
0.634356674549194	84.04319758837957	81.54208972116157	89.92777770644135	87.81080374418363	92.51425900051123	90.53467289780893	94.8169977817964	92.94108707026099	98.57091022852845	96.82615265329702	0.05284828661199176	0.056666503140384364	11.611994795946885	16.96105000031457	11.363525435510383	16.598123447201942
0.6381789926262927	84.08342655485772	81.5811214778342	89.97082347148668	87.85283617500531	92.55854284686254	90.57800917406286	94.86238388847137	92.98557523357243	98.6180932323978	96.87250049327525	0.052848286787290304	0.05666650333088677	11.559446505398228	16.986031453765463	11.312101552048262	16.622570352432376
0.642024342092622	84.12371465241108	81.62021060577871	90.01393250833746	87.8949303881362	92.60289178499228	90.62140914927404	94.90783670722823	93.03012878909598	98.66534558972911	96.91891645912915	0.0528482869655254	0.0566665035245804	11.507067125074173	17.010947862865578	11.260842964513358	16.64695360503174
0.6458928617238878	84.16406172640025	81.65935695495641	90.05710465153489	87.93708622201208	92.64730564468563	90.66487265686968	94.9533560636177	93.0747475658337	98.71266711916957	96.96540037271609	0.052848287146747414	0.05666650372151975	11.45485651456329	17.035798832497676	11.209749535490118	16.67127281833018
0.6497846911319898	84.20446762124793	81.69856037441859	90.10033973461667	87.97930351408887	92.69178425469558	90.7083995292668	94.99894178213256	93.11943139175072	98.76005763826653	97.01195205481305	0.05284828733100734	0.056666503921760925	11.402814530069008	17.060583966653212	11.15882112426334	16.695527604806557
0.6536999707700591	84.24493218043716	81.73782071230482	90.1436375901152	88.02158210084082	92.73632744274087	90.75198959787039	95.04459368620579	93.16418009377323	98.80751696346569	97.05857132511488	0.052848287518358204	0.056666504125360645	11.350941024496933	17.085302868501458	11.108057586889117	16.719717576106632
0.6576388419375281	84.28545524650924	81.7771378158409	90.18699804955544	88.06392181775837	92.78093503550386	90.79564269307116	95.09031159820812	93.20899349778621	98.85504491010843	97.10525800223164	0.052848287708852665	0.05666650433237666	11.299235847534874	17.109955140400416	11.057458776269414	16.743842343101278
0.661601446785229	84.32603666106189	81.81651153133718	90.23042094345273	88.10632249934629	92.8256068586284	90.83935864424357	95.136095339446	93.25387142863157	98.90264129242992	97.15201190368673	0.052848287902545255	0.05666650454286838	11.247698845530977	17.134540383729473	11.007024542032013	16.767901515690028
0.6655879283205246	84.36667626474645	81.85594170418572	90.27390610131005	88.1487839791206	92.87034273671685	90.88313727974283	95.18194473015849	93.29881371010471	98.95030592355556	97.19883284591356	0.05284828809949058	0.0566665047568953	11.196329861690174	17.159058199085848	10.956754730743341	16.79189470302299
0.6695984304124688	84.40737389726702	81.89542817885949	90.31745335161688	88.19130608960783	92.915142493329	90.92697842690394	95.22785958951626	93.3438201649539	98.99803861550022	97.24572064425448	0.05284828829974545	0.05666650497451821	11.145128736070546	17.183508186237304	10.906649185886636	16.81582151342809
0.6736330977969988	84.44812939737734	81.93497079890939	90.361062521846	88.23388866234166	92.96000595097877	90.97088191203837	95.27383973561801	93.38889061487666	99.04583917916443	97.29267511295735	0.052848288503366765	0.056666505195799695	11.094095305479641	17.207889943907503	10.856707747752807	16.83968155421462
0.6776920760821589	84.48894260287899	81.97456940696246	90.40473343845154	88.2765315278611	93.00493293113216	91.01484756043207	95.31988498548856	93.43402488051781	99.09370742433234	97.3396960651734	0.05284828871041239	0.05666650542080225	11.043229403714577	17.23220307012889	10.806930253702376	16.86347443201157
0.6817755117533548	84.52981335061985	82.01422384472035	90.44846592686731	88.31923451570883	93.04992325420558	91.0588751963439	95.36599515507699	93.47922278146783	99.14164315966988	97.3867833129554	0.05284828892094132	0.05666650564959071	10.992530861425621	17.256447161915276	10.757316538009036	16.8871997524584
0.6858835521786408	84.57074147649084	82.05393395295629	90.49225981150335	88.3619974544279	93.09497673956226	91.10296464300207	95.41217005925313	93.52448413625915	99.18964619272106	97.43393666725406	0.05284828913501394	0.056666505882229844	10.941999506192587	17.28062181534915	10.707866431937873	16.910857120285073
0.6900163456140378	84.61172681542477	82.0936995715138	90.53611491574462	88.40482017156037	93.14009320551098	91.14711572260286	95.45840951180608	93.569808762365	99.2377163299064	97.48115593791657	0.0528482893526911	0.056666506118786604	10.891635162655803	17.304726625749026	10.65857976388179	16.9344461394503
0.6941740412088835	84.65276920139382	82.13352053930436	90.58003106194843	88.44770249364485	93.18527246930337	91.19132825630803	95.5047133254416	93.61519647619652	99.28585337652024	97.52844093368378	0.05284828957403577	0.05666650635932818	10.84143765241788	17.328761187454802	10.609456359256	16.957966412981477
0.6983567890112157	84.69386846740743	82.17339669430534	90.62400807144209	88.49064424621416	93.23051434713148	91.23560206424243	95.55108131177941	93.66064709310051	99.3340571367281	97.57579146218774	0.052848289799110375	0.056666506603923694	10.791406794081922	17.352725093831395	10.560496040552607	16.98141754293829
0.702564739973187	84.7350244455098	82.21332787355756	90.6680457645203	88.5336452537928	93.27581865412509	91.27993696549137	95.59751328135077	93.70616042735669	99.38232741356381	97.62320732994884	0.052848290027980006	0.05666650685264362	10.741542403344283	17.376617937345145	10.511698627407895	17.004799130518222
0.7067980459565127	84.7762369667781	82.25331391316357	90.7121439604432	88.5767053398951	93.32118520434979	91.32433277809875	95.64400904359618	93.75173629217562	99.43066400892745	97.6706883423738	0.05284829026071034	0.056666507105558504	10.691844293025497	17.40043930957836	10.463063936649633	17.02811077602746
0.7110568597379514	84.81750586132004	82.29335464828526	90.75630247743376	88.61982432702261	93.3666138108042	91.3687893190643	95.6905684068627	93.79737449969615	99.47906672358243	97.7182343037528	0.05284829049736779	0.0566665073627415	10.64231227307755	17.424188801171113	10.414591782287971	17.051352078877244
0.7153413350148182	84.85883095827192	82.33344991314196	90.80052113267577	88.6630020366621	93.41210428541795	91.41330640434164	95.73719117840179	93.84307486098311	99.52753535715328	97.76584501725728	0.05284829073802006	0.05666650762426614	10.59294615055478	17.447866001759394	10.366281975515449	17.074522637467453
0.7196516264105322	84.90021208579569	82.37359954100766	90.84479974231056	88.7062382892825	93.45765643904832	91.45788384883498	95.78387716436605	93.88883718602415	99.57606970812215	97.81352028493649	0.052848290982737	0.0566665078902071	10.543745729726652	17.471470500040596	10.318134324788844	17.097622049306665
0.7239878894801961	84.94164907107749	82.41380336420956	90.88913812143562	88.7495329043334	93.50327008147877	91.50252146639771	95.83062616980749	93.93466128372832	99.62466957382719	97.86125990771605	0.052848291231588504	0.05666650816064162	10.49471081212505	17.495001883835357	10.270148635880105	17.120649911023065
0.7283502807162107	84.98314174032494	82.45406121412537	90.93353608410158	88.79288570024217	93.54894502141589	91.54721906982931	95.8774379986745	93.98054696192268	99.67333475045929	97.90906368539451	0.05284829148464609	0.05666650843564712	10.445841196478796	17.518459739927494	10.222324711825422	17.143605818244396
0.7327389575539218	85.02468991876496	82.4943729211813	90.9779934433099	88.8362964944117	93.59468106648697	91.59197647087315	95.92431245380945	94.02649402735025	99.72206503305958	97.95693141664108	0.05284829174198294	0.05666650871530294	10.397136678831885	17.54184365418041	10.174662353038002	17.166489365699817
0.7371540783773028	85.06629343064151	82.53473831484978	91.02251001101048	88.87976510321808	93.64047802323759	91.63679348021395	95.97124933694604	94.07250228566728	99.77086021551675	98.00486289899293	0.05284829200367277	0.056666508999689225	10.348597052485275	17.565153211413417	10.127161357235309	17.189300147081667
0.74159580252467	85.10795209921292	82.57515722364693	91.06708559809883	88.92329134200776	93.6863356971287	91.68166990747504	96.01824844870646	94.11857154144047	99.81972009056406	98.05285792885216	0.05284829226979121	0.0566665092888882	10.300222108138769	17.588387995554513	10.079821519599136	17.212037755227357
0.746064290294433	85.14966574675037	82.61562947513104	91.11172001441435	88.966875025096	93.7322538925348	91.72660556121656	96.06530958859946	94.16470159814521	99.86864444977728	98.10091630148402	0.052848292540414836	0.05666650958298336	10.252011633836446	17.611547589534894	10.032642632704665	17.234701781977492
0.7505597029508803	85.19143419453458	82.6561548958994	91.15641306873691	89.01051596576343	93.77823241274056	91.77160024893206	96.11243255501688	94.21089225816196	99.91763308357116	98.1490378110132	0.05284829281562203	0.05666650988205959	10.20396541498667	17.634631575219828	9.985624486558663	17.257291818150406
0.7550822027299987	85.23325726285411	82.69673331158666	91.20116456878493	89.05421397625425	93.82427105993868	91.8166537770466	96.15961714523148	94.25714332277433	99.96668578119721	98.19722225042179	0.05284829309549221	0.05666651018620294	10.156083234469406	17.6576395335469	9.938766868681341	17.27980745365494
0.7596319528453285	85.27513477100273	82.73736454686215	91.24597432121271	89.09796886777345	93.8703696352272	91.86176595091386	96.2068631553942	94.3034545921662	100.0158023307407	98.2454694115462	0.05284829338010608	0.056666510495501456	10.108364872574384	17.680571044416865	9.892069564059057	17.302248277363105
0.7642091174938536	85.31706653727696	82.7780484254277	91.29084213160765	89.14178045048435	93.91652793860672	91.90693657481366	96.25417038053126	94.34982586541915	100.06498251911779	98.29377908507456	0.052848293669546076	0.056666510810045034	10.060810107133875	17.703425686799164	9.845532355288015	17.32461387726653
0.7688138618619275	85.3590523789742	82.81878477001561	91.33576780448828	89.18564853350651	93.96274576897832	91.95216545194977	96.30153861454207	94.39625694051001	100.11422613207333	98.34215106054431	0.05284829396389591	0.05666651112992379	10.013418713464489	17.726203038582753	9.799155022485138	17.346903840272716
0.7734463521312342	85.40109211238953	82.85957340238575	91.380751143301	89.22957292491255	94.0090229241401	91.99745238444659	96.34896765019568	94.44274761430786	100.16353295417711	98.39058512633873	0.052848294263240496	0.05666651145523106	9.966190464363535	17.748902676568832	9.752937343309895	17.369117752245074
0.7781067554847866	85.44318555281362	82.90041414332333	91.42579195041759	89.27355343172583	94.05535920078486	92.0427971733469	96.39645727912843	94.48929768257128	100.21290276882146	98.43908106968438	0.05284829456766731	0.056666511786060594	9.919125130301836	17.77152417672187	9.70687909314438	17.39125519821755
0.7827952401129585	85.48533251453091	82.94130681263731	91.47089002713346	89.31758985991858	94.1017543944981	92.08819961860978	96.44400729184179	94.53590693994656	100.26233535821909	98.48763867664914	0.052848294877264126	0.05666651212250892	9.872222479301854	17.794067113874917	9.660980044973257	17.413315762103593
0.7875119752195561	85.52753281081601	82.9822512291568	91.51604517366383	89.36168201440827	94.14820829975409	92.13365951910693	96.49161747769847	94.5825751799637	100.31183050339885	98.53625773213803	0.052848295192120386	0.05666651246467314	9.825482276990442	17.816531061795104	9.615239969441973	17.435299026805296
0.792257131027923	85.56978625393228	83.02324721072969	91.56125718914198	89.40582969905596	94.19472070991426	92.179176672621	96.53928762492076	94.6293021950348	100.36138798420416	98.58493801989157	0.052848295512328274	0.05666651281265254	9.778904286664329	17.838915593241836	9.569658634909501	17.457204574227944
0.7970308787870847	85.61209265512844	83.06429457421946	91.60652587161591	89.45003271666286	94.24129141722356	92.22475087584203	96.58701752058666	94.67608777645046	100.41100757928895	98.63367932248188	0.05284829583798026	0.05666651316654893	9.732488269310124	17.86122027995225	9.524235807477453	17.479031985247275
0.8018333907779276	85.65445182463712	83.10539313550358	91.65185101804659	89.49429086896878	94.28792021280876	92.2703819243658	96.63480695062827	94.72293171437785	100.46068906611605	98.68248142131098	0.052848296169171076	0.05666651352646401	9.686233983646162	17.883444692641206	9.478971251020994	17.500780839771323
0.8066648403194178	85.69686357167143	83.14654270947035	91.69723242430433	89.53860395664856	94.33460688667478	92.3160696126902	96.68265569982802	94.76983379785737	100.5104322209531	98.73134409660703	0.05284829650599733	0.05666651389250335	9.64014118606974	17.905588400877605	9.433864727154287	17.522450716576714
0.8115254017748545	85.73932770442298	83.18774311001694	91.7426698851668	89.58297177931001	94.38135122770242	92.36181373421314	96.73056355181632	94.81679381480014	100.56023681887031	98.78026712742177	0.052848296848556735	0.056666514264773274	9.594209630820842	17.927650973295385	9.38891599537601	17.544041193526937
0.8164152505581643	85.78184403005932	83.2289941500469	91.78816319431621	89.62739413549133	94.42815302364575	92.40761408122982	96.77853028906884	94.86381155198534	100.61010263373748	98.82925029162793	0.0528482971969492	0.05666651464338204	9.548439069865708	17.94963197736797	9.344124812962036	17.565551847346796
0.8213345631402307	85.8244123547211	83.27029564146733	91.83371214433613	89.67187082265794	94.47501206112865	92.4534704449295	96.82655569290307	94.91088679505695	100.66002943822053	98.87829336591557	0.052848297551276235	0.05666651502843985	9.502829253000527	17.97153097948467	9.299490935052745	17.58698225370972
0.8262835170552626	85.86703248351974	83.31164739518671	91.87931652670927	89.7164016372002	94.52192812564262	92.49938261539317	96.87463954347595	94.95801932852135	100.71001700377896	98.92739612578983	0.052848297911640967	0.05666651542005926	9.457379927902366	17.993347545063443	9.255014114731239	17.608331987306883
0.8312622909072027	85.90970422053502	83.35304922111254	91.92497613181473	89.76098637443093	94.56890100154388	92.54535038159094	96.92278161978102	95.00520893574449	100.76006510066301	98.97655834556778	0.05284829827814852	0.056666515818354295	9.412090840120072	18.015081238419953	9.210694102986963	17.629600621788995
0.8362710643761712	85.95242736881242	83.39450092814876	91.9706907489252	89.80562482858248	94.61593047205055	92.59137353137909	96.9709816996455	95.05245539894909	100.81017349791043	99.02577979837564	0.052848298650906296	0.056666516223441356	9.366961733101562	18.03673162276027	9.166530648763	17.650787729715375
0.8413100182249524	85.99520173036045	83.43600232419313	92.01646016620413	89.85031679280414	94.6630163192397	92.63745185149733	97.0192395597272	95.09975849921167	100.86034196334342	99.07506025614559	0.0528482990300224	0.056666516635438834	9.321992348177446	18.058298260169977	9.122523498916053	17.671892882517568
0.8463793343055166	86.03802710614788	83.47755321613452	92.06228417070274	89.89506205915906	94.71015832404437	92.6835851275657	97.06755497551151	95.1471180164594	100.9105702635655	99.12439948961263	0.0528482994156084	0.05666651705446696	9.27718242467381	18.079780711679632	9.078672398351046	17.692915650619398
0.8514791955655843	86.08090329610165	83.519153409851	92.10816254835778	89.9398604186222	94.75735626625112	92.7297731440824	97.11592772130894	95.1945337294679	100.96085816395893	99.17379726831214	0.05284829980777676	0.056666517480648375	9.232531699914034	18.101178537268424	9.034977090022949	17.71385560343333
0.8566097860552276	86.12383009910393	83.56080271020686	92.1540950839885	89.98471166107726	94.80460992449699	92.77601568442066	97.16435757025192	95.24200541585799	101.0112054286813	99.22325336057659	0.05284830020664221	0.05666651791410741	9.188039909216968	18.122491295787768	8.991437314896757	17.734712309218594
0.861771290933513	86.16680731298956	83.60250092105018	92.20008156129376	90.02961557531391	94.85191907626657	92.82231253082584	97.21284429429188	95.28953285209286	101.06161182066265	99.27276753353252	0.052848300612321486	0.056666518354971565	9.143706785926042	18.143718544979492	8.948052812031165	17.75548533519759
0.8669638964751838	86.20983473454352	83.64424784521037	92.24612176284943	90.07457194902527	94.89928349788926	92.86866346441296	97.26138766419639	95.33711581347526	101.11207710160234	99.32233955309772	0.05284830102493359	0.056666518803369974	9.09953206146929	18.164859841508587	8.90482331860403	17.77617424751952
0.8721877900773816	86.25291215949828	83.68604328449554	92.2922154701055	90.11958056880503	94.94670296453634	92.91506826516354	97.30998744954613	95.38475407414447	101.16260103196613	99.37196918397797	0.052848301444599066	0.056666519259433126	9.055515465315693	18.18591474083587	8.86174856985599	17.79677861112941
0.877443160266411	86.29603938253064	83.72788703968962	92.33836246338282	90.16464122014438	94.99417725021762	92.96152671192257	97.35864341873155	95.43244740707323	101.21318337098239	99.42165618966389	0.05284830187144153	0.05666651972329582	9.011656725084322	18.206882797414437	8.818828299255983	17.81729799004097
0.8827301967045416	86.33921619726019	83.76977891055058	92.38456252187126	90.20975368743002	95.04170612777946	93.00803858239651	97.40735533895081	95.48019558406544	101.26382387664026	99.47140033242859	0.05284830230558593	0.05666652019509362	8.96795556653342	18.227763564536872	8.776062238415761	17.83773194708192
0.8880490901968541	86.38244239624532	83.81171869580682	92.43081542362569	90.2549177539404	95.0892893689008	93.05460365314923	97.45612297620562	95.52799837575229	101.31452230568512	99.52120137332355	0.05284830274715958	0.05666652067496534	8.924411713580412	18.248556594382535	8.73345011715719	17.858080044021335
0.8934000326981257	86.4257177709819	83.85370619315572	92.47712094556434	90.3001332018441	95.13692674409133	93.10122169960049	97.50494609529954	95.57585555159054	101.365278413617	99.57105907217682	0.0528483031962925	0.05666652116305226	8.88102488831646	18.269261437995738	8.690991663526802	17.8783418414896
0.8987832173197573	86.46904211189913	83.89574119925967	92.52347886346455	90.34539981219561	95.18461802268722	93.14789249602157	97.55382445983345	95.62376687985791	101.41609195468568	99.62097318758849	0.05284830365311675	0.056666521659496975	8.837794811082858	18.289877645311208	8.648686603846727	17.898516899065726
0.904198838336744	86.51241520835859	83.93782350974519	92.56988895196163	90.39071736493426	95.23236297284986	93.19461581553412	97.60275783220432	95.67173212765226	101.4669626818896	99.67094347692937	0.05284830411776643	0.05666652216444608	8.794721200443746	18.310404765124986	8.606534662700142	17.91860477519731
0.9096470911946843	86.55583684864968	83.97995291919841	92.6163509845441	90.43608563887953	95.28016136156103	93.2413914301054	97.65174597360028	95.71975106088634	101.51789034697063	99.72096969633597	0.05284830459037847	0.05666652267804787	8.751803773193387	18.330842345043493	8.564535562942183	17.938605027156882
0.915128172516836	86.59930681998837	84.02212922116394	92.66286473355227	90.48150441172974	95.32801295462144	93.28821911054686	97.70078864399912	95.76782344428659	101.56887470041248	99.77105160070892	0.052848305071092054	0.05666652320045407	8.709042244483499	18.351189931639965	8.522689025818181	17.95851721121653
0.9206422801112097	86.64282490851376	84.0643522081415	92.70942997017461	90.52697346005847	95.37591751664696	93.33509862651046	97.74988560216437	95.81594904138923	101.61991549143677	99.82118894370913	0.05284830556004868	0.05666652373181834	8.666436327719566	18.371447070217982	8.480994770863617	17.97834088241143
0.9261896129777101	86.68639089928544	84.10662167158333	92.75604646444492	90.57249255931177	95.42387481106576	93.38202974648586	97.79903660564243	95.86412761453735	101.67101246799993	99.87138147775467	0.05284830605739246	0.05666652427229681	8.62398573468272	18.391613305037026	8.43945251603327	17.998075594747206
0.931770371315315	86.73000457628108	84.14893740189187	92.80271398523976	90.6180614838056	95.47188460011559	93.42901223779775	97.84824141075983	95.91235892487838	101.7221653767904	99.92162895401808	0.0528483065632702	0.05666652482204992	8.581690175516997	18.41168817918151	8.398061977670295	18.01772090108352
0.9373847565293029	86.77366572239326	84.19129918841679	92.84943230027511	90.66368000672279	95.51994664484045	93.47604586660266	97.89749977261968	95.96064273236047	101.77337396322488	99.97193112242275	0.0528483070778311	0.05666652538123882	8.539549358747536	18.431671234575333	8.356822870531687	18.037276353134075
0.9430329712385201	86.81737411942713	84.23370681945246	92.89620117610379	90.70934790011019	95.56806070508786	93.52313039788615	97.94681144509902	96.00897879572997	101.82463797144568	100.02228773164015	0.05284830760122711	0.05666652595002925	8.497562991313316	18.451562012000068	8.315734907831938	18.056741501495708
0.9487152192826929	86.86112954809737	84.2761600822353	92.94302037811225	90.75506493487583	95.6162265395056	93.57026559545974	97.99617618084535	96.0573668725281	101.87595714431708	100.07269852908637	0.052848308133612625	0.05666652652858938	8.455730778568977	18.47136005098946	8.274797801221212	18.07611589557564
0.9544317057297852	86.90493178802531	84.3186587629407	92.98988967051753	90.80083088078582	95.66444390553859	93.61745122195781	98.04559373127356	96.1058067190877	101.92733122342206	100.12316326091894	0.052848308675145325	0.05666652711708945	8.414052424364854	18.491064890062262	8.234011260896295	18.09539908374063
0.9601826368833979	86.94878061773686	84.36120264668129	93.03680881636501	90.84664550646215	95.71271255942655	93.66468703883532	98.09506384656346	96.15429809053109	101.97875994905984	100.17368167203432	0.05284830922598563	0.056666527715704317	8.372527631019693	18.510676066485757	8.19337499554058	18.11459061316782
0.9659682202902156	86.99267581465867	84.403791517503	93.08377757752439	90.89250857937876	95.76103225619983	93.71197280636375	98.1445862756555	96.2028407407657	102.03024306024143	100.22425350606356	0.05284830978629579	0.05666652832461048	8.331156099346117	18.530193116341252	8.152888712365893	18.133690029848367
0.9717886647474951	87.03661715511639	84.44642515838343	93.13079571468768	90.93841986585957	95.80940274967749	93.75930828362911	98.19416076624886	96.25143442248222	102.08178029468752	100.2748785053703	0.05284831035624238	0.0566665289439889	8.289937528726114	18.549615574655036	8.112552117190717	18.15269687876207
0.9776441803106027	87.08060441433125	84.48910335122862	93.17786298736574	90.98437913107523	95.85782379246356	93.80669322852853	98.24378706479753	96.30007888715089	102.13337138882468	100.32555641104683	0.05284831093599348	0.056666529574022406	8.24887161704828	18.5689429751219	8.072364914364698	18.1716107035827
0.9835349783005937	87.12463736641736	84.53182587687026	93.22497915388524	91.03038613903995	95.90629513594406	93.85412739776697	98.29346491650742	96.34877388501839	102.18501607778192	100.37628696291105	0.05284831152572164	0.056666530214897926	8.207958060794226	18.588174850341602	8.032326806858691	18.190431046892627
0.9894612713118381	87.16871578437899	84.57459251506323	93.27214397138589	91.07644065260891	95.95481653028408	93.90161054685474	98.34319406533314	96.397519165105	102.23671409538787	100.42706989950332	0.05284831212560119	0.05666653086680543	8.167196555091323	18.607310731829784	7.992437496334787	18.20915745023376
0.9954232732196957	87.21283944010823	84.61740304448314	93.31935719581777	91.12254243347569	96.00338772442508	93.94914243010463	98.39297425397547	96.4463144752019	102.2884651741677	100.47790495808374	0.052848312735810574	0.05666653152993859	8.126586793614479	18.62635014973057	7.952696683013528	18.2277894538056
1.0014211991882311	87.25700810438082	84.6602572427225	93.36661858193712	91.16869124216804	96.05200846608047	93.99672280062762	98.44280522387663	96.49515956186667	102.34026904533853	100.52879187462749	0.05284831335653023	0.05666653220449372	8.08612846872802	18.64529263314398	7.913104065843072	18.246326596763538
1.0074552656779823	87.3012215468552	84.70315488628962	93.41392788330513	91.21488683804682	96.10067850173452	94.04435141033191	98.49268671521939	96.5440541704223	102.39212543880822	100.57973038382373	0.052848313987945365	0.05666653289067187	8.04582127149115	18.664137710016803	7.873659342491919	18.26476841715703
1.013525690453769	87.34547953606814	84.7460957506044	93.46128485228336	91.26112897930139	96.1493975766375	94.09202800991798	98.54261846692182	96.59299804495207	102.44403408317025	100.63072021907034	0.05284831463024305	0.056666533588676196	8.005664891577908	18.682884906935215	7.834362209268875	18.283114451696747
1.0196326925925556	87.38978183943262	84.78907960999635	93.50868924003146	91.30741742294755	96.19816543480347	94.13975234887663	98.59260021663522	96.64199092829767	102.49599470570128	100.68176111247189	0.05284831528361409	0.05666653429871466	7.965659017429971	18.701533749441296	7.795212361293125	18.30136423607837
1.0257764924913542	87.43412822323486	84.83210623770164	93.55614079650405	91.35375192482431	96.24698181900693	94.18752417548559	98.64263170074068	96.69103256205558	102.54800703235775	100.73285279483598	0.05284831594825285	0.05666653502099825	7.9258033362366405	18.72008376192025	7.756209492439666	18.319517304855253
1.0319573118751795	87.47851845263187	84.87517540586072	93.60363927044801	91.40013223959144	96.29584647078022	94.23534323680697	98.69271265434635	96.74012268657457	102.60007078777289	100.78399499567051	0.05284831662435777	0.05666653575574179	7.886097533904831	18.738534467454883	7.717353295333851	18.337573191303818
1.0381753738050519	87.52295229164764	84.91828688551469	93.65118440939852	91.44655812072544	96.34475913040926	94.28320927868313	98.74284281128307	96.78926104095142	102.65218569525244	100.83518744317938	0.05284831731212939	0.05666653650316428	7.846541295113639	18.756885387934744	7.678643461405954	18.35553142754725
1.0444309026860459	87.56742950317135	84.96144044660343	93.69877595967712	91.49302932051766	96.39371953693164	94.33112204573482	98.79302190410253	96.83844736302896	102.7043514767724	100.88642986426024	0.0528483180117729	0.05666653726348834	7.807134303391649	18.775136044179817	7.6400796809521125	18.3733915446428
1.05072412427539	87.61194984895396	85.00463585796244	93.74641366638801	91.53954559007086	96.4427274281329	94.37908128135746	98.84324966407328	96.8876813893924	102.75656785297524	100.93772198450087	0.0528483187234966	0.05666653803694048	7.767876241054182	18.793285955700412	7.601661643083389	18.391153072381712
1.057055265690613	87.65651308960543	85.04787288732008	93.79409727341522	91.5861066792962	96.4917825405435	94.42708672771828	98.89352582117779	96.93696285536616	102.80883454316653	100.98906352817582	0.0528483194475127	0.05666653882375118	7.728766789266956	18.81133464085724	7.563389035790351	18.408815539420175
1.0634245554177415	87.70111898459206	85.09115130129491	93.84182652341958	91.6327123369105	96.54088460943578	94.47513812575326	98.9438501041093	96.98629149501105	102.86115126531185	101.04045421824341	0.052848320184037886	0.05666653962415532	7.689805628056092	18.829281616792287	7.525261545943067	18.426378473232035
1.0698322233195456	87.74576729223335	85.13447086539276	93.88960115783561	91.67936231043295	96.59003336882064	94.52323521516395	98.99422224026833	97.03566704112066	102.9135177360332	101.09189377634213	0.05284832093329094	0.05666654043839183	7.650992436345405	18.847126399497938	7.487278859336584	18.443841400159727
1.0762785006438331	87.79045776969951	85.17783134400425	93.9374209168687	91.72605634618269	96.63922855144486	94.5713777344148	99.04464195576007	97.08508922521888	102.96593367060612	101.14338192278785	0.05284832169549649	0.0566665412667032	7.61232689193821	18.864868503660546	7.449440660667278	18.461203845268756
1.0827636200317978	87.83519017300792	85.22123250040134	93.98528553949134	91.77279418927478	96.68846988878703	94.61956542072916	99.09510897539006	97.1345577775558	103.01839878295543	101.19491837656963	0.05284832247088135	0.05666654210933812	7.573808671587358	18.882507442860515	7.411746633604707	18.478465332533233
1.089287815526412	87.87996425702127	85.2646740967356	94.03319476344127	91.81957558361867	96.73775711105576	94.66779801008761	99.14562302266253	97.18407242710573	103.07091278565326	101.24650285534786	0.05284832325967771	0.056666542966547405	7.535437451006146	18.900042729495908	7.374196460795247	18.495625384784944
1.0958513225808764	87.92477977544377	85.30815589403446	94.08114832521723	91.8664002719139	96.78708994718531	94.71607523722356	99.19618381977578	97.23363290156301	103.12347538991449	101.29813507544961	0.05284832406212154	0.056666543838587796	7.497212904830121	18.917473874633288	7.336789823841173	18.512683523538726
1.1024543780671139	87.96963648081882	85.35167765219893	94.1291459600767	91.91326799564794	96.83646812483316	94.76439683562104	99.24679108761983	97.28323892733954	103.17608630559401	101.34981475186616	0.05284832487845286	0.05666654472571998	7.459134706738951	18.934800388295116	7.2995264034016145	18.529639269308973
1.1090972202843215	88.01453412452604	85.3952391300008	94.17718740203262	91.96017849509295	96.8858913703768	94.81276253751135	99.29744454577293	97.33289022956144	103.22874524118356	101.40154159824968	0.05284832570891591	0.05666654562820968	7.421202529368202	18.952021779172355	7.262405879117068	18.54649214127494
1.115780088967567	88.05947245677805	85.43884008507948	94.22527238384994	92.00713150930247	96.93535940891005	94.86117207386968	99.34814391249806	97.38258653206556	103.28145190380756	101.45331532690935	0.05284832655375948	0.05666654654632721	7.383416044392106	18.969137554759072	7.2254279296885215	18.56324165748447
1.1225032252964444	88.10445122661805	85.48248027393954	94.27340063704311	92.05412677610887	96.98487196424054	94.90962517441245	99.39888890474012	97.43232755739666	103.33420599922061	101.50513564880862	0.05284832741323653	0.05666654748034708	7.345774922582677	18.986147221487045	7.188592232926567	18.57988733489401
1.1292668719037753	88.14947018191704	85.52615945194823	94.32157189187306	92.1011640321206	97.03442875888666	94.95812156759445	99.44967923812288	97.48211302680471	103.38700723180418	101.55700227356226	0.052848328287604565	0.05666654843054972	7.308278833725126	19.003050284431083	7.1518984656804605	18.596428689179447
1.1360712728843656	88.19452906937018	85.5698773733317	94.36978587734339	92.14824301271811	97.08402951407356	95.00666098060479	99.50051462694499	97.5319426602405	103.43985530456233	101.60891490943196	0.052848329177126264	0.05666654939722017	7.270927446694259	19.01984624747638	7.115346303919068	18.612865234834317
1.1429166738038161	88.23962763449482	85.61363379117337	94.41804232119819	92.1953634520522	97.1336739497309	95.055243139365	99.55139478417753	97.5818161763538	103.49274991911938	101.66087326332423	0.05284833008206797	0.056666550380648203	7.233720429495406	19.036534613365802	7.078935422740869	18.62919648523166
1.1498033217073829	88.28476562162686	85.65742845741005	94.46634094991825	92.2425250830399	97.1833617844891	95.10386776852489	99.60231942146022	97.6317332924891	103.54569077571591	101.71287704078613	0.05284833100270154	0.056666551381128936	7.19665744924805	19.053114883605303	7.042665496393056	18.645421952529432
1.1567314651288954	88.32994277391866	85.70126112283023	94.51468148871872	92.28972763736239	97.23309273567673	95.15253459146051	99.65328824909884	97.6816937246835	103.59867757320602	101.76492594600296	0.0528483319393034	0.05666655239896271	7.159738172219477	19.06958655849303	7.006536198280628	18.661541147725075
1.1637013540997225	88.37515883333525	85.74513153707021	94.56306366154524	92.33697084546117	97.28286651931674	95.20124333026997	99.70430097606115	97.7316971876625	103.65171000905319	101.81701968179397	0.05284833289215473	0.05666655343445544	7.122962263831141	19.08594913711204	6.970547200983674	18.677553580597305
1.1707132401577995	88.4204135406524	85.78903944861226	94.61148719107175	92.3842544365359	97.33268285012402	95.24999370577146	99.7553573099747	97.78174339483787	103.70478777932787	101.86915794961004	0.05284833386154216	0.05666655448791834	7.086329388708691	19.10220211738124	6.934698176299207	18.693458759804344
1.177767376356704	88.46570663545293	85.83298460478109	94.65995179869655	92.43157813854066	97.38254144150157	95.29878543749923	99.80645695712258	97.8318320583036	103.75791057870327	101.9213404495296	0.05284833484775675	0.056666555559668166	7.049839210642858	19.11834499595352	6.8989887952211575	18.709256192760222
1.1848640172747877	88.51103785612437	85.87696675174158	94.70845720453995	92.47894167818154	97.43244200553784	95.34761824370118	99.857599622441	97.88196288883341	103.81107810045269	101.97356688025589	0.05284833585109548	0.056666556650027324	7.013491392674041	19.13437726830307	6.863418727992212	18.724945385740284
1.1920034190243662	88.55640693985572	85.92098563449551	94.75700312744068	92.52634478091312	97.48238425300326	95.39649184133528	99.90878500951555	97.93213559587701	103.86429003644558	102.02583693911329	0.05284833687186056	0.05666655775932387	6.977285597079572	19.15029842875083	6.8279876441119995	18.740525843852083
1.1991858392609598	88.6018136226351	85.96504099687942	94.8055892849535	92.5737871709362	97.53236789334765	95.44540594606713	99.96001282057856	97.98234988755773	103.9175460771451	102.07815032204459	0.0528483379103587	0.0566665588878916	6.941221485377355	19.166107970344456	6.792695212345279	18.75599707100264
1.2064115371925936	88.6472576392461	86.009132581561	94.85421539334517	92.62126857119392	97.58239263469618	95.49436027226608	100.01128275650503	98.03260547066846	103.97084591160356	102.13050672360697	0.052848338966903115	0.05666656003607074	6.905298718349513	19.18180538492379	6.75754110073467	18.771358569891163
1.2136807735891502	88.69273872326559	86.053260130037	94.90288116759233	92.66878870336954	97.63245818384704	95.5433545330028	100.06259451681028	98.0829020506692	104.02418922746018	102.18290583696933	0.05284834004181214	0.05666656120420711	6.869516956101506	19.197390163171804	6.722524976648856	18.786609842081816
1.2209938107917835	88.73825660706048	86.09742338262998	94.95158632137782	92.71634728788291	97.68256424626787	95.59238844004588	100.11394779964614	98.13323933168351	104.0775757109371	102.2353473539087	0.05284834113540954	0.056666562392653205	6.833875858046667	19.212861794629134	6.687646506793499	18.801750388036453
1.2283509127223842	88.78381102178534	86.14162207848615	95.00033056708835	92.76394404388826	97.73271052609321	95.6414617038593	100.16534230179852	98.18361701649596	104.13100504683675	102.28783096480753	0.052848342248025336	0.05666656360176693	6.798375082887105	19.228219767483097	6.652905357172131	18.816779706874513
1.2357523448931043	88.82940169737849	86.18585595557147	95.04911361581019	92.81157868926994	97.78289672612016	95.69057403359821	100.21677771868279	98.23403480654781	104.1844769185373	102.34035635864923	0.0528483433799952	0.05666656483191312	6.763014288703744	19.243463568818697	6.618301193181651	18.8316972966677
1.2431983744159416	88.87502836256056	86.23012475067027	95.09793517732777	92.85925094064095	97.83312254780685	95.73972513710743	100.26825374434247	98.28449240193548	104.23799100799096	102.3929232230165	0.05284834453166095	0.056666566083463536	6.727793132933584	19.258592684549512	6.583833679587769	18.846502654290816
1.2506892700123766	88.92069074483027	86.27442819938116	95.14679496011905	92.90696051333866	97.88338769126783	95.78891472091685	100.31977007144417	98.33498950140589	104.29154699571913	102.44553124408654	0.05284834570337001	0.05666656735679603	6.692711272373344	19.273606599294	6.549502480525007	18.861195275396312
1.2582253020230734	88.96638857046257	86.31876603611525	95.19569267135374	92.95470712142279	97.93369185527204	95.83814249023959	100.37132639127589	98.38552580235437	104.34514456081023	102.49818010662902	0.05284834689547678	0.05666656865229487	6.657768363257674	19.288504796608322	6.515307259587644	18.875774654592533
1.2658067424176331	89.01212156450538	86.36313799409292	95.24462801688955	93.00249047767198	97.98403473723926	95.8874081489684	100.42292239374295	98.43610100082118	104.39878338091586	102.5508694940022	0.05284834810834104	0.05666656997035179	6.622964061188213	19.303286758746253	6.481247679745138	18.89024028517815
1.2734338648044117	89.0578894507766	86.40754380534095	95.29360070126928	93.05031029358084	98.03441603323677	95.93671139967253	100.47455776736511	98.48671479148827	104.45246313224744	102.60359908814969	0.05284834934233015	0.05666657131136547	6.58829802121636	19.3179519668156	6.447323403431255	18.904591659375
1.2811069444403917	89.10369195186162	86.45198320069015	95.3426104277181	93.09816627935722	98.08483543797679	95.98605194359506	100.52623219927347	98.53736686767643	104.50618348957336	102.65636856959757	0.052848350597816826	0.05666657267574131	6.553769897854181	19.332499900760013	6.41353409254134	18.91882826821893
1.2888262582411194	89.14952878911024	86.49645590977224	95.39165689814016	93.14605814391905	98.13529264481302	96.03542948064954	100.57794537520712	98.58805692134199	104.55994412621519	102.70917761745082	0.05284835187518127	0.056666574063892354	6.519379345041671	19.346930039264407	6.379879408426859	18.932949601559812
1.296592084790695	89.19539968263375	86.54096166101718	95.44073981311564	93.19398559489143	98.18578734573744	96.08484370941706	100.62969697950996	98.63878464307369	104.61374471404461	102.76202590939013	0.052848353174809945	0.0566665754762385	6.48512601621951	19.361241859878646	6.346359011941786	18.946955148116103
1.3044047043518285	89.2413043513024	86.58550018165059	95.48985887189798	93.24194833860379	98.23631923137758	96.13429432714331	100.68148669512776	98.68954972208984	104.66758492348026	102.81491312166894	0.05284835449709649	0.05666657691320803	6.451009564344531	19.375434839035734	6.312972563463518	18.960844395489403
1.312264398875954	89.28724251274258	86.63007119769098	95.53901377241084	93.28994608008706	98.28688799099345	96.1837810297357	100.73331420360506	98.74035184623511	104.72146442348452	102.86783892911018	0.0528483558424416	0.05666657837523596	6.4170296418587895	19.389508451909933	6.279719722872869	18.974616830088053
1.320171452013404	89.33321388333361	86.67467443394682	95.58820421124489	93.33797852307052	98.3374933124741	96.23330351176004	100.78517918508172	98.7911907019774	104.77538288155993	102.92080300510284	0.052848357211252965	0.056666579862765284	6.383185900711396	19.403462172438594	6.246600149566802	18.98827193710531
1.3281261491236485	89.37921817820505	86.71930961401372	95.63742988365468	93.38604536997866	98.38813488233454	96.28286146643745	100.83708131828966	98.84206597440448	104.82933996374591	102.97380502159868	0.05284835860394562	0.05666658137624723	6.349477992418542	19.4172954734604	6.213613502515727	19.001809200632124
1.3361287772855897	89.42525511123412	86.76397646027202	95.6866904835561	93.43414632192881	98.43881238571309	96.33245458564176	100.88902028055026	98.89297734722145	104.88333533461588	103.02684464910945	0.052848360020942196	0.05666658291614082	6.315905568075323	19.431007826700807	6.180759440276233	19.015228103678965
1.3441796253079266	89.4713243950429	86.80867469388406	95.73598570352338	93.48228107872804	98.48952550636824	96.38208255989643	100.94099574777103	98.9439245027475	104.93736865727398	103.07992155670364	0.05284836146267242	0.05666658448291304	6.282468278332999	19.44459870267383	6.148037620976538	19.028528128092148
1.352278983739575	89.51742574099538	86.85340403479132	95.78531523478587	93.53044933887023	98.54027392667545	96.43174507837158	100.99300739444246	98.99490712191299	104.99143959335174	103.1330354120032	0.05284836292957406	0.05666658607704041	6.249165773403547	19.458067570620187	6.11544770231194	19.041708754455613
1.3604271448801535	89.5635588591943	86.89816420171132	95.83467876722477	93.57865079953272	98.59105732762376	96.48144182888038	101.04505489363446	99.04592488425551	105.04554780300437	103.18618588117994	0.05284836442209261	0.05666658769900593	6.215997703133326	19.471413898729224	6.082989341620305	19.05476946232011
1.3686244027905345	89.60972345847922	86.94295491213583	95.88407598937106	93.62688515657439	98.6418753888136	96.53117249787722	101.0971379169942	99.09697746791832	105.09969294490854	103.23937262895332	0.052848365940681694	0.05666658934930293	6.182963717010352	19.48463715408434	6.050662195886616	19.06770973015955
1.3768710533034536	89.65591924642321	86.98777588232743	95.93350658840194	93.67515210453203	98.69272778845328	96.58093677045399	101.14925613474237	99.14806454964632	105.15387467625852	103.29259531858662	0.052848367485802315	0.05666659102843328	6.1500634641033685	19.49773680245562	6.018465921689312	19.080529035159998
1.3851673940341884	89.70214592932986	87.03262682731693	95.98297025013775	93.72345133661754	98.74361420335566	96.63073433033706	101.20140921567003	99.19918580478299	105.2080926527629	103.34585361188377	0.052848369057924664	0.056666592736906725	6.117296593162791	19.510712308565417	5.986400175294875	19.09322685348525
1.3935137243912972	89.74840321223114	87.07750746090109	96.03246665903967	93.7717825447155	98.79453430893592	96.68056485988495	101.25359682713606	99.25034090726807	105.26234652864193	103.39914716918682	0.0528483706575268	0.05666659447524334	6.08466275261253	19.523563135990116	5.954464612642369	19.105802660178597
1.4019103455874267	89.79469079888413	87.12241749563937	96.0819954982062	93.8201454193798	98.84548777920791	96.73042804008476	101.30581863506363	99.30152952963388	105.31663595662384	103.45247564937209	0.05284837228509546	0.05666659624397213	6.052161590519063	19.536288747087383	5.922658889331615	19.118255929082807
1.410357560650181	89.8410083917685	87.16735664285166	96.13155644937052	93.86853964983109	98.89647428678144	96.78032355054958	101.3580743039373	99.3527513430027	105.37096058794195	103.50583870984757	0.052848373941126014	0.056666598043631555	6.019792754677837	19.548888603163505	5.890982660696864	19.130586133025645
1.4188556744330574	89.88735569208384	87.21232461261562	96.18114919289769	93.91696492395408	98.94749350285939	96.83025106951571	101.41036349680014	99.40400601708376	105.42532007233156	103.55923600654974	0.05284837562612274	0.05666659987476906	5.987555892569617	19.5613621643206	5.859435581754951	19.142792743634345
1.4274049936264492	89.9337323997466	87.25732111376367	96.2307734077814	93.96542092829417	98.99854509723441	96.88021027383924	101.46268587525033	99.45529322016998	105.47971405802654	103.61266719394023	0.05284837734059879	0.056666601737942905	5.9554506514032255	19.573708889543923	5.828017307261689	19.15487523146294
1.4360058267687137	89.98013821338783	87.30234585388084	96.28042877164155	94.01390734805528	99.04962873828644	96.93020083899381	101.51504109943863	99.5066126191355	105.53414219175653	103.6661319250031	0.052848379085076815	0.05666660363372078	5.923476678114639	19.585928236687323	5.796727491711863	19.166833065952233
1.4446584842573071	90.02657283034992	87.34739853930155	96.33011496072079	94.06242386709648	99.10074409297914	96.98022243906703	101.56742882806472	99.5579638794321	105.58860411874336	103.71962985124138	0.052848380860088515	0.056666605562680314	5.891633619405184	19.598019662505976	5.765565789362881	19.178665715462557
1.453363278359986	90.07303594668466	87.39247887510777	96.37983164988252	94.11097016792986	99.15189082685787	97.03027474675851	101.61984871837511	99.60934666508712	105.6430994826988	103.7731606226747	0.052848382666174996	0.05666660752540987	5.859921121742445	19.609982622641837	5.734531854240231	19.190372647262848
1.4621205232260774	90.11952725714978	87.43758656512566	96.42957851260716	94.15954593171706	99.20306860404581	97.08035743337607	101.6723004261593	99.66076063869973	105.6976279258205	103.82672388783541	0.05284838450388738	0.056666609522508384	5.828338831338442	19.621816571561794	5.703625340132021	19.20195332748699
1.470930534897817	90.16604645520678	87.48272131192338	96.47935522098993	94.20815083826695	99.25427708724173	97.13047016883357	101.72478360574736	99.71220546143847	105.75218908878959	103.8803192937663	0.052848386373786665	0.0566666115545853	5.796886394217836	19.633520962648618	5.6728459006344565	19.213407221195666
1.4797936313217521	90.2125932330178	87.5278828168082	96.52916144573746	94.25678456603251	99.30551593771659	97.18061262164754	101.77729791000642	99.76368079303799	105.80678261076707	103.93394648601685	0.05284838827644322	0.05666661362226061	5.765563456208838	19.645095248190046	5.642193189150021	19.224733792372717
1.48871013236022	90.25916728144358	87.57307077982433	96.57899685616567	94.30544679210858	99.35678481531119	97.23078445893496	101.82984299033853	99.81518629179673	105.8614081293914	103.98760510864108	0.0528483902124386	0.05666661572616612	5.73436966295958	19.656538879386062	5.611666858907483	19.235932503954245
1.4976803598028874	90.30576829004033	87.61828489975002	96.6288611201965	94.35413719222868	99.40808337843292	97.28098534640996	101.88241849667706	99.86672161457352	105.91606528077507	104.04129480419395	0.052848392182363944	0.05666661786694453	5.703304659918103	19.667851306272496	5.581266562940073	19.247002817701286
1.5067046373783677	90.35239594705699	87.66352487409483	96.67875390435492	94.40285544076224	99.45941128405278	97.33121494838097	101.93502407748372	99.91828641678468	105.97075369950126	104.09501521372829	0.05284839418682124	0.05666662004524981	5.672368092416946	19.67903197787382	5.550991954170058	19.25794419445083
1.5157832907659001	90.39904993943338	87.70879039909788	96.72867487376706	94.45160121071264	99.51076818770329	97.3814729277488	101.98765937974657	99.96988035240206	106.0254730186219	104.14876597679286	0.0528483962264234	0.056666622261748394	5.641559605623115	19.69008034212311	5.520842685356911	19.268756093897537
1.5249166476071065	90.44572995279654	87.75408116972423	96.77862369215633	94.50037417371344	99.56215374347465	97.43175894600259	102.04032404897595	100.02150307394885	106.0802228696534	104.20254673142801	0.05284839830179418	0.05666662451711728	5.610878844553554	19.70099584576019	5.490818409105486	19.279437974615576
1.5341050375178134	90.49243567145888	87.7993968796631	96.82860002184138	94.5491740000264	99.61356760401262	97.48207266321798	102.09301772920233	100.07315423249786	106.13500288257451	104.25635711416376	0.05284840041356864	0.05666662681204738	5.58032545414062	19.711777934608108	5.460918777949701	19.28998929426598
1.5433487920999491	90.53916677841539	87.84473722132522	96.87860352373329	94.59800035853871	99.66500942051559	97.53241373805416	102.14574006297337	100.12483347766825	106.1898126858232	104.31019676001658	0.05284840256239286	0.056666629147240445	5.549899079185707	19.72242605331121	5.4311434442843165	19.30040950935654
1.5526482449535108	90.58592295534086	87.89010188584	96.92863385733257	94.64685291676011	99.71647884273156	97.58278182775088	102.1984906913508	100.17654045762275	106.24465190629348	104.36406530248638	0.052848404748924334	0.056666631523411747	5.519599364407441	19.732939645502483	5.401492060436794	19.310698075405526
1.5620037316886017	90.63270388258783	87.9354905630536	96.97869068072687	94.69573134082064	99.76797551895582	97.63317658812628	102.2512692539081	100.22827481906516	106.29952016933292	104.41796237355403	0.0528484069738335	0.056666633941288395	5.4894259544344095	19.74331815374535	5.371964278631822	19.320854446894373
1.5714155899375468	90.6795092391833	87.98090294152585	97.02877365058784	94.74463529546752	99.81949909602761	97.68359767357349	102.30407538872703	100.28003620723722	106.35441709873919	104.47188760367796	0.052848409237801174	0.05666663640161157	5.459378493816075	19.753561019497283	5.3425597510249645	19.330878077187663
1.580884159367074	90.72633870282674	88.02633870852812	97.07888242216863	94.79356444406274	99.87104921932779	97.73404473705843	102.35690873239523	100.331824265916	106.40934231675747	104.52584062179166	0.05284841154152159	0.05666663890513561	5.4294566270727955	19.763667683291715	5.313278129736318	19.340768418773223
1.5904097816905756	90.77319194988767	88.07179755004103	97.12901664930169	94.84251844858089	99.9226255327763	97.78451743011726	102.40976892000374	100.3836386374115	106.46429544407792	104.57982105530107	0.05284841388570077	0.05666664145262693	5.399659998645802	19.773637584501557	5.284119066821404	19.35052492302202
1.5999928006804371	90.82006865540248	88.1172791507514	97.17917598439513	94.89149696960568	99.97422767882867	97.83501540285317	102.46265558514337	100.43547896256334	106.51927609983191	104.63382853008108	0.052848416271057706	0.05666664404486795	5.369988252947223	19.783470161492005	5.255082214297545	19.36014704029003
1.6096335621804478	90.86696849307265	88.16278319405052	97.22936007843109	94.94049966632826	100.02585529847426	97.8855383039343	102.51556835990286	100.48734488073858	106.57428390159016	104.68786267047346	0.05284841869832435	0.056666646682652685	5.340441034389187	19.793164851686015	5.226167224177516	19.36963421999826
1.6193324141182788	90.91389113526196	88.20830936203137	97.2795685809626	94.98952619654419	100.07750803123307	97.93608578059091	102.56850687486563	100.53923602982894	106.6293184653594	104.74192309928384	0.052848421168245036	0.05666664936679141	5.311017987344712	19.802721091389685	5.197373748450445	19.378985910509073
1.6290897065180392	90.96083625299397	88.25385733548623	97.32980114011112	95.03857621665101	100.12918551515311	97.98665747861276	102.62147075910727	100.591152046248	106.68437940557962	104.79600943777879	0.05284842368157818	0.05666665209810767	5.2817187561940955	19.812138315934135	5.168701439100005	19.38820155920257
1.6389057915129117	91.00780351594972	88.29942679390439	97.38005740256389	95.08764938164568	100.18088738680794	98.03725304234652	102.67445964019274	100.64309256492861	106.73946633512145	104.85012130568333	0.05284842623909542	0.05666665487744028	5.252542985343098	19.821415959693695	5.14014994813715	19.397280612534814
1.6487810233578566	91.05479259246538	88.34501741546993	97.43033701357173	95.13674534512239	100.23261328129415	98.08787211469351	102.72747314417407	100.69505721932063	106.79457886528341	104.90425832117838	0.05284842884158259	0.05666665770564317	5.223490319194752	19.830553455944028	5.111718927574657	19.406222515895934
1.6587157584424002	91.10180314952936	88.39062887705882	97.48063961694578	95.18586375926942	100.28436283222817	98.13851433710653	102.78051089558694	100.74704564138752	106.84971660578877	104.95842010089727	0.05284843148983896	0.056666660583584855	5.194560402188472	19.83955023701492	5.083408029459861	19.415026713733823
1.6687103553034934	91.14883485278055	88.43626085423728	97.53096485505569	95.23500427486739	100.33613567174446	98.189179349588	102.8335725174489	100.79905746160466	106.90487916478345	105.01260625992418	0.05284843418467904	0.05666666351215018	5.165752878825515	19.848405734301195	5.055216905896486	19.423692649579607
1.6787651746384535	91.19588736650552	88.48191302125898	97.58131236882681	95.2841665412864	100.3879314304925	98.2398667906871	102.88665763125627	100.8510923089563	106.96006614883291	105.06681641179071	0.05284843692693098	0.0566666664922395	5.137067393641701	19.85711937814267	5.027145209023729	19.4322197659385
1.6888805793179813	91.24296035363618	88.52758505106294	97.63168179773764	95.33335020648363	100.43974973763429	98.29057629749725	102.93976585698158	100.90314981093306	107.01527716291952	105.12105016847349	0.05284843971743814	0.0566666695247696	5.108503591252884	19.86569059798785	4.999192591059909	19.440607504442596
1.6990569343992543	91.29005347574783	88.57327661527133	97.6820727798177	95.38255491700129	100.49159022084216	98.34130750565409	102.99289681307144	100.95522959352972	107.07051181044024	105.17530714039182	0.05284844255705949	0.056666672610673166	5.080061116344041	19.874118822306627	4.971358704294289	19.44885530576721
1.7092946071391046	91.3371663930563	88.618987384187	97.73248495164474	95.43178031796374	100.54345250629584	98.39206004933246	103.04605011644338	101.00733128124234	107.12576969320362	105.22958693640474	0.05284844544666816	0.056666675750899974	5.051739613670179	19.882403478521155	4.943643201077975	19.456962609572656
1.7195939670072704	91.38429876441576	88.66471702679114	97.78291794834223	95.48102605307528	100.59533621868005	98.44283356124417	103.09922538248361	101.05945449706586	107.18105041142717	105.28388916380847	0.05284844838715463	0.05666667894641687	5.0235387281027215	19.89054399323868	4.91604573388031	19.46492885468615
1.7299553856997325	91.43145024731687	88.71046521074148	97.83337140357756	95.5302917646181	100.64724098118249	98.49362767263588	103.15242222504473	101.11159886249196	107.23635356373521	105.33821342833431	0.05284845137942379	0.05666668219820778	4.995458104619502	19.89853979208783	4.888565955271588	19.472753479010862
1.7403792371521247	91.47862049788391	88.7562316023697	97.88384494955898	95.57957709344954	100.69916641549088	98.54444201328639	103.20564025644288	101.16376399750628	107.29167874715591	105.39255933414564	0.0528484544243976	0.05666668550727438	4.967497388287484	19.90639029970771	4.861203517915783	19.480435919471347
1.7508658975532332	91.52580917087275	88.80201586667917	97.9343382170335	95.62888167899987	100.75111214179064	98.59527621150423	103.25887908745537	101.21594952058602	107.34702555711873	105.4469264838355	0.05284845752301427	0.056666688874636384	4.9396562243418884	19.914094939947972	4.833958074634211	19.487975612220907
1.76141574535857	91.57301591966909	88.84781766734348	97.98485083528509	95.67820515927062	100.8030777787632	98.64612989412605	103.31213832731889	101.26815504869825	107.40239358745268	105.50131447842492	0.052848460676228844	0.056666692301331596	4.911934258124347	19.921653135657834	4.806829278355508	19.49537199241604
1.7720291613040315	91.62024039628527	88.89363666670316	98.03538243213114	95.7275471708311	100.85506294358238	98.69700268651312	103.36541758372587	101.3203801972963	107.45778243038257	105.55572291735905	0.05284846388501401	0.05666669578841686	4.884331135116554	19.92906430875155	4.779816782146554	19.50262449432921
1.7827065284196406	91.66748225135895	88.93947252576449	98.08593263392144	95.77690734881736	100.90706725191319	98.74789421255002	103.41871646282318	101.37262458031859	107.51319167652761	105.61015139850602	0.05284846715035839	0.0566666993369673	4.856846500977554	19.936327880339377	4.7529202392415755	19.509732551410707
1.7934482320433673	91.71474113415037	88.98532490419677	98.136501065535	95.82628532692912	100.95909031790882	98.79880409464182	103.47203456920924	101.42488781018551	107.56862091489842	105.6645995181538	0.05284847047327038	0.056666702948077644	4.829480001516458	19.94344327061117	4.7261393030339605	19.516695596237696
1.8042546598350382	91.76201669254067	89.03119346033075	98.18708735037843	95.87568073742821	101.0111317542088	98.84973195371232	103.52537150593196	101.47716949779786	107.62406973289504	105.71906687100842	0.05284847385477487	0.056666706622862856	4.802231282730645	19.95040989890913	4.699473627087173	19.523513060546975
1.8151262017903238	91.8093085730294	89.07707785115616	98.23769111038337	95.92509321113602	101.06319117193652	98.90067740920139	103.57872687448628	101.52946925253399	107.67953771630421	105.77355305019117	0.05284847729591607	0.0566667103624566	4.775099990777562	19.957227183644136	4.672922865129294	19.530184375151293
1.8260632502548164	91.85661642073241	89.12297773231963	98.2883119660042	95.97452237743123	101.11526818069676	98.95164007906281	103.63210027481172	101.5817866822477	107.73502444929703	105.82805764723636	0.05284848079775617	0.05666671416801417	4.748085772019294	19.9638945424158	4.646486671088496	19.536708970084874
1.8370661999381863	91.90393987937998	89.16889275812285	98.33894953621619	96.02396786424805	101.16736238857392	99.00261957976241	103.68549130529053	101.63412139326618	107.7905295144269	105.88258025208921	0.05284848436137726	0.056666718040710634	4.721188273032567	19.970411392027017	4.6201646991021335	19.543086274614325
1.848135447928429	91.95127859131475	89.21482258152074	98.38960343851333	96.07342929807412	101.21947340212974	99.05361552627583	103.73889956274535	101.68647299038805	107.8460524926272	105.93712045310382	0.052848487987880194	0.05666672198174302	4.694407140593285	19.976777148400288	4.593956603499464	19.549315717111313
1.8592713937061955	91.99863219748941	89.26076685411891	98.4402732889059	96.12290630394806	101.27160082640087	99.10462753208621	103.79232464243672	101.73884107688058	107.90159296320876	105.99167783704036	0.05284849167838551	0.05666672599232865	4.66774202167835	19.982991226570448	4.567862038809835	19.555396725085302
1.8704744391592067	92.04600033746468	89.30672522617193	98.49095870191836	96.17239850545744	101.3237442648967	99.15565520918196	103.84576613806102	101.79122525447781	107.95715050385758	106.04625198906304	0.052848495434034415	0.05666673007370799	4.641192563525692	19.989053040881117	4.541880659816343	19.561328725390922
1.8817449885967616	92.09338264940793	89.35269734658178	98.54165929058794	96.22190552473744	101.37590331959798	99.2066981680555	103.89922364174886	101.84362512337901	108.01272469063342	106.10084249273866	0.052848499255988314	0.05666673422714281	4.614758413598793	19.99496200482463	4.516012121526728	19.56711114403879
1.8930834487643238	92.14077877009032	89.39868286289528	98.59237466646177	96.27142698246794	101.42807759095372	99.25775601770023	103.95269674406214	101.89604028224576	108.06831509796655	106.15544893003347	0.052848503145429375	0.05666673845391796	4.58843921958487	20.000717531034752	4.490256079160645	19.57274340618096
1.9044902288582053	92.18818833488531	89.44468142130243	98.6431044395951	96.32096249787196	101.48026667787971	99.30882836560897	104.00618503399231	101.94847032820027	108.12392129865609	106.21007088131145	0.05284850710356113	0.05666674275534137	4.562234629451268	20.00631903143949	4.464612188215142	19.578224936296465
1.9159657405403292	92.2356109777668	89.49069266663473	98.69384821854972	96.37051168871383	101.53247017775651	99.35991481777211	104.05968809895855	102.00091485682354	108.17954286386816	106.26470792533254	0.05284851113160806	0.05666674713274433	4.536144291427263	20.011765917221055	4.439080104449204	19.58355515814401
1.9275103979530908	92.28304633130716	89.53671624236324	98.7446056103916	96.42007417129726	101.58468768642744	99.41101497867564	104.11320552480566	102.0533734621533	108.23517936313355	106.31935963925044	0.05284851523081812	0.056666751587481794	4.510167853992243	20.017057598703104	4.413659483856463	19.58873349462374
1.9391246177343011	92.33049402667507	89.5827517905963	98.79537622068882	96.46964956046287	101.63691879819618	99.46212845129864	104.16673689580153	102.10584573668157	108.2908303643454	106.37402559861009	0.052848519402459895	0.056666756120933526	4.484304965917545	20.022193485518073	4.388349982721593	19.593759367940947
1.9508088190322228	92.37795369363405	89.62879895207844	98.84615965351007	96.51923746958717	101.68916310582544	99.5132548371122	104.22028179463594	102.1583312713535	108.34649543375767	106.42870537734649	0.05284852364782615	0.05666676073450376	4.458555276262814	20.027172986574442	4.363151257611207	19.598632199624262
1.9625634235206988	92.42542496054038	89.67485736618796	98.89695551142246	96.56883751058007	101.74142020053463	99.56439373607695	104.27383980241808	102.21082965556488	108.40217413598276	106.48339854778214	0.0528485279682322	0.05666676542962213	4.432918434378735	20.03199551004218	4.338062965378413	19.603351410478354
1.9743888554143678	92.47290745434152	89.72092667093568	98.94776339548994	96.61844929388347	101.79368967199831	99.61554474664169	104.32741049867505	102.26334047716061	108.45786603399	106.53810468062558	0.052848532365017076	0.056666770207743536	4.407394089918853	20.036660463356384	4.313084763170082	19.607916420576657
1.9862855414839768	92.52040080057401	89.76700650296274	98.9985829052711	96.66807242846917	101.84597110834392	99.66670746574108	104.3809934613495	102.31586332243262	108.51357068910323	106.59282334496909	0.05284853683954351	0.05666677507034923	4.381981892834119	20.041167253228195	4.288216308423216	19.612326649268653
1.9982539110717792	92.5679046233619	89.8130964975391	99.04941363881758	96.71770652183721	101.89826409615021	99.71788148879408	104.43458826679816	102.36839777611817	108.56928766099912	106.64755410828698	0.05284854139319956	0.056666780018947364	4.3566814934156355	20.045515285739384	4.2634572589076924	19.616581515314465
2.010294396107033	92.61541854541511	89.85919628856198	99.10025519267242	96.76735118001427	101.9505682204456	99.76906640970242	104.48819448978996	102.42094342139818	108.62501650770548	106.70229653643398	0.05284854602739743	0.05666678505507294	4.3314925422819215	20.04970396633871	4.2388072727208055	19.620680436841212
2.0224074311215867	92.66294218802793	89.90530550855424	99.15110716186848	96.8170060075522	102.00288306470648	99.8202618208489	104.54181170350455	102.4734998398957	108.68075678559964	106.75705019364364	0.052848550743574814	0.056666790180288425	4.30641469035254	20.053732699638203	4.21426600823952	19.62462283115383
2.0345934532655616	92.71047517107631	89.95142378866191	99.2019691399257	96.86667060752518	102.05520821085452	99.87146731309468	104.59543947952946	102.526066611673	108.73650804940549	106.8118146425253	0.05284855554319589	0.05666679539618408	4.281447588903575	20.057600889707828	4.189833124208235	19.628408115026104
2.0468529023231294	92.75801711301774	89.99755075865409	99.252840718851	96.91634458152986	102.10754323925654	99.92268247577941	104.64907738785996	102.57864331523187	108.79226985219351	106.86658944406443	0.05284856042775011	0.05666680070437981	4.256590889579456	20.06130794001365	4.165508279719688	19.632035704660666
2.059186220728381	92.8055676308884	90.04368604691987	99.30372148913537	96.96602752968222	102.15988772872157	99.97390689671793	104.70272499689614	102.63122952751019	108.84804174537757	106.92137415761904	0.05284856539875458	0.056666806106523665	4.231844244350214	20.064853253308684	4.1412911341831204	19.635505015514354
2.0715938535812968	92.85312634030228	90.08982928046785	99.35461103975298	97.01571905061697	102.2122412565	100.02514016219979	104.75638187344197	102.68382482388134	108.90382327871423	106.97616834091941	0.05284857045775297	0.05666681160429295	4.207207305556949	20.068236231752962	4.117181347381575	19.638815462520142
2.084076248663807	92.90069285544908	90.13598008492377	99.405508958159	97.06541874148523	102.26460339828127	100.07638185698691	104.8100475827031	102.73642877815213	108.95961400030018	107.03097155006542	0.05284857560631712	0.056666817199396716	4.182679725911385	20.071456276913523	4.093178579453252	19.641966459996183
2.0966338564559543	92.9482667890933	90.18213808452985	99.45641483028881	97.11512619795386	102.31697372819323	100.12763156431282	104.86372168828613	102.78904096256167	109.0154134565718	107.08578333952595	0.05284858084604739	0.05666682289357271	4.158261158508594	20.074512789818982	4.069282490912883	19.644957421733125
2.109267130152151	92.99584775257229	90.22830290214273	99.5073282405559	97.16484101420335	102.36935181879991	100.17888886588061	104.91740375219631	102.84166094777966	109.07122119230274	107.14060326213678	0.052848586178571966	0.05666682868859158	4.133951256811088	20.077405170835846	4.045492742633542	19.64778776088133
2.1219765256775314	93.04343535579486	90.27447415923213	99.55824877185061	97.2145627829265	102.42173724110023	100.23015334186158	104.97109333483634	102.89428830290474	109.12703675060254	107.19543086909913	0.05284859160554871	0.056666834586254905	4.109749674671093	20.08013281978856	4.021808995872561	19.6504568900491
2.1347625017044103	93.09102920723983	90.32065147587947	99.60917600553846	97.2642910953271	102.4741295645265	100.28142457089389	105.02478999500487	102.94692259546328	109.18285967291527	107.25026570997824	0.05284859712866624	0.0566668405883968	4.085656066350566	20.08269513599589	3.998230912287454	19.65296422137544
2.147625519668832	93.13862891395489	90.36683447077678	99.66010952145933	97.31402554111867	102.52652835694337	100.33270213008136	105.07849328989533	102.99956339140816	109.23868949901836	107.30510733270232	0.052848602749641954	0.05666684669688445	4.0616700865016355	20.08509151819453	3.9747581539136263	19.655309166399093
2.160566043787228	93.18623408155469	90.4130227612247	99.71104889792521	97.36376570852265	102.57893318464575	100.38398559499156	105.13220277509393	103.05221025511685	109.29452576702046	107.35995528356045	0.052848608470225066	0.05666685291361863	4.037791390187522	20.087321364630043	3.9513903831957577	19.657491136185854
2.1735845410731627	93.23384431422016	90.4592159631319	99.76199371171984	97.41351118426778	102.63134361235831	100.43527453965528	105.18591800457921	103.10486274939083	109.35036801336102	107.41480910720215	0.0528486142921961	0.056666859240534224	4.014019632900272	20.08938407308233	3.9281272629909836	19.659509541350417
2.1866814813541975	93.2814592146967	90.5054136910133	99.81294353809668	97.46326155358832	102.68375920323362	100.48656853656472	105.23963853072	103.15752043545383	109.40621577280837	107.46966834663537	0.052848620217367664	0.056666865679600754	3.990354470521652	20.091279040705558	3.904968456543884	19.661363791896292
2.199857337288837	93.32907838429274	90.5516155579887	99.86389795077763	97.5130164002226	102.73617951885069	100.53786715667202	105.2933639042741	103.21018287295031	109.46206857845817	107.52453254322526	0.05284862624758439	0.056666872232823504	3.966795559389084	20.093005664308293	3.881913627541053	19.663053297477745
2.213112584383593	93.37670142287934	90.5978211757822	99.91485652195257	97.5627753064127	102.78860411921461	100.58916996938898	105.34709367438795	103.26284961994521	109.51792596173324	107.57940123669374	0.05284863238472475	0.056666878902243076	3.9433425562665434	20.094563340182503	3.858962440084724	19.664577467239724
2.2264477010101436	93.42432792888786	90.64403015472016	99.96581882227711	97.6125378529022	102.84103256275436	100.64047654258474	105.40082738859424	103.31552023292174	109.5737874523811	107.6342739651171	0.05284863863070064	0.05666688568993813	3.9199951183495614	20.09595146416177	3.836114558704594	19.665935709897894
2.2398631684225956	93.47195749930975	90.69024210373072	100.01678442087236	97.6623036189359	102.89346440632245	100.69178644258567	105.4545645928118	103.36819426678099	109.62965257847382	107.68915026492611	0.05284864498745868	0.056666892598023245	3.8967529032911443	20.09716943170133	3.81336964837692	19.667127433785936
2.2533594707748548	93.51958972969474	90.7364566303423	100.06775288532323	97.71207218225827	102.94589920519331	100.74309923417367	105.50830483134389	103.4208712748405	109.6855208664064	107.7440296709041	0.05284865145698006	0.05666689962865178	3.8736155691926797	20.09821663780167	3.790727374514063	19.66815204677914
2.2669370951380965	93.56722421415024	90.78267334068278	100.11872378167776	97.76184311911273	102.99833651306265	100.79441448058546	105.56204764687746	103.47355080883352	109.74139184089604	107.79891171618645	0.052848658041281645	0.05666690678401588	3.8505827746048453	20.099092477048544	3.7681874029685787	19.669008956359903
2.2805965315183476	93.6148605453395	90.82889183947779	100.16969667444548	97.81161600423995	103.05077588204578	100.84573174351111	105.61579258048167	103.52623241890733	109.79726502498046	107.85379593225892	0.05284866474241702	0.0566669140663465	3.827654178539433	20.099796343616617	3.745749400045952	19.669697569610435
2.294338272874165	93.66249831448137	90.87511173005048	100.22067112659704	97.86139041087768	103.10321686267731	100.89705058309356	105.66953917160745	103.57891565362311	109.85313994001774	107.90868184895744	0.05284867156247642	0.05666692147791557	3.8048294404911758	20.100327631396794	3.7234130325223305	19.67021729330736
2.308162815134429	93.71013711134887	90.92133261431998	100.27164669956294	97.91116591075925	103.15565900390983	100.94837055792745	105.72328695808625	103.63160005995451	109.90901610568496	107.96356899446675	0.052848678503587314	0.056666929021035414	3.7821082204227423	20.100685733872524	3.701177967633157	19.67056753387078
2.3220706572162446	93.75777652426831	90.96755409280074	100.32262295323274	97.96094207411309	103.20810185311318	100.9996912250584	105.77703547612937	103.68428518328706	109.96489303997747	108.01845689531982	0.052848685567916054	0.05666693669805977	3.7594901787661	20.100870044163457	3.67904387307226	19.670747697331535
2.336062301042938	93.80541614011811	91.01377576460116	100.37359944595381	98.01071846966123	103.26054495607325	101.05101213998174	105.8307842603267	103.7369705674169	110.02077025920777	108.07334507639654	0.05284869275766801	0.05666694451138539	3.7369749764557127	20.100879955138225	3.657010417026868	19.67075718947308
2.3501382515621807	93.85305554432854	91.05999722742342	100.42457573453129	98.0604946646194	103.31298785699185	101.1023328566425	105.88453284364661	103.78965575455078	110.07664727800535	108.12823306092383	0.05284870007508753	0.0566669524634512	3.714562274904438	20.10071485932349	3.635077268148052	19.670595415758726
2.3642990167642037	93.90069432087992	91.1062180775617	100.47555137422627	98.11027022469521	103.36543009848513	101.15365292743371	105.93828075743436	103.84234028530435	110.13252360931516	108.18312037047393	0.05284870752245962	0.056666960556740774	3.692251736016715	20.100374148896663	3.6132440955734637	19.670261781302543
2.378545107700138	93.9483320523025	91.15243790990205	100.52652591875575	98.16004471408816	103.4178712215833	101.20497190319631	105.992027531412	103.89502369870218	110.18839876439745	108.23800652496433	0.05284871510211095	0.05666696879378207	3.670043022212667	20.09985721587873	3.59151056894234	19.669755691065802
2.392877038500453	93.99596831967557	91.19865631792142	100.5774989202919	98.2098176954887	103.47031076573008	101.25628933321845	106.0457726936777	103.94770553217698	110.24427225282726	108.29289104265719	0.05284872281640933	0.05666697717714902	3.6479357964017254	20.099163451948698	3.5698763583718573	19.669076549667807
2.4072953263935135	94.04360270262616	91.24487289368655	100.62846992946073	98.2595887300773	103.52274826878144	101.30760476523433	106.09951577070449	104.00038532156854	110.300143582493	108.34777344015814	0.05284873066776582	0.056666985709460896	3.625929722010369	20.098292248567304	3.5483411344871456	19.668223761520494
2.4218004917242455	94.09123477932911	91.29108722785381	100.67943849534241	98.30935737752434	103.57518326700578	101.35891774542436	106.15325628734057	104.05306260112387	110.35601225959707	108.40265323241661	0.052848738658634466	0.056666994393385	3.6040244629825793	20.097242996995192	3.526904568419468	19.667196730828437
2.436393057972914	94.13886412650562	91.33729890966794	100.73040416546979	98.35912319598894	103.62761529508268	101.4102278184139	106.20699376680797	104.10573690349595	110.41187778865424	108.45752993272451	0.05284874679151331	0.05666700323163606	3.582219683781659	20.096015088289278	3.5055663318044026	19.665994861599756
2.4510735517740176	94.18649031942337	91.38350752696196	100.78136648582867	98.40888574211911	103.68004388610306	101.46153452727347	106.26072773070287	104.15840775974407	110.46773967249223	108.51240305271666	0.052848755068945666	0.05666701222697798	3.5605150493911424	20.09460791327365	3.4843260967927563	19.664617557627935
2.46584250293529	94.234112931895	91.42971266615592	100.83232500085634	98.45864457105037	103.73246857156789	101.51283741351746	106.31445769899423	104.21107469933247	110.5235974122503	108.56727210236942	0.052848763493520974	0.056667021382224764	3.5389102253302553	20.093020862677804	3.463183536057386	19.663064222590037
2.4807004444568266	94.28173153627864	91.47591391225716	100.88327925344241	98.50839923640645	103.78488888138888	101.56413601710479	106.36818319002464	104.26373725013109	110.5794505073801	108.62213659000155	0.052848772067874736	0.05666703070024011	3.5174048776520976	20.091253327052982	3.4421383227913793	19.661334260006697
2.4956479125503126	94.32934570347626	91.52211084885877	100.93422878492703	98.55814929029756	103.83730434388691	101.61542987643736	106.42190372050858	104.316394938414	110.63529845564415	108.67699602227263	0.052848780794689625	0.05666704018394029	3.4959986729363663	20.089304696746694	3.4211901307039625	19.65942707317663
2.510685446658382	94.37695500293387	91.56830305813982	100.98517313510135	98.60789428332106	103.88971448579254	101.66671852836059	106.47561880553313	104.36904728886009	110.69114075311634	108.73184990418379	0.052848789676697296	0.056667049836293455	3.474691278323462	20.087174362117366	3.400338634054606	19.657342065431294
2.5258135894740787	94.42455900264109	91.61449012086477	101.0361118422072	98.65763376456079	103.94211883224558	101.71800150816297	106.52932795855764	104.42169382455248	110.74697689418183	108.78669773907737	0.052848798716678635	0.056667059660321	3.4534823614917514	20.08486171335244	3.379583507625739	19.65507863989842
2.54103288696045	94.47215726913021	91.66067161638266	101.0870444429363	98.70736728158647	103.99451690679456	101.76927834957544	106.58303069141301	104.47433406697819	110.80280637153633	108.84153902863626	0.05284880791746461	0.05666706965909987	3.4323715906693906	20.082366140562954	3.3589244267418508	19.652636199672997
2.556343888370238	94.5197493674764	91.70684712262727	101.13797047243068	98.75709438045415	104.04690823139694	101.82054858477186	106.63672651430213	104.5269675360284	110.85862867618673	108.89637327288465	0.05284881728193586	0.05666707983576097	3.41135863465297	20.079687033896334	3.338361067283131	19.650014147864567
2.571747146265715	94.56733486129718	91.75301621611652	101.18888946428216	98.80681460570555	104.09929232641898	101.87181174436854	106.69041493579967	104.5795937499982	110.91444329745072	108.9511999701875	0.052848826813026266	0.056667090193492704	3.3904431627843223	20.076823783321743	3.317893105661824	19.64721188740441
2.5872432165386163	94.61491331275188	91.79917847195193	101.23980095053194	98.85652750036783	104.15166871063511	101.92306735742392	106.7440954628517	104.63221222558623	110.97024972295657	109.00601861725048	0.05284883651372267	0.05666710073554027	3.3696248449714403	20.073775778866548	3.2975202188417825	19.644228821256547
2.602832658430207	94.66248428254178	91.84533346381875	101.29070446167114	98.9062326059539	104.20403690122868	101.974314951439	106.79776760077623	104.68482247789525	111.02604743864386	109.0608287091205	0.05284884638706498	0.0566671114652073	3.3489033516939344	20.070542410525377	3.277242084350746	19.641064352395915
2.6185160345514573	94.7100473299094	91.89148076398527	101.34159952664007	98.95592946246185	104.25639641379118	102.02555405235691	106.85143085326264	104.73742402043167	111.08183592876279	109.11562973918528	0.052848856436147895	0.05666712238585744	3.3282783540098535	20.06712306837653	3.257058380280796	19.637717883859295
2.6342939109033563	94.75760201263921	91.93761994330337	101.39248567282912	99.00561760837574	104.30874676232337	102.07678418456372	106.90508472237282	104.79001636510645	111.13761467587554	109.17042119917446	0.052848866664122	0.05666713350091449	3.3077495235534116	20.063517142545606	3.23696878528699	19.63418881871985
2.6501668568973313	94.80514788705663	91.98375057120772	101.44336242607802	99.05529658066493	104.36108745923444	102.12800487088778	106.95872870854048	104.84259902223454	111.19338316085557	109.22520257915903	0.05284887707419555	0.05666714481386402	3.287316532528621	20.05972402313637	3.2169729785819072	19.630476560025272
2.666135445375801	94.85268450802845	92.02987221571588	101.49422931067645	99.10496591478449	104.41341801534273	102.17921563260035	107.01236231057167	104.89517150053551	111.24914086288837	109.27997336755202	0.05284888766963249	0.05666715632825484	3.26697905372248	20.055743100358086	3.1970706399492883	19.626580510939675
2.6822002526328483	94.90021142896242	92.07598444342813	101.54508584936364	99.15462514467515	104.46573793987554	102.23041598941543	107.065985025645	104.94773330713346	111.30488725947147	109.3347330511086	0.05284889845375785	0.05666716804769832	3.246736760519525	20.05157376455827	3.177261449758589	19.62250007475086
2.6983618584350144	94.94772820180783	92.12208681952778	101.59593156332943	99.20427380276386	104.51804674047004	102.28160545949068	107.11959634931235	105.00028394755803	111.36062182641551	109.38948111492707	0.05284890942995511	0.05666717997587275	3.226589326888643	20.047215406186297	3.1575450889481544	19.61823465483758
2.71462084604223	94.99523437705484	92.16817890778069	101.6467659722136	99.25391141996356	104.5703439231729	102.33278355942691	107.17319577549861	105.05282292574404	111.41634403784406	109.4442170424486	0.05284892060166926	0.05666719211652173	3.206536427400806	20.04266741585161	3.1379212390475004	19.61378365476412
2.730977802228858	95.04272950373552	92.21426027053614	101.69758859410724	99.30353752567422	104.62262899244158	102.38394980426963	107.22678279650319	105.10534974403281	111.47205336619504	109.49894031545888	0.0528489319724072	0.05666720447345589	3.18657773722407	20.037929184352834	3.1183895821727674	19.609146478247567
2.747433317304874	95.09021312942305	92.260330468726	101.74839894555215	99.35315164778231	104.67490145114388	102.43510370750826	107.28035690299946	105.1578639031718	111.52774928222048	109.55365041408753	0.052848943545739074	0.05666721705055507	3.1667129321058383	20.033000102528604	3.098949801000799	19.604322529041383
2.763987985137163	95.13768480023221	92.30638906186518	101.79919654154143	99.40275331266146	104.72716080055869	102.48624478107706	107.33391758403562	105.21036490231549	111.58343125498727	109.60834681680923	0.0528489553252995	0.05666722985176973	3.1469416884328894	20.027879561635928	3.07960157883781	19.599311211310123
2.780642403170963	95.18514406082032	92.35243560805256	101.84998089552089	99.45234204517372	104.77940654037735	102.53737253535644	107.3874643270362	105.26285223902664	111.63909875187899	109.6630290004452	0.05284896731478825	0.05666724288111994	3.1272636831831733	20.022566953051864	3.0603445995702714	19.594111929363862
2.797397172451417	95.2325904543864	92.39846966397012	101.90075151938822	99.5019173686688	104.83163816870307	102.58848647917233	107.44099661780149	105.31532540927593	111.69475123859527	109.7176964401628	0.052848979517972246	0.05666725614269956	3.1076785939349065	20.017061668335373	3.041178547668551	19.588724087650917
2.8142528976452668	95.2800235226722	92.44449078488383	101.95150792349447	99.55147880498538	104.88385518205227	102.63958611979757	107.49451394050905	105.36778390744328	111.75038817915359	109.77234860947702	0.05284899193868587	0.0566672696406755	3.0881860989052257	20.011363099467417	3.0221031082296577	19.58314709104161
2.831210187062679	95.32744280596262	92.49049852464411	102.00224961664459	99.60102587445184	104.93605707535556	102.69067096295274	107.5480157777146	105.42022722631891	111.80600903589006	109.8269849802517	0.05284900458083287	0.05666728337929009	3.068785876916536	20.005470638658153	3.0031179669431367	19.57738034462818
2.848269652679189	95.37484784308573	92.53649243568583	102.05297610609779	99.65055809588638	104.98824334195791	102.74174051280643	107.60150161035244	105.47265485710358	111.86161326946025	109.88160502269987	0.05284901744838721	0.056667297362861885	3.0494776074083347	19.999383678397862	2.9842228101028923	19.571423253786634
2.865431910157798	95.42223817141362	92.58247206902892	102.10368689756856	99.7000749865982	105.04041347361996	102.79279427197648	107.6549709177368	105.52506628941	111.9172003388404	109.93620820538526	0.05284903054539478	0.056667311595787875	3.030260970445852	19.99310161152971	2.96541732461219	19.56527522421311
2.882697578871184	95.4696133268625	92.62843697427867	102.15438149522726	99.74957606238782	105.09256696051857	102.84383174153045	107.70842317756245	105.57746101126335	111.97276970132829	109.99079399522299	0.05284904387597414	0.05666732608254342	3.011135646728235	19.986623831307952	2.946701197998209	19.558935662036674
2.900067281924058	95.51697284389398	92.67438669962674	102.20505940170146	99.79906083754865	105.14470329124839	102.89485242098735	107.76185786590642	105.62983850910314	112.02832081254516	110.04536185748158	0.05284905744431801	0.05666734082768546	2.992101317583547	19.97994973137247	2.9280741184015824	19.55240397372836
2.9175416461756507	95.56431625551495	92.72032079185111	102.25572011807625	99.84852882486705	105.19682195282226	102.94585580831772	107.81527445722841	105.68219826778338	112.08385312643611	110.09991125578327	0.05284907125469491	0.05666735583585278	2.973157664965129	19.973078705708758	2.909535774574124	19.54567956610117
2.9351213022623317	95.6116430932787	92.76623879631703	102.30636314389562	99.89797953562378	105.2489224306727	102.99684139994532	107.86867242437248	105.73453977057429	112.13936609527207	110.1544416521059	0.05284908531145045	0.05666737111176702	2.9543043714616033	19.966010148742498	2.8910858558897417	19.538761846415582
2.952806884620376	95.65895288728524	92.81214025697744	102.35698797716307	99.94741247959465	105.30100420865269	103.04780869074781	107.92205123856775	105.7868624991633	112.19485916965053	110.20895250678392	0.05284909961900807	0.05666738666023624	2.935541120299604	19.958743455368676	2.872724052349895	19.53165022237954
2.970599031508854	95.70624516618251	92.85802471637392	102.40759411434328	99.99682716505185	105.35306676903726	103.09875717405836	107.97541036943049	105.83916593365652	112.25033179849783	110.26344327851018	0.052849114181871756	0.056667402486154386	2.9168675953669663	19.951278021078906	2.8544500545981464	19.524344102264877
2.9884983850326714	95.75351945716736	92.9038917156377	102.45818105036322	100.04622309876538	105.40510959252511	103.14968634166705	108.02874928496534	105.89144955258044	112.30578342907063	110.31791342433779	0.05284912900462619	0.05666741859450419	2.8982834811672546	19.943613241684943	2.8362635538828727	19.516842894689034
3.006505591165733	95.80077528598537	92.9497407944895	102.50874827861244	100.09559978600313	105.45713215823865	103.20059568382113	108.0820674515658	105.94371283288224	112.36121350695643	110.37236239968043	0.052849144091938555	0.056667434990357535	2.879788462857505	19.935748513584258	2.818164242093644	19.509146008811513
3.0246212997742656	95.84801217693312	92.9955714912415	102.55929529094566	100.14495673053332	105.50913394372698	103.25148468922778	108.13536433401723	105.9959552499326	112.41662147607678	110.42678965831558	0.05284915944856065	0.056667451678878544	2.8613822262591384	19.92768323382552	2.800151811763044	19.50125285442482
3.0428461646402667	95.89522965285825	93.04138334279749	102.60982157768316	100.194293434625	105.56111442496632	103.30235284505451	108.1886393954974	106.04817627752635	112.47200677868804	110.48119465238511	0.052849175079330075	0.056667468665323864	2.843064457822493	19.919416799901228	2.782225956048478	19.493162841765297
3.0611808434850984	95.94242723516076	93.08717588465412	102.66032662761249	100.24360939904972	105.61307307636187	103.35319963693117	108.24189209757843	106.10037538788448	112.52736885538341	110.53557683239768	0.052849190989171145	0.056667485955045074	2.824834844663201	19.910948609969637	2.764386368753094	19.4848753817314
3.079625997993227	95.98960444379418	93.13294865090184	102.71080992798996	100.29290412308285	105.66500937074949	103.4040245489513	108.29512190022861	106.15255205165583	112.58270714509507	110.58993564723038	0.05284920718309725	0.05666750355349114	2.8066930745471836	19.902278062785626	2.7466327443166847	19.47638988577455
3.0981822938360946	96.03676079726645	93.17870117422584	102.76127096454199	100.34217710450491	105.7169227793971	103.45482706367373	108.34832826181406	106.20470573791846	112.63802108509589	110.64427054413056	0.05284922366621246	0.0566675214662078	2.78863883590202	19.893404557788017	2.7289647778284234	19.46770576603012
3.116850400696155	96.0838958126415	93.2244329859074	102.81170922146696	100.39142783960347	105.7688127720068	103.50560666212455	108.40151063910078	106.25683591418215	112.69331011100167	110.69858096871832	0.05284924044371274	0.05666753969884213	2.77067181782013	19.884327495106845	2.711382165023224	19.458822435299226
3.135630992291033	96.13100900554015	93.27014361582485	102.86212418143661	100.44065582317435	105.82067881671641	103.55636282379858	108.45466848725636	106.30894204638972	112.74857365677322	110.75286636498812	0.05284925752088724	0.05666755825714223	2.752791710044221	19.875046275508794	2.6938846022785583	19.449739307005075
3.1545247463978408	96.17809989014138	93.31583259245471	102.91251532559768	100.48986054852334	105.87252038010128	103.60709502666116	108.50780125985202	106.36102359891915	112.80381115471839	110.8071261753111	0.05284927490312177	0.05666757714696068	2.7349982029850253	19.865560300502693	2.6764717866217325	19.440455795294838
3.1735323448776414	96.22516797918388	93.36149944287307	102.96288213357393	100.53904150746797	105.9243369271763	103.65780274715017	108.56090840886478	106.41308003458562	112.85902203549453	110.86135984043733	0.05284929259589824	0.05666759637425501	2.7172909877322127	19.855868972445023	2.6591434157444382	19.43097131514878
3.192654473700048	96.27221278396757	93.40714369275706	103.01322408346803	100.58819819033955	105.97612792139829	103.70848546017827	108.61398938467978	106.46511081464394	112.9142057281111	110.91556679949841	0.052849310604797695	0.056667615945090476	2.699669756032108	19.845971694387117	2.6418991879822897	19.421285282205645
3.211891822967991	96.31923381435458	93.45276486638575	103.06354065186294	100.63733008598442	106.0278928246673	103.75914263913423	108.66704363609198	106.51711539879007	112.96936165993142	110.96974649000931	0.05284932893550241	0.05666763586564186	2.6821342002931488	19.83586787011882	2.6247388023184612	19.41139711284268
3.2312450869426166	96.36623057877092	93.49836248664177	103.11383131382422	100.6864366817661	106.07963109732916	103.80977375588533	108.72007061030868	106.56909324516369	113.02448925667555	111.0238983478711	0.05284934759379657	0.0566676561421952	2.664684013612714	19.825556904390396	2.6076619584100627	19.401306224368454
3.2507149640683446	96.41320258420849	93.543936075013	103.16409554290229	100.73551746356749	106.13134219817792	103.86037828077988	108.77306975295227	106.62104381035071	113.07958794242316	111.07802180737366	0.05284936658556905	0.056667676781150166	2.6473188897566615	19.815038202770666	2.5906683565685853	19.391012034888263
3.2703021569980693	96.460149336226	93.58948515159368	103.2143328111339	100.7845719157925	106.18302558445761	103.91095568264882	108.82604050806192	106.6729665493853	113.13465713961561	111.13211630119802	0.052849385916814824	0.05666769778902195	2.630038523170242	19.804311171727022	2.5737576977680874	19.38051396337687
3.2900073726185273	96.50707033895142	93.63500923508653	103.26454258904513	100.83359952136868	106.2346807118653	103.96150542880874	108.87898231809707	106.72486091575281	113.18969626905947	111.1861812604196	0.05284940559363741	0.05666771917244289	2.6128426089717323	19.79337521861089	2.556929683643375	19.369811429667607
3.3098313220758016	96.55396509508277	93.68050784280355	103.31472434565258	100.88259976174854	106.28630703455255	104.01202698506323	108.93189462393882	106.77672636139157	113.24470474992825	111.24021611450998	0.05284942562225025	0.05666774093816539	2.59573084295198	19.782229751665	2.5401840164877285	19.358903854488744
3.329774720800988	96.60083310589069	93.7259804906684	103.3648775484665	100.93157211691242	106.3379040051287	104.06251981570624	108.9847768648935	106.82856233669612	113.29968199976634	111.29422029134072	0.0528494460089787	0.056667763093063844	2.5787029216039627	19.770874180238025	2.523520399280642	19.347790659616294
3.349838288536016	96.64767387122009	93.77142669321793	103.41500166349292	100.9805160653708	106.38947107466329	104.11298338352428	109.03762847869524	106.88036829051988	113.35462743449162	111.34819321718601	0.052849466760262476	0.05666778564413641	2.5617585420832256	19.759307914551755	2.5069385356487146	19.33647126770302
3.370022749359618	96.69448688949169	93.81684596360373	103.46509615523567	101.02943108416599	106.4410076926882	104.16341714979862	109.09044890150828	106.93214367017733	113.40954046839813	111.40213431672537	0.0528494878826578	0.05666780859850799	2.544897402236529	19.74753036587208	2.4904381298970293	19.324945102398488
3.390328831713469	96.74127165770437	93.8622378135941	103.51516048669944	101.07831664887524	106.49251330720095	104.21382057430841	109.14323756793047	106.98388792144738	113.46442051415984	111.45604301304706	0.05284950938283903	0.05666783196343172	2.5281192006013953	19.735540946570836	2.474018887006423	19.313211588447302
3.4107572684284713	96.78802767143713	93.90760175357622	103.56519411939205	101.12717223361297	106.54398736466722	104.26419311533327	109.19599391099594	107.03560048857616	113.51926698283359	111.50991872765135	0.05284953126760124	0.05666785574629162	2.51142363640065	19.72333907005668	2.4576805126248473	19.301270151583594
3.431308796751202	96.83475442485096	93.95293729255759	103.61519651332712	101.17599731103316	106.59542931002369	104.31453422965588	109.2487173621781	107.08728081427988	113.57407928386236	111.56376088045353	0.05284955354386129	0.05666787995460546	2.4948104095474264	19.710924150906067	2.441422713080101	19.28912021870201
3.4519841583705158	96.88145141069137	93.99824393816857	103.66516712702699	101.22479135233236	106.64683858668128	104.36484337256529	109.30140735139317	107.1389283397481	113.62885682507904	111.61756888978753	0.05284957621866219	0.05666790459602618	2.4782792206410704	19.698295604735904	2.4252451953684613	19.276761217701278
3.47278409944432	96.92811812028994	94.04352119666383	103.71510541752487	101.2735538272518	106.69821463652745	104.41511999785908	109.35406330700255	107.19054250464647	113.68359901270921	111.67134217240893	0.052849599299173454	0.05666792967834535	2.461829770971235	19.685452848367277	2.4091476671633245	19.26419257764792
3.4937093706264992	96.97475404356717	94.08876857292489	103.76501084036846	101.32228420408062	106.74955689993004	104.46536355784714	109.40668465581697	107.24212274712033	113.73830525137541	111.72508014349889	0.05284962279269386	0.056667955209495226	2.4454617625260653	19.672395299829077	2.3931298368224816	19.251413728819898
3.514760727094002	97.02135866903434	94.13398557046213	103.8148828496222	101.37098194965839	106.80086481573979	104.51557350335423	109.45927082309916	107.2936685037977	113.79297494410022	111.77878221666745	0.05284964670665405	0.056667981197550815	2.4291748979921977	19.659122378412576	2.3771914133840255	19.238424102681165
3.535938928574102	97.06793148379653	94.1791716914173	103.86472089787097	101.41964652937847	106.85213782129446	104.56574928372368	109.51182123256814	107.34517920979322	113.84760749231091	111.83244780395776	0.05284967104861955	0.056668007650733626	2.412968880743392	19.64563350460594	2.3613321065572563	19.225223131874372
3.557244739371806	97.11447197355399	94.22432643656506	103.9145244362222	101.46827740719017	106.90337535242087	104.61589034681973	109.56433530640155	107.39665429871059	113.90220229584189	111.88607631584887	0.05284969582629188	0.05666803457741288	2.3968434148473534	19.631928100141522	2.345551626737688	19.21181025029
3.578678928397448	97.16097962260564	94.26944930531619	103.96429291430991	101.5168740456025	106.95457684343941	104.66599613903178	109.61681246524032	107.4480932026471	113.95675875293995	111.93966716126056	0.05284972104751151	0.05666806198610992	2.3807982050889223	19.618005588221422	2.3298496850165975	19.198184893211874
3.600242269194432	97.20745391385125	94.31453979571957	104.01402578029757	101.56543590568718	107.00574172716718	104.7160661052774	109.66925212819199	107.49949535219687	114.01127626026773	111.99321974755702	0.05284974672026066	0.05666808988549878	2.364832956934606	19.603865393259184	2.3142259931514673	19.184346497098886
3.6219355399671502	97.25389432879383	94.35959740446447	104.06372248088115	101.61396244708133	107.05686943492114	104.76609968900549	109.72165371283427	107.55086017645428	114.06575421290766	112.04673348055049	0.052849772852666094	0.05666811828441087	2.3489473765466755	19.589506940996216	2.2986802635855383	19.17029449975962
3.643759523609069	97.3003003475423	94.40462162688314	104.1133824612925	101.66245312799097	107.10795939652196	104.81609633220005	109.77401663521887	107.6021871030179	114.12019200436606	112.10020776450556	0.05284979945300108	0.056668147191837444	2.3331411708104497	19.574929658752808	2.283212209465546	19.15602834049423
3.6657150077309777	97.34667144881494	94.44961195695397	104.16300516530352	101.71090740519492	107.15901104029835	104.86605547538427	109.82634030987623	107.65347555799491	114.1745890265784	112.15364200214405	0.05284982652968822	0.05666817661693131	2.3174140473029183	19.56013297519894	2.267821544615799	19.141547459934372
3.6878027846894206	97.39300710994122	94.49456788730316	104.21259003522859	101.75932473404718	107.21002379308982	104.91597655762338	109.8786241498184	107.70472496600414	114.22894466991241	112.20703559464829	0.05284985409130207	0.05666820656901134	2.3017657142936514	19.5451163203943	2.2525079835390898	19.12685130006139
3.710023651615288	97.43930680686506	94.53948890920795	104.26213651192874	101.807704568481	107.26099708025109	104.96585901652885	109.93086756654388	107.75593475018053	114.28325832317319	112.26038794166611	0.05284988214657259	0.05666823705756429	2.286195880772084	19.529879125999287	2.2372712414407943	19.11193930441732
3.732378410442586	97.48557001414798	94.58437451259938	104.31164403481533	101.85604636101243	107.31193032565614	105.01570228826236	109.9830699700417	107.8071043321794	114.33752937360785	112.31369844131527	0.05284991070438738	0.0566682680922482	2.270704256426143	19.514420825180423	2.2221110342111388	19.096810918028496
3.7548678679373717	97.53179620497164	94.62922418606483	104.3611120418535	101.90434956274363	107.3628229517019	105.06550580753945	110.03523076879547	107.85823313218035	114.39175720690984	112.36696649018792	0.05284993977379415	0.056668299682896155	2.2552905516499777	19.498740852646733	2.207027078434294	19.081465587409184
3.777492835726878	97.57798485114125	94.67403741685119	104.41053996956624	101.95261362336684	107.4136743793127	105.11526900763378	110.0873493697881	107.9093205688917	114.44594120722402	112.42019148335545	0.05284996936400473	0.05666833183951861	2.2399544775444156	19.482838644675212	2.192019091377915	19.065902760616154
3.8002541303288	97.62413542308822	94.71881369086734	104.45992725303799	102.00083799116784	107.46448402794402	105.16499132038086	110.13942517850575	107.96036605955463	114.50008075715104	112.47337281437287	0.05284999948439631	0.05666836457230647	2.2246957459187797	19.46671363923815	2.1770867910117886	19.050121887346904
3.823152573180761	97.67024738987405	94.76355249268774	104.50927332591905	102.0490221130303	107.51525131558749	105.21467217618286	110.19145759894316	108.0113690199482	114.55417523775309	112.52650987528439	0.05285003014451687	0.05666839789163531	2.2095140692949826	19.45036527593038	2.1622298959955515	19.034122418881452
3.8461889906699622	97.71632021919272	94.80825330555486	104.55857762042908	102.09716543443902	107.56597565877442	105.26431100401211	110.24344603360741	108.06232886439317	114.60822402855797	112.57960205662756	0.052850061354085875	0.05666843180806822	2.1944091608975214	19.433792996020202	2.1474481256818763	19.017903808144183
3.8693642141629967	97.76235337737472	94.85291561138271	104.6078395673617	102.14526739948457	107.61665647258098	105.31390723141611	110.2953898835234	108.11324500575724	114.66222650756514	112.632648747439	0.05285009312299906	0.05666846633235887	2.179380734661663	19.416996242500318	2.1327412001146513	19.001465509729314
3.892679080035866	97.80834632938968	94.89753889075963	104.65705859608818	102.19332745086668	107.66729317063204	105.36346028452132	110.3472885482379	108.16411685545911	114.71618205124997	112.68564933525893	0.05285012546133018	0.05666850147545497	2.1644285052348096	19.399974460135127	2.118108840037621	18.98480697996638
3.9161344297041563	97.85429853885056	94.94212262295198	104.70623413456232	102.24134502989916	107.71788516510655	105.41296958803835	110.39914142582533	108.21494382347417	114.77009003457023	112.73860320613717	0.05285015837933603	0.05666853724850245	2.1495521879760418	19.382727095457085	2.1035507668889295	18.967927676905674
3.9397311096534064	97.90020946801637	94.98666628590672	104.75536560932413	102.28931957651321	107.76843186674138	105.46243456526578	110.45094791289185	108.26572531833838	114.82394983097032	112.7915097446375	0.05285019188745793	0.05666857366284918	2.134751498955211	19.365253596843104	2.089066702803393	18.95082706041285
3.963469971469652	97.94607857779653	95.03116935625573	104.80445244550512	102.33725052926276	107.8189326848372	105.5118546380958	110.5027074045815	108.31646074715435	114.877760812388	112.84436833384439	0.05285022599632669	0.05666861073004734	2.1200261549583956	19.347553414543654	2.07465637061523	18.933504592143436
3.987351871870168	97.99190532775371	95.07563130931814	104.85349406683186	102.38513732532789	107.86938702726219	105.56122922701793	110.5544192945802	108.36714951559537	114.93152234925897	112.89717835536719	0.052850260716764144	0.056668648461857936	2.1053758734710755	19.32962600060273	2.0603194938448723	18.915959735542856
4.01137767273438	98.03768917610795	95.12005161910459	104.90248989563126	102.43297940051988	107.91979430045787	105.61055775112462	110.60608297512198	108.4177910279113	114.9852338105232	112.94993918934681	0.05285029605978889	0.05666868687025462	2.0908003727058713	19.311470809083403	2.046055796723067	18.89819195599557
4.035548241134971	98.08342957974033	95.1644297583203	104.951439352835	102.48077618928542	107.97015390944371	105.6598396281158	110.65769783699388	108.46838468693348	115.03889456363065	113.00265021446079	0.052850332036618285	0.05666872596742772	2.0762993715839	19.293087295955047	2.0318650041717774	18.88020072076324
4.059864449369175	98.12912599419667	95.20876519836888	105.0003418579843	102.52852712471149	108.02046525782251	105.70907427430409	110.70926326954148	108.51892989408027	115.09250397454718	113.05531080792964	0.05285036865867195	0.05666876576578763	2.0618725897447803	19.27447491924613	2.017746841819644	18.861985499112052
4.08432717499025	98.17477787369172	95.25305740935605	105.04919682923503	102.57623163852999	108.0707277477857	105.75826110462005	110.76077866067479	108.56942604936265	115.14606140776081	113.10792034552264	0.05285040593757624	0.05666880627796976	2.047519747528895	19.255633138891426	2.0037010359806118	18.84354576215992
4.108937300839158	98.22038467111241	95.29730586009278	105.0980036833619	102.62388916112202	108.12094078011803	105.8073995326166	110.8122433968731	108.61987255138891	115.19956622628713	113.1604782015634	0.05285044388516804	0.056668847516836866	2.03324056600286	19.236561416939367	1.9897273136725744	18.824880983083858
4.133695715076422	98.26594583802269	95.34151001809983	105.1467618357644	102.67149912152361	108.17110375420394	105.85648897047537	110.86365686319174	108.67026879737148	115.25301779167657	113.21298374893684	0.052850482513498075	0.05666888949548474	2.0190347669517905	19.217259217624814	1.9758254026282884	18.80599063722184
4.15860331121418	98.31146082466722	95.38566934961132	105.19547070047153	102.71906094743018	108.22121606803259	105.9055288290116	110.91501844326741	108.72061418313211	115.30641546402033	113.26543635909509	0.052850521834834345	0.05666893222724626	2.0049020728642972	19.19772600716533	1.9619950312576293	18.786874201821774
4.183660988148428	98.35692907997519	95.42978331957812	105.24412969014654	102.76657406520125	108.2712771182031	105.95451851767918	110.96632751932385	108.77090810310727	115.35975860195637	113.3178354020635	0.05285056186166732	0.0566689757256946	1.9908422069497647	19.17796125401219	1.948235928682152	18.767531156296172
4.208869650191461	98.4023500515652	95.47385139167257	105.29273821609299	102.81403789986621	108.32128629993102	106.00345744457698	111.0175834721786	108.82114995035491	115.41304656267685	113.3701802464477	0.052850602606712774	0.05666902000464908	1.976854893138352	19.157964428857667	1.9345478247250867	18.74796098227671
4.2342302071045115	98.447723185749	95.51787302829203	105.3412956882595	102.86145187512905	108.3712430070536	106.05234501645401	111.06878568124863	108.8713391165599	115.46627870193427	113.4224702594399	0.05285064408291722	0.05666906507817826	1.9629398560678055	19.137735004536808	1.920930449905427	18.728163163468707
4.259743574130585	98.49304792753595	95.561847690563	105.3898015152454	102.90881541337369	108.42114663203562	106.10118063871515	111.11993352455657	108.92147499204029	115.51945437404828	113.47470480682546	0.05285068630346022	0.056669110960605534	1.9490968210930077	19.117272456202045	1.9073835354402036	18.7081371858294
4.285410672027485	98.53832372063762	95.6057748383454	105.4382551043063	102.9561279356694	108.47099656597571	106.14996371542716	111.17102637873742	108.97155696575362	115.57257293191273	113.52688325298985	0.05285072928176027	0.05666915766651342	1.9353255142918897	19.096576261348673	1.8939068132553984	18.687882537611586
4.311232427101037	98.58355000747197	95.64965393023667	105.48665586135958	103.00338886177627	108.52079219861218	106.19869364932457	111.22206361904462	109.02158442530315	115.6256337270027	113.57900496092554	0.05285077303147798	0.05666920521074743	1.921625662450424	19.075645899753	1.8805000159723022	18.667398709294503
4.337209771238533	98.62872622916812	95.69348442357605	105.53500319099017	103.0505976101506	108.57053291832919	106.24736984181553	111.27304461935688	109.07155675694423	115.67863610938146	113.63106929223898	0.05285081756652224	0.056669253608421795	1.9079969930776315	19.054480853625137	1.8671628769150175	18.646685193714802
4.363343641942354	98.67385182557096	95.73726577444909	105.58329649645646	103.0977535979507	108.62021811216323	106.29599169298821	111.32396875218475	109.12147334559113	115.73157942770807	113.68307560715779	0.052850862901051954	0.056669302874924686	1.8944392343942127	19.03308060755444	1.853895130106821	18.625741486062907
4.389634982363801	98.71892623524553	95.78099743769167	105.63153517969579	103.14485624104226	108.66984716580903	106.34455860161661	111.37483538867714	109.1713335748231	115.78446302924407	113.73502326453784	0.05285090904948265	0.05666935302592172	1.8809521153355035	19.01144464857134	1.8406965102694812	18.604567083875736
4.416084741337141	98.76394889548202	95.82467886689469	105.67971864133077	103.19190495400437	108.71941946362644	106.39306996516711	111.42564389862852	109.22113682689154	115.8372862598616	113.78691162187062	0.05285095602649105	0.05666940407736261	1.8675353655653453	18.989572466314712	1.8275667528371287	18.58316148724407
4.442693873413836	98.80891924230093	95.868309514409	105.72784628067556	103.23889915013572	108.76893438864711	106.44152517980518	111.47639365048605	109.27088248272702	115.89004846405105	113.83874003529124	0.05285100384701841	0.05666945604548444	1.8541887154444794	18.967463552751724	1.8145055939260146	18.561524198528787
4.469463338897009	98.85383671045666	95.91188883134862	105.77591749574074	103.28583824145916	108.81839132258	106.48992364040053	111.52708401135543	109.32056992194495	115.94274898492742	113.89050785958452	0.052851052526277406	0.05666950894681939	1.8409118960619253	18.945117402541655	1.8015127703656617	18.53965472273194
4.49639410387609	98.8987007334443	95.95541626759733	105.82393168324151	103.33272163872981	108.86778964581991	106.53826474053574	111.57771434700999	109.37019852285461	115.99538716424026	113.94221444819483	0.05285110207975457	0.05666956279819768	1.8277046392313423	18.922533513039525	1.7885880196938615	18.517552567474922
4.523487140261684	98.94351074350325	95.99889127181189	105.87188823860252	103.37954875143956	108.91712873745301	106.58654787251128	111.62828402189656	109.41976766246461	116.04796234238	113.99385915323212	0.05285115252321744	0.056669617616753924	1.8145666774637448	18.899711384048715	1.7757310801296171	18.495217242740182
4.550743425820648	98.9882661716227	96.04231329142725	105.91978655596463	103.42631898782376	108.96640797526406	106.63477242735286	111.67879239914313	109.46927671649078	116.10047385838635	114.0454413254805	0.052851203872718494	0.056669673419933536	1.8014977439920585	18.876650518104725	1.7629416906006554	18.472648261224094
4.578163944211368	99.03296644754678	96.08568177266143	105.96762602819153	103.47303175486755	109.0156267357435	106.68293779481817	111.72923884056648	109.51872505936332	116.15292104995665	114.09696031440618	0.0528512561446006	0.056669730225496505	1.7884975727720303	18.85335042054794	1.7502195907393343	18.449845138311503
4.605749685019276	99.07761099978008	96.1289961605206	106.01540604687652	103.51968645831246	109.06478439409493	106.73104336340425	111.77962270668	109.56811206423465	116.2053032534542	114.14841546816584	0.05285130935550239	0.056669788051524506	1.7755658984701768	18.829810599418124	1.737564520874912	18.426807392057526
4.633501643792551	99.12219925559238	96.17225589880367	106.06312600234875	103.5662825026624	109.11388032424176	106.77908852035398	111.82994335670085	109.61743710298643	116.25761980391636	114.19980613361462	0.052851363522362874	0.056669846916426604	1.7627024564667408	18.80603056554537	1.7249762220355933	18.403534543220303
4.6614208220780515	99.16673064102459	96.21546043010768	106.11078528368047	103.61281929119075	109.16291389883516	106.82707265166376	111.88020014855846	109.6666995462377	116.3098700350635	114.25113165631473	0.052851418662428644	0.05666990683894457	1.749906982860466	18.78200983260831	1.712454435949894	18.380026115319197
4.689508227457455	99.21120458089362	96.25860919583248	106.15838327869338	103.65929622594638	109.21188448926087	106.87499514209016	111.9303924389017	109.71589876335209	116.36205327930705	114.30239138054353	0.05285147479325756	0.056669967838159564	1.7371792144585925	18.757747917130473	1.6999989050414115	18.356281634671177
4.717764873583629	99.25562049879821	96.30170163618625	106.20591937396604	103.705712707761	109.26079146564726	106.92285537515791	111.9805195831075	109.76503412244622	116.41416886775878	114.35358464930265	0.05285153193272491	0.05667002993349756	1.7245188887916356	18.733244338593067	1.687609372442239	18.332300630492682
4.746191780217212	99.29997781712454	96.34473719019061	106.25339295484076	103.75206813625566	109.30963419687284	106.97065273316707	112.03058093528881	109.81410499039748	116.46621613023954	114.40471080432663	0.052851590099030114	0.05667009314473634	1.711925744098835	18.7084986194277	1.675285581975686	18.30808263482686
4.774789973263409	99.34427595705166	96.38771529568584	106.30080340543073	103.79836190984776	109.35841205057393	107.01838659720057	112.08057584830286	109.86311073285205	116.51819439528823	114.45576918609153	0.05285164931070153	0.05667015749201117	1.6993995193336104	18.683510285005468	1.6630272781644635	18.283627182623604
4.803560484809025	99.3885143385572	96.43063538933617	106.34815010862718	103.8445934257579	109.40712439315249	107.06605634713186	112.13050367375939	109.91205071423317	116.5701029901708	114.50675913382408	0.0528517095866027	0.056670222995822576	1.6869399541594703	18.6582788637279	1.6508342062263637	18.258933811772295
4.832504353159697	99.43269238042309	96.47349690663516	106.39543244610671	103.89076208001707	109.45577058978405	107.11366136163258	112.1803637620292	109.96092429774922	116.62194124088951	114.55767998551066	0.052851770945938806	0.056670289677040575	1.6745467889595602	18.632803887139744	1.6387061120829003	18.234002063229127
4.861622622877388	99.47680950024181	96.51629928191157	106.44264979833909	103.93686726747407	109.50435000442617	107.16120101818089	112.23015546225307	110.00973084540277	116.67370847219283	114.608531077907	0.05285183340826227	0.05667035755691449	1.6622197648293877	18.607084889892576	1.626642742354079	18.20883148098801
4.890916344818065	99.5208651144218	96.55904194833441	106.48980154459434	103.9829083818025	109.55286199982618	107.20867469306899	112.27987812235004	110.0584697179985	116.72540400758436	114.65931174654699	0.0528518969934796	0.05667042665707709	1.6499586235727293	18.581121409722982	1.6146438443497573	18.183421612040547
4.9203865761696335	99.56485863819368	96.60172433791874	106.53688706295064	104.02888481550823	109.6013059375296	107.25608176141127	112.32953108902652	110.10714027515206	116.77702716933271	114.71002132575244	0.052851961721857216	0.056670496999552615	1.6377631077045862	18.554912987598073	1.6027091660776023	18.157772006521554
4.950034380490085	99.60878948561613	96.64434588153125	106.58390573030171	104.07479595993674	109.64968117788848	107.30342159715252	112.37911370778492	110.15574187529876	116.82857727848108	114.76065914864249	0.052852027614028796	0.056670568606764636	1.6256329604536859	18.528459167708206	1.5908384562440006	18.13188221773453
4.979860827745887	99.65265706958219	96.68690600889612	106.630856922365	104.12064120528092	109.69798708007	107.35069357307628	112.42862532293307	110.20427387570263	116.88005365485748	114.81122454714368	0.05285209469100109	0.056670641501542114	1.6135679257583888	18.501759497528838	1.579031464247464	18.105751802148006
5.009866994350591	99.6964608018252	96.72940414860048	106.67774001368929	104.1664199405884	109.7462230020649	107.39789706081305	112.47806527759306	110.25273563246508	116.93145561708441	114.86171685199942	0.052852162974161204	0.05667071570712747	1.6015677482687352	18.47481352786781	1.5672879401852242	18.079380319508346
5.040053963203681	99.7402000929254	96.77183972810084	106.72455437766304	104.2121315537698	109.79438830069648	107.4450314308491	112.52743291371094	110.3011265005345	116.98278248258937	114.91213539278043	0.05285223248528348	0.05667079124718332	1.5896321733446257	18.447620812876266	1.5556076348459555	18.05276733282153
5.070422823729659	99.78387435231593	96.81421217372836	106.77129938652212	104.25777543160595	109.84248233162909	107.49209605253466	112.57672757206565	110.34944583371494	117.03403356761487	114.96247949789448	0.052852303246536	0.05667086814580119	1.5777609470526386	18.42018091009959	1.5439902997140962	18.025912408378645
5.100974671917351	99.8274829882893	96.85652091069528	106.8179744113583	104.30335095975632	109.89050444937726	107.53909029409299	112.62594859227896	110.39769298467577	117.08520818722893	115.01274849459683	0.052852375280488265	0.05667094642750769	1.5659538161662567	18.392493380481028	1.5324356869612075	17.998815115814068
5.131710610359471	99.87102540800365	96.89876536310037	106.86457882212713	104.34885752276645	109.93845400731439	107.58601352262862	112.67509531282462	110.44586730496084	117.1363056553354	115.06294170900037	0.05285244861011881	0.05667102611727503	1.5542105281722343	18.364557788525417	1.520943549458707	17.97147502820735
5.1626317482924104	99.91450101748981	96.94094495393591	106.91111198765697	104.39429450407692	109.98633035768259	107.63286510413717	112.7241670710388	110.49396814499859	117.18732528468533	115.11305846608667	0.05285252325882146	0.05667110724052636	1.5425308312644574	18.336373702259152	1.5095136407699101	17.943891722083208
5.193739201636265	99.95790922165732	96.98305910509303	106.95757327565691	104.43966128603083	110.03413285160121	107.6796444035135	112.77316320312943	110.54199485411108	117.23826638688702	115.16309808971612	0.05285259925041421	0.05667118982314488	1.5309144743409888	18.307940693244745	1.4981457151454833	17.916064777404245
5.225034093035115	100.00124942430152	97.02510723736849	107.00396205272591	104.48495724988253	110.08186083907682	107.72635078456148	112.82208304418657	110.58994678052441	117.28912827241759	115.21305990263905	0.05285267660914526	0.05667127389148328	1.5193612070042946	18.279258336631756	1.4868395275279909	17.88799377765463
5.256517551897525	100.0445210281097	97.06708877047036	107.05027768436065	104.53018177580562	110.12951366901191	107.77298361000258	112.87092592819201	110.63782327137798	117.33991025063337	115.26294322650627	0.052852755359703026	0.05667135947237065	1.5078707795644277	18.250326211258653	1.4755948335500761	17.859678309887386
5.288190714437326	100.08772343466853	97.10900312302502	107.09651953496532	104.57533424290192	110.17709068921538	107.81954224148592	112.91969118803024	110.68562367273515	117.39061162978199	115.31274738188058	0.05285283552722196	0.056671446593121996	1.4964429430378914	18.221143899667368	1.4644113895349165	17.831117964771693
5.320054723714605	100.13085604447049	97.15084971258302	107.14268696785973	104.62041402920964	110.22459124641149	107.86602603959712	112.96837815549821	110.73334732959299	117.44123171701293	115.36247168824758	0.05285291713729214	0.056671535281547475	1.4850774491396805	18.191710988081468	1.4532889524909933	17.80231233657105
5.352110729676963	100.17391825692084	97.19262795562574	107.18877934528861	104.6654205117123	110.27201468625006	107.91243436386814	113.01698616131611	110.78099358589266	117.49176981838956	115.41211546402711	0.052853000215967116	0.056671625565959914	1.473774050296015	18.162027066620794	1.4422272801216423	17.77326102333609
5.384359889201005	100.21690947034497	97.2343372675722	107.23479602843096	104.71035306634768	110.31936035331655	107.95876657278725	113.06551453513815	110.82856178453017	117.54222523890083	115.46167802658512	0.0528530847897714	0.05667171747518538	1.462532499629333	18.132091729115928	1.4312261308105008	17.743963626751793
5.41680336613411	100.25982908199478	97.27597706278488	107.28073637740853	104.75521106801608	110.36662759114144	108.00502202380802	113.11396260556272	110.8760512673661	117.5925972824724	115.51115869224436	0.05285317088571067	0.05667181103857161	1.4513525509642022	18.101904573301	1.420285263630376	17.71441975230846
5.44944233133642	100.30267648805652	97.31754675457728	107.32659975129593	104.79999389059013	110.41381574221118	108.05120007336015	113.16232970014403	110.9234613752372	117.64288525197944	115.56055677629715	0.05285325853127906	0.0566719062859978	1.440233958830504	18.071465200882812	1.4094044383405162	17.684629009327182
5.482277962723094	100.34545108365741	97.35904575521985	107.37238550812937	104.84470090692312	110.46092414797792	108.09730007685867	113.21061514540244	110.97079144796639	117.6930884492581	115.60987159301655	0.05285334775446877	0.05667200324788439	1.4291764784522911	18.040773217417154	1.398583415380699	17.654591010916192
5.515311445306831	100.38815226287315	97.40047347594707	107.41809300491643	104.88933148885853	110.50795214886999	108.14332138871451	113.25881826683596	111.01804082437408	117.74320617511783	115.65910245566853	0.05285343858377938	0.05667210195520335	1.4181798657555191	18.00982823252707	1.387821955879872	17.624305374149117
5.548543971240616	100.43077941873513	97.4418293269642	107.46372159764562	104.93388500723925	110.55489908430246	108.18926336234458	113.30693838893127	111.0652088422889	117.79323772935385	115.70824867652433	0.05285353104822585	0.056672202439485855	1.4072438773714566	17.978629859957437	1.37711982165456	17.593771720123186
5.581976739860765	100.47333194323838	97.48311271745465	107.5092706412965	104.97836083191739	110.60176429268824	108.23512535018266	113.35497483517574	111.11229483855968	117.84318241076006	115.7573095668731	0.05285362517734896	0.05667230473283635	1.3963682706187228	17.94717771741125	1.3664767751929503	17.562989673744596
5.615610957730194	100.51580922734775	97.52432305558567	107.55473948984834	105.02275833176253	110.6485471114476	108.28090670368849	113.40292692806767	111.1592981490651	117.89303951714054	115.8062844370331	0.05285372100122478	0.056672408867938735	1.3855528035130646	17.915471426735166	1.3558925796660333	17.531958863997716
5.649447838681973	100.55821066100668	97.56545974851663	107.60012749629126	105.06707687467255	110.69524687702021	108.32660677335987	113.45079398912921	111.20621810872669	117.94280834532347	115.85517259636565	0.052853818550473955	0.05667251487807056	1.374797234776679	17.883510614072293	1.345366998937152	17.500678924072417
5.6834886038631165	100.60053563314416	97.60652220240537	107.64543401263555	105.11131582758277	110.74186292487559	108.37222490874251	113.4985753389174	111.25305405151958	117.99248819117368	115.90397335328731	0.05285391785627154	0.05667262279711073	1.3641013238170672	17.851294909694843	1.334899797538128	17.46914949112761
5.717734481778674	100.6427835316825	97.64750982241544	107.69065838992195	105.15547455647557	110.78839458952417	108.41776045844095	113.54627029703634	111.29980531048423	118.04207834960562	115.95268601528271	0.05285401895035749	0.056672732659552846	1.3534648307381758	17.81882394816057	1.324490740683359	17.437370206527703
5.75218670833605	100.68495374354488	97.68842201272321	107.73579997823175	105.19955242639043	110.83484120452859	108.46321277012954	113.593878182149	111.34647121773826	118.09157811459666	116.00130988891759	0.05285412186504662	0.056672844500515046	1.3428875163394878	17.7860973683637	1.3141395942657255	17.405340715860802
5.786846526889619	100.72704565466344	97.72925817652522	107.78085812669731	105.24354880143395	110.88120210251505	108.50858119056352	113.64139831198968	111.39305110448839	118.14098677920066	116.0498442798523	0.05285422663323952	0.05667295835575114	1.3323691421110198	17.753114813545835	1.3038461248561362	17.373060668960534
5.821715188285586	100.76905864998673	97.77001771604522	107.82583218351225	105.28746304478965	110.92747661518464	108.55386506559003	113.68883000337595	111.43954430104246	118.19030363556126	116.09828849285468	0.05285433328843193	0.056673074261663785	1.321909470231958	17.719875931350543	1.2936100996982987	17.340529719924234
5.856793950907131	100.8109921134878	97.81070003254162	107.87072149594202	105.33129451872834	110.97366407332494	108.59906374015942	113.73617257222136	111.48595013682149	118.23952797492576	116.1466418318138	0.05285444186472741	0.05667319225531391	1.311508263577025	17.686380373903376	1.2834312867155404	17.307747527233005
5.892084080719833	100.85284542817227	97.85130452631495	107.91552541033475	105.37504258461846	111.01976380682189	108.64417655833681	113.78342533354794	111.53226794037226	118.2886590876589	116.19490359975379	0.05285455239684648	0.05667331237443425	1.3011652857064746	17.65262779780096	1.2733094545039876	17.27471375371897
5.927586851317345	100.89461797608594	97.891830596715	107.96024327213154	105.41870660293594	111.06577514467114	108.68920286331321	113.83058760149869	111.57849703937937	118.33769626325683	116.24307309884712	0.05285466492013955	0.056673434657441915	1.2908803008681389	17.618617864176485	1.2632443723298366	17.2414280666344
5.963303543967366	100.93630913832327	97.9322776421485	108.00487442587763	105.46228593327521	111.11169741499043	108.73414199741744	113.87765868935064	111.62463676067806	118.38663879036127	116.29114963042888	0.05285477947059687	0.05667355914344926	1.2806530740019753	17.584350238801562	1.2532358101370846	17.207890137753566
5.999235447657878	100.97791829503534	97.97264506008672	108.04941821523329	105.50577993435954	111.15752994503148	108.77899330212786	113.92463790952775	111.67068643026688	118.43548595677403	116.33913249501097	0.05285489608486094	0.05667368587227725	1.2704833707325633	17.54982459207895	1.2432835385411636	17.174099643350928
6.035383859143656	101.01944482543804	98.01293224707285	108.09387398298477	105.54918796405163	111.20327206119214	108.82375611808408	113.97152457361403	111.71664537332053	118.48423704947116	116.38702099229613	0.05285501480023849	0.05667381488446907	1.2603709573613742	17.515040598980704	1.2333873288166615	17.140056264161103
6.071750082993084	101.06088810781996	98.05313859872936	108.13824107105508	105.592509379364	111.24892308902815	108.86842978509854	114.01831799236625	111.76251291420225	118.53289135461739	116.43481442119197	0.052855135654711706	0.056673946221301785	1.2503156008858696	17.479997939361056	1.2235469529209695	17.10575968566627
6.108335431635222	101.10224751955167	98.09326350976653	108.18251882051617	105.63574353647086	111.29448235326684	108.91301364216972	114.06501747572847	111.80828837647816	118.5814481575819	116.48251207982662	0.05285525868695172	0.056674079924801335	1.2403170689863146	17.44469629784726	1.2137621834795027	17.07120959801614
6.145141225407182	101.14352243709301	98.1333063739894	108.22670657159944	105.67888979071805	111.3399491778184	108.95750702749326	114.11162233284446	111.85397108292935	118.62990674295219	116.53011326556246	0.05285538393632968	0.05667421603775446	1.230375130015318	17.40913536377775	1.2040327937734219	17.036405695907888
6.182168792601758	101.18471223600207	98.17326658430568	108.27080366370735	105.7219474966344	111.38532288578902	109.00190927847457	114.15813187207173	111.89956035556557	118.67826639454957	116.57761727501115	0.05285551144293095	0.056674354603723526	1.2204895530121576	17.373314831409516	1.194358557757596	17.00134767887721
6.2194194695153895	101.2258162909435	98.21314353273377	108.3148094354252	105.764916007943	111.43060279949364	109.0462197317415	114.20454540099536	111.94505551563893	118.72652639544452	116.62502340404899	0.052855641247566844	0.05667449566706064	1.2106601077016421	17.337234400019952	1.1847392500567366	16.96603525133105
6.256894600496366	101.2668339756974	98.25293661041077	108.35872322453292	105.80779467757263	111.47578824046924	109.09043772315701	114.25086222644218	111.99045588365766	118.7746860279723	116.6723309478322	0.05285577339178862	0.05667463927292148	1.2008865644784237	17.30089377373224	1.1751746459494825	16.930468122369348
6.294595537993358	101.30776466316709	98.2926452075996	108.40254436801605	105.85058285766833	111.52087852948686	109.13456258783107	114.297081654494	112.0357607793991	118.82274457374777	116.71953920081144	0.05285590791790065	0.05667478546728001	1.1911686944154098	17.26429266167179	1.1656645213802221	16.894646005999675
6.332523642604218	101.34860772538858	98.3322687136979	108.44627220207853	105.89327989960366	111.56587298656574	109.17859366013434	114.34320299050262	112.0809695219245	118.87070131368196	116.76664745674825	0.052856044868973225	0.05667493429694387	1.1815062692696756	17.227430778151756	1.1562086529604585	16.85856862125729
6.370680283125076	101.38936253353886	98.37180651724552	108.48990606215419	105.93588515399186	111.61077093098618	109.22253027371072	114.38922553910398	112.12608142959265	118.91855552799768	116.81365500873032	0.052856184288858576	0.05667508580956882	1.171899061471322	17.190307842545735	1.1468068179608508	16.82223569211783
6.40906683659976	101.43002845794494	98.41125800593284	108.53344528291916	105.9783979706978	111.65557168130313	109.26637176149057	114.4351486042327	112.17109582007431	118.96630649624579	116.8605611491876	0.052856326222203036	0.05667524005367446	1.1623468441187015	17.152923579316848	1.1374587943064398	16.78564694751185
6.447684688369473	101.47060486809194	98.45062256660825	108.5768891983033	106.02081769884897	111.70027455535914	109.31011745570336	114.48097148913604	112.21601201036596	119.01395349732067	116.90736516990755	0.05285647071446224	0.05667539707866031	1.1528493909868303	17.115277718192374	1.128164360582332	16.748802121484914
6.486535232122802	101.51109113263294	98.48989958528715	108.62023714150357	106.06314368684839	111.7448788702989	109.3537666878917	114.5266934963898	112.26082931680504	119.06149580947786	116.95406636205237	0.052856617811915946	0.05667555693482021	1.1434064765267067	17.077369994181936	1.1189232960359732	16.711700953226682
6.525619869945995	101.55148661939704	98.52908844715941	108.6634884449955	106.1053752823856	111.78938394258223	109.39731878892417	114.57231392791229	112.30554705508402	119.10893271034968	117.00066401617444	0.05285676756168291	0.05667571967336146	1.134017875855534	17.03920014756659	1.1097353805660077	16.674343187070917
6.564940012373588	101.5917906953989	98.56818853659803	108.70664244054636	106.14751183244941	111.83378908799861	109.44077308900931	114.61783208498005	112.3501645402655	119.15626347696252	117.0471574222336	0.05285692001173595	0.05667588534641841	1.1246833647614949	17.000767923982494	1.1006003947275076	16.636728572546417
6.604497078439295	101.6320027268472	98.60719923716695	108.74969845922719	106.18955268333943	111.8780936216806	109.48412891770873	114.66324726824249	112.39468108679661	119.20348738575338	117.0935458696129	0.05285707521091799	0.05667605400707097	1.1154027197019332	16.96207307448276	1.091518119730381	16.598856864475238
6.644292495727218	101.6721220791543	98.64611993162994	108.79265583142613	106.23149718067904	111.92229685811868	109.52738560395167	114.70855877773778	112.43909600852488	119.25060371258749	117.13982864713661	0.05285723320895657	0.05667622570936156	1.1061757177976688	16.923115355519258	1.0824883374330057	16.560727822921763
6.684327700423376	101.7121481169445	98.68495000195799	108.83551388686033	106.27334466942668	111.96639811117458	109.57054247604773	114.7537659129076	112.48340861871218	119.29761173277466	117.18600504308574	0.05285739405648176	0.05667640050831204	1.0970021368391372	16.883894529095414	1.073510830347459	16.52234121334186
6.724604137367524	101.75208020406414	98.72368882933874	108.87827195459	106.31509449388945	112.01039669409691	109.61359886170231	114.79886797261385	112.52761823005139	119.3445107210879	117.23207434521682	0.05285755780504138	0.056676578459942555	1.0878817552852524	16.844410362828057	1.0645853816431554	16.48369680668111
6.76512326010531	101.7919177035902	98.76233579418421	108.92092936303072	106.35674599773509	112.05429191953485	109.65655408802985	114.8438642551536	112.57172415468115	119.39129995178038	117.27803584077824	0.05285772450711738	0.056676759621288236	1.078814352251129	16.804662629805534	1.0557117751270653	16.444794379200175
6.805886530940724	101.83165997783952	98.80089027613927	108.96348543996666	106.39829852400437	112.09808309955297	109.69940748156823	114.88875405827535	112.61572570420132	119.43797869860309	117.32388881652805	0.052857894216144015	0.056676944050418926	1.0697997075151306	16.76465110881327	1.046889795257357	16.405633712682175
6.846895420988873	101.87130638837822	98.83935165409015	109.00593951256376	106.43975141512422	112.14176954564613	109.74215836829325	114.9335366791949	112.65962218968913	119.4845462348231	117.3696325587515	0.0528580669865244	0.05667713180645769	1.060837601520916	16.724375584351947	1.0381192271420332	16.366214594505436
6.888151410229076	101.91085629603106	98.87771930617316	109.04829090738346	106.48110401292057	112.18535056875449	109.78480607363335	114.97821141461198	112.70341292171497	119.53100183324177	117.41526635327939	0.05285824287364752	0.056677322949598895	1.0519278153687992	16.683835846662987	1.029399856532109	16.32653681762531
6.92965598755826	101.95030906089063	98.91599260978275	109.09053895039564	106.52235565863096	112.22882547927837	109.82734992248393	115.02277756072623	112.74709721035835	119.57734476621283	117.4607894855055	0.05285842193390769	0.05667751754112987	1.0430701308200696	16.64303169179402	1.020731469823886	16.286600180621463
6.971410650844719	101.98966404232694	98.95417094158054	109.13268296699265	106.56350569291804	112.2721935870937	109.8697892392225	115.06723441325411	112.79067436522423	119.62357430566115	117.50620124040546	0.05285860422472119	0.056677715643447785	1.0342643302881243	16.601962921598897	1.0121138540521315	16.246404487748805
7.01341690698215	102.02892059899641	98.99225367750331	109.1747222820023	106.60455345588207	112.31545420156687	109.91212334772301	115.11158126744508	112.83414369545908	119.66968972310097	117.55150090255444	0.05285878980454629	0.05667791732008298	1.0255101968477902	16.560629343865003	1.0035467968975809	16.205949549035722
7.055676271944047	102.0680780888521	99.03024019277227	109.2166562197026	106.64549828707491	112.3586066315709	109.9543515713717	115.15581741809919	112.87750450976789	119.71569028965563	117.59668775614658	0.052858978732900956	0.05667812263571723	1.0168075142260022	16.519030772342376	0.9950300866807993	16.165235180291347
7.098190270838397	102.10713586915239	99.06812986190107	109.25848410383453	106.68633952551271	112.40165018550023	109.99647323308145	115.19994215958324	112.92075611643024	119.7615752760755	117.641761085013	0.05285917107038307	0.05667833165620561	1.008156066804304	16.47716702674734	0.9865635123599077	16.12426120314558
7.1409604379627405	102.14609329647122	99.10592205870496	109.30020525761702	106.72707650968982	112.44458417128726	110.03848765530775	115.24395478584877	112.96389782331768	119.80734395275843	117.68672017264142	0.05285936687868944	0.05667854444859795	0.9995556396124812	16.435037932824343	0.9781468635285364	16.0830274450891
7.183988316859528	102.18494972670685	99.14361615630875	109.34181900376	106.76770857759168	112.48740789641714	110.0803941600633	115.2878545904483	113.00692893790982	119.85299558976783	117.73156430219441	0.05285956622063561	0.05667876108115995	0.9910060183331098	16.392643322422373	0.9697799304185537	16.04153373954614
7.227275460371831	102.22370451509235	99.18121152715626	109.3833246644795	106.80823506670917	112.53012066794486	110.12219206893447	115.33164086655397	113.0498487673124	119.89852945685361	117.77629275652978	0.05285976916017734	0.056678981623396026	0.982506989303829	16.349983033655008	0.9614625039018847	15.999779926030897
7.270823430699384	102.2623570162048	99.21870754301874	109.42472156151159	106.84865531405211	112.57272179251083	110.16388070309652	115.37531290697449	113.0926566182741	119.94394482347121	117.8209048182195	0.05285997576242999	0.05667920614607114	0.9740583395011981	16.30705691068215	0.9531943754759595	15.957765849951102
7.31463379945495	102.3009065839747	99.25610357500318	109.46600901612638	106.88896865616258	112.61521057635686	110.20545938332909	115.41887000417272	113.13535179720361	119.98924095880163	117.86539976956918	0.05286018609369026	0.056679434721234274	0.965659856551838	16.263864803935576	0.9449753372730356	15.91549136280446
7.358708147721062	102.3393525716961	99.29339899356161	109.50718634914305	106.92917442912947	112.65758632534299	110.24692743003263	115.46231145028412	113.1779336101877	120.03441713177176	117.90977689263848	0.05286040022145782	0.05667966742224128	0.9573113287285651	16.220406570213527	0.936805182057924	15.872956322269602
7.403048066107065	102.37769433203604	99.33059316849948	109.54825288094415	106.96927196860213	112.69984834496371	110.28828416324414	115.50563653713442	113.22040136300858	120.07947261107472	117.95403546926076	0.0528606182144565	0.05667990432377917	0.9490125449492552	16.17668207265524	0.9286837032268522	15.830160592209722
7.447655154806527	102.4159312170446	99.36768546898472	109.58920793149049	107.00926060980477	112.74199594036499	110.32952890265375	115.54884455625829	113.26275436116218	120.1244066651906	117.99817478106381	0.0528608401426577	0.05668014550189016	0.9407632947675211	16.132691180690017	0.9206106947956414	15.787104042599822
7.49253102365499	102.4540625781638	99.40467526355575	109.63005082033523	107.04913968754985	112.78402841635999	110.37066096761993	115.59193479891667	113.30499190987508	120.16921856240633	118.04219410948923	0.052861066077301365	0.05668039103399541	0.9325633683902197	16.088433770401025	0.9125859514210788	15.74378654987595
7.537677292188054	102.49208776623917	99.44156192013186	109.67078086664048	107.08890853625415	112.82594507744804	110.41167967718803	115.63490655611746	113.34711331412481	120.21390757083857	118.08609273581519	0.05286129609092101	0.056680640998921936	0.9244125566556249	16.043909724245168	0.9046092683765892	15.700207996676909
7.583095589699846	102.5300061315272	99.47834480601982	109.71139738918994	107.1285664899508	112.86774522782903	110.45258435010422	115.67775911863147	113.3891178786554	120.25847295845229	118.1298699411745	0.05286153025736572	0.056680895476925904	0.9163106510352463	15.99911893112585	0.8966804415540537	15.656368271909741
7.628787555301809	102.56781702370694	99.5150232879243	109.75189970640578	107.16811288230545	112.90942817142256	110.49337430483409	115.72049177701334	113.43100490799797	120.30291399308402	118.17352500657773	0.05286176865182469	0.05668115454972145	0.9082574436517916	15.954061286814976	0.888799267483364	15.612267271146266
7.674754837981857	102.60551979188936	99.55159673195624	109.7922871363634	107.20754704663057	112.95099321188468	110.53404885957897	115.76310382162005	113.47277370648874	120.3472299424629	118.21705721293384	0.05286201135085196	0.056681418300504265	0.9002527272548377	15.908736693578248	0.8809655433058197	15.56790489627383
7.720999096663877	102.64311378462683	99.5880645036412	109.83255899680627	107.24686831589955	112.99243965262495	110.57460733229247	115.80559454262958	113.51442357828742	120.39142007423193	118.26046584107121	0.05286225843239014	0.056681686813980496	0.8922962952262878	15.86314506036797	0.8731790667827681	15.523281055680854
7.767522000267617	102.68059834992327	99.62442596792856	109.87271460516175	107.2860760227619	113.03376679682438	110.61504904069788	115.84796323006077	113.55595382739652	120.43548365597044	118.30375017175959	0.052862509975796855	0.056681960176393195	0.8843879415856009	15.817286302961293	0.8654396362985608	15.47839566440598
7.814325227768903	102.71797283524417	99.66068048920026	109.91275327855652	107.32516949955816	113.07497394745309	110.65537330230553	115.89020917379278	113.59736375768058	120.479419955216	118.34690948573201	0.05286276606187003	0.05668223847555121	0.876527460983425	15.77116034393839	0.8577470508537317	15.433248644087143
7.861410468260233	102.75523658752613	99.69682743127942	109.95267433383214	107.36414807833454	113.11606040728807	110.69557943442976	115.9323316635846	113.63865267288509	120.52322823948674	118.38994306370657	0.05286302677287372	0.05668252180085688	0.8687146486959136	15.724767112704285	0.8501011100606775	15.387839922965213
7.908779421011744	102.7923889531869	99.73286615743909	109.99247708756056	107.40301109085807	113.15702547893108	110.73566675420648	115.97432998909487	113.67981987665597	120.5669077763039	118.4328501864086	0.052863292192565484	0.05668281024333528	0.8609493006342746	15.678106545627088	0.8425016141534343	15.342169436084077
7.956433795532517	102.82942927813552	99.76879603041127	110.03216085606041	107.44175786863201	113.1978684648271	110.7756345786111	116.01620343990217	113.7208646725595	120.6104578332148	118.47563013459353	0.052863562406222524	0.05668310389566371	0.8532312133324922	15.631178586012538	0.834948363974263	15.296237125214247
8.004375311632296	102.86635690778174	99.80461641239526	110.07172495541224	107.48038774291058	113.23858866728203	110.81548222447567	116.05795130552478	113.76178636410155	120.6538776778153	118.51828218906881	0.05286383750067121	0.0566834028522019	0.8455601839480096	15.58398318414038	0.8274411609756953	15.250042938892875
8.052605699483543	102.9031711870462	99.84032666506664	110.11116870147494	107.51890004471457	113.27918538848142	110.85520900850715	116.09957287544117	113.8025842547478	120.69716657777334	118.5608056307173	0.05286411756431248	0.05668370720902265	0.8379360102710507	15.536520297471725	0.8199798072282647	15.20358683266386
8.101126699683881	102.93987146037058	99.87592614958618	110.15049140990199	107.55729410484699	113.31965793050925	110.89481424730549	116.14106743911091	113.84325764794403	120.74032380085252	118.60319974052038	0.05286440268715346	0.056684017063942875	0.8303584907075674	15.48878989050354	0.8125641054054995	15.156868768859567
8.149940063318896	102.97645707172687	99.91141422660786	110.18969239615697	107.59556925390784	113.36000559536575	110.93429725738119	116.18243428599445	113.88380584713559	120.7833486149349	118.64546379958047	0.05286469296083436	0.056684332516555004	0.8228274242840143	15.440791934848676	0.8051938587855147	15.109888716760906
8.199047552025359	103.01292736462761	99.94679025628805	110.2287709755303	107.63372482231011	113.40022768498682	110.97365735517387	116.22367270557451	113.92422815578831	120.8262402880453	118.68759708914502	0.05286498847865974	0.05668465366826013	0.8153426106518964	15.392526409479615	0.7978688712598796	15.06264665276467
8.248450938054788	103.04928168213607	99.98205359829427	110.26772646315581	107.67176014029583	113.44032350126294	111.0128938570709	116.26478198737733	113.96452387740936	120.86899808837552	118.72959889063038	0.052865289335628146	0.056684980622300186	0.8079038500795832	15.343993300564762	0.790588947321794	15.015142560285312
8.298152004337403	103.08551936687542	100.01720361181326	110.30655817402665	107.7096745379509	113.48029234605782	111.05200607942534	116.305761420993	114.0046923155671	120.91162128430794	118.77146848564497	0.05286559562846201	0.05668531348379195	0.8005109434507176	15.295192601592134	0.7833538920665433	14.967376429838623
8.348152544546481	103.12163976103932	100.05223965556014	110.34526542301234	107.74746734522186	113.52013352122805	111.09099333857506	116.34661029609767	114.04473277391281	120.95410914444057	118.81320515601406	0.05286590745564169	0.05668565235976062	0.7931636922660346	15.246124313463952	0.7761635111928626	14.919348259121762
8.398454363163072	103.15764220640114	100.08716108778648	110.38384752487505	107.78513789193102	113.55984632864195	111.1298549508611	116.38732790247433	114.08464455620107	120.99646093761103	118.85480818380354	0.052866224917434416	0.05668599735917538	0.785861898638359	15.19678844446753	0.76901761099748	14.871058053005981
8.449059275541144	103.19352604432423	100.12196726628918	110.42230379428662	107.82268550779304	113.59943007019939	111.16859023264679	116.42791353003493	114.12442696631143	121.03867593292198	118.89627685134475	0.052866548115929	0.056686348592983826	0.7786053652957889	15.147185010395333	0.7619159983785266	14.822505823660322
8.49996910797308	103.22929061577143	100.15665754841865	110.4606335458452	107.86010952243062	113.63888404785112	111.20719850033664	116.4683664688419	114.16407930826944	121.0807533997658	118.93761044125897	0.05286687715506741	0.05668670617414873	0.7713938955748745	15.097314034552255	0.7548584808298529	14.773691590544331
8.551185697755594	103.26493526131499	100.19123129108742	110.49883609409223	107.89740926539085	113.67820756361857	111.24567907039552	116.5086860091303	114.2036008862683	121.12269260785001	118.97880823648244	0.05286721214067998	0.05668707021768405	0.7642272934249377	15.047175547879306	0.7478448664433017	14.724615380520845
8.602710893256043	103.30045932114646	100.22568785077868	110.53691075352964	107.93458406616159	113.71739991961398	111.28403125936809	116.54887144133026	114.24299100469095	121.1644928272231	119.01986952029182	0.05286755318051974	0.056687440840693895	0.7571053634019336	14.996769588909956	0.7408749639037069	14.675277227805054
8.654546553979111	103.335862135086	100.26002658355415	110.57485683863662	107.97163325418741	113.75646041805979	111.3222543838978	116.58892205608858	114.28224896813111	121.20615332829956	119.06079357632896	0.052867900384294786	0.05668781816240781	0.7500279106691323	14.946096203886555	0.7339485824902567	14.62567717413549
8.706694550633951	103.37114304259288	100.29424684506313	110.61267366388736	108.00855615888659	113.79538836130959	111.36034776074705	116.62883714429233	114.32137408141638	121.2476733818868	119.10157968862734	0.0528682538637081	0.0566882023042224	0.742994740992799	14.895155446745775	0.7270655320717196	14.575815268672159
8.759156765201672	103.40630138277379	100.32834799054963	110.65036054376735	108.04535210966667	113.83418305186723	111.39831070681585	116.66861599709007	114.3603656496291	121.28905225921007	119.14222714163664	0.05286861373248996	0.056688593389738494	0.7360056607419665	14.843947379195015	0.7202256231055344	14.525691568152979
8.811935091003267	103.44133649439388	100.36232937486169	110.68791679279178	108.08202043594196	113.87284379240833	111.43614253916262	116.70825790591611	114.39922297813004	121.33028923194001	119.18273522025007	0.052868980106437764	0.056688991544803294	0.7290604768970752	14.792472070963413	0.7134286666464504	14.475306137061125
8.865031432767935	103.47624771588585	100.39619035245914	110.72534172552278	108.11856046715	113.91136988580051	111.47384257502387	116.74776216251311	114.43794537258046	121.3713835722191	119.22310320983034	0.05286935310345213	0.05668939689754927	0.7221589970286004	14.740729599456245	0.7066744743269737	14.424659047344903
8.918447706701835	103.51103438535884	100.42993027742105	110.7626346565862	108.15497153276753	113.94976063512335	111.51141013183344	116.78712805895455	114.47653213896423	121.41233455268767	119.26333039623519	0.05286973284357552	0.056689809578437625	0.7153010293091029	14.688720050093252	0.6999628583680533	14.373750378726982
8.972185840557227	103.545695840609	100.46354850345467	110.79979490069023	108.19125296232829	113.98801534369017	111.54884452724382	116.82635488766917	114.5149825836117	121.4531414465121	119.30341606584552	0.052870119449031534	0.056690229720299315	0.708486382512092	14.63644351633775	0.6932936315770348	14.322580218726216
9.02624777370205	103.58023141912811	100.49704438390262	110.83682177264245	108.22740408543909	114.02613331506825	111.58614507914554	116.86544194146376	114.55329601322198	121.49380352741137	119.3433595055913	0.05287051304426403	0.056690657458379604	0.7017148660036128	14.583900099634775	0.6866666073407259	14.271148662599444
9.080635457189915	103.6146404581134	100.53041727175122	110.87371458736791	108.26342423179726	114.06411385310024	111.6233111056881	116.90438851354726	114.59147173488658	121.53432006968504	119.3831600029793	0.05287091375597825	0.05669109293038036	0.6949862897477033	14.531089909603907	0.6800815996317624	14.21945581352702
9.135350853830497	103.64892229447689	100.5636665196381	110.91047265992704	108.29931273120751	114.10195626192538	111.66034192530047	116.94319389755472	114.6295090561128	121.57469034824099	119.42281684612044	0.05287132171318205	0.056691536276506464	0.6883004643016193	14.478013063977414	0.6735384230004229	14.167501782561885
9.190395938260405	103.68307626485455	100.59679147985992	110.94709530553345	108.33506891359897	114.1396598460007	111.6972368567116	116.98185738757118	114.66740728484714	121.61491363862342	119.4623293237574	0.05287173704722741	0.05669198763951049	0.6816572008085586	14.424669688618451	0.6670368925715593	14.115286688633205
9.245772697014415	103.71710170561525	100.6297915043797	110.98358183957178	108.37069210904207	114.17722391012217	111.73399521897103	117.02037827815569	114.70516572949882	121.65498921704076	119.50169672529213	0.052872159891853225	0.0566924471647393	0.6750563110069834	14.37105991770295	0.6605768240508496	14.062810658728267
9.301483128597186	103.75099795287049	100.66266594483479	111.01993157761622	108.40618164776626	114.21464775944693	111.77061633147034	117.05875586436623	114.74278369896416	121.69491636039476	119.54091834081463	0.05287259038322893	0.05669291500018109	0.6684976072265272	14.317183893803303	0.6541580337215009	14.010073827968881
9.357529243555355	103.78476434248337	100.69541415254434	111.05614383544874	108.44153686017722	114.25193069951489	111.80709951396409	117.09698944178444	114.78026050265082	121.73469434630924	119.57999346113127	0.05287302865999933	0.056693391296515336	0.6619809023784455	14.263041767680988	0.6477803384366325	13.95707633942584
9.413913064550128	103.81840021007694	100.72803547851596	111.09221792907665	108.47675707687367	114.28907203626991	111.84344408659047	117.1350783065395	114.81759545050106	121.7743224531584	119.61892137779265	0.052873474863328385	0.05669387620715831	0.6555060099592538	14.208633698544872	0.6414435556199578	13.903818344340834
9.47063662643026	103.851904891044	100.76052927345367	111.1281531747517	108.51184162866531	114.3260710760826	111.87964936989316	117.17302175533395	114.85478785301721	121.81379996009667	119.65770138312323	0.05287392913694603	0.05669436988831674	0.6490727440547062	14.153959854127606	0.6351475032709004	13.850300002202857
9.527701976305488	103.88527772055544	100.7928948877647	111.16394888898809	108.54678984659012	114.36292712577206	111.91571468484258	117.21081908546863	114.89183702128581	121.85312614708809	119.6963327702501	0.05287439162719593	0.056694872499036465	0.6426809193310419	14.099020410631056	0.6288919999568634	13.79652148072637
9.585111173620431	103.91851803356927	100.82513167156668	111.19960438858114	108.581601061932	114.39963949262832	111.95163935285755	117.24846959486791	114.92874226700255	121.89230029493604	119.73481483313252	0.052874862483081105	0.05669538420125451	0.636330351034303	14.043815552813612	0.6226768648126608	13.742482955916785
9.642866290228868	103.95162516483917	100.85723897469443	111.23511899062576	108.61627460623826	114.43620748443455	111.98742269582687	117.2859725821053	114.96550290249711	121.93132168531311	119.77314686659132	0.052875341856313846	0.05669590515985187	0.6300208549914714	13.98834547403385	0.6165019175388124	13.68818461207411
9.700969410468568	103.9845984489231	100.88921614670677	111.27049201253506	108.65080981133723	114.47263040948968	112.02306403613103	117.32332734642897	115.00211824075846	121.9701896007914	119.81132816633878	0.05287582990136422	0.05669643554270875	0.6237522476038748	13.93261037623597	0.6103669783984742	13.633626641847513
9.75942263123647	104.01743722019145	100.92106253689293	111.30572277205867	108.68520600935574	114.50890757663068	112.05856269666408	117.36053318778748	115.03858759545967	122.00890332487275	119.84935802900846	0.05287632677551186	0.05669697552075663	0.6175243458542354	13.876610470197193	0.6042718682228951	13.578809246424498
9.818228062064373	104.05014081283642	100.95277749427991	111.34081058730251	108.71946253273771	114.5450382952563	112.0939180008563	117.39758940685661	115.0749102809844	122.04746214202027	119.88723575218633	0.052876832638895095	0.056697525268035856	0.6113369673003035	13.820345975436794	0.5982164084043688	13.523732635439956
9.877387825195074	104.08270856087917	100.98436036763793	111.37575477674653	108.75357871426105	114.58102187534891	112.12912927269561	117.43449530506469	115.11108561245159	122.08586533768833	119.92496063444057	0.05287734765456511	0.05669808496175171	0.6051899300683772	13.763817120172462	0.5922004208920271	13.468397026983439
9.936904055658934	104.11513979817867	101.0158105054873	111.41055465926419	108.78755388705599	114.61685762749815	112.16419583675027	117.47125018461948	115.14711290574179	122.12411219835458	119.96253197535268	0.05287787198853759	0.05669865478233215	0.5990830528611468	13.707024141567672	0.5862237281972966	13.41280264777015
9.996778901350961	104.14743385843957	101.04712725610435	111.44520955414117	108.82138738462295	114.65254486292389	112.19911701819122	117.50785334853465	115.18299147752315	122.162202011551	119.99994907554876	0.052878405809847887	0.05669923491348658	0.5930161549487138	13.649967285666207	0.5802861533858277	13.356949733111833
10.05701452310831	104.1795900752201	101.0783099675274	111.47971878109449	108.85507854085034	114.68808289349961	112.23389214281454	117.5443041006566	115.2187206452775	122.20013406589592	120.03721123673057	0.05287894929060539	0.05669982554226666	0.5869890561729108	13.592646807483106	0.5743875200826096	13.300838527015003
10.117613094788254	104.21160778194003	101.10935798756283	111.51408166029158	108.88862669003288	114.72347103177583	112.26852053706439	117.58060174569151	115.25429972732691	122.23790765112606	120.0743177617075	0.05287950260605033	0.05670042685912534	0.5810015769409347	13.535062971026491	0.5685276524652636	13.24446928218822
10.178576803346665	104.2434863118883	101.14027066379055	111.54829751236936	108.92203116688945	114.75870859100368	112.30300152805553	117.61674558923232	115.28972804286023	122.27552205812869	120.11126795442829	0.05288006593460995	0.056701039057981024	0.5750535382259159	13.47721604936305	0.5627063752629056	13.187842260067555
10.239907848916916	104.2752249982305	101.17104734356941	111.58236565845338	108.95529130658113	114.79379488515848	112.33733444359623	117.65273493778622	115.32500491195962	122.3129765789743	120.14806112001308	0.0528806394579579	0.05670166233627949	0.5691447615645302	13.419106324607128	0.5569235137564874	13.130957730867522
10.301608444889292	104.30682317401619	101.20168737404273	111.61628542017694	108.98840644472932	114.82872922896343	112.37151861221126	117.68856909880185	115.3601296556276	122.35027050694919	120.18469656478582	0.05288122336107236	0.05670229689505927	0.5632750690565445	13.360734088095342	0.5511788937774327	13.073815973726596
10.363680817990868	104.33828017218657	101.2321901021436	111.65005611970078	109.02137591743434	114.86351093791404	112.40555336316541	117.72424738069762	115.39510159581447	122.38740313658916	120.22117359630738	0.052881817832297145	0.05670294293901635	0.5574442833652711	13.302099640353845	0.5454723417062723	13.01641727664537
10.426127208365882	104.36959532558124	101.26255487459963	111.68367707973196	109.05419906129305	114.8981393283017	112.43943802648624	117.759769092889	115.42992005544504	122.42437376371221	120.25749152340794	0.05288242306340269	0.05670360067657155	0.5516522277112017	13.243203291156533	0.5398036844685521	12.958761936570227
10.488949869656532	104.4007679669455	101.29278103793801	111.71714762354375	109.08687521341777	114.93261371723825	112.47317193298798	117.79513354581725	115.46458435844684	122.46118168545293	120.29364965622088	0.052883039249649356	0.05670427031993852	0.5458987258733714	13.184045359557786	0.5341727495363102	12.900850259422441
10.552151069084381	104.43179742893675	101.3228679384899	111.7504670749944	109.1194037114539	114.96693342267992	112.50675441429452	117.83034005097691	115.49909382977697	122.4978262002956	120.32964730621562	0.052883666589850206	0.05670495208519231	0.5401836021876534	13.124626173950674	0.5285793649240986	12.842682560141839
10.615733087532126	104.46268304413154	101.35281492239508	111.7836347585473	109.15178389359872	115.00109776345214	112.54018480286342	117.865387920945	115.53344779545067	122.53430660810919	120.36548378623182	0.05288430528643624	0.056705646192341946	0.5345066815428936	13.064946072110615	0.5230233591876186	12.784259162723174
10.679698219625935	104.49342414503157	101.38262133560576	111.81664999928965	109.18401509861928	115.03510605927356	112.57346243200917	117.90027646940885	115.56764558256855	122.57062221018093	120.4011584105131	0.052884955545522944	0.0567063528653991	0.528867789383753	13.005005401271774	0.517504561425767	12.725580400332547
10.744048773818252	104.52402006407068	101.41228652389134	111.84951212295312	109.2160966658715	115.06895763078153	112.60658663592777	117.93500501119607	115.60168651934583	122.60677230925224	120.43667049474202	0.05288561757697763	0.05670707233245422	0.5232667517082064	12.944804518199817	0.5120228012769985	12.666646615300124
10.808787072471103	104.55447013362041	101.44180983284154	111.88222045593254	109.24802793531782	115.1026517995563	112.63955674972	117.96957286230258	115.63556993513993	122.6427562095529	120.472019356074	0.05288629159448705	0.05670780482574993	0.5177033950598116	12.884343789082777	0.5065779089127318	12.607458159076486
10.87391545193992	104.58477368599597	101.47119060787021	111.91477432530587	109.27980824754594	115.13618788814598	112.6723721094157	118.00397933992221	115.6692951604792	122.67857321683658	120.5072043131726	0.05288697781562788	0.05670855058175614	0.512177546535213	12.823623589785711	0.5011697150454211	12.548015392454545
10.93943626265785	104.6149300534624	101.5004281942189	111.94717305885396	109.31143694378747	115.16956522009207	112.70503205199832	118.03822376247626	115.70286152709215	122.7142226384168	120.54222468624478	0.05288767646193804	0.0567093098412491	0.5066890337766381	12.762644305774302	0.4957980509200297	12.488318685478589
11.00535186922059	104.64493856823955	101.52952193695954	111.97941598507997	109.34291336593591	115.202783119954	112.73753591542852	118.07230544964281	115.73626836793572	122.74970378320232	120.57707979707605	0.05288838775898904	0.05671008284938801	0.5012376849716702	12.70140633216215	0.49046274831391656	12.428368417527963
11.071664650471687	104.67479856250796	101.55847118099781	112.0115024332295	109.37423685656567	115.235840913335	112.76988303866933	118.10622372238684	115.7695150172251	122.78501596173403	120.61176896906673	0.052889111936458934	0.056710869855797034	0.49582332885472624	12.63991007383811	0.4851636395388823	12.368164977393462
11.138376999588447	104.70450936841357	101.58727527107547	112.04343173331002	109.40540675895015	115.26873792690719	112.80207276171019	118.13997790299001	115.80260081046266	122.82015848622082	120.6462915272677	0.05288984922820847	0.05671167111464633	0.490445794698644	12.578155945357139	0.4799005574321882	12.307708763208211
11.205491324168262	104.73407031807264	101.61593355177263	112.07520321611057	109.43642241708024	115.30147348843695	112.83410442559152	118.17356731508066	115.83552508446742	122.85513067057659	120.68064679841656	0.052890599872356975	0.05671248688473504	0.4851049123193434	12.516144371147675	0.47467333536133083	12.247000182607735
11.273010046315514	104.76348074357668	101.64444536751016	112.10681621322198	109.46728317568311	115.3340469268111	112.86597737242982	118.20699128366465	115.86828717740502	122.88993183045757	120.71483411097485	0.05289136411136024	0.05671331742957565	0.47980051207514407	12.453875785548007	0.46948180722461075	12.18603965280272
11.340935602728974	104.79273997699684	101.67281006255152	112.13827005705649	109.49798838024068	115.3664575720623	112.89769094544249	118.24024913515574	115.90088642881771	122.92456128329965	120.74885279516484	0.05289214219209009	0.05671416301748113	0.47453242485710234	12.391350632664398	0.4643258074397636	12.12482760041894
11.409270444789758	104.82184735038767	101.70102698100384	112.16956408086718	109.52853737700762	115.39870475539473	112.92924448897219	118.27334019740596	115.93332217965376	122.95901834835564	120.7827021830062	0.05289293436591574	0.056715023921651904	0.4693004820983333	12.328569366676675	0.45920517095294144	12.063364461770107
11.478017038649782	104.85080219579196	101.7290954668201	112.2006976187689	109.55892951303086	115.43078780921101	112.96063734851296	118.30626379973756	115.96559377229889	122.99330234673432	120.81638160835485	0.05289374088878444	0.05671590042026587	0.4641045157629833	12.265532451674517	0.4541197332309821	12.001650682756008
11.547177865320764	104.87960384524327	101.75701486379896	112.2316700057567	109.58916413616689	115.46270606713688	112.99186887073415	118.3390192729728	115.99770055060549	123.02741260143738	120.8498904069393	0.05289456202130697	0.05671679279656968	0.45894435834861724	12.202240361748409	0.4490693302594764	11.939686718891608
11.616755420763786	104.90825163077041	101.78478451558651	112.262480577727	109.61924059510126	115.49445886404878	113.02293840350673	118.37160594946657	116.0296418599242	123.06134843739926	120.88322791640014	0.05289539802884188	0.056717701338970354	0.4538198428878104	12.1386935811679	0.44405379854799776	11.877473035499861
11.686752215979308	104.93674488439996	101.81240376567585	112.2931286714967	109.64915823936644	115.52604553609933	113.05384529592801	118.40402316313715	116.0614170471343	123.0951091815255	120.91639347632776	0.05289624918158332	0.05671862634113174	0.44873080294053125	12.074892604232446	0.43907297511975685	11.815010107562557
11.75717077709787	104.96508293815945	101.83987195740767	112.32361362482335	109.67891641936068	115.55746542074424	113.08458889834745	118.43627024949828	116.09302546067497	123.12869416273213	120.94938642830148	0.052897115754648734	0.05671956810206897	0.4436770725974384	12.010837935460586	0.43412669751717203	11.752298419894942
11.82801364547121	104.9932651240799	101.86718843396967	112.35393477642512	109.7085144863663	115.58871785676868	113.11516856239214	118.46834654569113	116.12446645057646	123.16210271198537	120.98220611592876	0.0528979980281697	0.0567205269262473	0.4386584864748784	11.946530089498992	0.42921480379527566	11.689338467091147
11.899283377763982	105.02129077419791	101.89435253839595	112.38409146600037	109.737951792568	115.61980218431381	113.14558364099229	118.50025139051611	116.15573936849135	123.19533416234121	121.01485188488434	0.05289889628738289	0.056721503123681905	0.4336748797176142	11.881969591344387	0.42433713252478356	11.626130753666075
11.970982546046038	105.04915922055824	101.92136361356646	112.41408303424815	109.76722769107185	115.65071774490421	113.17583348840755	118.53198412446598	116.18684356772681	123.2283878489864	121.04732308295065	0.052899810822725254	0.05672249701003979	0.4287260879909809	11.817156976176193	0.4194935227855012	11.562675793957169
12.043113737885237	105.07686979521452	101.94822100220478	112.44390882288707	109.79634153592265	115.68146388147356	113.20591746025191	118.5635440897571	116.2177784032752	123.26126310927773	121.07961906005681	0.05290074192992726	0.056723508906742486	0.4238119474860014	11.752092789556627	0.41468381416973443	11.49897411227721
12.115679556440844	105.1044218302319	101.97492404687766	112.47356817467652	109.82529268212359	115.7120399383932	113.23583491352093	118.59493063036378	116.2485432318477	123.2939592827845	121.11173916832053	0.052901689910111044	0.05672453914107316	0.4189322949152938	11.686777587445249	0.4099078467786512	11.435026242961612
12.188682620557461	105.13181465768689	102.00147208999192	112.50306043343528	109.85408048565345	115.7424452614978	113.26558520661669	118.62614309204983	116.27913741190503	123.32647571132844	121.14368276208761	0.0529026550698892	0.056725588046281826	0.4140869675052272	11.62121193605708	0.4051654612162565	11.370832730190159
12.26212556485955	105.15904760966862	102.02786447379229	112.53238494406182	109.88270430348531	115.7726791981132	113.29516769937429	118.65718082240222	116.30956030369053	123.35881173902564	121.17544919797346	0.05290363772146534	0.056726655961697424	0.4092758030075174	11.555396412222763	0.40045649859723653	11.306394128325337
12.336011039846525	105.1861200182794	102.05410054035904	112.5615410525545	109.91116349360516	115.80274109708398	113.3245817530885	118.68804317086486	116.33981126926294	123.39096671232898	121.20703783490498	0.05290463818273665	0.056727743232836386	0.4044986396886543	11.489331603253959	0.39578080054070597	11.241711001828662
12.41034171198835	105.21303121563444	102.08017963160432	112.59052810603097	109.93945741502972	115.83263030880046	113.3538267305397	118.71872948877154	116.36988967252896	123.42293998006981	121.23844803416185	0.052905656777397524	0.05672885021151873	0.3997553163263774	11.423018106816016	0.39113820916384157	11.176783925126074
12.485120263821853	105.2397805338612	102.1061010892683	112.61934545274762	109.96758542782436	115.86234618522597	113.38290199602005	118.74923912937962	116.39979487927587	123.45473089350034	121.2696791594185	0.052906693835047154	0.05672997725598252	0.39504567221717934	11.356456531346339	0.38652856708995387	11.111613482938992
12.560349394047481	105.26636730509964	102.13186425491595	112.64799244212038	109.99554689312217	115.89188807992556	113.411806915361	118.77957144790493	116.42952625720574	123.48633880633763	121.30073057678744	0.052907749691297315	0.056731124731001205	0.39036954716789296	11.289647495814279	0.3819517174408702	11.04620027013516
12.63603181762671	105.29279086149997	102.1574684699316	112.67646842474323	110.02334117314093	115.92125534809234	113.44054085595872	118.8097258015547	116.45908317596769	123.51776307480554	121.3316016548611	0.05290882468788243	0.05673229300800451	0.3857267814910301	11.22259162968112	0.3774075038312503	10.980544891648606
12.712170265880024	105.31905053522156	102.18291307551416	112.70477275240829	110.05096763120143	115.9504473465759	113.46910318680115	118.83970154956238	116.48846500719182	123.54900305767895	121.36229176475517	0.05290991917277202	0.056733482465200324	0.3811172160139904	11.155289573263872	0.37289577037915933	10.914647962828894
12.78876748658549	105.34514565843143	102.2081974126724	112.73290477812589	110.07842563174597	115.97946343391051	113.49749327849536	118.86949805322267	116.51767112452355	123.58005811632813	121.39280028015283	0.05291103350028558	0.05673469348769866	0.37654069207030716	11.087741977553378	0.3684163616958358	10.848510109270137
12.865826244077915	105.37107556330139	102.23332082221832	112.76086385614353	110.10571454035558	116.00830297034257	113.52571050329367	118.89911467592565	116.5467009036569	123.61092761476243	121.42312657734789	0.052912168031208545	0.05673592646763881	0.3719970514978286	11.019949504247052	0.3639691228843276	10.782131966803718
12.943349319348618	105.39683958200548	102.25828264476102	112.78864934196577	110.13283372376799	116.0369653178591	113.55375423512088	118.9285507831921	116.57555372236904	123.64161091967543	121.45327003528932	0.05291332313291154	0.05673718180431933	0.3674861366408777	10.951912825854379	0.359553899542675	10.71551418168383
13.0213395101458	105.4224370467169	102.28308222070018	112.81626059237357	110.15978254989565	116.06544984021569	113.58162384960143	118.9578057427086	116.60422896055465	123.67210740048985	121.48323003562602	0.052914499179471074	0.05673845990432731	0.3630077903437723	10.883632625664177	0.355170537756635	10.648657410460146
13.099799631075467	105.44786728960396	102.30771889021801	112.84369696544357	110.18656038784279	116.09375590296469	113.60931872408598	118.98687892436276	116.6327260002602	123.70241642940285	121.5130059627513	0.052915696551792825	0.05673976118167483	0.358561855954008	10.81510959784282	0.3508188841020683	10.581562320090597
13.178732513703073	105.47312964282654	102.3321919932721	112.87095782056777	110.2131666079235	116.12188287348384	113.63683823767919	119.01576970027904	116.66104422571921	123.73253738143215	121.54259720384874	0.05291691563773655	0.05674108605793428	0.3541481773203259	10.746344447477895	0.3464987856442576	10.514229588028684
13.258141006655675	105.49822343853118	102.35650086958674	112.89804251847264	110.2396005816791	116.14983012100467	113.66418177126661	119.0444774448546	116.68918302338695	123.76246963446211	121.57200314893781	0.052918156832245274	0.05674243496237659	0.3497665987860046	10.677337890476338	0.34221008993108626	10.446659902052488
13.338027975724735	105.52314800884582	102.38064485864358	112.92495042123798	110.26586168189503	116.17759701664046	113.69134870754176	119.07300153479478	116.71714178197534	123.79221256928996	121.60122319091954	0.05291942053747419	0.05674380833211421	0.3454169651936354	10.60809065376452	0.3379526449975856	10.378853960519336
13.418396303969553	105.54790268587493	102.40462329967295	112.95168089231684	110.29194928261894	116.20518293341583	113.71833843103418	119.10134134915016	116.74491989248914	123.82176556967346	121.63025672562375	0.05292070716292403	0.056745206612244616	0.34109912188273483	10.538603475295531	0.33372629936297926	10.310812472318503
13.49924889182131	105.57248680169286	102.42843553164329	112.97823329655405	110.31786275917729	116.23258724629471	113.74515032813636	119.12949626935232	116.77251674826086	123.85112802237768	121.65910315185545	0.0529220171255747	0.05674663025599715	0.33681291468235486	10.468877103910927	0.329530902024203	10.242536156762071
13.580588657187745	105.5968996883373	102.45208089325034	113.00460700020501	110.34360148819233	116.25980933220916	113.7717837871312	119.15746567925062	116.79993174498664	123.88029931722276	121.68776187144188	0.05292335085002579	0.056748079724883264	0.3325581899164263	10.398912299573567	0.3253663024611342	10.174025743785023
13.662418535558457	105.62114067780263	102.47555872290644	113.0308013709552	110.36916484759956	116.28684857008855	113.79823819821996	119.18524896514931	116.82716428076262	123.90927884713244	121.71623228928088	0.0529247087686334	0.05674955548884824	0.3283347943977333	10.32870983324392	0.32123235062977074	10.105281973847013
13.744741480110864	105.64520910203144	102.49886835872796	113.05681577793807	110.39455221666375	116.31370434088787	113.82451295354927	119.21284551584395	116.85421375612036	123.93806600818174	121.74451381338797	0.05292609132165561	0.05675105802642645	0.324142575430983	10.258270487094705	0.3171288969665511	10.03630559811063
13.827560461816718	105.66910429290753	102.52200913852387	113.08264959175493	110.41976297599676	116.34037602761774	113.85060744723991	119.24025472265973	116.88107957406454	123.96666019964718	121.77260585494602	0.05292749895739602	0.056752587824900745	0.3199813808082581	10.187595054387202	0.3130557923825563	9.967097378321341
13.910878469549415	105.692825582246	102.54498039978156	113.10830218449247	110.44479650757302	116.36686301537245	113.87652107541335	119.26747597948795	116.90776114010825	123.9950608240549	121.80050782835308	0.05292893213235313	0.05675414538046181	0.3158510588041281	10.116684339445783	0.3090128882595309	9.897658086807496
13.9946985101918	105.71637230178438	102.56778147965373	113.13377292974168	110.46965219474657	116.39316469135956	113.90225323622028	119.29450868282414	116.93425786231053	124.02326728723096	121.82821915127202	0.05293039131137058	0.05675573119837326	0.31175145818224337	10.04553915789802	0.3050000364561356	9.82798850666586
14.079023608744702	105.73974378317276	102.59041171494377	113.15906120261636	110.49432942226724	116.41928044492927	113.92780332986838	119.32135223180613	116.96056915131338	124.0512789983516	121.8557392446804	0.05293187696779118	0.05675734579313957	0.30768242818703584	9.974160336500063	0.3010170892997621	9.758089431608823
14.163856808436103	105.76293935796288	102.61287044209051	113.18416637977087	110.51882757629656	116.44520966760315	113.95317075864996	119.34800602825167	116.98669442037854	124.07909536999334	121.88306753292021	0.05293338958361357	0.05675898968867454	0.303643818544856	9.90254871326033	0.29706389958766977	9.687961666095362
14.24920117083096	105.78595835759727	102.63515699715273	113.2090878394188	110.5431460444241	116.47095175310413	113.97835492697033	119.37446947669736	117.01263308542553	124.10671581818447	121.9102034437487	0.05293492964965181	0.05676066341847662	0.2996354794632907	9.830705137461337	0.29314032058550765	9.617606025294663
14.335059775941703	105.80880011339708	102.65727071579225	113.23382496135054	110.56728421568296	116.49650609738529	114.00335524137529	119.40074198443662	117.03838456506878	124.13413976245609	121.9371464083891	0.05293649766569694	0.056762367525804734	0.29565726162752526	9.758630469652417	0.28924620602572304	9.547023335144331
14.421435722339384	105.83146395654994	102.6792109332571	113.25837712695146	110.59124148056587	116.52187209865988	114.02817111057992	119.42682296155913	117.06394828065605	124.16136662589435	121.96389586158237	0.052938094140684594	0.05676410256385862	0.29170901619988854	9.686325581667916	0.2853814101054013	9.476214432317647
14.50833212726552	105.85394921809628	102.70097698436297	113.2827437192192	110.61501723104004	116.54704915743025	114.05280194549579	119.45271182098895	117.08932365630571	124.18839583519225	121.9904512416384	0.05293971959286108	0.05676586909596176	0.2877905948184889	9.61379135667812	0.2815457874845606	9.40518016425267
14.595752126744532	105.87625522891592	102.7225682034749	113.30692412278164	110.63861086056306	116.57203667651795	114.07724715925983	119.4784079785246	117.11451011894584	124.21522682070278	122.01681199048889	0.05294137454995787	0.05676766769574982	0.2839018495960772	9.541028689203813	0.277739193286493	9.333921389217721
14.683698875697011	105.8983813197132	102.74398392448744	113.33091772391401	110.66202176409764	116.59683406109296	114.10150616726207	119.50391085287784	117.13950709835215	124.24185901649187	122.04297755373963	0.052943059549364575	0.05676949894735943	0.2800426331177732	9.468038485127181	0.27396148309446744	9.262438976256817
14.772175548053516	105.92032682100185	102.76522348080442	113.35472391055636	110.68524933812685	116.6214407187037	114.12557838717413	119.52921986571366	117.16431402718693	124.2682918603922	122.06894738072397	0.05294477513830812	0.05677136344562196	0.2762127984401559	9.394821661717287	0.27021251295184356	9.190733805266063
14.861185336869132	105.94209106308884	102.78628620531768	113.37834207233044	110.70829298066863	116.64585605930645	114.14946323897726	119.55433444168999	117.188930341038	124.29452479405704	122.09472092455624	0.052946521874034494	0.05677326179626314	0.27241219908705716	9.321379147575499	0.26649213935650096	9.118806766873604
14.95073145443871	105.96367337605727	102.8071714303848	113.4017716005564	110.73115209129003	116.67007949529503	114.17316014499039	119.57925400849746	117.21335547845734	124.32055726301459	122.1202976421855	0.05294830032399332	0.05677519461610294	0.26864068905376826	9.247711882828298	0.26280021926561403	9.046658762657898
15.040817132412794	105.98507308974965	102.8278784878069	113.42501188827026	110.75382607112245	116.6941104415313	114.1966685298992	119.60397799690062	117.23758888100137	124.34638871672391	122.14567699445098	0.05295011106602751	0.056777162533260185	0.26489812280260594	9.173820819032699	0.25913661009190037	8.974290705056774
15.131445621914246	106.00628953374878	102.84840670880418	113.4480623302398	110.77631432287481	116.7179483153743	114.21998782078367	119.62850584077763	117.26162999326968	124.37201860862942	122.17085844613628	0.05295195468856389	0.056779166187363124	0.2611843552568871	9.099706919081655	0.2555011696967995	8.901703517243732
15.222620193655578	106.02732203735856	102.8687554239914	113.47092232298071	110.79861625084769	116.74159253671021	114.24311744714662	119.65283697716099	117.28547826294495	124.39744639621702	122.19584146602494	0.05295383179081036	0.056781206229761204	0.2574992418064994	9.0253711573896	0.2518937563959298	8.828898133313487
15.31434413805701	106.04816992958428	102.88892396335243	113.49359126477334	110.82073126094704	116.76504252798257	114.26605684094208	119.67697084627886	117.30913314083305	124.4226715410708	122.22062552695658	0.052955742982953836	0.05678328332374192	0.2538426383021033	8.950814519848791	0.24831422895431388	8.75587549823831
15.406620765365147	106.06883253911158	102.90891165621356	113.51606855567812	110.84265876069746	116.78829771422191	114.28880543660374	119.7009068915961	117.33259408090318	124.44769350892959	122.24521010588329	0.052957688886365435	0.056785398144752676	0.2502144010579741	8.87603800391662	0.2447624465885383	8.682636567944428
15.499453405772549	106.08930919428528	102.92871783121655	113.53835359755202	110.86439815925584	116.81135752307651	114.31136267107365	119.72464455985609	117.35586054032875	124.47251176974522	122.26959468392698	0.05295967013380481	0.05678755138062547	0.2466143868442714	8.801042618415522	0.24123826895777256	8.609182309082826
15.592845409537835	106.10959922308534	102.94834181628887	113.5604457940626	110.88594886742295	116.83422138484089	114.33372798382943	119.74818330112107	117.37893197952668	124.49712579773866	122.2937787464355	0.05296168736963333	0.05678974373180635	0.2430424528893127	8.725829383711243	0.2377415561691123	8.535513699254807
15.686800147106629	106.12970195310511	102.96778293861584	113.582344550705	110.9073102976577	116.8568887324876	114.35590081691426	119.77152256881584	117.40180786219997	124.52153507146053	122.31776178304243	0.05296374125002844	0.05679197591158914	0.23949845688082405	8.650399331814697	0.23427216877553292	8.461631727037457
15.781321009233178	106.14961671152561	102.98704052460899	113.60404927481578	110.92848186408828	116.87935900169616	114.37788061496413	119.79466181976836	117.42448765537748	124.54573907384845	122.3415432877241	0.05296583244320109	0.05679424864635336	0.23598225695582187	8.574753506036359	0.2308299677681589	8.387537391688966
15.87641140710273	106.16934282509025	103.00611389987453	113.62555937558768	110.94946298252428	116.9016316308831	114.39966682523631	119.8176005142524	117.44697082945538	124.56973729228676	122.3651227588587	0.052967961629621134	0.05679656267580811	0.23249371170777522	8.498892961368256	0.22741481458274393	8.313231703497877
15.972074772454643	106.18887962007916	103.0250023891815	113.64687426408507	110.97025307046923	116.92370606123285	114.4212588976385	119.84033811603076	117.46925685823936	124.59352921866707	122.38849969928664	0.05297012950224296	0.056798918753237615	0.22903268018296785	8.422818764334806	0.22402657109466872	8.2387156836121
16.06831455770623	106.20822642228097	103.04370531642711	113.66799335325713	110.9908515471311	116.94558173672708	114.44265628475625	119.86287409239708	117.4913452189855	124.61711434944803	122.41167361636946	0.05297233676673762	0.056801317645755	0.22559902187447278	8.346531992916425	0.22066509961507563	8.163990363980702
16.165134236077357	106.22738255696481	103.06222200460246	113.68891605795243	111.01125783343406	116.96725810417507	114.46385844188197	119.88520791421935	117.51323539244261	124.64049218571647	122.43464402205105	0.05297458414172873	0.056803760134557006	0.2221925967273819	8.27003373673142	0.2173302628948477	8.08905678751762
16.262537301715792	106.24634734885105	103.08055177575646	113.70964179493266	111.03147135202911	116.9887346132441	114.48486482704315	119.90733905598329	117.53492686289454	124.66366223324938	122.45741043291865	0.05297687235903302	0.056806247015188	0.21881326513187105	8.193325096872286	0.21402192411756005	8.013916007916123
16.36052726982327	106.26512012208013	103.09869395095829	113.73016998288557	111.05149152730434	117.01001071648895	114.5056749010303	119.92926699583518	117.55641911820194	124.68662400257516	122.47997237026401	0.05297920216390542	0.05680877909780416	0.21546088792433693	8.116407185967546	0.21073994690118525	7.93856908973612
16.459107676782416	106.28370020018168	103.11664785025938	113.7505000424385	111.07131778539537	117.03108586938257	114.5262881274258	119.95099121562606	117.57771164984557	124.70937700903691	122.50232936014608	0.052981574315288125	0.05681135720744717	0.21213532638614652	8.039281128254515	0.20748419529718376	7.863017108433269
16.55828208028434	106.30208690604141	103.13441279265376	113.77063139617114	111.09094955419506	117.05195953034594	114.54670397263185	119.9725112009556	117.59880395296868	124.73192077285535	122.5244809334536	0.05298398958606588	0.05681398218431943	0.20883644224011277	7.961948059411952	0.204254533785047	7.787261150206177
16.658054059457015	106.32027956186715	103.15198809603679	113.79056346862764	111.11038626336261	117.07263116077802	114.56692190589857	119.99382644121579	117.61969552641999	124.75425481919237	122.54642662596801	0.05298644876332448	0.0568166548840677	0.2055640976509494	7.884409126723767	0.20105082727593526	7.711302312134649
16.758427214994473	106.33827748915432	103.16937307716366	113.81029568632934	111.12962734433324	117.09310022508627	114.58694139935272	120.01493642963601	117.64038587279737	124.77637867821576	122.56816597842796	0.05298895264861536	0.056819376178068585	0.20231815522470242	7.806665489009902	0.19787294110801668	7.635141702103283
16.859405169286727	106.35608000864927	103.18656705160538	113.8298274777862	111.14867223032631	117.11336619071636	114.60676192802538	120.03584066332714	117.66087449849097	124.79829188516382	122.58969853659327	0.05299150205822445	0.05682214695372346	0.19909847800192892	7.728718316517188	0.19472074104385229	7.55878043870689
16.960991566550526	106.37368644031187	103.20356933370414	113.84915827350815	111.16752035635369	117.1334285281821	114.62638296988007	120.05653864332636	117.68116091372693	124.81999398041063	122.61102385130995	0.052994097823446926	0.056824968114755924	0.19590492946326776	7.650568791079422	0.19159409327346566	7.482219651381456
17.063190072960847	106.39109610327712	103.22037923652724	113.8682875060167	111.18617115922787	117.15328671109587	114.64580400584124	120.07702987464265	117.70124463261155	124.84148450953256	122.63214147857624	0.05299674079086595	0.05682784058151605	0.19273737352398257	7.57221810604824	0.18849286440865853	7.405460480309557
17.166004376783235	106.40830831581509	103.23699607181948	113.88721460985533	111.20462407756929	117.17294021619843	114.66502451982191	120.09731386630186	117.72112517317537	124.86276302337471	122.6530509796085	0.05299943182263867	0.05683076529129054	0.1895956745319154	7.493667466205807	0.18541692148255606	7.328504076362151
17.26943818850684	106.4253223952895	103.25341914995397	113.90593902159988	111.22287855181321	117.19238852338867	114.68404399875168	120.11739013139214	117.74080205741738	124.88382907811807	122.67375192090796	0.05300217179678537	0.05683374319861898	0.186479697267373	7.414918087786646	0.18236613194824258	7.251351601084025
17.37349524097843	106.44213765811514	103.26964777988172	113.92446017986838	111.24093402421633	117.21163111575363	114.70286193260456	120.1372581871098	117.7602748113497	124.90468223534734	122.69424387432834	0.053004961607486724	0.056836775275615294	0.1833893069426722	7.335971198557672	0.1793403636787616	7.17400422677747
17.478179289537028	106.45875341971443	103.28568126907997	113.94277752533125	111.25878993886325	117.23066747959871	114.72147781442713	120.15691755480569	117.77954296504278	124.92532206211993	122.71452641714409	0.05300780216538359	0.056839862512296696	0.18032436919872907	7.256828037723608	0.17633948496347784	7.0964631363567605
17.583494112149474	106.47516899447139	103.3015189234983	113.96089050071973	111.27644574167178	117.24949710447703	114.73989114036591	120.17636776003097	117.79860605267002	124.94574813103452	122.73459913211877	0.05301069439788593	0.056843005916917114	0.17728475010437705	7.177489855876047	0.17336336450796352	7.018729523373622
17.689443509546752	106.49138369568549	103.31716004750386	113.97879855083517	111.29390088039834	117.26811948321958	114.75810140969534	120.195608332584	117.81746361255338	124.96596002030127	122.75446160757475	0.0530136392494844	0.05684620651630874	0.17427031615329724	7.09795791497163	0.17041187142990566	6.940804591893539
17.79603130536116	106.50739683552274	103.33260394382421	113.99650112255668	111.31115480464224	117.28653411196436	114.77610812484475	120.21463880655662	117.83611518720848	124.98595731381154	122.77411343746259	0.053016637682071564	0.056849465356229686	0.17128093426617852	7.018233488422993	0.16748487526194822	6.862689556626719
17.90326134626431	106.52320772496701	103.34784991348988	114.01399766484998	111.32820696585077	117.30474049018699	114.79391079142695	120.23345872038199	117.85456032339124	125.00573960121015	122.79355422143267	0.05301969067526552	0.05685278350171753	0.16831647178639741	6.9383178610114555	0.16458224594794046	6.784385642840789
18.011137502105942	106.53881567376783	103.36289725577366	114.03128762877391	111.3450568173219	117.32273812072943	114.81150891826462	120.25206761688095	117.87279857214298	125.025306477966	122.8127835649057	0.053022799226741774	0.05685616203745079	0.1653767964776307	6.858212328734226	0.1617038538381621	6.705894086120679
18.119663666053608	106.55421999038802	103.37774526812905	114.04837046748763	111.3617038142079	117.3405265098298	114.82890201741789	120.27046504330983	117.89082948883694	125.04465754544485	122.8318010791449	0.053025964352571425	0.05685960206811582	0.16246177652521965	6.777918199019041	0.15884956969455288	6.627216132677859
18.228843754733095	106.56941998194968	103.39239324612741	114.06524563625743	111.3781474135182	117.35810516715217	114.8460896042121	120.28865055140865	117.90865263322527	125.06379241098288	122.85060638132914	0.05302918708756653	0.05686310471878316	0.15957128053389624	6.697436790531356	0.15601926468411875	6.548353039062931
18.338681708369887	106.58441495417766	103.40684048339203	114.08191259246217	111.3943870741209	117.37547360581547	114.86307119726409	120.30662369744836	117.92626756948502	125.08271068795986	122.86919909462586	0.053032468485628974	0.05686667113528915	0.1567051775219852	6.616769433047011	0.15321281037643075	6.469306072067411
18.44918149093129	106.59920421134174	103.42108627153112	114.09837079559851	111.41042225674421	117.39263134242249	114.87984631850927	120.3243840422791	117.943673866265	125.1014119958734	122.88757884826481	0.053035809620110994	0.05687030248462442	0.1538633369270883	6.535917467706895	0.15043007874783143	6.390076508978382
18.56034709026951	106.61378705619843	103.43512990006987	114.11461970728688	111.42625242397817	117.40957789709022	114.89641449322933	120.34193115137968	117.96087109673405	125.11989596041546	122.90574527761414	0.05303921158417808	0.056873999955333314	0.15104562860199167	6.454882246856869	0.14767094217722843	6.3106656373383885
18.672182518265565	106.62816278992872	103.44897065637865	114.13065879127483	111.44187704027411	117.42631279347792	114.91277525007804	120.35926459490517	117.97785883862743	125.13816221354693	122.92369802425476	0.05304267549118082	0.05687776475791694	0.14825192280898136	6.3736651338404045	0.14493527344058066	6.231074754807196
18.784691810974078	106.64233071207586	103.46260782560078	114.1464875134413	111.45729557194468	117.44283555881654	114.92892812110829	120.37638394773653	117.99463667429485	125.15621039357505	122.94143673605708	0.05304620247503504	0.05688159812524603	0.1454820902223446	6.292267503129551	0.14222294571430893	6.151305169238185
18.897879028768923	106.65629012048028	103.4760406905775	114.16210534179952	111.47250748716256	117.45914572393728	114.94487264179817	120.39328878952942	118.01120419074815	125.17404014523022	122.95896106725776	0.05304979369060775	0.05688550131298224	0.14273600192575486	6.210690740230348	0.13953383257080532	6.0713581985655765
19.01174825648978	106.67004031121334	103.48926853177137	114.17751174649987	111.48751225595907	117.47524282330062	114.96060835107757	120.40997870476393	118.02756097970968	125.19165111974458	122.97627067853776	0.05305345031411059	0.056889475600007115	0.14001352941261302	6.128936241726478	0.13686780798065	5.991235170880827
19.126303603589555	106.6835805785091	103.50229062718772	114.19270619983223	111.50230935022209	117.49112639502515	114.97613479135448	120.42645328279455	118.04370663766079	125.20904297493101	122.99336523710092	0.05305717354350154	0.056893522288858266	0.13731454458206827	6.0470054151373915	0.1342247463072681	5.910937424196163
19.241549204282624	106.69691021469356	103.51510625229314	114.20768817622685	111.51689824369261	117.50679598091568	114.99145150854055	120.44271211789975	118.05964076589015	125.22621537526246	123.01024441675294	0.05306096459889456	0.05689764270617634	0.134638919737597	5.964899678838265	0.13160452230590636	5.830466306433664
19.357489217694134	106.71002851011262	103.52771467993274	114.22245715225552	111.53127841196137	117.52225112649197	115.0065580520772	120.45875480933246	118.07536297054274	125.2431679919527	123.02690789798186	0.05306482472297669	0.05690183820315783	0.13198652758609342	5.882620462063642	0.12900701112289426	5.749823175374331
19.474127828010037	106.72293475305734	103.54011518024447	114.23701260663141	111.5454493324641	117.53749138101647	115.02145397496092	120.47458096137031	118.09087286266882	125.25990050303709	123.04335536803845	0.05306875518143252	0.05690611015602004	0.1293572412373578	5.800169204889244	0.12643208829518926	5.669009398628987
19.59146924462811	106.73562822968816	103.55230702057194	114.25135402020904	111.55941048447691	117.55251629752323	115.03613883376933	120.490190183367	118.10617005827379	125.27641259345553	123.05958652101864	0.05307275726337998	0.05691045996647315	0.1267509342034714	5.717547358224692	0.12387962974872835	5.588026353605528
19.709517702309874	106.74810822395604	103.56428946537436	114.26548087598297	111.57316134911024	117.56732543284552	115.0506121886862	120.50558208980316	118.1212541783675	125.2927039551349	123.0756010579458	0.05307683228181055	0.05691488906219989	0.1241674803902697	5.6347563834242465	0.12134951179126574	5.506875427130581
19.828277461333414	106.76037401752099	103.57606177613333	114.27939265908495	111.58670140930116	117.58191834764273	115.06487360352561	120.52075630033657	118.1361248490133	125.30877428707193	123.09139868685322	0.05308098157404106	0.05691939889734922	0.12160675410359545	5.5517977525851165	0.11884161111811409	5.425558015755087
19.94775280764713	106.77242488967055	103.58762321125954	114.29308885678282	111.6000301498076	117.59629460642952	115.07892264575845	120.53571243985547	118.15078170137978	125.32462329541943	123.10697912286992	0.053085206502172765	0.056923990953035186	0.1190686300472521	5.468672948485619	0.11635580480941599	5.344075525579683
20.067948053024427	106.78426011723352	103.59897302599455	114.30656895847616	111.61314705719876	117.61045377760232	115.09275888653585	120.55045013852927	118.16522437178982	125.34025069357051	123.12234208830459	0.05308950845356053	0.05692866673784771	0.11655298331635322	5.385383464221377	0.11389197032355014	5.2624293719709385
20.188867535219305	106.79587897449294	103.61011047231129	114.3198324556924	111.62605161984642	117.62439543346679	115.10638190071406	120.56496903186093	118.17945250177165	125.35565620224527	123.1374873127319	0.05309388884129081	0.05693342778837334	0.1140596893988004	5.3019308033290145	0.11144998550008722	5.180620979666855
20.31051561812294	106.80728073309584	103.62103479881165	114.33287884208193	111.63874332791481	117.6381191502648	115.11979126687841	120.5792687607392	118.19346573810962	125.3708395495778	123.15241453307935	0.05309834910466784	0.05693827566972578	0.11158862417431692	5.218316479735222	0.10902972855677717	5.098651782624074
20.432896691921076	106.81846466196133	103.63174525062148	114.34570761341239	111.65122167334978	117.65162450820158	115.13298656736755	120.59334897149148	118.20726373289551	125.38580047120445	123.167123493715	0.05310289070971192	0.05694321197608825	0.10913966391200347	5.134542017618514	0.10663107808835548	5.01652322397058
20.55601517325261	106.82943002718558	103.64224106928292	114.35831826756227	111.66348614986701	117.66491109147222	115.14596738829702	120.60720931593654	118.22084614357954	125.40053871035276	123.18161394653615	0.0531075151496644	0.05694823833126255	0.10671268526886024	5.050608951343747	0.10425391306421261	4.934236755820166
20.679875505368887	106.84017609194457	103.6525214926438	114.37071030451348	111.67553625293924	117.67797848828815	115.1587333195826	120.62084945143789	118.23421263302232	125.41505401793131	123.19588565105884	0.05311222394550612	0.05695335638923523	0.10430756528711527	4.96651882533115	0.10189811282634764	4.851793839217862
20.804482158294064	106.85070211639407	103.66258575474428	114.38288322634297	111.6873714797825	117.69082629090327	115.17128395496349	120.63426904095682	118.24736286954642	125.42934615262043	123.2099383745085	0.053117018646482606	0.056958567834748966	0.10192418139553183	4.88227319409998	0.09956355709050513	4.769195944125386
20.92983962898646	106.86100735756754	103.6724330857009	114.39483653721422	111.6989913293419	117.70345409564047	115.1836188920257	120.64746775310684	118.26029652698902	125.4434148809645	123.22377189191164	0.05312190083064187	0.05696387438388929	0.09956241140463362	4.797873622042971	0.09725012594094551	4.686444549151929
21.055952441500814	106.87109106927012	103.68206271158681	114.40656974336642	111.71039530227515	117.71586150291658	115.1957377322238	120.66044526220678	118.27301328475349	125.45725997746393	123.2373859861876	0.053126872105382424	0.056969277784681235	0.09722213350596576	4.713321683357208	0.0949576998296493	4.603541141488677
21.18282514715158	106.88095250197121	103.69147385431006	114.41808235310423	111.72158290093674	117.72804811726863	115.20764008090397	120.67320124833591	118.28551282786283	125.47088122466955	123.25078044824288	0.0531319341080129	0.05697477981769792	0.09490322627129899	4.6286189619822835	0.09268615957660131	4.520487216879701
21.31046232467717	106.89059090269315	103.70066573148776	114.42937387678536	111.73255362935947	117.74001354737845	115.2193255473255	120.68573539738765	118.29779484701186	125.48427841327683	123.2639550770648	0.053137088506319305	0.0569803822966813	0.09260556865126546	4.5437670515420905	0.0904353863667211	4.437284279450978
21.438868580405217	106.90000551489808	103.70963755631823	114.44044382680849	111.74330699323644	117.75175740609858	115.23079374468308	120.69804740112541	118.30985903862128	125.49745134222229	123.27690967981778	0.053142336999148894	0.056986087069176586	0.09032903997319863	4.4587675552138535	0.08820526174849874	4.353933841597609
21.568048548418737	106.90919557837054	103.71838853744856	114.45129171759862	111.75384249990039	117.7632793104761	115.24204429012761	120.71013695723687	118.3217051048902	125.51039981877962	123.2896440719392	0.05314768131700174	0.0569918960171766	0.08807351993726797	4.373622085466195	0.08599566763041366	4.270437423740077
21.69800689072348	106.91816032909796	103.7269178788398	114.46191706559256	111.76415965830304	117.77457888177743	115.2530768047874	120.7220037693897	118.33333275385031	125.52312365865775	123.30215807723711	0.05315312322263569	0.056997811057781664	0.08583888861858213	4.288332264164637	0.08380648628246945	4.186796554382454
21.828748297416116	106.92689899914794	103.73522477962855	114.47231938922313	111.77425797899284	117.78565574551257	115.26389091378897	120.73364754728729	118.34474169941983	125.53562268609984	123.31445152798909	0.05315866451168189	0.05700383414387209	0.08362502646298253	4.2028997223424085	0.08163760033181688	4.103012769832276
21.960277486853503	106.9354108165418	103.74330843398475	114.48249820890176	111.78413697409142	117.7965095314586	115.2744862462771	120.74506800672447	118.35593166145748	125.54789673398291	123.32652426504156	0.05316430701327557	0.05700996726479267	0.08143181428744128	4.117326100160426	0.07948889276337923	4.01908761418963
22.092599205822967	106.94369500512597	103.75116803096665	114.49245304700109	111.79379615726951	117.80713987368382	115.28486243543536	120.75626486964441	118.36690236581751	125.55994564391952	123.33837613791121	0.0531700525906966	0.05701621244705244	0.07925913327625267	4.031613046699931	0.0773602469160437	3.9350226390706666
22.225718229713628	106.95175078443866	103.75880275437105	114.50218342783502	111.80323504372032	117.81754641057023	115.29501911850485	120.76723786419439	118.37765354440387	125.57176926635928	123.35000700488632	0.053175903142023695	0.057022571755039116	0.07710686497910046	3.9457622197987803	0.07525154648033094	3.850819403458445
22.359639362688714	106.95957736957415	103.7662117825808	114.51168887763858	111.81245315013292	117.82772878483667	115.30495593680389	120.77798672478305	118.3881849352255	125.58336746069236	123.36141673313003	0.05318186060080355	0.05702904729174508	0.07497489131202428	3.8597752860659966	0.07316267549992972	3.7664794736956537
22.494367437858962	106.96717397104334	103.77339428840808	114.52096892454655	111.82144999466371	117.83768664356144	115.31467253574672	120.78851119213756	118.39849628245172	125.5947400953542	123.3726051987848	0.053187926936729836	0.057035641199511454	0.07286309455406581	3.7736539206489397	0.07109351836732003	3.6820044232044893
22.629907317457054	106.97453979463076	103.78034943893387	114.5300230985705	111.83022509690666	117.84741963820437	115.32416856486175	120.79881101336107	118.40858733646783	125.60588704793093	123.38357228707767	0.05319410415634023	0.05704235566078507	0.07077135734448348	3.687399807091424	0.06904395982184042	3.5973958323156694
22.766263893012997	106.98167404124754	103.78707639534312	114.5388509315746	111.83877797786191	117.85692742462831	115.33344367780931	120.80888594199016	118.41845785393062	125.61680820526604	123.39431789242664	0.05320039430372354	0.05704919289889088	0.06869956268263877	3.601014637177286	0.06701388494860794	3.5126552881265525
22.903442085530802	106.98857590678145	103.7935743127565	114.54745195725062	111.84710815990357	117.86620966312096	115.34249753239935	120.81873573805332	118.428107597825	125.62750346356873	123.404841918549	0.05320679946124475	0.057056155178821684	0.06664759392566566	3.5145001108321594	0.06500317917709708	3.4277843843374285
23.041446845665973	106.99524458194205	103.79984234005717	114.55582571109082	111.85521516674521	117.8752660184152	115.35132979060802	120.82836016812868	118.43753633751989	125.63797272852273	123.41514427856976	0.053213321750280755	0.0570632448080422	0.06461533478710635	3.4278579359561263	0.06301172827897972	3.342784721095086
23.180283153904217	107.00167925210343	103.80587961971428	114.56397173036068	111.86309852340506	117.88409615971058	115.35994011859482	120.83775900540353	118.44674384882553	125.64821591539757	123.42522489513283	0.05321996333197532	0.057070464137309845	0.06260266933418279	3.3410898282090784	0.061039418365567144	3.257657904727239
23.31995602074116	107.00787909714101	103.81168528760072	114.5718895540686	111.87075775616812	117.89269976069228	115.36832818671769	120.84693202973226	118.45572991404967	125.6582329491592	123.43508370051153	0.05322672640800677	0.05707781556151281	0.06060948198620508	3.254197510865197	0.05908613588616163	3.172405547564267
23.460470486863187	107.01384329126633	103.81725847280806	114.57957872293608	111.87819239254839	117.90107649955185	115.37649366954928	120.85587902769645	118.46449432205553	125.6680237645843	123.44472063672255	0.053233613221370595	0.05708530152052482	0.05863565751445776	3.1671827147401928	0.05715176762777219	3.0870292678737314
23.60183162332936	107.0195710028559	103.82259829745543	114.5870387793647	111.88540196124819	117.90922605900579	115.38443624589155	120.86459979266391	118.47303686831901	125.67758830637376	123.45413565563956	0.05324062605718148	0.05709292450007862	0.05668108103765235	3.0800471778384235	0.055236200710339745	3.0015306894456444
23.744044531754422	107.02506139427693	103.82770387649448	114.59426926740292	111.89238599211647	117.91714812631456	115.39215559879007	120.87309412484883	118.48135735498637	125.68692652926886	123.46332871910893	0.05324776724348815	0.05710068703265464	0.05474563802238208	2.9927926453274267	0.05333932258730556	2.915911441537901
23.887114344492932	107.03031362170812	103.83257431750968	114.60126973271066	111.89914401610557	117.92484239330092	115.3996514155483	120.88136183137193	118.48945559093275	125.69603839816835	123.47229979906689	0.05325503915210686	0.05710859169839088	0.05282921427897236	2.90542086921414	0.051461021041802724	2.8301731585852394
24.031046224824397	107.03532683495588	103.83720872051282	114.6080397225222	111.90567556522538	117.93230855636725	115.40692338774018	120.88940272632064	118.49733139181984	125.70492388824643	123.48104887765733	0.05326244419947219	0.05711664112600979	0.05093169596318603	2.8179336083194357	0.049601184186997216	2.7443174800391716
24.175845367139747	107.04010017726684	103.84160617773398	114.61457878560869	111.91198017249742	117.93954631651381	115.41397121122384	120.89721663081076	118.50498458015579	125.71358298507369	123.48957594735255	0.053269984847503046	0.0571248379937663	0.049052969569231664	2.7303326278561144	0.047759700460403565	2.6583460500114597
24.32151699712871	107.04463278513367	103.84576577340502	114.62088647223642	111.91805737190454	117.94655537935382	115.42079458615213	120.9048033730461	118.51241498535218	125.72201568473676	123.4978810110729	0.05327766360449092	0.05713318503041059	0.04719292193209412	2.642619699407078	0.04593645862530593	2.5722605171613395
24.468066371968433	107.04892378809912	103.84968658354101	114.62696233412721	111.92390669834204	117.95333545513165	115.42739321698588	120.91216278838176	118.5196224437856	125.7302219939631	123.50596408231132	0.05328548302600041	0.057141685016178244	0.04535144022537452	2.554796600710688	0.04413134776854122	2.4860625344663276
24.61549878051318	107.05297230855177	103.85336767571295	114.63280592441312	111.92952768756365	117.95988625873669	115.43376681250314	120.91929471938445	118.5266067988553	125.73820193024352	123.51382518525601	0.053293445715794974	0.05715034078379473	0.043528411956174295	2.466865115282417	0.04234425729561053	2.399753758832958
24.763819543485244	107.05677746151967	103.85680810881749	114.63841679759244	111.93491987612816	117.96620750971967	115.43991508581045	120.9261990158956	118.5333679010443	125.74595552195923	123.52146435491713	0.05330155432677693	0.05715915521950345	0.041723724965436304	2.3788270322984317	0.040575076930622345	2.313335850925796
24.91303401366693	107.06033835445619	103.86000693283907	114.6437945094816	111.94008280134192	117.97229893230586	115.44583775435117	120.93287553509272	118.53990560797843	125.7534828085079	123.528881637253	0.053309811561948854	0.05716813126411534	0.039937267425898426	2.2906841463700403	0.03882369671430297	2.2268104748982296
25.063147576093755	107.06365408702312	103.86296318860822	114.64893861716739	111.9450160012014	117.97816025541026	115.45153453991537	120.93932414155346	118.5462197844878	125.76078384043406	123.53607708930014	0.05331822017539557	0.057177271914078856	0.038168927840501965	2.2024382573144976	0.03709000700183651	2.1401792981414474
25.214165648248784	107.0667237508661	103.86567590755186	114.65384867895514	111.94971901433162	117.98379121264956	115.45700516864682	120.94554470731757	118.55231030266663	125.76785867955812	123.54305077930267	0.05332678297328577	0.05718658022257438	0.03641859503818523	2.1140911698239506	0.03537389845945427	2.053443990927917
25.366093680258146	107.06954642938616	103.86814411143929	114.65852425431669	111.95419137992414	117.98919154235556	115.462249371051	120.95153711195117	118.55817704193502	125.7747073991096	123.54980278684512	0.053335502814894915	0.05719605930063106	0.03468615817320142	2.025644693228969	0.0336752620628431	1.9666062261239858
25.518937155087716	107.07212119750405	103.87036681212035	114.66296490383473	111.95843263767122	117.99436098758603	115.46726688200073	120.95730124260953	118.56381988909932	125.78133008385971	123.55633320298519	0.05334438261364891	0.05720571231826532	0.032971506723470156	1.937100641313009	0.031993989095269626	1.8796676789534104
25.672701588741027	107.0744471214205	103.87234301125895	114.66717018914704	111.96244232769959	117.99929929613707	115.47205744074274	120.96283699410243	118.56923873841482	125.78772683025818	123.5626421303903	0.05335342533819173	0.05721554250564618	0.031274530488985874	1.8484608320250118	0.03032997114638647	1.7926300266990438
25.827392530458226	107.07652325836878	103.8740717000583	114.67113967288658	111.96621999050002	118.00400622055244	115.47662079090186	120.96814426895747	118.57443349164683	125.7938977465692	123.56872968347392	0.053362634013472666	0.05722555315428361	0.02959511958783878	1.7597270871519868	0.028683100108423787	1.7054949483317614
25.983015562916506	107.07834865636264	103.87555185898105	114.67487291862132	111.96976516685632	118.00848151813432	115.48095668048573	120.97322297748595	118.5794040581337	125.79984295301144	123.57459598853515	0.05337201172185885	0.057235747618241704	0.027933164453941117	1.6709012319770409	0.027053268172323897	1.6182641241102829
26.139576302431465	107.07992235393603	103.87678245746058	114.6783694907895	111.97307739776949	118.01272495095077	115.48506486188667	120.97807303784646	118.58415035484808	125.80556258189725	123.58024118389821	0.05338156160427	0.05724612931537982	0.02628855583600398	1.581985095053824	0.025440367828139188	1.530939235322876
26.297080399159835	107.08124337987884	103.87776245360753	114.68162895463537	111.97615622438235	118.0167362858453	115.48894509188527	120.98269437611194	118.58867230646105	125.81105677777654	123.58566542005627	0.05339128686133903	0.05725670172861698	0.024661184796002544	1.492980507984612	0.023844291862644695	1.4435219640363357
26.455533537303385	107.08231075296389	103.87849079390728	114.68465087614044	111.9790011878991	118.02051529444324	115.49259713165081	120.98708692633447	118.59296984540434	125.81632569758037	123.59086885981496	0.053401190754593916	0.05726746840722553	0.023050942705594935	1.4038893049910257	0.02226493335513169	1.356013992568478
26.614941435314055	107.08312348166872	103.87896641291127	114.68743482195354	111.98161182950386	118.02406175315903	115.49602074674223	120.99125063061213	118.59704291193447	125.82136951076761	123.59585167843912	0.05341127660766899	0.05727843296815231	0.02145772124447376	1.3147133226302685	0.02070218567689608	1.2684170032443944
26.77530984610034	107.0836805638892	103.8791882329198	114.68998035931774	111.9839876902755	118.02737544320112	115.49921570710717	120.99518543915502	118.60089145419605	125.82618839947264	123.60061406380073	0.053421547807538626	0.057289599097367555	0.019881412395818643	1.2254543993258267	0.019155942485326705	1.1807326778543938
26.93664455723489	107.08398098664665	103.87915516365726	114.69228705599474	111.98612831109976	118.03045615057684	115.50218178708005	120.99889131035206	118.60451542828551	125.83078255865543	123.60515621652864	0.0534320078057794	0.057300970551242635	0.01832190844760362	1.1361143752765201	0.017626097725326417	1.0929626974284474
27.098951391163432	107.08402372578804	103.8788661019402	114.69435448018756	111.98803323257968	118.03330366609673	115.50491876538014	121.00236821083888	118.60791479831629	125.83515219625407	123.60947835016162	0.05344266011985909	0.05731255115795777	0.016779101987935974	1.0466950919326337	0.016112545624764607	1.0051087418032694
27.26223620541477	107.08380774567776	103.87831993133591	114.69618220045933	111.98970199494137	118.03591778537678	115.50742642510714	121.0056161155646	118.61108953648275	125.8392975333383	123.61358069130166	0.05345350833445153	0.057324344818941705	0.015252885903521474	0.9571983916903264	0.0146151806927719	0.9171724891421036
27.426504892812353	107.08333199888291	103.87751552181396	114.69776978565059	111.99113413793852	118.0382983088411	115.50970455373707	121.00863500786069	118.61403962312585	125.84321880426643	123.61746347977096	0.05346455610278322	0.05733635551033934	0.013743153376253758	0.8676261174805404	0.013133897715988496	0.8291556155709259
27.59176338168682	107.08259542584943	103.87645172938787	114.69911680479248	111.99232920075222	118.0404450417221	115.51175294311555	121.01142487950844	118.6167650467977	125.84691625684265	123.62112696876967	0.05347580714800622	0.05734858728451394	0.012249797880087954	0.7779801123215293	0.011668591754926183	0.7410597946291091
27.758017636089992	107.08159695457108	103.87512739574872	114.700222827018	111.9932867218887	118.04235779406069	115.5135713894511	121.01398573080796	118.61926580432745	125.85039015247806	123.62457142503659	0.05348726526460184	0.05736104427158121	0.010772713180699611	0.6882622190605616	0.010219158144025187	0.652886696949281
27.925273656010095	107.08033550024996	103.87354134788957	114.70108742147008	111.99400623907353	118.04403638070522	115.51515969330666	121.01631757064736	118.62154190088738	125.85364076635302	123.62779712901195	0.053498934319815686	0.057373730680977224	0.009311793332926754	0.5984742799591913	0.008785492488243563	0.5646379898025771
28.09353747758831	107.07880996494885	103.87169239772099	114.70171015720697	111.99448728914278	118.04548062130951	115.51651765959055	121.01842041657237	118.62359335005917	125.85666838758257	123.6308043750028	0.053510818255121786	0.057386650803059554	0.007866932674176041	0.5086181360566115	0.007367490657202325	0.4763153364219761
28.2628151733366	107.07701923723333	103.8695793416755	114.702090603103	111.99472940792947	118.0466903403284	115.51764509754443	121.02029429485512	118.62542017389963	125.85947331938212	123.63359347134899	0.05352292108772171	0.05739980901074573	0.006438025826923877	0.4186956270314113	0.0059650487862086266	0.3879203957731079
28.43311285235687	107.07496219180808	103.86720096030514	114.70222832774911	111.9947321301492	118.04766536701511	115.51854182073306	121.02193924056617	118.62702240300914	125.86205587923911	123.63616474059471	0.05353524691207415	0.05741320976118469	0.0050249676923499464	0.3287085905249114	0.004578063270969324	0.2994548218375712
28.604436660561465	107.07263768913982	103.86455601786517	114.70212289934614	111.99449498927845	118.04840553541328	115.51920764702858	121.02335529764271	118.62840007659676	125.86441639908213	123.63851851965813	0.05354779990145881	0.05742685759746856	0.0036276534477792666	0.23865886169369332	0.0032064307638393075	0.21092026311089285
28.77679278089485	107.07004457507507	103.86164326189134	114.70177388559871	111.99401751743294	118.04891068435191	115.51964239859753	121.02454251896147	118.62955324254953	125.86655522545742	123.64065516000778	0.05356058430957531	0.057440757150380134	0.002245978547023242	0.14854827293311246	0.0018500481741057229	0.1223183622387296
28.950187433556945	107.06718168044502	103.85846142276365	114.70118085360271	111.99329924523931	118.0491806574361	115.51984590188334	121.02550096640887	118.63048195749901	125.86847271970402	123.64257502783792	0.05357360447217796	0.05745491314018013	0.0008798387138995167	0.05837865318972035	0.000508812661621505	0.033650755271082744
29.124626876227456	107.06404782066276	103.85500921326131	114.70034336973113	111.99233970170509	118.0492153030382	115.51981798758943	121.02623071095339	118.63118628689035	125.87016925813396	123.64427850424913	0.05358686480874429	0.05746933037843333	-0.00047087005879120625	-0.03184817245710292	-0.0008173783643883326	-0.05508092879244941
29.30011740429177	107.06064179530878	103.85128532810504	114.69926099951499	111.99113841408281	118.04901447428654	115.51955849065936	121.02673183271715	118.63166630504996	125.87164523221333	123.6457659854293	0.05360036982418356	0.05748401376987678	-0.0018062515144379176	-0.12213038347181282	-0.0021286272516931604	-0.1438750687848369
29.476665351068124	107.05696238770652	103.84728844348848	114.69793330752074	111.98969490773081	118.04857802905302	115.51906725025573	121.02700442104816	118.63192209525414	125.87290104874636	123.64703788283819	0.0536141241105824	0.05749896831432932	-0.0031264091323919274	-0.21246616413191077	-0.003425036104033552	-0.2327300517099502
29.654277088036206	107.05300836448819	103.84301721659894	114.69635985722515	111.98800870597074	118.04790582994036	115.51834410973868	121.027048574594	118.63195374979901	125.8739371300635	123.64809462339541	0.05362813234898753	0.05751419910864317	-0.004431446132059591	-0.30285370416822843	-0.004706706785668757	-0.32164427341194823
29.832959025067048	107.04877847514823	103.83847028512444	114.69454021088445	111.98607932993926	118.04699774426643	115.51738891664128	121.02686440137467	118.63176137006936	125.87475391421044	123.64893664967002	0.05364239931123343	0.0575297113487018	-0.005721465478643495	-0.3932911995361792	-0.005973740928254756	-0.4106161394811352
30.0127176106544	107.04427145158579	103.83364626674897	114.69247392940002	111.98390629843549	118.04585364404741	115.51620152264327	121.02645201885552	118.6313450666078	125.87535185514021	123.64956442007265	0.053656929861804564	0.057545510331460326	-0.006996569884506698	-0.48377685283048777	-0.0072262399316969095	-0.4996440657087078
30.193559332147448	107.0394860076362	103.82854375863548	114.6901605721804	111.98148912776477	118.04447340597997	115.51478178354408	121.02581155402208	118.63070495918541	125.87573142290917	123.64997840905171	0.053671728959745826	0.05756160145703416	-0.008256861810934879	-0.5743088737908693	-0.008464304965684732	-0.588726478661556
30.37549071598484	107.03442083859042	103.82316133689581	114.68759969699896	111.97882733157745	118.04285691142184	115.51312955923359	121.02494314345445	118.62984117687205	125.87589310387521	123.6501791072921	0.05368680166061188	0.057577990230833875	-0.009502443474275424	-0.6648854801715061	-0.009688036978047876	-0.6778618166863453
30.55851832793038	107.02907462070121	103.81749755604599	114.68479085984593	111.97592042070147	118.04100404636945	115.51124471365995	121.02384693340119	118.62875385810608	125.87583740089805	123.65016702191548	0.05370215311846311	0.05759468226575061	-0.01073341684849538	-0.7555048982248991	-0.010897536695722465	-0.7670485304042813
30.742648773309874	107.0234460106785	103.81155094844968	114.68173361477793	111.97276790297235	118.03891470143589	115.50912711479761	121.02252307985559	118.62744315076637	125.8755648335445	123.64994267668595	0.05371778858790651	0.057611683284389585	-0.011949883666375172	-0.8461653632839443	-0.01209290462691115	-0.8562850834132405
30.92788869724955	107.01753364517042	103.80532002374622	114.6784275137613	111.96936928305628	118.03658877182558	115.50677663461164	121.02097174863077	118.625909212243	125.87507593829518	123.64950661221712	0.05373371342618282	0.057628999121356196	-0.013151945427239298	-0.9368651206787035	-0.013274241069495929	-0.9455699533245934
31.114244784915854	107.01133614023152	103.79880326826397	114.67487210651106	111.96572406226827	118.03402615730744	115.50419314902032	121.01919311543544	118.62415220950841	125.87437126875473	123.64885938618242	0.05374993309530184	0.0576466357255933	-0.01433970339849111	-1.0276024263512227	-0.014441646112857143	-1.034901632425317
31.30172376175672	107.00485209077726	103.79199914441925	114.67106694032482	111.96183173838503	118.03122676218636	115.50137653785593	121.01718736595024	118.62217231918943	125.87345139586519	123.64800157352907	0.053766453164227554	0.057664599162776685	-0.015513258618852888	-1.1183755474630743	-0.015595219640772484	-1.1242786283728492
31.4903323937443	106.9980800700251	103.78490609010025	114.66701155991245	111.95769180545301	118.0281904952732	115.49832668482375	121.01495469590496	118.61996972763959	125.87231690812348	123.64693376669557	0.05378327931111281	0.0576828956177595	-0.016672711900582726	-1.2091827631011256	-0.016735061334941292	-1.213699465035461
31.68007748761912	106.99101862892083	103.77752251803471	114.66270550722008	111.95330375359	118.02491726985252	115.4950434774585	121.0124953111558	118.61754463101171	125.87096841180166	123.64565657583236	0.0538004173255851	0.05770153139708012	-0.017818163839137924	-1.3000223653762077	-0.01786127068442056	-1.303162683678238
31.870965891135747	106.98366629554884	103.76984681514037	114.65814832124732	111.94866706877994	118.02140700364687	115.49152680707712	121.00980942776164	118.61489723532932	125.86940653116899	123.64417062902453	0.05381787311108778	0.057720512931524325	-0.018949714812151797	-1.390892659965175	-0.018973946985113344	-1.3926668435524334
32.063004493309954	106.9760215745298	103.76187734186104	114.653339537862	111.94378123266408	118.01765961878186	115.4877765687321	121.0068972720637	118.61202775656132	125.86763190872105	123.64247657252061	0.053835652687274325	0.057739846778751144	-0.020067464984379058	-1.481791966871242	-0.020073189345509945	-1.4822105228668079
32.25620022466719	106.96808294640003	103.75361243148303	114.64827868960617	111.9386457223234	118.01367504174611	115.48379266115926	121.0037590807624	118.6089364206936	125.86564520540851	123.64057507096231	0.0538537621924582	0.05775953962597574	-0.02117151431377806	-1.572718621486274	-0.021159096692656476	-1.5717923198681092
32.45056005749291	106.95984886697676	103.74505038943597	114.64296530549862	111.93326001005661	118.00945320335123	115.47957498672545	121.00039510099705	118.6056234638037	125.86344710087256	123.63846680762003	0.05387220788612124	0.05777959829272042	-0.022261962552704517	-1.663670975191053	-0.022231767773860156	-1.6614108535613923
32.64609100608406	106.95131776670581	103.7361894925743	114.63739891083029	111.92762356315055	118.00499403868824	115.47512345137244	120.99680559042476	118.60208913213432	125.86103829368255	123.63615248463083	0.05389099615148087	0.057800029733628744	-0.02333890925558535	-1.754647396515793	-0.02329130116510214	-1.7510647650451574
32.84280012700226	106.94248804999229	103.72702798844001	114.63157902695328	111.9217358436436	118.00029748708172	115.47043796455785	120.99299081729957	118.59833368216694	125.8584195015773	123.63363282324002	0.05391013349811869	0.05782084104134628	-0.02440245378261352	-1.845646271987789	-0.02433779527535762	-1.8407527184317587
33.040694519328454	106.93335809451396	103.71756409450684	114.6255051710642	111.9155963080828	117.99536349204179	115.46551843919406	120.98895106055251	118.59435738069622	125.85559146171079	123.63090856404747	0.05392962656466995	0.0578420394494705	-0.025452695301964923	-1.9366660069208592	-0.02537134834835797	-1.930473401735071
33.239781324919136	106.9239262505173	103.70779599740477	114.61917685598137	111.90920440727406	117.99019200121408	115.46036479158462	120.98468660987244	118.59016050490537	125.85255493090239	123.627980467258	0.05394948212157817	0.0578636323355723	-0.02648973279707434	-2.027705026586773	-0.026392058471515156	-2.0202255282165424
33.44006772866406	106.91419084009334	103.69772185212298	114.61259358991371	111.90255958602356	117.98478296632561	115.4549769413561	120.98019776578575	118.58574334243976	125.84931068588944	123.62484931293426	0.05396970707391502	0.057885627224288805	-0.027513665071694504	-2.1187617772011436	-0.027400023580469224	-2.110007837491139
33.64156095874556	106.9041501564362	103.68733978119336	114.60575487622454	111.89566128287315	117.97913634312958	115.44935481138869	120.97548483973824	118.58110619148282	125.84585952358552	123.62151590125568	0.05399030846426976	0.05790803179049184	-0.028524590752738277	-2.209834726902045	-0.02839534146346523	-2.1998190966078255
33.84426828689945	106.89380246308086	103.67664787385145	114.59866021318702	111.88850892982694	117.97325209134628	115.44349832774247	120.97054815417606	118.57624936083086	125.84220226134221	123.61798105278017	0.05401129347570507	0.057930853862532085	-0.029522608296474573	-2.3009223668304912	-0.02937810976726496	-2.289658101301029
34.04819702867729	106.8831459931214	103.66564418517594	114.59130909373326	111.88110195207055	117.9671301746021	115.43740741958146	120.96538804262804	118.57117316996913	125.8383397372156	123.61424560871137	0.05403266943478712	0.05795410142556399	-0.03050781599495167	-2.3920232123746246	-0.03034842600442289	-2.379523677362158
34.25335454371064	106.87217894840748	103.65432673520418	114.58370100519448	111.87343976768082	117.96077056036401	115.4310820190928	120.96000484978686	118.56587794914665	125.83427281023613	123.61031043116854	0.054054443814686916	0.057977782624950826	-0.03148031197986256	-2.4831358041665226	-0.03130638755754944	-2.4694146817673754
34.45974823597649	106.8608994987211	103.64269350802604	114.57583542903551	111.86552178732904	117.95417321987334	115.4245220614047	120.95439893159309	118.56036403945323	125.83000236068477	123.60617640346348	0.054076624238360564	0.05800190576975142	-0.03244019422737665	-2.5742587092936446	-0.03225209168533638	-2.5593300040927716
34.66738555406454	106.84930578092926	103.63074245085139	114.56771184057901	111.8573474139731	117.94733812807397	115.41772748449853	120.94857065531676	118.55463179289467	125.82552929037192	123.60184443037942	0.05409921848180285	0.0580264793362966	-0.033387560566723096	-2.665390522681264	-0.033185635531083335	-2.649268567976833
34.87627399144595	106.83739589811533	103.6184714730543	114.5593297087231	111.84891604254216	117.94026526353888	115.41069822911892	120.94252039964124	118.54868157246958	125.82085452292212	123.5973154384563	0.05412223447738419	0.058051511971851336	-0.034322508682919306	-2.7565298681220156	-0.034107116126278925	-2.739229332368268
35.086421086743854	106.82516791868686	103.60587844519078	114.55068849565001	111.84022705961146	117.93295460839299	115.40343423867941	120.93624855474707	118.54251375224581	125.81597900406355	123.59259037628054	0.05414568031726914	0.058077012498367754	-0.0352451361235353	-2.847675399687432	-0.035016630398217785	-2.8292112930976145
35.29783442400536	106.81261987545875	103.59296119799052	114.54178765652594	111.83127984306766	117.92540614823231	115.39593545916439	120.92975552239562	118.53612871743728	125.81090370192202	123.58767021477951	0.05416956425691681	0.05810298991633278	-0.03615554030716339	-2.9388258032377053	-0.035914275178470234	-2.919213484499778
35.51052163297529	106.7997497647115	103.57971752132006	114.53262663919121	111.82207376176332	117.91761987203891	115.38820183902621	120.92304171601306	118.5295268644799	125.80562960731962	123.5825559475203	0.05419389471867362	0.058129453408710736	-0.037053818526203486	-3.0299797975130787	-0.03680014720754343	-3.00923498076736
35.72449038937153	106.7865555452254	103.56614516312035	114.52320488384332	111.81260817516332	117.90959577209438	115.3802333290801	120.91610756077614	118.5227086011101	125.8001577340803	123.5772485910159	0.05421868029544909	0.05815641234498685	-0.0379400679547075	-3.1211361357272835	-0.037674343142384714	-3.099274897675059
35.93974841516195	106.77303513728599	103.55224182831257	114.51352182270753	111.80288243297811	117.9013338438865	115.37202988239224	120.90895349369598	118.51567434644028	125.79448911933834	123.5717491850337	0.05424392975448991	0.058183876285309744	-0.03881438565673534	-3.212293607168249	-0.03853695956598813	-3.1893323943877476
36.15630347884324	106.75918642166432	103.53800517767597	114.50357687969986	111.79289587478812	117.89283408601433	115.36359145416544	120.90157996370394	118.50842453103706	125.78862482385381	123.5660587929116	0.05426965204124371	0.05821185498474243	-0.039676868591186576	-3.3034510385368776	-0.03938809299251034	-3.2794066749338526
36.374163395721176	106.74500723856814	103.52343282669406	114.49336947007872	111.78264782965577	117.88409650008792	115.35491800161913	120.89398743173705	118.5009595969979	125.7825659323329	123.56017850187843	0.05429585628332447	0.05824035839761796	-0.040527613618678515	-3.3946072955986892	-0.04022783987585399	-3.369496990180778
36.59333602819267	106.73049538656484	103.50852234436971	114.48289900008686	111.77213761572686	117.8751210906247	115.34600948386513	120.88617637082417	118.49327999802892	125.77631355375443	123.55410942338064	0.05432255179457545	0.05826939668200859	-0.04136671750950427	-3.48576128482091	-0.041056296617455246	-3.459602639552031
36.813829286029524	106.7156486214742	103.4932712520069	114.47216486658183	111.7613645398193	117.86590786494081	115.33686586177845	120.878147266172	118.48538619952214	125.76986882170137	123.54785269341444	0.054349748079237564	0.058298980204308806	-0.04219427695181821	-3.5769119551077893	-0.04187355957577665	-3.5497229730499384
37.03565112666392	106.70046465523049	103.47767702195898	114.4611664566556	111.75032789699972	117.85645683303824	115.3274870978626	120.86990061525147	118.47727867863266	125.76323289469873	123.54140947286366	0.05437745483622351	0.058329119543935756	-0.04301038855817296	-3.6680582995650184	-0.042679725074094677	-3.6398573932165164
37.25880955547555	106.6849411547129	103.46173707634205	114.44990314724255	111.73902697014756	117.84676800748711	115.31787315611011	120.86143692788438	118.46895792435615	125.75640695655726	123.53478094784377	0.05440568196350103	0.058359825498151746	-0.04381514887347748	-3.75919935715865	-0.04347488940823041	-3.7300053570361342
37.483312626080554	106.66907574054395	103.44544878571291	114.43837430471618	111.72746102950633	117.83684140330404	115.30802400185792	120.85275672633084	118.46042443760668	125.74939221672395	123.52796833005257	0.05443443956259004	0.05839110908701255	-0.0446086543832962	-3.8503342147560033	-0.04425914885723614	-3.820166378187423
37.70916844062219	106.65286598585286	103.42880946770907	114.42657928447244	111.71562933222049	117.82667703782388	115.29793960163617	120.84386054537579	118.45167873129348	125.74218991063749	123.52097285712601	0.05446373794317667	0.05842298155844414	-0.045391001523341856	-3.941462009028328	-0.04503259969237661	-3.910340029204235
37.93638515006311	106.63630941500553	103.41181638565126	114.41451743050156	111.70353112185936	117.81627493056804	115.28761992301234	120.83474893241684	118.44272133039861	125.73480130009173	123.51379579300159	0.0544935876278458	0.058455454393451824	-0.046162286685387244	-4.032581928320724	-0.045795338185428136	-4.000525943611137
38.164970954479706	106.619403502298	103.39446674710635	114.40218807494642	111.69116562792618	117.80563510310665	115.27706493442884	120.82542244755189	118.43355277205411	125.72722767360496	123.50643842828782	0.05452399935693803	0.05848853931146749	-0.04692260622834965	-4.123693214824016	-0.04654746062004733	-4.090723818357219
38.39493410335793	106.60214567061286	103.37675770240932	114.38959053764727	111.67853206535243	117.7947575789153	115.26627460503441	120.81588166366681	118.42417360561919	125.71947034679594	123.4989020806405	0.05455498409353512	0.058522248275838136	-0.04767205648764161	-4.214795166790282	-0.04728906330169025	-4.180933416238986
38.626282895891045	106.58453329003733	103.35868634314318	114.3767241256725	111.66562963397637	117.78364238322581	115.2552489045092	120.80612716652305	118.41458439275671	125.71153066276683	123.49118809514565	0.05458655302857406	0.05855659349945926	-0.04841073378312899	-4.305887140599225	-0.04802024256773052	-4.271154568326892
38.859025681279114	106.56656367644254	103.34024970057594	114.36358813283584	111.65245751800671	117.7722895428722	115.24398780288347	120.79615955484637	118.40478570751056	125.70340999249385	123.48329784471008	0.054618717586099916	0.058591587450559354	-0.04913873442828276	-4.396968552991893	-0.048741094797321693	-4.361387176475546
39.09317085903034	106.5482340900216	103.32144474405257	114.35018183919817	111.63901488546935	117.76069908612973	115.23249127034946	120.78597944041478	118.39477813638213	125.69510973522475	123.47523273045914	0.0546514894286547	0.058627242858639024	-0.04985615474373617	-4.4880388837409555	-0.049451716425949144	-4.451631216241367
39.328726879264174	106.52954173378475	103.30226837933955	114.3365045105531	111.62530088763623	117.74887104254692	115.22075927706494	120.77558744814607	118.38456227840558	125.68663131888279	123.4669941821403	0.05468488046281393	0.058663572720569684	-0.050563091063878574	-4.579097677818936	-0.05015220395333131	-4.541886739392794
39.56570224301631	106.5104837520133	103.28271744692408	114.32255539789917	111.61131465843923	117.73680544277339	115.20879179295206	120.76498421618743	118.37413874522541	125.67797620048063	123.45858365853738	0.054718902844868175	0.058700590306857994	-0.05125963974822412	-4.670144547944801	-0.05084265395598209	-4.632153876780649
39.80410550254544	106.49105722866625	103.26278872026137	114.3083337368932	111.59705531386346	117.72450231837848	115.19658878748582	120.75417039600295	118.36350816117088	125.66914586653982	123.45000264788946	0.05475356898666164	0.05873830916807913	-0.051945897193860446	-4.761179177345184	-0.05152316310162064	-4.722432841459522
40.04394526164196	106.47125918574227	103.24247890397243	114.29383874728855	111.58252195132353	117.71196170166472	115.18415022947664	120.74314665246234	118.35267116333195	125.66014183351955	123.44125266831975	0.054788891561583654	0.058776743141487175	-0.052621959845879474	-4.852201322431938	-0.05219382815977269	-4.812723931638175
40.28523017593832	106.45108658159242	103.22178463198824	114.27906963235449	111.56771364901945	117.69918362547246	115.1714760868435	120.73191366392888	118.34162840163349	125.65096564825258	123.4323352682713	0.05482488351072863	0.05881590635780559	-0.05328792420951345	-4.943210815610655	-0.05285474601615192	-4.903027533862769
40.52796895322162	106.43053630918462	103.20070246564025	114.264025578279	111.55262946527377	117.6861681229788	115.15856632637978	120.7204721223481	118.33038053891025	125.64161888839097	123.42325202695208	0.05486155804922025	0.05885581324820537	-0.053943886860736256	-5.034207568089187	-0.05350601368465391	-4.993344126272859
40.77217035374772	106.40960519431592	103.17922889169375	114.24870575355179	111.53726843784706	117.67291522748734	115.14542091350957	120.70882273333575	118.3189282509802	125.63210316285884	123.4140045547879	0.05489892867271241	0.058896478551475596	-0.054589944460360584	-5.1251915730281326	-0.05414772832259018	-5.083674282021093
41.017843190557436	106.3882899937727	103.15736032032368	114.23310930832893	111.52162958323298	117.6594249722109	115.13203981203554	120.69696621626608	118.30727222671827	125.62242011231537	123.40459449388445	0.05493700916406648	0.058937917321394834	-0.0552261937659182	-5.2161629085785535	-0.05477998724444433	-5.174018672776583
41.26499632979458	106.3665873934354	103.13509308302962	114.21723537377684	111.5057118959306	117.6456973900453	115.11842298387701	120.68490330435941	118.29541316812853	125.61257140962573	123.39502351849806	0.05497581360021614	0.05898014493430706	-0.05585273164558657	-5.307121741185256	-0.055402887937106016	-5.2643780724247335
41.51363869102594	106.34449400632707	103.11242343048882	114.20108306139619	111.48951434769434	117.63173251333482	115.10457038879858	120.67263474476998	118.28335179041635	125.60255876034174	123.38529333551571	0.05501535635922194	0.0590231770969118	-0.05646965509237134	-5.398068328995578	-0.0560165280760998	-5.354753360868926
41.763779247563185	106.32200637060305	103.08934753034433	114.18465146232369	111.47303588675985	117.6175303736283	115.0904819841282	120.66016129867276	118.27108882205889	125.59238390319143	123.3754056849439	0.055055652127524925	0.059067029854271876	-0.057077061236583404	-5.489003025111742	-0.0566210055392844	-5.4451455277630885
42.0154270267867	106.29912094748131	103.06586146492783	114.16793964661375	111.45627543704693	117.60309100142754	115.07615772446648	120.64748374135166	118.2586250048767	125.58204861058009	123.36536234040892	0.05509671590740132	0.05911171959805123	-0.057675047361072984	-5.579926281356165	-0.057216418424474114	-5.535555676731747
42.26859111047143	106.27583411910823	103.04196122891145	114.15094666249463	111.4392318973349	117.58841442592376	115.06159756138273	120.634602862285	118.24596109410169	125.5715546890985	123.35516510966427	0.055138563024632256	0.059157263074985096	-0.05826371091845317	-5.6708386521131615	-0.05780286506794141	-5.625985029637377
42.523280635114425	106.25214218636114	103.0176427268899	114.13367153560316	111.4219041404139	117.573500674726	115.04680144310183	120.62151946523224	118.23309785844629	125.56090398004362	123.34481583511041	0.055181209136386064	0.05920367739559423	-0.058843149543918116	-5.761740797959646	-0.05838044405942355	-5.7164349307531666
42.77950479226489	106.22804136658337	102.99290177088807	114.11611326819406	111.40429101220812	117.55834977357861	115.03176931417875	120.60823436831986	118.2200360801706	125.55009835994872	123.33431639432384	0.055224670239330906	0.059250980043148625	-0.05941346107249501	-5.852633489805157	-0.058949254261392525	-5.806906851390522
43.03727282885567	106.2035277912496	102.96773407779223	114.0982708383242	111.38639133087126	117.54296174606804	115.01650111516109	120.59474840412636	118.2067765551486	125.53913974112457	123.3236687005971	0.05526896267797576	0.059299188882892304	-0.059974743556495014	-5.943517613068252	-0.05950939482832496	-5.8974023945920635
43.29659404753705	106.1785975035597	102.94213526670211	114.08014319901056	111.36820388585303	117.52733661331854	115.00099678223917	120.58106241976697	118.19332009293299	125.5280300722113	123.31287470348934	0.0553141031532548	0.05934832217153472	-0.060527095282168375	-6.034394171994791	-0.0600609652259152	-5.987923300028342
43.55747780701245	106.15324645595794	102.9161008562009	114.06172927736108	111.34972743693532	117.51147439367642	114.98525624688301	120.56717727697726	118.17966751681867	125.5167713387415	123.30193638938816	0.05536010873135853	0.05939839856702052	-0.061070614787666955	-6.125264294107183	-0.060604065250771555	-6.0784714489818725
43.81993352237618	106.1274705075753	102.88962626154074	114.0430279736776	111.33096071323779	117.49537510238254	114.96927943546643	120.55309385219655	118.16581966390511	125.50536556371556	123.29085578208313	0.05540699685282292	0.0594494371385863	-0.06160540088143307	-6.216129234828259	-0.061138795051192574	-6.16904886957127
44.08397066545326	106.10126542159216	102.86270679174002	114.02403816052957	111.31190241219085	117.47903875123242	114.95306626887678	120.5388130366502	118.15177738515695	125.49381480818788	123.27963494335066	0.05545478534188536	0.059501457377113716	-0.0621315526622368	-6.306990382428921	-0.06166525514998966	-6.259657742335548
44.349598765141174	106.07462686251756	102.83533764658918	114.00475868179731	111.29255119847485	117.46246534822299	114.93661666210988	120.5243357364304	118.13754154546227	125.48212117186557	123.2682759735505	0.05550349241611349	0.05955447920578945	-0.06264916953813326	-6.397849262903037	-0.06218354646543389	-6.350300405709277
44.6168274077539	106.04755039338413	102.80751391356328	113.98518835168481	111.27290570292583	117.44565489718715	114.91993052385118	120.50966287257737	118.12311302369076	125.47028679372022	123.25678101223589	0.05555313669632248	0.05960852299108555	-0.06315835124686942	-6.4887075451733836	-0.06269377033436285	-6.4409793618942786
44.88566623736761	106.02003147285292	102.7792305646357	113.96532595369932	111.25296452140401	117.42860739741337	114.90300775604	120.49479538115781	118.1084927127482	125.45831385261141	123.24515223877468	0.055603737216782495	0.059663609554066036	-0.06365919787830876	-6.579567046614102	-0.06319602853727702	-6.531697283087851
45.15612495616904	105.99206545222718	102.75048245299094	113.94517023959791	111.23272621362602	117.41132284325164	114.88584825341837	120.47973421334333	118.09368151962994	125.44620456792406	123.23339187298436	0.055655313435734814	0.059719760182035925	-0.06415180989600344	-6.670429738547682	-0.06369042332266872	-6.6224570176818816
45.42821332480542	105.96364757237016	102.72126430963212	113.92471992829871	111.21218930195778	117.393801223704	114.86845190306275	120.4644803354867	118.07868036547167	125.4339612002186	123.22150217577983	0.05570788524622273	0.059776996640544165	-0.06463628816010214	-6.761297752138489	-0.06417705743280067	-6.713261596883967
45.701941162736816	105.93477296052448	102.69157073987984	113.90397370475664	111.191352270168	117.3760425220001	114.85081858389839	120.44903472919725	118.06349018559828	125.42158605189552	123.20948544983513	0.055761472987248276	0.059835341185750436	-0.06511273395071271	-6.852173384377238	-0.06465603412991072	-6.804114241494972
45.97731834859046	105.90543662702885	102.66139621975779	113.88293021880126	111.17021356213972	117.35804671515636	114.83294816619565	120.43339839141447	118.04811192956984	125.40908146787359	123.1973440402588	0.05581609745526924	0.059894816577171404	-0.06558124899245854	-6.943059104338317	-0.06512745722403679	-6.895018368944875
46.25435482051728	105.87563346192869	102.63073509226155	113.86158808393634	111.1487715805393	117.3398137735188	114.81484051104772	120.41757233448016	118.03254656122559	125.39644983628313	123.18508033528396	0.055871779916045576	0.05995544609082057	-0.06604193548065496	-7.033957559844566	-0.06559143110214904	-6.985977600779734
46.533060576550575	105.8453582314757	102.5995815635051	113.83994587609813	111.12702468543964	117.32134366028757	114.79649546982778	120.40155758620804	118.01679505872384	125.3836935891731	123.17269676697201	0.055928542116850756	0.060017253532753195	-0.06649489610771298	-7.124871584193897	-0.06604806075804959	-7.076995770283247
46.813445674966815	105.81460557451403	102.56792969874202	113.81800213237284	111.1049711928981	117.30263633102462	114.77791288362702	120.3853551899523	118.00085841458022	125.37081520323463	123.1601958119326	0.05598640629905869	0.06008026325303402	-0.06694023408937255	-7.215804203118751	-0.06649745182190259	-7.1680769303347915
47.09552023464871	105.7833699987471	102.53577341825543	113.79575534967034	111.08260937348574	117.28369173314184	114.75909258267083	120.36896620467346	117.98473763570203	125.35781720053951	123.14757999205821	0.056045395211120085	0.060144500160142854	-0.0673780531939201	-7.306758642211207	-0.06693971059345927	-7.259225361733115
47.37929443545016	105.75164587688145	102.50310649311217	113.77320398335277	111.05993745076653	117.26450980537011	114.74003438571319	120.35239170500222	117.96843374341918	125.34470214929512	123.1348518752748	0.05610553212194602	0.06020998973583074	-0.06780845777240074	-7.3977383346318675	-0.06737494407519762	-7.350445581898384
47.66477851856398	105.71942744264211	102.46992254077566	113.75034644581595	111.03695359972433	117.24509047720721	114.72073809940774	120.33563278130023	117.95194777351136	125.33147266461489	123.12201407630818	0.05616684083470841	0.060276758050449956	-0.06823155278846116	-7.488746928935143	-0.06780326000642845	-7.441742353697919
47.951982786891236	105.6867087866561	102.43621502057297	113.72718110502316	111.01365594513659	117.22543366834587	114.70120351765587	120.31869053971919	117.93528077623183	125.31813140930733	123.10906925746774	0.05622934570107641	0.06034483177876859	-0.0686474438490734	-7.5797882972619846	-0.06822476689856671	-7.533120694741228
48.24091760541319	105.65348385219747	102.40197722900962	113.70370628298791	110.99004255989158	117.20553928807914	114.68143042092946	120.30156610225657	117.91843381632691	125.30468109468103	123.09602012944693	0.056293071635904544	0.06041423821629361	-0.06905623723969256	-7.670866544125602	-0.06863957407350085	-7.624585887188005
48.53159340156531	105.61974643078881	102.36720229492595	113.67992025420375	110.96611146324693	117.18540723468249	114.66141857556768	120.28426060680788	117.90140797305044	125.29112448136775	123.08286945214059	0.056358044132388256	0.06048500529611707	-0.06945803995665756	-7.761986015182629	-0.06904779170079678	-7.716143487694353
48.82402066561362	105.58549015765493	102.33188317449073	113.65582124402106	110.94186061902883	117.1650373947734	114.64116773304788	120.26677520721687	117.8842043401749	125.27746438016462	123.06962003548152	0.05642428927770494	0.06055716160630827	-0.06985295974357086	-7.853151306575455	-0.06944953083879568	-7.807799337981123
49.11820995103327	105.55070850702084	102.29601264602276	113.63140742696547	110.91728793376666	117.14442964264474	114.62067762922726	120.24911107332079	117.86682402599615	125.26370365289375	123.05627474029393	0.05649183376915981	0.06063073640787326	-0.07024110512853099	-7.944367274736578	-0.06984490347628025	-7.899559575813328
49.41417187488941	105.51539478724976	102.25958330463672	113.60667692499872	110.89239125476355	117.12358383957326	114.59994798355643	120.231269390993	117.84926815333387	125.24984521328219	123.04283647916684	0.05656070493085434	0.06070575965329874	-0.07062258546153544	-8.035639046283904	-0.07023402257442513	-7.991430646194203
49.71191711822035	105.4795421358143	102.22258755670455	113.58162780571803	110.86716836809842	117.10249983310122	114.57897849826267	120.21325136218127	117.8315378595264	125.23589202786138	123.02930821734667	0.056630930730897054	0.06078226200570977	-0.07099751095478268	-8.126972028629098	-0.07061700211292532	-8.083419313370541
50.01145642642306	105.44314351409342	102.18501761412496	113.55625808049133	110.84161699655684	117.0811774562896	114.55776885750089	120.19505820494155	117.81363429641908	125.22184711688664	123.0156929736491	0.05670253979918082	0.06086027485865912	-0.07136599272476474	-8.21837192095336	-0.07099395713666468	-8.175532673150883
50.3128006096408	105.40619170198944	102.14686548839498	113.53056570252694	110.81573479748889	117.05961652694242	114.53631872647254	120.17669115346763	117.79555863034689	125.20771355527762	123.00199382139206	0.056775561445744326	0.06093983035657641	-0.07172814283453022	-8.309844725561561	-0.07136500380383382	-8.267778165747586
50.61596054315354	105.36867929235719	102.10812298447368	113.50454856487394	110.78951936058982	117.03781684680077	114.51462775050975	120.15815145811533	117.77731204210994	125.19349447358027	122.988213889349	0.056850025679740464	0.061020961415900986	-0.07208407433790853	-8.401396759665658	-0.07173025943600919	-8.360163589077274
50.9209471677702	105.33059868523834	102.06878169443186	113.47820449835166	110.76296820560191	117.0157782007056	114.49269555412451	120.13944038542276	117.75889572694302	125.17919305895114	122.97435636272442	0.056925963229042	0.06110370174692855	-0.0724339013274573	-8.49303466791389	-0.07208984257152906	-8.452697112858004
51.22777149022361	105.29194208189183	102.02883299087658	113.45153126940336	110.73607877993186	116.99350035572633	114.4705217400195	120.12055921812329	117.74031089447591	125.1648125561631	122.9604244841504	0.05700340556049966	0.06118808587639498	-0.07277773898238138	-8.584765435254667	-0.07244387302006317	-8.54538729316846
51.53644458356769	105.25270147861377	101.9882680201439	113.42452657787351	110.70884845618328	116.97098306025656	114.4481058880613	120.10150925515416	117.72155876868743	125.15035626863553	122.9464215547066	0.057082384900886574	0.06127414917083121	-0.07311570361883923	-8.67659640038255	-0.07279247191922877	-8.638243087581941
51.84697758757708	105.21286866033678	101.94707769524847	113.39718805470325	110.68127452959774	116.94822604307258	114.42544755421216	120.08229181165754	117.70264058784967	125.13582755948711	122.93235093496257	0.057162934258550756	0.061361927860717924	-0.07344791274201157	-8.768535269737185	-0.07313576179328152	-8.731273870973382
52.15938170914916	105.17243519400134	101.90525268858164	113.3695132595429	110.65335421540371	116.92522901235596	114.4025462694207	120.06290821897659	117.683557604465	125.1212298526143	122.91821604604509	0.057245087445810104	0.061451459065473855	-0.0737744851012394	-8.860590132157085	-0.07347386661552946	-8.824489452097623
52.47366822270851	105.13139242168754	101.86278342434595	113.34149967827538	110.6250846460661	116.90199165467551	114.37940153846729	120.04335982464228	117.6643110851917	125.10656663379363	122.90402037072843	0.05732887910211113	0.06154278081930876	-0.07409554074641278	-8.95276947417733	-0.07380691187165667	-8.917900090771582
52.789848470613855	105.08973145349994	101.81966007071739	113.3131447204498	110.59646286843568	116.8785136339303	114.35601283876504	120.02364799235482	117.64490231076152	125.09184145181084	122.88976745455133	0.057414344717992206	0.061635932097979934	-0.07441120108762789	-9.045082195949362	-0.07413502462719634	-9.01151651590044
53.107933863567155	105.04744316019266	101.77587253172136	113.28444571661831	110.56748584079084	116.85479459024823	114.33237961911107	120.00377410195493	117.62533257588477	125.07705791961531	122.87546090695773	0.057501520659875134	0.061730952846486435	-0.07472158895629377	-9.137537627877464	-0.07445833359679455	-9.105349944245972
53.42793588102576	105.0045181655266	101.73141043881353	113.25539991557555	110.53815042977043	116.8308341388426	114.30850129838967	119.98373954938856	117.60560318914604	125.06221971550312	122.86110440246595	0.057590444195724906	0.061827884007741564	-0.07502682866953592	-9.23014554794645	-0.07477696921631605	-9.199412099973415
53.74986607161648	104.96094683834444	101.68626314215008	113.22600448149288	110.50845340718965	116.80663186881995	114.28437726422149	119.96354574666063	117.58571547288639	125.0473305843263	122.84670168186318	0.05768115352161139	0.06192676755226448	-0.07532704609761254	-9.322916199955216	-0.0750910637194977	-9.293715235238778
54.073736053552395	104.9167192843547	101.64041970153708	113.19625649094623	110.478391446737	116.78218734194161	114.2600068715593	119.94319412178056	117.5656707630741	125.03239433873222	122.83225655342888	0.05777368778920976	0.06202764650893084	-0.07562236873255301	-9.415860312325094	-0.07540075121508494	-9.388272151434649
54.399557515052166	104.87182533760992	101.5938688770434	113.16615292983063	110.44796112054514	116.75750009133341	114.23538944122633	119.92268611869649	117.54547040916142	125.01741486043123	122.81777289418622	0.057868087134278906	0.06213056499682982	-0.07591292576128694	-9.508989117930469	-0.07570616776959582	-9.48309622153829
54.727342214761876	104.82625455166799	101.5465991192642	113.1356906901582	110.41715889563119	116.73256962014378	114.21052425839541	119.90202319721932	117.52511577392787	125.00239610149572	122.80325465118312	0.05796439270615954	0.062235568258274435	-0.07619884814181432	-9.602314374809794	-0.07600745149338195	-9.578201413532952
55.057101982179326	104.77999619042095	101.49859855921878	113.10486656673268	110.38598113019991	116.70739540014534	114.1854105710051	119.88120683293413	117.50460823330756	124.98734208568868	122.78870584280261	0.058062646698334296	0.06234270269301179	-0.07648026868213265	-9.695848387764272	-0.07630474262944631	-9.673602314775053
55.38884871808102	104.73303921857922	101.4498549978687	113.07367725369726	110.35442406980492	116.68197687028031	114.16004758811168	119.86023851710029	117.48394917620159	124.9722569098255	122.77413056010481	0.05816289238009656	0.06245201589368573	-0.07675732212138087	-9.789604030785995	-0.07659818364570015	-9.769314157372719
55.722594394951685	104.6853722917948	101.40035589523873	113.04211934094873	110.32248384336098	116.65631343514504	114.1344344781729	119.83911975653781	117.46314000427358	124.95714474516794	122.7595329682003	0.05826517412936993	0.06256355668260817	-0.07703014521737828	-9.88359477085396	-0.07688791933330208	-9.865352844946756
56.058351057416104	104.63698374640806	101.35008835912323	113.010189310412	110.2901564590002	116.63040446341131	114.10857036726019	119.8178520734997	117.4421821317267	124.9420098388514	122.74491730765548	0.05836953746673627	0.06267737514989094	-0.07729887683620973	-9.977834692614124	-0.07717409690792465	-9.961734980606707
56.39613082267415	104.58786158880189	101.29903913336094	112.97788353216947	110.25743779976624	116.60424928618211	114.08245433719668	119.79643700552936	117.42107698506246	124.92685651534691	122.73028789593151	0.05847602909071599	0.06279352269300283	-0.07756365804490883	-10.07233852407444	-0.07745686611488622	-10.058477895920078
56.7359458809379	104.5379934843464	101.24719458565866	112.94519826043879	110.22432361913914	116.57784719527871	114.05608542361794	119.77487610530282	117.39982600281971	124.91168917795899	122.71564912885782	0.05858469691436052	0.06291205205780903	-0.07782463220937075	-10.167121663627768	-0.07773637933934197	-10.155599681453168
57.07780849587155	104.48736674591555	101.19454069494446	112.91212962939179	110.19080953638245	116.55119744145561	114.02946261395091	119.75317094045401	117.37843063529237	124.89651231035955	122.70100548214026	0.058695590103212146	0.06303301738116375	-0.07808194509760824	-10.262200208497234	-0.07801279172326758	-10.25311921890534
57.42173100503407	104.43596832195577	101.14106303822813	112.87867364880657	110.15689103170432	116.52429923253904	114.00258484530681	119.73132309338106	117.35689234422402	124.88133047815839	122.68636151290445	0.05880875911469044	0.06315647423512001	-0.07833574498496887	-10.357590984171111	-0.07828626128437577	-10.3510562143274
57.7677258203244	104.38378478408998	101.08674677695042	112.84482619954815	110.1225634412266	116.49715173148847	113.97545100228679	119.70933416103601	117.33521260248054	124.86614833051402	122.67172186127807	0.05892425573897035	0.0632824796728308	-0.07858618276674179	-10.453311575478438	-0.07855694904290544	-10.449431233249925
58.115805428429454	104.33080231423114	101.03157664279361	112.81058302886525	110.08782195174855	116.46975405437284	113.9480599146915	119.68720575469173	117.31339289369537	124.8509706017812	122.6570912520081	0.0590421331414179	0.06341109227622058	-0.0788334120738341	-10.549380359003408	-0.07882501915310058	-10.548265737332258
58.465982391274686	104.27700669118883	100.9755369229345	112.77593974549998	110.05266159530133	116.4421052682629	113.9204103551356	119.66493949969012	117.2914347118908	124.83580211320181	122.64247449611996	0.05916244590665076	0.0635423722055013	-0.07907758939452947	-10.645816537060455	-0.0790906390405155	-10.647582122692256
58.818269346477535	104.22238327674106	100.91861144470964	112.74089181459696	110.01707724347804	116.41420438903035	113.89250103655722	119.64253703516546	117.2693395610684	124.8206477746346	122.6278764926136	0.059285250084300155	0.06367638125061924	-0.07931887420215844	-10.742640173342807	-0.07935397954628343	-10.747403760247835
59.172679007803275	104.16691700115085	100.86078355967118	112.70543455240663	109.98106360153365	116.3860503790539	113.86433060962202	119.62000001374562	117.24710895477237	124.80551258633	122.61330223020285	0.059410603236549175	0.06381318288472608	-0.07955742908748675	-10.839872230237233	-0.07961521507715474	-10.847755037841125
59.52922416562417	104.11059234809908	100.80203612700117	112.66956312076951	109.94461520223983	116.35764214482401	113.83589766001286	119.597330101226	117.22474441561872	124.79040164074647	122.59875678909454	0.0595385644875296	0.06395284231975777	-0.0797934198994028	-10.937534608048736	-0.0798745237638343	-10.948661404552695
59.887917687380885	104.0533933390093	100.74235149625851	112.63327252137412	109.90772639948645	116.32897853444396	113.80720070560254	119.57452897621737	117.20224747479263	124.77532012441307	122.58424534281174	0.0596691945746605	0.0640954265642269	-0.08002701588861783	-11.035650185829581	-0.08013208762466206	-11.05014941691843
60.24877251804685	103.99530351673555	100.68171148942655	112.59655758977664	109.87039136161621	116.30005833502175	113.77823819350246	119.55159832976508	117.17961967151015	124.7602733198384	122.56977316006115	0.059802555902021055	0.06424100448332788	-0.08025838986114309	-11.134242864543921	-0.08038809273824654	-11.15224678766026
60.6118016805955	103.93630592858302	100.62009738222898	112.55941298917014	109.83260406447934	116.27088026994593	113.74900849698098	119.52853986493695	117.15686255244171	124.74526660746582	122.55534560664452	0.05993871259585024	0.06438964686146484	-0.08048771833844626	-11.233337612262403	-0.08064272942479533	-11.254982436737919
60.97701827647021	103.87638310863142	100.55748988468072	112.5218332038929	109.79435828419561	116.24144299604158	113.71950991224567	119.50535529637897	117.13397767109605	124.73030546767784	122.54096814741713	0.06007773056227358	0.06454142646731618	-0.08071518172332048	-11.332960511383135	-0.08089619243409629	-11.358386544845416
61.34443548605718	103.81551705932843	100.49386912083845	112.48381253266274	109.7556475896099	116.21174510059979	113.68974065508266	119.48204634983684	117.11096658716241	124.7153954828505	122.5266463482935	0.060219677547359865	0.06469641812155622	-0.08094096447564425	-11.433138808453805	-0.08114868114432738	-11.462490609617817
61.71406656916102	103.75368923231817	100.42921460771274	112.44534508152353	109.71646533442501	116.18178509827365	113.65969885734545	119.45861476164028	117.0878308658072	124.70054233945852	122.51238587830136	0.06036462319962202	0.0648546987673618	-0.08116525529584351	-11.533900966362125	-0.08140039976896674	-11.567327504675632
62.085924865483435	103.69088050846932	100.36350523330348	112.4064247564909	109.67680464899776	116.1515614278355	113.62938256328624	119.43506227814899	117.06457207692395	124.68575183023314	122.49819251168574	0.060512639135074806	0.06501634754383667	-0.08138824731614136	-11.635276719054673	-0.08165155757419029	-11.672931541532307
62.46002379510434	103.62707117706482	100.2967192337168	112.36704525588172	109.63665843178042	116.12107244878726	113.5987897257217	119.41139065515708	117.04119179433255	124.67102985637399	122.4840721300637	0.060663799004974886	0.06518144586249541	-0.08161013830334696	-11.737297129278886	-0.08190236910746762	-11.779338534830458
62.83637685896657	103.56224091411214	100.22883416931963	112.32720006231156	109.59601934039027	116.09031643781644	113.56791820202396	119.38760165725301	117.01769159492507	124.65638242981525	122.47003072463107	0.06081817856636944	0.06535007748695822	-0.08183113086877825	-11.839994648940774	-0.08215305443579268	-11.886585870637646
63.21499763936286	103.49636875973417	100.15982689988799	112.2868824343453	109.55487978228996	116.05929158509154	113.53676574992988	119.3636970571342	116.9940730577559	124.64181567555002	122.45607439842343	0.060975855755593444	0.06552232861601075	-0.08205143269017867	-11.943403182751354	-0.08240383939653384	-11.994712578394683
63.59589980042612	103.42943309459356	100.0896735586986	112.24608539778089	109.51323190505697	116.02799599038597	113.50533002315673	119.33967863487058	116.97033776307053	124.6273358340109	122.44220936863042	0.06113691076485941	0.06569828797019668	-0.08227125674534363	-12.047558155220031	-0.08265495586149996	-12.103759406665631
63.979097088622495	103.3614116153062	100.01834952551515	112.2048017365503	109.47106758622347	115.99642765902378	113.47360856681614	119.31554817711597	116.94648729127165	124.61294926351104	122.42844196896687	0.06130142612208719	0.06587804688212119	-0.08249082155336396	-12.152496580620209	-0.08290664201075515	-12.21376890234751
64.36460333324754	103.29228130879436	99.94582939841638	112.16302398321835	109.42837842266518	115.96458449763863	113.4415988126165	119.29130747626488	116.92252322181852	124.59866244274704	122.41477865210197	0.06146948677414247	0.0660616993906461	-0.08271035143212657	-12.258257137167675	-0.08315914262377078	-12.324785494511161
64.75243244692527	103.22201842552553	99.8720869644073	112.1207444090562	109.38515571951302	115.9324643097324	113.40929807383941	119.26695832954725	116.89844713205268	124.58448197336223	122.40122599214486	0.06164118017364644	0.06624934233917792	-0.0829300767677239	-12.364880244902452	-0.08341270938416301	-12.436855582502176
65.14259842611021	103.15059845158531	99.79709516875813	112.0779550136715	109.34139047856749	115.90006479102773	113.37670354008236	119.24250253806223	116.87426059594964	124.57041458257578	122.38779068719204	0.061816596369541996	0.06644107547825318	-0.08315023429526036	-12.472408147394162	-0.08366760119798755	-12.550027628411044
65.53511535159264	103.0779960795247	99.72082608300656	112.03464751416979	109.2970733861868	115.86738352460041	113.3438122717527	119.21794190574329	116.84996518278892	124.55646712587632	122.37447956193495	0.06199582810160181	0.06663700157264289	-0.08337106739512024	-12.580884997922112	-0.08392408452920108	-12.66435225454552
65.92999738900669	103.00418517792289	99.64325087155983	111.99081333382519	109.25219480062421	115.83441797578212	113.3106211943017	119.19327823825353	116.82556245573967	124.54264658978416	122.36129957033135	0.06217897089908271	0.06683722651320458	-0.08359282640591914	-12.690356950442947	-0.0841824337535968	-12.779882346359955
66.32725878934137	102.92913875959874	99.56433975682529	111.94644359023133	109.20674473878209	115.80116548681814	113.27712709218139	119.16851334180261	116.80105397035344	124.52896009467972	122.3482577983384	0.0623661231837376	0.06704185943373486	-0.08381576895143894	-12.800872255218565	-0.08444293152950877	-12.896673160666978
66.72691388945532	102.85282894840736	99.48406198280057	111.9015290829101	109.16071286235696	115.76762327127129	113.24332660251416	119.14364902188545	116.77644127296281	124.51541489770506	122.33536146671344	0.06255738637740992	0.06725101283307562	-0.084040160283962	-12.912481359344383	-0.08470586918636513	-13.014782439382543
67.12897711259382	102.77522694454743	99.40238577704413	111.85606028034584	109.11408846333939	115.73378840815481	113.20921620845571	119.11868708193349	116.75172589897625	124.5020183957357	122.32261793387995	0.06275286501444816	0.06746480270275379	-0.08426627364772799	-13.025237013265723	-0.08497154713620603	-13.134270530044887
67.53346296890952	102.69630298830576	99.31927831094733	111.81002730641612	109.06686044883634	115.69965783578076	113.17479223223621	119.09362932187497	116.72690937106445	124.48877812842653	122.31003469886186	0.06295266685919584	0.06768334866044719	-0.08449439065907427	-13.13919438254743	-0.08524027530461353	-13.255200512376177
67.94038605598601	102.61602632216001	99.23470565822333	111.76341992618758	109.01901732517996	115.6652283453095	113.1400508278626	119.06847753659856	116.70199319723183	124.47570178133346	122.29761940428756	0.06315690302881956	0.06790677408958536	-0.08472480170766516	-13.254411166100908	-0.08551237358491903	-13.37763833201825
68.3497610593647	102.53436515115484	99.148632751523	111.71622753104086	108.97054718128302	115.63049657398128	113.10498797346192	119.04323351431258	116.67697886876417	124.46279718911087	122.28537983946383	0.06336568812176503	0.0681352062854144	-0.08495780637906591	-13.370947720821277	-0.08578817231656899	-13.501652941617067
68.7616027530747	102.45128660146503	99.06102333708448	111.66843912309082	108.92143767120207	115.59545899801537	113.06959946324754	119.01789903479514	116.65186785804671	124.45007233878896	122.27332394352257	0.06357914035213524	0.06836877660787473	-0.08519371389795083	-13.488867192914768	-0.08606801278793341	-13.627316449525097
69.17592600016614	102.36675667705116	98.97183992731766	111.62004329886226	108.87167599586434	115.56011192515632	113.03388089908653	118.99247586752708	116.62666161624374	124.43753537313076	122.26145980864058	0.06379738169031586	0.0686076206416626	-0.08543284359816994	-13.608235657007754	-0.0863522477680192	-13.754704277194833
69.59274575324658	102.28074021430953	98.88104375121746	111.57102823217996	108.82124888391141	115.52445148684731	112.99782768164457	118.96696576969907	116.6013615708294	124.42519459407025	122.24979568333323	0.06402053801018184	0.0688518783638687	-0.08567552541398982	-13.729122262386227	-0.08664124206353563	-13.883895324805053
70.01207705502031	102.19320083461528	98.78859470249981	111.52138165623336	108.77014257161512	115.48847363001315	112.96143500108906	118.94137048408899	116.57596912296482	124.41305846623665	122.23833997582628	0.0642487392432497	0.06910169431960952	-0.08592210040171722	-13.851599388170143	-0.08693537310952593	-14.014972146876971
70.43393503883172	102.10410089464355	98.69445128533825	111.47109084476395	108.71834278180744	115.45217410842429	112.9246978273179	118.91569173679365	116.55048564470451	124.40113562055993	122.22710125750099	0.06448211954015062	0.06935721780609785	-0.08617292128795384	-13.975742806855123	-0.08723503159080792	-14.148021137472824
70.85833492921113	102.01340143436028	98.59857055758629	111.42014259233406	108.66583470177713	115.41554847362603	112.88761089969586	118.88993123481458	116.52491247602957	124.38943485796717	122.21608826642175	0.06472081743983973	0.06961860306562316	-0.08642835304655705	-14.101631857112807	-0.08754062209513336	-14.283132725799078
71.2852920424243	101.92106212255412	98.50090807135065	111.36852319361937	108.61260296006924	115.37859206540121	112.850168716263	118.86409066348047	116.49925092168981	124.37796515316485	122.20530991094004	0.06496497604696297	0.06988600948794162	-0.08668877350990556	-14.229349626875774	-0.08785256380662076	-14.42040158357122
71.71482178702524	101.82704119978443	98.4014178107832	111.31621842167371	108.55863160212854	115.34130000174387	112.8123655223889	118.83817168370045	116.4735022478465	124.36673565851203	122.19477527338057	0.06521474321785012	0.07015960182261366	-0.08695457401279327	-14.358983146757964	-0.08817129123471545	-14.55992684397279
72.14693966441222	101.7312954186068	98.3000521269466	111.26321350510614	108.50390406471966	115.30366716831283	112.77419529883858	118.81217592903454	116.44766767850068	124.35575570798453	122.18449361380767	0.0654702717556148	0.07043955040185355	-0.0872261600720492	-14.490623594665522	-0.088497254984361	-14.701812333401904
72.58166126938723	101.633779980934	98.19676166960468	111.20949310410965	108.44840314905609	115.26568820733753	112.73565174921747	118.7861050025711	116.42174839169546	124.345034821233	122.17447437387571	0.06573171961488486	0.07072603137449564	-0.08750395210395823	-14.6243665124166	-0.08883092256940017	-14.846166816776531
73.01900229071879	101.53444847237854	98.09149531577704	111.15504128527411	108.39211099256114	115.22735750594144	112.69672828675735	118.75996047359729	116.39574551547551	124.33458270773473	122.16472718076155	0.06599925011671859	0.07101922695172731	-0.08778838618454188	-14.760312035392417	-0.08917277927309897	-14.993104257519008
73.45897851170821	101.43325279341647	97.98420009489011	111.09984149511315	108.33500903918295	115.18866918384953	112.65741802040475	118.73374387404833	116.36966012358816	124.32440927104051	122.15526185118081	0.06627303217429234	0.07131932566526564	-0.08807991484920308	-14.898565135146782	-0.08952332905550975	-15.142744092448993
73.90160581075892	101.33014308720463	97.8748211103513	111.04387653223289	108.27707800818112	115.14961708044568	112.61771374017235	118.70745669472399	116.34349323091243	124.31452461312085	122.14608839549105	0.06655324052998961	0.07162652263871969	-0.08837900794114262	-15.039235877022293	-0.08988309551432394	-15.29521152353118
74.34690016194996	101.22506766386806	97.76330145735521	110.98712851805806	108.218297861291	115.11019474113606	112.57760790170535	118.68110038125187	116.31724578859243	124.30493903880766	122.13721702187698	0.06684005600456405	0.0719410198729115	-0.08868615350837672	-15.182439693158813	-0.09025262290110447	-15.450637826936145
74.79487763561212	101.1179729210717	97.64958213673067	110.92957886603506	108.15864776817449	115.07039540298189	112.53709261001981	118.65467632978509	116.2909186788615	124.29566306033688	122.12865814062371	0.0671336657590893	0.07226302654599547	-0.08900185875044997	-15.328297671505425	-0.09063247719467427	-15.60916068057486
75.24555439890803	101.00880326067454	97.53360196461976	110.8712082492196	108.0981060700533	115.03021197955472	112.49615960236027	118.62818588241457	116.26451270953324	124.28670740199146	122.12042236847515	0.06743426357045813	0.07259275932925796	-0.08932665102332749	-15.47693686299317	-0.09102324723963306	-15.770924511925841
75.6989467164156	100.89750100125349	97.41529747777119	110.81199656615117	108.03665024141559	114.98963704496647	112.45480023012301	118.60163032227537	116.23802860813748	124.27808300484382	122.11252053307712	0.06774205012124773	0.0729304427195542	-0.08966107890105945	-15.628490607003187	-0.09142554594941998	-15.93608086668246
76.15507095071504	100.78400628627635	97.29460283422151	110.75192290491493	107.97425684968283	114.9486628170264	112.41300543979006	118.57501086833038	116.21146701568036	124.26980103160258	122.10496367750847	0.06805723330481994	0.07327630938939256	-0.09000571330111029	-15.783098877058364	-0.09184001158173771	-16.104788800366805
76.61394356297929	100.66825698768419	97.17144970911976	110.69096550527684	107.91090151270994	114.90728113946724	112.37076575280906	118.54832866980425	116.18482847999913	124.26187287155874	122.09776306489476	0.06838002854658652	0.0736306005557531	-0.09036114867747358	-15.940908648051845	-0.09226730909031744	-16.277215294219786
77.07558111356816	100.55018860463652	97.04576718544521	110.62910171877833	107.84655885398978	114.86548346318614	112.32807124435713	118.52158480024822	116.1581134486882	124.25431014563615	122.09093018310844	0.06871065914243417	0.0739935663687981	-0.0907280042823686	-16.102074285812705	-0.09270813155495716	-16.453535696567997
77.54000026262605	100.42973415715517	96.91748163935031	110.5663079666644	107.78120245542083	114.82326082643787	112.28491152091776	118.49478025120918	116.1313222615667	124.24712471154496	122.08447674955309	0.06904935661537373	0.07436546632171777	-0.09110692550665078	-16.266757961591793	-0.09316320170037784	-16.633934192279412
78.00721777068286	100.30682407438755	96.7865166198475	110.50255969550997	107.71480480748616	114.78060383391313	112.24127569659491	118.46791592547419	116.10445514265467	124.24032866903609	122.07841471602879	0.06939636109154852	0.07474656968303711	-0.09149858530149402	-16.435130092715553	-0.09363327350691009	-16.818604301886808
78.47725049925933	100.18138607719648	96.65279272254561	110.43783133040294	107.64733725668479	114.73750263463242	112.19715236808571	118.44099262986313	116.07751219162672	124.23393436525846	122.07275627367953	0.06975192169682548	0.07513715595280901	-0.0919036856848976	-16.607369810801174	-0.09411913391760152	-17.007749411994155
78.95011541147531	100.05334505476779	96.51622745712743	110.37209622553169	107.57876995004426	114.69394689858105	112.15252958822676	118.41401106753845	116.0504933747071	124.2279544002181	122.06751385802022	0.07011629697527004	0.07553751534421176	-0.09232295934181423	-16.783665460170596	-0.09462160465159286	-17.201583339832723
79.42582957266194	99.92262293490677	96.3767351082409	110.30532661201212	107.50907177652965	114.64992579200252	112.10739483802098	118.38697182979688	116.02339851496731	124.22240163233687	122.06270015404013	0.0704897553309057	0.07594794929219106	-0.09275717132453565	-16.96421512845336	-0.09514154412988773	-17.400330934244266
79.90441015097758	99.78913854767964	96.2342265894636	110.23749354278023	107.43821030515403	114.60542795126469	112.06173499704803	118.35987538730787	115.9962272819853	124.21728918411003	122.05832810138057	0.070872575494257	0.07636877099088914	-0.09320712085637695	-17.149227211230027	-0.09567984951958408	-17.604228715306817
80.38587441802741	99.65280748203664	96.08860928998314	110.16856683436356	107.36615171958078	114.56044145520693	112.01553631215367	118.33272208076093	115.9689791808234	124.21263044786164	122.05441089958455	0.07126504701528713	0.07680030596174725	-0.0936736432502272	-17.338921013622894	-0.0962374589068844	-17.813525555699016
80.87023974948666	99.513541935033	95.93978691361687	110.09851500533065	107.29286074899295	114.51495379586721	111.96878436430471	118.30551211087901	115.94165354027622	124.20843909159431	122.05096201341355	0.07166747078445347	0.07724289265428944	-0.09415761194857453	-17.5335273916171	-0.09681535360783755	-18.028483407029853
81.35752362572781	99.37125055324326	95.78765930977787	110.02730521120314	107.21830059498869	114.46895184748287	111.92146403348843	118.27824552775284	115.91424950033782	124.20472906493028	122.04799517822678	0.07208015958373727	0.07769688308175794	-0.09465994069118722	-17.733289435225743	-0.09741456062404552	-18.249378073669504
81.8477436324513	99.22583826594646	95.6321222959783	109.95490317560348	107.14243285424843	114.42242183365283	111.8735594615298	118.25092221945128	115.88676599883608	124.20151460514343	122.04552440542086	0.07250343866963896	0.07816264349392217	-0.09518158582294234	-17.938463197482633	-0.09803615525629539	-18.47650003830495
82.34091746132043	99.07720610963091	95.47306747143635	109.88127311738764	107.06521743669393	114.37534929253465	111.82505401268303	118.22354189985114	115.85920175717114	124.1988102432734	122.04356398791992	0.07293764639027871	0.07864055508955808	-0.09572354875055566	-18.14931847222033	-0.09868126388678888	-18.71015534273829
82.83706291059936	98.9252510433519	95.31038202134215	109.8063776735028	106.98661247884826	114.3277190399482	111.77593023185281	118.19610409563562	115.83155526509972	124.19663081032245	122.04212850571439	0.07338313483890377	0.07913101477129036	-0.0962868785562847	-18.366139623864	-0.09935106693878026	-18.95066652757305
83.33619788579601	98.7698657544459	95.14394851131208	109.73017781728423	106.90657425207807	114.27951513024304	111.72616980028283	118.16860813239921	115.80382476449476	124.19499144352677	122.04123283143878	0.07384027054628123	0.07963443594567911	-0.09687267478534523	-18.58922647406871	-0.10004680203284977	-19.198373636183533
83.83834040030794	98.61093845408169	94.97364467154402	109.65263277188673	106.8250570653781	114.23072081477538	111.67575348853792	118.14105311979365	115.77600823200683	124.19390759269571	122.04089213597979	0.07430943521463776	0.08015124937166801	-0.0974820904144309	-18.818895248561603	-0.10076976734723075	-19.453635286747158
84.34350857607244	98.44835266210654	94.79934317016942	109.5736999185271	106.74201316233733	114.18131849783501	111.62466110659908	118.11343793564916	115.7481033605523	124.19339502661545	122.04112189410918	0.07479102649601987	0.08068190406073762	-0.09811633501668382	-19.055479589118477	-0.10152132520079249	-19.71682981795675
84.85172064422062	98.28198698061381	94.62091137527254	109.49333469918346	106.65739261189245	114.1312896898418	111.5728714508671	118.08576120899215	115.72010753953961	124.19346983950473	122.04193789012727	0.0752854588181654	0.08122686823237382	-0.0987766781379662	-19.299331635604176	-0.10230290587419688	-19.988356513971667
85.36299494573534	98.11171485563791	94.4382111050357	109.41149051337884	106.57114319245406	114.08061495762654	111.52036224786595	118.05802130188343	115.69201783374699	124.19414845751882	122.04335622351026	0.07579316426122186	0.08178663032873591	-0.09946445289907047	-19.550823183464672	-0.10311601168632478	-20.26863691456674
85.87734993211305	97.93740432634915	94.2510983654435	109.32811860864015	106.48321026895162	114.02927387158763	111.46711009441	118.03021628998499	115.66383096074918	124.19544764528645	122.04539331454437	0.0763145934889016	0.08236170009271604	-0.10018105984237025	-19.81034692252797	-0.10396222134649236	-20.55811621725661
86.39480416602983	97.75891776109978	94.05942307496754	109.2431679642016	106.39353666231823	113.97724494950792	111.41309039399121	118.00234394176712	115.63554326679166	124.19738451247305	122.0480659099373	0.07685021673796244	0.08295260971391093	-0.10092797103736473	-20.078317762930965	-0.10484319459912683	-20.857264777790988
86.91537632201124	97.57611157964084	93.86302877563314	109.1565851674829	106.3020625108949	113.92450559679268	111.3582772891167	117.97440169625163	115.6071507009965	124.19997652035549	122.05139108838958	0.0774005248701907	0.08355991504738379	-0.1017067344699143	-20.355174255852035	-0.10576067718768911	-21.166579717646528
87.43908518710603	97.38883596080285	93.66175232985421	109.06831428283905	106.20872512319758	113.87103204287321	111.30264358930812	117.94638663918303	115.5786487877768	124.20324148839404	122.05538626610897	0.07796603049141879	0.08418419691047936	-0.10251897873149574	-20.641380115484935	-0.10671650615798	-21.48658664606046
87.9659496615646	97.19693453490906	93.4554236024116	108.97829671204272	106.11345882144985	113.81679927350307	111.24616069445378	117.91829547751206	115.55003259732962	124.20719760078848	122.06006920225134	0.07854726914246131	0.08482606246338736	-0.10336641803488078	-20.937425850945147	-0.10771261552839917	-21.81784150592648
88.4959887595208	97.00024406015926	93.24386512693553	108.88647104591438	106.01619477523698	113.7617809586464	111.18879851317602	117.89012451206202	115.52129671406163	124.21186341299763	122.06545800426507	0.07914480056725344	0.08548614667958916	-0.10425085758028274	-21.243830516748858	-0.10875104235543631	-22.1609325534846
89.0292216096782	96.79859408220098	93.02689175624775	108.79277290647505	105.9168608245911	113.70594937564036	111.13052537585344	117.86186960824284	115.49243520279599	124.21725785820641	122.07157113311888	0.07975921006390803	0.08616511391284651	-0.10517419929774974	-21.561143590868596	-0.10983393322290169	-22.516482482093124
89.56566745600044	96.59180657607902	92.80431029591126	108.69713477894601	105.81538129176458	113.6492753272836	111.07130794190641	117.83352616466466	115.4634415725918	124.22340025371686	122.07842740838713	0.0803911099248804	0.0868636595679007	-0.10613844799674155	-21.88994699124305	-0.1109635511894993	-22.885150701953535
90.1053456584057	96.3796955697331	92.57591912033617	108.59948583286824	105.7116767808924	113.59172805447672	111.01111110092386	117.80508907949006	115.43430873799767	124.2303103072411	122.08604601316581	0.08104114097293215	0.08758251188267181	-0.1071457179533013	-22.230857241418562	-0.11214228322862141	-23.267635787964537
90.6482756934654	96.16206674819531	92.34150777079437	108.49975173155921	105.60566396468599	113.5332751430104	110.94989786717582	117.77655271435327	115.40502897754473	124.23800812307043	122.09444649879087	0.08170997420015129	0.08832243383035916	-0.1081982399700081	-22.584527797767805	-0.1133726481997428	-23.664678109616943
91.19447715510712	95.93871703762174	92.10085653470351	108.39785442906192	105.49725535723304	113.47388242406247	110.88762926701747	117.74791085565825	115.37559388926817	124.24651420809126	122.1036487893246	0.08239831251789106	0.08908422515056287	-0.10929836894611356	-22.95165155154973	-0.11465730539346453	-24.077062657783245
91.74396975532183	95.70943416828231	91.85373600555931	108.29371195367693	105.38635907191146	113.41351386793039	110.82426421865159	117.71915667305288	115.34599434303027	124.25584947761716	122.11367318577594	0.08310689262614543	0.08986872451928825	-0.11044859199709833	-23.332963519762416	-0.11599906369349355	-24.505622084052447
92.29677332487483	95.47399621562799	91.59990662291993	108.1872381770981	105.2728785633496	113.35213147048745	110.75975940367347	117.69028267486217	115.31622042940023	124.26603526100396	122.1245403700168	0.0838364870116122	0.09067681186853084	-0.11165153716979148	-23.729243741214304	-0.11740089140728571	-24.951239970854658
92.85290781402206	95.23217111854889	91.33911819187541	108.07834256809154	105.15671235228085	113.28969513180373	110.69406912976983	117.66128066023875	115.28626140482079	124.27709330700644	122.13627140834858	0.08458790608446956	0.09150941086703374	-0.11290998279811504	-24.141320393966453	-0.11886592681537422	-25.414854350616224
93.41239329322968	94.98371617395361	91.07110938148884	107.96692992958346	105.03775373206274	113.2261625263353	110.62714518390081	117.6321416677794	115.25610563277907	124.28904578884166	122.14888775467924	0.08536200046475921	0.09236749157478368	-0.11422686755390998	-24.57007315359442	-0.12039748949977991	-25.89746149545681
93.97524995389855	94.72837750680424	90.79560720174018	107.85290011792074	104.91589045552479	113.16148896402208	110.55893667522443	117.60285592032183	115.22574052066193	124.30191530890585	122.16241125325253	0.08615966343020579	0.09325207328488638	-0.11560530124830848	-25.016436812191387	-0.12199909251368979	-26.40011999984563
94.54149810909283	94.46588951477989	90.51232645858792	107.7361477429858	104.79100440072324	113.09562724159304	110.48938986697533	117.57341276562539	115.19515245196379	124.31572490310276	122.17686414088212	0.08698183353831514	0.09416422756761278	-0.11704857644237165	-25.48140517970387	-0.12367445545706346	-26.92395518016201
95.11115819427312	94.19597428677223	90.22096918684136	107.61656184773216	104.66297121406373	113.02852748330695	110.41844799643236	117.5438006126046	115.16432671347616	124.33049804472547	122.1922690486274	0.08782949743672971	0.09510508153267765	-0.1185601809397383	-25.96603529312779	-0.12542751853828804	-27.47016381947833
95.68425076803395	93.91834099447186	89.92122406064638	107.4940255655992	104.53165992914083	112.9601369702941	110.34605108203914	117.51400686275845	115.13324741705924	124.34625864783155	122.2086490028445	0.08870369287702148	0.09607582132718488	-0.12014381122841655	-26.471451958594116	-0.1272624576970003	-28.04001928561047
96.26079651284576	93.63268525637758	89.61276578151693	107.36841575414714	104.3969325595249	112.89039995759664	110.27213571666587	117.48401783641206	115.10189741556755	124.36303107005112	122.22602742554673	0.08960551194844293	0.09707769588818045	-0.12180338695159776	-26.998852655455266	-0.12918370087651	-28.63487705469379
96.84081623580131	93.33868847364535	89.29525444399259	107.23960260311755	104.25864366358944	112.81925747792062	110.19663484590782	117.4538186933483	115.07025821245585	124.38084011475402	122.24442813399362	0.09053610454961318	0.09811202097037455	-0.12354306649649516	-27.549512834371853	-0.13119594554252956	-29.256180675562064
97.42433086936633	93.03601713730798	88.96833487918502	107.10744921498913	104.11663987933692	112.7466471310313	110.11947753022521	117.4233933473742	115.038309864558	124.3997110325013	122.26387533942754	0.09149668211770538	0.09918018347138766	-0.12536726379258312	-28.12479164330216	-0.13330417755030055	-29.905468212848064
98.01136147213543	92.7243221065324	88.63163597668357	106.97181115594594	103.97075942702857	112.67250285762688	110.04058868962179	117.39272437432444	115.00603087748169	124.41966952169541	122.28439364486549	0.0924885216364314	0.10028364607880264	-0.12728066642040403	-28.726138118698145	-0.13551369147072023	-30.584379209692997
98.60192922959182	92.40323785775146	88.28476998554207	106.8325359750185	103.82083157727179	112.59675469642835	109.9598888294532	117.36179291296617	114.97339809302154	124.44074172834267	122.30600804185201	0.09351296994603042	0.10142395226542365	-0.1292882551447292	-29.3550978836829	-0.13783011249985577	-31.294662216369034
99.1960554548718	92.07238170470094	87.92733179534595	106.68946268897783	103.6666760820417	112.5193285231023	109.87729374582165	117.33057855821215	114.94038656792794	124.4629542448227	122.3287439060607	0.09457144838052875	0.1026027316614262	-0.13139532499216955	-30.013320397618372	-0.14025942008436232	-32.038182933865755
99.79376158953411	91.73135298963889	87.55889819869854	106.54242123038851	103.5081025659475	112.44014576952256	109.79271420889097	117.29905924600942	114.90696944332522	124.48633410756393	122.35262699163522	0.09566545775980793	0.10382170583459947	-0.13360750800434573	-30.702566806354298	-0.14280797340492768	-32.816933026380866
100.39506920433367	91.37973224629873	87.17902713683844	106.39123185601908	103.34490987485806	112.35912312173063	109.70605562229804	117.26721112920093	114.87311780399607	124.5109087935028	122.37768342413938	0.09679658376648904	0.10508269451257955	-0.1359307978133586	-31.424718447258783	-0.14548253887782892	-33.63303966223975
101.00000000000001	91.01708033546484	86.7872569305437	106.23570451260738	103.17688537881375	112.27617219481829	109.6172176566834	117.23500844360652	114.8388005266903	124.53670621520334	122.40393969198459	0.09796650274034518	0.10638762228394807	-0.1371246554260368	-31.794263531315135	-0.14685641109870518	-34.050706791047396
