# Supplementary material for: White matter micro- and macrostructure brain charts for the human lifespan
Source: Nature. 2026 May 13;655(8124):979–89. doi: 10.1038/s41586-026-10454-2 (PMC13391363; doi:10.1038/s41586-026-10454-2)
Supplement: Supplementary file 12 — Centiles trajectories of brain charts. SDT.T9.1–5 contain the brain charts for the global metrics; SDT.T9.6–509 contain the brain charts for the tract-specific metrics (unnormalized); and SDT.T9.510–1157 contain the brain charts for the tract-specific macrostructural metrics (normalized). Included in each table are the male and female centile trajectories for the 2.5th, 25th, 50th, 75th and 97.5th percentiles; the interquartile range normalized by the 50th centile; and the derivatives of the 50th centiles with respect to both age and log(age). Charts are sampled in logarithmically spaced intervals. Age is reported in years, while centile trajectory values are reported in metric-specific units: diffusivities in mm2 s−1, volume in mm3, surface area in mm2, average length in mm, and FA is dimensionless (unitless). [file 41586_2026_10454_MOESM12_ESM.zip › plotted_curves/SDT.T9.127-FPT_left_fa-mean_curve_metrics.csv]

ages	male_0.025th_percentile	female_0.025th_percentile	male_0.25th_percentile	female_0.25th_percentile	male_0.5th_percentile	female_0.5th_percentile	male_0.75th_percentile	female_0.75th_percentile	male_0.975th_percentile	female_0.975th_percentile	male_normalized_quantile_range	fwmale_normalized_quantile_range	male_median_centile_d_age	male_median_centile_d_log_age	female_median_centile_d_age	female_median_centile_d_log_age
0.25	0.2736680244630551	0.2736429169933255	0.3012607798756605	0.30019516636014576	0.31571617303207566	0.3141048376775921	0.33013363344042185	0.32797907413016947	0.35745780962182483	0.35427955202768285	0.09145193066123966	0.0884542497831315	0.14882038443011553	0.08592573736078264	0.14799984553903242	0.08545197558735687
0.25150637576242696	0.2738822663896568	0.27385629756984536	0.3014815495751702	0.3004148274754248	0.31594035245213625	0.31432778105775505	0.3303612295322999	0.32820530638436796	0.35769196885518517	0.354512099780882	0.09140864638841871	0.08841241717618617	0.14856692387213855	0.08603694216047586	0.1477478006761288	0.08556257785552646
0.2530218281966045	0.27409706024486735	0.2740702279969396	0.3017028897922392	0.3006350563306394	0.3161651121366966	0.31455130155841987	0.3305894156368914	0.3284321251408274	0.3579267366981851	0.35474525193324313	0.09136531747425346	0.08837054137900431	0.1480588476165252	0.08625935013755281	0.14724256210662645	0.08578378079923255
0.25454641199404576	0.2743124060461577	0.27428470829124785	0.3019248005272396	0.30085585292598876	0.31639045207729155	0.3147753991712763	0.33081819173686805	0.3286595303827027	0.35816211311632834	0.3549790084514006	0.0913219441987777	0.08832862266210746	0.1475515201741615	0.08648175353977905	0.14673806785572197	0.08600497923439576
0.2560801821758082	0.2745283038048462	0.27449973846326386	0.30214728177387323	0.3010772172550279	0.3166163722585148	0.31500007388110907	0.3310475578076893	0.3288875220859827	0.35839809806739287	0.35521336929432873	0.09127852684200176	0.0882866612959948	0.14704494633102172	0.08670414970375617	0.14623432268410852	0.08622617051135961
0.25762319409447826	0.2747447535260866	0.2747153185173225	0.30237033351915826	0.301299149304654	0.31684287265800354	0.3152253256657821	0.33127751381758697	0.3291161002194747	0.3586346915014139	0.35544833441332424	0.09123506568390059	0.08824465755113095	0.14653913083368764	0.08692653596063593	0.14573133131356997	0.0864473519752238
0.2591755034361701	0.2749617552088559	0.2749314484515889	0.30259395574341613	0.3015216490550932	0.31706995324642556	0.3154511544962269	0.33150805972755043	0.3293452647447907	0.358871893360668	0.35568390375199177	0.09119156100440197	0.0882026116979397	0.14603407838896487	0.08714890963607758	0.14522909842584397	0.08666852096532551
0.2607371662225343	0.2751793088459421	0.27514812825804436	0.3028181484202569	0.3017447164798857	0.31729761398746337	0.3156775603364242	0.33173919549131087	0.32957501561632957	0.35910970357965505	0.3559200772462236	0.09114801308337812	0.08816052400678885	0.1455297936636697	0.08737126804999207	0.1447276286631478	0.0868896748154242
0.2623082388127803	0.275397414423932	0.27536535792247585	0.30304291151656576	0.30196835154587337	0.3175258548378001	0.31590454314339295	0.33197092105532583	0.3298053527812642	0.35934812208508193	0.3561568548241865	0.0911044222006337	0.08811839474798337	0.14502628128464323	0.08759360851660603	0.14422692662829206	0.08711081085380101
0.2638887779057103	0.2756160719231982	0.2755831374244619	0.30326824499248894	0.30219255421318425	0.317754675747104	0.31613210286717297	0.3322032363587633	0.3300362761795241	0.35958714879584475	0.3563942364063019	0.09106078863589494	0.0880762241917542	0.1445235458388936	0.08781592834460383	0.14372699688394164	0.08733192640291776
0.26547884054176485	0.2758352813178875	0.27580146673736156	0.30349414880142017	0.30241732443522035	0.3179840766580148	0.31636023945081193	0.3324361413334872	0.3302677857437814	0.35982678362301307	0.3566322219052312	0.0910171126688005	0.08803401260824777	0.14402159187358166	0.08803822483695001	0.14322784395352528	0.08755301877974375
0.2670784841050822	0.2760550425759074	0.27602034582830065	0.3037206228899857	0.3026426621586419	0.3182140575061279	0.3165889528303496	0.33266963590404003	0.33049988139943415	0.3600670264698109	0.356870811225857	0.09097339457888927	0.08799176026751666	0.14352042389566577	0.08826049529088209	0.1427294723202408	0.08777408529543607
0.26868776632556873	0.27627535565891453	0.27623977465815985	0.3039476671980311	0.3028685673233544	0.31844461821997994	0.31681824293480326	0.332903719987629	0.33073256306459115	0.3603078772316016	0.357110004265267	0.09092963464559228	0.08794946743950849	0.1430200463721718	0.08848273699787512	0.1422318864278509	0.08799512325553138
0.2703067452809827	0.2764962205223005	0.2764597531815616	0.30417528165860647	0.303095039862494	0.3186757587210333	0.31704810968615305	0.33313839349410895	0.33096583065005686	0.3605493357958687	0.3573498009127371	0.09088583314822074	0.08790713439405859	0.14252046373013627	0.08870494724367717	0.1417350906801289	0.08821612995976125
0.2719354793990299	0.2767176371151806	0.27668028134685707	0.3044034661979523	0.3033220797024132	0.3189074789236617	0.3172785529993264	0.33337365632596694	0.33119968405931405	0.3607914020421999	0.3575902010497132	0.09084199036595621	0.08786476140087549	0.14202168035637897	0.08892712330818853	0.14123908944101515	0.0884371027020876
0.27357402745947257	0.27693960538037954	0.2769013590961141	0.3046322207354847	0.3035496867626668	0.31913977873513416	0.3175095727821833	0.3336095083783063	0.33143412318850995	0.36103407584226893	0.3578312045497952	0.09079810657784189	0.08782234872953681	0.14152370059773034	0.08914926246553279	0.14074388703463114	0.0886580387707383
0.2752224485962505	0.27716212525441936	0.277122986365103	0.30486154518378183	0.3037778609559971	0.3193726580556007	0.3177411689355012	0.33384594953883023	0.3316691479264388	0.36127735705981845	0.358072811278719	0.09075418206276882	0.08777989664947505	0.14102652876098887	0.08937136198400708	0.14024948774525114	0.08887893544806502
0.27688080229961526	0.2773851966675062	0.2773451630832843	0.30509143944856865	0.30400660218831954	0.31960611677807643	0.31797334135295946	0.3340829796878268	0.3319047581545266	0.36152124555064263	0.3583150210943388	0.09071021709947087	0.08773740542997059	0.14053016911270788	0.0895934191259471	0.13975589581721692	0.08909979001057877
0.2785491484182772	0.27760881954351674	0.27756788917379527	0.3053219034287024	0.3042359103587084	0.31984015478842637	0.3182060899211245	0.33432059869815184	0.3321409537468149	0.3617657411625695	0.3585578338466109	0.09066621196651185	0.08769487534014038	0.14003462587939453	0.08981543114780521	0.13926311545506564	0.08932059972891437
0.28022754716156506	0.277832993799985	0.2777911645534367	0.30555293701615777	0.30446578535938157	0.3200747719653497	0.3184394145194338	0.3345588064352123	0.3323777345699448	0.36201084373544257	0.35880124937757485	0.09062216694227501	0.08765230664893026	0.13953990324728238	0.09003739530005106	0.13877115082325986	0.08954136186773809
0.2819160591015993	0.2780577193480893	0.27801498913265965	0.3057845400960124	0.30469622707568644	0.3203099681803646	0.3186733150201809	0.3347976027569515	0.33261510048314036	0.3622565531011043	0.3590452675213369	0.0905780823049565	0.08760969962510312	0.1390460053627578	0.09025930882727096	0.1382800060465712	0.08976207368579026
0.28361474517547763	0.27828299609263885	0.27823936281555134	0.30601671254643203	0.3049272353860843	0.32054574329779245	0.31890779128849955	0.3350369875138316	0.332853051338193	0.36250286908337787	0.35928988810405177	0.09053395833255297	0.08756705453723342	0.13855293633193355	0.0904811689679832	0.13778968520978196	0.08998273243589949
0.2853236666874746	0.2785088239320596	0.27846428549982255	0.3062494542386552	0.3051588101621362	0.32078209717474215	0.3191428431823484	0.33527696054881706	0.3330915869794442	0.3627497914980488	0.35953511094390483	0.09048979530285163	0.08752437165369258	0.13806070022079098	0.09070297295467356	0.1373001923579409	0.09020333536485481
0.2870428853112538	0.2787352027583811	0.2786897570767935	0.30648276503697824	0.30539095126848764	0.32101902966109414	0.31937847055249513	0.3355175216973589	0.3333307072437703	0.3629973201528478	0.3597809358510955	0.09044559349342367	0.08748165124264468	0.13756930105519416	0.09092471801370294	0.1368115314958942	0.0904238797132706
0.28877246309209376	0.2789621324572228	0.2789157774313797	0.3067166447987406	0.30562365856285295	0.3212565405994846	0.3196146732424999	0.3357586707873773	0.33357041196056464	0.36324545484743215	0.36002736262781776	0.09040135318161142	0.08743889357203498	0.13707874282107468	0.0911464013654566	0.13632370658896775	0.09064436271587795
0.2905124624491269	0.2791896129077795	0.2791423464420789	0.3069510933743088	0.3058569318960011	0.32149462982529	0.31985145108870133	0.33600040763924555	0.3338107009517221	0.3634941953733682	0.3602743910682435	0.09035707464452211	0.08739609890958053	0.13658902946404794	0.09136802022400303	0.1358367215625833	0.09086478160122624
0.29226294617759224	0.2794176439828082	0.2793694639809563	0.3071861106070616	0.30609077111173943	0.3217332971666095	0.3200888039201982	0.3362427320657724	0.3340515740316215	0.3637435415141122	0.3605220209585035	0.09031275815901589	0.08735326752276226	0.1361001648897684	0.09158957179725746	0.1353505803020738	0.09108513359154813
0.294023977451102	0.27964622554861357	0.27959712991363117	0.3074216963333743	0.30632517604689874	0.3219725424442506	0.32032673155883473	0.3364856438721858	0.33429303100710955	0.36399349304499345	0.3607702520766702	0.09026840400169818	0.08731039967881647	0.1356121529640717	0.09181105328714523	0.13486528665329445	0.09130541590316454
0.29579561982392083	0.2798753574650342	0.27982534409926235	0.3076578503826039	0.3065601465313179	0.32221236547171217	0.3205652338191845	0.3367291428561162	0.3345350716774835	0.36424404973319474	0.36101908419273926	0.09022401244890942	0.08726749564472384	0.1351249975124773	0.09203246188905467	0.1343808444221679	0.09152562574598733
0.29757793723326015	0.2801050395854276	0.2800541063905338	0.3078945725770723	0.30679568238782795	0.3224527660551673	0.3208043105085333	0.3369732288075787	0.3347776958344741	0.3644952113377346	0.3612685170686109	0.09017958377671788	0.08722455568720242	0.13463870232070008	0.09225379479227769	0.13389725737486913	0.09174576032377502
0.29937099400158496	0.2803352717566568	0.28028341663364087	0.3081318627320517	0.3070317834322366	0.3226937439934485	0.32104396142686376	0.3372179015089564	0.33502090326222944	0.3647469776094491	0.3615185504580723	0.09013511826090828	0.08718158007269977	0.13415327113447972	0.09247504917966864	0.13341452923789632	0.09196581683391258
0.3011748548389356	0.28056605381907457	0.2805132746682748	0.3083697206557475	0.30726844947331233	0.3229352990780293	0.32128418636683775	0.33746316073498267	0.3352646937372962	0.3649993482909716	0.36176918410677816	0.09009061617697431	0.08713856906738067	0.13366870765950978	0.09269622222772966	0.13293266369804257	0.09218579246751091
0.30298958484526295	0.28079738560651024	0.28074368032760927	0.3086081461492839	0.3075056803127688	0.3231774310930091	0.3215249851137812	0.3377090062527249	0.3355090670286045	0.3652523231167165	0.36202041775223365	0.0900460778001106	0.0870955229371237	0.13318501556180706	0.09291731110661061	0.13245166440238165	0.09240568440923624
0.30481524951277783	0.2810292669462539	0.2809746334382845	0.30884713900668626	0.307743475745248	0.3234201398150953	0.3217663574456656	0.3379554378215653	0.3357540228974481	0.3655059018128587	0.36227225112377365	0.09000150340520145	0.08705244194750852	0.1327021984674559	0.09313831298002384	0.13197153495859482	0.09262548983752339
0.3066519147283146	0.28126169765904196	0.28120613382039383	0.30908669901486646	0.30798183555830594	0.3236634250135877	0.32200830313309403	0.33820245519318526	0.33599956109746965	0.3657600840973154	0.3625246839425471	0.0899568932668141	0.08700932636380897	0.1322202599628497	0.09335922500522287	0.131492278934644	0.09284520592418488
0.3084996467757088	0.2814946775590426	0.28143818128746717	0.3093268259536053	0.308220759532394	0.32390728645036015	0.3222508219392805	0.33845005811154616	0.3362456813746406	0.36601486967972713	0.3627777159214948	0.0899122476591897	0.0869661764509857	0.13173920359440672	0.09358004433281764	0.13101389985872913	0.09306482983446784
0.31035851233818973	0.2817282064538397	0.2816707756464572	0.30956751959553674	0.30846024744084455	0.32415172387984453	0.3224939136200365	0.3386982463128725	0.3364923834672455	0.3662702582614382	0.3630313467653331	0.08986756685623495	0.08692299247367671	0.13125903286903906	0.09380076810695215	0.13053640122015508	0.09328435872740926
0.3122285785007863	0.2819622841444186	0.2819039166977237	0.30980877970613174	0.3087002990498539	0.32439673704901284	0.3227375779237518	0.33894701952563366	0.3367396671058631	0.3665262495354786	0.3632855761705338	0.0898228511315126	0.08687977469618872	0.1307797512540958	0.09402139346522631	0.13005978646836525	0.09350378975522489
0.3141099127527488	0.28219691042515066	0.28213760423501844	0.3100506060436814	0.3089409141184657	0.32464232569736107	0.3229818145913783	0.33919637747052667	0.33698753201334936	0.3667828431865443	0.3635404038253056	0.08977810075823452	0.0868365233824912	0.1303013621771072	0.0942419175385325	0.12958405901368053	0.09372312006369299
0.31600258298998396	0.2824320850837774	0.2823718380454696	0.3102929983592796	0.30918209239855426	0.32488848955689015	0.3232266233564125	0.3394463198604568	0.3372359779048189	0.36704003889097714	0.36379582940957417	0.0897333160092527	0.08679323879620661	0.12982386902616838	0.09446233745099875	0.12910922222688725	0.09394234679170665
0.3179066575175057	0.2826678079013951	0.282606617909566	0.3105359563968072	0.30942383363480774	0.3251352283520899	0.32347200394487713	0.33969684640052084	0.33748500448762697	0.3672978363167465	0.36405185259496364	0.08968849715705128	0.08674992120060299	0.12934727515001043	0.09468265032018763	0.1286352794395924	0.09416146707160067
0.3198222050518999	0.28290407865243955	0.2828419436011422	0.3107794798929145	0.3096661375647116	0.3253825417999208	0.3237179560753052	0.33994795678798767	0.33773461146135125	0.3675562351234293	0.36430847304477665	0.08964364447373764	0.08670657085858463	0.12887158385775876	0.0949028532567624	0.1281622339444084	0.09438047802909466
0.32174929472380437	0.28314089710466983	0.28307781488736233	0.31102356857700436	0.3099090039185317	0.3256304296097961	0.3239644794587215	0.3401996507122806	0.3379847985177747	0.3678152349621904	0.3645656904139759	0.08959875823103514	0.08666318803268772	0.12839679841935947	0.09512294336467875	0.1276900889946262	0.09459937678295205
0.32368799608040405	0.28337826301915253	0.28331423152870366	0.3112682221712152	0.3101524324192963	0.3258788914835648	0.3242115737986248	0.34045192785495887	0.33823556534086535	0.36807483547576303	0.36482350434916333	0.08955383870027529	0.0866197729850697	0.12792292206549405	0.09534291774100012	0.12721884780464165	0.09481816044524294
0.3256383790879404	0.2836161761502457	0.2835511932789419	0.31151344039040324	0.3103964227827801	0.32612792711549266	0.3244592387909708	0.3407047878896986	0.33848691160675953	0.36833503629842856	0.3650819144885611	0.08950888615238935	0.08657632597750248	0.12744995798750836	0.09556277347587638	0.12674851354974237	0.09503682612108832
0.32760051413423674	0.28385463624558316	0.28378869988513344	0.31175922294212594	0.3106409747174858	0.3263775361922451	0.32470747412415285	0.34095823048227486	0.33873883698374185	0.3685958370559974	0.3653409204619917	0.08946390085790074	0.08653284727136508	0.1269779093377963	0.0957825076525296	0.12627908936636345	0.09525537090870273
0.3295744720312385	0.28409364304605716	0.2840267510876005	0.31200556952662334	0.31088608792462763	0.32662771839286825	0.32495627947898514	0.3412122552905417	0.3389913411322279	0.36885723736578785	0.36560052189085834	0.08941888308691714	0.08648933712763605	0.12650677922948717	0.09600211734715458	0.12581057835220122	0.09547379189947947
0.33156032401756863	0.284333196285803	0.2842653466199142	0.3122524798368015	0.31113176209811294	0.3268784733887712	0.3252056545286839	0.34146686196441434	0.33924442370474417	0.36911923683660675	0.36586071838812473	0.08937383310912272	0.08644579580688572	0.12603657073691465	0.0962215996289757	0.1253429835659574	0.09569208617761404
0.33355814176109866	0.284573295692182	0.2845044862088776	0.31249995355821397	0.31137799692452495	0.3271298008437073	0.3254555989388488	0.3417220501458494	0.33949808434590983	0.369381835068729	0.36612150955829453	0.08932875119377108	0.0864022235692694	0.12556728689553154	0.09644095156019006	0.12487630802786498	0.0959102508203884
0.33556799736153503	0.28481394098576507	0.2847441695745096	0.31274799036904455	0.3116247920831048	0.3273817004137562	0.32570611236744534	0.34197781946882644	0.3397523226924176	0.36964503165387746	0.3663828949973923	0.08928363760967772	0.0863586206745201	0.12509893070189548	0.09666017019572593	0.12441055471967388	0.09612828289809272
0.3375899633530214	0.2850551318803155	0.2849843964300285	0.31299658994008867	0.3118721472457339	0.327634171747304	0.32595719446478605	0.34223416955932784	0.3400071383730147	0.3699088261752018	0.3666448742929421	0.08923849262521182	0.08631498738194068	0.12463150511378274	0.09687925258339902	0.12394572658436687	0.09634617947366308
0.3396241127067558	0.2852968680827726	0.28522516648183416	0.3132457519347356	0.31212006207691545	0.3278872144850259	0.32620884487351093	0.3424911000353201	0.34026253100848325	0.37017321820725857	0.36690744702394784	0.08919331650829002	0.08627132395039804	0.1241650130505576	0.09709819576391254	0.12348182652655737	0.09656393760291593
0.3416705188336247	0.28553914929323415	0.2854664794294914	0.3134954760089501	0.31236853623375627	0.3281408282598664	0.3264610632285697	0.34274861050673383	0.3405185002116207	0.37043820731599025	0.3671706127608719	0.0891481095263681	0.08622763063831423	0.1236994573928456	0.0973169967705374	0.12301885741278795	0.0967815543346191
0.343729255586852	0.28578197520493936	0.2857083349657133	0.31374576181125413	0.312617569365949	0.3283950126970204	0.32671384915720303	0.3430067005754446	0.3407750455872215	0.3707037930587044	0.3674343710656154	0.08910287194643482	0.08618390770366194	0.1232348409828603	0.09753565262935382	0.12255682207110397	0.09699902671010108
0.34580039726466444	0.28602534550425196	0.285950732776343	0.3139966089827083	0.3128671611157529	0.32864976741391455	0.32696720227892223	0.3432653698352527	0.3410321667320557	0.370969974984053	0.3676987214914969	0.08905760403500343	0.08614015540395517	0.12277116662464493	0.09775416035911633	0.12209572329152252	0.09721635176338594
0.3478840186129729	0.2862692598706418	0.2861936725403373	0.3142480171568931	0.31311731111797636	0.3289050920201877	0.3272211222054916	0.34352461787186384	0.341289863234851	0.37123675263201117	0.36796366358323185	0.08901230605810682	0.08609637399624391	0.12230843708380235	0.09797251697106901	0.12163556382614615	0.09743352652124315
0.34998019482807	0.28651371797666825	0.286437153929748	0.3144999859598903	0.31336801899995714	0.3291609861176711	0.3274756085409082	0.34378444426286864	0.3415481346762716	0.37150412553385603	0.3682291968769115	0.08896697828128843	0.08605256373710715	0.12184665508775083	0.09819071946902369	0.12117634638875074	0.09765054800279671
0.352089001559344	0.2867587194879617	0.2866811766097049	0.3147525150102639	0.31361928438154346	0.3294174493003696	0.32773066088138214	0.34404484857772255	0.34180698062889836	0.3717720932121455	0.36849532089998105	0.0889216209695962	0.08600872488264706	0.12138582332603676	0.09840876484934569	0.12071807365569498	0.0978674132199302
0.3542105149120084	0.2870042640632064	0.2869257402383982	0.3150056039190415	0.3138711068750766	0.32967448115444165	0.3279862788153186	0.34430583037772605	0.34206640065720967	0.3720406551806971	0.36876203517122014	0.08887623438757573	0.08596485768848032	0.12092594445012139	0.09862665010082594	0.12026074826553668	0.09808411917702387
0.35634481144984936	0.28725035135412175	0.2871708444670596	0.31525925228969437	0.3141234860853702	0.3299320812581796	0.32824246192329665	0.344567389216004	0.3423263943175601	0.37230981094456606	0.36902933920071995	0.08883081879926469	0.08592096240973336	0.12046702107369356	0.09884437220460285	0.11980437281900436	0.09830066287074146
0.35849196819798806	0.28749698100544435	0.2874164889399451	0.3155134597181188	0.3143764216096917	0.33019024918198947	0.32849920977804997	0.34482952463748484	0.34258696115816045	0.3725795600000239	0.36929723248986246	0.08878537446818442	0.08587703930103564	0.12000905577272647	0.09906192813428305	0.1193489498794662	0.09851704129021499
0.36065206264566085	0.2877441526549104	0.2876626732943161	0.3157682257926168	0.3146299130377428	0.330448984488372	0.3287565219444471	0.34509223617888096	0.34284810071905725	0.37284990183453703	0.36956571453129866	0.08873990165733438	0.08583308861651338	0.1195520510855772	0.09927931485571406	0.11889448197283059	0.0987332514169168
0.3628251727490157	0.28799186593323606	0.28790939716042147	0.3160235500938758	0.3148839599516404	0.3307082867319011	0.329014397979471	0.34535552336866665	0.34310981253211226	0.3731208359267443	0.36983478480892695	0.08869440062918574	0.08578911060978248	0.11909600951302934	0.09949652932694164	0.11844097158780187	0.09894929022465249
0.3650113769339257	0.28824012046409997	0.28815666016147895	0.3162794321949498	0.3151385619258966	0.33096815545920466	0.32927283743219976	0.34561938572705825	0.34337209612098174	0.3733923617464354	0.3701044427978715	0.08864887164567378	0.08574510553394389	0.11864093351844929	0.09971356849818847	0.11798842117575248	0.09916515467936193
0.36721075409881926	0.28848891586412345	0.2884044619136557	0.3165358716612385	0.3153937185273987	0.3312285902089429	0.32953183984378454	0.3458838227659924	0.3436349510010949	0.37366447875452824	0.37037468796445977	0.08860331496819425	0.08570107364157598	0.11818682552812732	0.09993042931204599	0.11753683315112085	0.09938084173931117
0.3694233836175272	0.2887382517428533	0.28865280202605126	0.3167928680504687	0.3156494293153906	0.33148959051179006	0.3297914047474317	0.346148833989106	0.3438983766796345	0.37393718640304785	0.37064551976620136	0.08855773085759451	0.08565701518472922	0.11773368793110706	0.10014710870306942	0.1170862098914256	0.09959634835487918
0.37164934534214805	0.288988127702741	0.2889016801006767	0.3170504209126732	0.31590569384145084	0.33175115589041115	0.3300515316683796	0.3464144188917137	0.344162372655514	0.3742104841351031	0.370916937651765	0.08851211957416791	0.08561293041492134	0.11728152307921391	0.10036360359768537	0.11663655373716608	0.09981167146837322
0.3738887196059291	0.28923854333912463	0.2891510957324364	0.31730852979017077	0.3161625116494741	0.33201328585944245	0.33031222012387956	0.34668057696078725	0.3444269384193569	0.374484371384864	0.37118894106095635	0.08846648137764918	0.0855688195831282	0.11683033328769454	0.10057991091466789	0.11618786699233397	0.10002680801439112
0.3761415872261661	0.2894894982402094	0.28940104850910914	0.3175671942175461	0.31641988227565016	0.33227597992547114	0.3305734696231748	0.34694730767493404	0.3446920734534761	0.37475884757754035	0.3714615294246962	0.08842081652720683	0.08552468293978273	0.11638012083480476	0.10079602756452033	0.11574015192428533	0.10024175491933107
0.3784080295071193	0.2897409919870481	0.28965153801132804	0.31782641372162873	0.31667780524844363	0.3325392375870127	0.3308352796674786	0.347214610504375	0.3449577772318511	0.3750339121293575	0.37173470216499727	0.0883751252814385	0.08548052073476439	0.11593088796207951	0.1010119504496032	0.11529341076388278	0.10045650910163317
0.3806881282429484	0.28999302415352146	0.2899025638125614	0.3180861878214731	0.3169362800885735	0.3328030583344908	0.3310976497499547	0.34748248491092304	0.3452240492201077	0.37530956444753477	0.37200845869494215	0.08832940789836309	0.08543633321739717	0.11548263687473082	0.1012276764642479	0.11484764570575123	0.1006710674715734
0.38298196572066395	0.2902455943063187	0.2901541254790931	0.3183465160283369	0.3171953063089922	0.3330674416502156	0.33136057935569424	0.3477509303479612	0.345490888875495	0.3755858039302614	0.3722827984186595	0.08828366463541791	0.08539212063644223	0.11503536974144879	0.10144320249457905	0.11440285890817847	0.10088542693126357
0.3852896247230969	0.29049870200491773	0.2904062225700026	0.3186073978456613	0.317454883414865	0.3333323870083627	0.3316240679616962	0.34801994626042093	0.34575829564686433	0.375862629966675	0.3725577207313025	0.08823789574945128	0.08534788324009247	0.11458908869465745	0.10165852541832976	0.11395905249364091	0.10109958437470112
0.38761118853188686	0.29075234680156464	0.2906588546371451	0.3188688327690486	0.31771501090354903	0.3335978938749503	0.33188811503684473	0.3482895320847592	0.346026268974647	0.37614004193683626	0.37283322501902455	0.08819210149671693	0.08530362127596819	0.11414379583071366	0.101873642105069	0.11351622854833465	0.10131353668741383
0.3899467409304866	0.29100652824125395	0.2909120212251311	0.31913082028624196	0.31797568826457173	0.33386396170781935	0.33215272004188745	0.34855968724893654	0.34629480829083176	0.3764180392117073	0.37310931065895664	0.08814628213286832	0.0852593349911111	0.11369949320997819	0.10208854941599554	0.11307438912291445	0.10152728074677242
0.39229636620718694	0.2912612458617086	0.2911657218713071	0.31939335987710404	0.31823691497961054	0.33413058995661	0.3324178824294148	0.34883041117239527	0.3465639130189432	0.3766966211531275	0.3733859770191842	0.08810043791295465	0.08521502463197828	0.11325618285682992	0.10230324420371772	0.11263353623238004	0.10174081342177033
0.3946601491581577	0.29151649919335865	0.29141995610573423	0.3196564510135947	0.3184986905224706	0.3343977780627401	0.3326836016438368	0.3491017032660354	0.3468335825740187	0.37697578711378993	0.3736632234587237	0.08805456909141351	0.08517069044443845	0.11281386675999272	0.10251772331250208	0.11219367185606188	0.1019541315729029
0.3970381750905084	0.2917722877593215	0.29167472345116807	0.31992009315975023	0.3187610143590637	0.33466552545938333	0.33294987712136204	0.3493735629321933	0.34710381636258614	0.37725553643721743	0.3739410493274986	0.0880086759220668	0.08512633267376565	0.11237254687266329	0.1027319835781384	0.11175479793794807	0.1021672320522029
0.39943052982536675	0.2920286110753808	0.29193002342303803	0.32018428577166114	0.3190238859473863	0.3349338315714467	0.3332167082899745	0.3496459895646184	0.347374613782641	0.3775358684577393	0.3742194539663159	0.08796275865811606	0.085081951564635	0.1119322251126107	0.10294602182781887	0.11131691638692587	0.10238011170323347
0.4018372997009759	0.29228546864996574	0.2921858555294266	0.32044902829745053	0.3192873047374981	0.33520269581554807	0.3334840945694126	0.3499189825484502	0.34764597422362403	0.377816782500467	0.3744984367068427	0.08791681755213601	0.08503754736111784	0.11149290336216211	0.10315983487997471	0.110880029076597	0.10259276736093881
0.40425857157581063	0.29254285998412943	0.2924422192710482	0.32071432017725177	0.31955127017149987	0.33547211759999335	0.333752035371145	0.3501925412601948	0.34791789706639764	0.37809827788126976	0.37477799687158153	0.08787085285606937	0.08499312030667619	0.11105458346864339	0.10337341954455326	0.11044413784566132	0.1028051958515448
0.4066944328317112	0.29280078457152897	0.2926991141412281	0.32098016084318665	0.31981578168351144	0.3357420963247546	0.33402053009834953	0.35046666506770263	0.34819038168322286	0.37838035390675084	0.375058133773847	0.08782486482122413	0.084948670644157	0.11061726724430798	0.10358677262259164	0.11000924449807314	0.10301739399274368
0.4091449713770379	0.29305924189840266	0.2929565396258812	0.3212465497193424	0.32008083869964915	0.3360126313814457	0.33428957814588967	0.3507413533301438	0.34846342743773684	0.3786630098742226	0.37533884671774115	0.08777885369826618	0.08490419861579125	0.11018095646647907	0.10379989090641573	0.1095753508029702	0.10322935859335303
0.411610275649843	0.29331823144354946	0.29321449520349063	0.3215134862217501	0.3203464406380039	0.33628372215330116	0.3345591789002915	0.3510166053979855	0.3487370336849283	0.3789462450716824	0.37562013499812913	0.08773281973721551	0.08485970446318455	0.10974565287801852	0.10401277117961172	0.10914245849522786	0.10344108645351469
0.41409043462106226	0.29357775267830744	0.29347298034508645	0.32178096975836146	0.32061258690861894	0.3365553680151515	0.33482933173972196	0.35129242061296834	0.34901119977111567	0.37923005877778815	0.37590199790061546	0.0876867631874417	0.08481518842731575	0.10931135818691473	0.10422541021668508	0.10871056927511802	0.10365257436444608
0.41658553779772634	0.2938378050665313	0.2937319945142232	0.32204899972902634	0.3208792769134662	0.3368275683334008	0.33510003603396366	0.3515687983080817	0.3492859250339211	0.37951445026183284	0.37618443470151786	0.08764068429765783	0.08477065074852985	0.10887807406700745	0.10443780478330211	0.10827968480876393	0.10386381910844023
0.41909567522619073	0.2940983880645708	0.29399153716695886	0.3223175755254693	0.32114651004642397	0.3371003224660029	0.3353712911443935	0.3518457378075408	0.34956120880224895	0.37979941878372003	0.3764674446678443	0.08759458331591914	0.08472609166653766	0.10844580215763244	0.10464995163609103	0.10784980672826805	0.10407481745889413
0.4216209374953856	0.29435950112124915	0.29425160775183246	0.3225866965312676	0.3214142856932546	0.3373736297624379	0.335643096423958	0.3521232384267622	0.3498370503962607	0.380084963593939	0.3767510270572669	0.08754846048961441	0.08468151142040675	0.10801454406433209	0.1048618475227272	0.10742093663185415	0.10428556618026619
0.42416141574008476	0.2946211436778401	0.2945122057098421	0.32285636212182706	0.3216826032315807	0.3376474895636892	0.33591545121715083	0.3524012994723396	0.3501134491273511	0.3803710839335396	0.3770351811180978	0.0875023160654645	0.08463691024855957	0.10758430135847163	0.10507348918162052	0.10699307608385311	0.10449606202780615
0.4267172016441951	0.294883315168046	0.2947733304744224	0.32312657166435915	0.3219514620308619	0.33792190120221793	0.3361883548599875	0.3526799202420194	0.35039040429812385	0.38065777903410597	0.3773199060892632	0.08745615028951624	0.08459228838876925	0.1071550755775661	0.10528487334198644	0.10656622661497295	0.10470630174762618
0.42928838744406506	0.2951460150179748	0.29503498147142215	0.32339732451785713	0.32222086145237167	0.3381968640019406	0.336461806679983	0.3529591000246761	0.35066791520236773	0.3809450481177325	0.3776052012002789	0.08740996340713958	0.08454764607815576	0.10672686822574917	0.1054959967240734	0.10614038972275353	0.10491628207688564
0.43187506593181346	0.29540924264611834	0.29529715811908186	0.32366862003307334	0.322490800849174	0.3384723772782047	0.3367358059961274	0.3532388381002887	0.3509459811250313	0.38123289039699765	0.37789106567122416	0.08736375566302232	0.08450298355317923	0.10629968077363117	0.10570685603872221	0.1057155668711971	0.1051259997433931
0.4344773304586784	0.2956729974633284	0.2955598598280113	0.3239404575524944	0.3227612795660997	0.3387484403377639	0.33701035211886143	0.35351913373991445	0.3512246013421995	0.3815213050749381	0.3781774987127171	0.08731752730116585	0.08445830104963957	0.10587351465831318	0.10591744798735192	0.10529175949119463	0.1053354514655922
0.4370952749383861	0.2959372788727948	0.2958230860011658	0.324212836410318	0.32303229693972213	0.33902505247875386	0.33728544435005225	0.3537999862056652	0.35150377512106773	0.3818102913450232	0.37846449952588834	0.08727127856488243	0.08441359880267003	0.10544837128392714	0.10612776926215872	0.10486896898073184	0.10554463395278901
0.4397289938505404	0.29620208627002115	0.2960868360338239	0.3244857559324285	0.323303852298334	0.33930221299066804	0.3375610819829694	0.3540813947506815	0.35178350171991773	0.38209984839112865	0.3787520673023554	0.08722500969678904	0.0843688770467342	0.10502425202159316	0.10633781654584595	0.10444719670509528	0.10575354390482516
0.4423785822440318	0.2964674190428027	0.296351109313564	0.32475921543637276	0.3235759449619227	0.33957992115433266	0.3378372643022603	0.3543633586191081	0.3520637803880924	0.3823899753875111	0.3790402012241971	0.08717872093880613	0.08432413601562269	0.10460115820948346	0.10654758651153884	0.10402644399668759	0.10596217801204943
0.4450441357404687	0.2967332765712023	0.29661590522024095	0.325033214231336	0.32384857424214647	0.33985817624188164	0.33811399058392466	0.35464587704606804	0.3523446103659702	0.3826806714987812	0.37932890046392714	0.08713241253215072	0.08427937594244747	0.10417909115330559	0.10675707582304028	0.10360671215551776	0.10617053295536039
0.44772575053762753	0.2969996582275271	0.2968812231259626	0.32530775161811754	0.3241217394423096	0.34013697751673283	0.33839126009529075	0.3549289492576381	0.35262599088494057	0.38297193587987766	0.37961816418446787	0.08708608471733537	0.08423459705964093	0.10375805212611766	0.10696628113437612	0.10318800244941428	0.10637860540619215
0.4504235234129248	0.29726656337630436	0.2971470623950662	0.32558282688910517	0.3243954398573386	0.340416324233561	0.33866907209499003	0.3552125744708221	0.3529079211673782	0.3832637676760406	0.3799079915391247	0.08703973773416297	0.08418979959895007	0.10333804236869071	0.10717519908999407	0.10277031611396126	0.10658639202638653
0.4531375517269096	0.2975339913742586	0.29741342238409496	0.32585843932825187	0.3246696747737571	0.34069621563827474	0.33894742583293225	0.3554967518935262	0.3531904004266176	0.3835561660227853	0.38019838167155906	0.08699337182172293	0.08414498379143444	0.10291906308978582	0.10738382632474952	0.10235365435271859	0.10679388946800827
0.4558679334267773	0.2978019415702866	0.29768030244177335	0.3261345882110499	0.324944443469661	0.3409766509679896	0.3392263205502795	0.3557814807245325	0.3534734278669269	0.3838491300458749	0.3804893337157619	0.08694698721838809	0.08410014986746114	0.10250111546586282	0.10759215946350764	0.10193801833737837	0.10700109437344452
0.45861476704990445	0.29807041330543366	0.2979477019089837	0.3264112728045057	0.32521974521469377	0.34125762945100285	0.3395057554794215	0.3560667601534732	0.35375700268348265	0.3841426588612939	0.380780846796027	0.08690058416181251	0.08405529805670292	0.1020842006417837	0.10780019512149863	0.10152340920816272	0.10720800337550429
0.4613781517274047	0.2983394059128694	0.2982156201187421	0.32668849236711517	0.3254955792700216	0.34153915030676835	0.33978572984395045	0.3563525893608043	0.35404112406234384	0.38443675157522106	0.38107292002692444	0.08685416288892502	0.08401042858813415	0.10166831973076995	0.108007929904133	0.10110982807372437	0.10741461309704903
0.4641581871877068	0.2986089187178634	0.2984840563961734	0.32696624614883874	0.3257719448883074	0.34182121274587035	0.3400662428586342	0.35663896751778	0.3543257911804251	0.38473140728400257	0.38136555251327364	0.08680772363592805	0.08396554169002764	0.10125347381444527	0.1082153604068452	0.10069727601133849	0.10762092015113467
0.4669549737601532	0.2988789510377603	0.2987530100584875	0.3272445333910748	0.3260488413136868	0.34210381596999784	0.3403472937293918	0.3569258937864259	0.3546110032054719	0.3850266250741243	0.3816587433501163	0.08676126663829484	0.08392063758995166	0.10083966394311261	0.10842248321498005	0.10028575406720819	0.10782692114084114
0.46976861237862133	0.29914950218195485	0.2990224804149537	0.32752335332663457	0.3263262677817409	0.3423869591719175	0.34062888165326627	0.35721336731951153	0.3548967592960322	0.38532240402218426	0.3819524916226882	0.08671479213076327	0.0838757165147665	0.10042689113605263	0.10862929490410522	0.09987526325657115	0.1080326126593576
0.4725992045851658	0.29942057145186807	0.29929246676687715	0.327802705179717	0.3266042235194724	0.3426706415354496	0.34091100581839995	0.35750138726052594	0.3551830586014318	0.38561874319486644	0.3822467964063938	0.08666830034733684	0.08383077869062133	0.10001515638156633	0.10883579203968452	0.09946580456387011	0.10823799128988298
0.4754468525336833	0.2996921581409212	0.299562968407573	0.32808258816588187	0.32688270774527883	0.3429548622354396	0.341193665404007	0.3577899527436487	0.35546990026174696	0.38591564164891135	0.3825416567667773	0.08662179152127795	0.08378582434295219	0.09960446063703898	0.10904197117683623	0.09905737894283817	0.10844305360545548
0.47831165899359906	0.299964261534511	0.2998339846223416	0.3283630014920246	0.3271617196689268	0.34323962043773243	0.3414768595803478	0.3580790628937243	0.35575728340777696	0.3862130984310894	0.38283707175949533	0.08657526588510657	0.08374085369647645	0.09919480482930965	0.10924782886075945	0.09864998731691799	0.10864779616915143
0.4811937273535759	0.3002368809099843	0.3001055146884436	0.32864394435634964	0.32744125849152633	0.34352491529914625	0.34176058750870286	0.3583687168262348	0.35604520716101906	0.38651111257817305	0.38313304043028995	0.08652872367059722	0.08369586697519454	0.09878618985482746	0.10945336162633623	0.09824363057912677	0.10885221553371593
0.4840931616252451	0.3005100155366126	0.30037755787507386	0.3289254159483442	0.32772132340550414	0.3438107459674453	0.3420448483413449	0.358658913647272	0.3563336706336393	0.3868096831169078	0.3834295618149597	0.08648216510877528	0.08365086440238201	0.09837861657970848	0.10965856599818835	0.09783830959238315	0.10905630824170487
0.4870100664469608	0.3007836646755666	0.3006501134433367	0.329207415448752	0.3280019135945776	0.34409711158131323	0.3423296412215136	0.3589496524535114	0.3566226729284468	0.38710880906398526	0.3837266349393325	0.08643559042991578	0.08360584620059054	0.09797208583997019	0.10986343849056368	0.09743402518979138	0.10926007082557021
0.4899445470875755	0.3010578275798901	0.30092318064622003	0.3294899420295465	0.32828302823372874	0.34438401127032575	0.3426149652833878	0.35924093233218374	0.3569122131388663	0.38740848942601425	0.38402425881923763	0.08638899986353912	0.08356081259164332	0.09756659844173043	0.11006797560736459	0.09703077817464134	0.10946349980723369
0.49289670945023945	0.30133250349447455	0.3011967587285695	0.32977299485390443	0.32856466648917704	0.3446714441549238	0.3429008196520589	0.35953275236104765	0.3572022903489104	0.38770872319949207	0.3843224324604771	0.08634239363840865	0.0835157637966334	0.09716215516143478	0.11027217384211951	0.09662856932060038	0.10966659169832838
0.4958666600762229	0.30160769165603285	0.30147084692706216	0.33005657307617886	0.32884682751835265	0.34495940934638647	0.3431872034435034	0.35982511160836234	0.3574929036331518	0.38800950937077694	0.3846211548587969	0.0862957719825285	0.08347070003592062	0.09675875674585654	0.11047602967782666	0.09622739937202596	0.10986934300014184
0.4988545061487607	0.301883391293073	0.3017454444701814	0.3303406758418719	0.3291295104698702	0.34524790594680305	0.34347411576455644	0.360118009132859	0.35778405205669633	0.3883108469160585	0.3849204249998598	0.08624913512314056	0.08342562152912898	0.09635640391248046	0.11067953958695398	0.09582726904399408	0.1100717502034172
0.5018603554969207	0.3021596016258722	0.30202055057819005	0.33062530228760806	0.3294127144835015	0.34553693304904604	0.34376155571288336	0.360411443983714	0.35807573467515513	0.3886127348013295	0.38522024185921605	0.08620248328672307	0.0833805284951455	0.09595509734954533	0.11088270003141076	0.09542817902253375	0.11027380978831047
0.5048843165994948	0.3024363218664501	0.3022961644631038	0.3309104515411068	0.329696438690148	0.34582648973674307	0.3440495223769528	0.3607054152005194	0.35836795053461573	0.38891517198235664	0.38552060440227426	0.08615581669898596	0.0833354211521161	0.09555483771627138	0.11108550746246237	0.09503012996482596	0.1104755182245043
0.5079264985889148	0.30271355121854204	0.3025722853286656	0.33119612272115523	0.3299806822118143	0.3461165750842493	0.34433801483600907	0.3609999218132562	0.3586606986716151	0.3892181574046519	0.38582151158427347	0.08610913558487143	0.08329029971744374	0.09515562564298108	0.11128795832063076	0.09463312249935285	0.11067687197099474
0.5109870112551897	0.3029912888775728	0.30284891237031786	0.33148231493758024	0.33026544416158	0.3464071881566192	0.3446270321600438	0.36129496284226426	0.35895397811311075	0.38952169000344267	0.3861229623502533	0.0860624401685481	0.08324516440778762	0.0947574617314686	0.11149004903587922	0.09423715722616777	0.11087786747626183
0.5140659650498691	0.3032695340306298	0.3031260447751774	0.3317690272912215	0.33055072364357346	0.3466983280095794	0.3449165734097695	0.3615905372982161	0.3592477878764538	0.3898257687036438	0.38642495563502643	0.08601573067341313	0.0832000154390595	0.09436034655501402	0.11169177602731395	0.09384223471692366	0.11107850117794271
0.5171634710900281	0.30354828585643545	0.30340368172200677	0.3320562588739033	0.3308365197529423	0.34698999368949945	0.34520663763658954	0.3618866441820863	0.3595421269693583	0.3901303924198273	0.3867274903631475	0.0859690073220857	0.08315485302642212	0.09396428065845441	0.11189313570307036	0.09344835551507202	0.11127876950278903
0.5202796411622786	0.3038275435253204	0.3036818223811879	0.33234400876840614	0.331122831575827	0.34728218423336377	0.3454972238825713	0.3621832824851234	0.3598369943898742	0.39043556005619223	0.38703056544888487	0.08592227033640774	0.08310967738428679	0.0935692645586883	0.11209412446065414	0.093055520136204	0.11147866886695112
0.5234145877268029	0.30410730619919657	0.3039604659146957	0.3326322760484402	0.33140965818933305	0.347574898668744	0.3457883311804177	0.36248045118882194	0.3601323891263589	0.3907412705065372	0.3873341797961914	0.08587551993744093	0.0830644887263115	0.09317529874456199	0.11229473868648654	0.09266372906804321	0.11167819567559434
0.5265684239214125	0.3043875730315291	0.30423961147606965	0.33292105977861525	0.3316969986615019	0.347868136013769	0.34607995855343826	0.36277814926489166	0.3604283101574475	0.39104752265422793	0.38763833229867417	0.08582875634546372	0.08301928726539995	0.09278238367715375	0.11249497475597536	0.09227298277080109	0.11187734632308377
0.5297412635656308	0.3046683431673094	0.30451925821038694	0.33321035901441387	0.3319848520512839	0.3481618952770975	0.3463721050155218	0.3630763756752308	0.3607247564520246	0.3913543153721699	0.387943021839566	0.0857819797799727	0.0829740732136983	0.09239051979013624	0.1126948290337424	0.09188328167718396	0.11207611719268584
0.5329332211648017	0.30494961574302726	0.3047994052542347	0.3335001728021623	0.3322732174085091	0.3484561754578888	0.34666476957110587	0.3633751293718946	0.36102172696919466	0.391661647522777	0.38824824729169394	0.08573519045967569	0.08292884678259412	0.09199970748960595	0.11289429787308336	0.09149462619264881	0.11227450465672462
0.5361444119142209	0.30523138988664295	0.305080051735683	0.33379050017900225	0.3325620937738602	0.34875097554577356	0.34695795121515005	0.3636744092970677	0.3613192206582539	0.3919695179579416	0.3885540075174517	0.08568838860249488	0.08288360818271398	0.09160994715451665	0.11309337761638005	0.09110701669566623	0.11247250507652495
0.5393749517032939	0.3055136647175595	0.30536119677425544	0.3340813401728618	0.3328514801788418	0.3490462945208252	0.34725164893310534	0.3639742143830337	0.36161723645865934	0.392277925519005	0.38886030136876715	0.08564157442556203	0.08283835762392298	0.09122123913684987	0.11329206459470242	0.09072045353778435	0.11267011480222777
0.5426249571197181	0.3057964393465942	0.3056428394809034	0.334372691802427	0.33314137564575447	0.3493421313535304	0.3475458617008866	0.3642745435521456	0.3619157733000016	0.392586869036726	0.3891671276870745	0.08559474814521656	0.08279309531532168	0.0908335837616363	0.11349035512795069	0.0903349370438491	0.1128673301728611
0.5458945454536906	0.30607971287595087	0.3059249789579757	0.3346645540771127	0.33343177918766337	0.34963848500475975	0.3478405884848418	0.3645753957167971	0.36221483010197314	0.3928963473312516	0.3894744853032825	0.08554790997700724	0.08274782146524594	0.09044698132735363	0.1136882455249264	0.08995046751216051	0.11306414751628324
0.5491838347021408	0.3063634843991919	0.3062076142991927	0.334956925997034	0.33372268980837166	0.3499353544257392	0.34813582824172457	0.3648767697793919	0.36251440577434063	0.3932063592120867	0.3897823730377452	0.08550106013568635	0.08270253628126356	0.09006143210596917	0.11388573208294872	0.08956704521479253	0.11326056314916855
0.5524929435729888	0.30664775300120856	0.30649074458961556	0.3352498065529763	0.3340141065023898	0.35023273855801895	0.34843157991866347	0.3651786646323137	0.3628144992169138	0.39351690347806195	0.3900907897002308	0.08545419883521085	0.0826572399701745	0.08967693634317442	0.1140828110880534	0.0891846703975574	0.11345657337672321
0.55582199148943	0.30693251775819347	0.3067743689056197	0.33554319472636673	0.334306028254907	0.35053063633344556	0.34872784245313276	0.36548107915789724	0.36311510931951624	0.3938279789173044	0.3903997340898915	0.08540732628874073	0.08261193273800906	0.08929349425846311	0.1142794788148791	0.08880334328033967	0.11365217449302634
0.5591710985942444	0.30721777773761155	0.3070584863148655	0.33583708948924407	0.3345984540417623	0.3508290466741304	0.34902461477292357	0.36578401222839657	0.3634162349619553	0.3941395843072061	0.3907092049952326	0.08536044270863603	0.08256661479002542	0.0889111060455221	0.11447573152665314	0.08842306405728095	0.11384736278068885
0.5625403857541326	0.3075035319981713	0.3073430958762694	0.3361314898042302	0.3348913828294146	0.35112796849242145	0.3493218957961129	0.3660874627059566	0.3637178750139921	0.3944517184143934	0.39101920119408223	0.08531354830645729	0.08252128633071008	0.08852977187230238	0.11467156547519153	0.08804383289687223	0.11404213451099565
0.565929974564078	0.30778977958979586	0.30762819663997554	0.33642639462449936	0.3351848135749141	0.3514274006908723	0.34961968443103547	0.36639142944258113	0.36402002833531155	0.39476437999469577	0.3913297214535604	0.08526664329296295	0.0824759475637745	0.08814949188111854	0.11486697690070002	0.08766564994225234	0.11423648594373503
0.569339987351735	0.30807651955359383	0.30791378764732646	0.3367218028937495	0.3354787452258713	0.35172734216221235	0.3499179795762519	0.3666959112801038	0.3643226937754917	0.39507756779311487	0.3916407645300474	0.08521972787810919	0.082430598692157	0.0877702661888975	0.1150619620317741	0.0872885153111298	0.11443041332701398
0.5727705471818436	0.30836375092182955	0.308199867930834	0.3370177135461709	0.33577317672042856	0.3520277917893161	0.3502167801205198	0.36700090705015603	0.36462587017397313	0.3953912805437926	0.39195232916915346	0.08517280227104822	0.08238523991801741	0.08739209488751243	0.11525651708558371	0.0869124290964507	0.11462391289776974
0.5762217778606706	0.3086514727178954	0.3084864365141505	0.3373141255064183	0.3360681069872296	0.35232874844517414	0.350516084942764	0.36730641557413796	0.3649295563600294	0.395705516969981	0.39226441410568763	0.08512586668012627	0.08233987144274016	0.08701497804376856	0.11545063826760327	0.08653739136615002	0.11481698088114456
0.5796938039404782	0.30893968395628074	0.30877349241203933	0.337611037689579	0.3363635349453901	0.35263021099286124	0.35081589291204507	0.36761243566318635	0.3652337511527356	0.3960202757840097	0.39257701806362627	0.08507892131288407	0.08229449346692992	0.08663891569960924	0.11564432177149797	0.08616340216338614	0.11500961349055672
0.5831867507240184	0.30922838364254285	0.3090610346303452	0.33790844900114336	0.3366594595044668	0.35293217828550666	0.3511162028875295	0.36791896611814456	0.3655384533609379	0.3963355556872549	0.3928901397560815	0.08503196637605542	0.0822491061904132	0.08626390787234328	0.1158375637792659	0.08579046150695291	0.11520180692798476
0.5867007442690553	0.30951757077327774	0.30934906216596497	0.33820635833697466	0.33695587956442824	0.3532346491662628	0.3514170137184598	0.36822600572953096	0.36584366178322275	0.39665135537010765	0.39320377788527033	0.08498500207556496	0.0822037098122351	0.08588995455489368	0.11603036046115278	0.0854185693913152	0.11539355738361223
0.5902359113929144	0.30980724433608964	0.309637574006818	0.3385047645832781	0.33725279401562414	0.3535376224682755	0.351718324244123	0.3685335532775081	0.36614937520788626	0.3969676735119416	0.393517931142483	0.08493802861652891	0.08215830453066014	0.08551705571594681	0.11622270797577983	0.08504772578667996	0.11558486103581345
0.5937923796770596	0.3100974033095618	0.30992656913181604	0.3388036666165712	0.33755020173875483	0.3538410970146527	0.3520201332938204	0.3688416075318519	0.36645559241290276	0.39728450878108285	0.3938325982080509	0.08489104620325333	0.08211289054317097	0.08514521129998798	0.11641460246957536	0.08467793063945805	0.11577571405129561
0.597370277471697	0.310388046663226	0.3102160465108338	0.3391030633036521	0.33784810160484113	0.3541450716184326	0.3523224396868371	0.36915016725191957	0.3667623121658937	0.39760185983477564	0.39414777775131543	0.08484405503923322	0.0820674680464664	0.08477442122763534	0.11660604007727216	0.084309183872179	0.11596611258488565
0.6009697339004076	0.3106791733575326	0.3105060051046787	0.3394029535015697	0.3381464924751934	0.35444954508255405	0.3526252422324101	0.3694592311866191	0.367069533224097	0.3979197253191523	0.3944634684305957	0.08479705532715266	0.08202203723646326	0.08440468539593837	0.11679701692176536	0.08394148538381785	0.11615605277953023
0.6045908788648067	0.31097078234382036	0.31079644386506067	0.33970333605759234	0.33844537320138135	0.35475451619982484	0.3529285397296987	0.36976879807437696	0.3673772543343351	0.3982381038692002	0.39477966889315724	0.08475004726888227	0.08197659830829249	0.08403600367817887	0.11698752911384247	0.08357483504997987	0.11634553076640941
0.6082338430492322	0.311262872564286	0.3110873617345625	0.34000420980917684	0.33874474262520277	0.3550599837528896	0.35323233096775236	0.370078866643107	0.367685474232984	0.3985569941087296	0.3950963777751794	0.08470303106548098	0.08193115145630114	0.08366837592442522	0.11717757275224017	0.08320923272297875	0.11653454266462404
0.611898757925461	0.31155544295195386	0.3113787576466091	0.3403055735839379	0.3390445995786533	0.3553659465141999	0.35353661472548	0.3703894356101789	0.36799419164594177	0.3988763946503421	0.3954135937017243	0.08465600691719308	0.08188569687405006	0.08330180196163184	0.11736714392390013	0.0828446782320924	0.11672308458129521
0.6155857557574533	0.31184849243064555	0.31167063052543686	0.3406074261996165	0.3393449428838944	0.3556724032459817	0.35384138977161805	0.37070050368238616	0.3683034052885965	0.39919630409539736	0.3957313152867029	0.08460897502344994	0.08184023475431451	0.08293628159366051	0.1175562387035427	0.08248117138381161	0.11691115261172058
0.6192949696061266	0.3121420199149486	0.3119629792860638	0.340909766464049	0.3396457713532234	0.3559793527002047	0.35414665486470076	0.37101206955591437	0.3686131138657954	0.39951672103398134	0.39604954113284463	0.08456193558286684	0.0817947652890829	0.0825718146016925	0.117744853153809	0.08211871196192533	0.11709874283904753
0.6230265333341571	0.3124360243101865	0.31225580283425847	0.3412125931751356	0.3399470837890416	0.35628679361854987	0.3544524087530266	0.37132413191630925	0.36892331607181267	0.3998376440448735	0.39636826983166434	0.08451488879324527	0.08174928866955726	0.08220840074409352	0.11793298332513302	0.08175729972762724	0.11728585133430158
0.6267805816108112	0.3127305045123877	0.3125491000665096	0.34151590512080887	0.34024887898382367	0.35659472473237785	0.3547586501746283	0.37163668943844436	0.3692340105903176	0.40015907169551435	0.39668749996342983	0.08446783485156979	0.08170380508615113	0.08184603975699645	0.11812062525581268	0.08139693441991369	0.11747247415640061
0.6305572499168048	0.3130254594082539	0.31284286986999443	0.34181970107900245	0.3405511557200851	0.35690314476269797	0.35506537785724024	0.3719497407864897	0.369545196094342	0.4004810025419722	0.3970072300971289	0.08442077395401056	0.08165831472849043	0.08148473135421597	0.11830777497205247	0.08103761575556945	0.11765860735228273
0.634356674549194	0.3133208878751301	0.3131371111225492	0.3421239798176194	0.3408539127703525	0.3572120524201353	0.35537259051826764	0.37226328461387864	0.3698568712462502	0.40080343512891164	0.39732745879043824	0.08437370629591995	0.08161281778541347	0.08112447522743338	0.11849442848763658	0.08067934342952299	0.11784424695659368
0.6381789926262927	0.31361678878097277	0.31343182269263725	0.34242874009450025	0.3411571488971306	0.3575214464048994	0.35568028686475406	0.37257731956327655	0.3701690346977052	0.4011263679895596	0.39764818458968976	0.08432663207183522	0.0815673144449701	0.08076527104658737	0.11868058180429841	0.08032211711482518	0.11802938899177207
0.642024342092622	0.313913160984319	0.31372700343931775	0.342733980657392	0.3414608628528714	0.3578313254067524	0.35598846559334985	0.3728918442665482	0.3704816850896366	0.40144979964567323	0.3979694060298379	0.08427955147547596	0.08152180489442043	0.08040711845973192	0.11886623091122317	0.07996593646293348	0.11821402946800674
0.6458928617238878	0.3142100033342543	0.3140226522122149	0.3430397002439148	0.34176505337994173	0.3581416881049754	0.35629712539027963	0.3732068573447242	0.3707948210522093	0.401773728607506	0.398291121634427	0.08423246469974498	0.08147628932023805	0.0800500170934697	0.1190513717853321	0.07961080110393226	0.11839816438322259
0.6497846911319898	0.3145073146703826	0.314318767851487	0.34334589758153167	0.34206971921059276	0.35845253316833836	0.35660626493131126	0.3735223574079706	0.3711084412047906	0.40209815337377575	0.39861332991555914	0.08418537193672804	0.08143076790810504	0.07969396655312977	0.11923600039135351	0.07925671064671747	0.11858178972312317
0.6536999707700591	0.31480509382279337	0.31461534918779405	0.34365257138751504	0.3423748590669267	0.3587638592550662	0.35691588288172277	0.37383834305555447	0.3714225441559175	0.4024230724316309	0.39893602937386025	0.08413827337769438	0.08138524084291543	0.07933896642275329	0.11942011268141073	0.07890366467905352	0.11876490146107699
0.6576388419375281	0.3151033396120311	0.3149123950422674	0.3439597203689161	0.3426804716608662	0.35907566501280735	0.3572259778962709	0.37415481287581254	0.3717371285032656	0.4027484842566179	0.3992592184984481	0.08409116921309458	0.08133970830877461	0.07898501626547016	0.11960370459529202	0.07855166276788594	0.11894749555806072
0.661601446785229	0.3154020508490624	0.3152099042264778	0.3442673432225308	0.34298655569412095	0.35938794907860044	0.3575365486191584	0.3744717654461172	0.3720521928336149	0.40307438731264694	0.39958289576689854	0.08404405963256308	0.08129417048899845	0.07863211562357719	0.11978677206030852	0.07820070445936977	0.1191295679625739
0.6655879283205246	0.31570122633524567	0.3155078755424031	0.3445754386348693	0.3432931098581567	0.35970071007884286	0.35784759368400126	0.3747891993328454	0.3723677357228178	0.40340078005195995	0.39990705964521245	0.0839969448249172	0.08124862756611283	0.07828026401875832	0.11996931099136532	0.07785078927921063	0.11931111461083788
0.6695984304124688	0.31600086486229806	0.31580630778239765	0.3448840052821227	0.3436001328341624	0.36001394662925723	0.3581591117137976	0.3751071130913441	0.3726837557357673	0.4037276609150967	0.40023170858778356	0.08394982497815612	0.08120307972185667	0.07792946095224806	0.12015131729080508	0.07750191673282103	0.11949213142666792
0.6736330977969988	0.31630096521226403	0.3161051997291599	0.3451930418301307	0.3439076232930187	0.3603276573348594	0.3584711013208938	0.3754255052658986	0.3730002514263631	0.4040550283308611	0.4005568410373643	0.08390270027946327	0.08115752713717765	0.07757970590496654	0.12033278684837967	0.07715408630530618	0.11967261432126008
0.6776920760821589	0.3166015261574833	0.31640455015570057	0.3455025469343494	0.34421557989526463	0.36064184078992473	0.3587835611069527	0.37574437438969865	0.37331722133747935	0.4043828807162882	0.40088245542503265	0.08385557091520404	0.08111196999223601	0.07723099833775393	0.12051371554133539	0.07680729746191872	0.11985255919346116
0.6817755117533548	0.3169025464605589	0.31670435782531087	0.3458125192398186	0.3445240012910663	0.3609564955779568	0.3590964896629212	0.3760637189848065	0.3736346640009321	0.40471121647661046	0.40120855017015955	0.08380843707092805	0.08106640846640288	0.07688333769161204	0.12069409923444141	0.07646154964800189	0.12003196192954135
0.6858835521786408	0.3172040248743244	0.31700462149153014	0.34612295738112914	0.34483288612018326	0.3612716202716534	0.35940988556899645	0.37638353756212267	0.3739525779374455	0.4050400340052246	0.40153512368037453	0.08376129893136774	0.08102084273826161	0.07653672338766171	0.12087393377967715	0.07611684228929505	0.12021081840323689
0.6900163456140378	0.3175059601418123	0.3173053398981142	0.34643385998238996	0.3451422330119371	0.36158721343287353	0.3597237473945946	0.37670382862135343	0.3742709616566198	0.40536933168365724	0.4018621743515334	0.08371415668044055	0.08097527298560675	0.07619115482761885	0.12105321501651645	0.07577317479215395	0.12038912447579264
0.6941740412088835	0.3178083509962216	0.3176065117790031	0.3467452256571962	0.3454520405851783	0.3619032736126059	0.3600380736983172	0.37702459065097765	0.3745898136568981	0.4056991078815322	0.402189700567684	0.08366701050124677	0.08092969938544575	0.0758466313937376	0.12123193877182814	0.07543054654353654	0.12056687599582006
0.6983567890112157	0.3181111961608849	0.31790813585828853	0.34705705300859496	0.34576230744825365	0.3622197993509338	0.36035286302791814	0.37734582212821294	0.3749091324255326	0.40602936095653586	0.4025177007010332	0.08361986057607232	0.08088412211399804	0.07550315244896666	0.12141010085956339	0.07508895691130846	0.12074406879925448
0.702564739973187	0.3184144943492369	0.31821021085018214	0.34736934062905434	0.3460730321989738	0.36253678917700344	0.36066811392027115	0.3776675215189836	0.3752289164385525	0.4063600892543845	0.4028461731119132	0.08357270708638784	0.08083854134669602	0.07516071733738983	0.12158769708129569	0.07474840524443493	0.12092069870955413
0.7067980459565127	0.3187182442647807	0.31851273545898207	0.3476820871004286	0.34638421342457976	0.3628542416089907	0.360983824901337	0.3779896872778857	0.3755491641607301	0.4066912911087895	0.40317511614874774	0.08352555021284927	0.0807929572581863	0.0748193253841336	0.12176472322573773	0.07440889087315838	0.12109676153751536
0.7110568597379514	0.31902244460105617	0.3188157083790423	0.34799529099392656	0.34669584970171163	0.3631721551540673	0.3612999944861302	0.3783123178481548	0.37586987404554817	0.4070229648414243	0.4035045281480194	0.08347839013529801	0.08074737002232776	0.0744789758955946	0.12194117506872715	0.07407041310898421	0.1212722530810737
0.7153413350148182	0.3193270940416068	0.319119128294738	0.34830895087007746	0.34700793959637355	0.36349052830836776	0.3616166211786854	0.3786354116616317	0.376191044535166	0.4073551087618899	0.40383440743423443	0.08343122703276264	0.08070177981219567	0.07413966815979478	0.12211704837368131	0.07373297124510714	0.12144716912574438
0.7196516264105322	0.31963219125994713	0.31942299388043477	0.34862306527869896	0.3473204816639028	0.36380935955695715	0.3619337034720257	0.37895896713873045	0.3765126740603868	0.4076877211676818	0.40416475231989074	0.08338406108345921	0.08065618680007876	0.07380140144631753	0.12229233889105728	0.07339656455650356	0.1216215054442813
0.7239878894801961	0.31993773491953015	0.3197273038004552	0.3489376327588634	0.3476334744489358	0.364128647373796	0.3622512398481282	0.37928298268840266	0.3768347610406238	0.4080208003441555	0.4044955611054431	0.08333689246478937	0.08061059115748093	0.07346417500654212	0.12246704235843708	0.07306119230003816	0.12179525779667699
0.7283502807162107	0.32024372367371423	0.32003205670904666	0.3492526518388646	0.3479469164853755	0.3644483902217084	0.36256922877789177	0.3796074567081059	0.3771573038838678	0.40835434456449293	0.4048268320792702	0.08328972135334518	0.08056499305512341	0.07312798807389242	0.12264115450074087	0.07272685371458465	0.12196842193016266
0.7327389575539218	0.3205501561657296	0.3203372512503477	0.34956812103618445	0.34826080629635775	0.3647685865523474	0.3628876687211026	0.37993238758376846	0.3774803009866525	0.4086883520896676	0.40515856351764	0.08324254792490601	0.08051939266294378	0.07279283986402874	0.12281467103011323	0.07239354802140241	0.122140993579265
0.7371540783773028	0.3208570310286475	0.3206428860583561	0.3498840388574606	0.34857514239421905	0.36508923480616307	0.3632065581264025	0.38025777368975755	0.3778037507340218	0.40902282116841254	0.4054907536846768	0.08319537235444172	0.08047379015009591	0.07245872957483357	0.12298758764572426	0.07206127442414356	0.12231296846583462
0.74159580252467	0.3211643468853442	0.3209489597568959	0.35020040379845147	0.3488899232804627	0.36541033341236695	0.36352589543125413	0.38058361338884356	0.37812765149949634	0.4093577500371838	0.40582340083232676	0.08314819481611245	0.0804281856849528	0.07212565638683799	0.12315990003408217	0.07173003210909457	0.12248434229884708
0.746064290294433	0.321472102348471	0.32125547095958445	0.35051721434400496	0.34920514744572595	0.36573188078890123	0.3638456790619091	0.38090990503216865	0.3784520016450402	0.409693136920129	0.406156503200325	0.08310101548326933	0.08038257943510678	0.07179361946317897	0.12333160386874908	0.07139982024525438	0.12265511077458768
0.7505597029508803	0.32178029602041885	0.32156241826979953	0.3508344689680234	0.34952081336974716	0.36605387534240236	0.3641659074333732	0.3812366469592109	0.3787767995210268	0.4100289800290515	0.4064900590161612	0.08305383452845477	0.08033697156736784	0.07146261794979125	0.12350269481029841	0.0710706379845476	0.12282526957640982
0.7550822027299987	0.3220889264932864	0.3218698002806461	0.3511521661334307	0.3498369195213315	0.36637631546816946	0.3644865789493738	0.381563837497752	0.3791020434662056	0.41036527756337676	0.40682406649504516	0.08300665212340526	0.08029136224776857	0.07113265097574129	0.12367316850662746	0.07074248446213716	0.12299481437503346
0.7596319528453285	0.3223979923488465	0.32217761557492397	0.3514703042921392	0.35015346435831907	0.36669919955012986	0.3648076920023268	0.381891474963843	0.379427731807669	0.41070202771011893	0.4071585238398746	0.08295946843904974	0.08024575164156131	0.07080371765324145	0.12384302059277275	0.07041535879633187	0.12316374082828929
0.7642091174938536	0.32270749215851297	0.32248586272509405	0.3517888818850158	0.35047044632755014	0.3670225259608061	0.36512924497330207	0.38221955766177074	0.3797538628608179	0.4110392286438462	0.4074934292411994	0.08291228364551284	0.08020013991322154	0.07047581707786321	0.12401224669071098	0.070089260088956	0.12333204458120406
0.7688138618619275	0.3230174244833076	0.3227945402932459	0.35210789734184866	0.35078786386483324	0.3673462930612813	0.3654512362319914	0.3825480838840236	0.3800804349293294	0.4113768785266468	0.4078287808771897	0.08286509791211333	0.08015452722644784	0.07014894832864371	0.12418084240954386	0.0697641874253847	0.12349972126592945
0.7734463521312342	0.32332778787382643	0.32310364683106396	0.3524273490813132	0.35110571539491076	0.3676704992011663	0.36577366413667317	0.3828770519112581	0.38040744630512147	0.4117149755080948	0.4081645769136001	0.08281791140736788	0.08010891374416167	0.06982311046842682	0.12434880334558329	0.06944013987479991	0.12366676650179897
0.7781067554847866	0.3236385808702072	0.3234131808797952	0.35274723551093967	0.3514239993314263	0.3679951427185661	0.36609652703418116	0.3832064600122654	0.3807348952683208	0.4120535177252173	0.40850081550373724	0.08277072429898945	0.08006329962850987	0.06949830254383471	0.12451612508228038	0.06911711649035368	0.12383317589547005
0.7827952401129585	0.323949802002095	0.32372314097021543	0.3530675550270784	0.3517427140768905	0.36832022194004566	0.36641982325986927	0.38353630644393694	0.38106278008722877	0.41239250330245836	0.40883749478842535	0.08272353675389074	0.0800176850408667	0.06917452358546683	0.12468280318991276	0.06879511630920376	0.12399894504052611
0.7875119752195561	0.32426144978860955	0.324033525622596	0.35338830601486637	0.3520618580226486	0.368645735180596	0.36674355113757856	0.38386658945123053	0.3813910990182872	0.4127319303516462	0.4091746128959727	0.08267634893818354	0.07997207014183097	0.06885177260816278	0.12484883322603935	0.06847413835284755	0.12416406951781767
0.792257131027923	0.3245735227383122	0.32434433334667134	0.35370948684819487	0.35238142954884627	0.36897168074360154	0.36706770897960406	0.38419730726713736	0.38171985030604605	0.4130717969719594	0.40951216794213724	0.08262916101717975	0.0799264550912321	0.06853004861115153	0.12501421073535823	0.0681541816271718	0.12432854489532019
0.7970308787870847	0.32488601934917144	0.3246555626416047	0.354031095889674	0.35270142702439644	0.3692980569208055	0.3673922950866606	0.38452845811264713	0.38204903218312825	0.4134121012498919	0.4098501580300932	0.08258197315539396	0.07988084004812698	0.06820935057808697	0.1251789312494509	0.0678352451226587	0.12449236672819097
0.8018333907779276	0.32519893810853046	0.32496721199595563	0.35435313149060066	0.3530218488069459	0.36962486199227634	0.36771730774785005	0.3848600401967152	0.38237864287019707	0.41375284125921996	0.4101885812503975	0.0825347855165436	0.0798352251708032	0.06788967747726105	0.1253429902870522	0.06751732781457065	0.12465553055878331
0.8066648403194178	0.3255122774930729	0.32527927988764677	0.3546755919909237	0.3533426932428422	0.3699520942263738	0.36804274524062724	0.3851920517162281	0.3827086805759226	0.41409401506096716	0.41052743568095545	0.08248759826355083	0.07978961061678007	0.0675710282619022	0.1255063833540362	0.06720042866300702	0.12481803191641916
0.8115254017748545	0.32582603596879034	0.32559176478392987	0.3549984757192115	0.3536639586670992	0.3702797518797165	0.3683686058307664	0.3855244908559702	0.3830391434969475	0.41443562070337164	0.4108667193869872	0.08244041155854209	0.0797439965428098	0.0672534018702251	0.12566910594340186	0.06688454661320264	0.12497986631780122
0.8164152505581643	0.3261402119909479	0.3259046651413533	0.35532178099261735	0.35398564340336514	0.3706078331971465	0.3686948877723284	0.3858573557885895	0.38337002981785395	0.41477765622185125	0.4112064304209941	0.08239322556285149	0.07969838310487742	0.0669367972254662	0.1258311535350174	0.06656968059555624	0.1251410292666293
0.8213345631402307	0.32645480400405114	0.3262179794057281	0.3556455061168461	0.35430774576388757	0.37093633641169654	0.3690215893076259	0.38619064467456404	0.3837013377111293	0.4151201196389696	0.41154656682272445	0.08234604043702091	0.07965277045820338	0.06662121323630288	0.12599252159603225	0.06625582952591458	0.125301516253856
0.8262835170552626	0.3267698104418129	0.32653170601209514	0.355969649386121	0.3546302640494811	0.3712652597445563	0.36934870866719155	0.3865243556621685	0.384033065337134	0.4154630089644031	0.4118871266191409	0.08229885634080111	0.07960715875724589	0.06630664879679671	0.12615320558060716	0.06594299230560807	0.12546132275757316
0.8312622909072027	0.3270852297271192	0.32684584338469164	0.35629420908314935	0.3549531965494936	0.3715946014050384	0.3696762440697429	0.38685848688744	0.38436521084406644	0.4158063221949057	0.4122281078243855	0.08225167343315512	0.07956154815569917	0.06599310278669179	0.12631320093007048	0.06563116782168521	0.12562044424298335
0.8362710643761712	0.32740106027199595	0.32716038993691754	0.35661918347908955	0.3552765415417725	0.37192435959054543	0.37000419372215015	0.38719303647414444	0.3846977723679301	0.4161500573142764	0.412569508439747	0.08220449187225566	0.0795159388064966	0.06568057407150718	0.1264725030727618	0.065320354947076	0.12577887616254202
0.8413100182249524	0.3277173004775758	0.3274753440713029	0.3569445708335172	0.3556002972926321	0.3722545324865354	0.3703325558194017	0.387528002533743	0.38503074803250065	0.41649421229332484	0.4129113264536268	0.08215731181549005	0.07947033086181264	0.06536906150262922	0.12663110742420258	0.06501055254062749	0.12593661395578692
0.8463793343055166	0.3280339487340643	0.3277907041794738	0.35727036939439144	0.35592446205681944	0.37258511826648893	0.3706613285445716	0.38786338316535857	0.3853641359492913	0.4168387850898374	0.4132535598415057	0.08211013341946118	0.07942472447306244	0.06505856391763132	0.1267890093870392	0.06470175944750167	0.12609365304969344
0.8514791955655843	0.3283510034207063	0.32810646864211984	0.35759657739802164	0.35624903407748115	0.37291611509187517	0.370990510068786	0.3881991764557419	0.38569793421752036	0.4171837736485439	0.41359620656591	0.08206295683998728	0.07937911979090526	0.0647490801402526	0.12694620435098614	0.06439397449905471	0.1262499888582198
0.8566097860552276	0.3286684629057529	0.32842263582896003	0.35792319306903386	0.3565740115861308	0.3732475211121184	0.3713200985511892	0.38853538047923813	0.3860321409240776	0.41752917590108374	0.41393926457637864	0.08201578223210435	0.07933351696524399	0.06444060898068216	0.12710268769291133	0.06408719651311401	0.12640561678250606
0.861771290933513	0.32898632554642765	0.32873920409871	0.3582502146203369	0.3568993928026142	0.37357933446456437	0.3716500921389105	0.3888719932977529	0.38636675414349037	0.41787498976597226	0.41428273180942926	0.08196860975006799	0.07928791614522798	0.0641331492356656	0.12725845477694975	0.06378142429412748	0.12656053221098773
0.8669638964751838	0.32930458968889315	0.3290561717990487	0.35857764025308964	0.3572251759350772	0.3739115532744476	0.3719804889670314	0.3892090129607199	0.38670177193789074	0.41822121314856747	0.41462660618852454	0.08192143954735503	0.07924231747925375	0.06382669968864008	0.12741350095436133	0.0634766566334477	0.12671473051955218
0.8721877900773816	0.3296232536682177	0.32937353726658514	0.3589054681566668	0.3575513591799325	0.3742441756548565	0.3723112871585524	0.3895464375050659	0.3870371923569827	0.41856784394103624	0.41497088562404044	0.08187427177666347	0.07919672111496674	0.06352125910986217	0.12756782156341728	0.06317289230918277	0.12686820707099855
0.877443160266411	0.3299423158083419	0.329691298826825	0.359233696508626	0.3578779407218256	0.3745771997067011	0.37264248482435847	0.38988426495517875	0.38737301343800773	0.41891488002232113	0.41531556801323105	0.08182710658991665	0.07915112719926272	0.06321682625665659	0.12772141192986908	0.06287013008658704	0.12702095721564888
0.8827301967045416	0.3302617744220451	0.33000945479413757	0.35956232347467415	0.3582049187336022	0.3749106235186796	0.37297408006318783	0.3902224933228729	0.387709233205713	0.4192623192581068	0.41566065124019674	0.08177994413826241	0.07910553587829015	0.06291339987349431	0.12787426736650787	0.06256836871816063	0.12717297629106383
0.8880490901968541	0.33058162781091216	0.3303280034717223	0.3598913472086343	0.35853229137627496	0.37524444516724415	0.37330607096159707	0.3905611206073569	0.388045849672317	0.41961015950078684	0.4160061331758503	0.0817327845720762	0.07905994729745007	0.06261097869208498	0.12802638317339188	0.062267606943706255	0.12732425962201432
0.8934000326981257	0.3309018742653002	0.3306469431515767	0.36022076585241225	0.3588600567989905	0.37557866271656876	0.3736384555939292	0.3909001447951998	0.38838286083747753	0.41995839858943074	0.41635201167788477	0.08168562804096198	0.07901436160139905	0.06230956143168953	0.12817775463784642	0.06196784349056372	0.1274748025206378
0.8987832173197573	0.33122251206430475	0.33096627211446117	0.36055057753596287	0.3591882131389956	0.37591327421851506	0.3739712320222796	0.3912395638602977	0.38872026468825754	0.4203070343497501	0.416698284590739	0.08163847469375496	0.07896877893405053	0.06200914679912728	0.12832837703454913	0.06166907707377334	0.12762460028646672
0.904198838336744	0.3315435394757277	0.3312859886298683	0.36088078037725824	0.35951675852160564	0.37624827771260033	0.37430439829646445	0.3915793757638414	0.3890580591990936	0.42065606459406674	0.41704494974556666	0.08159132467852111	0.07892319943857573	0.061709733488974905	0.1284782456254021	0.061371306396189595	0.12777364820647108
0.9096470911946843	0.3318649547560424	0.3316060909559878	0.3612113724822525	0.35984569106017	0.37658367122596287	0.37463795245398646	0.39191957845428255	0.3893962423317618	0.4210054871212783	0.4173920049602016	0.08154417814256237	0.07887762325740669	0.061411320183651696	0.1286273556595745	0.061074530148594874	0.12792194155493064
0.915128172516836	0.33218675615036186	0.33192657733967507	0.3615423519448506	0.36017500885604037	0.3769194527733303	0.374971892520003	0.3922601698673011	0.38973481203534577	0.42135529971682645	0.4177394480391269	0.08149703523241449	0.07883205053223695	0.06111390555369667	0.12877570237371572	0.06077874700981312	0.12806947559340642
0.9206422801112097	0.3325089418924048	0.33224744601641704	0.3618737168468743	0.36050470999853723	0.3772556203569856	0.3753062165072921	0.39260114792577216	0.3900737662462032	0.42170550015266356	0.41808727677344026	0.08144989609385121	0.07878648140402295	0.06081748825779698	0.12892328099174222	0.06048395564700826	0.12821624557118128
0.9261896129777101	0.33283151020446317	0.3325686952102999	0.3622054652580293	0.3608347925649174	0.3775921719667353	0.3756409224162216	0.39294251053973334	0.39041310288793407	0.42205608618721985	0.4184354889408236	0.08140276087188549	0.07874091601298698	0.06052206694293716	0.1290700867250365	0.06019015471571265	0.12836224672486196
0.931770371315315	0.3331544592973682	0.3328903231339763	0.3625375952358724	0.3611652546203413	0.3779291055798752	0.37597600823471444	0.393284255606352	0.3907528198713473	0.42240705556537145	0.4187840823055088	0.08135562971077198	0.07869535449861748	0.06022764024465488	0.12921611477240447	0.05989734285992654	0.12850747427852127
0.9373847565293029	0.3334777873704584	0.33321232798863204	0.36287010482577897	0.36149609421783996	0.3782664191611593	0.37631147193821757	0.3936263810098923	0.39109291509442845	0.422758406018407	0.4191330546182463	0.08130850275400653	0.07864979699967177	0.059934206787012556	0.1293613603200896	0.05960551871238806	0.12865192344386855
0.9430329712385201	0.3338014926115457	0.3335347079639538	0.3632029920609094	0.36182730939828284	0.3786041106627654	0.3766473114896689	0.393968884621683	0.39143338644230785	0.42311013526399577	0.41948240361627276	0.08126138014433172	0.07860424365417801	0.05964176518284603	0.12950581854180143	0.059314680894594574	0.12879558942012181
0.9487152192826929	0.3341255731968834	0.3338574612380961	0.3635362549621774	0.36215889819034514	0.3789421780242638	0.3769835248394648	0.3943117643000846	0.3917742317872276	0.4234622410061553	0.41983212702327877	0.08121426202373444	0.07855869459943611	0.059350314033963514	0.12964948459887182	0.05902482801702291	0.1289384673939935
0.9544317057297852	0.3344500272911327	0.33418058597764894	0.3638698915382166	0.3624908586104753	0.3792806191725845	0.37732010992542786	0.3946550178904573	0.3921154489885095	0.423814720935219	0.4201822225493766	0.0811671485334518	0.07851314997201994	0.05905985193106744	0.1297923536400276	0.05873595867923598	0.12908055254007422
0.9601826368833979	0.3347748530473301	0.33450408033760526	0.3642038997853481	0.362823188662863	0.3796194320219839	0.3776570646727753	0.39499864322512823	0.3924570358925233	0.42416757272780403	0.420532687891069	0.08112003981397027	0.07846760990777922	0.05877037745413105	0.12993442080170325	0.058448071469960894	0.1292218400203069
0.9659682202902156	0.335100048606855	0.3348279424613275	0.3645382776875486	0.36315588633940593	0.37995861447401397	0.37799438699408494	0.39534263812335985	0.3927989903326541	0.4245207940467798	0.42088352073121615	0.08107293600502909	0.0784220745418424	0.05848188917246944	0.13007568120806923	0.05816116496736612	0.1293623249844984
0.9717886647474951	0.33542561209939664	0.3351521704805171	0.36487302321641746	0.3634889496196792	0.380298164417489	0.3783320747892659	0.39568700039131754	0.3931413101292711	0.4248743825412357	0.4212347187390054	0.08102583724562155	0.07837654400861604	0.05819438564471113	0.1302161299707052	0.05787523773910408	0.12950200257034794
0.9776441803106027	0.3357515416429218	0.33547676251518005	0.3652081343311445	0.36382237647090176	0.3806380797284533	0.37867012594552407	0.3960317278220372	0.39348399308969506	0.4252283358464491	0.42158627956991873	0.08097874367399659	0.0783310184417887	0.0579078654191747	0.13035576218899791	0.05759028834241775	0.12964086790299234
0.9835349783005937	0.3360778353436423	0.3358017166735961	0.3655436089784779	0.3641561648479053	0.3809783582701501	0.3790085383373322	0.3963768181953941	0.3938270370081672	0.4255826515838543	0.4219382008657018	0.08093165542766223	0.07828549797433232	0.057622327033868714	0.1304945729502407	0.057306315324350265	0.12977891609557446
0.9894612713118381	0.3364044912959825	0.33612703105228564	0.36587944509269227	0.3644903126931015	0.38131899789298895	0.3793473098263964	0.3967222692780707	0.39417043966581705	0.4259373273610108	0.42229048025433186	0.0808845726433855	0.07823998273850497	0.05733776901662324	0.13063255732919288	0.057023317221819525	0.12991614224905845
0.9954232732196957	0.3367315075825472	0.33645270373597846	0.3662156405955563	0.36482481793645166	0.3816599964345136	0.3796864382616265	0.3970680788235251	0.39451419883063205	0.42629236077157207	0.4226431153499883	0.08083749545719694	0.07819447286585104	0.05705418988531008	0.13076971038871932	0.05674129256187044	0.13005254145241452
1.0014211991882311	0.33705888227408903	0.33677873279758075	0.3665521933963012	0.36515967849543335	0.3820013517193715	0.38002592147910286	0.3974142445719595	0.3948583122574246	0.4266477493952543	0.4229961037530193	0.08079042400439049	0.07814896848720454	0.0567715881478712	0.13090602717947775	0.05646023986156834	0.1301881087823631
1.0074552656779823	0.337386613429477	0.33710511629814405	0.366889101391589	0.36549489227501003	0.38234306155928083	0.38036575730204564	0.39776076425028895	0.3952027776878022	0.42700349079780514	0.42334944304991323	0.08074335841952616	0.07810346973269039	0.056489962302507024	0.1310415027399614	0.0561801576283294	0.13032283930363064
1.013525690453769	0.33771469909566343	0.33743185228683237	0.3672263624654803	0.3658304571675987	0.3826851237530001	0.3807059435407831	0.3981076355721095	0.3955475928501353	0.427359582530973	0.4237031308132653	0.08069629883643234	0.07805797673172692	0.056209310837814996	0.1311761320967122	0.055901044360027186	0.1304567280690634
1.0196326925925556	0.33804313730765334	0.337758938800892	0.36756397448940364	0.3661663710530395	0.38302753608629614	0.38104647799272134	0.39845485623766813	0.3958927554595277	0.42771602213247667	0.4240571646017499	0.08064924538820825	0.07801248961302824	0.055929632232924575	0.1313099102643065	0.05562289854514546	0.13058977011972672
1.0257764924913542	0.3383719260884711	0.33808637386561835	0.36790193532212306	0.3665026317985638	0.38337029633191355	0.38138735844231286	0.39880242393383075	0.39623826321778427	0.42807280712597384	0.4244115419600884	0.08060219820722554	0.07796700850460457	0.05565092495756829	0.13144283224539777	0.05534571866276394	0.13072196048460683
1.0319573118751795	0.3387010634491304	0.33841415549432535	0.368240242809708	0.3668392372587633	0.38371340224954303	0.38172858266102533	0.3991503363340524	0.3965841138133815	0.42842993502103194	0.4247662604190188	0.08055515742513053	0.07792153353376643	0.0553731874722061	0.13157489303056025	0.05506950318278214	0.13085329418089486
1.0381753738050519	0.33903054738860083	0.3387422816883134	0.36857889478550065	0.36717618527555856	0.38405685158579	0.38207014840731074	0.39949859109834474	0.3969303049214356	0.42878740331309595	0.42512131749526605	0.08050812317284564	0.07787606482712511	0.05509641822826694	0.13170608759870106	0.054794250566036595	0.130983766213987
1.0444309026860459	0.33936037589377754	0.3390707504368387	0.368917889070086	0.36751347367816906	0.38440064207414537	0.38241205342657514	0.3998471858732476	0.39727683420367343	0.42914520948346024	0.4254767106915123	0.08046109558057338	0.0778306025105955	0.05482061566823404	0.13183641091708864	0.054519959264471396	0.13111337157772596
1.05072412427539	0.33969054693945	0.33939955971708163	0.3692572234712611	0.3678511002830818	0.3847447714349539	0.38275429545114853	0.4001961182917976	0.39762369930840186	0.4295033509992379	0.42583243749636684	0.08041407477779614	0.07778514670939847	0.054545778225662644	0.1319658579410259	0.054246627721227014	0.1312421052542163
1.057055265690613	0.3400210584882697	0.33972870749411566	0.3695968957840033	0.3681890628940209	0.38508923737538325	0.3830968722002537	0.40054538597349765	0.3979708978704771	0.4298618253133307	0.42618849538433645	0.08036706089328047	0.07773969754806179	0.05427190432535056	0.13209442361412016	0.053974254370690034	0.1313699622138671
1.0634245554177415	0.3403519084907196	0.3400581917208765	0.36993690379044003	0.36852735930191705	0.3854340375893941	0.38343978137997625	0.4008949865242869	0.39831842751127544	0.4302206298643996	0.4265448818157957	0.0803200540550774	0.07769425515042327	0.05399899238362593	0.1322221028686954	0.053702837638773815	0.13149693741570445
1.0698322233195456	0.3406830948850837	0.3403880103381316	0.370277245259819	0.36886598728487763	0.3857791697577109	0.3837830206832355	0.40124491753651226	0.39866628583866365	0.43057976207683607	0.42690159423695884	0.08027305439052752	0.0776488196396328	0.053727040808240645	0.1323488906252095	0.05343237594293271	0.13162302580732899
1.0762785006438331	0.3410146155974145	0.3407181612744488	0.3706179179484766	0.36920494460815584	0.38612463154778975	0.3841265877897535	0.40159517658889593	0.3990144704469685	0.4309392193607314	0.4272586300798492	0.08022606202625887	0.077603391138154	0.05345604799859416	0.13247478179275163	0.05316286769223311	0.13174822232463157
1.0827636200317978	0.3413464685415039	0.34104864244616623	0.3709589195998088	0.36954422902412115	0.38647042061379044	0.38447048036602505	0.4019457612465085	0.39936297891694805	0.4312989991118494	0.4276159867622713	0.08017907708819352	0.07755796976776667	0.053186012345907585	0.13259977126905653	0.05289431128762345	0.13187252189239018
1.089287815526412	0.34167865161885197	0.34137945175736173	0.37130024794424094	0.36988383827222976	0.38681653459654575	0.38481469606529	0.4022966690607382	0.3997118088157628	0.431659098711597	0.42797366168778217	0.08013209970154686	0.07751255564956967	0.052916932233255665	0.13272385394047603	0.05262670512199463	0.13199591942414202
1.0958513225808764	0.3420111627186359	0.3417105870998225	0.37164190069919717	0.3702237700789939	0.3871629711235324	0.38515923252750184	0.40264789756926167	0.400060957696945	0.4320195155269946	0.4283316522456622	0.08008512999083116	0.07746714890398125	0.05264880603569466	0.13284702468192222	0.05236004758019064	0.13211840982189926
1.1024543780671139	0.3423439997176805	0.3420420463530153	0.3719838755690714	0.3705640221579537	0.3875097278088408	0.38550408737929975	0.4029994442960155	0.4004104231003721	0.4323802469106492	0.428689955810888	0.08003816807985807	0.0774217496507433	0.05238163212044711	0.13296927835727956	0.05209433703930344	0.13223998797681702
1.1090972202843215	0.34267716048042746	0.34237382738405575	0.3723261702451976	0.37090459220964644	0.3878568022531473	0.3858492582339788	0.4033513067511671	0.4007602025522358	0.43274129020072527	0.4290485697441027	0.07999121409174084	0.0773763580089221	0.05211540884703325	0.13309060981936227	0.051829571868658775	0.13236064876883802
1.115780088967567	0.34301064285890565	0.3427059280476796	0.3726687824058208	0.3712454779215785	0.38820419204368445	0.386194742691462	0.4037034824310862	0.40111029356501543	0.4331026427209177	0.4294074913915902	0.07994426814889496	0.07733097409691164	0.05185013456717513	0.1332110139095164	0.05156575043001865	0.13248038706689158
1.1225032252964444	0.3433444446927008	0.3430383461862116	0.3730117097160666	0.37158667696819564	0.38855189475421087	0.3865405383382707	0.40405596881831524	0.40146069363744835	0.43346430178042183	0.42976671808524536	0.07989733037304196	0.07728559803243525	0.051585807625187385	0.133330485458373	0.05130287107762399	0.1325991977290073
1.1292668719037753	0.3436785638089264	0.3433710796295372	0.37335494982791423	0.3719281870108543	0.38889990794498547	0.38688664274749696	0.40440876338154375	0.40181140025450235	0.4338262646739094	0.43012624714254827	0.07985040088521299	0.0772402299325476	0.051322426358016315	0.13344901928572028	0.051040932158386454	0.13271707560234347
1.1360712728843656	0.3440129980221933	0.3437041261950729	0.37369850038016583	0.37227000569779345	0.3892482291627365	0.387233053478775	0.40476186357557753	0.4021624108873479	0.43418852868149804	0.4304860758665363	0.07980347980574821	0.0771948699136369	0.05105998909521148	0.13356661020016247	0.05077993201191333	0.13283401552317287
1.1429166738038161	0.34434774513458105	0.3440374836877364	0.37404235899841887	0.3726121306641054	0.38959685594063453	0.38757976807825256	0.40511526684131244	0.40251372299333044	0.43455109106872586	0.4308462015457772	0.07975656725430134	0.07714951809142903	0.050798494159263186	0.13368325299991568	0.05051986897070293	0.13295001231713854
1.1498033217073829	0.34468280293560855	0.3443711498999185	0.3743865232950376	0.37295455953170825	0.3899457857982647	0.38792678407856407	0.4054689706057066	0.4028653340159426	0.4349139490865246	0.43120662145434263	0.0797096633498413	0.07710417458098673	0.05053793986547461	0.13379894247213997	0.050260741360204975	0.13306506079923963
1.1567314651288954	0.34501816920220413	0.34470512261145336	0.37473099086912404	0.3732972899093169	0.39029501624159735	0.38827409899880205	0.405822972281752	0.40321724138479714	0.4352770999711918	0.4315673328517812	0.07966276821065443	0.07705883949671487	0.050278324522277984	0.13391367339353621	0.05000254749895561	0.13317915577384554
1.1637013540997225	0.34535384169867805	0.3450393995895907	0.37507575930649134	0.3736403193924163	0.3906445447629623	0.3886217103444902	0.40617726926844905	0.40356944251559995	0.43564054094436633	0.43192833298309274	0.0796158819543472	0.07701351295235984	0.050019646431270104	0.13402744053037452	0.049745285698726605	0.133292292035037
1.1707132401577995	0.34568981817669303	0.3453739785889668	0.3754208261796349	0.37398364556323327	0.39099436884102046	0.38896961560755683	0.4065318589507784	0.40392193481012373	0.436004269213001	0.43228961907870267	0.07956900469784864	0.076968195061015	0.04976190388728696	0.13414023863826685	0.049488954264539586	0.1334044643662935
1.177767376356704	0.34602609637523546	0.345708857351576	0.37576618904770454	0.3743272659907086	0.39134448594073656	0.3893178122663058	0.4068867386996744	0.4042747156561805	0.43636828196933664	0.43265118835443467	0.07952213655741305	0.07692288593512106	0.04950509517855295	0.13425206246256494	0.04923355149480102	0.13351566754079158
1.1848640172747877	0.34636267402058774	0.34604403360674346	0.3761118454564783	0.3746711782304707	0.3916948935133529	0.3896662977853919	0.4072419058719989	0.4046277824275959	0.4367325763908775	0.4330130380114874	0.07947527764862054	0.07687758568646795	0.049249218586798094	0.13436290673830342	0.04897907568152249	0.13362589632161814
1.1920034190243662	0.34669954882629944	0.3463795050710958	0.37645779293833365	0.37501537982480754	0.39204558899636177	0.390015069615793	0.4075973578105144	0.40498113248418255	0.43709714964036467	0.43337516523640673	0.07942842808638197	0.07683229442619875	0.04899427238735754	0.13447276619044146	0.048725525110302925	0.1337351454617135
1.1991858392609598	0.3470367184931608	0.34671526944853526	0.37680402901222243	0.37535986830264134	0.3923965698134803	0.39036412519478486	0.4079530918438601	0.4053347631717156	0.4374619988657528	0.4337375672010642	0.07938158798494055	0.07678701226481117	0.04874025484926392	0.1345816355337348	0.04847289806048494	0.1338434097039567
1.2064115371925936	0.3473741807091727	0.34705132443021025	0.377150551183642	0.3757046411795002	0.39274783337462255	0.39071346194591366	0.408309105286523	0.4056886718219052	0.4378271212001831	0.4341002410626287	0.07933475745787348	0.07674173931216041	0.048487164235307745	0.1346895094728211	0.04822119280520454	0.13395068378113706
1.2136807735891502	0.3477119331495215	0.3473876676944896	0.3774973569446105	0.37604969595749316	0.39309937707587445	0.391063077278971	0.4086653954388151	0.4060428557523724	0.4381925137619608	0.4344631839635445	0.07928793661809504	0.07669647567746002	0.04823499880227544	0.1347963827025893	0.04797040761159721	0.1340569624163095
1.2209938107917835	0.34804997347654976	0.34772429690693435	0.37784444377363907	0.37639503012528325	0.3934511982994682	0.3914129685899681	0.4090219595868467	0.40639731226662396	0.43855817365452954	0.4348263930315061	0.07924112557785987	0.07665122146928696	0.04798375680098488	0.1349022499082082	0.04772054074087606	0.13416224032289392
1.2283509127223842	0.34838829933973114	0.3480612097202718	0.3781918091357078	0.3767406411580625	0.3938032944137567	0.39176313326111134	0.4093787950025025	0.40675203865402754	0.438924097966449	0.4351898653794353	0.07919432444876276	0.0766059767955816	0.04773343647632444	0.13500710576488473	0.04747159044835314	0.13426651220453323
1.2357523448931043	0.3487269083756417	0.34839840377436815	0.3785394504822377	0.37708652651752533	0.39415566277318803	0.39211356866077546	0.4097358989434161	0.4071070321897865	0.4392902837713695	0.4355535981054566	0.07914753334174479	0.07656074176365074	0.04748403606744844	0.13511094493829034	0.04722355498357089	0.1343697727550648
1.2431983744159416	0.3490657982079338	0.348735876696202	0.3788873652510661	0.3774326836518432	0.3945083007182805	0.3924642721434796	0.4100932686529457	0.4074622901349161	0.43965672812800966	0.43591758829287414	0.07910075236709364	0.07651551648017144	0.04723555380781619	0.1352137620846321	0.04697643259049755	0.13447201665923103
1.2506892700123766	0.3494049664473108	0.34907362609983894	0.37923555086642236	0.37777910999564085	0.3948612055755982	0.39281524104986343	0.41045090136015094	0.40781780973621995	0.44002342808013395	0.4362818330101499	0.07905398163444612	0.0764703010511907	0.0469879879253412	0.13531555185060995	0.046730221507562675	0.13457323859230996
1.2582253020230734	0.34974441069149914	0.34941164958640497	0.37958400473890086	0.3781258029699699	0.3952143746577262	0.393166472706662	0.41080879427976724	0.40817358822626615	0.4403903806565284	0.4366463293108795	0.07900722125279093	0.0764250955821318	0.046741336642490694	0.13541630887372946	0.046484919967724636	0.13467343322027148
1.2658067424176331	0.35008412852522364	0.34974994474406074	0.37993272426543817	0.37847275998228497	0.395567805263247	0.39351796442668185	0.4111669446121843	0.40852962282336247	0.4407575828709797	0.4370110742337712	0.07896047133047142	0.07637990017779109	0.046495598176331754	0.13551602778217386	0.04624052619857011	0.1347725951998484
1.2734338648044117	0.35042411752018116	0.35008850914797596	0.38028170682928675	0.37881997842641874	0.3959214946767158	0.39386971350877703	0.41152534954342096	0.4088859107315352	0.4411250317222522	0.43737606480262253	0.0789137319751881	0.0763347149423472	0.04625077073869832	0.13561470319517355	0.0459970384224917	0.13487071917884919
1.2811069444403917	0.3507643752350156	0.35042734036030465	0.38063094979999257	0.37916745568255894	0.39627544016863814	0.39422171723782656	0.4118840062451046	0.409242449140505	0.44149272419406693	0.43774129802630024	0.07886700329400181	0.07628953997935732	0.046006852536251586	0.1357123297228071	0.045754454856741233	0.1349677997961436
1.2888262582411194	0.35110489921529203	0.35076643593015977	0.38098045053336926	0.3795151891172235	0.39662963899544507	0.39457397288471024	0.4122429118744454	0.40959923522566527	0.4418606572550792	0.4381067708987175	0.07882028539333429	0.07624437539176458	0.045763841770533276	0.1358089019662998	0.04551277371351148	0.1350638316817907
1.296592084790695	0.3514456869934725	0.35110579339358855	0.38133020637147597	0.37986317608323766	0.3969840883994712	0.3949264777062867	0.4126020635742167	0.4099562661480592	0.4422288278588585	0.43847248039881404	0.07877357837897259	0.07619922128189706	0.04552173663818948	0.13590441451825086	0.045271993200042715	0.1351588094571099
1.3044047043518285	0.35178673608889066	0.35144541027354803	0.38168021464259316	0.38021141391971036	0.3973387856089319	0.39527922894537	0.41296145847273175	0.4103135390543579	0.44259723294386705	0.4388384234905343	0.07872688235607121	0.07615407775147186	0.045280535330963545	0.13599886196251987	0.045032111518693796	0.1352527277346951
1.312264398875954	0.3521280440077276	0.3517852840798802	0.38203047266119927	0.3805598999520114	0.39769372783790036	0.39563222383070723	0.41332109368382175	0.4106710510768391	0.44296586943343935	0.4392045971228079	0.07868019742915461	0.0761089449015973	0.04504023603577423	0.13609223887438304	0.04479312686707715	0.13534558111881267
1.320171452013404	0.35246960824298806	0.3521254123092894	0.3823809777279491	0.3809086314917491	0.3980489122862859	0.39598545957695785	0.4136809663068155	0.41102879933336556	0.4433347342357633	0.43957099822952944	0.07863352370211912	0.07606382283277441	0.044800836934904	0.13618453982078904	0.04455503743821154	0.1354373642054867
1.3281261491236485	0.3528114262744758	0.3524657924453175	0.38273172712965	0.3812576058367475	0.39840433613981235	0.39633893338467097	0.4140410734265174	0.41138678092736525	0.4437038242438588	0.43993762372953904	0.07858686127823675	0.07601871164490305	0.04456233620603456	0.13627575936037317	0.04431784142042616	0.1355280715822289
1.3361287772855897	0.35315349556877024	0.35280642195832057	0.38308271813924016	0.3816068202710243	0.398759996569996	0.3966926424402637	0.41440141211318704	0.41174499294780836	0.4440731363355597	0.44030447052660254	0.07854021026015677	0.07597361143727897	0.04432473202231435	0.1363658920435853	0.04408153699761641	0.13561769782847932
1.3441796253079266	0.3534958135792034	0.3531472983054461	0.38343394801576675	0.3819562720647694	0.3991158907341249	0.39704658391600106	0.4147619794225185	0.4121034324691892	0.44444266737349386	0.4406715355093926	0.07849357074990848	0.07592852230860068	0.04408802255250066	0.13645493241286033	0.043846122349290084	0.13570623751586197
1.352278983739575	0.35383837774583654	0.35348841893060984	0.3837854140043643	0.38230595847432325	0.39947201577523783	0.3974007549699747	0.4151227723956212	0.4124620965515051	0.44481241420506556	0.44103881555147084	0.07844694284890484	0.07588344435696982	0.04385220596106265	0.1365428750027462	0.04361159565066686	0.1357936852080286
1.3604271448801535	0.3541811854954376	0.3538297812644741	0.38413711333623374	0.38265587674215634	0.39982836882210443	0.3977551527460829	0.41548378805899944	0.4128209822402378	0.4451823736624367	0.4414063075112694	0.0784003266579435	0.07583837767989418	0.043617280408188464	0.13662971433988957	0.04337795507273157	0.13588003546082916
1.3686244027905345	0.35452423424145807	0.35417138272442383	0.38448904322862043	0.383006024096847	0.4001849469892036	0.39810977437401	0.4158450234245327	0.4131800865663328	0.44555254256250837	0.4417740082320721	0.07835372227721057	0.07579332237429162	0.043383244049937986	0.13671544494333432	0.04314519878236567	0.13596528282259612
1.3768710533034536	0.3548675213840121	0.3545132207145462	0.3848412008847949	0.3833563977530625	0.4005417473767053	0.39846461696920765	0.4162064754894579	0.41353940654618143	0.4459229177069049	0.44214191454199864	0.07830712980628278	0.07574827853648892	0.04315009503837075	0.13680006132472045	0.04291332494241118	0.136049421834187
1.3851673940341884	0.3552110443098533	0.3548552926256081	0.38519358349403143	0.383706994911538	0.4008987670704503	0.39881967763287424	0.4165681412363495	0.4138989391816023	0.4462934958819554	0.4425100232539864	0.07826054934413053	0.07570324626222917	0.0429178315215033	0.13688355798804253	0.042682331711734633	0.13613244702894178
1.3935137243912972	0.35555480039235343	0.3551975958350349	0.38554618823158865	0.3840578127590565	0.4012560031419307	0.39917495345193665	0.41693001763310167	0.41425868145982236	0.4466642738586772	0.4428783311657739	0.07821398098911944	0.07565822564667066	0.04268645164358276	0.13696592943038866	0.04245221724539405	0.1362143529331945
1.4019103455874267	0.35589878699148225	0.3555401277068897	0.3858990122586902	0.3844088484684306	0.4016134526482729	0.39953044149903166	0.41729210163291125	0.41461863035346014	0.44703524839276115	0.4432468350598853	0.07816742483901462	0.07561321678439054	0.042455953544948244	0.1370471701413578	0.04222297969463895	0.13629513406611693
1.410357560650181	0.35624300145378485	0.355882885591852	0.3862520527225043	0.38476009919848186	0.4019711126322162	0.3998861388324876	0.41765439017425826	0.4149787828205073	0.44740641622455335	0.44361553170361356	0.07812088099098197	0.07556821976938809	0.04222633536228315	0.13712727460369933	0.04199461720703468	0.13637478493994593
1.4188556744330574	0.35658744111236235	0.356225866827198	0.38660530675612603	0.38511156209402314	0.4023289801220978	0.40024204249630585	0.418016880180891	0.41533913580431236	0.4477777740790414	0.4439844178490056	0.07807434954159222	0.07552323469508633	0.04199759522872171	0.13720623729358294	0.04176712792654769	0.13645330006011136
1.4274049936264492	0.35693210328685127	0.35656906873678007	0.3869587714785588	0.3854632342858398	0.4026870521318337	0.4005981495201443	0.41837956856180797	0.41569968623356374	0.4481493186658393	0.4443534902328474	0.07802783058682128	0.07547826165433522	0.041769731273756605	0.13728405268011556	0.041540509993645	0.13653067392547769
1.4360058267687137	0.35727698528340324	0.3569124886310072	0.387312443994695	0.3858151128906715	0.40304532566090123	0.4009544569192996	0.4187424522112418	0.4160604310222735	0.4485210466791717	0.44472274557664904	0.07798132422205577	0.07543330073941422	0.041542741623469936	0.13736071522600923	0.041314761545297785	0.13660690102825868
1.4446584842573071	0.3576220843946651	0.35725612380682475	0.387666321395299	0.38616719501119434	0.4034037976943229	0.40131096169469	0.41910552800864304	0.41642136706976074	0.4488929547978607	0.44509218058663	0.07793483054209355	0.07538835204203372	0.04131662440060424	0.13743621938765216	0.04108988071516606	0.13668197585440112
1.453363278359986	0.3579673978997611	0.3575999715476972	0.38802040075698996	0.38651947773600487	0.40376246520264947	0.40166766083283995	0.41946879281866545	0.4167824912606381	0.44926503968531206	0.44546179195370733	0.0778883496411472	0.07534341565333944	0.04109137772458382	0.13751055961510872	0.04086586563368044	0.13675589288376955
1.4621205232260774	0.3583129230642723	0.35794402912358747	0.3883746791422241	0.38687195813960107	0.404121325141944	0.4020245513058638	0.4198322434911503	0.4171438004647944	0.4496372979895019	0.4458315763534801	0.07784188161284726	0.0752984916639139	0.040866999711610674	0.1375837303523042	0.04064271442794265	0.13682864658983362
1.470930534897817	0.35865865714021844	0.3582882937909394	0.3887291535992781	0.387224633282367	0.4044803744537659	0.40238163007144867	0.42019587686111115	0.41750529153738103	0.450009726342963	0.4462015304462175	0.07779542655024374	0.07525358016377949	0.040643488474803036	0.13765572603733744	0.04042042522202749	0.13690023144033603
1.4797936313217521	0.35900459736604023	0.35863276279266004	0.3890838211622331	0.38757750021055704	0.4048396100651561	0.40273889407284164	0.4205596897487206	0.41786696131879825	0.45038232136277334	0.4465716508768469	0.0777489845458098	0.07520868124240042	0.040420842124191836	0.13772654110233873	0.04019899613702549	0.1369706418974772
1.48871013236022	0.35935074096658104	0.3589774333581013	0.3894386788509587	0.38793055595627884	0.40519902888862125	0.4030963402388337	0.42092367895929556	0.4182288066346801	0.45075507965054395	0.4469419342749412	0.07770255569144341	0.07516379498868585	0.040199058766862805	0.13779616997396715	0.03997842529095408	0.13703987241748905
1.4976803598028874	0.35969708515306925	0.35932230270304255	0.3897937236710971	0.3882837975374787	0.40555862782212065	0.4034539654837447	0.42128784128328456	0.41859082429588196	0.4511279977924075	0.447312377254707	0.07765614007847191	0.07511892149099307	0.03997813650702042	0.13786460707346748	0.0397587107990276	0.1371079174514307
1.5067046373783677	0.36004362712310173	0.359667368029675	0.39014895261404864	0.38863722195792716	0.40591840374905086	0.4038117667074113	0.42165217349625417	0.4189530110984679	0.45150107235900677	0.44768297641497545	0.07760973779765262	0.07507406083712898	0.039758073446027	0.13793184681657067	0.03953985077363953	0.13717477144500378
1.5157832907659001	0.36039036406062597	0.36001262652658333	0.3905043626569562	0.3889908262072026	0.40627835353823283	0.40416974079517126	0.42201667235887635	0.4193153638236963	0.45187429990548467	0.44805372833918883	0.0775633489391767	0.0750292131143529	0.039538867682505696	0.1379978836139628	0.03932184332444422	0.13724042883876564
1.5249166476071065	0.36073729313592473	0.36035807536873077	0.3908599507626914	0.3893446072606792	0.4066384740438979	0.404527884617852	0.42238133461691657	0.41967787923801037	0.4522476769714738	0.448424629595393	0.07751697359267169	0.07498437840938033	0.03932051731247199	0.13806271187139885	0.039104686558456336	0.13730488406837082
1.5341050375178134	0.3610844115055998	0.36070371171744253	0.3912157138798412	0.38969856207951137	0.40699876210567676	0.40488619503175677	0.422746157001223	0.4200405540930243	0.45262120008108736	0.44879567673622595	0.07747061184720487	0.07493955680838443	0.03910302042928393	0.1381263259897736	0.03888837858010419	0.13736813156467065
1.5433487920999491	0.3614317163125559	0.3610495327203912	0.3915716489426933	0.39005268761062184	0.4073592145485844	0.40524466887865324	0.4231111362277131	0.4204033851255136	0.4529948657429096	0.44916686629891045	0.0774242637912839	0.07489474839699868	0.038886375123826866	0.1381887203653207	0.03867291749132207	0.13743016575396894
1.5526482449535108	0.36177920468598607	0.36139553551158093	0.39192775287122433	0.39040698078668784	0.40771982818301145	0.4056033029857612	0.4234762689973659	0.4207663690574039	0.45336867044998774	0.44953819480524404	0.07737792951286274	0.07484995326032101	0.03867057948458452	0.13824988938996796	0.03845830139161066	0.13749098105800783
1.5620037316886017	0.36212687374135644	0.36174171721133314	0.3922840225710862	0.3907614385261288	0.4080805998047098	0.4059620941657411	0.4238415519962088	0.4211295025957598	0.4537426106798233	0.44990965876159084	0.0773316090993415	0.07480517148291364	0.03845563159756438	0.1383098274510246	0.03824452837809389	0.1375505718943657
1.5714155899375468	0.36247472058039165	0.3620880749262722	0.3926404549335945	0.39111605773309444	0.4084415261947833	0.40632103921668367	0.42420698189530964	0.4214927824327767	0.4541166828943647	0.45028125465887525	0.07728530263757082	0.07476040314880894	0.038241529546578334	0.13836852893197715	0.038031596545657465	0.1376089326765424
1.580884159367074	0.3628227422910615	0.362434605749312	0.39299704683571673	0.3914708352974534	0.4088026041196769	0.4066801349220992	0.42457255535076655	0.42185620524577067	0.4544908835400008	0.4506529789725734	0.07723901021385393	0.07471564834150964	0.03802827141318588	0.13842598821227625	0.03781950398692402	0.13766605781405872
1.5904097816905756	0.3631709359475669	0.3627813067596422	0.3933537951400612	0.39182576809478153	0.40916383033116666	0.4070393780509075	0.42493826900369974	0.4222197676971695	0.4548652090475537	0.45102482816270784	0.07719273191394971	0.074670907143993	0.03781585527678999	0.13848219966756403	0.037608248792381005	0.13772194171268382
1.5999928006804371	0.36351929861032634	0.36312817502271494	0.3937106966948655	0.3921808529863514	0.40952520156634975	0.40739876535742814	0.42530411948024277	0.4225834664345047	0.45523965583227266	0.45139679867383997	0.07714646782307633	0.07462617963871286	0.03760427921471887	0.1385371576700436	0.0373978290504553	0.1377765787747478
1.6096335621804478	0.3638678273259642	0.3634752075902331	0.3940677483339871	0.3925360868191227	0.40988671454763626	0.40775829358137233	0.42567010339153444	0.42294729809040366	0.4556142202938297	0.4517688869350665	0.07710021802591155	0.07458146590760163	0.037393541302272126	0.13859085658835113	0.03718824284757005	0.1378299633991844
1.6193324141182788	0.3642165191272973	0.3638224015001375	0.39442494687689306	0.3928914664257313	0.41024836598273934	0.4081179594478335	0.4260362173337122	0.4233112592825824	0.4559888988163134	0.45214108936001224	0.07705398260659779	0.07453676603207512	0.03718363961283089	0.13864329078802484	0.03697948826817665	0.13788208998155937
1.6290897065180392	0.3645653710333235	0.3641697537765955	0.3947822891286502	0.3932469886244809	0.41061015256466843	0.40847775966727917	0.4264024578879048	0.4236753466138381	0.45636368776822506	0.45251340234682724	0.07700776164874451	0.07449208009303197	0.03697457221788625	0.1386944546316755	0.03677156339487908	0.13793295291472418
1.6389057915129117	0.3649143800492105	0.3645172614299897	0.3951397718799169	0.3936026502193336	0.4109720709717207	0.4088376909355445	0.4267688216202264	0.4240395566720441	0.4567385835024752	0.4528858222781825	0.07696155523543087	0.07444740817086032	0.03676633718710676	0.13874434247890122	0.03656446630851207	0.13798254658867393
1.6487810233578566	0.3652635431662845	0.3648649214569072	0.3954973919069343	0.3939584479999024	0.41133411786747426	0.4091977499338241	0.42713530508177	0.42440388603014306	0.45711358235637967	0.4532583455212665	0.07691536344920696	0.07440275034543656	0.03655893258842369	0.13879294868668524	0.0363581950880878	0.1380308653905189
1.6587157584424002	0.36561285736201937	0.36521273084012884	0.39585514597151816	0.39431437874144193	0.4116962899007813	0.40955793332866547	0.42750190480860284	0.42476833124614166	0.4574886806516575	0.4536309684277816	0.07686918637209857	0.0743581066961308	0.036352356488109194	0.13884026760976553	0.03615274781100908	0.13807790370526618
1.6687103553034934	0.3659623196000273	0.3655606865486203	0.3962130308210516	0.3946704392048428	0.4120585837057626	0.4099182377719641	0.42786861732176185	0.4251328888631068	0.4578638746944284	0.4540036873339438	0.07682302408561029	0.07431347730180803	0.03614660695083316	0.1388862936005637	0.03594812255306934	0.1381236559156349
1.6787651746384535	0.3663119268300489	0.3659087855375212	0.39657104318847863	0.3950266261366229	0.41242099590180187	0.4102786599009567	0.42823543912724943	0.42549755540916034	0.4582391607752118	0.45437649856047896	0.07677687667072638	0.07426886224083225	0.03594168203966319	0.13893102100932708	0.03574431738849171	0.13816811640224103
1.6888805793179813	0.366661675987943	0.36625702474813754	0.3969291797922961	0.39538293626892274	0.41278352309353933	0.4106391963382169	0.4286023667160286	0.4258623273974764	0.45861453516892436	0.45474939841262313	0.07673074420791538	0.07422426159106787	0.03573757981621384	0.1389744441845977	0.035541330390021386	0.1382112795439383
1.6990569343992543	0.3670115639956801	0.3666054011079322	0.39728743733654986	0.39573936631949846	0.4131461618708696	0.41099984369165027	0.4289693965640215	0.42622720132627756	0.4589899941348819	0.45512238318012155	0.07668462677713063	0.07417967542988259	0.0355342983407283	0.13901655747339703	0.03533915962901801	0.13825313971803155
1.7092946071391046	0.3673615877613322	0.3669539115305178	0.397645812510828	0.396095912991717	0.4135089088089357	0.41136059855449136	0.4293365251321064	0.42659217367883256	0.45936553391679785	0.45549544913722856	0.076638524457816	0.07413510383415066	0.035331835671971845	0.1390573552209986	0.03513780317542725	0.13829369130020552
1.7195939670072704	0.3677117441790654	0.367302552915648	0.3980043019902556	0.3964525729745508	0.413871760468126	0.4117214575052983	0.429703748866115	0.42695724092345433	0.45974115074278415	0.4558685925427085	0.07659243732890712	0.0740905468802558	0.03513018986751959	0.13909683177176646	0.0349372590979371	0.1383329286650934
1.7299553856997325	0.3680620301291338	0.3676513221492115	0.3983629024354917	0.39680934294257414	0.41423471339407253	0.4120824171079526	0.43007106419683205	0.4273223995134986	0.460116840825354	0.4562418096398371	0.0765463654688339	0.07404600464409282	0.03492935898368543	0.1391349814689704	0.0347375254640383	0.13837084618650408
1.7403792371521247	0.3684124424778715	0.3680002161032249	0.39872161049272453	0.3971662195559587	0.414597764117647	0.4124434739116548	0.430438467539994	0.4276876458873628	0.46049260036142237	0.45661509665640343	0.076500308955524	0.07400147720107159	0.03472934107558956	0.13917179865508444	0.034538600339956815	0.13840743823708124
1.7508658975532332	0.3687629780776872	0.36834923163582706	0.39908042279366823	0.3975231994604712	0.4149609091549605	0.41280462445092325	0.43080595529628884	0.4280529764684866	0.4608684255323099	0.45698844980471215	0.07645426786640576	0.07395696462611932	0.03453013419723305	0.13920727767194307	0.03434048179088478	0.13844269918924113
1.76141574535857	0.3691136337670572	0.3686983655912732	0.39943933595555997	0.39788027928746983	0.4153241450073606	0.4131658652455937	0.4311735238513561	0.42841838766535084	0.4612443125037449	0.4573618652815868	0.07640824227841056	0.07391246699368201	0.034331736401568946	0.13924141286115344	0.03414316788092009	0.13847662341488842
1.7720291613040315	0.3694644063705221	0.3690476147999297	0.39979834658115876	0.3982374556539022	0.4156874681614329	0.41352719280081723	0.43154116957578886	0.42878387587147965	0.4616202574258689	0.45773533926837345	0.07636223226797573	0.0738679843777304	0.03413414574056972	0.13927419856413792	0.033946656673165876	0.13850920528587096
1.7827065284196406	0.3698152926986802	0.3693969760782701	0.40015745125874197	0.3985947251623045	0.41605087508899885	0.4138886036070619	0.43190888882513406	0.4291494374654413	0.46199625643323944	0.4581088679309452	0.07631623791104883	0.07382351685175875	0.03393736026522376	0.1393056291223047	0.03375094622981578	0.13854043917412184
1.7934482320433673	0.3701662895481841	0.36974644622887065	0.400516646562106	0.3989520844007996	0.4164143622471174	0.4142500941401118	0.43227667793989477	0.42951506881085094	0.4623723056448364	0.4584824474197076	0.07627025928308653	0.07377906448879169	0.033741378025684554	0.13933569887755937	0.03355603461210066	0.13857031945168785
1.8042546598350382	0.3705173937017373	0.3700960220404067	0.40087592905056463	0.399309529943097	0.41677792607808617	0.41461166086106854	0.4326445332455342	0.4298807662563717	0.4627484011640679	0.45885607386960336	0.07622429645906321	0.0737346273613824	0.03354619707122808	0.13936440217216273	0.03336191988050885	0.13859884049149684
1.8151262017903238	0.3708686019280907	0.37044570028765067	0.4012352952689495	0.3996670583484931	0.41714156300944233	0.414973300216354	0.4330124510524775	0.4302465261357204	0.46312453907877604	0.45922974340011985	0.0761783495134688	0.07369020554161952	0.03335181545041621	0.13939173334928512	0.03316860009474354	0.13862599666708775
1.8260632502548164	0.3712199109820397	0.37079547773146837	0.40159474174761084	0.4000246661618715	0.41750526945396615	0.41533500863771117	0.433380427656117	0.43061234476766963	0.4635007154612454	0.45960345211529535	0.07613241852031483	0.073645799101128	0.03315823121103989	0.1394176867530348	0.03297607331374408	0.1386517823529374
1.8370661999381863	0.37157131760442247	0.3711453511188176	0.40195426500241777	0.4003823499137044	0.41786904180968243	0.415696782542208	0.43374845933681544	0.43097821845605294	0.46387692636820854	0.4599771961037267	0.07608650355313537	0.07360140811107183	0.032965442400275435	0.13944225672878474	0.03278433759581034	0.13867619192478742
1.848135447928429	0.37192281852211895	0.37149531718274714	0.40231386153476184	0.40074010612005423	0.4182328764598658	0.4160586183322402	0.434116542359913	0.4313441434897697	0.4642531678408578	0.46035097143857795	0.07604060468499055	0.07355703264215728	0.03277344706465257	0.1394654376233575	0.032593390998648886	0.1386992197599568
1.8592713937061955	0.3722744104480486	0.3718453726423958	0.4026735278315576	0.40109793128257704	0.41859676977304283	0.41642051239553673	0.4344846729757318	0.4317101161427919	0.46462943590485145	0.4607247741775897	0.07599472198847057	0.07351267276463538	0.03258224325015746	0.13948722378520984	0.032403231579429814	0.13872086023741304
1.8704744391592067	0.3726260900811709	0.37219551420299185	0.40303326036524656	0.4014558218885241	0.41896071810299845	0.4167824611051629	0.4348528474195827	0.43207613267416933	0.46500572657032563	0.461098600363088	0.07594885553569611	0.07346832854830498	0.03239182900228954	0.1395076095648875	0.03221385739474769	0.13874110773791415
1.8817449885967616	0.37297785410648565	0.3725457385558538	0.40339305559380045	0.40181377441074667	0.41932471778878067	0.41714446081952655	0.435221061911773	0.43244218932803774	0.46538203583190396	0.461472446021995	0.07590300539832412	0.07342400006251587	0.032202202366097055	0.1395265893150821	0.03202526650080628	0.13875995664466245
1.8930834487643238	0.3733296991950329	0.37289604237839097	0.4037529099607258	0.4021717853077001	0.4196887651547067	0.4175065078823845	0.43558931265761425	0.4328082823336256	0.46575835966870915	0.46184630716584074	0.07585717164754889	0.07337968737616926	0.03201336138620903	0.13954415739088688	0.03183745695341145	0.13877740134311978
1.9044902288582053	0.3736816220038947	0.37324642233410515	0.4041128198950685	0.40252985102344785	0.42005285651036955	0.4178685986228483	0.43595759584742966	0.4331744079052638	0.4661346940443749	0.46222017979077407	0.0758113543541039	0.07333539055772532	0.03182530410692408	0.13956030815008091	0.03165042680795693	0.13879343622144802
1.9159657405403292	0.3740336191761975	0.3735968750725927	0.404472781811419	0.40288796798766835	0.42041698815064554	0.418230729355392	0.4363259076565654	0.4335405622423937	0.46651103490705903	0.46259405987757535	0.07576555358826911	0.07329110967520097	0.03163802857224596	0.13957503595339915	0.03146417411961977	0.13880805567077914
1.9275103979530908	0.3743856873411134	0.373947397229547	0.404832792109919	0.40324613261565995	0.42078115635570207	0.41859289637986047	0.4366942442453982	0.4339067415295772	0.4668873781894565	0.46296794339167013	0.07571976941986802	0.0732468447961756	0.03145153282592972	0.13958833516485925	0.0312786969432679	0.13882125408541413
1.9391246177343011	0.3747378231138644	0.3742979854267619	0.40519284717626786	0.4036043413083483	0.4211453573910069	0.4189550959814772	0.43706260175934775	0.43427294193650756	0.4672637198088139	0.4633418262831426	0.07567400191827553	0.0732025959877933	0.031265814911520806	0.1396002001516905	0.03109399333359164	0.13883302586306456
1.9508088190322228	0.3750900230957252	0.3746486362721353	0.4055529433817297	0.40396259045229377	0.42150958750733586	0.41931732443085434	0.43743097632888656	0.43463915961801997	0.46764005566694394	0.4637157044867506	0.07562825115241786	0.07315836331676484	0.031080872872415455	0.13961062528497337	0.030910061345142736	0.1388433654051653
1.9625634235206988	0.37544228387402784	0.37499934635967397	0.40591307708314195	0.4043208764196992	0.421873842940785	0.41967957798400224	0.43779936406955294	0.43500539071410405	0.46801638165024145	0.4640895739219408	0.0755825171907769	0.07311414684937205	0.030896704751945947	0.13961960493982417	0.030726899032320176	0.13885226711695964
1.9743888554143678	0.37579460202216675	0.3753501122694981	0.40627324462292363	0.40467919556841875	0.4222381199127798	0.42004185288233986	0.43816776108196287	0.43537163134991563	0.46839269362970015	0.464463430492865	0.07553680010139201	0.07306994665146929	0.030713308593337985	0.13962713349540934	0.030544504449508736	0.1388597254080679
1.9862855414839768	0.3761469740996037	0.3757009305678473	0.4066334423290848	0.4050375442419672	0.4226024146300868	0.4204041453527069	0.4385361634518242	0.4357378776357907	0.4687689874609288	0.464837270088397	0.07549109995186505	0.07302576278848727	0.030530682439849244	0.13963320533555645	0.03036287565109319	0.13886573469262942
1.9982539110717792	0.3764993966518745	0.3760517978070873	0.40699366651523705	0.40539591876953085	0.4229667232848264	0.42076645160737547	0.43890456724995036	0.43610412566725937	0.46914525898417075	0.46521108858215077	0.07544541680936083	0.07298159532543455	0.030348824334769375	0.13963781484871163	0.030182010691437	0.1388702893892173
2.010294396107033	0.3768518662105953	0.3764027105257153	0.40735391348060285	0.40575431546597623	0.42333104205448413	0.42112876784406145	0.43927296853227454	0.43647037152505946	0.46952150402432097	0.4655848818324975	0.07539975074061213	0.07293744432690238	0.03016773232145198	0.13964095642836583	0.03000190762503152	0.1388733839216485
2.0224074311215867	0.37720437929347017	0.37675366524836956	0.40771417951002886	0.40611273063186365	0.4236953671019257	0.4214910902459405	0.4396413633398665	0.43683661127515344	0.4698977183909465	0.46595864568258677	0.07535410181192068	0.07289330985706571	0.029987404443396315	0.13964262447331066	0.02982256450649956	0.1388750127190974
2.0345934532655616	0.37755693240429894	0.37710465848583624	0.4080744608739959	0.406471160553458	0.42405969457540976	0.4218534149816602	0.4400097476989474	0.4372028409687437	0.4702738978783065	0.4663323759603647	0.0753084700891622	0.07284919197968735	0.029807838744272175	0.1396428133879084	0.029643979390581165	0.13887517021593965
2.0468529023231294	0.37790952203298583	0.3774556867350584	0.40843475382863337	0.40682960150274167	0.42442402060860407	0.4222157382053547	0.4403781176209082	0.4375690566422891	0.4706500382653735	0.46670606847859597	0.07526285563778784	0.07280509075811994	0.02962903326798738	0.13964151758243304	0.029466150332254415	0.138873850852562
2.059186220728381	0.37826214465554925	0.37780674647914597	0.4087950546157319	0.4071880497374286	0.4247883413206002	0.42257805605666177	0.4407464691023266	0.43793525431752395	0.4710261353158547	0.4670797190348851	0.07521725852282761	0.0727610062553096	0.029450986058684236	0.13963873147319816	0.029289075386799368	0.1388710490756182
2.0715938535812968	0.37861479673413084	0.378157834187385	0.4091553594627572	0.40754650150097754	0.4251526528159302	0.42294036466073814	0.4411147981249857	0.4383014300014746	0.4714021847782156	0.46745332341169793	0.07517167880889442	0.0727169385337981	0.029273695160838997	0.13963444948292647	0.02911275260975188	0.13886675933787274
2.084076248663807	0.3789674747170071	0.37850894631524945	0.40951566458286587	0.4079049530226076	0.42551695118458377	0.4233026601282764	0.44148310065589347	0.43866757968647985	0.47177818238570257	0.46782687737638623	0.07512611656018502	0.07267288765572613	0.029097158619261876	0.13962866604113344	0.02893718005698176	0.1388609760988544
2.0966338564559543	0.3793201750386	0.37886007930441223	0.40987596617492045	0.4082634005173141	0.42588123250202603	0.4236649385555232	0.44185137264730284	0.43903369935021097	0.47215412385636774	0.46820037668121106	0.07508057184048438	0.07262885368283623	0.028921374479118356	0.1396213755840563	0.02876235578478159	0.13885369382511215
2.109267130152151	0.3796728941194886	0.3792112295827569	0.4102362604235049	0.40862184018588316	0.4262454928292152	0.4240271960242975	0.4422196100367318	0.43939978495569093	0.4725300048930934	0.468573817063367	0.07503504471316898	0.07258483667647615	0.028746340786053537	0.13961257255542137	0.028588277849799226	0.13884490699010144
2.1219765256775314	0.3800256283664229	0.37956239356439053	0.4105965434989431	0.4089802682149107	0.4266097282126239	0.42438942860200873	0.44258780874698633	0.4397658324513171	0.47290582118361907	0.4689471942450078	0.07498953524120922	0.07254083669760082	0.028572055586195688	0.13960225140658622	0.028414944309226087	0.13883461007522158
2.1347625017044103	0.38037837417233616	0.3799135676496584	0.4109568115573161	0.4093386807768198	0.4269739346842575	0.4247516323416798	0.44295596468618176	0.44013183777088366	0.4732815684005675	0.4693205039332748	0.07494404348717133	0.07249685380677517	0.028398516926127826	0.13959040659644018	0.028242353220747418	0.13882279756954574
2.147625519668832	0.38073112791635905	0.38026474822515627	0.41131706074047986	0.409697074029878	0.42733810826167534	0.4251138032819643	0.44332407374776633	0.44049779683360335	0.47365724220147243	0.46969374182032136	0.0748985695132234	0.07245288806417852	0.02822572285301206	0.13957703259221432	0.028070502642520978	0.1388094639699915
2.160566043787228	0.3810838859638346	0.3806159316637466	0.4116772871760852	0.4100554441182176	0.42770224494801273	0.42547593744717	0.443692131810545	0.44086370554413234	0.4740328382288071	0.4700669035833426	0.07485311338113555	0.07240893952960646	0.02805367141462156	0.1395621238695668	0.02789939063337954	0.13879460378220188
2.1735845410731627	0.3814366446663335	0.38096711432457414	0.412037486977598	0.41041378717185595	0.42806634073200345	0.42583803084728133	0.44406013473870476	0.44122955979259487	0.47440835211001364	0.47043998488460487	0.07480767515228427	0.07236500826247341	0.027882360659337024	0.13954567491286696	0.02772901525272431	0.13877821152040326
2.1866814813541975	0.38178940036167	0.3813182925530808	0.4123976562443192	0.41077209930671454	0.42843039158800206	0.42620007947798116	0.44442807838183934	0.4415953554546077	0.47478377945753336	0.47081298137147376	0.07476225488765527	0.07232109432181744	0.027711788636214152	0.13952768021556494	0.027559374560645722	0.1387602817078175
2.199857337288837	0.38214214937391944	0.381669462681025	0.4127577910614072	0.4111303766246433	0.42879439347600945	0.4265620793206763	0.44479595857497706	0.44196108839130804	0.47515911586883813	0.47118588867644723	0.07471685264784685	0.07227719776630018	0.027541953395022745	0.13950813428049003	0.02739046661791278	0.1387408088769888
2.213112584383593	0.38249488801343456	0.3820206210264961	0.41311788749989925	0.411488615213439	0.42915834234169575	0.4269240263425204	0.4451637711386065	0.4423267544493778	0.47553435692646157	0.47155870241718434	0.07467146849307273	0.07223331865421279	0.027372852986228935	0.13948703161986487	0.027222289486001472	0.1387197875698689
2.2264477010101436	0.38284761257686506	0.3823717638939364	0.4134779416167353	0.4118468111468722	0.42952223411642704	0.42728591649644054	0.44553151187870543	0.44269234946107494	0.47590949819803235	0.47193141819654055	0.07462610248316423	0.07218945704347754	0.027204485461146177	0.13946436675621499	0.02705484122723867	0.13869721233871246
2.2398631684225956	0.3832003193471758	0.3827228875741578	0.41383794945478153	0.41220496048470884	0.429886064717292	0.4276477457211639	0.44589917658677014	0.4430578692442595	0.47628453523630826	0.47230403160259915	0.0745807546775753	0.07214561299165005	0.027036848871873076	0.13944013422221246	0.02688811990469908	0.1386730777457501
2.2533594707748548	0.3835530045936668	0.3830739883443626	0.4141979070428549	0.4125630592727352	0.4302498300471283	0.42800950994124354	0.44626676103984453	0.44342330960242465	0.4766594635792104	0.47267653820870636	0.07453542513538444	0.07210178655592471	0.026869941271341347	0.1394143285610312	0.026722123582311852	0.13864737836378538
2.2669370951380965	0.3839056645719938	0.38342506246816405	0.4145578103957489	0.4129211035427835	0.4306135259945511	0.42837120506708737	0.4466342610005508	0.44378866632472624	0.47703427874985893	0.47304893357350614	0.07449011391529721	0.0720579777931352	0.026703760713418845	0.1393869443270006	0.026556850324892523	0.1386201087764931
2.2805965315183476	0.3842582955241893	0.3837761061956079	0.4149176555142595	0.41327908931275864	0.4309771484339824	0.4287328269949866	0.4470016722171216	0.444153935186015	0.4774089762566095	0.4734212132409766	0.07444482107565098	0.07201418675975883	0.026538305252838512	0.1393579760854209	0.02639229819816613	0.13859126357878893
2.294338272874165	0.38461089367868445	0.38412711576319414	0.4152774383852123	0.4136370125866639	0.43134069322567936	0.4290943716071452	0.4473689904234315	0.4445191119468674	0.47778355159309055	0.4737933727404664	0.07439954667441667	0.07197041351191946	0.02637357294532272	0.13932741841325935	0.026228465268797407	0.13856083737697134
2.308162815134429	0.38496345525033254	0.38447808739390005	0.41563715498149073	0.4139948693546306	0.4317041562157668	0.42945583477171034	0.4477362113390312	0.4448841923536201	0.4781580002382424	0.4741654075867336	0.07435429076920276	0.0719266581053896	0.02620956184757084	0.13929526589934937	0.02606534960444762	0.1385288247893044
2.3220706572162446	0.3853159764404311	0.384829017297204	0.41599680126206395	0.4143526555929447	0.43206753323626634	0.42981721234280396	0.4481033306691805	0.4452491721384022	0.4785323176563547	0.4745373132799829	0.07430905341725787	0.07188292059559437	0.026046270017307194	0.13926151314470303	0.025902949273769238	0.1384952204460319
2.336062301042938	0.38566845343674805	0.3851799016691099	0.41635637317201774	0.4147103672640778	0.4324308201051311	0.4301785001605541	0.4484703441048849	0.44561404701917195	0.47890649929710905	0.47490908530590736	0.07426383467547416	0.071839201037616	0.025883695513341465	0.1392261547630369	0.025741262346492988	0.13846001899003113
2.3501382515621807	0.3860208824135448	0.38553073669217214	0.41671586664258303	0.415068000316717	0.43279401262627715	0.4305396940511293	0.4488372473229297	0.4459788126997507	0.4792805405956181	0.47528071913572756	0.07421863460039094	0.07179549948619342	0.025721836395524278	0.13918918538072944	0.02558028689340297	0.13842321507695488
2.3642990167642037	0.38637325953160373	0.3858815185355219	0.41707527759116897	0.41542555068579595	0.43315710658961815	0.4309007898267708	0.44920403598591846	0.44634346486986015	0.479654436972469	0.47565221022623394	0.07417345324819738	0.0717518159957277	0.025560690724850232	0.1391505996373894	0.02542002098639884	0.13838480337543047
2.378545107700138	0.38672558093825365	0.3862322433548935	0.41743460192139353	0.4157830142925267	0.4335200977710997	0.4312617832858285	0.4495707057423092	0.4467079992051597	0.4800281838337655	0.476023554019829	0.07412829067473506	0.07170815062028527	0.025400256563456125	0.13911039218622534	0.025260462698531327	0.13834477856782712
2.392877038500453	0.38707784276739815	0.38658290729265266	0.41779383552311733	0.41614038704443335	0.4338829819327361	0.43162267021279593	0.4499372522264543	0.4470724113672853	0.48040177657117306	0.4763947459445717	0.07408314693550276	0.07166450341359978	0.025240531974695557	0.1390685576944577	0.02510161010401113	0.13830313535014227
2.4072953263935135	0.3874300411395435	0.38693350647782415	0.4181529742724773	0.4164976648353843	0.4342457548226465	0.43198344637834696	0.4503036710586401	0.4474366970038874	0.48077521056196293	0.4767657814142208	0.07403802208565917	0.07162087442907601	0.025081515023098078	0.13902509084331882	0.024943461278279955	0.13825986843268367
2.4218004917242455	0.3877821721618271	0.3872840370261214	0.4185120140319205	0.4168548435456284	0.43460841217509216	0.43234410753937363	0.45066995784512576	0.4478008517486728	0.4811484811690586	0.47713665582828135	0.07399291618002476	0.07157726371979321	0.024923203774424252	0.13897998632857878	0.024786014297964343	0.13821497253995574
2.436393057972914	0.388134231928048	0.3876344950399764	0.4188709506502405	0.417211919041829	0.43497094971051453	0.4327046494390225	0.45103610817818585	0.4481648712214444	0.4815215837410825	0.47750736457205084	0.07394782927308634	0.071533671338508	0.024765596295745596	0.13893323886111375	0.024629267240976915	0.13816844241158321
2.4510735517740176	0.3884862165186977	0.38798487660857034	0.4192297799626135	0.41756888717710117	0.4353333631355767	0.4330650678067368	0.45140211763615323	0.4485287510281441	0.48189451361240443	0.47787790301666627	0.0739027614190007	0.07149009733765767	0.024608690655439247	0.13888484316701977	0.024473218186562562	0.13812027280239647
2.46584250293529	0.3888381220009915	0.38833517780786564	0.41958849779063584	0.41792574379104885	0.43569564814320094	0.43342535835829415	0.45176798178346167	0.4488924867608954	0.48226726610319065	0.4782482665191535	0.07385771267159716	0.07144654176936194	0.024452484923182638	0.13883479398799636	0.024317865215216727	0.1380704584825736
2.4807004444568266	0.3891899444289002	0.3886853947006381	0.4199470999423614	0.41828248470980234	0.43605780041261233	0.43378551679584854	0.4521336961706898	0.4492560739980471	0.4826398365194534	0.4786184504224759	0.07381268308438102	0.07140300468542801	0.024296977170036982	0.1387830860817303	0.02416320640885594	0.1380189942385215
2.4956479125503126	0.38954167984318433	0.3890355233365104	0.4203055822123416	0.418639105746058	0.43641981560937904	0.434145538807973	0.4524992563346071	0.4496195083042196	0.4830122201531021	0.47898845005558605	0.07376767271053677	0.0713594861373539	0.024142165468425958	0.13872971422208025	0.024009239850713016	0.13796587487242107
2.510685446658382	0.3898933242714272	0.3893855597519858	0.4206639403816648	0.41899560269911695	0.4367816893854562	0.4345054200696997	0.4528646577982189	0.4499827852303479	0.4833844122819957	0.47935826073347504	0.07372268160293047	0.0713159861763295	0.023988047892192554	0.13867467319970217	0.02385596362542408	0.13791109520332157
2.5258135894740787	0.3902448737280706	0.3897354999704838	0.4210221702179972	0.4193519713549276	0.4371434173792299	0.43486515624256744	0.4532298960708152	0.45034590031373223	0.4837564081699953	0.47972787775722775	0.07367770981411625	0.07127250485324298	0.023834622516673676	0.1386179578225324	0.023703375819120964	0.13785465006733943
2.54103288696045	0.39059632421444973	0.39008534000237544	0.42138026747562496	0.4197082074861254	0.437504995215563	0.43522474297466346	0.45359496664801746	0.4507088490780819	0.4841282030670189	0.4800972964140744	0.07363275739633557	0.07122904221868005	0.02368188741862376	0.13855956291568816	0.02355147451934414	0.1377965343178431
2.556343888370238	0.3909476717188306	0.3904350758450208	0.4217382278954964	0.4200643068520776	0.43786641850583924	0.4355841759006713	0.4539598650118285	0.4510716270335677	0.4844997922090964	0.4804665119774464	0.07358782440152438	0.07118559832293099	0.023529840676282276	0.1384994833220219	0.023400257815136882	0.13773674282590775
2.571747146265715	0.3912989122164469	0.39078470348280514	0.4220960472052664	0.4204202651989242	0.4382276828480114	0.4359434506419157	0.4543245866306819	0.45143422967686847	0.4848711708184253	0.4808355197070307	0.07354291088131286	0.07114217321599159	0.023378480369458998	0.13843771390267534	0.023249723797018618	0.1376752704805
2.5872432165386163	0.39165004166953843	0.39113421888717864	0.42245372111933993	0.4207760782596249	0.43858878382664895	0.4363025628064109	0.45468912695949376	0.45179665249122436	0.4852423341034286	0.48120431484882803	0.0734980168870319	0.0710987669475676	0.023227804579461164	0.1383742495372502	0.0230998705570844	0.13761211218927372
2.602832658430207	0.39200105602739027	0.39148361801669557	0.4228112453389187	0.42113174175400303	0.4389497170129865	0.4366615079889099	0.45505348143971486	0.4521588909464875	0.48561327725881337	0.48157289263520997	0.07345314246971546	0.07105537956707753	0.023077811389208946	0.1383090851243054	0.022950696188962283	0.13754726287848484
2.6185160345514573	0.3923519512263732	0.3918328968170537	0.4231686155520468	0.4214872513887921	0.4393104779649744	0.4370202817709524	0.45541764549938296	0.45252094049917424	0.48598399546562976	0.4819412482849771	0.07340828768010242	0.07101201112365593	0.022928498883192816	0.13824221558166983	0.0228021987878968	0.13748071749382973
2.6342939109033563	0.3927027231899843	0.39218205122113636	0.42352582743365846	0.42184260285768366	0.4396710622273282	0.43737887972091777	0.4557816145531779	0.4528827965925204	0.4863544838913314	0.4823093770034207	0.07336345256864289	0.07096866166615734	0.022779865147544598	0.13817363584685438	0.022654376450711666	0.1374124710003457
2.6501668568973313	0.3930533678288891	0.39253107714905383	0.42388287664562646	0.42219779184137496	0.44003146533158266	0.43773729739407374	0.45614538400247684	0.4532444546565342	0.4867247376898376	0.48267727398238186	0.07331863718550033	0.07092533124315749	0.022631908270014378	0.1381033408772936	0.02250722727587373	0.13734251838305056
2.666135445375801	0.3934038810409639	0.392879970508186	0.4242397588368112	0.4225528140076179	0.44039168279614116	0.4380955303326314	0.45650894923540936	0.45360591010805423	0.4870947520015956	0.4830449344003145	0.07327384158055428	0.07088201990296213	0.022484626340038005	0.13803132565094245	0.022360749363501853	0.13727085464736888
2.6822002526328483	0.39375425871134034	0.39322872719322743	0.42459646964311165	0.42290766501127086	0.4407517101263337	0.4384535740657969	0.4568723056269159	0.45396715835080426	0.48746452195364515	0.4834123534223488	0.07322906580340423	0.07083872769360167	0.022338017448774394	0.13795758516670276	0.02221494081540598	0.13719747481930256
2.6983618584350144	0.3941044967124488	0.39357734308623027	0.42495300468751573	0.4232623404943475	0.4411115428144679	0.43881142410982715	0.4572354485388054	0.45432819477545294	0.48783404265968233	0.4837795262003552	0.07318430990337445	0.07079545466284433	0.02219207968900605	0.1378821144442952	0.02206979973508716	0.13712237394615556
2.71462084604223	0.3944545909040648	0.3939258140566513	0.42530935958015326	0.42361683608607065	0.4414711763398866	0.4391690759680851	0.45759837331981496	0.45468901475967083	0.48820330922012617	0.4841464478730093	0.07313957392951638	0.07075220085819119	0.022046811155359336	0.13780490852552418	0.02192532422779081	0.13704554709659078
2.730977802228858	0.3948045371333557	0.39427413596139815	0.4256655299183496	0.42397114740292513	0.44183060616902586	0.4395265251310963	0.457961075305671	0.4550496136681929	0.4885723167221869	0.4845131135658597	0.07309485793061257	0.07070896632688572	0.021902209944167694	0.13772596247389401	0.02178151240047299	0.13696698936107055
2.747433317304874	0.3951543312349266	0.39462230464487624	0.4260215112866786	0.4243252700487113	0.44218982775547	0.4398837670766056	0.45832354981914836	0.45540998685287726	0.4889410602399321	0.48487951839139426	0.07305016195517895	0.07066575111591371	0.02175827415351783	0.1376452713752343	0.021638362361882102	0.13688669585248192
2.763987985137163	0.39550396903087043	0.39497031593903753	0.426377299257019	0.42467919961460016	0.4425488365400129	0.4402407972696378	0.4586857921701359	0.45577012965276803	0.4893095348343581	0.48524565744910925	0.07300548605147156	0.07062255527200803	0.02161500188335097	0.13756283033838201	0.021495872222569545	0.1368046617063925
2.780642403170963	0.39585344633081626	0.3953181656634305	0.42673288938861087	0.4250329316791907	0.44290762795071686	0.4405976111625552	0.45904779765569825	0.45613003739415964	0.4896777355534598	0.48561152582558026	0.07296083026748666	0.07057937884165215	0.02147239123540068	0.13747863449520992	0.021354040094847093	0.13672088208127775
2.797397172451417	0.3962027589319793	0.3956658496252491	0.4270882772281119	0.42538646180856526	0.44326619740297424	0.4409542041951195	0.45940956156014096	0.4564897053906594	0.4900456574323023	0.48597711859453174	0.07291619465096665	0.07053622187108383	0.02133044031325504	0.13739267900123764	0.02121286409290235	0.13663535215917477
2.8142528976452668	0.3965519026192125	0.39601336361938516	0.42744345830965613	0.42573978555634906	0.44362454029956855	0.44131057179455313	0.4597710791550762	0.4568491289432543	0.490413295493094	0.48634243081691014	0.07287157924940318	0.0704930844062984	0.02118914722237797	0.13730495903604378	0.02107234233276678	0.13654806714608014
2.831210187062679	0.3969008731650593	0.3963607034284808	0.4277984281549142	0.42609289846376935	0.4439826520307396	0.4416667093756029	0.4601323456994908	0.4572083033403766	0.4907806447452614	0.4867074575409576	0.07282698411004114	0.07044996649305084	0.021048510070100335	0.13721546980357857	0.02093247293234235	0.1364590222722768
2.848269652679189	0.3972496663298049	0.39670786482298004	0.4281531822731527	0.42644579605971433	0.4443405279742452	0.44202261234060264	0.4604933564398124	0.45756722385797194	0.49114770018552323	0.4870721938022858	0.07278240927988046	0.07040686817686341	0.02090852696563239	0.13712420653244806	0.020793254011397977	0.13636821279260403
2.865431910157798	0.397598277861532	0.39705484356118453	0.4285077161612955	0.4267984738607956	0.4446981634954278	0.442378276079539	0.4608541066099799	0.45792588575956716	0.49151445679796724	0.4874366346239512	0.07273785480568314	0.07036378950302452	0.02076919602014904	0.13703116447673835	0.020654683691637032	0.1362756339871538
2.882697578871184	0.3979467034961755	0.3974016353893083	0.42886202530398737	0.42715092737141075	0.44505555394728136	0.44273369597011764	0.46121459143151394	0.4582842842963421	0.491880909554129	0.4878007750165338	0.07269332073397486	0.07032073051659637	0.02063051534676852	0.13693633891615775	0.020516760096679576	0.13618128116141293
2.900067281924058	0.3982949389575776	0.39774823604153314	0.4292161051736564	0.42750315208380507	0.445412694670518	0.44308886737782927	0.46157480611358737	0.4586424147071975	0.49224705341306885	0.48816460997821326	0.07264880711104892	0.0702776912624155	0.02049248306053464	0.13683972515636356	0.020379481352089	0.13608514964690244
2.9175416461756507	0.3986429799575462	0.39809464124006666	0.42956995123057895	0.4278551434781378	0.4457695809936366	0.4434437856560195	0.4619347458530982	0.45900027221882983	0.49261288332145364	0.48852813449484933	0.0726043139829706	0.07023467178509835	0.020355097278480727	0.13674131852954474	0.02024284558541467	0.13598723480151875
2.9351213022623317	0.3989908221959115	0.39844084669519986	0.42992355892294554	0.42820689702254644	0.44612620823299254	0.4437984461459566	0.4622944058347433	0.4593578520458029	0.49297839421363676	0.4888913435400617	0.07255984139558072	0.07019167212904458	0.020218356119647396	0.13664111439479143	0.020106850926154607	0.13588753200983206
2.952806884620376	0.39933846136058604	0.3987868481053661	0.4302769236869272	0.4285584081732132	0.4464825716928689	0.44415284417690293	0.4626537812310934	0.4597151493906225	0.4933435810117415	0.4892542320753122	0.07251538939450008	0.07014869233844147	0.020082257705094975	0.1365391081387628	0.019971495505826553	0.13578603668368316
2.970599031508854	0.39968589312762454	0.3991326411572016	0.4306300409467444	0.42890967237443367	0.4468386666655485	0.4445069750661859	0.46301286720266943	0.46007215944381197	0.4937084386257447	0.48961679504998756	0.07247095802513227	0.07010573245726523	0.019946800157892852	0.13643529517561603	0.019836777457973298	0.13568274426263827
2.9884983850326714	0.4000331131612843	0.39947822152560664	0.43098290611473367	0.429260685058685	0.44719448843138565	0.4448608341192718	0.4633716588980178	0.46042887738398963	0.49407296195356076	0.4899790274014835	0.07242654733266826	0.07006279252928825	0.019811981603153228	0.13632967094770265	0.019702694918162678	0.13557765021427315
3.006505591165733	0.40038011711408805	0.39982358487380676	0.4313355145914198	0.42961144164669435	0.4475500322588814	0.44521441662983746	0.46373015145379126	0.46078529837794413	0.4944371458811292	0.4903409240552896	0.07238215736209151	0.07001987259808012	0.019677800168084403	0.13622223092625063	0.019569246023998232	0.1354707500344574
3.0246212997742656	0.40072690062688615	0.4001687268534169	0.4316878617655858	0.42996193754751183	0.44790529340475893	0.44556771787984706	0.46408833999482646	0.4611414175807165	0.4948009852825006	0.4907024799250768	0.07233778815817939	0.06997697270701415	0.019544253981958803	0.13611297061139283	0.019436428915160064	0.1353620392482071
3.0428461646402667	0.40107345932892174	0.40051364310450527	0.43203994301434584	0.43031216815858164	0.4482602671140393	0.44592073313962705	0.4644462196342256	0.4614972301356778	0.49516447501992694	0.4910636899127848	0.07229343976550899	0.06993409289926748	0.019411341176123642	0.1360018855327212	0.0193042417334226	0.13525151340988373
3.0611808434850984	0.40141978883789475	0.40085832925565806	0.4323917537032173	0.43066212886581434	0.4486149486201191	0.4462734576679442	0.4648037854734379	0.46185273117461173	0.49552760994394984	0.4914245489087106	0.07224911222846182	0.06989123321782936	0.019279059884079075	0.13588897125002575	0.01917268262265459	0.1351391681036631
3.079625997993227	0.40176588476002884	0.4012027809240467	0.4327432891861967	0.4310118150436624	0.4489693331448504	0.44662588671208336	0.4651610326023431	0.4622079158177967	0.4958903848934936	0.49178505179160026	0.0722048055912262	0.06984839370550139	0.01914740824142669	0.13577422335326617	0.019041749728824442	0.1350249989438339
3.0981822938360946	0.40211174269013816	0.40154699371549385	0.43309454480583404	0.4313612220551941	0.4493234158986183	0.4469780155079268	0.46551795609933433	0.4625627791740896	0.49625279469595557	0.4921451934287389	0.0721605198978013	0.06980557440490529	0.019016384385910357	0.1356576374632965	0.018911441200026857	0.13490900157540864
3.116850400696155	0.4024573582116961	0.40189096322454254	0.43344551589330976	0.43171034525217095	0.44967719208042445	0.447329839280035	0.4658745510314054	0.4629173163410099	0.4966148341673019	0.49250496867604393	0.07211625519200389	0.06976277535848205	0.01888598645743933	0.13553920923229157	0.018781755186518367	0.13479117167462107
3.135630992291033	0.40280272689690383	0.40223468503452564	0.43379619776851314	0.432059179975125	0.4500306568779674	0.447681353241729	0.46623081245423637	0.4632715224048273	0.4969764981121612	0.49286437237816066	0.07207201151746949	0.06971999660850055	0.018756212598091793	0.13541893434415897	0.018652689840712	0.13467150494932412
3.1545247463978408	0.40314784430676176	0.4025781547176361	0.43414658574012055	0.4324077215534373	0.45038380546772727	0.4480325525951727	0.4665867354122815	0.4636253924406475	0.4973377813239219	0.4932233993685561	0.07202778891765792	0.0696772381970589	0.018627060952137953	0.13529680851505077	0.018524243317164846	0.13454999713910354
3.1735323448776414	0.4034927059911394	0.4029213678349978	0.4344966751056754	0.4327559653054175	0.4507366330150496	0.44838343253145685	0.4669423149388586	0.46397892151250164	0.4976986785848289	0.4935820444696157	0.07198358743585834	0.06963450016609092	0.018498529666034713	0.13517282749360504	0.018396413772661546	0.134426644016429
3.192654473700048	0.4038373074888494	0.40326431993673933	0.43484646115166964	0.43310390653838554	0.45108913467423106	0.4487339882306858	0.46729754605623863	0.4643321046734355	0.4980591846660832	0.49394030249274273	0.07193940711519159	0.06959178255736698	0.018370616888462976	0.1350469870617701	0.01826919936614857	0.13430144138642675
3.211891822967991	0.40418164432772063	0.4036070065620665	0.43519593915362687	0.433451540548753	0.45144130558860746	0.44908421486206157	0.467652423775739	0.4646849369656002	0.4984192943279423	0.4942981682384562	0.07189524799861649	0.06954908541250038	0.018243320770336524	0.13491928303498923	0.01814259825878395	0.13417438508757584
3.2312450869426166	0.4045257120246724	0.403949423239338	0.4355451043761842	0.43379886262210676	0.45179314089064043	0.44943410758397395	0.468006943097814	0.4650374134203454	0.49877900231982103	0.49465563649649225	0.07185111012893262	0.06950640877295208	0.018116639464780704	0.13478971126259864	0.018016608613999452	0.13404547099258934
3.2507149640683446	0.4048695060857909	0.40429156548614065	0.4358939520731785	0.4341458680332932	0.45214463570200786	0.4497836615440888	0.4683610990121511	0.465389529058312	0.4991383033803954	0.49501270204590603	0.07180699354878678	0.06946375268003421	0.017990571127192823	0.1346582676284953	0.017891228597399333	0.13391469500800213
3.2703021569980693	0.40521302200640485	0.40463342880936587	0.43624247748773115	0.43449255204650367	0.45249578513369343	0.450132871879436	0.46871488649776416	0.46574127888952604	0.4994971922377055	0.49536935965517415	0.0717628983006743	0.0694211171749129	0.017865113915243924	0.1345249480516486	0.017766456376879347	0.13378205307542146
3.2900073726185273	0.4055562552711655	0.4049750087052893	0.43659067585233596	0.4348389099153624	0.4528465842860805	0.45048173371650524	0.469068300523092	0.466092657913497	0.4998556636092632	0.49572560408230126	0.07171882442694696	0.069378502298615	0.017740265988891224	0.13438974848651242	0.017642290122614313	0.13364754117182542
3.3098313220758016	0.40589920135412383	0.40531630065964774	0.4369385423889472	0.43518493688301224	0.45319702824904307	0.4508302421713341	0.4694213360460951	0.4664436611193123	0.5002137122021572	0.49608143007492356	0.07167477196981485	0.06933590809203177	0.017616025510330147	0.13425266492303933	0.017518728006969297	0.13351115530930713
3.329774720800988	0.40624185571881066	0.40565730014772106	0.43728607230906774	0.43553062818220567	0.45354711210204013	0.45117839234960344	0.4697739880143541	0.4667942834857366	0.5005713327131616	0.4964368323704174	0.07163074097135283	0.06929333459592128	0.01749239064410979	0.13411369338794543	0.017395768204705675	0.1333728915369079
3.349838288536016	0.40658421381831994	0.40599800263441294	0.4376332608138422	0.4358759790353944	0.45389683091421323	0.45152617934673495	0.47012625136517217	0.46714451998131334	0.5009285198288467	0.49679180569600884	0.07158673147350345	0.06925078185091744	0.017369359557068975	0.13397282994465343	0.01727340889281237	0.13323274593992096
3.370022749359618	0.40692627109538865	0.4063384035743326	0.43798010309414637	0.43622098465482084	0.45424617974448034	0.4518735982479824	0.4704781210256746	0.46749436556446256	0.5012852682256889	0.49714634476888103	0.07154274351808267	0.06920824989752838	0.017246930418368223	0.1338300706938469	0.017151648250591123	0.13309071464055933
3.390328831713469	0.40726802298248194	0.40667849841187964	0.43832659433068144	0.43656564024261113	0.4545951536416364	0.4522206441285335	0.47082959191291357	0.4678438151835861	0.5016415725701835	0.49750044429628804	0.07149877714678562	0.06916573877614672	0.017125101399507514	0.13368541177410975	0.017030484459695572	0.1329467937992206
3.4107572684284713	0.40760946490187694	0.40701828258132755	0.4386727296940677	0.4369099409908683	0.4549437476444506	0.45256731205360695	0.4711806589339705	0.46819286377716884	0.5019974275189584	0.4978540989756665	0.0714548324011885	0.06912324852705024	0.017003870674345833	0.13353884936228155	0.016909915704086842	0.13280097961389004
3.431308796751202	0.40795059226574926	0.4073577515069106	0.43901850434494066	0.4372538820817686	0.45529195678176887	0.4529135970785517	0.4715313169860633	0.4685415062738856	0.5023528277188894	0.49820730349475	0.07141090932275516	0.06908077919040834	0.01688323641907985	0.1333903796740259	0.016789940170061968	0.13265326832136282
3.4519841583705158	0.4082914004762589	0.4076969006029097	0.4393639134340471	0.43759745868765637	0.4556397760726136	0.45325949424894996	0.47188156095665257	0.4688897375927058	0.5027077678072169	0.498560052531684	0.07136700795284218	0.06903833080628718	0.016763196812274117	0.13323999896411465	0.016670556046291196	0.13250365619744287
3.47278409944432	0.4086318849256394	0.40803572527374127	0.4397089521023431	0.4379406659711431	0.45598720052628827	0.4536049986007179	0.47223138572354967	0.4692375526430013	0.5030622424116635	0.4989123407551435	0.07132312833270325	0.06899590341465138	0.01664375003487173	0.13308770352716692	0.016551761523780684	0.13235213955742609
3.4937093706264992	0.4089720409962858	0.4083742209140459	0.44005361548109306	0.4382834990852051	0.4563342251424806	0.45395010516021117	0.4725807861550265	0.46958494632465597	0.503416246150553	0.499264162824451	0.07127927050349454	0.068953497055373	0.01652489427021031	0.13293348969806118	0.01643355479592934	0.1321987147566972
3.514760727094002	0.4093118640608466	0.40871238290877926	0.4403978986919708	0.4386259531732836	0.4566808449113696	0.4542948089443284	0.4729297571099265	0.46993191352817465	0.5037697736329331	0.49961551338969595	0.07123543450627827	0.06891111176823378	0.016406627704002474	0.13277735385223366	0.016315934058495074	0.13204337819114187
3.535938928574102	0.40965134948231313	0.4090502066333032	0.44074179684716	0.4389680233693871	0.45702705481373024	0.4546391049606188	0.47327829343777594	0.47027844913479555	0.5041228194586945	0.4999663870918561	0.07119162038202928	0.06886874759292992	0.01628894852438556	0.13261929240660209	0.016198897509640986	0.13188612629760144
3.557244739371806	0.40999049261411447	0.40938768745347875	0.4410853050494578	0.4393097047981923	0.45737284982104476	0.45498298820738886	0.4736263899788989	0.47062454801660225	0.5044753782186979	0.5003167785629199	0.07114782817164017	0.06882640456907832	0.016171854921918083	0.1324593018197504	0.016082443349919373	0.1317269555544982
3.578678928397448	0.41032928880020964	0.4097248207257597	0.441428418392379	0.43965099257514917	0.4577182248956092	0.45532645367381197	0.47397404156453066	0.4709702050366383	0.5048274444948961	0.5006666824260104	0.07110405791592471	0.06878408273621997	0.01605534508954598	0.13229737859222723	0.01596656978230193	0.13156586248226176
3.600242269194432	0.41066773337518314	0.41006160179728823	0.44177113196026113	0.4399918818065852	0.4580631749906459	0.45566949634003845	0.47432124301693523	0.47131541504902286	0.505179012860463	0.5010160932955111	0.07106030965562514	0.06874178213382708	0.015939417222671892	0.13213351926754058	0.015851275012165544	0.13140284364379795
3.6219355399671502	0.41100582166434163	0.4103980260059898	0.44211344082837084	0.440332367589812	0.4584076950504148	0.45601211117730694	0.4746679891495216	0.4716601728990666	0.5055300778799193	0.5013650057771916	0.07101658343141568	0.06869950280130545	0.01582406951913562	0.13196772043239946	0.015736557247304717	0.131237895644972
3.643759523609069	0.4113435489838103	0.4107340886806723	0.44245534006301257	0.4406724450132327	0.4587517800103279	0.4563542931480572	0.4750142747669643	0.47200447342339097	0.5058806341092642	0.501713414468337	0.07097287928390973	0.06865724477800202	0.015709300179223007	0.13179997871719706	0.015622414697972431	0.1310710151352481
3.6657150077309777	0.41168091064063195	0.41106978514112286	0.4427968247216368	0.4410121091564508	0.4590954247970624	0.45669603720604496	0.4753600946653218	0.472348311450047	0.5062306760961036	0.5020613139578769	0.07092919725366295	0.06861500810320906	0.015595107405669495	0.13163029079655075	0.01550884557683041	0.13090219880801612
3.6878027846894206	0.4120179019328669	0.411405110698209	0.44313788985295144	0.44135135509038	0.4594386243286787	0.457037338296456	0.4757054436321604	0.4726916817986361	0.5065801983797856	0.5024086988265168	0.07088553738118104	0.06857279281616872	0.01548148940368499	0.1314586533898563	0.015395848098989973	0.13073144340104648
3.710023651615288	0.41235451814969354	0.41174006065397867	0.4434785304970329	0.4416901778773559	0.45978137351473575	0.4573781913560239	0.47605031644667467	0.4730345792804324	0.5069291954915314	0.5027555636468705	0.07084189970692205	0.0685305989560791	0.015368444380936097	0.13128506326175682	0.015283420482049337	0.13055874569751325
3.732378410442586	0.41269075457151083	0.4120746303017629	0.44381874168543933	0.44202857257124867	0.4601236672564121	0.4577185913131491	0.4763947078798147	0.47337699869850747	0.5072776619545725	0.503101902983594	0.07079828427130617	0.0684884265621007	0.015255970547581654	0.13110951722272546	0.01517156094605987	0.13038410252597998
3.7548678679373717	0.41302660647004075	0.41240881492627873	0.4441585184413249	0.44236653421757666	0.46046550044662354	0.4580585330880167	0.4767386126944095	0.47371893484785377	0.5076255922842858	0.5034477113935218	0.07075469111471727	0.06844627567335962	0.01514406611626029	0.13093201212942063	0.015060267713511877	0.13020751076085446
3.777492835726878	0.41336206910843415	0.41274260980373406	0.44449785577955586	0.44270405785362166	0.46080686797014697	0.4583980115927177	0.4770820256452965	0.47406038251551147	0.5079729809883343	0.5037929834258031	0.07071112027751197	0.068404146328954	0.01503272930210997	0.13075254488546761	0.014949539009396773	0.1300289673232129
3.8002541303288	0.4136971377413757	0.4130760102019335	0.4448367487068268	0.44304113850854615	0.4611477647037412	0.45873702173137165	0.47742494147944803	0.47440133648069727	0.5083198225668044	0.5041377136220409	0.07066757180002184	0.06836203856795996	0.014921958322741347	0.13057111244154385	0.014839373061187544	0.12984846918135418
3.823152573180761	0.41403180761519043	0.41340901138038466	0.44517519222177904	0.44337777120350946	0.46148818551627185	0.45907555840025005	0.47776735493610284	0.4747417915149318	0.508666111512348	0.5044818965164307	0.07062404572256296	0.06831995242943703	0.014811751398307038	0.13038771179647313	0.014729768098854734	0.12966601335108408
3.8461889906699622	0.41436607396795283	0.4137416085904073	0.4455131813151207	0.4437139509517892	0.46182812526883776	0.4594136164879011	0.4781092607468968	0.4750817423821722	0.5090118423103258	0.504825526635904	0.07058054208543796	0.06827788795243311	0.01470210675144834	0.1302023399972967	0.014620722354848681	0.1294815968962979
3.8693642141629967	0.41469993202959565	0.4140737970752414	0.44585071096974693	0.44404967275889906	0.46216757881489595	0.4597511908752756	0.47845065363599665	0.47542118383894194	0.5093570094389512	0.5051685985002691	0.07053706092894589	0.06823584517599118	0.0145930226073272	0.1300149941399127	0.014512234064129714	0.12929521692954893
3.892679080035866	0.41503337702202053	0.41440557207015943	0.4461877761608625	0.4443849316227134	0.4625065410003918	0.46008827643585526	0.4787915283202331	0.4757601106344667	0.5097016073694357	0.5055111066223574	0.07049360229338451	0.06819382413915424	0.014484497193633317	0.1298256713697441	0.01440430146417171	0.12910687061265946
3.9161344297041563	0.4153664041592103	0.41473692880257707	0.4465243718561053	0.44471972253358794	0.4628450066638871	0.4604248680357813	0.47913187950923763	0.47609851751080745	0.510045630566137	0.5058530455081685	0.0704501662190591	0.06815182488097266	0.014376528740600136	0.1296343688822077	0.014296922794947875	0.1289165551569198
3.9397311096534064	0.4156990086473415	0.4150678624921662	0.446860493015671	0.4450540404744852	0.4631829706366931	0.46076096053398397	0.47947170190557975	0.4764363992029963	0.5103890734867073	0.5061944096570175	0.07040675274628785	0.06810984744050694	0.014269115480962213	0.12944108392304088	0.014190096298962729	0.12872426782408297
3.963469971469652	0.4160311856848989	0.41539836835097	0.4471961345924389	0.4453878804211006	0.4635204277429997	0.46109654878231626	0.4798109902049034	0.4767737504391768	0.5107319305822432	0.5065351935616844	0.07036336191540608	0.06806789185683856	0.01416225565002982	0.1292458137890975	0.014083820221259202	0.12853000592662056
3.987351871870168	0.4163629304627915	0.4157284415835181	0.4475312915321011	0.44572123734198904	0.4638573728000134	0.46143162762568507	0.4801497390960708	0.4771105659407403	0.5110741962974396	0.5068753917085652	0.07031999376677528	0.06802595816907114	0.01405594748564809	0.1290485558289305	0.013978092809381337	0.12833376682817743
4.01137767273438	0.4166942381644682	0.4160580773869431	0.44786595877328883	0.44605410619869323	0.4641938006180886	0.46176619190218693	0.4804879432613009	0.4774468404224681	0.5114158650707405	0.5072149985778228	0.07027664834078971	0.06798404641634005	0.013950189228195242	0.1288493074428203	0.013872912313432906	0.12813554794435333
4.035548241134971	0.41702510396603737	0.4163872709510993	0.448200131247705	0.44638648194587377	0.46452970600086696	0.46210023644324344	0.48082559737631325	0.4777825685926724	0.5117569313344963	0.5075540086435416	0.0702333256778789	0.06794215663781589	0.013844979120634093	0.12864806608396862	0.01376827698603833	0.12793534674288765
4.059864449369175	0.4173555230363848	0.41671601745868087	0.44853380388025416	0.4467183595314397	0.4648650837454135	0.46243375607373777	0.48116269611047274	0.4781177451533407	0.512097389515119	0.5078924163738819	0.07019002581851903	0.06790028887271417	0.013740315408464099	0.1284448292585978	0.01366418508237821	0.12773316074458307
4.08432717499025	0.41768549053729487	0.4170443120853437	0.4488669715891764	0.447049733896682	0.46519992864235726	0.46276674561215514	0.48149923412693535	0.4784523648002806	0.5124372340332409	0.5082302162312379	0.07014674880323649	0.06785844316029813	0.013636196339767537	0.12823959452678935	0.013560634860189325	0.12752898752378883
4.108937300839158	0.4180150016235724	0.41737214999982647	0.44919962928618135	0.44738059997640606	0.465534235476032	0.46309919987072157	0.4818352060827951	0.47878642222326556	0.5127764593038745	0.5085674026723943	0.07010349467261472	0.0678166195398885	0.013532620165209508	0.12803235950289604	0.013457624579755745	0.12732282470859957
4.133695715076422	0.41834405144316605	0.41769952636407404	0.4495317718765838	0.44771095269906847	0.4658679990246185	0.46343111365554596	0.48217060662923367	0.4791199121061836	0.5131150597365738	0.5089039701486879	0.07006026346730271	0.06777481805086666	0.013429585137981093	0.12782312185575506	0.01335515250390884	0.127114669981637
4.15860331121418	0.41867263513729147	0.4180264363333612	0.44986339425944055	0.44804078698691185	0.4662012140602865	0.46376248176676227	0.4825054304116697	0.4794528291271857	0.513453029735596	0.5092399131061676	0.07001705522802024	0.06773303873268412	0.01332708951388284	0.12761187930976803	0.013253216898055697	0.12690452108074624
4.183660988148428	0.41900074784055835	0.418352875056419	0.4501944913276895	0.4483700977561042	0.46653387534934265	0.4640932989986754	0.4828396720699119	0.4797851679588376	0.5137903637000684	0.5095752259857583	0.06997386999556578	0.06769128162486793	0.01322513155131766	0.1273986296453984	0.013151816030182673	0.126692375799351
4.208869650191461	0.41932838468109657	0.4186788376755611	0.45052505796828846	0.448698879916877	0.46686597765237536	0.46442356013990543	0.48317332623831094	0.480116923268271	0.514127056024152	0.5099099032234253	0.069930707810823	0.06764954676702757	0.013123709511239312	0.12718337069927088	0.013050948170816312	0.12647823198689423
4.2342302071045115	0.4196555407806842	0.41900431932681254	0.45085508906235733	0.44902712837366726	0.46719751572440277	0.46475325997353584	0.4835063875459151	0.48044808971733854	0.5144631010972112	0.5102439392503404	0.06988756871476724	0.06760783419886171	0.013022821657205697	0.12696610036510947	0.012950611593076644	0.1262620875495628
4.259743574130585	0.41998221125487706	0.41932931514003796	0.4511845794853194	0.4493548380252575	0.46752848431502275	0.4650823932772611	0.48383885061662635	0.48077866196276753	0.5147984933039811	0.510577328493049	0.06984445274847538	0.06756614396016615	0.01292246625536464	0.1267468165942489	0.012850804572652308	0.12604394045092704
4.285410672027485	0.4203083912131403	0.41965382023907416	0.45151352410704737	0.449682003764922	0.46785887816856364	0.46541095482353867	0.48417071006935825	0.4811086346563188	0.5151332270247405	0.5109100653736416	0.06980135995312865	0.06752447609083946	0.012822641574468108	0.12652551739603268	0.012751525387821872	0.12582378871219646
4.311232427101037	0.42063407575897865	0.41997782974185977	0.45184191779200583	0.45000862048056867	0.46818869202423596	0.4657389393797377	0.4845019605181944	0.48143800244494234	0.5154672966354825	0.5112421443099214	0.06975829037002435	0.06748283063089104	0.012723345885861548	0.12630220083855193	0.012652772319443173	0.12560163041305827
4.337209771238533	0.42095925999007194	0.42030133876057085	0.4521697553994007	0.45033468305488755	0.46851792061628744	0.4660663417082956	0.4848325965725513	0.4817667599709396	0.5158006965080906	0.511573559715581	0.06971524404058221	0.06744120762044846	0.01262457746349277	0.12607686504901494	0.012554543650960426	0.12537746369206104
4.363343641942354	0.42128393899840727	0.42062434240175384	0.45249703178332573	0.450660186365497	0.4688465586741565	0.4663931565668684	0.48516261283733797	0.4820949018721224	0.5161334210105117	0.5119043060003723	0.0696722210063495	0.06739960709976349	0.0125263345839155	0.12584950821451457	0.012456837668393561	0.12515128674706943
4.389634982363801	0.4216081078704168	0.4209468357664617	0.4528237417929125	0.4509851252850934	0.4691746009226311	0.4667193787084902	0.48549200391312197	0.48242242278197794	0.5164654645069374	0.5122343775702859	0.0696292213090124	0.06735802910922216	0.012428615526298259	0.12562012858246874	0.012359652660393294	0.12492309783644373
4.416084741337141	0.42193176168711416	0.42126881395039173	0.45314988027248165	0.4513094946816014	0.46950204208200463	0.4670450028817289	0.48582076439629335	0.48274931732983145	0.516796821357979	0.5125637688277264	0.06958624499040049	0.06731647368934943	0.012331418572415487	0.12538872446116045	0.0122629869181754	0.12469289527869876
4.442693873413836	0.4222548955242328	0.4215902720440233	0.45347544206169477	0.45163328941832553	0.4698288768682378	0.46737002383084475	0.4861488888792329	0.48307558014101243	0.5171274859208509	0.5128924741716919	0.069543292092498	0.06727494088081867	0.012234742006654642	0.1251552942203773	0.012166838735550911	0.12446067745355549
4.469463338897009	0.4225775044523656	0.42191120513275754	0.453800421995708	0.45195650435410345	0.47015509999311755	0.46769443629595103	0.4864763719504788	0.4834012058370221	0.5174574525495516	0.5132204879979556	0.06950036265744886	0.06723343072445888	0.01213858411601798	0.12491983629180936	0.01207120640894388	0.1242264428025095
4.49639410387609	0.4228995835371071	0.42223160829705936	0.4541248149053287	0.4522791343434609	0.4704807061644213	0.46801823501317596	0.48680320819489886	0.4837261890357024	0.5177867155950487	0.5135478046992467	0.0694574567275664	0.06719194326126246	0.01204294319012611	0.12468234916994447	0.011976088237384275	0.12399018982948462
4.523487140261684	0.4232211278391939	0.4225514766125985	0.4544486156171696	0.45260117423676743	0.47080569008608003	0.4683414147148261	0.48712939219385926	0.48405052435140594	0.5181152694054632	0.5138744186654356	0.06941457434534076	0.06715047853239302	0.011947817521235748	0.12444283141236667	0.011881482522500875	0.12375191710107458
4.550743425820648	0.4235421324146502	0.42287080515039394	0.4547718189538091	0.45292261888039415	0.4711300464583448	0.46866397012955024	0.48745491852540046	0.4843742063951685	0.5184431083262581	0.514200324283719	0.06937171555344873	0.06710903657919413	0.011853205404207756	0.12420128164039568	0.011787387568519492	0.12351162324722509
4.578163944211368	0.423862592314932	0.4231895889769584	0.4550944197339495	0.45324346311687186	0.47145376997795263	0.46898589598250606	0.4877797817644098	0.4846972297748818	0.5187702267004267	0.5145255159388067	0.06932888039476026	0.06706761744319747	0.011759105136535553	0.12395769853961269	0.011693801682291394	0.12326930696202965
4.605749685019276	0.4241825025870728	0.42350782315444535	0.45541641277257805	0.45356370178505273	0.47177685533829605	0.4693071869955281	0.4881039764827984	0.48501958909546894	0.5190966188686831	0.5148499880131119	0.06928606891234873	0.06702622116612918	0.011665515018330908	0.12371208086052832	0.011600723173266658	0.12302496700401377
4.633501643792551	0.4245018582738323	0.42382550274079567	0.45573779288112987	0.4538833297202704	0.47209929722959215	0.46962783788729606	0.4884274972496787	0.48534127895906076	0.5194222791696551	0.5151737348869403	0.06924328114949752	0.0669848477899213	0.01157243335234348	0.12346442741909414	0.011508150353519042	0.12277860219691661
4.6614208220780515	0.42482065441384453	0.4241426227898871	0.4560585548676505	0.45420234175450436	0.47242109033905516	0.4699478433735068	0.48875033863154416	0.4856622939651745	0.5197472019400774	0.5154967509386832	0.06920051714971245	0.06694349735671903	0.01147985844395194	0.12321473709727115	0.01141608153773177	0.12253021143007459
4.689508227457455	0.42513888604176847	0.42445917835168406	0.4563786935369622	0.45452073271654375	0.4727422293510683	0.47026719816704465	0.4890724951924494	0.48598262871089204	0.5200713815149882	0.5158190305450111	0.06915777695672727	0.06690216990888792	0.011387788601149751	0.12296300884361244	0.011324515043183325	0.12227979365903252
4.717764873583629	0.4254565481884396	0.42477516447238944	0.4566982036908304	0.4548384974321543	0.4730627089473593	0.4705858969781564	0.4893939614941929	0.48630227779104257	0.5203948122279257	0.5161405680810697	0.06911506061451304	0.06686086548902406	0.01129622213459669	0.12270924167403052	0.01123344918980429	0.12202734790639624
4.746191780217212	0.42577363588102196	0.4250905761945975	0.45701708012813125	0.45515563072424475	0.4733825238071765	0.4709039345146264	0.48971473209650135	0.4866212357983854	0.5207174884111277	0.5164613579206768	0.06907236816728975	0.066819584139965	0.011205157357554896	0.12245343467199632	0.011142882300120505	0.12177287326197472
4.774789973263409	0.4260901441431642	0.42540540855744785	0.4573353176450219	0.45547212741303666	0.4737016686074652	0.4712213054819522	0.49003480155721524	0.4869394973237929	0.521039404395733	0.5167813944365217	0.06902969965953383	0.06677832590479384	0.011114592585926175	0.12219558698930655	0.011052812699277936	0.1215163688836185
4.803560484809025	0.4264060679951527	0.42571965659678046	0.45765291103510997	0.4557879823162334	0.4740201380230478	0.47153800458352363	0.4903541644324747	0.48725705695643723	0.5213605545119816	0.517100672000365	0.0689870551359882	0.06673709082685338	0.01102452613826621	0.12193569784689373	0.01096323871504623	0.12125783399773127
4.832504353159697	0.4267214024540699	0.42603331534529315	0.45796985508962806	0.45610319024919377	0.47433792672680436	0.4718540265208017	0.4906728152769098	0.48757390928397804	0.5216809330894215	0.5174191849832418	0.0689444346416707	0.06669587894975158	0.010934956335752588	0.12167376653501094	0.010874158677813384	0.12099726789985255
4.861622622877388	0.42703614253395233	0.42634637983269963	0.45828614459760597	0.45641774602510427	0.474655029389854	0.47216936599350057	0.49099074864383024	0.4878900488927518	0.5220005344571133	0.517736927755666	0.06890183822188602	0.06665469031737382	0.010845881502190124	0.12140979241394234	0.010785570920608833	0.12073466995548188
4.890916344818065	0.42735028324594976	0.42665884508588864	0.4586017743460469	0.45673164445515313	0.47497144068173863	0.47248401769977016	0.49130795908541736	0.4882054703679612	0.5223193529438376	0.5180538946878351	0.0688592659222341	0.06661352497389114	0.010757299964046396	0.12114377491478479	0.010697473779058164	0.12047003960007885
4.9203865761696335	0.4276638195984859	0.4269707061290847	0.4589167391201035	0.45704488034870766	0.4752871552706089	0.472797976336379	0.491624441152917	0.4885201682938684	0.5226373828783052	0.518370080149838	0.06881671778861995	0.0665723829637697	0.010669210050422429	0.12087571354001625	0.010609865591411527	0.12020337634002942
4.950034380490085	0.42797674659742085	0.4272819579840103	0.4592310337032571	0.4573574485134913	0.4756021678234105	0.4731112365989013	0.4919401893968357	0.4888341372539889	0.5229546185893675	0.5186854785118648	0.06877419386726477	0.06653126433178164	0.010581610093042926	0.12060560786352426	0.010522744698559627	0.11993467975337069
4.979860827745887	0.4282890592462143	0.4275925956700489	0.4595446528774958	0.4576693437557623	0.475916473006071	0.4734237931819039	0.492255198367136	0.48914737183128554	0.5232710544062292	0.5190000841444166	0.06873169420471589	0.06649016912301327	0.010494498426290022	0.12033345753204117	0.010436109444015962	0.11966394949020298
5.009866994350591	0.42860075254609065	0.42790261420441095	0.4598575914234979	0.45798056088049466	0.4762300654836925	0.4737356407791351	0.49256946261343654	0.4894598666083676	0.5235866846586639	0.5193138914185195	0.068689218847857	0.06644909738287817	0.01040787338717486	0.12005926226511576	0.010349958173901719	0.11939118527300252
5.040053963203681	0.42891182149620416	0.428212008602298	0.46016984412081197	0.45829109469156	0.4765429399207391	0.4740467740837137	0.49288297668520986	0.48977161616768744	0.5239015036772284	0.5196268947059375	0.06864676784391958	0.0664080491571243	0.010321733315345583	0.119783021855838	0.010264289236965318	0.1191163868975309
5.070422823729659	0.42922226109380757	0.42852077387707166	0.46048140574804297	0.4586009399919107	0.47685509098123346	0.4743571877883224	0.4931957351319854	0.4900826150917419	0.5242155057934831	0.519939088379389	0.06860434124049204	0.06636702449184684	0.010236076553116646	0.11950473617172008	0.010179100984609946	0.11883955423371617
5.100974671917351	0.4295320663344205	0.428828905040422	0.46079227108303666	0.45891009158376583	0.47716651332894816	0.474666876585401	0.4935077325035525	0.4903928579632741	0.5245286853402095	0.5202504668127663	0.0685619390855337	0.06632602343349725	0.010150901445418192	0.11922440515483856	0.010094391770834044	0.11856068722546809
5.131710610359471	0.4298412322119987	0.42913639710253637	0.4611024349030669	0.4592185442687951	0.4774772016276038	0.47497583516733977	0.49381896335016384	0.4907023393654752	0.5248410366516336	0.5205610243813515	0.06851956142738175	0.06628504602889528	0.010066206339831574	0.11894202882277227	0.010010159952267728	0.11827978589178656
5.1626317482924104	0.43014975371910635	0.4294432450722728	0.46141189198502397	0.45952629284830965	0.4777871505410645	0.4752840582266776	0.4941294222227433	0.4910110538821915	0.5251525540636474	0.5208707554620419	0.06847720831476684	0.0662440923252381	0.009981989586566264	0.11865760726884389	0.009926403888174562	0.11799685032737273
5.193739201636265	0.4304576258470889	0.42974944395733106	0.46172063710560535	0.45983333212344885	0.47809635473353795	0.4755915404562987	0.49443910367309335	0.49131899609812985	0.5254632319140354	0.5211796544335695	0.06843487979682109	0.06620316237011403	0.009898249538499826	0.11837114066325682	0.00984312194043735	0.11771188070291316
5.225034093035115	0.4307648435862466	0.4300549887644273	0.46202866504150564	0.4601396568953726	0.4784048088697765	0.4758982765496329	0.4947480022541041	0.4916261605990655	0.5257730645427012	0.5214877156767284	0.06839257592309189	0.06616225621151006	0.00981498455113261	0.1180826292532231	0.009760312473560795	0.1174248772658757
5.256517551897525	0.43107140192600957	0.4303598744994696	0.4623359705696108	0.4604452619654525	0.47871250761527745	0.4762042612008556	0.49505611251996523	0.4919325419720536	0.5260820462918944	0.5217949335745996	0.0683502967435527	0.06612137389782882	0.009732192982596644	0.11779207336348918	0.009677973854680388	0.11713584034113467
5.288190714437326	0.43137729585511564	0.4306640961677338	0.46264254846719177	0.46075014213546595	0.47901944563648785	0.4765094891050917	0.4953634290263786	0.49223813480563805	0.5263901715064435	0.5221013025127795	0.06830804230861563	0.06608051547789343	0.009649873193684044	0.11749947339743017	0.009596104453562404	0.11684477033152518
5.320054723714605	0.4316825203617874	0.43096764877404287	0.46294839351210054	0.4610542922077916	0.4793256176010099	0.47681395495861884	0.49566994633077244	0.49254293369006724	0.5266974345339855	0.5224068168796114	0.06826581266914317	0.06603968100096493	0.009568023547814164	0.1172048298371351	0.009514702642582584	0.11655166771824099
5.352110729676963	0.4319870704339117	0.43127052732294474	0.46325350048296715	0.461357706985605	0.4796310181778062	0.4771176534590725	0.49597565899251744	0.49284693321750683	0.5270038297252017	0.5227114710664152	0.0682236078764608	0.06599887051675186	0.009486642411045132	0.11690814324434484	0.00943376679675012	0.116256533061744
5.384359889201005	0.43229094105922106	0.431572726818894	0.46355786415939926	0.46166038127307746	0.4799356420374098	0.47742057930565485	0.49628056157314476	0.49315012798225616	0.5273093514340521	0.5230152594677222	0.06818142798236863	0.06595808407542125	0.009405728152094284	0.11660941426099214	0.009353295293697883	0.11595936700209108
5.41680336613411	0.4325941272254748	0.43187424226643345	0.4638614793221815	0.4619623098755755	0.4802394838521331	0.4777227271993413	0.49658464863656565	0.4934525125809673	0.5276139940180138	0.5233181764815098	0.06813927303915658	0.06591732172761319	0.009325279142287535	0.11630864360944315	0.009273286513671763	0.1156601702596447
5.44944233133642	0.4328966239206429	0.43217506867037747	0.4641643407534774	0.46226348759986163	0.4805425382962785	0.47802409184309275	0.49688791474929095	0.49375408161286366	0.527917751838319	0.5236202165094395	0.06809714309961427	0.06587658352445244	0.009245293755602901	0.11600583209360593	0.009193738839558208	0.1153589436358402
5.482277962723094	0.4331984261330901	0.43247520103599674	0.4644664432370332	0.4625639092542965	0.4808448000463532	0.4783246679420666	0.4971903544806557	0.49405482967996106	0.5282206192601971	0.5239213739570943	0.0680550382170462	0.06583586951756089	0.009165770368666948	0.11570098059932832	0.009114650656849577	0.1150556880133422
5.515311445306831	0.43349952885176296	0.4327746343692041	0.4647677815583817	0.4628635696490438	0.4811462637812818	0.47862445020382943	0.4974919624030421	0.49435475138729146	0.5285225906531175	0.5242216432342212	0.06801295844528486	0.06579517975907137	0.009086707360722812	0.11539409009481005	0.009036020353661023	0.11475040435698247
5.548543971240616	0.4337999270663759	0.43307336367674115	0.46506835050504935	0.4631624635962742	0.4814469241826234	0.47892343333857296	0.49779273309210564	0.49465384134312546	0.5288236603910331	0.5245210187549714	0.0679709038387027	0.06575451430163898	0.009008103113654187	0.1150851616312849	0.008957846320736707	0.114443093714371
5.581976739860765	0.4340996157676	0.4333713839663686	0.4653681448667622	0.4634605859103743	0.4817467759347884	0.47922161205933045	0.4980926611270025	0.4949520941592007	0.5291238228526278	0.5248194949381464	0.06792887445222895	0.06571387319845577	0.008929956011976437	0.11477419634390174	0.008880126951430256	0.11413375721627972
5.615610957730194	0.43439858994725444	0.43366869024705423	0.46566715943565745	0.46375793140815286	0.48204581372525857	0.4795189810821937	0.49839174109061946	0.49524950445094806	0.5294230724215642	0.5251170662074435	0.06788687034136	0.06567325650326504	0.008852264442862356	0.11446119545209399	0.008802860641714538	0.11382239607728195
5.649447838681973	0.4346968445984954	0.43396527752916497	0.4659653890064918	0.4640544949090517	0.48234403224480765	0.4798155351265338	0.49868996756980377	0.49554606683772073	0.5297214034867337	0.5254137269917022	0.06784489156217653	0.06563266427037273	0.008775026796087104	0.11414616026004865	0.008726045790183434	0.11350901159654825
5.6834886038631165	0.4349943747160105	0.4342611408246594	0.466262828376855	0.46435027123535705	0.4826414261877225	0.48011126891522143	0.49898733515559657	0.4958417759430265	0.5300188104425089	0.5257094717251558	0.06780293817135669	0.06559209655466394	0.00869824146407705	0.1138290921575873	0.008649680798058057	0.11319360515837218
5.717734481778674	0.43529117529621175	0.43455627514728207	0.4665594723473825	0.46464525521241257	0.4829379902520288	0.480406177174851	0.49928383844346613	0.4961366263947594	0.5303152876889959	0.5260042948476822	0.06776101022619056	0.06555155341161463	0.008621906841869809	0.11350999262037931	0.00857376406914856	0.11287617823236928
5.75218670833605	0.43558724133743043	0.4348506755127572	0.4668553157219703	0.46493944166883194	0.4832337191397137	0.4807002546359616	0.49957947203354336	0.4964306128254333	0.5306108296322907	0.5262981908050554	0.06771910778459514	0.06551103489730813	0.008546021327155096	0.11318886321112132	0.008498294009888774	0.1125567323745571
5.786846526889619	0.43588256784011503	0.43514433693898646	0.46715035330799315	0.46523282543671673	0.4835286075569568	0.48099349603326697	0.49987423053086144	0.49672372987241925	0.5309054306847371	0.5265911540492026	0.06767723090513028	0.06547054106844827	0.008470583320244529	0.11286570557966513	0.008423269029357527	0.11223526922816518
5.821715188285586	0.4361771498070271	0.43543725444624676	0.4674445799165203	0.4655254013518724	0.48382265021435417	0.48128589610588046	0.500168108545592	0.49701597217818244	0.5311990852651839	0.5268831790384606	0.06763537964701284	0.06543007198237584	0.008395591224049426	0.11254052146345828	0.008348687539195154	0.11191179052329403
5.856793950907131	0.4364709822434415	0.4357294230573877	0.4677379903625355	0.46581716425402697	0.4841158418271514	0.48157744959754334	0.5004611006932874	0.49730733439052005	0.5314917877992472	0.5271742602378322	0.06759355407013386	0.06538962769708086	0.00832104344415896	0.11221331268905033	0.008274547953678102	0.11158629807825093
5.892084080719833	0.4367640601573466	0.4360208377980341	0.4680305794651594	0.4661081089870512	0.4844081771154754	0.4818681512568571	0.500753201595123	0.4975978111628042	0.5317835327195736	0.5274643921192502	0.0675517542350716	0.06534920827122194	0.008246938388753122	0.11188408117165238	0.00820084868970028	0.11125879380020365
5.927586851317345	0.4370563785596459	0.4363114936967862	0.4683223420478702	0.46639823039918066	0.4846996508045654	0.48215799583751434	0.5010444058781414	0.49788739715422287	0.5320743144661032	0.5277535691618365	0.06750998020311126	0.06530881376413791	0.008173274468626701	0.11155282891606078	0.008127588166749966	0.11092927968533672
5.963303543967366	0.4373479324643609	0.43660138578542285	0.46861327293872784	0.46668752334323815	0.48499025762500936	0.48244697809853276	0.5013347081754973	0.4981760870300245	0.5323641274863372	0.5280417858521677	0.06746823203625961	0.06526844423586635	0.008100050097222145	0.1112195580177513	0.008054764806921355	0.11059775781961889
5.999235447657878	0.4376387168888349	0.43689050909910593	0.4689033669705998	0.4669759826768581	0.48527999231298047	0.4827350928044895	0.5016241031267052	0.4984638754617631	0.5326529662356057	0.52832903668454	0.06742650979726	0.06522809974715836	0.008027263690589592	0.1108842706627513	0.007982377034919885	0.1102642303794994
6.035383859143656	0.4379287268539395	0.4371788586765858	0.4691926189813876	0.46726360326271293	0.48556884961047336	0.4830223347257588	0.5019125853778892	0.49875075712754646	0.5329408251773373	0.5286153161612377	0.06738481354961254	0.0651877803594956	0.007954913667397534	0.11054696912876238	0.00791042327806224	0.10992869963260432
6.071750082993084	0.4382179573842811	0.4374664295604085	0.46948102381425544	0.46755037996874127	0.4858568242655464	0.4833086986387503	0.5022001495820325	0.49903672671228544	0.5332276987833332	0.5289006187928027	0.0673431433575879	0.06514748613510613	0.007882998448940803	0.11020765578552982	0.007838901966256806	0.10959116793793555
6.108335431635222	0.4385064035084075	0.43775321679712276	0.4697685763178582	0.4678363076683747	0.4861439110325593	0.4835941793261474	0.5024867903992298	0.4993217789079427	0.533513581534037	0.5291849390983044	0.06730149928624811	0.06510721713698185	0.007811516459113932	0.10986633309526894	0.007767811532008118	0.10925163774662394
6.145141225407182	0.43879406025902	0.43803921543749047	0.47005527134657527	0.46812138124077	0.4864301046724184	0.48387877157715	0.5027725024969429	0.4996059084137869	0.5337984679188146	0.5294682716056145	0.06725988140146215	0.06506697342889518	0.007740466124449341	0.10952300361388723	0.007697150410437281	0.10891011160292408
6.182168792601758	0.43908092267318133	0.4383244205366966	0.47034110376074095	0.46840559557104	0.4867153999528199	0.48416247018771696	0.5030572805502538	0.49988910993664604	0.5340823524362284	0.5297506108516811	0.06721828976992343	0.065026755075418	0.007669845874076486	0.10917766999085643	0.007626917039254444	0.1085665921442569
6.2194194695153895	0.4393669857925299	0.4386088271545618	0.4706260684268803	0.46868894555048785	0.4869997916484952	0.4844452699608104	0.5033411192421245	0.5001713781911633	0.5343652295943191	0.5300319513828056	0.06717672445917014	0.06498656214193661	0.007599654139737844	0.10883033497010786	0.00755710985876501	0.10822108210204817
6.256894600496366	0.43965224466349034	0.43889243035575437	0.47091016021794235	0.4689714260768396	0.48728327454145826	0.48472716570664165	0.5036240132636536	0.5004527079000529	0.5346470939108839	0.5303122877549207	0.06713518553760235	0.06494639469467216	0.007529889355791575	0.10848100139078554	0.007487727311872305	0.10787358430233951
6.294595537993358	0.4399366943374902	0.4391752252100061	0.4711933740135393	0.46925303205448304	0.4875658434212549	0.48500815224291904	0.5039059573143388	0.5007330937943615	0.534927939913763	0.5305916145338728	0.06709367307450212	0.06490625280069824	0.007460549959200868	0.10812967218761571	0.007418767844068697	0.10752410166618631
6.332523642604218	0.4402203298711744	0.43945720679232636	0.471475704700184	0.469533758394703	0.4878474930852127	0.4852882243950962	0.5041869461023383	0.5010125306137259	0.5352077621411215	0.5308699262957014	0.06705218714005066	0.06486613652795845	0.007391634389538382	0.10777635039164579	0.007350229903449801	0.10717263721078041
6.370680283125076	0.44050314632662263	0.4397383701832208	0.4717571471715299	0.469813600015922	0.4881282183386932	0.4855673769966246	0.5044669743447346	0.5012910131066377	0.5354865551417383	0.5311472176269257	0.06701072780535026	0.06482604594528708	0.0073231410889871285	0.10742103913072754	0.0072821119406958346	0.10681919404932216
6.40906683659976	0.4407851387715673	0.44001871046890817	0.4720376963286126	0.4700925518439398	0.4884080139953451	0.48584560488920286	0.504746036767801	0.5015685360307055	0.5357643134752927	0.5314234831248296	0.06696929514244253	0.0647859811224264	0.007255068502322715	0.10706374163015653	0.007214412409068949	0.10646377539198681
6.447684688369473	0.4410663022796122	0.4402982227415398	0.4723173470800916	0.47037060881217535	0.4886868748773595	0.48612290292303306	0.5050241281072674	0.501845094152921	0.5360410317126565	0.5316987173977488	0.06692788922432968	0.06474594213004801	0.007187415076922221	0.10670446121322641	0.007147129764422111	0.10610638454664922
6.486535232122802	0.4413466319304544	0.44057690209942096	0.4725960943424962	0.47064776586191065	0.4889647958157261	0.486399265957074	0.5053012431085901	0.5021206822499259	0.5363167044361853	0.5319729150653618	0.06688651012499347	0.06470592903977124	0.007120179262779303	0.10634320130195363	0.00708026246520177	0.10574702491919652
6.525619869945995	0.44162612281010555	0.4408547436472322	0.4728739330404701	0.4709240179425352	0.4892417716504919	0.48667468885929993	0.505577376527223	0.5023952951082806	0.5365913262400135	0.5322460707589802	0.06684515791941789	0.06466594192418323	0.0070533595124668835	0.10597996541753218	0.007013808972434532	0.10538570001439496
6.564940012373588	0.441904770011114	0.4411317424962528	0.473150858107018	0.47119936001179225	0.48951779723102	0.48694916650695713	0.5058525231288878	0.5026689275247357	0.5368648917303491	0.5325181791218434	0.06680383268360886	0.06462598085686184	0.006986954281176239	0.1056147571810726	0.006947767749726275	0.10502241343607466
6.604497078439295	0.4421825686327907	0.4414078937645844	0.47342686448375537	0.47147378703602655	0.4897928674162525	0.48722269378682487	0.5061266776898504	0.5029415743065021	0.5371373955257732	0.5327892348094123	0.06676253449461725	0.06458604591239277	0.006920962026677913	0.10524758031399983	0.006882137263256816	0.10465716888796806
6.644292495727218	0.44245951378143306	0.441683192577377	0.4737019471211572	0.4717472939904325	0.49006697707497077	0.48749526559547535	0.5063998349971942	0.5032132302715262	0.5374088322575385	0.533059232489667	0.06672126343055933	0.06454613716639493	0.006855381209329714	0.10487843863855062	0.006816915981795013	0.10428997017447728
6.684327700423376	0.44273560057055317	0.4419576340670556	0.4739761009788103	0.47201987585930655	0.4903401210860612	0.487766876839539	0.5066719898490987	0.5034838902487643	0.5376791965698716	0.5333281668434059	0.0666800195706396	0.06450625469553659	0.006790210292107801	0.10450733607899565	0.006752102376697877	0.10392082120112889
6.724604137367524	0.44301082412110393	0.4422312133735487	0.4742493210256656	0.47229152763629745	0.4906122943387819	0.4880375224359671	0.5069431370551177	0.5037535490784607	0.5379484831202762	0.5335960325645464	0.06663880299517347	0.06446639857756271	0.006725447740559609	0.10413427666146902	0.0066876949218697135	0.10354972597475864
6.76512326010531	0.44328517956170943	0.44250392564451585	0.47452160224029166	0.4725622443246598	0.49088349173302764	0.48830719731229755	0.5072132714364599	0.5040222016124252	0.5382166865798386	0.533862824360427	0.06659761378561076	0.06442656889131432	0.006661092022816284	0.10375926451482087	0.00662369209380298	0.10317668860461993
6.805886530940724	0.4435586620288949	0.4427757660355794	0.47479293961113195	0.4728320209375091	0.4911537081796007	0.4885758964069239	0.507482387826271	0.5042898427143135	0.5384838016335355	0.5341285369521122	0.06655645202455733	0.06438676571675148	0.006597141609610446	0.10338230387145586	0.006560092371569404	0.10280171330289534
6.846895420988873	0.4438312666673173	0.4430467297105556	0.4750633281367599	0.47310085249807804	0.4914229386004806	0.4888436146693629	0.5077504810699176	0.50455646725991	0.5387498229805422	0.534393165074699	0.0665153177958017	0.06434698913497613	0.00653359497425221	0.10300339906760314	0.006496894236803108	0.10242480438510881
6.888151410229076	0.4441029886299994	0.4433168118416873	0.47533276282613907	0.47336873403997365	0.49169117792909595	0.4891103470605265	0.5080175460252729	0.5048220701374104	0.5390147453345445	0.534656703477625	0.06647421118433644	0.06430723922825637	0.006470450592641619	0.10262255454412639	0.006434096173711268	0.10204596627069407
6.92965598755826	0.4443738230785617	0.4435860076098769	0.47560123869888143	0.47363566060743617	0.49195842111059845	0.48937608855299186	0.5082835775630029	0.5050866462477072	0.5392785634240517	0.5349191469249777	0.06643313227638413	0.06426751608004921	0.006407706943252656	0.10223977484683644	0.006371696669056348	0.10166520348360564
6.971410650844719	0.44464376518345866	0.44385431220492244	0.4758687507855096	0.4739016272555993	0.49222466310213675	0.48964083413127696	0.5085485705668559	0.5053501905046761	0.5395412719927101	0.5351804901958073	0.0663920811594221	0.06422781977502548	0.006345362507133245	0.10185506462717342	0.00630969421218186	0.10128252065317156
7.01341690698215	0.44491281012421413	0.44412172082575374	0.4761352941277191	0.47416662905075274	0.4924898988731338	0.48990457879211463	0.5088125199339527	0.5056126978354657	0.5398028657996211	0.5354407280844405	0.0663510579222079	0.0641881503990938	0.006283415767923017	0.10146842864305938	0.006248087294975058	0.1008979225140223
7.055676271944047	0.44518095308965827	0.44438822868066796	0.4764008637786418	0.4744306610706034	0.4927541234055648	0.49016731754472825	0.5090754205750785	0.505874163180785	0.5400633396196597	0.5356998554007948	0.0663100626548053	0.06414850803942554	0.006221865211834654	0.1010798717591399	0.006186874411908683	0.10051141390755447
7.098190270838397	0.4454481892781667	0.44465383098757066	0.4766654548031122	0.4746937184045422	0.4930173316942365	0.49042904541111276	0.5093372674149766	0.5061345814951987	0.5403226882437939	0.5359578669706988	0.06626909544861019	0.06410889278448127	0.006160709327653002	0.10068939894753726	0.006126054060006325	0.10012299978185979
7.1409604379627405	0.4457145138978989	0.44491852297421297	0.4769290622779332	0.4749557961539079	0.4932795187470684	0.49068975742631066	0.5095980553926438	0.5063939477474171	0.5405809064794086	0.536214757636208	0.06622815639637737	0.06406930472403509	0.006099946606730633	0.10029701528823409	0.006065624738832653	0.09973268519223666
7.183988316859528	0.44597992216703936	0.4451822998784333	0.47719168129214506	0.4752168894322551	0.49354067958537456	0.49094944863869533	0.5098577794616267	0.5066522569205928	0.5408379891506283	0.5364705222559287	0.06618724559224691	0.06402974394920227	0.00603957554300294	0.09990272596998295	0.006005584950535159	0.09934047530236967
7.227275460371831	0.446244409314039	0.44544515694839926	0.4774533069472945	0.4754769933656231	0.49380080924414926	0.4912081141102532	0.5101164345903216	0.5069095040126175	0.5410939310986449	0.5367251557053409	0.06614636313177356	0.06399021055246502	0.005979594632970375	0.09950653629060469	0.005945933199805076	0.09894637538438644
7.270823430699384	0.44650797057785746	0.4457070894428498	0.4777139343577045	0.47573610309280506	0.49405990277235057	0.49146574891686773	0.5103740157622734	0.5071656840364186	0.541348727182044	0.5369786528771213	0.06610550911195431	0.0639507046276991	0.005920002375694011	0.09910845165750004	0.005886667993879158	0.09855039081941186
7.31463379945495	0.44677060120820744	0.44596809263133963	0.47797355865074836	0.47599421376561957	0.4943179552331885	0.49172234814860366	0.5106305179764775	0.5074207920202606	0.541602372277136	0.5372310086814726	0.06606468363125435	0.06391122627020314	0.005860797272807972	0.09870847758854495	0.00582778784255833	0.09815252709849176
7.358708147721062	0.4470322964657994	0.44622816179448427	0.4782321749671213	0.4762513205491837	0.4945749617044131	0.4919779069099969	0.5108859362476847	0.5076748230080461	0.5418548612782883	0.537482218046451	0.06602388678964152	0.06387177557672544	0.005801977828506111	0.09830661971234633	0.005769291258192588	0.09775278982300506
7.403048066107065	0.4472930516225871	0.44648729222420613	0.47848977846111684	0.4765074186221857	0.49483091727860445	0.49223242032033987	0.5111402656067039	0.5079277720596184	0.5421061890982573	0.5377322759182972	0.06598311868860825	0.06383235264549339	0.005743542549555336	0.09790288376910894	0.005711176755669456	0.0973511847049906
7.447655154806527	0.4475528619620155	0.4467454792239809	0.4787463643009022	0.4767625031771615	0.49508581706346494	0.4924858835139739	0.5113935011007115	0.5081796342510663	0.5423563506685266	0.5379811772617682	0.06594237943120922	0.06379295757624152	0.005685489945276956	0.09749727561091959	0.005653442852427304	0.09694771756798559
7.49253102365499	0.4478117227792675	0.44700271810908676	0.47900192766879535	0.47701656942077064	0.4953396561821108	0.49273829164057853	0.5116456377935575	0.5084304046750301	0.542605340939642	0.5382289170604727	0.0659016691220878	0.06375359047024065	0.00562781852754668	0.0970898012023298	0.005596088068460681	0.09654239434756562
7.537677292188054	0.4480696293815138	0.4472590042068535	0.47925646376154485	0.47726961257407413	0.4955924297733669	0.4929896398654667	0.5118966707660764	0.5086800784410105	0.5428531548815523	0.5384754903172063	0.06586098786750597	0.06371425143033035	0.0055705268108035	0.09668046662113738	0.005539110926294555	0.09613522109185624
7.583095589699846	0.4483265770881628	0.4475143328569122	0.47950996779060895	0.47752162787281427	0.49584413299206376	0.493239923369877	0.5121465951163986	0.5089286506756773	0.5430997874839509	0.5387208920542912	0.06582033577537967	0.06367494056094707	0.005513613312047916	0.09626927805884122	0.005482509951005632	0.09572620396204456
7.628787555301809	0.44858256123111195	0.44776869941144704	0.47976243498243826	0.4777726105676943	0.49609476100933325	0.49348913735127137	0.5123954059602644	0.50917611652318	0.5433452337566185	0.5389651173139146	0.06577971295530825	0.06363565796815554	0.00545707655082861	0.09585624182108177	0.005426283670197485	0.09531534923287666
7.674754837981857	0.44883757715499883	0.4480220992354474	0.48001386057875683	0.47802255592466075	0.49634430901290866	0.4937372770236299	0.5126430984313373	0.5094224711454611	0.5435894887297681	0.539208161158471	0.06573911951860785	0.06359640375968129	0.005400915049239785	0.09544136432829475	0.005370430614023647	0.09490266329339647
7.720999096663877	0.44909162021745547	0.44827452770696113	0.48026423983684774	0.4782714592251862	0.49659277220742326	0.4939843376177524	0.5128896676815212	0.5096677097225707	0.5438325474543925	0.5394500186709068	0.06569855557834434	0.06355717804494251	0.005345127331943367	0.09502465211630806	0.005314949315174289	0.0944881526475001
7.767522000267617	0.44934468578936176	0.44852598021734896	0.48051356802983736	0.4785193157665542	0.4968401458147146	0.4942303143815562	0.5131351088812784	0.5099118274529811	0.5440744050026131	0.5396906849550651	0.06565802124936691	0.0635179809350813	0.005289711926143248	0.09460611183695278	0.0052598383088735545	0.09407182391427682
7.814325227768903	0.4495967692551003	0.44877645217153983	0.4807618404469823	0.47876612086214415	0.4970864250741248	0.4944752025803793	0.5133794172199491	0.5101548195539056	0.544315056468031	0.5399301551360333	0.06561751664834319	0.06347881254299924	0.005234667361592393	0.09418575025831899	0.005205096132881337	0.09365368382870543
7.861410468260233	0.44984786601281274	0.44902593898828747	0.4810090523939575	0.47901186984171945	0.4973316052428072	0.49471899749728204	0.513622587906073	0.5103966812616173	0.5445544969660797	0.5401684243604936	0.0655770418937941	0.06343967298338948	0.005179992170594616	0.09376357426570792	0.005150721327482621	0.09323373924210898
7.908779421011744	0.4500979714746568	0.44927443610042644	0.48125519919314497	0.4792565580517137	0.4975756815960313	0.49496169443335275	0.5138646161677115	0.510637407831768	0.5447927216343795	0.5404054877970725	0.06553659710612882	0.06340056237277128	0.005125684887990367	0.09333959086170296	0.00509671243550347	0.09281199712287957
7.956433795532517	0.45034708106706306	0.4495219389551311	0.4815002761839238	0.47950018085552226	0.4978186494274898	0.49520328870801233	0.5141054972527719	0.5108769945397129	0.5450297256330946	0.5406413406366957	0.06549618240768056	0.06336148082952539	0.0050717440511709455	0.09291380716715025	0.005043068002302142	0.09238846455690464
8.004375311632296	0.4505951902309955	0.4497684430141756	0.4817442787229631	0.47974273363379194	0.4980605040496087	0.4954437756593233	0.5143452264293346	0.511115436680833	0.5452655041452914	0.5408759780929427	0.06545579792274449	0.06332242847392955	0.005018168200069617	0.0924862304215992	0.004989786575746891	0.09196314874792222
8.052605699483543	0.4508422944222093	0.4500139437541914	0.4819872021845135	0.47998421178471223	0.49830124079385657	0.4956831506442956	0.5145837989859792	0.5113527295708602	0.545500052377299	0.541109395402403	0.06541544377761366	0.0632834054281949	0.004964955877169608	0.09205686798374302	0.004936866706256815	0.09153605701840206
8.101126699683881	0.45108838911151294	0.45025843666693094	0.4822290419607015	0.4802246107243103	0.4985408550110567	0.4959214090392001	0.5148212102321149	0.5115888685462051	0.5457333655590719	0.5413415878250363	0.06537512010061962	0.06324441181650145	0.004912105627480123	0.09162572733187346	0.004884306946768113	0.09110719681001456
8.149940063318896	0.4513334697850284	0.45050191725952726	0.4824697934618256	0.48046392588674336	0.4987793420716994	0.49615854623987726	0.5150574554983104	0.5118238489642849	0.5459654389445536	0.5415725506445324	0.06533482702216707	0.06320544776503757	0.004859615998547895	0.0911928160644635	0.004832105852726976	0.09067657568365917
8.199047552025359	0.4515775319444538	0.4507443810547575	0.4827094521166511	0.48070215272459554	0.4990166973662567	0.4963945576620508	0.515292530136626	0.5120576662038528	0.546196267812043	0.5418022791686735	0.06529456467477746	0.06316651340203527	0.004807485540474055	0.090758141901091	0.004780261982133105	0.0902442013210134
8.248450938054788	0.4518205711073279	0.45098582359130757	0.4829480133727105	0.48093928670917496	0.49925291630549934	0.4966294387416438	0.5155264295209491	0.5122903156653322	0.5464258474645639	0.5420307687297011	0.06525433319312537	0.06312760885781214	0.0047557128058857145	0.0903217126824103	0.00472877389548465	0.08981008152392178
8.298152004337403	0.45206258280729134	0.451226240424034	0.48318547269659917	0.4811753233308099	0.4994879943208118	0.4968631849350899	0.5157591490473272	0.5125217927711458	0.5466541732302325	0.5422580146846789	0.065214132714082	0.06308873426480777	0.004704296349943071	0.08988353637093383	0.004677640155802187	0.08937422421566055
8.348152544546481	0.4523035625943541	0.45146562712423116	0.4834218255742783	0.48141025809915	0.4997219268645132	0.4970957917196556	0.515990684134307	0.5127520929660541	0.5468812404626322	0.5424840124158641	0.06517396337675399	0.06304988975762592	0.004653234730345623	0.08944362105162895	0.004626859328646482	0.08893663744142088
8.398454363163072	0.45254350603515925	0.4517039792798967	0.48365706751137405	0.48164408654346547	0.4999547094101751	0.4973272545937544	0.5162210302232723	0.5129812117174893	0.5471070445411848	0.5427087573310764	0.06513382532252923	0.06301107547307426	0.004602526507317961	0.08900197493220219	0.004576429982060759	0.08849732936815258
8.449059275541144	0.45278240871325043	0.45194129249599774	0.48389119403348135	0.4818768042129484	0.5001863374529443	0.4975575690772676	0.5164501827787829	0.5132091445158934	0.5473315808715286	0.5429322448640693	0.06509371869511436	0.06297229155020512	0.004552170243630194	0.08855860634399448	0.004526350686642644	0.08805630828619826
8.49996910797308	0.45302026622933883	0.4521775623947403	0.48412420068646694	0.48210840667701715	0.5004168065098651	0.49778673071186763	0.5166781372889188	0.5134358868750596	0.547554844885895	0.5431544704749077	0.06505364364058396	0.06293353813035973	0.00450216450456864	0.08811352374205228	0.004476620015491761	0.08761358260890972
8.551185697755594	0.45325707420157063	0.4524127846158353	0.48435608303677424	0.4823388895256176	0.5006461121202026	0.4980147350613366	0.5169048892656211	0.5136614343324695	0.5477768320434887	0.5433754296503389	0.06501360030742037	0.06289481535720849	0.0044525078579535915	0.08766673570599437	0.00442723654421151	0.08716916087331583
8.602710893256043	0.4534928282657959	0.4526469548167694	0.4845868366717285	0.48256824836953016	0.5008742498457693	0.4982415777118928	0.5171304342450377	0.5138857824496389	0.547997537830868	0.5435951179041743	0.06497358884656194	0.06285612337679701	0.004403198874140202	0.08721825094035296	0.0043781988509454806	0.0867230517411457
8.654546553979111	0.45372752407583855	0.45288006867307523	0.48481645719984545	0.4827964788406755	0.5011012152712506	0.4984672542725151	0.5173547677878705	0.5141089268124602	0.5482169577623315	0.5438135307776679	0.06493360941144745	0.06281746233758823	0.004354236125999833	0.0867680782751421	0.004329505516326826	0.08627526399861551
8.706694550633951	0.4539611573037654	0.4531121218785997	0.4850449402511374	0.4830235765924203	0.5013270040045337	0.4986917603752682	0.5175778854797211	0.5143308630315474	0.5484350873802993	0.5440306638398972	0.06489366215806205	0.06277883239050955	0.004305618188947591	0.08631622666644034	0.004281155123511127	0.08582580655739491
8.759156765201672	0.4541937236401582	0.45334311014577805	0.4852722814774242	0.4832495372998875	0.5015516116770365	0.49891509167563175	0.517799782931442	0.5145515867425838	0.5486519222557044	0.5442465126881482	0.06485374724498588	0.06274023368899664	0.004257343640902356	0.08586270519654704	0.00423314625816662	0.08537468845504748
8.811935091003267	0.4544252187943838	0.45357302920590453	0.4854984765526421	0.4834743566602647	0.5017750339440378	0.49913724385282854	0.5180204557794873	0.5147710936066712	0.548867457988379	0.5444610729483002	0.0648138648334431	0.06270166638904297	0.004209411062323198	0.08540752307500554	0.004185477508472424	0.08492191885542866
8.865031432767935	0.4546556384948679	0.45380187480940504	0.48572352117315665	0.4836980303931146	0.5019972664850104	0.4993582126101548	0.5182398996862644	0.5149893793106778	0.5490816902074486	0.5446743402752126	0.06477401508734842	0.0626631306492442	0.00416181903618984	0.08495068963870267	0.004138147465114095	0.08446750704922579
8.918447706701835	0.45488497848936565	0.4540296427261111	0.4859474110580733	0.48392055424068675	0.5022183050039529	0.4995779936753119	0.5184581103404879	0.5152064395675917	0.5492946145717225	0.5448863103531154	0.06473419817335956	0.06262462663084882	0.004114566148001764	0.08449221435243714	0.004091154721288959	0.08401146245435598
8.972185840557227	0.45511323454523755	0.4542563287455337	0.4861701419495528	0.4841419239682306	0.5024381452297254	0.49979658280073885	0.5186750834575362	0.5154222701168729	0.549506226770091	0.5450969788960003	0.06469441426092645	0.06258615449780561	0.00406765098578088	0.08403210680963014	0.004044497872699893	0.08355379461670509
9.02624777370205	0.45534040244972135	0.4544819286771372	0.48639170961312406	0.4843621353643078	0.5026567829163845	0.5000139757639471	0.5188908147798073	0.5156368667248077	0.5497165225219216	0.5453063416480126	0.06465466352234489	0.06254771441681557	0.0040210721400821825	0.08357037673260947	0.0039981755175695355	0.08309451321058248
9.080635457189915	0.4555664780102084	0.4547064383506166	0.4866121098380018	0.48458118424110913	0.5028742138435215	0.5002301683678559	0.5191053000770782	0.5158502251848659	0.5499254975774591	0.5455143943838477	0.06461494613280624	0.0625093065573813	0.00397482820396533	0.08310703397303598	0.003952186256613643	0.08263362803874941
9.135350853830497	0.4557914570545173	0.4549298536161709	0.4868313384374007	0.48479906643476817	0.5030904338165986	0.5004451564411276	0.519318535146864	0.5160623413180561	0.5501331477182249	0.5457211329091475	0.06457526227045397	0.06247093109185823	0.003928917773020402	0.08264208851257138	0.0039065286930553	0.08217114903332856
9.190395938260405	0.45601533543117084	0.4551521703447814	0.4870493912488549	0.4850157778056793	0.5033054386672912	0.500658935838507	0.5195305158147798	0.516273210973287	0.5503394687574215	0.5459265530608993	0.06453561211643595	0.06243258819550999	0.0038833394453572367	0.0821755504633046	0.003861201432627581	0.08170708625627299
9.245772697014415	0.4562381090096712	0.4553733844284871	0.48726626413453605	0.4852313142388145	0.5035192242538263	0.5008715024411593	0.5197412379349038	0.5164828300277255	0.5505444565403367	0.5461306507078362	0.06449599585496055	0.06239427804655821	0.0038380918215974447	0.08170743006807868	0.003816203083577996	0.08124144989980664
9.301483128597186	0.45645977368077784	0.45559349178066477	0.4874819529815731	0.48544567164404345	0.5037317864613262	0.5010828521570123	0.5199506973901417	0.5166911943871614	0.5507481069447513	0.546333421750841	0.0644564136733534	0.06235600082624114	0.0037931735048903903	0.08123773770121545	0.0037715322566462817	0.08077425028679386
9.357529243555355	0.4566803253567841	0.45581248833630394	0.4876964537023723	0.48565884595645187	0.503943121202151	0.5012929809210958	0.5201588900925923	0.5168982999863677	0.5509504158813472	0.5465348621233501	0.0644168657621146	0.06231775671886573	0.0037485831009034243	0.08076648386881402	0.0037271875650821684	0.08030549787112307
9.413913064550128	0.45689975997179466	0.45603037005228764	0.48790976223493926	0.4858708331366631	0.5041532244162434	0.5015018846958856	0.5203658119839154	0.5171041427894679	0.5511513792941177	0.5467349677917602	0.06437735231497696	0.062279545911866116	0.003704319217812113	0.08029367920916286	0.0036831676246364964	0.07983520323851678
9.47063662643026	0.4571180734820046	0.4562471329076701	0.488121874543202	0.48608162917115955	0.5043620920714742	0.5017095594716476	0.5205714590357003	0.5173087187903008	0.5513509931607824	0.5469337347558367	0.06433787352896429	0.06224136859585983	0.0036603804663206674	0.07981933449342193	0.003639471053564769	0.07936337710651742
9.527701976305488	0.4573352618659772	0.45646277290395687	0.488332786617333	0.4862912300726049	0.5045697201639896	0.5019160012667818	0.5207758272498364	0.5175120240127883	0.5515492534931997	0.5471311590491241	0.06429842960445416	0.06220322496470622	0.003616765459649507	0.07934346062593534	0.003596096472628929	0.07889003032535413
9.585111173620431	0.4575513211249236	0.4566772860653851	0.48854249447407494	0.48649963188016854	0.5047761047185589	0.5021212061281702	0.5209789126588844	0.517714054511306	0.5517461563377846	0.5473272367393598	0.06425902074523633	0.06216511521556765	0.0035734728135281557	0.0788660686446292	0.003553042505100912	0.07841517387853969
9.642866290228868	0.4577662472829818	0.4568906684392027	0.48875099415706535	0.48670683065984927	0.5049812417889243	0.5023251701315244	0.5211807113264512	0.5179148063710521	0.5519416977759278	0.5475219639288863	0.06421964715857903	0.06212703954896715	0.0035305011462138935	0.07838716972166537	0.003510307776741328	0.0779388188825294
9.700969410468568	0.45798003638749646	0.4571029160959503	0.48895828173716294	0.4869128225048009	0.5051851274581511	0.5025278893817321	0.5213812193475624	0.5181142757084208	0.5521358739244152	0.5477153367550692	0.06418030905528858	0.062088998168853035	0.0034878490784695515	0.07790677516355515	0.0034678909158207816	0.07746097658784379
9.75942263123647	0.45819268450929895	0.45731402512974095	0.4891643533127741	0.4871176035356582	0.5053877578389787	0.5027293600132098	0.5215804328490399	0.5183124586713743	0.5523286809358513	0.5479073513907143	0.06414100664977695	0.06205099128265842	0.003445515233578611	0.07742489641191241	0.0034257905531109856	0.0769816583793812
9.818228062064373	0.45840418774298847	0.45752399165854285	0.48936920501018183	0.4873211699008644	0.5055891290741744	0.5029295781902513	0.5217783479898792	0.5185093514398195	0.552520114999084	0.5480980040444887	0.06410174016012649	0.06201301910136816	0.0034034982373487566	0.0769415450439368	0.0033840053218856525	0.07650087577678732
9.877387825195074	0.4586145422072115	0.4577328118244601	0.4895728329838737	0.487523517776999	0.5057892373368873	0.5031285401073825	0.521974960961628	0.5187049502259822	0.5527101723396308	0.5482872909613425	0.06406250980815636	0.06197508183957951	0.003361796718102106	0.07645673277272635	0.003342533857933816	0.07601864043503781
9.936904055658934	0.4588237440449446	0.4579404817940157	0.4897752334168723	0.48772464336910704	0.5059880788310034	0.5033262419897127	0.522170267988768	0.5188992512747872	0.5528988492201085	0.5484752084229332	0.06402331581949268	0.0619371797155717	0.003320409306667216	0.07597047144734859	0.003301374799534962	0.0755349641445946
9.996778901350961	0.45903178942377365	0.45814699775843304	0.4899764025210649	0.48792454291102805	0.5061856497914999	0.5035226800932899	0.5223642653290954	0.5190922508642367	0.553086141940662	0.5486617527480513	0.06398415842363611	0.06189931295137308	0.0032793346363897413	0.07548277305376416	0.00326052678746791	0.07504985883196014
10.05701452310831	0.4592386745361767	0.4583523559339182	0.49017633653753456	0.4881232126657263	0.5063819464848056	0.503717850705456	0.5225569492741042	0.519283945305789	0.5532720468393977	0.5488469202930483	0.06394503785403273	0.06186148177282618	0.0032385713431519747	0.07499364971536693	0.00321998846502769	0.07456333656023162
10.117613094788254	0.4594443955998053	0.45855655256194405	0.4903750317368932	0.48832064892562316	0.5065769652091571	0.503911750145204	0.5227483161493719	0.5194743309447432	0.5534565602928196	0.5490307074522676	0.06390595434814597	0.061823686409659934	0.0031981180653302133	0.0745031136928418	0.003179758478002448	0.07407540952934255
10.178576803346665	0.45964894885776625	0.4587595839095326	0.4905724844196135	0.4885168480129289	0.5067707022949592	0.5041043747635345	0.5229383623149452	0.519663404160621	0.5536396787162635	0.5492131106584758	0.0638669081475305	0.061785927095558954	0.0031579734438356155	0.07401117738510266	0.0031398354746912105	0.07358609007668804
10.239907848916916	0.4598523305789037	0.4589614462695374	0.4907686909163632	0.4887118062799743	0.5069631541051459	0.504295720943817	0.5231270841657276	0.5198511613675517	0.5538213985643377	0.5493941263832962	0.06382789949790545	0.06174820406823683	0.0031181361220866677	0.07351785332929239	0.0031002181058941147	0.07309539067721005
10.301608444889292	0.460054537058081	0.45916213596092764	0.49096364758833844	0.4889055201095456	0.5071543170355406	0.5044857851021463	0.5233144781318684	0.5200375990146587	0.5540017163313621	0.5495737511376457	0.06378892864923172	0.061710517569508246	0.003078604746015401	0.07302315420137973	0.00306090502491152	0.07260332394413638
10.363680817990868	0.4602555646164634	0.4593616493290724	0.4911573508276002	0.4890979859152185	0.5073441875152201	0.504674563687707	0.5235005406791522	0.5202227135864471	0.5541806285518122	0.5497519814721724	0.0637499958557852	0.0616728678453638	0.0030393779640887075	0.0725270928167987	0.0030218948875582186	0.07210990262925066
10.426127208365882	0.4604554096018001	0.45955998274602217	0.491349797057409	0.4892892001416929	0.5075327620068787	0.5048620531831329	0.5236852683093924	0.5204065016031912	0.5543581318007629	0.5499288139776946	0.0637111013762402	0.06163525514604458	0.003000454427277255	0.07202968213044869	0.0029831863521412316	0.07161513962313393
10.488949869656532	0.4606540683887062	0.45975713261079465	0.49154098273256164	0.48947915926512897	0.5077200370071914	0.5050482501048713	0.5238686575608231	0.5205889596213275	0.5545342226943359	0.5501042452856442	0.06367224547374639	0.061597679726122505	0.0029618327890776897	0.07153093523723442	0.002944778079486454	0.07111904795593205
10.552151069084381	0.46085153737894574	0.4599530953496569	0.49173090433972844	0.48966785979348304	0.5079060090471815	0.5052331510035468	0.524050705008493	0.5207700842338431	0.5547088978901479	0.5502782720685094	0.06363342841600893	0.06156014184457523	0.002923511705506865	0.07103086537266279	0.002906668732921336	0.07062164079745514
10.615733087532126	0.46104781300171355	0.4601478674164102	0.4919195583977913	0.489855298266846	0.5080906746925867	0.5054167524643268	0.524231407264663	0.5209498720706716	0.5548821540877618	0.5504508910402816	0.06359465047537342	0.061522641764867665	0.0028854898350987312	0.07052948591291397	0.0028688569782739926	0.07012293145754711
10.679698219625935	0.461242891713918	0.46034144529267285	0.4921069414581819	0.4900414712577796	0.508274030544227	0.5055990511072863	0.5244107609792024	0.5211283197990852	0.5550539880291399	0.5506220989569018	0.06355591192890893	0.0614851797550331	0.0028477658389163274	0.07002681037549507	0.0028313414838878614	0.06962293338666825
10.744048773818252	0.46143677000046285	0.46053382548816457	0.4922930501052216	0.490226375371656	0.5084560732383742	0.505780043587777	0.5245887628399879	0.5213054241240921	0.5552243964990983	0.5507918926167127	0.0635172130584925	0.061447756087755594	0.0028103383805331283	0.06952285241931122	0.0027941209206190365	0.06912166017626475
10.808787072471103	0.4616294443745289	0.4607250045409896	0.49247788095645906	0.49041000724699596	0.50863679944712	0.5059597265967937	0.5247654095733026	0.5214811817888323	0.5553933763257641	0.5509602688609083	0.06347855415089826	0.06141037104045513	0.0027732061260525853	0.06901762584546134	0.002757193961818949	0.06861912555883976
10.87391545193992	0.46182091137785747	0.4609149790179204	0.4926614306630132	0.49059236355580915	0.5088162058787501	0.506138096861344	0.5249406979442393	0.5216555895749765	0.5555609243810348	0.5511272245739894	0.06343993549788414	0.061373024895371726	0.0027363677441014644	0.06851114459719554	0.0027205592833565717	0.06811534340860703
10.93943626265785	0.4620111675810307	0.4611037455146816	0.4928436959099125	0.49077344100393455	0.5089942892781121	0.5063151511448183	0.5251146247571007	0.5218286443031263	0.5557270375810388	0.5512927566842195	0.06340135739628211	0.06133571793965369	0.0026998219058325112	0.06800342276065408	0.002684215563614867	0.0676103277418747
11.00535186922059	0.4622002095837542	0.4612913006562327	0.493024673416437	0.49095323633138066	0.5091710464269926	0.506490886247361	0.5252871868558059	0.5220003428332142	0.5558917128865996	0.5514568621640824	0.06336282014809108	0.06129845046544561	0.002663567284920454	0.06749447456495261	0.002648161483485456	0.06710409271740048
11.071664650471687	0.462388034015138	0.4614776410970509	0.49320435993645995	0.49113174631266693	0.5093464741444865	0.5066652990062422	0.525458381124294	0.5221706820649066	0.5560549473036999	0.551619538030742	0.06332432406056969	0.06126122276997944	0.0026276025575637796	0.06698431438243801	0.002612395726371286	0.06659665263632064
11.138376999588447	0.4625746375339777	0.461662763521415	0.4933827522587909	0.4913089677571667	0.5095205692873752	0.50683838629623	0.5256282044869314	0.5223396589380075	0.5562167378839505	0.5517807813465055	0.06328586944632979	0.06122403515566477	0.002591926402498501	0.06647295672964049	0.002576916978193733	0.06608802194323005
11.205491324168262	0.46276001682903634	0.46184666464368734	0.4935598472075186	0.49148489750944835	0.5096933287505004	0.5070101450299657	0.5257966539089205	0.5225072704328635	0.5563770817250595	0.5519405892192872	0.06324745662343581	0.061186887930184584	0.002556537500976397	0.06596041626687565	0.002541723927387274	0.06557821522608265
11.273010046315514	0.46294416861932297	0.46202934120859596	0.49373564164235395	0.49165953244961874	0.5098647494671408	0.5071805721583371	0.5259637263967072	0.5226735135707693	0.5565359759713021	0.5520989588030736	0.06320908591549972	0.06114978140658802	0.0025214345367903235	0.06544670779908301	0.0025068152649039277	0.06506724721650414
11.340935602728974	0.46312708965437543	0.46221078999151777	0.49391013245897497	0.4918328694936676	0.5100348284093901	0.5073496646708548	0.5261294189983942	0.5228383854143774	0.5566934178139978	0.552255887298394	0.06317075765178473	0.06111271590338939	0.0024866161962608935	0.06493184627612436	0.002472189684203041	0.06455513279014724
11.409270444789758	0.46330877671453824	0.4623910077987592	0.49408331658937044	0.4920049055938098	0.5102035625885348	0.5075174195960277	0.5262937288041509	0.5230018830681041	0.5568494044919833	0.5524113719527891	0.06313247216730493	0.06107569174466405	0.0024520811682382515	0.06441584679284063	0.0024378458812819304	0.06404188696744484
11.478017038649782	0.463489226611243	0.4625699914678381	0.4942551910021851	0.49217563773883083	0.5103709490554335	0.5076838340017427	0.5264566529466277	0.5231640036785422	0.5570039332920926	0.5525654100612846	0.06309422980292916	0.06103870926015149	0.0024178281441082916	0.0638987245895919	0.0024037825546447955	0.06352752491336844
11.547177865320764	0.463668436187287	0.4627477378677646	0.4944257527030651	0.4923450629544311	0.5105369849008965	0.507848904995639	0.5266181886013701	0.5233247444348712	0.5571570015496359	0.5527179989668651	0.06305603090548685	0.06100176878535584	0.0023838558177931013	0.06338049505266952	0.0023699984053155987	0.06301206193799658
11.616755420763786	0.4638464023171123	0.46292424389932185	0.4945949987350038	0.49251317830357155	0.5107016672560677	0.5080126297254912	0.5267783329872354	0.5234841025692704	0.5573086066488833	0.5528691360609518	0.06301787582787505	0.0609648706616491	0.002350162885747853	0.06286117371435296	0.002336492136851831	0.06249551349701221
11.686752215979308	0.46402312190708284	0.46309950649534604	0.49476292617868706	0.49267998088681886	0.5108649932928045	0.5081750053795862	0.5269370833668088	0.523642075357333	0.5574587460235477	0.5530188187838804	0.0629797649291678	0.06092801523637845	0.0023167480469692414	0.062340776253492436	0.002303262455327637	0.061977895191731136
11.75717077709787	0.46419859189576274	0.4632735226210056	0.49492953215284013	0.4928454678426914	0.5110269602240629	0.5083360291871059	0.5270944370468232	0.5237986601184812	0.5576074171572738	0.5531670446253829	0.06294169857472921	0.06089120286297216	0.0022836100029977047	0.06181931849579314	0.0022703080693493582	0.06145922276967042
11.82801364547121	0.46437280925419294	0.46344628927408105	0.49509481381457543	0.49300963634800565	0.5111875653042786	0.5084956984185072	0.5272503913785781	0.5239538542163835	0.5577546175841253	0.5533138111250709	0.06290367713632164	0.060854433901051115	0.00225074745789966	0.061296816413630495	0.0022376276900444303	0.060939512124477346
11.899283377763982	0.46454577098616706	0.4636178034852426	0.4952587683597372	0.49317248361822275	0.5113468058297508	0.508654010385905	0.5274049437583608	0.5241076550593716	0.5579003448890765	0.5534591158729197	0.06286570099222721	0.06081770871653803	0.002218159118301255	0.060773286127243864	0.0022052200310769265	0.06041877929678208
11.970982546046038	0.4647174741285079	0.46378806231832936	0.49542139302325194	0.4933340069077962	0.5115046791390304	0.5088109624434558	0.5275580916278699	0.5242600601008609	0.5580445967085068	0.5536029565097584	0.06282777052736015	0.06078102768177189	0.0021858436933697156	0.06024874390442392	0.002173083808633791	0.059897040473885
12.043113737885237	0.4648879157513406	0.4639570628706242	0.49558268507947245	0.4934942035105171	0.511661182613302	0.5089665519877397	0.5277098324746368	0.5244110668397691	0.5581873707306947	0.553745330727756	0.06278988613338886	0.0607443911756244	0.0021537998948133463	0.059723206160754216	0.0021412177414430467	0.059374311990580964
12.115679556440844	0.46505709295836883	0.46412480227313324	0.495742641842529	0.49365307075986403	0.5118163136767723	0.5091207764581476	0.5278601638324528	0.5245606728209393	0.5583286646963169	0.5538862362709165	0.06275204820885613	0.06070779958361424	0.0021220264368913	0.059196689460236485	0.0021096205507658006	0.058850610329230335
12.188682620557461	0.46522500288714685	0.46429127769085893	0.4959012606666752	0.49381060602934884	0.5119700697970565	0.5092736333372642	0.5280090832817942	0.5247088756355623	0.5584684763989481	0.5540256709355711	0.06271425715930311	0.060671253298030574	0.0020905220364166865	0.058669210515475356	0.0020782909603966893	0.058325952119929525
12.26212556485955	0.46539164270935274	0.4644564863230773	0.49605853894663793	0.49396680673286575	0.5121224484855676	0.5094251201512561	0.5281565884502503	0.5248556729216007	0.5586068036855639	0.554163632570876	0.06267651339739486	0.060634752718051306	0.0020592854127499116	0.05814078618776364	0.0020472276966754244	0.05780035414099416
12.336011039846525	0.4655570096310591	0.46462042540361087	0.49621447411796415	0.49412167032503906	0.5122734472979028	0.509575234470257	0.5283026770129515	0.5250010623642154	0.5587436444570445	0.5543001190793096	0.062638817343049	0.06059829824987052	0.0020283152878075583	0.05761143348757969	0.0020164294884748024	0.057273833319086975
12.41034171198835	0.46572110089300467	0.464783092201103	0.4963690636573704	0.4942751943015719	0.512423063834235	0.5097239739087561	0.5284473466929995	0.5251450416961907	0.5588789966686828	0.5544351284171741	0.06260116942356489	0.060561890306820625	0.0019976103860646077	0.057081169574672685	0.001985895067217136	0.05674640672948783
12.485120263821853	0.46588391377086436	0.46494448401928884	0.4965223050830917	0.4944273761995934	0.512571295739701	0.5098713361259861	0.5285905952618994	0.5252876086983628	0.5590128583306931	0.554568658595098	0.06256357007375805	0.060525529309504014	0.001967169434554439	0.05655001175867369	0.0019556231668707014	0.05621809159664792
12.560349394047481	0.46604544557551747	0.46510459819726946	0.49667419595523	0.4945782135980095	0.5127181407047947	0.5100173188263128	0.5287324205399914	0.5254287612000494	0.5591452275087238	0.5547007076785424	0.06252601973609392	0.0604892156859209	0.0019369911628746017	0.05601797749903881	0.0019256125239461852	0.05568890529397663
12.63603181762671	0.4662056936533158	0.46526343210978005	0.4968247338761039	0.49472770411784933	0.5128635964657563	0.510161919759623	0.5288728203968848	0.5255684970794792	0.5592761023243702	0.5548312737883075	0.06248851886082488	0.06045294987160417	0.0019070743031726067	0.05548508440503497	0.0018958618775020142	0.05515886534433889
12.712170265880024	0.46636465538634997	0.4654209831674613	0.49697391649059586	0.49487584542261587	0.5130076608049646	0.5103051367217165	0.5290117927518925	0.5257068142642245	0.5594054809556914	0.5549603551010435	0.06245106790613168	0.06041673230975452	0.0018774175901752344	0.054951350236706276	0.00186636996916123	0.05462798942053837
12.78876748658549	0.4665223281927162	0.4655772488171268	0.4971217414865037	0.4950226352186336	0.5131503315513312	0.5104469675546964	0.5291493355744686	0.525843710731633	0.5595333616377302	0.5550879498497624	0.06241366733826459	0.060380563451377246	0.0018480197611800975	0.054416792904959266	0.0018371355430910619	0.054096295345246403
12.865826244077915	0.46667870952678014	0.4657322265420322	0.4972682065948882	0.4951680712553989	0.5132916065806935	0.5105874101473609	0.5292854468846456	0.5259791845092634	0.5596597426630329	0.5552140563243532	0.062376317631689306	0.06034444375542295	0.001818879556038322	0.05388143047096605	0.0018081573460149158	0.05356380109107306
12.943349319348618	0.4668337968794391	0.4658859138621393	0.4974133095904218	0.49531215132592665	0.5134314838162061	0.5107264624355938	0.5294201247534712	0.526113233675318	0.5597846223821734	0.5553386728720973	0.06233901926923313	0.060308373688930626	0.0017899957171856329	0.053345281147315404	0.0017794341272221459	0.05303052478134873
13.0213395101458	0.4669875877783864	0.4660383083343835	0.49755704829173913	0.4954548732671016	0.5135699612287395	0.5108641224027606	0.5295533673034513	0.5262458563590819	0.5599079992042797	0.55546179789819	0.06230177274223647	0.06027235372717177	0.0017613669896374695	0.05280836329831118	0.0017509646385596156	0.05249648469001045
13.099799631075467	0.46714007978836974	0.46618940755293586	0.49769942056178434	0.4955962349600254	0.5137070368372726	0.511000388080098	0.5296851727089885	0.5263770507413592	0.5600298715975622	0.5555834298662609	0.062264578550704816	0.060236384353800104	0.0017329921209743304	0.05227069543926177	0.0017227476344410242	0.05196169924180083
13.178732513703073	0.46729127051145253	0.46633920914946825	0.4978404243081617	0.49573623433036745	0.5138427087092886	0.5111352575471115	0.5298155391968279	0.5265068150549127	0.5601502380898453	0.5557035672988986	0.062227437203466074	0.06020046606099974	0.0017048698613679747	0.05173229623760278	0.0016947818718473506	0.05142618701265178
13.258141006655675	0.46744115758727073	0.46648771079341195	0.49798005748348306	0.4958748693487112	0.5139769749611727	0.5112687289319667	0.5299444650464968	0.5266351475849032	0.5602690972690998	0.5558222087781768	0.062190349218325315	0.060164599349640885	0.0016769989635698757	0.0511931845127549	0.0016670661103268536	0.0508899667296987
13.338027975724735	0.4675897386932896	0.46663491019222003	0.4981183180857167	0.49601213803090527	0.5141098337586074	0.5114008004118871	0.5300719485907532	0.5267620466693317	0.5603864477839802	0.5559393529461844	0.062153315122231004	0.060128784729433636	0.0016493781829201026	0.050653379236408114	0.0016395991120052855	0.05035305727179207
13.418396303969553	0.4677370115450597	0.4667808050916246	0.49825520415853713	0.49614803843841004	0.5142412833169717	0.5115314702135474	0.5301979882160301	0.5268875106994813	0.5605022883443628	0.5560549985055555	0.06211633545143417	0.06009302271908804	0.0016220062773446564	0.05011289953255016	0.0016123796415787872	0.04981547766931271
13.49924889182131	0.4678829738964688	0.4669253932758946	0.4983907137916714	0.4962825686786474	0.5143713219017371	0.5116607366134714	0.5303225823628833	0.5270115381203615	0.5606166177218872	0.5561691442200054	0.062079410751659375	0.06005731384647552	0.0015948820073625747	0.04957176467780755	0.0015854064663263223	0.04927724710474024
13.580588657187745	0.46802762353999555	0.46706867256809137	0.4985248451212491	0.4964157269053484	0.5144999478288674	0.5117885979384278	0.5304457295264409	0.5271341274311531	0.5607294347505003	0.5562817889148655	0.062042541578272915	0.060021658648792955	0.0015680041360877084	0.049029994101786656	0.0015586783561105655	0.04873838491275251
13.662418535558457	0.4681709583069582	0.467210640830323	0.49865759633014856	0.4965475113189012	0.5146271594652173	0.5119150525658281	0.5305674282568514	0.5272552771856541	0.5608407383270017	0.5563929314776233	0.06200572849645648	0.05998605767273111	0.0015413714292344949	0.04848760738698843	0.0015321940833734615	0.04819891058012615
13.744741480110864	0.4683129760677651	0.46735129596399627	0.4987889656483464	0.4966779201666993	0.514752955228932	0.5120400989241229	0.5306876771597372	0.527374985992727	0.5609505274115947	0.556502570858464	0.061968972081382426	0.059950511474642504	0.0015149826551206225	0.04794462426932	0.0015059524231433308	0.04765884374624818
13.827560461816718	0.46845367473215954	0.46749063591006795	0.498918951353263	0.49680695174348816	0.5148773335898474	0.5121637354932014	0.5308064748966452	0.5274932525167482	0.5610588010284361	0.5566107060708143	0.06193227291839562	0.05991502062071974	0.0014888365846590368	0.047401064637668355	0.0014799521530464155	0.04711820420324386
13.910878469549415	0.46859305224946646	0.4676286586492941	0.4990475517701107	0.4969346043917139	0.515000293069889	0.5122859608047893	0.5309238201855013	0.5276100754780574	0.5611655582661925	0.5567173361918907	0.06189563160319372	0.05987958568716786	0.0014629319913765926	0.04685694853482403	0.0014541920533002184	0.0465770118961899
13.9946985101918	0.46873110660883455	0.46776536220247683	0.4991747652722402	0.4970608765018686	0.5151218322434753	0.5124067734428486	0.531039711801065	0.5277254536534078	0.561270798278596	0.5568224603632469	0.06185904874201424	0.05984420726038555	0.0014372676514127214	0.04631229615729637	0.0014286709067179437	0.046035286923071794
14.079023608744702	0.46886783583947844	0.4679007446307108	0.4993005902814867	0.4971857665128383	0.5152419497379168	0.5125261720439761	0.5311541485753852	0.5278393858764203	0.5613745202850057	0.5569260777913287	0.061822524951823436	0.05980888593714948	0.0014118423435185434	0.04576712785527093	0.0014033874987111616	0.045493049534940155
14.163856808436103	0.46900323801091764	0.4680348040356257	0.4994250252685161	0.4973092729122482	0.5153606442338189	0.5126441552978034	0.5312671293982586	0.5279518710380349	0.561476723570969	0.5570281877480263	0.061786060860510195	0.05977362232479934	0.0013866548490564234	0.04522146413307837	0.0013783406173017987	0.04495032013660705
14.24920117083096	0.46913731123321345	0.4681675385596291	0.4995480687531699	0.4974313942368091	0.5154779144654833	0.5127607219473991	0.5313786532176871	0.5280629080869667	0.5615774074887881	0.557128789571234	0.06174965710708162	0.059738417041428245	0.0013617039520203988	0.04467532564935084	0.0013535290531168087	0.04440711928613439
14.335059775941703	0.4692700536572051	0.46829894638614605	0.49966971930481147	0.4975521290726631	0.5155937592213118	0.5128758707896665	0.5314887190403381	0.5281724960301616	0.561676571458089	0.5572278826654103	0.061713314341861086	0.059703270716075625	0.0013369884390241893	0.0441287332169793	0.0013289515993908374	0.04386346769524607
14.421435722339384	0.4694014634747416	0.4684290257398555	0.4997899755426683	0.4976714760557274	0.5157081773442074	0.5129896006757475	0.5315973259320051	0.528280633933253	0.5617742149663908	0.5573254665021399	0.061677033226694725	0.059668183988924775	0.0013125070993083021	0.04358170780341197	0.001304607051975104	0.04331938622961218
14.50833212726552	0.4695315389189147	0.4685577748869284	0.49990883613617954	0.4977894338720404	0.5158211677319795	0.5131019105114221	0.531704473018073	0.5283873209210204	0.5618703375696833	0.5574215406207017	0.06164081443515801	0.05963315751150149	0.001288258724743585	0.04303427053064013	0.0012804942093374017	0.04277489590876371
14.595752126744532	0.4696602782642844	0.4686851921352584	0.5000262998053354	0.4979060012581036	0.5159327293377453	0.5132127992575115	0.5318101594839757	0.5284925561778492	0.561964938893	0.5575161046286359	0.06160465865276323	0.05959819194688163	0.0012642421098387757	0.042486442675482294	0.0012566118725718667	0.04223001790641945
14.683698875697011	0.4697876798271087	0.46881127583469556	0.5001423653210239	0.4980211770012279	0.5160428611703363	0.5133222659302801	0.5319143845756673	0.5285963389481912	0.5620580186310028	0.5576091582023176	0.06156856657717836	0.05956328796989318	0.0012404560517391694	0.041938245669626895	0.0012329588453918738	0.04168477355048594
14.772175548053516	0.4699137419655644	0.4689360243772731	0.5002570315053697	0.49813495993987333	0.5161515622946997	0.5134303096018376	0.5320171476000838	0.5286986685370267	0.5621495765485613	0.5577007010875301	0.0615325389184436	0.05952844626733353	0.0012168993502328362	0.041389701099774356	0.00120953393414025	0.04113918432305752
14.861185336869132	0.4700384630799706	0.46905943619743573	0.5003702972320782	0.4982473489639937	0.5162588318323061	0.5135369294005413	0.5321184479256126	0.5287995443103273	0.5622396124813419	0.5577907331000435	0.06149657639919471	0.05949366753817992	0.0011935708077563945	0.040840830707878695	0.0011863359477963797	0.040593271860998925
14.95073145443871	0.470161841613007	0.4691815097722634	0.5004821614267763	0.4983583430153779	0.5163646689615519	0.5136421245114019	0.5322182849825609	0.528898965695522	0.562328126336396	0.5578792541261955	0.061460679754887795	0.05945895249381191	0.0011704692293941221	0.04029165639107646	0.0011633636979730966	0.04004705795560426
15.040817132412794	0.47028387604992994	0.469302243621692	0.500592623067351	0.49846794108798925	0.5164690729181662	0.5137458941764832	0.532316658263625	0.5289969321819604	0.5624151180927526	0.5579662641234747	0.06142484973403355	0.05942430185823301	0.0011475934228859508	0.039742200201800415	0.0011406159989251208	0.03950056455282436
15.131445621914246	0.4704045649187862	0.469421636308734	0.5007016811842907	0.49857614222830815	0.5165720429956149	0.5138482376953094	0.5324135673243616	0.5290934433213825	0.5625005878020138	0.5580517631211076	0.06138908709842844	0.05938971636829835	0.0011249421986234687	0.03919248434792166	0.0011180916675535002	0.038953813753593636
15.222620193655578	0.4705239067906245	0.46953968643969435	0.5008093348610236	0.4986829455356703	0.5166735785455072	0.5139491544252667	0.5325090117836611	0.529188498728385	0.5625845355889548	0.5581357512206488	0.06135339262339578	0.05935519677394578	0.0011025143696694606	0.038642531192991214	0.0010957895234007253	0.0384068278134464
15.31434413805701	0.4706419002797024	0.46965639266438414	0.500915583234255	0.4987883501626054	0.5167736789780015	0.5140486437820081	0.5326029913242202	0.529282098080891	0.562666961652125	0.5582182285965743	0.06131776709802991	0.0593207438384314	0.0010803087517494703	0.03809236325633947	0.0010737083886684928	0.03785962914324159
15.406620765365147	0.4707585440436933	0.4697717536763324	0.5010204254943055	0.49889235531517634	0.5168723437622126	0.5141467052398592	0.5326955056930178	0.5293742411206218	0.5627478662644545	0.5582991954968771	0.06128221132544187	0.059286358338570114	0.0010583241632513563	0.037542003212607256	0.001051847088209712	0.03731224030875069
15.499453405772549	0.4708738367838869	0.46988576821299405	0.5011238608854459	0.4989949602533156	0.5169695724266147	0.5142433383322208	0.5327865547017913	0.529464927653568	0.5628272497738612	0.558378652243668	0.0612467261230156	0.0592520410649786	0.0010365594252426114	0.036991473892499016	0.001030204449540495	0.03676468403084243
15.592845409537835	0.4709877772453903	0.4699984350559551	0.5012258887062345	0.4990961642911613	0.5170653645594526	0.5143385426519756	0.5328761382275136	0.5295541575504631	0.5629051126038658	0.5584565992337768	0.06121131232266064	0.05921779282232597	0.001015013361481465	0.03644079828303859	0.0010087793028459302	0.03621698318598021
15.686800147106629	0.47110036421732326	0.47010975303113584	0.5013265083098503	0.49919596679739403	0.5171597198091465	0.5144323178518934	0.5329642562128736	0.5296419307472583	0.5629814552542056	0.5585330369393603	0.061175970771078156	0.059183614429585175	0.0009936847983822439	0.03588999952643235	0.0009875704809703123	0.03566916080559679
15.781321009233178	0.4712115965330109	0.47021972100899034	0.5014257191044259	0.49929436719557063	0.5172526378846969	0.5145246636450344	0.5330509086667539	0.5297282472455986	0.5630562783014535	0.5586079659085113	0.06114070233002403	0.05914950672029213	0.0009725725650695516	0.03533910092154713	0.0009665768194397906	0.035121240076762206
15.87641140710273	0.4713214730701751	0.4703283379047021	0.5015235205533821	0.499391364964458	0.5173441185560969	0.5146155798051579	0.5331360956647163	0.5298131071132993	0.563129582399643	0.5586813867658709	0.06110550787658441	0.05911547054280689	0.0009516754933502902	0.03478812592324232	0.0009457971564565959	0.03457324434205589
15.972074772454643	0.4714299927511192	0.4704356026783775	0.5016199121757577	0.49948695963836515	0.5174341616547339	0.5147050661671255	0.5332198173494812	0.529896510484825	0.5632013682808917	0.5587533002132457	0.061070388303447576	0.059081506760583984	0.0009309924177163253	0.03423709814208564	0.0009252303328977085	0.03402519709922558
16.06831455770623	0.4715371545429124	0.47054151433523644	0.50171489354654	0.4995811508074765	0.5175227670738005	0.5147931226273074	0.5333020739314135	0.5299784575617696	0.5632716367560334	0.5588237070302278	0.06103534451918919	0.05904761625244118	0.0009105221753786807	0.03368604134556108	0.0009048751923326215	0.03347712200199737
16.165134236077357	0.47164295745756935	0.47064607192579855	0.5018084642969954	0.4996739381181808	0.5176099347687027	0.5148797491439895	0.5333828656890097	0.5300589486133369	0.5633403887152519	0.558892608074819	0.06100037744855788	0.05901379991283899	0.0008902636062422253	0.03313497945707411	0.0008847305810211203	0.03292904285957832
16.262537301715792	0.4717474005522252	0.4707492745460657	0.5019006241149958	0.4997653212734014	0.5176956647574648	0.5149649457377782	0.5334621929693822	0.5301379839768239	0.5634076251287168	0.5589600042840566	0.06096548803276673	0.058980058652163755	0.0008702155529176636	0.032583936556221715	0.0008647953479195003	0.03238098363704012
16.36052726982327	0.4718504829293094	0.47085112133770335	0.5019913727453469	0.49985530003292555	0.5177799571211392	0.5150487124920086	0.5335400561887502	0.5302155640581045	0.5634733470472266	0.5590258966746461	0.06093067722979134	0.058946393397013026	0.0008503768607361906	0.03203293687919029	0.0008450683446836749	0.031832968455034916
16.459107676782416	0.47195220373671365	0.47095161148821507	0.5020807099901133	0.4999438742137295	0.5178628120042149	0.5151310495531483	0.5336164558329285	0.5302916893321138	0.5635375556028531	0.5590902863435946	0.06089594601467248	0.05891280509049026	0.0008307463777428303	0.03148200481848562	0.0008255484256656231	0.031285021589866346
16.55828208028434	0.4720525621679571	0.471050744231116	0.5021686357089435	0.5000310436903068	0.5179442296150236	0.5152119571312056	0.5336913924578194	0.5303663603433367	0.5636002520095912	0.5591531744688507	0.06086129537982496	0.05887929469250384	0.0008113229547075385	0.030931164923046595	0.0008062344479404793	0.030737167474029548
16.658054059457015	0.47215155746234694	0.4711485188461013	0.5022551498193926	0.5001168083949917	0.51802421022615	0.5152914355001365	0.5337648666899052	0.5304395777062936	0.5636614375640115	0.5592145623099453	0.060826726335351515	0.05884586318006796	0.000792105445125646	0.03038044189824518	0.000787125271284328	0.030189430695486408
16.758427214994473	0.47224918890513606	0.47124493465921113	0.5023402522972442	0.5002011683182835	0.5181027541748382	0.5153694849982486	0.5338368792267423	0.5305113421060317	0.5637211136459177	0.5592744512086392	0.06079223990936218	0.05881251154761548	0.0007730927052231884	0.029829860605786962	0.0007682197581977412	0.02964183599821979
16.859405169286727	0.4723454558276758	0.4713399910429917	0.5024239431768319	0.5002841235091685	0.5181798618634008	0.5154461060286117	0.533907430837458	0.530581654298615	0.5637792817190089	0.5593328425895736	0.0607578371483018	0.05877924080731099	0.0007542835939640113	0.029279446064066406	0.0007495167739044462	0.029094408282162476
16.960991566550526	0.4724403576075639	0.47143368741665204	0.5025062225513565	0.5003656740754404	0.5182555337596273	0.515521299059461	0.5339765223632459	0.5306505151116168	0.5638359433315435	0.5593897379609233	0.06072351911728105	0.058746051989373285	0.0007356769730573198	0.028729223447882646	0.0007310151863557657	0.028547172603026638
17.063190072960847	0.47253389366879056	0.47152602324621745	0.5025870905732058	0.5004458201840212	0.5183297703971919	0.515595064624606	0.5340441547178661	0.5307179254446132	0.5638911001170115	0.5594451389150568	0.06068928690041289	0.058712946142400475	0.000717271706955902	0.028179218088595803	0.0007127138662350596	0.028000154172559633
17.166004376783235	0.472626063481877	0.4716169980446776	0.5026665474542693	0.500524562061278	0.5184025723760628	0.5156674033238365	0.534110328888145	0.530783886269679	0.5639447537948065	0.559499047129198	0.06065514160116006	0.05867992433370514	0.0006990666628570175	0.02762945547389961	0.0006946116869617214	0.02745337835834505
17.26943818850684	0.4727168665640118	0.4717066113721311	0.502744593466253	0.50060189999334	0.5184739403629082	0.5157383158233297	0.5341750459344763	0.5308483986318838	0.5639969061709054	0.5595514643660936	0.060621084342683464	0.058646987649653246	0.0006810607107272659	0.027079961248176687	0.0006767075247018361	0.02690687068384534
17.37349524097843	0.4728063024791825	0.47179486283592587	0.5028212289409932	0.5006778343264139	0.5185438750915086	0.5158078028560564	0.534238306991326	0.53091146364979	0.5640475591385528	0.5596023924746847	0.060587116268201104	0.058614137196007624	0.0006632527232852681	0.026530761212228526	0.0006590002583650723	0.02636065682855815
17.478179289537028	0.4728943708383003	0.471881752090794	0.5028964542707665	0.5007523654670972	0.5186123773631599	0.5158758652221886	0.5343001132677349	0.5309730825159531	0.5640967146789457	0.5596518333907823	0.06055323854135068	0.058581374098281874	0.000645641576014544	0.02598188132326129	0.0006414887696162275	0.0258147626278884
17.583494112149474	0.47298107129932393	0.47196727883898415	0.5029702699086015	0.5008254938826909	0.5186794480470871	0.515942503789506	0.5343604660478272	0.5310332564974233	0.5641443748619303	0.5596997891377481	0.06051945234655988	0.05854869950209897	0.0006282261471772799	0.025433347695170028	0.0006241719428756731	0.025269214073020407
17.689443509546752	0.47306640356737467	0.47205144283038575	0.5030426763685851	0.5008972201015084	0.5187450880808477	0.5160077194938021	0.5344193666913172	0.5310919869362467	0.5641905418466949	0.5597462618271788	0.060485758889425686	0.05851611457355532	0.0006110053178058905	0.02488518659808392	0.000607048665329124	0.02472403731125894
17.79603130536116	0.47315036739484884	0.4721342438626526	0.5031136742261699	0.5009675447131858	0.5188092984707439	0.5160715133392926	0.5344768166340202	0.5311492752499728	0.5642352178824751	0.559791253659597	0.060452159397098616	0.05848362049959519	0.0005939779717181182	0.02433742445874998	0.0005901178269276386	0.024179258645602886
17.90326134626431	0.47323296258152453	0.4722156817813177	0.503183264118478	0.5010364683689882	0.5188720802922273	0.5161338863990195	0.534532817388363	0.5312051229321564	0.5642784053092597	0.5598347669251431	0.06041865511867395	0.058451218488384665	0.000577142995509039	0.023790087859978826	0.0005733783203933918	0.023634904534873158
18.011137502105942	0.47331418897466226	0.4722957564799062	0.503251446744604	0.5011039917821144	0.5189334346903086	0.5161948398152603	0.534587370543896	0.5312595315528691	0.5643201065585012	0.5598768040042773	0.06038524732558976	0.058418909769704375	0.0005604992785768204	0.023243203541269963	0.0005568290412329979	0.023091001593911642
18.119663666053608	0.47339404646910194	0.47237446790004095	0.5033182228659155	0.5011701157280009	0.518993362879966	0.5162543747999326	0.53464047776781	0.531312502759206	0.5643603241538355	0.5599173673684812	0.06035193731203597	0.058386695595337997	0.0005440457131138388	0.022696798398555984	0.0005404688877268526	0.022547576593154872
18.228843754733095	0.47347253500735387	0.4724518160315446	0.5033835933063531	0.501234841044624	0.5190518661465522	0.5163124926350016	0.534692140805452	0.5313640382757981	0.5643990607118029	0.5599564595809688	0.0603187263953678	0.05835457723947319	0.0005277811941084565	0.022150899483676767	0.0005242967609535576	0.022004656458989302
18.338681708369887	0.4735496545796827	0.47252780091253477	0.5034475589527252	0.5012981686327984	0.5191089458462016	0.5163691946728863	0.5347423614808426	0.5314141399053248	0.5644363189425756	0.5599940832974001	0.060285615916527244	0.05832255599911322	0.0005117046193596764	0.021605534004862648	0.0005083115647788183	0.02146226827332498
18.44918149093129	0.47362540522418706	0.4726024226295148	0.5035101207550039	0.5013600994564754	0.5191646034062389	0.5164244823368647	0.5347911416971961	0.5314628095290275	0.5644721016506904	0.5600302412665991	0.06025260724047331	0.058290633194489024	0.0004958148894806946	0.021060729326691785	0.0004925122058674347	0.020920439273893976
18.56034709026951	0.4736997870268746	0.4726756813174591	0.5035712797266193	0.5014206345430389	0.5192188403255864	0.5164783571214817	0.5348384834374438	0.5315100491072268	0.564506411735788	0.5600649363312811	0.06021970175661916	0.05825881016948503	0.00048011090790023303	0.020516512969678047	0.0004768975936948472	0.020379196854165116
18.672182518265565	0.4737728001217278	0.47274757715989185	0.5036310369447469	0.5014797749835989	0.5192716581751703	0.516530820592954	0.5348843887647556	0.5315558606798403	0.564539252193356	0.5600981714287809	0.06018690087928082	0.058227088292070246	0.0004645915808718648	0.01997291261062628	0.00046146664054091957	0.019838568562988712
18.784691810974078	0.473844444690767	0.47281811038895993	0.5036893935505984	0.5015375219332823	0.5193230585983298	0.5165818743895759	0.5349288598230677	0.5316002463669013	0.56457062611548	0.5601299495917884	0.06015420604813057	0.058195468954738164	0.00044925581747934373	0.01942995608239073	0.0004462182614988208	0.019298582104852358
18.897879028768923	0.47391472096410503	0.4728872812855017	0.5037463507497074	0.5015938766115241	0.5193730433112225	0.5166315202221254	0.5349718988376079	0.5316432083690821	0.5646005366915979	0.5601602739490912	0.0601216187286587	0.0581639535749547	0.0004341025296330514	0.018887671373391868	0.000431151374484795	0.01875926533963934
19.01174825648978	0.47398362921999687	0.4729550901791076	0.5038019098122128	0.5016488403023533	0.5194216141032306	0.5166797598742694	0.535013508115426	0.5316847489682162	0.5646289872092615	0.5601891477263201	0.0600891404126478	0.05813254359561491	0.00041913063208909307	0.01834608662834114	0.0004162649002394936	0.018220646282699704
19.126303603589555	0.474051169784882	0.47302153744817466	0.5038560720731411	0.5017024143546788	0.5194687728373703	0.5167265952029693	0.535053690045926	0.5317248705278242	0.5646559810549052	0.5602165742467022	0.06005677261865341	0.05810124048550802	0.00040433904245196217	0.01780523014792834	0.00040155776233996576	0.01768275310490708
19.241549204282624	0.474117343033421	0.4730866235199566	0.5039088389326851	0.501754600182571	0.5195145214506962	0.5167720281388869	0.5350924471013985	0.5317635754936418	0.5646815217146187	0.5602425569318203	0.06002451689249419	0.05807004573979314	0.00038972668116699083	0.01726513038811106	0.0003870288871947736	0.017145614132275
19.357489217694134	0.4741821493885239	0.4731503488706057	0.5039602118564805	0.5018053992655439	0.5195588619547071	0.5168160606867885	0.535129781837555	0.5318008663941473	0.5647056127749261	0.5602670993023768	0.05999237480774927	0.05803896088047816	0.0003752924715385575	0.016725815960711543	0.0003726772040533177	0.01660925784591427
19.474127828010037	0.4742455893213731	0.4732127140252082	0.5040101923758803	0.5018548131488317	0.5196017964357538	0.5168586949259498	0.5351656968940675	0.5318367458410951	0.5647282579235743	0.5602902049789649	0.05996034796627072	0.058007987456917695	0.0003610353397358601	0.016187315633345634	0.00035850164501960435	0.016073712882374025
19.59146924462811	0.4743076633514397	0.47327371955781355	0.5040587820882271	0.5019028434436651	0.5196433270554437	0.5168999330105618	0.5352001949951075	0.5318712165300472	0.564749460950325	0.5603118776828454	0.059928437998700186	0.057977127046309314	0.00034695421479558064	0.015649658329053295	0.00034450114504469553	0.015539008033073287
19.709517702309874	0.47436837204649046	0.47333336609145676	0.5041059826571215	0.5019494918275442	0.5196834560510475	0.5169397771701334	0.5352332789498866	0.5319042812409112	0.5647692257477535	0.5603321212367319	0.0598966465649958	0.05794638125421004	0.0003330480286183324	0.015112873126085447	0.00033067464193914375	0.015005172244372034
19.828277461333414	0.4744277160225892	0.473391654298173	0.5041517958126882	0.5019947600445093	0.5197221857359023	0.5169782297098972	0.5352649516532019	0.531935942838474	0.5647875563120561	0.5603509395655789	0.05986497535497525	0.05791575171505048	0.0003193157159913085	0.01457698925823081	0.0003170210763823178	0.014472234617770141
19.94775280764713	0.47448569594409035	0.47344858489900604	0.5041962233518408	0.5020386499054079	0.5197595184998204	0.517015293011213	0.5352952160859814	0.5319662042729457	0.5648044567438631	0.56036833669738	0.05983342608886032	0.05788524009267311	0.00030575621458384106	0.014042036114602752	0.0003035393919206264	0.013940224409424218
20.067948053024427	0.47454231252362433	0.47350415866400813	0.5042392671385413	0.5020811632881617	0.5197954568094906	0.5170509695319716	0.5353240753158327	0.5319950685804997	0.5648199312490593	0.5603843167639718	0.05980200051783882	0.057854848080868645	0.00029236846494962165	0.013508043239198742	0.0002902285349759559	0.013409171030318134
20.188867535219305	0.47459756652207574	0.4735583764122334	0.504280929104059	0.5021223021380268	0.519830003208885	0.5170852618069988	0.5353515324975932	0.5320225388838161	0.5648339841396106	0.5603988840018438	0.05977070042463282	0.05782457740392832	0.00027915141054224435	0.012975040331156151	0.000277087454854108	0.01287910404603565
20.31051561812294	0.4746514587485534	0.4736112390117233	0.5043212112472252	0.5021620684678553	0.5198631603196622	0.5171181724484579	0.5353775908738845	0.5320486183926303	0.5648466198344011	0.5604120427529564	0.05973952762408253	0.057794429817207525	0.0002661039977147617	0.012443057244738043	0.0002641151037430234	0.012350053176618303
20.432896691921076	0.47470399006035224	0.47366274737948316	0.5043601156346861	0.5022004643583512	0.519894930841573	0.5171497041462533	0.5354022537756676	0.5320733104042795	0.5648578428600743	0.5604237974655667	0.05970848396373573	0.057764407107695245	0.0002532251757250137	0.011912123988849999	0.0002513104367256602	0.011822048296664889
20.55601517325261	0.47475516136290596	0.4737129024814532	0.5043976444011503	0.5022374919583245	0.5199253175528622	0.5171798596684336	0.5354255246228004	0.5320966183042569	0.5648676578518828	0.5604341526950601	0.05967757132445344	0.05773451109460312	0.0002405138967418452	0.0113822707270117	0.0002386724117853234	0.011295119435104084
20.679875505368887	0.4748049736097327	0.47376170533246825	0.5044337997496359	0.5022731534849424	0.5199543233106731	0.5172086418615933	0.5354474069245981	0.5321185455667626	0.5648760695545472	0.5604431131047912	0.05964679162102401	0.05770474362995459	0.00022796911585354351	0.010853527777570093	0.00022619998980921707	0.01076929677523708
20.804482158294064	0.47485342780237144	0.47380915699621234	0.5044685839517135	0.5023074512239771	0.5199819510514512	0.5172360536512771	0.535467904280398	0.5321390957552622	0.5648830828231225	0.5604506834669312	0.05961614680279019	0.05767510659919637	0.0002155897910705029	0.010325925613287268	0.0002138921345924416	0.010244610654424946
20.92983962898646	0.4749005249903089	0.4738552585851614	0.5045019993477445	0.5023403875300498	0.5200082037913458	0.5172620980423791	0.5354870203801239	0.5321582725230436	0.5648887026238719	0.5604568686633232	0.059585638854290295	0.057645601921814865	0.00020337488333543874	0.009799494861439939	0.00020174781284421073	0.009721091563875461
21.055952441500814	0.4749462662708979	0.4739000112605207	0.5045340483471188	0.5023719648268742	0.520033084626615	0.5172867781195466	0.5355047590048548	0.53217607961378	0.5648929340351497	0.5604616736863475	0.05955526979590748	0.05761623155196514	0.0001913233565189465	0.0092742663032368	0.00018976599419673335	0.009198770148984181
21.18282514715158	0.47499065278926655	0.4739434162321499	0.5045647334284857	0.5024021856074924	0.5200565967340242	0.5173100970475808	0.5355211240273965	0.532192520862093	0.5648957822482918	0.5604651036397915	0.059525041684536074	0.057586997479116636	0.00017943417743504497	0.008750270874173793	0.0001779456512118749	0.008677677208922319
21.31046232467717	0.47503368573821764	0.4739854747584824	0.5045940571399852	0.502431052434512	0.5200787433712519	0.5173320580718385	0.5355361194128558	0.5322076001941197	0.5648972525685171	0.560467163739732	0.0594949566142584	0.057557901728705216	0.00016770631584916984	0.008227539664133587	0.00016628575937893686	0.008157843696494638
21.438868580405217	0.4750753663581192	0.4740261881464331	0.5046220220994728	0.5024585679403369	0.5200995278772901	0.5173526645186319	0.5355497492192173	0.5322213216280828	0.5648973504158351	0.5604678593154236	0.059465016717033824	0.05752894636280347	0.00015613874446707143	0.00770610391612081	0.00015478529712731337	0.007639300718082609
21.568048548418737	0.47511569593678266	0.47406555775129644	0.5046486309947409	0.5024847348273946	0.5201189536728427	0.5173719197956304	0.5355620175979219	0.5322336892748615	0.5648960813259635	0.5604671958101958	0.05943522416340486	0.05750013348080065	0.00014473043895835147	0.007185995027384706	0.00014344324583359658	0.00712207953364441
21.69800689072348	0.4751546758093353	0.4741035849766379	0.5046738865837391	0.5025095558683638	0.5201370242607318	0.5173898273922602	0.5355729287944532	0.5322447073385689	0.5648934509512575	0.5604651787823616	0.059405581163215024	0.057471465220094754	0.00013348037796334644	0.0066672445490638665	0.00013225858982157668	0.006606211556487551
21.828748297416116	0.4751923073580782	0.4741402712741705	0.5046977916947878	0.502533033906391	0.5201537432262947	0.5174063908801044	0.5355824871489195	0.532254380117128	0.5648894650616452	0.5604618139061315	0.059376089966337614	0.05744294375680435	0.00012238754307536404	0.006149884185020937	0.00012123031636890325	0.00609172835298466
21.960277486853503	0.47522859201233575	0.47417561814362674	0.5047203492267887	0.5025551718553123	0.5201691142377838	0.5174216139133023	0.5355906970966449	0.5322627120028554	0.5648841295455742	0.5604571069725407	0.05934675286342455	0.057414571306487354	0.00011145091887176939	0.005633945792951067	0.00011035741571729929	0.005578661642687166
22.092599205822967	0.4752635312482934	0.4742096271326154	0.5047415621494324	0.5025759726998636	0.5201831410467688	0.5174355002289488	0.5355975631687615	0.5322697074830428	0.5648774504109673	0.5604510638903825	0.05931757218666733	0.057386350124876674	0.00010066949291265281	0.005119461383884527	9.96388810747817e-05	0.0050670432981974045
22.225718229713628	0.4752971265888261	0.4742422998364711	0.5047614335034013	0.5025954394958926	0.5201958274885352	0.5174480536474938	0.5356030899928045	0.5322753711405481	0.5648694337861916	0.5604436906871544	0.05928855031057109	0.0573582825086336	9.004225573661095e-05	0.0046064631214761675	8.907370862321073e-05	0.004556905344983875
22.359639362688714	0.47532937960331323	0.47427363789809135	0.5047799664005675	0.5026135753705634	0.5202071774824822	0.5174592780731405	0.5356072822933109	0.532279707654383	0.564860085921033	0.5604349935100124	0.059259689652746944	0.057330370796108275	7.956820087851035e-05	0.004094983322630696	7.866089752139871e-05	0.004048279961139656
22.494367437858962	0.47536029190744394	0.4743036430077633	0.5047971640241892	0.5026303835225587	0.5202171950325243	0.5174691774942435	0.5356101448924234	0.5322827218003096	0.5648494131876857	0.5604249786267359	0.05923099267471889	0.05730261736812467	6.92463248697095e-05	0.003585054456891612	6.83994499128815e-05	0.0035411994773681954
22.629907317457054	0.47538986516300946	0.4743323169029782	0.5048130296290987	0.5026458672222771	0.5202258842274861	0.517477755983707	0.5356116827104934	0.5322844184514359	0.564837422081749	0.5604136524267036	0.059202461882744375	0.057275024648773494	5.9075627246274465e-05	0.0030767091466259444	5.828837093391215e-05	0.00303569637698331
22.766263893012997	0.47541810107768445	0.47435966136823654	0.5048275665418901	0.5026600298120276	0.5202332492415045	0.5174850176993828	0.5356119007666936	0.5322848025788184	0.5648241192232393	0.5604010214218795	0.05917409982865728	0.057247595106222716	4.9055110548756886e-05	0.002569980166342134	4.8326668709464116e-05	0.0025318032952839076
22.903442085530802	0.47544500140479484	0.4743856782348386	0.5048407781611002	0.5026728747062178	0.5202392943344215	0.5174909668844657	0.5356108041796284	0.532283879252066	0.5648095113576079	0.5603870922478107	0.059145909110718806	0.057220331253548445	3.918378033462844e-05	0.002064900443059514	3.8513354371660924e-05	0.0020295530199803125
23.041446845665973	0.4754705679430744	0.4744103693806647	0.5048526679573846	0.5026844053915388	0.5202440238521864	0.5174956078678928	0.5356083981679525	0.532281653639948	0.564793605356777	0.5603718716646342	0.05911789237449522	0.05719323564957634	2.946064518538627e-05	0.0015615030561804133	2.8847442061108453e-05	0.0015289784909384707
23.180283153904217	0.475494802536408	0.47443373672994343	0.5048632394736919	0.5026946254271465	0.5202474422272487	0.5174989450647388	0.5356046880509908	0.532278131011007	0.564776408220182	0.5603553665580996	0.05909005231374254	0.05716631089974414	1.9884716701001892e-05	0.0010598212367796123	1.9327948928893335e-05	0.0010301127998815218
23.31995602074116	0.47551770707356167	0.47445578225300633	0.504872496325429	0.5027035384448371	0.5202495539789569	0.5175009829766127	0.5355996792493639	0.5322733167341742	0.5647579270758292	0.5603375839405986	0.0590623916713205	0.05713955965697846	1.0455009519017011e-05	0.0005598883680590916	9.953895144576563e-06	0.0005329891902050576
23.460470486863187	0.4755392834878989	0.474476507966029	0.5048804422006248	0.502711148149217	0.5202503637139535	0.5175017261920525	0.5355933772856155	0.5322672162793883	0.5647381691813642	0.5603185309522087	0.05903491324011349	0.057112984622591616	1.1705413116569474e-06	6.173798487907334e-05	7.243038993021145e-07	3.7641056906068115e-05
23.60183162332936	0.47555953375708454	0.47449591593076224	0.504887080860088	0.5027174583178718	0.5202498761265711	0.5175011793869216	0.5355857877848463	0.5322598352182205	0.5647171419251548	0.5602982148617507	0.05900761986397788	0.05708658854719369	-7.969667210394604e-06	-0.0004345962265972503	-8.361798582434687e-06	-0.00045589805340284784
23.744044531754422	0.4755784599027726	0.4745140082542459	0.5048924161375589	0.5027224728015255	0.5202480959992261	0.5174993473248036	0.5355769164753503	0.5322511792245016	0.5646948528273839	0.5602766430678552	0.05898051443870563	0.057060374231627194	-1.6966592281120185e-05	-0.0009290804284205478	-1.7305383041676947e-05	-0.0009475944428061212
23.887114344492932	0.47559606399028287	0.474530787088511	0.5048964519398577	0.502726195524198	0.5202450282028168	0.5174962348573973	0.5355667691892575	0.5322412540749542	0.5646713095411608	0.5602538231000455	0.05895359991300687	0.05703434452791614	-2.5821207082499242e-05	-0.0014216806314379937	-2.6107417176790548e-05	-0.001437414262056791
24.031046224824397	0.4756123481282594	0.4745462546302685	0.5048991922470255	0.5027286304833569	0.520240677697114	0.5174918469249106	0.5355553518631776	0.5322300656498288	0.5646465198536403	0.5602297626198313	0.058926879289512644	0.057008502340236085	-3.453448174184359e-05	-0.001912362695904335	-3.476886564124371e-05	-0.0019253235109744082
24.175845367139747	0.47562731446831635	0.4745604131205823	0.5049006411124621	0.5027297817500641	0.5202350495311573	0.5174861885564547	0.5355426705388527	0.5322176199335451	0.5646204916871598	0.5602044694218175	0.058900355625799546	0.05698285062590429	-4.3107383315588166e-05	-0.0024010923304871312	-4.32906900382779e-05	-0.002411288038473458
24.32151699712871	0.47564096520466803	0.4745732648445269	0.504900802663056	0.5027296534691158	0.5202281488436483	0.5174792648704373	0.5355287313638113	0.5322039230153365	0.5645932331003888	0.5601779514348244	0.05887403203543358	0.05695739239638951	-5.154087579528621e-05	-0.002887835093659419	-5.1673848910915865e-05	-0.002895273542691257
24.468066371968433	0.4756533025737428	0.47458481213083337	0.5048996810993105	0.5027282498591793	0.5202199808633422	0.5174710810749561	0.5355135405920269	0.532188981089901	0.5645647522894938	0.5601502167230259	0.05884791168903308	0.05693213071834302	-5.983592009428662e-05	-0.0033725563931028546	-5.99192977350782e-05	-0.0033772455707890003
24.61549878051318	0.4756643288537814	0.4745950573515159	0.504897280695463	0.5027255752129224	0.5202105509094426	0.5174616424681928	0.5354971045845851	0.5321728004580546	0.5645350575893184	0.5601212734870974	0.05882199781535928	0.05690706871464829	-6.799347404329303e-05	-0.0038552214859493006	-6.802798892646678e-05	-0.0038571695199749456
24.763819543485244	0.47567404636441923	0.4746040029214853	0.5048936057995992	0.5027216338971382	0.5201998643919922	0.5174509544388021	0.5354794298103519	0.532155387527392	0.5645041574745778	0.5600911300653826	0.058796293702424014	0.05688220956549588	-7.601449238792135e-05	-0.004335795479235571	-7.600087182590975e-05	-0.004335010637049663
24.91303401366693	0.4756824574662511	0.47461165129814503	0.5048886608337605	0.5027164303528633	0.5201879268122654	0.517439022466307	0.5354605228466488	0.5321367488129494	0.5644720605610702	0.5600597949350727	0.05877080269862091	0.056857556509476014	-8.389992678270453e-05	-0.004814243329903434	-8.383889268359646e-05	-0.004810734018050766
25.063147576093755	0.4756895645603794	0.47461800498097295	0.5048824502940458	0.5027099690954923	0.520174743763159	0.5174258521214904	0.5354403903799333	0.5321168909378768	0.5644387756069025	0.5600272767134035	0.058745528213882056	0.0568331128446978	-9.165072578509736e-05	-0.005290529845098035	-9.15429946748425e-05	-0.005284304609489254
25.214165648248784	0.4756953700879444	0.4746230665110825	0.5048749787507059	0.5027022547148816	0.5201603209295831	0.517411449066784	0.5354190392064834	0.5320958206341099	0.5644043115137338	0.5599935841588651	0.058720473720855815	0.056808881929928716	-9.926783484970336e-05	-0.005764619682111061	-9.911411788521285e-05	-0.005755687208036875
25.366093680258146	0.47569987652963697	0.4746268384707707	0.5048662508482333	0.5026932918754533	0.5201446640888518	0.5173958190566608	0.5353964762330901	0.5320735447430521	0.564368677328036	0.5599587261724313	0.05869564275611123	0.05678486718575773	-0.00010675219632161337	-0.006236477348565472	-0.00010655319930008567	-0.0062248464603129605
25.518937155087716	0.4757030864051934	0.47462932348304593	0.5048562713054443	0.5026830853162874	0.5201277791110741	0.5173789679380256	0.5353727084777538	0.5320500702162603	0.5643318822423712	0.559922711798804	0.05867103892136594	0.056761072095784626	-0.00011410474943485127	-0.0067060672028560475	-0.00011386117280576258	-0.006691746863495496
25.672701588741027	0.47570500227286955	0.4746305242111384	0.504845044915553	0.5026716398512099	0.5201096719595412	0.5173609016506047	0.5353477430703855	0.5320254041161346	0.5642939355966856	0.559885550227674	0.058646665884739005	0.05673750020783088	-0.00012132643030748902	-0.007173353454248854	-0.00012103896917947665	-0.007156352765164797
25.827392530458226	0.47570562672889877	0.4746304433579927	0.5048325765462423	0.5026589603688748	0.5200903486911171	0.5173416262273364	0.5353215872535174	0.5319995536166178	0.5642548468796235	0.5598472507950009	0.05862252738203119	0.05671415513517904	-0.00012841817192899008	-0.00763830016269651	-0.00012808751609405533	-0.007618628363943003
25.983015562916506	0.4757049624069269	0.4746290836657406	0.5048188711397226	0.5026450518328383	0.5200698154566279	0.5173211477947578	0.535294248383016	0.5319725260038958	0.5642146257298588	0.5598078229843089	0.05859862721803157	0.05669104055783336	-0.00013538090416620463	-0.008100871239520302	-0.00013500773810215527	-0.008078537709110378
26.139576302431465	0.47570301197742965	0.47462644791515524	0.5048039337127878	0.502629919281626	0.5200480785012476	0.5172994725733977	0.5352657339288039	0.5319443286771094	0.5641732819374454	0.559767276428004	0.058574969267852245	0.056668160223813185	-0.00014221555374960282	-0.008561030447310713	-0.00014180055663026714	-0.008536044700704792
26.297080399159835	0.4756997781471084	0.47462253892508544	0.5047877693568623	0.5026135678287937	0.5200251441648881	0.5172766068781619	0.5352360514755867	0.5319149691490674	0.564130825445187	0.5597256209087058	0.058551557478286005	0.05664551795046723	-0.0001489230442730527	-0.009018741400140584	-0.0001484668899887076	-0.008991113090502267
26.455533537303385	0.47569526365826476	0.474617359551869	0.5047703832380386	0.5025960026629813	0.5200010188825848	0.5172525571187216	0.5352052087235866	0.5318844550469697	0.5640872663500279	0.5596828663606023	0.058528395869201395	0.0566231176258177	-0.00015550429618760298	-0.009473967563749852	-0.00015500765334763855	-0.009443706481079062
26.614941435314055	0.4756894712881538	0.47461091268872707	0.5047517805971109	0.5025772290479583	0.5199757091848844	0.5172273297999039	0.535173213489284	0.5318527941131361	0.5640426149044628	0.5596390228708232	0.05850548853495843	0.05660096320993603	-0.00016196022679459965	-0.009926672255716085	-0.00016142375874172998	-0.009893788326564845
26.77530984610034	0.4756824038483152	0.47460320126513444	0.5047319667495973	0.5025572523226616	0.5199492216982307	0.5172009315220756	0.5351400737061652	0.5318199942057397	0.5639968815179681	0.5595941006808312	0.05848283964586114	0.05657905873634158	-0.00016829175024435372	-0.010376818645752905	-0.00016771611507082618	-0.010341321933083236
26.93664455723489	0.47567406418388136	0.47459422824617103	0.5047109470857557	0.5025360779012273	0.5199215631453501	0.5171733689815315	0.5351057974254749	0.5317860632995498	0.5639500767584551	0.5595481101878378	0.05846045344963312	0.05655740831343346	-0.0001744997775305901	-0.010824369755724206	-0.00017388562808151597	-0.010786270458098102
27.098951391163432	0.4756644551728632	0.4745839966318499	0.5046887270705916	0.5025137112730133	0.5198927403456374	0.5171446489708824	0.5350703928169819	0.5317510094866816	0.5639022113537445	0.5595010619462383	0.05843833427293437	0.05653601612595353	-0.00018058521648356418	-0.011269288459885729	-0.0001799332003726839	-0.011228596911081468
27.26223620541477	0.47565357972541106	0.47457250945642204	0.5046653122438565	0.5024901580026128	0.5198627602155405	0.5171147783794386	0.5350338681697452	0.5317148409773517	0.5638532961930642	0.5594529666690676	0.05841648652290001	0.056514886436478846	-0.00018654897176717533	-0.011711537485183499	-0.00018585973138640632	-0.011668264153769314
27.426504892812353	0.4756414407830518	0.4745597697876573	0.5046407082200371	0.5024654237298622	0.5198316297689444	0.5170837641935979	0.5349962318928935	0.5316775661006415	0.563803342328569	0.5594038352294805	0.05839491468872103	0.05649402358694474	-0.0001923919448763023	-0.012151079411339083	-0.00019166611740639716	-0.012105234900033679
27.59176338168682	0.47562804131790143	0.4745457807261043	0.5046149206883385	0.5024395141698383	0.5197993561175551	0.517051613497229	0.5349574925164089	0.5316391933052699	0.5637523609768852	0.5593536786622529	0.05837362334325076	0.05647343200020403	-0.00019811503412903164	-0.012587876670991704	-0.00019735325155378902	-0.01253947171630898
27.758017636089992	0.4756133843318513	0.47453054540432177	0.504587955412654	0.5024124351128467	0.5197659464712835	0.517018333472057	0.5349176586919205	0.5315997311603706	0.5637003635206791	0.5593025081653079	0.05835261714465209	0.05645311618161675	-0.00020371913466243896	-0.013021891549954034	-0.0002029220237722562	-0.012970937021108853
27.925273656010095	0.47559747285572884	0.47451406698608867	0.5045598182315298	0.5023841924244038	0.5197314081386276	0.5169839313980501	0.534876739193506	0.5315591883562824	0.5636473615102496	0.5592503351012655	0.0583319008380762	0.056433080720675946	-0.00020920513843081245	-0.013453086187425356	-0.00020837332083889493	-0.013399593086049322
28.09353747758831	0.47558030994843126	0.4744963486655853	0.5045305150581173	0.502354792045207	0.519695748527055	0.5169484146537996	0.5348347429185017	0.5315175737053417	0.5635933666651483	0.5591971709990167	0.05831147925738097	0.056413330292665584	-0.00021457393420121207	-0.013881422576233149	-0.0002137080263540092	-0.013825402035735124
28.2628151733366	0.4755618986960309	0.47447739366655034	0.5045000518801158	0.5023242399910961	0.5196589751433845	0.5169117907169067	0.5347916788883205	0.5314748961426878	0.5635383908758226	0.5591430275553219	0.05829135732688263	0.056393869660358475	-0.0002198264075494727	-0.014306862562989409	-0.00021892702072867642	-0.014248325847319165
28.43311285235687	0.47554224221085417	0.4744572052414089	0.5044684347597075	0.5022925423530066	0.5196210955941674	0.5168740671643652	0.5347475562492795	0.5314311647270765	0.5634824462052892	0.5590879166364379	0.0582715400631473	0.05637470367574836	-0.000224963440849546	-0.014729367848033803	-0.0002240311811951834	-0.014668326351625183
28.604436660561465	0.4755213436305305	0.4744357866703754	0.5044356698334796	0.502259705296911	0.5195821175860693	0.5168352516729423	0.5347023842734382	0.5313863886416998	0.563425544890833	0.5590318502797683	0.05825203257682329	0.05635583728182005	-0.00022998591328016182	-0.015148899986016318	-0.00022902138179237141	-0.015085365232664572
28.77679278089485	0.4754992061170106	0.47441314126052514	0.5044017633123367	0.5022257350637526	0.5195420489262484	0.5167953520195638	0.5346561723594427	0.5313405771950184	0.5633676993457334	0.558974840695544	0.05823284007451116	0.056337275514358014	-0.0002348947008172786	-0.015565420386252526	-0.0002338984933627497	-0.015499404027806918
28.950187433556945	0.4754758328555572	0.4743892723448394	0.5043667214814033	0.5021906379693665	0.5195008975227363	0.5167543760816943	0.5346089300333826	0.5312937398216009	0.5633089221610228	0.5589169002685296	0.05821396786067299	0.05631902350379607	-0.0002396906762243134	-0.015978890312112526	-0.00023866338355427175	-0.015910404128362643
29.124626876227456	0.4754512270537018	0.4743641832812185	0.5043305506999143	0.5021544204043917	0.5194586713848177	0.5167123318377189	0.5345606669496572	0.5312458860829742	0.5632492261072716	0.5588580415597594	0.05819542133958967	0.0563010864771059	-0.00024437470905502856	-0.016389270882001483	-0.0002433169168103433	-0.016318326779298786
29.30011740429177	0.4754253919401712	0.4743378774514653	0.5042932574010937	0.5021170888341714	0.5194153786234078	0.5166692273673252	0.5345113928918501	0.5311970256684823	0.5631886241364047	0.5587982773083022	0.05817720601735504	0.056283469759727985	-0.0002489476656493128	-0.016796523069373848	-0.0002478599543691562	-0.016723133079679542
29.476665351068124	0.47539833076378046	0.47431035826023793	0.5042548480920236	0.5020786497986439	0.519371027451431	0.5166250708518828	0.5344611177736174	0.5311471683961583	0.5631271293835505	0.5587376204330581	0.05815932750391728	0.05626617877754591	-0.0002534104091294065	-0.017200607702946513	-0.00025229335426013577	-0.017124783982808367
29.654277088036206	0.4753700467922924	0.47428162913396804	0.5042153293534992	0.5020391099122189	0.5193256261841975	0.516579870574824	0.534409851639583	0.5310963242136014	0.5630647551689197	0.5586760840345829	0.05814179151516431	0.05624921905890202	-0.0002577637993950166	-0.01760148546674145	-0.0002566179712999439	-0.017523240296299036
29.832959025067048	0.4753405433112435	0.4742516935197491	0.504174707839872	0.5019984758636462	0.5192791832397818	0.5165336349220236	0.5343576046662482	0.5310445031988718	0.5630015149997193	0.5586136813969484	0.05812460387505844	0.056232596236662026	-0.0002620086931186538	-0.017999116900469403	-0.0002608346570895925	-0.017918462682430913
30.0127176106544	0.4753098236227329	0.4742205548841872	0.5041329902788823	0.5019567544158686	0.519231707139397	0.5164863723821775	0.5343043871629107	0.5309917155613882	0.5629374225720986	0.5585504259896312	0.05810777051781321	0.05621631605031974	-0.0002661459437500735	-0.018393462399913574	-0.0002649442600104468	-0.01831041165813474
30.193559332147448	0.47527789104417595	0.47418821671222094	0.5040901834714758	0.5019139524058658	0.5191832065077718	0.5164380915471823	0.5342502095725951	0.5309379716428455	0.5628724917731305	0.5584863314694392	0.05809129749012357	0.056200384348155816	-0.0002701764015027308	-0.018784482216759102	-0.0002689476252177858	-0.018699047594978424
30.37549071598484	0.4752447489070212	0.47415468250590226	0.5040462942916096	0.5018700767444827	0.5191336900735252	0.5163888011125141	0.5341950824729964	0.5308832819181368	0.5628067366828294	0.5584214116824677	0.058075190953445516	0.05618480708944064	-0.00027410091336177445	-0.019172136459332023	-0.00027284559464546554	-0.01908433072011917
30.55851832793038	0.47521040055542724	0.4741199557831421	0.504001329686043	0.5018251344162477	0.5190831666695397	0.5163385098776038	0.5341390165774358	0.5308276569962913	0.5627401715762034	0.5583556806660956	0.05805945718632614	0.05616959034668671	-0.00027792032307449865	-0.019556385092528217	-0.0002766390070003677	-0.019466221115820304
30.742648773309874	0.47517484934490256	0.4740840400764186	0.5039552966741154	0.5017791324791753	0.5190316452333368	0.516287226746217	0.534082022735827	0.5307711076214221	0.562672810925346	0.5582891526510143	0.05804410258678484	0.056154740307952554	-0.0002816354711461244	-0.01993718793789867	-0.0002803286977530739	-0.019844678719692865
30.92788869724955	0.47513809864090367	0.47404693893144667	0.5039082023475097	0.5017320780645564	0.5189791348074495	0.5162349607268297	0.5340241119356581	0.5307136446736895	0.5626046694015662	0.5582218420632955	0.0580291336747517	0.056140263279202705	-0.00028524719484379624	-0.02031450467428897	-0.00028391549914341674	-0.020219663325207193
31.114244784915854	0.4751001518173919	0.4740086559058067	0.50386005387	0.5016839783767351	0.5189256445397942	0.5161817209330045	0.5339652953029852	0.5306552791702734	0.5625357618775554	0.558153763526496	0.058014557094559945	0.05612616568671284	-0.0002887563281894767	-0.020688294837981402	-0.0002874002401753728	-0.02059113458172135
31.30172376175672	0.47506101225534864	0.47396919456753334	0.503810858477186	0.501634840692868	0.5188711836840428	0.5161275165837661	0.5339055841034395	0.5305960222663623	0.5624661034295995	0.558084931863803	0.05800037961749504	0.056112454079541275	-0.0002921637019637213	-0.02105851782307866	-0.0002907837466095131	-0.02095905199441006
31.4903323937443	0.4750206833412456	0.4739285584936639	0.50376062347621	0.5015846723626743	0.5188157615999925	0.5160723570039782	0.5338449897432485	0.5305358852561537	0.5623957093398276	0.5580153621002193	0.05798660814440243	0.0560991351320454	-0.00029547014369701863	-0.02142513288151804	-0.00029406684097144087	-0.021323374925231064
31.68007748761912	0.47497916846547206	0.4738867512687404	0.5037093562454603	0.5015334808081647	0.5187593877539379	0.5160162516247143	0.5337835237702728	0.5304748795738685	0.5623245950985083	0.557945069464788	0.05797324970835521	0.05608621564646406	-0.00029867647766890215	-0.021788099123369875	-0.00029725034254468596	-0.021684062592626674
31.870965891135747	0.4749364710207144	0.47384377648327125	0.5036570642342562	0.5014812735233597	0.5187020717190389	0.5159592099836353	0.5337211978750562	0.530413016794782	0.562252776406386	0.5578740693928629	0.05796031147738439	0.056073702555556604	-0.00030178352490883853	-0.022147375517391765	-0.0003003350673576044	-0.022041074071267985
32.063004493309954	0.4748925944002889	0.47379963773214495	0.5036037549625169	0.5014280580739888	0.5186438231756905	0.5159012417253622	0.53365802389189	0.5303503086362666	0.5621802691770648	0.55780237752842	0.05794780075726893	0.056061602925302614	-0.00030479210319689365	-0.02250292089124173	-0.0003033218282029182	-0.022394368293447542
32.25620022466719	0.47484754199642676	0.47375433861299754	0.5035494360204136	0.5013738420971735	0.5185846519118887	0.5158423566018465	0.5335940137998957	0.530286766958851	0.5621070895394367	0.5577300097264141	0.05793572499439666	0.05604992395766753	-0.0003077030270579595	-0.02285469393180506	-0.00030621143462217226	-0.02274390404869564
32.45056005749291	0.47480131719850804	0.4737078827245339	0.5034941150680038	0.5013186333010963	0.5185245678236	0.5157825644727448	0.5335291797241218	0.5302224037672958	0.5620332538401608	0.5576569820551824	0.057924091778686675	0.05603867299342737	-0.00031051710776086594	-0.023202653185293798	-0.0003090046929052903	-0.023089639983680854
32.64609100608406	0.47475392339124534	0.47366027366479796	0.5034377998348469	0.5012624394646489	0.5184635809151255	0.5157218753057893	0.5334635339366568	0.5301572312116826	0.5619587786461876	0.557583310798895	0.05791290884658144	0.05602785751506269	-0.0003132351533208233	-0.02354675705795728	-0.00031170240609190714	-0.023431534603176374
32.84280012700226	0.47470536395281326	0.47361151502939297	0.5033804981196011	0.5012052684370633	0.5184017012994666	0.5156602991771579	0.5333970888577586	0.5300912615885219	0.5618836807473352	0.5575090124600531	0.05790218408411004	0.056017485149723996	-0.00031585796849742387	-0.023886963816309503	-0.0003143053739713686	-0.023769546269903685
33.040694519328454	0.47465564225292556	0.4735616104096502	0.5033222177896016	0.5011471281375269	0.5183389391986892	0.5155978462718454	0.5333298570570038	0.5300245073418772	0.5618079771589184	0.5574341037620386	0.05789192553002395	0.0560075636722596	-0.0003183863547913113	-0.02422323158720019	-0.0003168143930785128	-0.024103633204916264
33.239781324919136	0.47460476165085547	0.4735105633907438	0.5032629667804193	0.5010880265547758	0.5182753049442882	0.5155345268840313	0.533261851254452	0.5299569810645047	0.5617316851244294	0.5573586016517129	0.05788214137900605	0.05599810100832093	-0.00032082111044795525	-0.02455551835869585	-0.00031923025669633454	-0.024433753487940635
33.44006772866406	0.4745527254933982	0.47345837754975073	0.5032027530953969	0.5010279717466699	0.5182108089775466	0.5154703514174496	0.5331930843218291	0.529888695499013	0.5616548221182719	0.5572825233020715	0.057872839984956174	0.055989105237539506	-0.00032316303045742956	-0.024883781980335584	-0.00032155375485487525	-0.024759865057873753
33.64156095874556	0.4744995371127762	0.4734050564536535	0.5031415848051669	0.5009669718397484	0.5181454618498997	0.5154053303857541	0.5331235692837297	0.5298196635390386	0.5615774058485545	0.5572058861149488	0.0578640298643554	0.0559805845967785	-0.000325412906549305	-0.025207980163116872	-0.00032378567432833627	-0.02508192571256984
33.84426828689945	0.4744451998244821	0.4733506036572874	0.503079470047147	0.5009050350287645	0.5180792742232939	0.5153394744128884	0.5330533193188389	0.5297498982304445	0.5614994542599401	0.5571287077237831	0.05785571969970962	0.05597254748346638	-0.0003275715271988666	-0.025528070480433485	-0.0003259267986375214	-0.02539989310967883
34.04819702867729	0.4743897169250601	0.47329502270122376	0.5030164170250125	0.5008421695761982	0.5180122568705454	0.515272794233448	0.5329823477611734	0.5296794127725312	0.5614209855365532	0.557051005996434	0.057847918343077946	0.05596500245900436	-0.0003296396776273358	-0.025844010368587078	-0.000327977908050503	-0.02571372476695899
34.25335454371064	0.4743330916898234	0.473238317109596	0.5029524340081464	0.5007783838117486	0.5179444206756975	0.5152053006930483	0.5329106681013421	0.5296082205192747	0.5613420181049498	0.5569727990380634	0.057840634819683906	0.05595795825226289	-0.00033161813979787347	-0.026155757126673507	-0.00032993977957995746	-0.02602337806214905
34.45974823597649	0.47427532737050526	0.47318049038785864	0.5028875293310664	0.5007136861318027	0.5178757766343787	0.5151370047486864	0.5328382939878303	0.5295363349805793	0.5612625706371506	0.5568941051940736	0.05783387833161627	0.05595142376315591	-0.0003335076924200209	-0.02646326791752074	-0.00033181318698938256	-0.026328810234218736
34.66738555406454	0.47421642719284224	0.47312154602048506	0.5028217113928273	0.5006480849988825	0.5178063358541556	0.5150679174691043	0.5327652392283025	0.5294637698235546	0.5611826620537368	0.556814943053109	0.05782765826161909	0.055945408066307274	-0.0003353091109554729	-0.02676649976842782	-0.00033359890078843435	-0.02662997838304193
34.87627399144595	0.47415639435408774	0.473061487468594	0.5027549886563989	0.5005815889410657	0.5177361095548878	0.5149980500351511	0.5326915177909284	0.5293905388738125	0.5611023115270131	0.5567353314501216	0.057821984176971465	0.055939920414806214	-0.0003370231676114166	-0.027065409571136456	-0.00033529768823381545	-0.026926839469879837
35.086421086743854	0.47409523202045306	0.4730003181675113	0.5026873696480165	0.5005142065513863	0.5176651090690799	0.5149274137401441	0.5326171438057317	0.5293166561167864	0.561021538484238	0.5566552894695036	0.057816865833469094	0.05593497024404889	-0.00033865063134674855	-0.02735995408275471	-0.00033691031333882293	-0.027219350318517854
35.29783442400536	0.47403294332447526	0.47293804152425667	0.5026188629565084	0.5004459464872043	0.517593345842232	0.514856019990225	0.5325421315659621	0.5292421356990726	0.560940362610927	0.5565748364482836	0.05781231317949486	0.0559305671756835	-0.00034019226787473933	-0.027650089926268606	-0.0003384375368653547	-0.027507467614910297
35.51052163297529	0.4739695313623079	0.47287466091496116	0.5025494772325918	0.5003768174695554	0.5175208314331892	0.5147838803047229	0.5324664955294908	0.529166991929798	0.560858803854223	0.5564939919793995	0.057808336360197686	0.05592672102164585	-0.00034164883966125714	-0.02793577359084054	-0.0003398801163294607	-0.02779114790794779
35.72449038937153	0.473904999190935	0.47281017968220584	0.5024792211881455	0.5003068282824695	0.5174475775144901	0.5147110063165067	0.5323902503202321	0.529091239282006	0.5607768824263473	0.5564127759150351	0.05780494572177034	0.05592344178829604	-0.00034302110593764645	-0.028216961433415122	-0.0003412388060088922	-0.02807034761048044
35.93974841516195	0.4738393498253009	0.47274460113228617	0.502408103595448	0.500235987772264	0.5173735958727085	0.5146374097723422	0.5323134107295883	0.5290148923940736	0.5606946188081195	0.5563312083700368	0.057802151815837984	0.055920739680662634	-0.00034430982269428867	-0.028493609678548637	-0.00034251435693799515	-0.028345022999289426
36.15630347884324	0.47377258623535984	0.4726779285323931	0.5023361332863915	0.500164304846806	0.5172988984088026	0.5145631025332454	0.532235991717921	0.5289379660711475	0.5606120337525623	0.556249309725402	0.05779996540394865	0.05591862510678661	-0.00034551574268459895	-0.028765674418977483	-0.0003437075169121506	-0.02861513021552753
36.374163395721176	0.4737047113430394	0.4726101651077164	0.5022633191516608	0.5000917884747507	0.5172234971384533	0.5144880965748367	0.5321580084160513	0.5288604752866133	0.5605291482885845	0.5561671006318495	0.05779839746218676	0.05591710868217913	-0.00034663961543524024	-0.029033111617252416	-0.0003448190304924381	-0.028880625265784943
36.59333602819267	0.47363572801911386	0.4725413140384586	0.5021896701398827	0.5000184476847431	0.5171474041924055	0.514412403987689	0.5320794761267844	0.5287824351835841	0.5604459837247463	0.5560846020134661	0.05779745918589426	0.0559162012343882	-0.0003476821872430147	-0.029295877105710133	-0.0003458496390122967	-0.029141464022856667
36.813829286029524	0.4735656390799883	0.47247137845676435	0.5021151952567432	0.4999442915645923	0.5170706318168059	0.5143360369776772	0.5320004103264654	0.5287038610764216	0.5603625616531122	0.5560018350714383	0.05779716199451508	0.055915913807683564	-0.00034864420118707606	-0.02955392658786593	-0.00034680008057841327	-0.02939760222602672
37.03565112666392	0.4734944472843878	0.472400361443559	0.5020399035640677	0.499869329260413	0.5169931923735377	0.5142590078663258	0.5319208266665616	0.5286247684522839	0.560278903953191	0.5559188212878692	0.0577975175365643	0.0559162576678588	-0.0003495263971267093	-0.02980721563893951	-0.0003476710900716107	-0.029648995481807106
37.25880955547555	0.47342215532995036	0.4723282660252958	0.5019638041788708	0.49979356997573426	0.5169150983405553	0.5141813290911545	0.5318407409752768	0.5285451729727026	0.5601950327959663	0.5558355824296835	0.057798537694719106	0.05591724430715623	-0.0003503295117091021	-0.030055699706835526	-0.0003484633991546193	-0.02989559926476204
37.483312626080554	0.473348765849721	0.47225509517060527	0.5018869062723673	0.4997170229705724	0.5168363623122139	0.5141030132060206	0.5317601692591954	0.5284650904751901	0.5601109706480218	0.55575214055262	0.05780023459104469	0.055918885449319916	-0.0003510542783780046	-0.030299334113337295	-0.000349177736281181	-0.030137368918659035
37.70916844062219	0.4732742814085403	0.4721808517868468	0.5018092190689466	0.4996396975604704	0.5167569969995978	0.5140240728814588	0.5316791277049575	0.528384536974876	0.5600267402757603	0.5556685180053206	0.057802620592351965	0.0559211930547746	-0.00035170142737817045	-0.030538074055044717	-0.00034981482669627084	-0.030374259656852587
37.93638515006311	0.47319870449933077	0.47210553871656064	0.5017307518451095	0.4995616031155006	0.5166770152308455	0.5139445209050223	0.5315976326809686	0.5283035286661791	0.5599423647497254	0.5555847374335132	0.0578057083156968	0.05592417932594345	-0.0003522716857573549	-0.030771874604084815	-0.00035037539243942817	-0.030606226563250516
38.164970954479706	0.4731220375392713	0.472029158733812	0.5016515139283657	0.4994827490592285	0.5165964299514744	0.5138643701816173	0.5315157007391408	0.5282220819245073	0.5598578674490217	0.5555008217842932	0.05780951063401719	0.05592785671269887	-0.0003527657773798598	-0.03100069070971756	-0.0003508601523600774	-0.030833224593592945
38.39493410335793	0.47304428286585964	0.47195171454042967	0.50157151469609	0.4994031448676398	0.5165152542246967	0.5137836337338371	0.5314333486166691	0.5281402133079942	0.5597732720658422	0.5554167943105071	0.057814040681920593	0.05593223791795884	-0.0003531844229314185	-0.03122447719937327	-0.00035126982211375335	-0.031055208575949678
38.626282895891045	0.4729654427328592	0.4718732087621319	0.501490763574336	0.49932280006802615	0.5164335012317391	0.513702324702294	0.5313505932378448	0.5280579395592703	0.5596886026101048	0.5553326785752413	0.057819311861625075	0.055937335903428115	-0.0003535283399282996	-0.031443188779959996	-0.0003516051141780885	-0.03127213321226918
38.859025681279114	0.4728855193061242	0.47179364394453704	0.501409270036607	0.49924172423782825	0.5163511842721527	0.5136204563459458	0.5312674517159007	0.5279752776072665	0.559603883414196	0.5552484984564161	0.057825337849048974	0.05594316389549119	-0.00035379824272263605	-0.03165678003897199	-0.0003518667378559215	-0.031483953079273874
39.09317085903034	0.47280451465930506	0.4717130225490569	0.5013270436025838	0.49915992700343953	0.5162683167641255	0.5135380420424225	0.531183941354902	0.5278922445690588	0.5595191391378371	0.5551642781514954	0.05783213260007057	0.05594973539125998	-0.00035399484251308344	-0.031865205446010236	-0.00035205539928107044	-0.03169062262931277
39.328726879264174	0.4727224307694204	0.47163134694866693	0.5012440938368018	0.4990774180389633	0.5161849122447855	0.5134550952883485	0.5311000796516656	0.5278088577517469	0.5594343947730606	0.5550800421823059	0.057839710356945684	0.055957064164780454	-0.00035411884735947474	-0.032068419354629896	-0.000352171801434098	-0.03189209619239364
39.56570224301631	0.47263926951230234	0.4715486194235492	0.5011604303472845	0.49899420706492376	0.516100984370503	0.5133716296996594	0.5310158842977286	0.5277251346543732	0.5593496756493148	0.5549958153999776	0.05784808565490199	0.05596516427340961	-0.00035417096218148814	-0.03226637600300819	-0.00035221664414475384	-0.03208832797672301
39.80410550254544	0.472555032657903	0.47146484215660694	0.5010760627841249	0.49891030384693197	0.5160165469171901	0.51328765901192	0.5309313731813513	0.5276410929698816	0.5592650074386918	0.5549116229900054	0.05785727332890663	0.05597405006435664	-0.0003541518887815176	-0.032459029516431315	-0.000352190624103077	-0.032279272070354637
40.04394526164196	0.4724697218654617	0.4713800172288431	0.5009910008380171	0.4988257181943021	0.5159316137805907	0.5132031970806334	0.5308465643895659	0.5275567505871169	0.5591804161612849	0.5548274904774346	0.05786728852061672	0.05598373618140314	-0.0003540623258495579	-0.032646333908829206	-0.00035209443487183023	-0.03246488244280954
40.28523017593832	0.472383338678527	0.4712941466145999	0.5009052542387352	0.49874045995861627	0.5158461989765711	0.5131182578815506	0.5307614762102669	0.5274721255928669	0.5590959281906818	0.554743443732178	0.057878146685515705	0.05599423757180582	-0.00035390296897341855	-0.03282824308405452	-0.0003519287668980464	-0.032645112946752874
40.52796895322162	0.47229588451982873	0.4712072321766556	0.5008188327535558	0.4986545390322394	0.5157603166414043	0.5130328555109711	0.5306761271343474	0.5273872362739473	0.5590115702595934	0.5546595089744637	0.05788986360024808	0.05600556949338212	-0.0003536745106560435	-0.033004710838412166	-0.0003516943075181356	-0.03281991731900291
40.77217035374772	0.4722073606859964	0.47111927566117284	0.5007317461856259	0.49856796534677855	0.5156739810320464	0.5129470041860457	0.5305905358578803	0.5273021011193332	0.5589273694656267	0.554575712780423	0.05790245537014761	0.05601774752179421	-0.0003533776403279454	-0.03317569086260619	-0.0003513917409765366	-0.03298924918283319
41.017843190557436	0.4721177683421159	0.4710302786924929	0.5006440043722712	0.498480748871487	0.5155872065264114	0.512860718245067	0.5305047212843462	0.5272167388223337	0.5588433532772028	0.5544920820878174	0.057915938436973985	0.0560307875580273	-0.0003530130443571977	-0.03334113674335981	-0.00035102174843792966	-0.03315306204986257
41.26499632979458	0.4720271085161246	0.47094024276777374	0.5005556171832453	0.4983928996116115	0.515500007623639	0.5127740121477612	0.5304187025269137	0.5271311682828163	0.5587595495396283	0.5544086442019145	0.05793032958686425	0.05604470583607411	-0.00035258140606631017	-0.033501001966115496	-0.00035058500799323156	-0.03331130932124893
41.51363869102594	0.471935382093032	0.47084916925146314	0.500466594518914	0.49830442760667926	0.5154123989443553	0.5126869004755727	0.5303324989107654	0.5270454086094809	0.5586759864813207	0.5543254268015132	0.057945645958501296	0.05605951893083531	-0.0003520834057504363	-0.03365523991752184	-0.0003500821946822441	-0.0334639442906024
41.763779247563185	0.4718425898089677	0.470757059369603	0.5003769463083775	0.49821534292872266	0.5153243952309277	0.5125993979319411	0.5302461299754782	0.5269594791221814	0.5585926927201954	0.5542424579451238	0.05796190505150774	0.05607524376623478	-0.0003515197206913623	-0.03380380388740889	-0.0003495139805063108	-0.033610920145775935
42.0154270267867	0.47174873224504577	0.4706639142039604	0.5002866825075246	0.49812565568044226	0.5152360113477147	0.5125115193425754	0.530159615477457	0.5268733993543022	0.5585096972702212	0.5541597660773114	0.05797912473507648	0.056091897623562	-0.0003508910251708297	-0.033946647071715574	-0.0003488810344391968	-0.033752189970940094
42.26859111047143	0.4716538098210403	0.47056973468597657	0.5001958130970162	0.49803537599330083	0.5151472622813067	0.512423279655721	0.5300729753924223	0.5267871890551851	0.558427029548143	0.5540773800352014	0.057997323256841864	0.05610949815004806	-0.0003501979904927399	-0.03408372257520398	-0.00034818402244907176	-0.03388770674935415
42.523280635114425	0.47155782278886904	0.47047452159053094	0.5001043480802002	0.497944514025552	0.5150581631407605	0.5123346939424196	0.5299862299179551	0.5267008681926146	0.5583447193803862	0.5539953290551595	0.058016519251998404	0.05612806336768304	-0.00034944128500336014	-0.034214983414472044	-0.0003474236075138304	-0.03401742336581037
42.77950479226489	0.4714607712258727	0.4703782755295113	0.5000122974809484	0.4978530799601964	0.5149687291578251	0.5122457773967626	0.5298993994760993	0.5266144569553585	0.5582627970101389	0.5539136427796459	0.058036731752679344	0.05614761168228195	-0.00034862157410342487	-0.03434038252080995	-0.0003466004496358588	-0.0341412926089788
43.03727282885567	0.47136265502788877	0.4702809969451849	0.49991967134142046	0.4977610840028642	0.5148789756871609	0.5121565453361396	0.5298125047160263	0.5265279757557653	0.558181293104628	0.5538323512642531	0.05805798019760008	0.0561681618928071	-0.0003477395202793332	-0.03445987274363915	-0.0003457152058660151	-0.03425926717476102
43.29659404753705	0.47126347390210943	0.47018268610336406	0.4998264797197444	0.4976685363796238	0.5147889182065476	0.512067013201474	0.529725566516758	0.5264414452324252	0.5581002387625856	0.5537514849849303	0.05808028444197625	0.056189733200956264	-0.0003467957831134738	-0.03457340685375243	-0.00034476853031950583	-0.0343712996689618
43.55747780701245	0.47116322735971655	0.4700833430863577	0.49973273268761775	0.49757544733470976	0.5146985723170868	0.5119771965574573	0.5296386059899575	0.5263548862528921	0.5580196655219192	0.553671074845405	0.05810366476772706	0.05621234522102878	-0.0003457910193143121	-0.034680937546966106	-0.0003437610741982011	-0.03447734261048652
43.81993352237618	0.47106191470828734	0.4699829677857018	0.4996384403278205	0.49748182712817013	0.5146079537433905	0.5118871110927683	0.5295516444827822	0.5262683199164672	0.5579396053675866	0.5535911521848011	0.058128141893970746	0.05623601799006835	-0.00034472588273770643	-0.03478241744797117	-0.0003426934858127284	-0.03457734843476601
44.08397066545326	0.47095953504396226	0.4698815598946629	0.4995436127316432	0.49738768603343014	0.5145170783337637	0.5117967726202896	0.5294647035808085	0.5261817675570533	0.557860090739691	0.5535117487854686	0.058153736987824	0.05626077197830616	-0.0003436010244103338	-0.03487779911419864	-0.0003415664106025673	-0.0346712694971103
44.349598765141174	0.4708560872433641	0.46977911890050456	0.49944825999621817	0.4972930343347672	0.5144259620603728	0.5117061970773088	0.529377805111022	0.5260952507460723	0.5577811545417901	0.5534328968810243	0.05818047167551637	0.05628662809990104	-0.00034241709255833364	-0.034967035040239125	-0.00034038049116402735	-0.03475905807677293
44.6168274077539	0.47075156995526546	0.46967564407650864	0.49935239222176087	0.49719788232469575	0.5143346210194053	0.5116154005257149	0.5292909711448823	0.526008791295458	0.5577028301494398	0.5533546291646143	0.05820836805382368	0.05631360772399994	-0.0003411747326312886	-0.035050077661963996	-0.000339136367270676	-0.0348406663803047
44.88566623736761	0.47064598159198984	0.46957113447374516	0.4992560195087088	0.4971022403012589	0.514243071431216	0.5115243991521803	0.5292042240014643	0.5259224112607161	0.5576251514189723	0.5532769787974071	0.05823744870184661	0.056341732686114095	-0.0003398745873313125	-0.03512687936138548	-0.0003378346759036477	-0.03491604654641378
45.15612495616904	0.47053932032054	0.46946558891257884	0.49915915195476074	0.49700611856522214	0.5141513296404624	0.5114332092683337	0.5291175862506715	0.5258361329440644	0.5575481526965194	0.5531999794173201	0.058267736693125384	0.056371025299837355	-0.0003385172966450245	-0.03519739247161624	-0.00033647605127506974	-0.03498515064964636
45.42821332480542	0.47043158405344354	0.46935900597390406	0.4990617996518078	0.4969095274171647	0.514059412116224	0.5113418473109214	0.5290310807165312	0.5257499788976449	0.5574718688272854	0.553123665147991	0.05829925560811944	0.05640150836890866	-0.0003371034978708609	-0.035261569281942684	-0.0003350611248580382	-0.035047930705346175
45.701941162736816	0.4703227704393059	0.4692513839900997	0.4989639726827573	0.49681247715446886	0.513967335452112	0.5112503298419551	0.5289447304805721	0.525663971926819	0.5573963351650866	0.5530480706080032	0.058332029547057164	0.05643320519963115	-0.0003356338256517155	-0.03531936204316821	-0.00033359052541859224	-0.03510433867471363
45.97731834859046	0.47021287685305835	0.46914272103569293	0.4988656811182397	0.49671497806819864	0.5138751163663603	0.5111586735488467	0.528858558885284	0.5255781350935436	0.5573215875821558	0.552973230920369	0.05836608314316834	0.05646613961366487	-0.00033410891201324233	-0.035370722973823376	-0.00033206487904346993	-0.0351543264694385
46.25435482051728	0.4701019003858929	0.4690330149177205	0.4987669350131993	0.4966170404398664	0.5137827717019029	0.5110668952445317	0.5287725895376654	0.5254924917198311	0.5572476624792275	0.5528991817222857	0.0584014415763154	0.05650033596120258	-0.0003325293863933876	-0.035415604265764955	-0.0003304848091727486	-0.035197845957327445
46.533060576550575	0.46998983783487036	0.4689222631657786	0.4986677444033608	0.4965186745380821	0.5136903184264355	0.510975011867575	0.5286868463128593	0.5254070653912989	0.557174596795912	0.5528259591751683	0.058438130587032844	0.056535819134544134	-0.00033089587568213563	-0.035453958090698734	-0.0003288509366383696	-0.035234848968386245
46.813445674966815	0.4698766856921924	0.4688104630217487	0.4985681193015708	0.49641989061508224	0.5135977736324594	0.5108830404822621	0.5286013533578863	0.5253218799608055	0.5571024280213687	0.552753599974971	0.05847617649099827	0.05657261458207816	-0.00032920900426014477	-0.03548573660710019	-0.00032716387969611294	-0.035265287300475734
47.09552023464871	0.4697624401341209	0.4686976114291877	0.49846806969400353	0.4963206989031314	0.5135051545373065	0.5107909982786757	0.5285161350954657	0.5252369595521835	0.557031194205285	0.5526821413628078	0.05851560619393771	0.05661074832269475	-0.0003274693940371609	-0.03551089196689361	-0.0003254242540623453	-0.03528911272550772
47.37929443545016	0.4696470970095385	0.4685837050223708	0.49836760553623294	0.49622110961079374	0.5134124784831481	0.5106989025727544	0.528431216227942	0.5251523285640667	0.5569609339691793	0.5526116211358817	0.058556447206991345	0.05665024696063722	-0.00032567766449598246	-0.03552937632339592	-0.00032363267295343334	-0.03530627699647937
47.66477851856398	0.4695306518281295	0.4684687401149736	0.4982667367491606	0.49612113291906945	0.5133197629369796	0.5106067708063332	0.5283466217413091	0.5250680116738162	0.5568916865180301	0.552542077658732	0.05859872766254938	0.05669113770080805	-0.00032383443273720225	-0.03554114183907586	-0.00032178974712937514	-0.03531673185456441
47.951982786891236	0.4694130997481726	0.4683527126883797	0.49816547321479476	0.496020778977388	0.5132270254905873	0.5105146205471641	0.5282623769093406	0.524984033841549	0.5568234916522482	0.552473549874813	0.05864247633058025	0.056733448364551256	-0.0003219403135220622	-0.035546140693611505	-0.00031989608493399047	-0.03532042903654542
48.24091760541319	0.46929443556392897	0.46823561837960204	0.49806382477187694	0.49592005789945715	0.5131342838604922	0.5104224694889187	0.528178507297829	0.5249004203142733	0.5567563897800042	0.5524060773184138	0.05868772263546409	0.05677720740592383	-0.0003199959193216362	-0.03554432509268679	-0.0003179522923376643	-0.03531732028235979
48.53159340156531	0.46917465369261263	0.46811745246880115	0.49796180121135014	0.4958189797589592	0.5130415558878706	0.510330335451169	0.5280950387689369	0.5248171966301319	0.5566904219299214	0.5523397001269345	0.05873449667335067	0.05682244392847269	-0.00031800186036801126	-0.03553564727748437	-0.00031595897298553055	-0.03530735734373991
48.82402066561362	0.4690537481609219	0.46799820986638707	0.4978594122716581	0.49571755458508837	0.5129488595384478	0.5102382363793451	0.5280119974856627	0.5247343886227592	0.5566256297641455	0.552274459053525	0.058782829230063983	0.05686918770254178	-0.00031595874470746743	-0.035520059534206894	-0.00031391672824820915	-0.03529049199305234
49.11820995103327	0.4689317125911239	0.46787788509968725	0.49775666763387477	0.495615792357925	0.5128562129023699	0.5101461903446699	0.5279294099164278	0.5246520224257541	0.5565620555918124	0.5522103954801066	0.05883275179957088	0.05691746918312061	-0.00031386717825143684	-0.035497514204251956	-0.00031182615726954577	-0.03526667603233591
49.41417187488941	0.46880854018666784	0.4677564722991664	0.4976535769166529	0.49551370300363745	0.512763634194044	0.5100542155440696	0.5278473028397849	0.5245701244772731	0.556499742382915	0.5521475514307831	0.058884296603034486	0.05696731952826132	-0.0003117277648378991	-0.035467963695055005	-0.00030968785702012447	-0.03523586130305034
49.71191711822035	0.46868422371731383	0.4676339651841806	0.49755014967098915	0.49541129638950915	0.512671141751953	0.5099623303000576	0.5277657033492558	0.5244887215247481	0.5564387337825987	0.5520859695856631	0.058937496608470856	0.057018770618076954	-0.00030954110628789167	-0.0354313604914438	-0.000307502422353112	-0.035197999696350735
50.01145642642306	0.46855875550375514	0.4675103570482465	0.497446395374791	0.49530858231877833	0.5125787540384376	0.5098705530605907	0.5276846388582997	0.5244078406297332	0.5563790741258862	0.5520256932950995	0.05899238555104297	0.057071855074354264	-0.00030730780247045786	-0.03538765716763237	-0.0003052704460630995	-0.03515304316414358
50.3128006096408	0.46843212740171947	0.4673856407438092	0.49734232342724793	0.49520557052528774	0.5124864896394472	0.5097789023988964	0.5276041371054193	0.5243275091728838	0.5563208084528593	0.551966766594368	0.05904899795399809	0.0571266062807921	-0.0003050284513669288	-0.035336806399911325	-0.00030299251894616575	-0.03510094373044126
50.61596054315354	0.468304330785523	0.4672598086664877	0.4972379431429879	0.4951022706679341	0.5123943672642569	0.5096873970132697	0.5275242261594036	0.5242477548590719	0.5562639825243042	0.5519092342187968	0.059107369150286145	0.05718305840389266	-0.00030270364913687065	-0.03527876097948024	-0.0003006692298592739	-0.03504165350291544
50.9209471677702	0.4681753565310636	0.4671328527387802	0.49713326374602146	0.49499869232491034	0.5123024057451507	0.5095960557268391	0.5274449344247235	0.5241686057226459	0.5562086428378469	0.5518531416193668	0.05916753530488173	0.05724124641453589	-0.0003003339901926916	-0.03521347382697115	-0.0002983011657927692	-0.03497512468628372
51.22777149022361	0.46804519499822245	0.46700476439320515	0.49702829436345414	0.49489484498773173	0.5122106240370629	0.5095048974872942	0.5273662906470689	0.5240900901328344	0.5561548366445859	0.5517985349787959	0.05922953343782948	0.057301206110252724	-0.0002979200672742488	-0.03514089800721365	-0.00029588891193821354	-0.03490130959578153
51.53644458356769	0.4679138360126601	0.4668755345548586	0.49692304401896653	0.4947907380550372	0.5121190412171842	0.509413941366582	0.5272883239190486	0.5240122367993023	0.5561026119662495	0.5517454612281265	0.05929340144805208	0.05736297413823009	-0.0002954624715234555	-0.035060986744355205	-0.0002934330517566641	-0.0348201606706624
51.84697758757708	0.46778126884697707	0.466745153623364	0.4968175216260482	0.4946863808261568	0.5120276764845245	0.5093232065605632	0.5272110636860463	0.5239350747778658	0.5560520176128927	0.551693968063838	0.05935917813793553	0.05742658801907763	-0.00029296179256710353	-0.03497369343845946	-0.0002909341670559451	-0.03473163048938943
52.15938170914916	0.4676474822012174	0.4666136114541922	0.496711735980976	0.4945817824944371	0.5119365491594323	0.5092327123886292	0.5271345397522469	0.5238586334763673	0.5560031032011542	0.551644103965498	0.05942690323873771	0.05749208617137515	-0.0002904186186043489	-0.03487897168292875	-0.00028839283807191585	-0.03463567178555138
52.47366822270851	0.46751246418268566	0.46648089733932274	0.49660569575552554	0.4944769521403099	0.5118456786830659	0.509142478293276	0.527058782286829	0.523782942660718	0.5559559191730917	0.5515959182139756	0.05949661743683485	0.05755950793704408	-0.00028783353649231014	-0.034776775282580275	-0.0002858096435495172	-0.0345322374644752
52.789848470613855	0.4673762022850569	0.466346999987226	0.4964994094894088	0.49437189872410175	0.5117550846168194	0.5090525238396343	0.5269838218303428	0.5237080324611166	0.5559105168156252	0.5515494609102385	0.05956836240085314	0.05762889360756136	-0.00028520713184010393	-0.034667058272646045	-0.00028318516082992407	-0.034421280620478
53.107933863567155	0.4672386833667426	0.46621190750213454	0.49639288558242006	0.4942666310785644	0.5116647866416943	0.5089628687149527	0.5269096893012643	0.523633933378444	0.5558669482806002	0.5515047829947521	0.05964218080970719	0.05770028445105868	-0.0002825399891079883	-0.03454977493943545	-0.00028051996593947415	-0.034302754555525894
53.42793588102576	0.46709989362849014	0.4660756073625774	0.49628613228628354	0.4941611579011213	0.5115748045576184	0.5088735327280317	0.5268364160027463	0.5235606762908467	0.5558252666055016	0.551461936267508	0.059718116381593474	0.05777372274033752	-0.00027983269170683833	-0.03442487984121101	-0.00027781463368559134	-0.034176612798518136
53.74986607161648	0.4669598185901815	0.4659380863991478	0.49617915769618753	0.4940554877458153	0.5114851582827068	0.508784535808605	0.5267640336295621	0.5234882924605115	0.555785525734841	0.5514209734086993	0.05979621390396203	0.057849251781835365	-0.0002770858221059491	-0.03429232783089731	-0.00027506973775370813	-0.034042809125836015
54.073736053552395	0.4668184430668003	0.46579933077147306	0.49607196974199264	0.4939496290149465	0.5113958678524638	0.5086958980066671	0.5266925742752552	0.5234168135406393	0.5557477805422409	0.5513819480000772	0.059876519264517196	0.05792691594557854	-0.00027429996194328066	-0.03415207407972787	-0.00027228585081495726	-0.03390129758344074
54.399557515052166	0.46667575114353205	0.4656593259443529	0.4959645761791001	0.4938435899503834	0.5113069534189204	0.508607639491739	0.526622070439499	0.5233462715826235	0.5557120868532454	0.5513449145470002	0.05995907948328027	0.05800676069616776	-0.00027147569214347467	-0.03400407410229889	-0.0002694635446325311	-0.03375203250956815
54.727342214761876	0.4665317261499639	0.46551805666303575	0.49585698457896626	0.49373737862454053	0.5112184352497049	0.5085197805520775	0.5265525550356763	0.5232766990434445	0.555678501468883	0.5513099285012191	0.06004394274575955	0.05808883262482822	-0.000268613593039313	-0.03384828378281668	-0.0002666033901715936	-0.03359496855813404
55.057101982179326	0.46638635063334644	0.46537550692759455	0.49574920231924713	0.493631002931001	0.5111303337270435	0.5084323415938183	0.526484061398683	0.5232081287932835	0.5556470821900104	0.5512770462844122	0.0601311584372706	0.058173179482573875	-0.0002657142444996152	-0.03368465940289411	-0.00026370595772151617	-0.03343006072499577
55.38884871808102	0.46623960633087846	0.46523165996636656	0.49564123657355835	0.49352447057477294	0.5110426693466863	0.5083453431400492	0.5264166232929682	0.5231405941233636	0.5556178878424693	0.5512463253125071	0.06022077717845545	0.05825985021452506	-0.00026277822606179946	-0.0335131576708676	-0.000260771817023997	-0.03325726437508081
55.722594394951685	0.4660914741409754	0.46508649820841796	0.4955330943008331	0.49341778906216294	0.5109554627167545	0.5082588058298108	0.5263502749208137	0.5230741287540299	0.555590978303085	0.5512178240208174	0.06031285086204061	0.0583488949954314	-0.0002598061170745458	-0.033333735752862026	-0.0002578015373962961	-0.03307653526987053
56.058351057416104	0.4659419340934795	0.4649400032549944	0.4954247822342615	0.4933109656902515	0.5108687345565045	0.5081727504170265	0.5262850509308687	0.5230087668430746	0.5555664145265417	0.5511916018900271	0.060407432690899876	0.058440365266441245	-0.0002567984968429027	-0.033146351305262556	-0.00025479568786801465	-0.032887829597427753
56.39613082267415	0.46579096531876507	0.4647921558499128	0.4953163068697924	0.49320400753594923	0.5107825056950059	0.508087197769347	0.5262209864269413	0.5229445429943151	0.5555442585731676	0.5511677194730532	0.06050457721745547	0.05853431377317842	-0.000253755944779388	-0.032950962508706994	-0.00025175483733053117	-0.03269110400468378
56.7359458809379	0.465638546015697	0.4646429358488523	0.49520767445417874	0.49309692144462	0.5106967970697274	0.508002168866911	0.526158116977061	0.5228814922664361	0.5555245736376667	0.5511462384228235	0.060604340384489495	0.05863079460516878	-0.00025067904057074486	-0.03274752810524717	-0.00024867955468155234	-0.03248631563025128
57.07780849587155	0.4654846534183895	0.46449232218749636	0.4950988909725467	0.49298971401824976	0.510611629725022	0.5079176848010191	0.5260964786228193	0.5228196501821043	0.5555074240788309	0.5511272215210057	0.06070677956740934	0.05872986323667912	-0.0002475683643434756	-0.032536007436107184	-0.000245570408983653	-0.03227342213975248
57.42173100503407	0.4653292637617192	0.46434029284847933	0.494989962135468	0.492882391603141	0.510527024810515	0.50783376677271	0.5260361078890011	0.5227590527373656	0.5554928754502778	0.5511107327077229	0.0608119536180403	0.05883157656902397	-0.0002444244968388132	-0.03231636048191433	-0.0002424279696259246	-0.032052381762554205
57.7677258203244	0.46517235224553566	0.4641868248270855	0.49488089336551305	0.4927749602771136	0.5104430035793799	0.5077504360912426	0.5259770417935155	0.5226997364113373	0.5554809945322493	0.5510968371122994	0.060919922909995546	0.05893599297440328	-0.00024124801960179187	-0.032088547905800624	-0.0002392528065018329	-0.03182315333182828
58.115805428429454	0.46501389299751555	0.46403189409564727	0.49477168978325997	0.4926674258361867	0.5103595873865008	0.5076677141724635	0.5259193178576351	0.5226417381761997	0.5554718493645129	0.5510856010850708	0.061030749385700724	0.05904317234132843	-0.00023803951517342714	-0.03185253109808173	-0.0002360454901867426	-0.031585696325450385
58.465982391274686	0.4648538590346037	0.46387547556658737	0.49466235619274007	0.49255979378072223	0.5102767976865157	0.5075856225370751	0.5258629741165617	0.5225850955075069	0.5554655092804178	0.5510770922303084	0.06114449660513362	0.059153176121712406	-0.00023479956729610674	-0.031608272224119105	-0.00023280659212510102	-0.031339970909385784
58.818269346477535	0.46469222222297657	0.4637175430540479	0.4945528970662878	0.49245206930100427	0.5101946560317294	0.5075041828087772	0.5258080491303206	0.5225298463948228	0.5554620449421407	0.5510713794403003	0.06126122979635651	0.0592660673796881	-0.00023152876112664256	-0.0313557342741575	-0.00022953668483594036	-0.031085937984784096
59.172679007803275	0.46452895323646937	0.46355806923404225	0.49444331652877577	0.4923442572622278	0.5101131840698959	0.5074234167122892	0.5257545819950071	0.5224760293526938	0.5554615283771801	0.551068532930633	0.061381015907914824	0.05938191084222427	-0.00022822768345953648	-0.031094881116487727	-0.00022623634211704768	-0.030823559236324627
59.52922416562417	0.4643640215133943	0.4633970256030677	0.4943336183411996	0.49223636218887173	0.5100324035418549	0.5073433460712398	0.5257026123543858	0.5224236834319752	0.555464033016142	0.5510686242767259	0.06150392366317941	0.059500772951626826	-0.00022489692296667751	-0.0308256775536222	-0.00022290613926412295	-0.03055279718360282
59.887917687380885	0.4641973952116845	0.46323438243511195	0.49422380588358844	0.4921283882484277	0.5099523362790197	0.5072639928059202	0.5256521804118668	0.5223728482315197	0.5554696337318754	0.5510717264516698	0.06163002361672162	0.05962272191999171	-0.0002215370704401476	-0.0305480893809289	-0.00021954665330226053	-0.030273615235856255
60.24877251804685	0.4640290411622879	0.46307010873698173	0.4941138821372083	0.49202033923445515	0.5098730042007094	0.5071853789308889	0.5256033269428666	0.5223235639102458	0.5554784068800088	0.5510779138654215	0.06175938821280016	0.059747827785705754	-0.00021814871905401212	-0.03026208344950021	-0.00021615846322842192	-0.029985977749774406
60.6118016805955	0.46385892482073354	0.46290417220187957	0.49400384966602456	0.49191221854893014	0.5097944293113076	0.5071075265524234	0.5255560933075677	0.522275871199596	0.5554904303409481	0.5510872624054088	0.06189209184605596	0.05987616247207663	-0.00021473246463776796	-0.029967627732077062	-0.00021274215026445553	-0.02968985009012215
60.97701827647021	0.4636870102167909	0.4627365391611535	0.4938937105973917	0.4918040291838588	0.509716633697251	0.5070304578658081	0.5255105214640975	0.5222298114164029	0.5555057835633948	0.5510998494786107	0.062028210924513	0.06000779984818321	-0.00021128890596033845	-0.029664691392568443	-0.00020929829812033063	-0.02938519869387335
61.34443548605718	0.4635132599021363	0.46256717453413393	0.4937834666019327	0.491695773702118	0.5096396395238254	0.5069541951524519	0.5254666539821348	0.522185426476178	0.555524547609449	0.5511157540551649	0.06216782393497655	0.06014281579204841	-0.00020781864503549574	-0.02935324486020363	-0.0002058274932790205	-0.029071991138692965
61.71406656916102	0.46333763489593655	0.4623960417759775	0.4936731188725702	0.4915874542174879	0.5095634690317672	0.506878760776818	0.525424534056965	0.5221427589068361	0.5555468052013621	0.5511350567135753	0.06231101151094357	0.06028128825623046	-0.00020432228743461067	-0.029033259907066622	-0.00020233032529159978	-0.028750196215042934
62.085924865483435	0.46316009462825836	0.462223102823423	0.49356266810267196	0.49147907237384036	0.5094881445336549	0.5068041771831663	0.5253842055240011	0.5221018518628767	0.5555726407700097	0.5511578396875807	0.06245785650313034	0.06042329733594292	-0.00020080044261983065	-0.02870470973060435	-0.00019880738708022427	-0.02841978400145706
62.46002379510434	0.4629805968812036	0.4620483180383703	0.4934521144632646	0.49137062932344044	0.50941368841008	0.5067304668920896	0.5253457128737834	0.5220627491400375	0.5556021405051551	0.5511841869147585	0.06260844405273291	0.06056892533981591	-0.00019725372429513222	-0.02836756904079607	-0.00019525927527008768	-0.02808072594577027
62.83637685896657	0.46279909772766614	0.4618716461491777	0.4933414575792755	0.4912621257043215	0.509340123105584	0.5066576524968323	0.5253091012674824	0.5220254951904352	0.5556353924075824	0.5512141840869325	0.0627628616675466	0.06071825686340745	-0.00019368275077613628	-0.028021814152623392	-0.00019168659053037107	-0.027732994950312673
63.21499763936286	0.46261555146760436	0.4616930441895789	0.49323069650475404	0.491153561616688	0.5092674711243462	0.5065857566593824	0.5252744165529191	0.521990135138218	0.555672486343176	0.5512479187024677	0.06292119930106632	0.060871378865600206	-0.00019008814537324614	-0.02766742308305936	-0.0001880899379328449	-0.027376565461651126
63.59589980042612	0.4624299105617142	0.46151246743510776	0.4931198296970251	0.49104493659830134	0.5091957550256153	0.5065148021063218	0.5252417052811255	0.5219567147957457	0.5557135140990305	0.5512854801205275	0.06308354943470501	0.06102838074800367	-0.0001864705368010977	-0.02730437565445243	-0.00018446992733311962	-0.027011413566256692
63.979097088622495	0.4622421255623812	0.46132986933691533	0.4930088549897215	0.4909362495987971	0.5091249974188573	0.5064448116244187	0.525211014723464	0.5219252806803173	0.5557585694416783	0.5513269596173797	0.06325000716326984	0.06118935443750139	-0.00018283055961054728	-0.026932653604063717	-0.00018082717376732838	-0.02663751709127382
64.36460333324754	0.46205214504178804	0.4611452014528602	0.49289776956464176	0.4908274989528849	0.5090552209586151	0.5063758080559524	0.525182392889329	0.521895880031471	0.5558077481775271	0.5513724504448403	0.06342067028384704	0.06135439447208582	-0.0001791688546364245	-0.02655224069928863	-0.00017716229787678728	-0.026254855711897562
64.75243244692527	0.4618599155170435	0.460958413375744	0.49278656992237724	0.49071868235237415	0.5089864483390564	0.5063078142937457	0.5251558885444518	0.5218685608288732	0.5558611482155992	0.5514220478909466	0.06359563938824574	0.06152359809012702	-0.00017548606947570544	-0.026163122860182852	-0.00017347592634764375	-0.02586341106430723
65.14259842611021	0.4616653813721939	0.46076945265855873	0.49267525185164696	0.49060979681697003	0.5089187022881929	0.5062408532759	0.5251315512298329	0.5218433718108264	0.5559188696326802	0.5514758493429573	0.06377501795916794	0.061697065323240825	-0.0001717828589892223	-0.025765288289207433	-0.00016976869237750325	-0.025463166865449693
65.53511535159264	0.4614684847769693	0.4605782647366054	0.4925638103972753	0.49050083866377786	0.5088520055617517	0.5061749479802026	0.5251094312813241	0.5218203624934129	0.555981014740973	0.5515339543527817	0.0639589124702767	0.06187489909291206	-0.0001680598858283533	-0.025358727608235654	-0.00016604123616925648	-0.025054109040681283
65.92999738900669	0.4612691656021123	0.46038479284633593	0.4924522398267513	0.49039180347545325	0.5087863809366794	0.5061101214181961	0.5250895798498912	0.5217995831903045	0.5560476881583756	0.5515964647049437	0.0641474324903398	0.06205720531105359	-0.00016431782099612935	-0.02494343400448429	-0.00016229420544933149	-0.02463622585814562
66.32725878934137	0.46106736133112364	0.4601889779407618	0.4923405335952891	0.4902826860669291	0.5087218512042518	0.5060463966288846	0.5250720489225744	0.5217810850332625	0.5561189968814924	0.5516634844871936	0.06434069079164362	0.062244092984685605	-0.00016055734443143344	-0.02451940338443137	-0.00015852825601259113	-0.024209508071436403
66.72691388945532	0.4608630069682564	0.4599907586012675	0.49222868430932526	0.4901734804506511	0.5086584391627759	0.5059837966720582	0.5250568913441842	0.5217649199933544	0.5561950503615041	0.551735120163886	0.06453880346287459	0.06243567432492021	-0.00015677914562994832	-0.024086634537070495	-0.00015474405230164745	-0.023773949071212996
67.12897711259382	0.4606560349425755	0.45979007094565233	0.49211668368836553	0.49006417980024247	0.5085961676098462	0.5059223446212083	0.5250441608397525	0.5217511409029161	0.5562759605830209	0.5518114806522433	0.06474189002667877	0.06263206486046413	-0.0001529839243012976	-0.02364512930776641	-0.0001509422680148198	-0.02332954504569784
67.53346296890952	0.4604463750078957	0.4595868485322231	0.4920045225251042	0.489954776412524	0.5085350593341404	0.5058620635560149	0.5250339120377753	0.5217398014782908	0.5563618421460538	0.5518926774016397	0.06495007356212316	0.06283338355584595	-0.00014917239105671776	-0.023194892781475573	-0.00014712358674984216	-0.022876295150837223
67.94038605598601	0.4602339541383941	0.45938102225974115	0.4918921906437228	0.4898452616678002	0.5084751371067203	0.5058029765543737	0.5250262004942738	0.5217309563433715	0.5564528123512442	0.5519788244760366	0.06516348083229244	0.06303975293459674	-0.00014534526813847481	-0.02273593347786118	-0.00014328870267998894	-0.022414201690992286
68.3497610593647	0.46001869641968923	0.45917252026302524	0.49177967685627916	0.48973562598832804	0.508416423671808	0.5057451066839403	0.5250210827177071	0.5217246610539835	0.5565489912884976	0.5520700386397147	0.06538224241726279	0.06325129920761975	-0.0001415032901933566	-0.022268263558316903	-0.00013943832127416567	-0.021943270310714524
68.7616027530747	0.45980052293516244	0.4589612678039946	0.49166696891708683	0.48962585879487125	0.508358941737007	0.5056884769931576	0.5250186161947723	0.521720972123136	0.5566505019291772	0.5521664394464512	0.06560649285272042	0.06346815240699855	-0.00013764720508424588	-0.02179189904539669	-0.00013557316005252673	-0.021463510198259428
69.17592600016614	0.4595793516472858	0.4587471871579273	0.4915540534749792	0.489515948461242	0.5083027139629345	0.505633110501737	0.5250188594171226	0.5217199470471808	0.5567574702220189	0.5522681493323003	0.06583637077449012	0.06369044652551127	-0.0001337777747506541	-0.02130686005571647	-0.00013169394938761236	-0.020974934301591475
69.59274575324658	0.45935509727371127	0.4585301974946985	0.4914409160233528	0.48940588226672793	0.5082477629522257	0.5055790301905588	0.5250218719090455	0.5217216443329135	0.5568700251929386	0.5523752937121409	0.06607201906926877	0.06391831966212153	-0.00012989577611932646	-0.020813171047635137	-0.00012780143335122673	-0.020477559558003122
70.01207705502031	0.459127671157857	0.458310214754746	0.4913275408478681	0.48929564634629014	0.5081941112378745	0.5055262589909563	0.5250277142561328	0.5217261235256521	0.5569882990489091	0.5524880010801668	0.06631358503186273	0.06415191417374444	-0.00012600200206747125	-0.020310861084340104	-0.0001238963706087226	-0.019971407137873598
70.43393503883172	0.45889698113371574	0.4580871515194989	0.4912139109716886	0.4891852256384171	0.5081417812708652	0.5054748197733432	0.5250364481349864	0.521733445238337	0.5571124272860973	0.5526064031144994	0.0665612205292536	0.06439137683359702	-0.00012209726243961327	-0.019799964112863222	-0.00011997953536835304	-0.01945650270386068
70.85833492921113	0.4586629313845941	0.4578609168759902	0.4911000080981256	0.4890746038305104	0.5080907954070565	0.5054247353351453	0.5250481363439994	0.5217436711816884	0.5572425488024576	0.5527306347861154	0.06681508217183166	0.06463685899645431	-0.00011818238512384394	-0.019280519260902906	-0.0001160517183813603	-0.018932876686037048
71.2852920424243	0.4584254222954739	0.4576314162753605	0.4909858125505525	0.48896376330167163	0.508041175893265	0.505376028387993	0.5250628428352546	0.5217568641954684	0.5573788060149885	0.5528608344722951	0.06707533149214934	0.06488851677116052	-0.00011425821719690532	-0.01875257115298723	-0.00011211372800545849	-0.01840056457504602
71.71482178702524	0.4581843502986699	0.4573985513849367	0.4908713032094386	0.48885268506274787	0.5079929448524998	0.5053287215441225	0.525080632747585	0.5217730882808868	0.557521344981874	0.552997144074794	0.06734213513158012	0.06514651120075798	-0.00011032562612978136	-0.018216170245864305	-0.00010816639132993355	-0.01785960723375979
72.14693966441222	0.4579396077124412	0.45716221993355893	0.4907564574463507	0.4887413486934929	0.5079461242682951	0.5052828373019425	0.5251015724408419	0.5217924086342003	0.5576703155297356	0.5531397091429698	0.06761566503527491	0.06541100845061364	-0.0001063855010687842	-0.01767137318536527	-0.00010421055536524726	-0.017310051228108136
72.58166126938723	0.4576910825721912	0.4569223155498101	0.49064125105475814	0.4886297322766861	0.5079007359680828	0.5052383980307089	0.5251257295314233	0.5218148916815539	0.5578258713862404	0.5532886790020961	0.06789609865584492	0.0656821800049544	-0.00010243875419169157	-0.017118243186573068	-0.00010024708830569384	-0.016751949179976577
73.01900229071879	0.4574386584538725	0.4566787275927724	0.4905256581774627	0.48851781232903974	0.5078568016055425	0.5051954259542508	0.5251531729291029	0.5218406051151102	0.5579881703183167	0.5534442068871057	0.06818361916620694	0.06596020287224078	-9.848632214870534e-05	-0.01655685043856181	-9.627688086932817e-05	-0.016185360142813465
73.45897851170821	0.45718221428918854	0.4564313409749289	0.49040965123047225	0.48840556372872584	0.5078143426418606	0.5051539431336843	0.5251839728752209	0.5218696179305221	0.5581573742762457	0.5536064500820302	0.0684784156820743	0.06624525979982367	-9.452916758889707e-05	-0.01598727253478671	-9.230084771838509e-05	-0.015610350001239226
73.90160581075892	0.4569216241721621	0.4561800359767919	0.49029320082311967	0.4882929596393283	0.5077733803258355	0.5051139714490533	0.5252182009822856	0.5219020004658014	0.5583336495439114	0.5537755700654025	0.06878068349458315	0.06653753949837628	-9.056828077724788e-05	-0.015409594931796278	-8.831992896574103e-05	-0.015026991897286734
74.34690016194996	0.45665675715661636	0.45592468805282593	0.4901762756742199	0.48817997143002706	0.5077339356727433	0.505075532579821	0.5252559302750429	0.5219378244416395	0.5585171668955062	0.5539517326619149	0.06909062431358418	0.06683723687660009	-8.660468131660437e-05	-0.014823911438341497	-8.433509177374621e-05	-0.014435366683770212
74.79487763561212	0.4563874770440816	0.45566516762819964	0.49005884252403914	0.4880665685918019	0.5076960294418896	0.5050386479841422	0.5252972352330708	0.5219771630032397	0.5587081017589995	0.5541351082006334	0.06940844652216258	0.06714455328674679	-8.26394199725522e-05	-0.01423032473620367	-8.034733205253275e-05	-0.013835563408193252
75.24555439890803	0.4561136421616214	0.45540133988588044	0.4899408660418474	0.48795271864943357	0.5076596821127595	0.5050033388768321	0.5253421918349617	0.5220200907637198	0.5589066343867061	0.5543258716800884	0.06973436544297222	0.06745969678151989	-7.867358061208751e-05	-0.013628946935654085	-7.635767626823498e-05	-0.013227679829213912
75.6989467164156	0.4558351051290316	0.4551330645435487	0.48982230872879656	0.4878383870690594	0.5076249138596691	0.504969626205943	0.5253908776041504	0.5220666838491477	0.5591129500332928	0.5545242029405766	0.07006860361701357	0.06778288238296704	-7.470828226718851e-05	-0.013019900168316667	-7.236718335645875e-05	-0.012611822966320574
76.15507095071504	0.4555517126148418	0.4548601956197862	0.4897031308158638	0.4877235371610393	0.5075917445248229	0.5049375306278642	0.5254433716564585	0.5221170199452805	0.5593272391415935	0.5547302868440309	0.0704113910955202	0.06811433236399492	-7.074468132384215e-05	-0.012403317219181531	-6.837694676065098e-05	-0.011988109686896564
76.61394356297929	0.4552633050805079	0.45458258118895367	0.48958329015657154	0.48760812997785374	0.5075601935896679	0.5049070724808362	0.5254997547494167	0.5221711783460655	0.5595496975366164	0.5549443134618303	0.07076296574565787	0.06845427654318235	-6.67839738528464e-05	-0.011779342201222676	-6.438809660480604e-05	-0.01135666733382834
77.07558111356816	0.45496971651215135	0.45430006312413884	0.4894627421141875	0.48749212420675414	0.5075302801444295	0.5048782717567758	0.5255601093334381	0.5222292400039837	0.5597805266281449	0.5551664782709429	0.0711235735707794	0.06880295259361874	-6.282739809093663e-05	-0.011148131276470963	-6.040180199706757e-05	-0.010717634394254105
77.54000026262605	0.4546707741391579	0.45401247682751894	0.4893414394430789	0.4873754760568572	0.5075020228557043	0.5048511480713002	0.5256245196049121	0.5222912875823006	0.560019933622366	0.5553969823588186	0.07149346904603252	0.069160606366517	-5.887623708167311e-05	-0.010509853425617166	-5.641927348609688e-05	-0.010071161214739277
78.00721777068286	0.45436629813891166	0.4537196509474436	0.48921933216388114	0.4872581391403605	0.5074754399319799	0.5048257206318205	0.5256930715612943	0.5223574055093047	0.5602681317429704	0.5556360326374706	0.07187291547015943	0.06952749223041821	-5.4931821483528154e-05	-0.009864691270252024	-5.244176567764658e-05	-0.009417410765664158
78.47725049925933	0.4540561013268896	0.4534214070814959	0.4890963674321176	0.4871400643475316	0.5074505490869369	0.504802008203578	0.525765853058271	0.5224276800346099	0.5605253404622049	0.5558838420672026	0.07226218533438045	0.06990387342684153	-5.099553256637801e-05	-0.009212841952304984	-4.8470580019555065e-05	-0.008756559457836488
78.95011541147531	0.45373998883129746	0.4531175594647476	0.4889724893998775	0.48702119971510316	0.5074273675003799	0.5047800290734754	0.5258429538690725	0.5225021992876023	0.5607917857423751	0.5561406298904741	0.07266156070931169	0.07029002244329001	-4.706880540550351e-05	-0.008554518074788575	-4.4507067770926945e-05	-0.008088798016402166
79.42582957266194	0.45341775775137527	0.4528079146423767	0.4888476390701415	0.4869014902876816	0.5074059117766313	0.5047598010115538	0.5259244657460217	0.5225810533381174	0.5610677002883263	0.5564066218764164	0.07307133365092136	0.07068622140458279	-4.3153132281981144e-05	-0.007889948707230587	-4.0552633170376495e-05	-0.007414332415692115
79.90441015097758	0.4530891967984482	0.45249227112575596	0.48872175414331176	0.48678087797174663	0.5073861979002153	0.5047413412299459	0.5260104824843994	0.5226643342594293	0.5613533238114667	0.5566820505765405	0.07349180662659847	0.07109276248353738	-3.9250066313778476e-05	-0.007219380462643699	-3.6608736809551345e-05	-0.006733384879481719
80.38587441802741	0.45275408591873467	0.4521704190310756	0.4885947688554713	0.4866593013817975	0.5073682411886323	0.5047246663391334	0.5261010999887145	0.5227521361936466	0.5616489033059141	0.5569671555922113	0.07392329296247539	0.0715099483321024	-3.536122533265296e-05	-0.006543078650466327	-3.267689924069117e-05	-0.0060461949524324154
80.87023974948666	0.45241219589686876	0.451842139699493	0.4884666138078737	0.48653669567816665	0.5073520562420271	0.5047097923013095	0.5261964163414662	0.5228445554196032	0.5619546933373948	0.5572621838544947	0.07436611731320918	0.07193809253409708	-3.1488296018178374e-05	-0.0058613285115569624	-2.8758704824438652e-05	-0.005353020648172446
81.35752362572781	0.45206328793901823	0.45150720529774463	0.4883372157871182	0.4864129923959871	0.5073376568895186	0.504696734380646	0.5262965318744904	0.5229416904233373	0.5622709563455466	0.5575673899170096	0.07482061615552131	0.0723775200808015	-2.7633038319097025e-05	-0.005174436541608429	-2.485580583877489e-05	-0.0046541396786494715
81.8477436324513	0.4517071132344169	0.45116537839808746	0.4882064975754397	0.48628811926477333	0.507325056131963	0.5046855070902404	0.526401549242983	0.52304364197126	0.562597962960322	0.5578830362624716	0.07528713830686132	0.07282856787071271	-2.3797290172766772e-05	-0.004482731909817517	-2.096992687172783e-05	-0.003949850773025787
82.34091746132043	0.4513434124940438	0.4508164115363555	0.48807437775049467	0.4861620000180259	0.5073142660808809	0.5046761241355013	0.5265115735022953	0.5231505131861072	0.5629359923332244	0.5582093936236274	0.07576604547066408	0.07329158523487068	-1.998297255600967e-05	-0.0037865679809812036	-1.710286951817075e-05	-0.003240475092127326
82.83706291059936	0.4509719154651089	0.4504600467468496	0.48794077047398426	0.4860345541922401	0.5073052978932775	0.5046685983537154	0.526626712187599	0.5232624096257811	0.5632853324841485	0.5585467413193445	0.07625771280975897	0.07376693448925162	-1.6192094884015518e-05	-0.003086323948295444	-1.3256517402360224e-05	-0.0025263577461771547
83.33619788579601	0.45059234041990787	0.4500960150726864	0.48780558526841095	0.48590569691464763	0.507298161702051	0.5046629416495129	0.5267470753965195	0.5233794393651836	0.5636462806646443	0.558895367606646	0.0767625295495944	0.07425499151582522	-1.2426760790273939e-05	-0.002382406586519892	-9.432841553080884e-06	-0.0018078694241552284
83.83834040030794	0.45020439361752135	0.4497240360501426	0.4876687267812105	0.48577533867897593	0.5072928665416634	0.5046591649259322	0.5268727758748347	0.5235017130811468	0.5640191437384712	0.559255570049535	0.07728089961305311	0.07475614637397476	-8.68917431273708e-06	-0.0016752521346461435	-5.633906158708513e-06	-0.0010854081438225194
84.34350857607244	0.4498077687367294	0.44934381716543886	0.4875300945354535	0.4856433851084599	0.5072894202687265	0.5046572780107549	0.5270039291053465	0.5236293441405679	0.5644042385803499	0.5596276559054958	0.07781324228875616	0.07527080394409476	-4.981646522017602e-06	-0.000965328319111336	-1.8618747305021444e-06	-0.00035940113230026327
84.85172064422062	0.4494021462784005	0.44895505328229707	0.48738958266624466	0.4855097367052829	0.5072878294771146	0.5046572895777564	0.5271406534000187	0.5237624486918618	0.564801892493883	0.5600119425306168	0.07835999293487356	0.07579938460531252	-1.3066026259833663e-06	-0.00025313652888314664	1.8809832889044031e-06	0.0003696931522227942
85.36299494573534	0.44898719293550454	0.4485574260384963	0.4872470796418933	0.48537428858556586	0.5072880994072015	0.5046592070624921	0.5272830699954888	0.5239011457598349	0.5652124436496624	0.5604087578043251	0.0789216037206079	0.07634232494939555	2.3334104173877712e-06	0.00046078584556141777	5.592285444444567e-06	0.0011013828461017283
85.87734993211305	0.44856256092876745	0.4481506032095335	0.4871024679688528	0.4852369301989603	0.5072902338487686	0.5046630365722027	0.527431303152054	0.5240455573440974	0.5656362415446441	0.56081844057479	0.07949854440766518	0.07690007853306434	5.935715727656277e-06	0.0011758628951099581	9.269528669086924e-06	0.0018351403405034716
86.39480416602983	0.44812788730585473	0.4477342380373645	0.48695562387936075	0.4850975450318291	0.5072942350371069	0.5046687827893908	0.5275854802562301	0.5241958085211209	0.5660736474839337	0.5612413411261058	0.0800913031741774	0.07747311667107484	9.497497732491311e-06	0.0018914774817204716	1.2910081128081341e-05	0.00257039976210649
86.91537632201124	0.4476827932018214	0.4473079685220608	0.48680641700062266	0.48495601029292446	0.5073001035417833	0.5046764488685808	0.5277457319269817	0.5243520275500532	0.5665250350861846	0.5616778216684332	0.08070038748373154	0.07806192927260522	1.3015792750536992e-05	0.002606968319511793	1.651117346207487e-05	0.0033065542597370268
87.43908518710603	0.44722688305842045	0.4468714166740754	0.4866547100043081	0.4848121965803945	0.5073078381475121	0.5046860363257377	0.5279121921257242	0.5245143459824007	0.566990790813897	0.5621282568523469	0.08132632500233405	0.07866702572365476	1.648747887494917e-05	0.0033216268293188023	2.006988937675036e-05	0.004042953080016787
87.9659496615646	0.44675974379967975	0.44642418772463965	0.4865003582350219	0.4846659675288545	0.5073174357265077	0.5046975449197675	0.5280849982701827	0.524682898775684	0.5674713145299598	0.5625930343087077	0.08196966456634638	0.0792889358183643	1.9909265093209783e-05	0.004034693746135076	2.358315552863921e-05	0.004778898414400601
88.4959887595208	0.446280943960993	0.44596586929165366	0.4863432093163226	0.4845171794351732	0.507328891101654	0.5047109725254836	0.5282642913522029	0.5248578244111717	0.5679670200818719	0.5630725552154574	0.08263097720464835	0.07992821074236033	2.327767959170446e-05	0.004745355460656242	2.7047730646212464e-05	0.005513641997524132
89.0292216096782	0.4457900327687661	0.4454960304982365	0.4861831027327439	0.4843656808615106	0.5073421968997679	0.5047263149973575	0.5284502160595911	0.5250392650157929	0.5684783359151571	0.5635672348928153	0.0833108572185207	0.08058542411147165	2.658905716351745e-05	0.00545274006924501	3.0460193821080228e-05	0.00624638143546008
89.56566745600044	0.4452865391674553	0.44501422104090965	0.48601986938615904	0.4842113122140407	0.5073573433941571	0.5047435660233269	0.5286429209020571	0.5252273664883229	0.5690057057175718	0.5640775034284407	0.08400992332298808	0.08126117306938918	2.9839525651442766e-05	0.006155913108258915	3.3816931906072156e-05	0.006976256241102874
90.1053456584057	0.4447699707906105	0.4445199702041682	0.4858533311246978	0.4840539052956646	0.507374318335625	0.5047627169678581	0.5288425583413271	0.5254222786299285	0.5695495890958068	0.5646038063342219	0.08472881985365326	0.08195607944811449	3.30249913449987e-05	0.006853872945555395	3.711412593160324e-05	0.007702343549070179
90.6482756934654	0.444239812872294	0.44401278581796483	0.48568330024228656	0.4838932828308894	0.5073931067709821	0.5047837567033949	0.5290492849254788	0.5256241552791541	0.5701104622864761	0.5651466052364468	0.08546821804334433	0.0826707909953316	3.614112323530039e-05	0.00754554579714295	4.0347736469492634e-05	0.008423653483930593
91.19447715510712	0.4436955270949835	0.44349215315438056	0.4855095789467271	0.48372925796090466	0.5074136908480479	0.5048066714292528	0.5292632614275359	0.5258331544514151	0.5706888189032969	0.5657063786012155	0.0862288173732219	0.08340598267313347	3.9183336035975014e-05	0.008229780336890258	4.351348784553677e-05	0.009139124149399436
91.74396975532183	0.4431365503697889	0.4429575337594878	0.48533195879406643	0.48356163370673044	0.5074360496060353	0.5048314444769213	0.5294846529883491	0.5260494384830531	0.5712851707224715	0.5662836224970644	0.08701134700335558	0.08416235803288001	4.214677185715443e-05	0.008905341862430305	4.660685110058349e-05	0.009847616204893939
92.29677332487483	0.44256229354451	0.4424083642161197	0.48515022008682784	0.4833902023981426	0.5074601587501103	0.5048580561006586	0.5297136292637613	0.5262731741799935	0.5719000485084059	0.5668788513968893	0.08781656728814827	0.08494065067132632	4.502628041808121e-05	0.009570905976133304	4.962302559613496e-05	0.010547906992059097
92.85290781402206	0.4419721400347316	0.44184405483294525	0.4849641312334751	0.4832147450658927	0.5074859904088049	0.5048864832521466	0.5299503645760434	0.5265045329710251	0.5725340028820207	0.5674925990213793	0.08864527138242707	0.08574162577355617	4.7816397666100574e-05	0.010225051738416369	5.255691913569338e-05	0.011238684170209012
93.41239329322968	0.441365444372806	0.4412639882549157	0.48477344806627165	0.4830350307945398	0.5075135128728496	0.504916699337875	0.530195038069549	0.5267436910656984	0.5731876052340459	0.5681254192263014	0.08949828694444463	0.08656608174868483	5.051132266303826e-05	0.010866254243566686	5.5403126479169895e-05	0.011918538815578472
93.97524995389855	0.4407415306691865	0.4406675179897752	0.484577913114457	0.482850816032991	0.5075426903138479	0.5049486739577888	0.5304478338705135	0.5269908296168163	0.5738614486858299	0.5687778869361204	0.09037647794255894	0.0874148519647666	5.310489258125717e-05	0.011492876565412757	5.8155906097534515e-05	0.012585957934433623
94.54149810909283	0.44009969098016893	0.44005396684494175	0.4843772548294127	0.4826618438596068	0.5075734824810811	0.5049823726236055	0.5307089412508811	0.5272461348874549	0.5745561491003454	0.5694505991265797	0.09128074657287741	0.088288806589848	5.559055563564286e-05	0.012103161013143904	6.080915501405215e-05	0.013239316335770468
95.11115819427312	0.43943918357565076	0.439422625268629	0.48417118675820303	0.4824678431984606	0.5076058443745558	0.5050177564550548	0.5309785547959984	0.5275097984224185	0.5752723461462248	0.57014417585903	0.09221203529574974	0.08918885454667483	5.796134177082912e-05	0.012695219633144461	6.335638155602341e-05	0.013876867803077175
95.68425076803395	0.43875923110004195	0.4387727495886283	0.48395940666158455	0.4822685279830637	0.5076397258922479	0.50505478185213	0.5312568745759767	0.5277820172239946	0.5760107044178387	0.570859261369456	0.09317132899963695	0.09011594558915868	6.020983088661502e-05	0.013267023884637297	6.579067582301867e-05	0.014496735498468638
96.26079651284576	0.43805901861893864	0.43810356014166285	0.48374159557222607	0.48206359626354117	0.5076750714492774	0.5050934001412573	0.5315441063204469	0.5280629939318127	0.5767719146145898	0.5715965252153271	0.09415965730158343	0.09107107250937557	6.23281183820823e-05	0.013816393410635897	6.81046776602745e-05	0.0150969015260074
96.84081623580131	0.43733769154361846	0.4374142392856944	0.48351741678853427	0.4818527292529121	0.5077118195665593	0.5051335571930876	0.5318404615963856	0.5283529370065705	0.5775566947827958	0.5723566634835809	0.09517809699428594	0.09205527348459971	6.430777776311736e-05	0.014340983816822472	7.029054190810236e-05	0.015675195573734868
97.42433086936633	0.43659435342480324	0.43670392928697493	0.4832865147990658	0.48163559030774	0.5077499024262093	0.5051751930094011	0.5321461579886	0.5286520609173097	0.5783657916237241	0.5731404000632477	0.0962277746506015	0.09306963457466269	6.613982003433883e-05	0.01483827336106458	7.233990066396467e-05	0.01622928254379019
98.01136147213543	0.435828063606486	0.4359717300730064	0.4830485141320763	0.48141182383801623	0.5077892453907409	0.5052182412763534	0.5324614192823807	0.5289605863318587	0.5791999818715495	0.57394848798643	0.09730986939725642	0.09411529238080976	6.781464957622552e-05	0.015305548448807826	7.424382227766424e-05	0.01675664907250507
98.60192922959182	0.43503783472991386	0.4352166968418953	0.4828030181242711	0.48118105414067985	0.5078297664827854	0.5052626288810412	0.5327864756477262	0.5292787403099624	0.5800600737452279	0.5747817108415662	0.09842561587052896	0.09519343687816381	6.932201616483002e-05	0.01573988781436242	7.599276676673039e-05	0.017254588830454054
99.1960554548718	0.43422263007704986	0.4344378375178416	0.48254960760229776	0.4809428841506831	0.5078713758217485	0.5053082753880458	0.5331215638244288	0.5296067564985228	0.5809469084785066	0.5756408842631436	0.09957630736779433	0.09630531443497314	7.065096275982174e-05	0.016138145258068448	7.757653730045e-05	0.017720186480815414
99.79376158953411	0.4333813607420162	0.43363411004171104	0.48228783946993553	0.4806968941029644	0.5079139750134523	0.5053550924722923	0.5334669273071798	0.529944875328259	0.5818613619325355	0.5765268575022645	0.10076329921004594	0.09745223103296369	7.17897686560165e-05	0.01649693079477288	7.898422737917521e-05	0.018150300162332655
100.39506920433367	0.4325128826181265	0.43280441948477505	0.4820172451933026	0.48044264009809434	0.5079574564884252	0.5054029833041904	0.5338228165297007	0.5302933442109549	0.5828043462958011	0.5774405150827271	0.10198801233185277	0.09863555570438041	7.272588753287623e-05	0.016812590051927145	8.020416327747526e-05	0.018541542346639517
101.00000000000001	0.43161599318715255	0.4319476149727648	0.4817373291756939	0.4801796525636917	0.508001702784044	0.5054518418826079	0.5341894890467291	0.5306524177363123	0.5837768118763682	0.5783827785475507	0.10325193711670119	0.09985672420270456	7.31427395262531e-05	0.016959164117312114	8.076721960187521e-05	0.018727006144410925
